# Supplementary material for: Numerical simulation research on thermal insulation performance of composite heat-insulation zone structure in hydrothermal high-temperature mine
Source: Sci Rep. 2024 Jun 18;14:14096. doi: 10.1038/s41598-024-64702-4 (PMC11189482; doi:10.1038/s41598-024-64702-4)
Supplement: Supplementary file 1 — Supplementary Information. [file 41598_2024_64702_MOESM1_ESM.zip › Heat-regulating circle scenario 4-3.txt]

% Model:              方案四-3.mph
% Version:            COMSOL 5.6.0.280
% Date:               Sep 23 2022, 21:10
% Table:              表格: 表格 24 {tbl24} - 点计算: 点计算 1 {pev1}
% 时间 (d)                 温度 (degC), 点: (52.4, 78.1)温度 (degC), 点: (52.5, 78.1)温度 (degC), 点: (52.6, 78.1)温度 (degC), 点: (52.7, 78.1)温度 (degC), 点: (52.8, 78.1)温度 (degC), 点: (52.9, 78.1)温度 (degC), 点: (53, 78.1) 温度 (degC), 点: (53.1, 78.1)温度 (degC), 点: (53.2, 78.1)温度 (degC), 点: (53.3, 78.1)温度 (degC), 点: (53.4, 78.1)温度 (degC), 点: (53.5, 78.1)温度 (degC), 点: (53.6, 78.1)温度 (degC), 点: (53.7, 78.1)温度 (degC), 点: (53.8, 78.1)温度 (degC), 点: (53.9, 78.1)温度 (degC), 点: (54, 78.1) 温度 (degC), 点: (54.1, 78.1)温度 (degC), 点: (54.2, 78.1)温度 (degC), 点: (54.3, 78.1)温度 (degC), 点: (54.4, 78.1)温度 (degC), 点: (54.5, 78.1)温度 (degC), 点: (54.6, 78.1)温度 (degC), 点: (54.7, 78.1)温度 (degC), 点: (54.8, 78.1)温度 (degC), 点: (54.9, 78.1)温度 (degC), 点: (55, 78.1) 温度 (degC), 点: (55.1, 78.1)温度 (degC), 点: (55.2, 78.1)温度 (degC), 点: (55.3, 78.1)温度 (degC), 点: (55.4, 78.1)温度 (degC), 点: (55.5, 78.1)温度 (degC), 点: (55.6, 78.1)温度 (degC), 点: (55.7, 78.1)温度 (degC), 点: (55.8, 78.1)温度 (degC), 点: (55.9, 78.1)温度 (degC), 点: (56, 78.1) 温度 (degC), 点: (56.1, 78.1)温度 (degC), 点: (56.2, 78.1)温度 (degC), 点: (56.3, 78.1)温度 (degC), 点: (56.4, 78.1)温度 (degC), 点: (56.5, 78.1)温度 (degC), 点: (56.6, 78.1)温度 (degC), 点: (56.7, 78.1)温度 (degC), 点: (56.8, 78.1)温度 (degC), 点: (56.9, 78.1)温度 (degC), 点: (57, 78.1) 温度 (degC), 点: (57.1, 78.1)温度 (degC), 点: (57.2, 78.1)温度 (degC), 点: (57.3, 78.1)温度 (degC), 点: (57.4, 78.1)温度 (degC), 点: (57.5, 78.1)温度 (degC), 点: (57.6, 78.1)温度 (degC), 点: (57.7, 78.1)温度 (degC), 点: (57.8, 78.1)温度 (degC), 点: (57.9, 78.1)温度 (degC), 点: (58, 78.1) 温度 (degC), 点: (58.1, 78.1)温度 (degC), 点: (58.2, 78.1)温度 (degC), 点: (58.3, 78.1)温度 (degC), 点: (58.4, 78.1)温度 (degC), 点: (58.5, 78.1)温度 (degC), 点: (58.6, 78.1)温度 (degC), 点: (58.7, 78.1)温度 (degC), 点: (58.8, 78.1)温度 (degC), 点: (58.9, 78.1)温度 (degC), 点: (59, 78.1) 温度 (degC), 点: (59.1, 78.1)温度 (degC), 点: (59.2, 78.1)温度 (degC), 点: (59.3, 78.1)温度 (degC), 点: (59.4, 78.1)温度 (degC), 点: (59.5, 78.1)温度 (degC), 点: (59.6, 78.1)温度 (degC), 点: (59.7, 78.1)温度 (degC), 点: (59.8, 78.1)温度 (degC), 点: (59.9, 78.1)温度 (degC), 点: (60, 78.1) 温度 (degC), 点: (60.1, 78.1)温度 (degC), 点: (60.2, 78.1)温度 (degC), 点: (60.3, 78.1)温度 (degC), 点: (60.4, 78.1)温度 (degC), 点: (60.5, 78.1)温度 (degC), 点: (60.6, 78.1)温度 (degC), 点: (60.7, 78.1)温度 (degC), 点: (60.8, 78.1)温度 (degC), 点: (60.9, 78.1)温度 (degC), 点: (61, 78.1) 温度 (degC), 点: (61.1, 78.1)温度 (degC), 点: (61.2, 78.1)温度 (degC), 点: (61.3, 78.1)温度 (degC), 点: (61.4, 78.1)温度 (degC), 点: (61.5, 78.1)温度 (degC), 点: (61.6, 78.1)温度 (degC), 点: (61.7, 78.1)温度 (degC), 点: (61.8, 78.1)温度 (degC), 点: (61.9, 78.1)温度 (degC), 点: (62, 78.1) 温度 (degC), 点: (62.1, 78.1)温度 (degC), 点: (62.2, 78.1)温度 (degC), 点: (62.3, 78.1)温度 (degC), 点: (62.4, 78.1)温度 (degC), 点: (62.5, 78.1)温度 (degC), 点: (62.6, 78.1)温度 (degC), 点: (62.7, 78.1)温度 (degC), 点: (62.8, 78.1)温度 (degC), 点: (62.9, 78.1)温度 (degC), 点: (63, 78.1) 温度 (degC), 点: (63.1, 78.1)温度 (degC), 点: (63.2, 78.1)温度 (degC), 点: (63.3, 78.1)温度 (degC), 点: (63.4, 78.1)温度 (degC), 点: (63.5, 78.1)温度 (degC), 点: (63.6, 78.1)温度 (degC), 点: (63.7, 78.1)温度 (degC), 点: (63.8, 78.1)温度 (degC), 点: (63.9, 78.1)温度 (degC), 点: (64, 78.1) 温度 (degC), 点: (64.1, 78.1)温度 (degC), 点: (64.2, 78.1)温度 (degC), 点: (64.3, 78.1)温度 (degC), 点: (64.4, 78.1)温度 (degC), 点: (64.5, 78.1)温度 (degC), 点: (64.6, 78.1)温度 (degC), 点: (64.7, 78.1)温度 (degC), 点: (64.8, 78.1)温度 (degC), 点: (64.9, 78.1)温度 (degC), 点: (65, 78.1) 温度 (degC), 点: (65.1, 78.1)温度 (degC), 点: (65.2, 78.1)温度 (degC), 点: (65.3, 78.1)温度 (degC), 点: (65.4, 78.1)温度 (degC), 点: (65.5, 78.1)温度 (degC), 点: (65.6, 78.1)温度 (degC), 点: (65.7, 78.1)温度 (degC), 点: (65.8, 78.1)温度 (degC), 点: (65.9, 78.1)温度 (degC), 点: (66, 78.1) 温度 (degC), 点: (66.1, 78.1)温度 (degC), 点: (66.2, 78.1)温度 (degC), 点: (66.3, 78.1)温度 (degC), 点: (66.4, 78.1)温度 (degC), 点: (66.5, 78.1)温度 (degC), 点: (66.6, 78.1)温度 (degC), 点: (66.7, 78.1)温度 (degC), 点: (66.8, 78.1)温度 (degC), 点: (66.9, 78.1)温度 (degC), 点: (67, 78.1) 温度 (degC), 点: (67.1, 78.1)温度 (degC), 点: (67.2, 78.1)温度 (degC), 点: (67.3, 78.1)温度 (degC), 点: (67.4, 78.1)温度 (degC), 点: (67.5, 78.1)温度 (degC), 点: (67.6, 78.1)温度 (degC), 点: (67.7, 78.1)温度 (degC), 点: (67.8, 78.1)温度 (degC), 点: (67.9, 78.1)温度 (degC), 点: (68, 78.1) 温度 (degC), 点: (68.1, 78.1)温度 (degC), 点: (68.2, 78.1)温度 (degC), 点: (68.3, 78.1)温度 (degC), 点: (68.4, 78.1)温度 (degC), 点: (68.5, 78.1)温度 (degC), 点: (68.6, 78.1)温度 (degC), 点: (68.7, 78.1)温度 (degC), 点: (68.8, 78.1)温度 (degC), 点: (68.9, 78.1)温度 (degC), 点: (69, 78.1) 温度 (degC), 点: (69.1, 78.1)温度 (degC), 点: (69.2, 78.1)温度 (degC), 点: (69.3, 78.1)温度 (degC), 点: (69.4, 78.1)温度 (degC), 点: (69.5, 78.1)温度 (degC), 点: (69.6, 78.1)温度 (degC), 点: (69.7, 78.1)温度 (degC), 点: (69.8, 78.1)温度 (degC), 点: (69.9, 78.1)温度 (degC), 点: (70, 78.1) 温度 (degC), 点: (70.1, 78.1)温度 (degC), 点: (70.2, 78.1)温度 (degC), 点: (70.3, 78.1)温度 (degC), 点: (70.4, 78.1)温度 (degC), 点: (70.5, 78.1)温度 (degC), 点: (70.6, 78.1)温度 (degC), 点: (70.7, 78.1)温度 (degC), 点: (70.8, 78.1)温度 (degC), 点: (70.9, 78.1)温度 (degC), 点: (71, 78.1) 温度 (degC), 点: (71.1, 78.1)温度 (degC), 点: (71.2, 78.1)温度 (degC), 点: (71.3, 78.1)温度 (degC), 点: (71.4, 78.1)温度 (degC), 点: (71.5, 78.1)温度 (degC), 点: (71.6, 78.1)温度 (degC), 点: (71.7, 78.1)温度 (degC), 点: (71.8, 78.1)温度 (degC), 点: (71.9, 78.1)温度 (degC), 点: (72, 78.1) 温度 (degC), 点: (72.1, 78.1)温度 (degC), 点: (72.2, 78.1)温度 (degC), 点: (72.3, 78.1)温度 (degC), 点: (72.4, 78.1)温度 (degC), 点: (72.5, 78.1)温度 (degC), 点: (72.6, 78.1)温度 (degC), 点: (72.7, 78.1)温度 (degC), 点: (72.8, 78.1)温度 (degC), 点: (72.9, 78.1)温度 (degC), 点: (73, 78.1) 温度 (degC), 点: (73.1, 78.1)温度 (degC), 点: (73.2, 78.1)温度 (degC), 点: (73.3, 78.1)温度 (degC), 点: (73.4, 78.1)温度 (degC), 点: (73.5, 78.1)温度 (degC), 点: (73.6, 78.1)温度 (degC), 点: (73.7, 78.1)温度 (degC), 点: (73.8, 78.1)温度 (degC), 点: (73.9, 78.1)温度 (degC), 点: (74, 78.1) 温度 (degC), 点: (74.1, 78.1)温度 (degC), 点: (74.2, 78.1)温度 (degC), 点: (74.3, 78.1)温度 (degC), 点: (74.4, 78.1)温度 (degC), 点: (74.5, 78.1)温度 (degC), 点: (74.6, 78.1)温度 (degC), 点: (74.7, 78.1)温度 (degC), 点: (74.8, 78.1)温度 (degC), 点: (74.9, 78.1)温度 (degC), 点: (75, 78.1) 温度 (degC), 点: (75.1, 78.1)温度 (degC), 点: (75.2, 78.1)温度 (degC), 点: (75.3, 78.1)温度 (degC), 点: (75.4, 78.1)温度 (degC), 点: (75.5, 78.1)温度 (degC), 点: (75.6, 78.1)温度 (degC), 点: (75.7, 78.1)温度 (degC), 点: (75.8, 78.1)温度 (degC), 点: (75.9, 78.1)温度 (degC), 点: (76, 78.1) 温度 (degC), 点: (76.1, 78.1)温度 (degC), 点: (76.2, 78.1)温度 (degC), 点: (76.3, 78.1)温度 (degC), 点: (76.4, 78.1)温度 (degC), 点: (76.5, 78.1)温度 (degC), 点: (76.6, 78.1)温度 (degC), 点: (76.7, 78.1)温度 (degC), 点: (76.8, 78.1)温度 (degC), 点: (76.9, 78.1)温度 (degC), 点: (77, 78.1) 温度 (degC), 点: (77.1, 78.1)温度 (degC), 点: (77.2, 78.1)温度 (degC), 点: (77.3, 78.1)温度 (degC), 点: (77.4, 78.1)温度 (degC), 点: (77.5, 78.1)温度 (degC), 点: (77.6, 78.1)温度 (degC), 点: (77.7, 78.1)温度 (degC), 点: (77.8, 78.1)温度 (degC), 点: (77.9, 78.1)温度 (degC), 点: (78, 78.1) 温度 (degC), 点: (78.1, 78.1)温度 (degC), 点: (78.2, 78.1)温度 (degC), 点: (78.3, 78.1)温度 (degC), 点: (78.4, 78.1)温度 (degC), 点: (78.5, 78.1)温度 (degC), 点: (78.6, 78.1)温度 (degC), 点: (78.7, 78.1)温度 (degC), 点: (78.8, 78.1)温度 (degC), 点: (78.9, 78.1)温度 (degC), 点: (79, 78.1) 温度 (degC), 点: (79.1, 78.1)温度 (degC), 点: (79.2, 78.1)温度 (degC), 点: (79.3, 78.1)温度 (degC), 点: (79.4, 78.1)温度 (degC), 点: (79.5, 78.1)温度 (degC), 点: (79.6, 78.1)温度 (degC), 点: (79.7, 78.1)温度 (degC), 点: (79.8, 78.1)温度 (degC), 点: (79.9, 78.1)温度 (degC), 点: (80, 78.1) 温度 (degC), 点: (80.1, 78.1)温度 (degC), 点: (80.2, 78.1)温度 (degC), 点: (80.3, 78.1)温度 (degC), 点: (80.4, 78.1)温度 (degC), 点: (80.5, 78.1)温度 (degC), 点: (80.6, 78.1)温度 (degC), 点: (80.7, 78.1)温度 (degC), 点: (80.8, 78.1)温度 (degC), 点: (80.9, 78.1)温度 (degC), 点: (81, 78.1) 温度 (degC), 点: (81.1, 78.1)温度 (degC), 点: (81.2, 78.1)温度 (degC), 点: (81.3, 78.1)温度 (degC), 点: (81.4, 78.1)温度 (degC), 点: (81.5, 78.1)温度 (degC), 点: (81.6, 78.1)温度 (degC), 点: (81.7, 78.1)温度 (degC), 点: (81.8, 78.1)温度 (degC), 点: (81.9, 78.1)温度 (degC), 点: (82, 78.1) 温度 (degC), 点: (82.1, 78.1)温度 (degC), 点: (82.2, 78.1)温度 (degC), 点: (82.3, 78.1)温度 (degC), 点: (82.4, 78.1)温度 (degC), 点: (82.5, 78.1)温度 (degC), 点: (82.6, 78.1)温度 (degC), 点: (82.7, 78.1)温度 (degC), 点: (82.8, 78.1)温度 (degC), 点: (82.9, 78.1)温度 (degC), 点: (83, 78.1) 温度 (degC), 点: (83.1, 78.1)温度 (degC), 点: (83.2, 78.1)温度 (degC), 点: (83.3, 78.1)温度 (degC), 点: (83.4, 78.1)温度 (degC), 点: (83.5, 78.1)温度 (degC), 点: (83.6, 78.1)温度 (degC), 点: (83.7, 78.1)温度 (degC), 点: (83.8, 78.1)温度 (degC), 点: (83.9, 78.1)温度 (degC), 点: (84, 78.1) 温度 (degC), 点: (84.1, 78.1)温度 (degC), 点: (84.2, 78.1)温度 (degC), 点: (84.3, 78.1)温度 (degC), 点: (84.4, 78.1)温度 (degC), 点: (84.5, 78.1)温度 (degC), 点: (84.6, 78.1)温度 (degC), 点: (84.7, 78.1)温度 (degC), 点: (84.8, 78.1)温度 (degC), 点: (84.9, 78.1)温度 (degC), 点: (85, 78.1) 温度 (degC), 点: (85.1, 78.1)温度 (degC), 点: (85.2, 78.1)温度 (degC), 点: (85.3, 78.1)温度 (degC), 点: (85.4, 78.1)温度 (degC), 点: (85.5, 78.1)温度 (degC), 点: (85.6, 78.1)温度 (degC), 点: (85.7, 78.1)温度 (degC), 点: (85.8, 78.1)温度 (degC), 点: (85.9, 78.1)温度 (degC), 点: (86, 78.1) 温度 (degC), 点: (86.1, 78.1)温度 (degC), 点: (86.2, 78.1)温度 (degC), 点: (86.3, 78.1)温度 (degC), 点: (86.4, 78.1)温度 (degC), 点: (86.5, 78.1)温度 (degC), 点: (86.6, 78.1)温度 (degC), 点: (86.7, 78.1)温度 (degC), 点: (86.8, 78.1)温度 (degC), 点: (86.9, 78.1)温度 (degC), 点: (87, 78.1) 温度 (degC), 点: (87.1, 78.1)温度 (degC), 点: (87.2, 78.1)温度 (degC), 点: (87.3, 78.1)温度 (degC), 点: (87.4, 78.1)温度 (degC), 点: (87.5, 78.1)温度 (degC), 点: (87.6, 78.1)温度 (degC), 点: (87.7, 78.1)温度 (degC), 点: (87.8, 78.1)温度 (degC), 点: (87.9, 78.1)温度 (degC), 点: (88, 78.1) 温度 (degC), 点: (88.1, 78.1)温度 (degC), 点: (88.2, 78.1)温度 (degC), 点: (88.3, 78.1)温度 (degC), 点: (88.4, 78.1)温度 (degC), 点: (88.5, 78.1)温度 (degC), 点: (88.6, 78.1)温度 (degC), 点: (88.7, 78.1)温度 (degC), 点: (88.8, 78.1)温度 (degC), 点: (88.9, 78.1)温度 (degC), 点: (89, 78.1) 温度 (degC), 点: (89.1, 78.1)温度 (degC), 点: (89.2, 78.1)温度 (degC), 点: (89.3, 78.1)温度 (degC), 点: (89.4, 78.1)温度 (degC), 点: (89.5, 78.1)温度 (degC), 点: (89.6, 78.1)温度 (degC), 点: (89.7, 78.1)温度 (degC), 点: (89.8, 78.1)温度 (degC), 点: (89.9, 78.1)温度 (degC), 点: (90, 78.1) 温度 (degC), 点: (90.1, 78.1)温度 (degC), 点: (90.2, 78.1)温度 (degC), 点: (90.3, 78.1)温度 (degC), 点: (90.4, 78.1)温度 (degC), 点: (90.5, 78.1)温度 (degC), 点: (90.6, 78.1)温度 (degC), 点: (90.7, 78.1)温度 (degC), 点: (90.8, 78.1)温度 (degC), 点: (90.9, 78.1)温度 (degC), 点: (91, 78.1) 温度 (degC), 点: (91.1, 78.1)温度 (degC), 点: (91.2, 78.1)温度 (degC), 点: (91.3, 78.1)温度 (degC), 点: (91.4, 78.1)温度 (degC), 点: (91.5, 78.1)温度 (degC), 点: (91.6, 78.1)温度 (degC), 点: (91.7, 78.1)温度 (degC), 点: (91.8, 78.1)温度 (degC), 点: (91.9, 78.1)温度 (degC), 点: (92, 78.1) 温度 (degC), 点: (92.1, 78.1)温度 (degC), 点: (92.2, 78.1)温度 (degC), 点: (92.3, 78.1)温度 (degC), 点: (92.4, 78.1)温度 (degC), 点: (92.5, 78.1)温度 (degC), 点: (92.6, 78.1)温度 (degC), 点: (92.7, 78.1)温度 (degC), 点: (92.8, 78.1)温度 (degC), 点: (92.9, 78.1)温度 (degC), 点: (93, 78.1) 温度 (degC), 点: (93.1, 78.1)温度 (degC), 点: (93.2, 78.1)温度 (degC), 点: (93.3, 78.1)温度 (degC), 点: (93.4, 78.1)温度 (degC), 点: (93.5, 78.1)温度 (degC), 点: (93.6, 78.1)温度 (degC), 点: (93.7, 78.1)温度 (degC), 点: (93.8, 78.1)温度 (degC), 点: (93.9, 78.1)温度 (degC), 点: (94, 78.1) 温度 (degC), 点: (94.1, 78.1)温度 (degC), 点: (94.2, 78.1)温度 (degC), 点: (94.3, 78.1)温度 (degC), 点: (94.4, 78.1)温度 (degC), 点: (94.5, 78.1)温度 (degC), 点: (94.6, 78.1)温度 (degC), 点: (94.7, 78.1)温度 (degC), 点: (94.8, 78.1)温度 (degC), 点: (94.9, 78.1)温度 (degC), 点: (95, 78.1) 温度 (degC), 点: (95.1, 78.1)温度 (degC), 点: (95.2, 78.1)温度 (degC), 点: (95.3, 78.1)温度 (degC), 点: (95.4, 78.1)温度 (degC), 点: (95.5, 78.1)温度 (degC), 点: (95.6, 78.1)温度 (degC), 点: (95.7, 78.1)温度 (degC), 点: (95.8, 78.1)温度 (degC), 点: (95.9, 78.1)温度 (degC), 点: (96, 78.1) 温度 (degC), 点: (96.1, 78.1)温度 (degC), 点: (96.2, 78.1)温度 (degC), 点: (96.3, 78.1)温度 (degC), 点: (96.4, 78.1)温度 (degC), 点: (96.5, 78.1)温度 (degC), 点: (96.6, 78.1)温度 (degC), 点: (96.7, 78.1)温度 (degC), 点: (96.8, 78.1)温度 (degC), 点: (96.9, 78.1)温度 (degC), 点: (97, 78.1) 温度 (degC), 点: (97.1, 78.1)温度 (degC), 点: (97.2, 78.1)温度 (degC), 点: (97.3, 78.1)温度 (degC), 点: (97.4, 78.1)温度 (degC), 点: (97.5, 78.1)温度 (degC), 点: (97.6, 78.1)温度 (degC), 点: (97.7, 78.1)温度 (degC), 点: (97.8, 78.1)温度 (degC), 点: (97.9, 78.1)温度 (degC), 点: (98, 78.1) 温度 (degC), 点: (98.1, 78.1)温度 (degC), 点: (98.2, 78.1)温度 (degC), 点: (98.3, 78.1)温度 (degC), 点: (98.4, 78.1)温度 (degC), 点: (98.5, 78.1)温度 (degC), 点: (98.6, 78.1)温度 (degC), 点: (98.7, 78.1)温度 (degC), 点: (98.8, 78.1)温度 (degC), 点: (98.9, 78.1)温度 (degC), 点: (99, 78.1) 温度 (degC), 点: (99.1, 78.1)温度 (degC), 点: (99.2, 78.1)温度 (degC), 点: (99.3, 78.1)温度 (degC), 点: (99.4, 78.1)温度 (degC), 点: (99.5, 78.1)温度 (degC), 点: (99.6, 78.1)温度 (degC), 点: (99.7, 78.1)温度 (degC), 点: (99.8, 78.1)温度 (degC), 点: (99.9, 78.1)温度 (degC), 点: (100, 78.1)
0                        51.100323165279804       51.099934413157825       51.10000877593586        51.10000112048118        51.099998825655064       51.10000010842441        51.10000018567479        51.10000002426216        51.09999996257301        51.09999998528383        51.100000008887605       51.100000006176344       51.10000000269736        51.10000000067362        51.100000001469596       51.10000000214575        51.10000000235101        51.10000000238995        51.100000002383695       51.100000001362105       51.10000000060688        51.10000000008483        51.100000000019804       51.100000000201874       51.10000000038394        51.10000000062098        51.10000000148358        51.099999999626505       51.09999999898332        51.09999999834025        51.09999999769707        51.09999999721555        51.099999996930364       51.09999999664518        51.09999999636           51.10000000195504        51.10000000771322        51.100000005318805       51.09999999475508        51.099999985092325       51.09999998473887        51.09999998438536        51.0999999840318         51.09999998367829        51.09999998277249        51.09999998171122        51.099999980649955       51.09999997958869        51.099999978527535       51.09999997746627        51.09999997615722        51.09999997783467        51.09999998513342        51.09999999243223        51.0999999997311         51.10000000702985        51.10000001432866        51.100000021627466       51.100000032131106       51.10000004282739        51.10000005352367        51.100000064219955       51.10000007491624        51.10000008561258        51.10000009709654        51.100000108700215       51.10000011126181        51.10000009227366        51.10000007328557        51.100000054297425       51.100000035309336       51.100000016321246       51.09999999733316        51.09999997834501        51.09999995935698        51.09999994036883        51.099999925215286       51.09999992367415        51.09999992341392        51.09999992665939        51.09999992990487        51.0999999331504         51.099999936395875       51.09999994104413        51.09999994592374        51.09999995080324        51.09999995568279        51.09999996056234        51.09999996544195        51.09999997032145        51.09999997520106        51.099999980080554       51.09999998499234        51.09999999810043        51.10000001120858        51.10000002431673        51.10000003742476        51.10000005019862        51.10000005388622        51.10000005757388        51.10000006126148        51.10000006494914        51.10000006863686        51.100000072324406       51.100000076012066       51.100000079699726       51.100000077922914       51.10000007375129        51.100000069579664       51.10000006540804        51.100000061236415       51.10000005706479        51.100000052893165       51.10000005127392        51.10000005357426        51.1000000558746         51.10000005817494        51.100000060475224       51.100000062775564       51.1000000650759         51.10000006737624        51.100000069676526       51.100000070141505       51.10000006905227        51.10000006796304        51.100000066873804       51.10000006578451        51.10000006469528        51.10000006360599        51.100000062516756       51.10000006142752        51.10000006033829        51.10000005949706        51.10000006506357        51.10000007063013        51.10000007619669        51.10000008176314        51.100000087329704       51.10000009289621        51.10000009846277        51.10000010402928        51.10000010764833        51.10000010743687        51.100000107225355       51.100000107013784       51.10000010680227        51.1000001065907         51.10000010637924        51.10000010616767        51.100000105956155       51.100000105744584       51.10000010553313        51.10000010507656        51.10000010392082        51.10000010276502        51.10000010160928        51.100000100453485       51.100000099297745       51.10000009814206        51.100000096986264       51.10000009583047        51.10000009560156        51.10000009609087        51.100000096580175       51.10000009706948        51.10000009755879        51.1000000980481         51.10000009853741        51.100000099026715       51.10000009951602        51.10000010000533        51.1000001004947         51.100000100829334       51.1000001010911         51.100000101352805       51.10000010161457        51.100000101876276       51.10000010213798        51.10000010239969        51.100000102661454       51.10000010292316        51.10000010330589        51.10000010369674        51.100000104087655       51.100000104478454       51.10000010486931        51.10000010526022        51.10000010565108        51.10000010604193        51.100000106432844       51.1000001068237         51.100000107225696       51.100000107655376       51.100000108085055       51.10000010851479        51.10000010894447        51.10000010937421        51.10000010980394        51.10000011023368        51.1000001106633         51.100000111117595       51.10000011165198        51.10000011218631        51.100000112720636       51.10000011325491        51.100000113789235       51.100000114323564       51.100000114857835       51.10000011539216        51.10000011592649        51.10000011646082        51.10000011567104        51.10000011478439        51.10000011389786        51.100000113011276       51.10000011212475        51.1000001112381         51.10000011035157        51.10000010946493        51.1000001085784         51.10000010923386        51.10000011247553        51.10000011571731        51.100000118958974       51.100000122200754       51.10000012544248        51.1000001286842         51.100000131925924       51.10000013516765        51.10000013840937        51.100000140483075       51.10000014231241        51.100000144141745       51.10000014597097        51.1000001478003         51.10000014962958        51.10000015145886        51.100000153288136       51.10000015511747        51.10000015694675        51.100000155421185       51.10000014645607        51.10000013749095        51.100000128525835       51.10000011956066        51.100000110595545       51.100000101630485       51.10000009266531        51.10000008370025        51.10000007484865        51.100000067383235       51.100000059917875       51.100000052452515       51.100000044987155       51.100000037521795       51.100000030056435       51.10000002259102        51.100000015125715       51.10000002569228        51.10000003871778        51.10000005174322        51.10000006476872        51.10000007779422        51.10000009081966        51.10000010384522        51.10000011687072        51.10000011625664        51.100000098434464       51.1000000806124         51.10000006279023        51.10000004496811        51.10000002714594        51.10000000932382        51.099999991501704       51.09999997367953        51.09999995585741        51.09999993803524        51.09999992021312        51.09999990239106        51.099999884568774       51.099999875763274       51.099999882435384       51.099999889107494       51.09999987942763        51.09999985840426        51.09999984170918        51.09999985478987        51.09999986787068        51.09999988095137        51.09999989403207        51.09999990711276        51.099999920193454       51.09999993327415        51.0999999463549         51.09999995943559        51.09999997251629        51.09999998559704        51.09999999867773        51.100000011758425       51.10000001543074        51.100000003995774       51.09999999256081        51.09999998112585        51.09999996969094        51.099999958256035       51.099999946821015       51.09999993538611        51.099999923951145       51.09999991251624        51.099999901081276       51.09999988964631        51.09999987821135        51.09999986677644        51.099999866781445       51.09999988946521        51.09999989470282        51.09999986994086        51.09999986161546        51.09999987249614        51.099999883376825       51.09999989425751        51.099999905138134       51.09999991601882        51.0999999268995         51.09999993778018        51.099999948660866       51.09999995954149        51.09999997042212        51.09999998130286        51.099999992183484       51.100000003064224       51.10000000683425        51.09999999607328        51.09999998531231        51.09999997455134        51.09999996379031        51.09999995302934        51.09999994226837        51.0999999315074         51.09999992074637        51.099999909985456       51.09999989922443        51.09999988846346        51.09999987770243        51.099999866941516       51.09999985618049        51.09999987175809        51.099999879245615       51.09999985551542        51.09999986459684        51.09999987579306        51.09999988698951        51.09999989818584        51.09999990938229        51.099999920578625       51.09999993177496        51.09999994297135        51.099999954167686       51.09999996536408        51.09999997656041        51.0999999877568         51.099999998953194       51.10000001014953        51.10000001548423        51.099999999953866       51.09999998442345        51.09999996889303        51.09999995336261        51.09999993783225        51.09999992230189        51.09999990677147        51.099999891241055       51.099999875710694       51.09999986018022        51.09999984464986        51.09999982911944        51.09999981358908        51.099999798058604       51.0999998064255         51.099999827041984       51.0999998299215         51.099999844657134       51.0999998710131         51.09999989736906        51.099999923724965       51.09999995008093        51.09999997643689        51.10000000279274        51.1000000291487         51.10000005550461        51.10000008186057        51.10000010821648        51.10000013457244        51.1000001609284         51.10000018728431        51.100000213640214       51.10000018769614        51.10000015707084        51.100000126445536       51.10000009582029        51.10000006519499        51.10000003456969        51.100000003944444       51.0999999733192         51.09999994269384        51.0999999120686         51.09999988144335        51.09999985081805        51.09999982019275        51.09999978956745        51.09999976779784        51.09999976354436        51.09999976633367        51.09999977561256        51.09999980685359        51.09999983809456        51.099999869335534       51.099999900576506       51.09999993181748        51.09999996305845        51.099999994299424       51.10000002554045        51.10000005678137        51.1000000880224         51.10000011926337        51.10000015050434        51.10000018174537        51.10000021298629        51.10000020863231        51.10000017715282        51.100000145673334       51.10000011419385        51.10000008271436        51.100000051234815       51.10000001975533        51.09999998827584        51.099999956796296       51.09999992531681        51.09999989383732        51.09999986235783        51.099999830878346       51.09999979939886        51.09999976791937        51.0999997615379         51.09999976221417        51.09999977414532        51.09999980179742        51.09999983425729        51.0999998667171         51.099999899176964       51.09999993163683        51.09999996409658        51.09999999655645        51.10000002901637        51.10000006147618        51.100000093936046       51.100000126395855       51.100000158855664       51.10000019131553        51.100000223775396       51.100000247345406       51.10000023353223        51.10000021971911        51.100000205905985       51.100000192092864       51.10000017827974        51.10000016446662        51.10000015065344        51.10000013684032        51.1000001230272         51.10000010921408        51.1000000954009         51.10000008158778        51.10000006777466        51.100000053961594       51.10000003007946        51.10000000000008
1                        50.95844575092781        50.99187586094757        51.01780534199668        51.03744408347836        51.05168977459459        51.06442663924014        51.072357804751846       51.07968668287708        51.08529201940826        51.08943865237853        51.09359466531777        51.095045411474075       51.096503800889764       51.097664145054864       51.09824699875253        51.098828391990025       51.09912850568389        51.099366976146996       51.09959955399438        51.09970006048627        51.09978594891561        51.09985903346262        51.0998982905644         51.099919249600816       51.09994020863729        51.099961232100554       51.09998024516034        51.09998404496389        51.099987850653974       51.099991656344116       51.0999954620342         51.099997781201125       51.09999829450078        51.09999880780043        51.099999321100086       51.09999985589826        51.10000039129278        51.10000065566254        51.10000064844917        51.10000064738102        51.100000709806466       51.10000077223185        51.100000834657294       51.10000089708274        51.10000085578133        51.100000785289865       51.100000714798284       51.10000064430682        51.100000573815294       51.10000050332377        51.100000444731904       51.10000042997524        51.100000420806396       51.10000041163755        51.100000402468766       51.10000039329992        51.100000384131135       51.10000037496229        51.10000045032655        51.100000530772775       51.100000611218945       51.10000069166517        51.10000077211134        51.10000085255757        51.10000096224974        51.10000107639053        51.100000713626685       51.09999921428579        51.09999771494495        51.099996215603994       51.0999947162631         51.09999321692226        51.09999171758136        51.099990218240464       51.09998871889957        51.09998721955873        51.09998594116212        51.09998544709026        51.09998518952801        51.09998557925849        51.09998596898902        51.09998635871955        51.09998674845002        51.0999882852073         51.09999001108139        51.09999173695553        51.099993462829616       51.0999951887037         51.09999691457779        51.099998640451815       51.10000036632596        51.10000209220004        51.10000381898658        51.10000577756807        51.10000773614951        51.100009694731          51.100011653312436       51.10001360039627        51.10001523499125        51.100016869586284       51.10001850418132        51.10002013877636        51.10002177337145        51.10002340796643        51.10002504256147        51.10002667715645        51.10002642042815        51.10002533483464        51.10002424924119        51.100023163647734       51.100022078054224       51.10002099246071        51.10001990686726        51.10001949184641        51.10002010660975        51.100020721373085       51.100021336136365       51.1000219508997         51.10002256566304        51.10002318042643        51.10002379518971        51.10002440995305        51.10002460544041        51.10002444588241        51.10002428632447        51.10002412676647        51.10002396720853        51.10002380765053        51.10002364809259        51.10002348853459        51.10002332897659        51.100023169418705       51.10002305942646        51.100024229896064       51.100025400365666       51.10002657083527        51.100027741304814       51.100028911774416       51.10003008224402        51.10003125271362        51.100032423183166       51.10003320768027        51.10003323298423        51.10003325828819        51.10003328359204        51.100033308895945       51.10003333419991        51.10003335950381        51.100033384807716       51.10003341011168        51.10003343541558        51.10003346071949        51.10003343451399        51.10003326131755        51.100033088121165       51.100032914924725       51.100032741728285       51.1000325685319         51.10003239533552        51.10003222213908        51.100032048942694       51.10003201327885        51.10003208421131        51.10003215514365        51.10003222607594        51.10003229700828        51.10003236794063        51.10003243887297        51.100032509805374       51.10003258073766        51.10003265167006        51.10003272260235        51.10003278188037        51.10003283565749        51.1000328894346         51.10003294321177        51.10003299698894        51.100033050766          51.10003310454317        51.10003315832029        51.10003321209746        51.10003331422877        51.100033419630904       51.10003352503304        51.10003363043529        51.10003373583743        51.100033841239565       51.1000339466417         51.10003405204395        51.10003415744609        51.100034262848226       51.100034361292614       51.10003444245035        51.10003452360809        51.10003460476571        51.10003468592345        51.10003476708118        51.10003484823892        51.1000349293966         51.100035010554336       51.100035112410524       51.10003528146319        51.100035450515804       51.100035619568416       51.10003578862103        51.10003595767364        51.10003612672631        51.100036295778864       51.10003646483153        51.1000366338842         51.100036802936756       51.10003669802086        51.10003657308198        51.100036448143044       51.10003632320411        51.10003619826523        51.100036073326294       51.10003594838736        51.10003582344842        51.100035698509544       51.100035878586596       51.100036570245834       51.10003726190507        51.10003795356431        51.100038645223606       51.1000393368829         51.10004002854214        51.10004072020138        51.100041411860616       51.100042103519854       51.10004240711959        51.10004262949178        51.10004285186392        51.100043074236          51.10004329660819        51.10004351898033        51.10004374135241        51.100043963724545       51.10004418609674        51.10004440846882        51.10004400392074        51.10004220916369        51.10004041440669        51.100038619649695       51.10003682489264        51.10003503013559        51.10003323537859        51.100031440621535       51.100029645864595       51.1000278711669         51.10002634139755        51.100024811628145       51.10002328185885        51.10002175208939        51.10002022232004        51.10001869255075        51.100017162781285       51.10001563301199        51.10001771376005        51.10002028685801        51.100022859956084       51.10002543305404        51.100028006152          51.10003057924996        51.100033152347976       51.10003572544599        51.100035400516674       51.10003141933004        51.10002743814334        51.100023456956706       51.10001947577001        51.10001549458326        51.100011513396566       51.10000753220987        51.100003551023235       51.099999569836484       51.09999558864979        51.099991607463096       51.09998762627646        51.09998364508971        51.09998156525825        51.09998274925846        51.09998393325861        51.09998199334416        51.09997788635053        51.09997466760808        51.099977559425156       51.099980451242175       51.09998334305919        51.09998623487627        51.09998912669323        51.09999201851036        51.099994910327325       51.0999978021444         51.10000069396142        51.100003585778495       51.10000647759546        51.10000936941253        51.10001226122961        51.10001302396688        51.100010368022254       51.10000771207751        51.10000505613283        51.10000240018809        51.099999744243405       51.099997088298664       51.099994432353924       51.0999917764093         51.099989120464556       51.09998646451987        51.09998380857519        51.09998115263045        51.099978496685765       51.09997816514311        51.09998244151831        51.09998344243655        51.099978811006565       51.09997749537746        51.09998005422716        51.099982613076804       51.099985171926505       51.09998773077615        51.09999028962585        51.099992848475495       51.099995407325196       51.09999796617478        51.100000525024484       51.100003083874185       51.10000564272383        51.10000820157353        51.100010760423174       51.10001163287916        51.100009059058266       51.100006485237316       51.100003911416366       51.10000133759547        51.09999876377458        51.09999618995363        51.09999361613268        51.099991042311785       51.099988468490835       51.09998589466994        51.099983320848935       51.09998074702804        51.09997817320715        51.0999755993862         51.099978333240074       51.09997967138327        51.0999751763415         51.09997732567865        51.09997990330305        51.09998248092751        51.099985058551965       51.099987636176365       51.09999021380088        51.099992791425336       51.09999536904979        51.09999794667419        51.10000052429865        51.10000310192311        51.10000567954751        51.10000825717202        51.10001083479642        51.10001214373631        51.100008936663926       51.10000572959149        51.10000252251905        51.09999931544667        51.099996108374285       51.099992901301846       51.09998969422941        51.099986487157025       51.09998328008459        51.099980073012205       51.099976865939766       51.099973658867384       51.099970451795          51.09996724472256        51.09996879792857        51.09997284393006        51.09997403194427        51.0999774803343         51.09998314411638        51.099988807898455       51.09999447168053        51.10000013546261        51.100005799244684       51.1000114630267         51.10001712680884        51.10002279059091        51.100028454373046       51.100034118155065       51.1000397819372         51.100045445719275       51.10005110950135        51.10005677328343        51.10005148244852        51.10004521110943        51.10003893977034        51.100032668431254       51.100026397092165       51.100020125753076       51.10001385441399        51.1000075830749         51.10000131173575        51.099995040396664       51.09998876905763        51.09998249771854        51.099976226379454       51.09996995504031        51.09996534310454        51.09996401344597        51.09996472560363        51.099966902987035       51.09997323093438        51.09997955888173        51.09998588682913        51.09999221477648        51.099998542723824       51.100004870671114       51.10001119861852        51.10001752656592        51.10002385451321        51.100030182460614       51.10003651040802        51.100042838355364       51.10004916630271        51.10005549425006        51.10005460911384        51.10004822716439        51.100041845215          51.100035463265556       51.10002908131605        51.100022699366605       51.10001631741716        51.10000993546777        51.10000355351826        51.099997171568816       51.09999078961937        51.099984407669865       51.09997802572042        51.09997164377103        51.09996526182158        51.09996371200202        51.09996375549457        51.09996634564192        51.09997208071661        51.09997877757246        51.09998547442825        51.0999921712841         51.09999886813989        51.10000556499574        51.10001226185153        51.10001895870738        51.10002565556317        51.10003235241902        51.100039049274756       51.100045746130604       51.10005244298645        51.1000591398423         51.10006386428847        51.1000602944344         51.10005672458027        51.10005315472614        51.10004958487207        51.10004601501788        51.10004244516381        51.10003887530968        51.10003530545555        51.10003173560142        51.10002816574729        51.10002459589322        51.10002102603909        51.10001745618496        51.10001388633083        51.10000773698016        51.10000000000008
2                        50.8131915392737         50.87842836277298        50.92937760866323        50.96856810377443        50.99744712503025        51.02342475626136        51.03999166946386        51.05538340064186        51.067301328587234       51.07627923514701        51.085278098412914       51.08852116192696        51.091781720503604       51.09439455611624        51.095752368081605       51.09710700925831        51.097823938564545       51.09840157437009        51.09896530076895        51.09921727525921        51.099434181394486       51.09962037134619        51.09972212073342        51.09977819422204        51.09983426771066        51.09989050638467        51.09994137720537        51.09995238742562        51.09996340114253        51.09997441485939        51.09998542857619        51.099992206121215       51.09999383745361        51.099995468786005       51.099997100118344       51.099998814624485       51.10000053143733        51.1000013938617         51.100001400137614       51.10000142302698        51.10000161756949        51.100001812112          51.10000200665456        51.10000220119707        51.10000211432384        51.10000194825636        51.10000178218888        51.1000016161214         51.10000145005387        51.10000128398639        51.1000011477438         51.10000112572226        51.10000112503991        51.10000112435762        51.10000112367533        51.100001122993035       51.1000011223108         51.10000112162845        51.10000112184366        51.10000112211287        51.10000112238208        51.100001122651236       51.10000112292039        51.10000112318954        51.10000125328844        51.10000140313571        51.10000070299475        51.0999979771297         51.0999952512646         51.09999252539956        51.099989799534455       51.099987073669354       51.09998434780425        51.09998162193915        51.09997889607416        51.09997617020906        51.09997384188836        51.09997292480034        51.09997244251974        51.09997315024401        51.09997385796828        51.099974565692605       51.099975273416874       51.099978299654026       51.09998170815754        51.099985116661          51.09998852516452        51.09999193366798        51.099995342171496       51.09999875067501        51.10000215917853        51.10000556768199        51.100008977429354       51.1000127031524         51.10001642887545        51.100020154598496       51.100023880321544       51.100027590229615       51.10003087031117        51.100034150392844       51.100037430474345       51.10004071055596        51.10004399063763        51.10004727071919        51.10005055080086        51.100053830882416       51.1000533498904         51.100051220622504       51.10004909135455        51.100046962086594       51.10004483281864        51.100042703550685       51.10004057428273        51.100039758740536       51.10004096065933        51.10004216257812        51.100043364496855       51.10004456641565        51.10004576833438        51.100046970253175       51.10004817217197        51.1000493740907         51.10004976442531        51.1000494675057         51.10004917058609        51.10004887366654        51.100048576746985       51.10004827982738        51.10004798290777        51.100047685988216       51.10004738906866        51.10004709214911        51.100046890894305       51.10004916100297        51.10005143111164        51.100053701220304       51.10005597132897        51.10005824143764        51.1000605115463         51.10006278165491        51.10006505176358        51.10006657738529        51.10006663862936        51.10006669987342        51.10006676111743        51.10006682236144        51.10006688360545        51.10006694484957        51.100067006093525       51.10006706733759        51.1000671285816         51.10006718982572        51.10006715109671        51.10006682707797        51.10006650305917        51.10006617904037        51.10006585502157        51.10006553100288        51.10006520698403        51.10006488296523        51.10006455894643        51.10006449272572        51.10006462631418        51.100064759902466       51.10006489349075        51.100065027079154       51.10006516066744        51.100065294255785       51.10006542784413        51.10006556143253        51.10006569502082        51.10006582860916        51.100065942064134       51.10006604601631        51.10006614996837        51.100066253920545       51.10006635787266        51.10006646182478        51.10006656577684        51.10006666972896        51.10006677368108        51.10006697520191        51.100067183322494       51.10006739144313        51.10006759956377        51.100067807684354       51.10006801580499        51.100068223925575       51.100068432046214       51.10006864016685        51.100068848287435       51.10006904171479        51.100069198636334       51.10006935555788        51.10006951247942        51.10006966940091        51.10006982632251        51.100069983244055       51.1000701401656         51.10007029708714        51.10007049639677        51.10007083331658        51.10007117023633        51.10007150715609        51.1000718440759         51.10007218099565        51.10007251791541        51.10007285483522        51.10007319175497        51.100073528674784       51.10007386559454        51.10007367135631        51.10007343829824        51.10007320524028        51.10007297218226        51.10007273912424        51.10007250606617        51.10007227300821        51.100072039950135       51.100071806892174       51.10007216225637        51.1000735045406         51.10007484682478        51.10007618910902        51.100077531393254       51.10007887367749        51.10008021596167        51.10008155824585        51.10008290053008        51.10008424281426        51.10008481106445        51.100085217295884       51.10008562352721        51.100086029758586       51.100086435989965       51.100086842221344       51.10008724845278        51.1000876546841         51.10008806091554        51.10008846714692        51.10008766830026        51.10008419716769        51.10008072603512        51.100077254902544       51.10007378376997        51.1000703126374         51.10006684150483        51.10006337037231        51.10005989923974        51.10005646682532        51.10005350716659        51.100050547507976       51.1000475878493         51.10004462819063        51.100041668532015       51.10003870887334        51.10003574921461        51.10003278955605        51.100036806043704       51.10004177383706        51.10004674163042        51.100051709423724       51.100056677217026       51.100061645010385       51.10006661280369        51.100071580597046       51.100070921233055       51.10006316244102        51.10005540364904        51.100047644857          51.10003988606502        51.10003212727298        51.100024368481          51.10001660968902        51.100008850896984       51.100001092105          51.09999333331291        51.09998557452093        51.09997781572895        51.09997005693691        51.09996598384208        51.099968237547785       51.09997049125349        51.09996674546767        51.099958837796976       51.099952648124884       51.09995827710543        51.09996390608603        51.09996953506652        51.09997516404712        51.099980793027726       51.09998642200833        51.09999205098882        51.099997679969476       51.10000330895002        51.100008937930625       51.10001456691117        51.100020195891716       51.10002582487232        51.10002730112177        51.10002210929429        51.100016917466746       51.100011725639206       51.10000653381172        51.10000134198418        51.0999961501567         51.09999095832916        51.09998576650173        51.099980574674134       51.09997538284665        51.09997019101911        51.09996499919163        51.099959807364144       51.09995910828036        51.099967315656954       51.09996923734968        51.099960350425135       51.09995786980596        51.09996287488775        51.09996787996948        51.09997288505127        51.099977890133005       51.099982895214794       51.09998790029658        51.09999290537826        51.09999791046005        51.100002915541836       51.10000792062357        51.1000129257053         51.10001793078709        51.10002293586888        51.100024640032075       51.1000195985107         51.100014556989436       51.100009515468116       51.1000044739468         51.09999943242548        51.09999439090416        51.099989349382895       51.09998430786152        51.099979266340256       51.09997422481899        51.09996918329762        51.0999641417763         51.09995910025498        51.09995405873366        51.099959270876354       51.09996182786023        51.09995319627927        51.09995740453343        51.09996244042537        51.09996747631732        51.09997251220926        51.09997754810121        51.09998258399315        51.0999876198851         51.099992655777044       51.09999769166899        51.100002727560934       51.10000776345282        51.10001279934477        51.10001783523671        51.100022871128715       51.10002544111114        51.10001923343708        51.10001302576302        51.1000068180889         51.10000061041484        51.09999440274083        51.09998819506677        51.09998198739265        51.09997577971859        51.099969572044586       51.09996336437047        51.099957156696405       51.09995094902234        51.09994474134828        51.09993853367422        51.09994151025188        51.099949305704286       51.0999517074776         51.09995845338449        51.09996945697259        51.09998046056069        51.099991464148786       51.100002467736886       51.100013471324985       51.100024474913084       51.100035478501184       51.10004648208928        51.10005748567738        51.10006848926548        51.10007949285364        51.10009049644168        51.10010150002978        51.10011250361788        51.10010227298642        51.100090141764326       51.10007801054229        51.100065879320255       51.10005374809822        51.10004161687618        51.10002948565409        51.10001735443211        51.10000522321002        51.09999309198798        51.09998096076595        51.09996882954397        51.099956698321876       51.09994456709978        51.09993561894731        51.099932966863264       51.09993437292843        51.09993863786826        51.099950868316796       51.099963098765386       51.099975329213976       51.099987559662566       51.0999997901111         51.10001202055969        51.10002425100822        51.10003648145681        51.100048711905345       51.100060942353934       51.100073172802524       51.100085403251114       51.100097633699704       51.100109864148294       51.10010815505518        51.10009582317423        51.10008349129322        51.10007115941221        51.10005882753126        51.10004649565025        51.10003416376924        51.10002183188823        51.10000950000722        51.09999716812621        51.0999848362452         51.099972504364246       51.09996017248329        51.09994784060228        51.09993550872127        51.099932463400535       51.099932523581174       51.09993754832374        51.09994864317849        51.09996159439396        51.09997454560937        51.09998749682478        51.100000448040134       51.100013399255545       51.1000263504709         51.10003930168631        51.10005225290172        51.10006520411707        51.10007815533248        51.10009110654789        51.10010405776325        51.100117008978714       51.100126117323725       51.10011906577904        51.10011201423424        51.10010496268944        51.10009791114476        51.100090859600016       51.100083808055274       51.100076756510475       51.10006970496579        51.10006265342105        51.100055601876306       51.100048550331564       51.10004149878682        51.10003444724208        51.100027395697396       51.100015261870965       51.10000000000008
3                        50.65443013841161        50.74342508074096        50.81605267775251        50.874416353265815       50.919470081450754       50.96070921810434        50.98873051671569        51.015120355005934       51.036179647140386       51.05272748060986        51.06931663816755        51.07571829299985        51.08215612580295        51.087390033897634       51.090291225595024       51.09318653622262        51.0947870896357         51.09610667045729        51.09739582819901        51.098003112627566       51.09853155055413        51.09899092725334        51.09924810940083        51.099395919732615       51.09954373006428        51.09969195188711        51.099826062723366       51.09985791838517        51.09988974690276        51.09992157542047        51.099953403938116       51.09997319477952        51.09997836193611        51.09998352909281        51.099988696249454       51.09999419248231        51.09999969784178        51.100002483483024       51.10000254380384        51.10000265210215        51.100003256114405       51.10000386012666        51.100004464138806       51.10000506815106        51.10000491500068        51.10000454877439        51.100004182548105       51.10000381632176        51.100003450095414       51.100003083869126       51.10000278850396        51.10000279589474        51.10000290351553        51.10000301113638        51.10000311875723        51.10000322637802        51.10000333399887        51.10000344161966        51.100002806647126       51.100002127031644       51.10000144741616        51.10000076780068        51.1000000881852         51.09999940856966        51.099999247869164       51.09999916610076        51.09999824037561        51.099995303300716       51.09999236622576        51.09998942915081        51.099986492075914       51.099983555000904       51.09998061792601        51.099977680851          51.09997474377616        51.099971806701205       51.099969281732          51.09996821968633        51.099967643021785       51.09996839477492        51.09996914652805        51.09996989828119        51.09997065003438        51.099974995234675       51.09997993290716        51.09998487057953        51.09998980825196        51.099994745924334       51.099999683596764       51.100004621269136       51.100009558941565       51.100014496613994       51.10001943366626        51.10002421320377        51.100028992741215       51.10003377227872        51.10003855181617        51.10004333860559        51.10004832249052        51.10005330637546        51.10005829026045        51.100063274145384       51.100068258030376       51.10007324191531        51.100078225800246       51.10008320968518        51.10008262718088        51.100079605228075       51.10007658327527        51.10007356132246        51.10007053936971        51.1000675174169         51.10006449546404        51.10006333092173        51.10006501876569        51.100066706609596       51.100068394453444       51.10007008229735        51.100071770141255       51.10007345798522        51.10007514582912        51.10007683367297        51.100077418154115       51.10007706830146        51.100076718448804       51.10007636859609        51.10007601874344        51.10007566889078        51.10007531903807        51.10007496918536        51.100074619332645       51.10007426947999        51.100074048516035       51.10007715720781        51.100080265899635       51.10008337459141        51.10008648328318        51.10008959197495        51.10009270066672        51.10009580935849        51.10009891805032        51.100101025782635       51.100101164665546       51.1001013035484         51.10010144243125        51.10010158131411        51.1001017201969         51.100101859079814       51.10010199796267        51.10010213684552        51.100102275728375       51.10010241461123        51.10010241626105        51.10010202629309        51.10010163632501        51.100101246356985       51.10010085638896        51.10010046642094        51.100100076452975       51.100099686484896       51.10009929651693        51.10009921925058        51.10009938434672        51.10009954944286        51.100099714539056       51.10009987963525        51.10010004473139        51.10010020982759        51.10010037492373        51.10010054001998        51.10010070511612        51.10010087021226        51.100101018779355       51.10010115954469        51.10010130031009        51.10010144107548        51.10010158184093        51.10010172260627        51.100101863371606       51.10010200413694        51.10010214490234        51.10010243637578        51.10010273804346        51.1001030397112         51.10010334137894        51.10010364304668        51.10010394471436        51.1001042463821         51.100104548049785       51.10010484971758        51.100105151385264       51.10010542755765        51.1001056403864         51.10010585321504        51.100106066043736       51.100106278872374       51.10010649170107        51.100106704529765       51.1001069173584         51.1001071301871         51.1001074111561         51.10010791333849        51.100108415520765       51.100108917703096       51.10010941988543        51.10010992206776        51.10011042425009        51.10011092643242        51.100111428614696       51.100111930797084       51.10011243297936        51.10011220863362        51.10011193118942        51.10011165374533        51.10011137630113        51.10011109885704        51.10011082141284        51.1001105439687         51.100110266524496       51.10010998908035        51.10011050319406        51.10011234493294        51.10011418667182        51.100116028410696       51.10011787014963        51.10011971188851        51.100121553627446       51.10012339536627        51.1001252371052         51.100127078844025       51.100127764242586       51.10012820759886        51.10012865095507        51.1001290943114         51.10012953766761        51.10012998102388        51.10013042438027        51.10013086773648        51.10013131109281        51.10013175444908        51.100130596199904       51.10012588635715        51.10012117651445        51.10011646667169        51.10011175682894        51.10010704698624        51.10010233714354        51.10009762730067        51.10009291745797        51.100088259844256       51.100084239955095       51.100080220065934       51.10007620017683        51.100072180287725       51.10006816039862        51.10006414050952        51.100060120620356       51.10005610073125        51.100061515191555       51.10006821617151        51.10007491715146        51.10008161813141        51.100088319111364       51.10009502009132        51.10010172107127        51.10010842205122        51.1001073877743         51.10009659441391        51.100085801053524       51.100075007693135       51.10006421433275        51.1000534209723         51.10004262761197        51.100031834251524       51.10002104089108        51.10001024753069        51.0999994541703         51.09998866080991        51.099977867449525       51.09996707408908        51.0999613187812         51.099964211702286       51.099967104623374       51.099962050419094       51.09995148324418        51.09994324711306        51.099951046966055       51.09995884681905        51.09996664667193        51.099974446524925       51.09998224637786        51.0999900462308         51.09999784608374        51.10000564593673        51.10001344578967        51.10002124564255        51.1000290454956         51.10003684534854        51.10004464520148        51.10004665275119        51.100039359548646       51.10003206634616        51.10002477314356        51.10001747994107        51.10001018673847        51.10000289353599        51.09999560033344        51.0999883071309         51.09998101392836        51.099973720725814       51.09996642752327        51.09995913432067        51.099951841118184       51.09995063051974        51.09996147813723        51.099964020979826       51.099952283254765       51.09994920690019        51.09995625126646        51.09996329563273        51.09997033999889        51.099977384365104       51.09998442873132        51.09999147309759        51.09999851746386        51.10000556183007        51.10001260619629        51.1000196505625         51.100026694928715       51.100033739294986       51.10004078366126        51.10004317161656        51.100036043833086       51.10002891604961        51.10002178826619        51.10001466048277        51.10000753269935        51.10000040491593        51.09999327713251        51.099986149349036       51.09997902156556        51.09997189378214        51.09996476599872        51.099957638215244       51.099950510431825       51.099943382648405       51.099950113130376       51.0999534416942         51.0999420126638         51.09994795448034        51.09995501599735        51.099962077514476       51.09996913903154        51.09997620054861        51.09998326206568        51.099990323582745       51.09999738509981        51.10000444661688        51.10001150813389        51.100018569650956       51.10002563116802        51.10003269268515        51.10003975420216        51.100043414976994       51.10003497046273        51.100026525948465       51.10001808143414        51.10000963691982        51.10000119240556        51.09999274789129        51.09998430337697        51.09997585886276        51.09996741434844        51.09995896983418        51.099950525319855       51.09994208080553        51.099933636291325       51.099925191777004       51.09992910585618        51.099939547022814       51.099943277052716       51.09995277592719        51.09996792884078        51.09998308175443        51.099998234667964       51.10001338758161        51.1000285404952         51.10004369340879        51.10005884632238        51.100073999235974       51.10008915214962        51.100104305063155       51.1001194579768         51.10013461089039        51.100149763803984       51.100164916717574       51.100151046666156       51.10013457888459        51.10011811110303        51.10010164332152        51.10008517553996        51.100068707758396       51.10005223997683        51.10003577219527        51.100019304413706       51.1000028366322         51.09998636885064        51.09996990106902        51.09995343328745        51.09993696550595        51.099924696934465       51.099920734343755       51.099922772472894       51.099928802776844       51.09994535890587        51.099961915034896       51.09997847116398        51.09999502729312        51.10001158342209        51.10002813955117        51.10004469568025        51.100061251809336       51.10007780793842        51.100094364067445       51.10011092019647        51.10012747632561        51.10014403245464        51.10016058858372        51.100158282835366       51.10014160317644        51.100124923517626       51.1001082438587         51.10009156419977        51.100074884540845       51.100058204881975       51.100041525223105       51.10002484556418        51.10000816590525        51.09999148624638        51.09997480658751        51.099958126928584       51.099941447269714       51.09992476761073        51.09992041853707        51.09992039089218        51.09992727574627        51.09994233981109        51.09995990524055        51.0999774706699         51.09999503609936        51.10001260152876        51.100030166958106       51.100047732387566       51.10006529781697        51.10008286324637        51.10010042867577        51.100117994105176       51.10013555953458        51.10015312496398        51.100170690393384       51.100182914727384       51.1001726788935         51.10016244305962        51.100152207225676       51.100141971391736       51.10013173555785        51.100121499724025       51.100111263890085       51.1001010280562         51.10009079222226        51.10008055638838        51.10007032055444        51.10006008472061        51.10004984888673        51.100039613052786       51.10002205872195        51.10000000000008
4                        50.49962161248499        50.61063156442043        50.703583881832174       50.780128766183736       50.84072778970233        50.89670407889463        50.93601365766756        50.97328589830016        51.00349082920354        51.02771440758039        51.05200128138415        51.06170002180511        51.07145515243417        51.07944785010665        51.084025669566756       51.08859500625681        51.09118353567396        51.093343893760846       51.09545582498515        51.096482363620964       51.097381512265315       51.0981690807007         51.09861772017382        51.09888302495426        51.099148329734646       51.0994143443624         51.09965525548739        51.09971676090572        51.09977822949577        51.09983969808587        51.09990116667592        51.0999398299287         51.09995078865961        51.09996174739052        51.099972706121434       51.09998425652526        51.09999582333859        51.100001864761          51.10000236941073        51.10000294719464        51.10000428061596        51.100005614037286       51.10000694745867        51.10000828088005        51.100008155204705       51.100007618919335       51.100007082633965       51.100006546348595       51.10000601006328        51.10000547377797        51.10000504956986        51.10000509931211        51.10000535675829        51.10000561420463        51.100005871650865       51.100006129097096       51.10000638654333        51.10000664398956        51.10000538361106        51.100004031984554       51.10000268035799        51.10000132873148        51.09999997710497        51.099998625478406       51.099998212526316       51.09999794235591        51.099996835705156       51.09999373552273        51.099990635340305       51.09998753515788        51.0999844349754         51.09998133479297        51.099978234610546       51.099975134428064       51.09997203424564        51.09996893406321        51.09996626116174        51.09996510505414        51.099964463867764       51.099965231946044       51.09996600002438        51.09996676810266        51.099967536181          51.09997314924942        51.09997956113898        51.099985973028424       51.09999238491787        51.09999879680743        51.10000520869687        51.100011620586315       51.10001803247587        51.10002444436532        51.10003085371915        51.10003661895428        51.100042384189464       51.100048149424595       51.10005391465978        51.10005971164446        51.10006637153276        51.100073031421175       51.10007969130959        51.100086351197945       51.10009301108636        51.100099670974714       51.10010633086313        51.100112990751484       51.1001123207767         51.100108438517736       51.10010455625877        51.10010067399986        51.10009679174084        51.10009290948193        51.10008902722291        51.1000875245478         51.10008967614954        51.10009182775116        51.10009397935295        51.100096130954626       51.10009828255636        51.10010043415804        51.10010258575983        51.100104737361505       51.100105511734114       51.100105119861325       51.10010472798854        51.10010433611575        51.10010394424296        51.10010355237023        51.10010316049738        51.10010276862465        51.100102376751806       51.100101984879075       51.10010175324203        51.10010566106598        51.10010956889005        51.10011347671406        51.100117384538066       51.10012129236202        51.100125200186085       51.10012910801004        51.10013301583405        51.1001356810944         51.10013590227919        51.100136123463756       51.10013634464838        51.100136565833054       51.100136787017675       51.10013700820235        51.100137229386974       51.10013745057165        51.10013767175633        51.10013789294101        51.10013794124865        51.10013749622249        51.10013705119627        51.100136606170054       51.10013616114384        51.10013571611768        51.10013527109146        51.10013482606524        51.10013438103903        51.100134295834266       51.10013448951287        51.10013468319136        51.1001348768699         51.10013507054845        51.10013526422699        51.10013545790548        51.10013565158408        51.100135845262685       51.10013603894117        51.10013623261972        51.100136414065446       51.1001365897373         51.10013676540916        51.100136941081075       51.10013711675299        51.10013729242479        51.100137468096705       51.10013764376856        51.10013781944048        51.10013819874587        51.100138591825555       51.10013898490524        51.10013937798499        51.100139771064676       51.10014016414436        51.10014055722411        51.100140950303796       51.100141343383484       51.10014173646323        51.100142093225486       51.10014235975626        51.100142626286924       51.100142892817644       51.10014315934836        51.10014342587908        51.1001436924098         51.10014395894052        51.10014422547118        51.10014458588455        51.10014525108153        51.100145916278564       51.10014658147554        51.10014724667246        51.1001479118695         51.10014857706648        51.1001492422634         51.10014990746049        51.10015057265741        51.10015123785439        51.10015099011804        51.100150675659734       51.100150361201486       51.10015004674324        51.10014973228499        51.10014941782674        51.10014910336844        51.100148788910246       51.10014847445194        51.100149142902865       51.10015145991963        51.10015377693634        51.100156093953046       51.100158410969755       51.10016072798646        51.10016304500323        51.10016536201988        51.100167679036645       51.100169996053296       51.10017078073133        51.10017124466424        51.10017170859709        51.10017217252994        51.10017263646273        51.10017310039558        51.10017356432843        51.100174028261335       51.10017449219413        51.10017495612698        51.10017344626726        51.100167559481235       51.10016167269521        51.10015578590918        51.10014989912315        51.100144012337125       51.1001381255511         51.10013223876507        51.10012635197904        51.10012053035541        51.10011550437616        51.100110478396914       51.10010545241761        51.10010042643836        51.10009540045911        51.100090374479805       51.1000853485005         51.10008032252125        51.10008705864175        51.100095398706685       51.10010373877162        51.10011207883656        51.1001204189015         51.100128758966434       51.10013709903137        51.10014543909631        51.100144030712215       51.100130323327505       51.10011661594274        51.10010290855797        51.10008920117326        51.100075493788495       51.100061786403785       51.10004807901902        51.10003437163425        51.100020664249485       51.10000695686472        51.09999324948001        51.0999795420953         51.09996583471053        51.099958450647364       51.099961921082354       51.09996539151746        51.0999591009774         51.099946039187444       51.0999358888173         51.09994576701956        51.09995564522188        51.099965523424146       51.09997540162641        51.09998527982873        51.09999515803099        51.100005036233256       51.10001491443552        51.100024792637896       51.1000346708401         51.10004454904242        51.100054427244686       51.100064305447006       51.100066815855996       51.100057495734404       51.10004817561287        51.100038855491334       51.1000295353698         51.100020215248264       51.10001089512673        51.10000157500514        51.0999922548836         51.09998293476207        51.099973614640476       51.09996429451894        51.09995497439735        51.099945654275814       51.09994392075066        51.099957226970616       51.09996034723463        51.09994595212504        51.09994235095496        51.0999513623903         51.09996037382564        51.09996938526098        51.099978396696315       51.09998740813165        51.09999641956699        51.10000543100233        51.10001444243767        51.100023453873064       51.100032465308345       51.10004147674374        51.10005048817908        51.10005949961442        51.10006254555867        51.10005340055682        51.10004425555496        51.10003511055305        51.1000259655512         51.10001682054934        51.10000767554749        51.09999853054563        51.09998938554378        51.099980240541925       51.09997109554001        51.09996195053816        51.09995280553625        51.09994366053445        51.099934515532595       51.099942636947674       51.09994667763988        51.09993263940953        51.09994025754446        51.09994927161836        51.099958285692196       51.09996729976615        51.0999763138401         51.099985327914          51.099994341987895       51.10000335606179        51.10001237013569        51.10002138420964        51.10003039828348        51.10003941235743        51.100048426431385       51.10005744050528        51.10006216038414        51.10005159463731        51.10004102889047        51.100030463143696       51.10001989739686        51.100009331650085       51.09999876590325        51.09998820015642        51.0999776344097         51.09996706866286        51.09995650291603        51.099945937169196       51.09993537142242        51.099924805675585       51.09991423992881        51.09991902483034        51.09993195337569        51.099937011470615       51.09994917042138        51.09996828891417        51.0999874074069         51.10000652589969        51.100025644392474       51.10004476288526        51.10006388137799        51.10008299987072        51.100102118363566       51.100121236856296       51.100140355349026       51.10015947384187        51.1001785923346         51.10019771082739        51.100216829320175       51.100199512616655       51.100178934743724       51.10015835687079        51.10013777899786        51.100117201124874       51.10009662325194        51.10007604537907        51.10005546750608        51.10003488963309        51.10001431176016        51.09999373388723        51.0999731560143         51.09995257814131        51.09993200026844        51.09991656682155        51.09991130897987        51.09991396820004        51.0999217107173         51.099942361666876       51.09996301261651        51.09998366356615        51.100004314515786       51.10002496546531        51.100045616414945       51.100066267364525       51.10008691831416        51.10010756926374        51.10012822021338        51.10014887116296        51.10016952211254        51.100190173062174       51.10021082401181        51.100207956126724       51.10018716544323        51.100166374759795       51.1001455840763         51.100124793392865       51.10010400270937        51.10008321202588        51.10006242134244        51.10004163065895        51.10002083997546        51.100000049291964       51.09997925860853        51.099958467925035       51.0999376772416         51.099916886558105       51.09991126612573        51.09991113189875        51.09991977669341        51.0999385918596         51.099960517326906       51.099982442794214       51.100004368261466       51.10002629372866        51.10004821919597        51.10007014466322        51.10009207013047        51.10011399559778        51.10013592106509        51.100157846532284       51.100179771999535       51.10020169746679        51.100223622934095       51.10023876762699        51.100225398069824       51.10021202851266        51.100198658955435       51.10018528939827        51.100171919841046       51.100158550283936       51.100145180726656       51.10013181116949        51.10011844161227        51.1001050720551         51.10009170249788        51.10007833294077        51.100064963383545       51.10005159382638        51.10002872134481        51.10000000000008
5                        50.35703106363172        50.4846682330263         50.593761321336615       50.685421320601904       50.759620185431515       50.82871290006739        50.878797342783          50.92659435283315        50.96595813484288        50.99818453193802        51.03050115348293        51.043925052692316       51.05743028136351        51.06860743963779        51.07527374440923        51.081929300324816       51.0858283479738         51.08913496482421        51.09237054523527        51.09401398400064        51.095466760044644       51.096752535635574       51.097503981091165       51.097966394737455       51.098428808383744       51.09889239111715        51.0993129251936         51.099431293705834       51.09954968048072        51.09966806725561        51.09978645403049        51.09986209968622        51.09988582230949        51.09990954493264        51.099933267555855       51.099957896049546       51.09998254966672        51.09999596570475        51.099998121015915       51.10000035543101        51.10000340716533        51.1000064588996         51.10000951063387        51.10001256236819        51.100012753946885       51.100012140638285       51.10001152732963        51.10001091402103        51.10001030071237        51.10000968740377        51.100009227944895       51.10000936003206        51.100009895645314       51.100010431258625       51.10001096687188        51.10001150248513        51.100012038098384       51.10001257371164        51.1000107181618         51.10000871886086        51.10000671955993        51.100004720258994       51.10000272095806        51.100000721657125       51.10000017560134        51.09999985059852        51.099998701058155       51.09999558644813        51.09999247183811        51.09998935722814        51.099986242618115       51.09998312800815        51.09998001339818        51.09997689878816        51.099973784178246       51.09997066956822        51.09996799931207        51.09996690645636        51.09996629304919        51.09996699182312        51.099967690597          51.09996838937093        51.0999690881448         51.0999758111509         51.09998352740644        51.09999124366192        51.0999989599174         51.10000667617288        51.10001439242842        51.100022108683845       51.100029824939384       51.100037541194865       51.10004525283949        51.100051793229625       51.1000583336197         51.100064874009774       51.100071414399906       51.100078015459474       51.10008626542424        51.10009451538906        51.10010276535388        51.1001110153187         51.100119265283524       51.100127515248346       51.10013576521317        51.10014401517799        51.100143301134494       51.10013865864903        51.100134016163565       51.1001293736781         51.100124731192636       51.10012008870717        51.10011544622165        51.10011363900344        51.10011618584576        51.10011873268809        51.1001212795303         51.100123826372624       51.10012637321495        51.100128920057216       51.10013146689954        51.10013401374175        51.10013496485368        51.10013456469193        51.100134164530175       51.10013376436842        51.10013336420673        51.100132964044974       51.10013256388322        51.10013216372147        51.100131763559716       51.10013136339796        51.10013114901767        51.100135734034666       51.100140319051775       51.10014490406883        51.10014948908582        51.10015407410293        51.10015865911993        51.10016324413692        51.100167829153975       51.10017097596           51.100171293859376       51.10017161175864        51.10017192965785        51.10017224755711        51.100172565456376       51.10017288335564        51.10017320125496        51.100173519154225       51.10017383705349        51.100174154952754       51.10017426932649        51.100173802905374       51.100173336484204       51.100172870063034       51.10017240364192        51.10017193722081        51.10017147079964        51.10017100437847        51.1001705379573         51.100170454418844       51.10017066763737        51.1001708808559         51.100171094074426       51.10017130729301        51.10017152051154        51.100171733730065       51.10017194694859        51.100172160167176       51.1001723733857         51.10017258660423        51.10017279402541        51.10017299871009        51.10017320339489        51.100173408079684       51.10017361276442        51.10017381744922        51.100174022133956       51.100174226818694       51.10017443150349        51.1001748920861         51.100175369978274       51.10017584787056        51.10017632576279        51.10017680365502        51.100177281547246       51.100177759439475       51.10017823733165        51.10017871522393        51.10017919311616        51.100179623806866       51.10017993722386        51.10018025064085        51.10018056405784        51.10018087747483        51.10018119089182        51.100181504308864       51.100181817725854       51.100182131142844       51.10018256415361        51.100183385417154       51.100184206680865       51.10018502794452        51.100185849208174       51.10018667047177        51.100187491735426       51.10018831299908        51.10018913426279        51.10018995552639        51.10019077679004        51.10019052642417        51.10019019773813        51.10018986905209        51.100189540366046       51.100189211680004       51.100188882993905       51.100188554307806       51.100188225621764       51.100187896935665       51.1001887060865         51.10019142365252        51.100194141218594       51.10019685878456        51.10019957635063        51.10020229391671        51.10020501148267        51.10020772904875        51.10021044661471        51.10021316418073        51.100213992907754       51.10021442626777        51.10021485962784        51.100215292987855       51.100215726347926       51.100216159708          51.10021659306801        51.10021702642803        51.100217459788155       51.10021789314817        51.10021605576196        51.10020918294845        51.10020231013499        51.100195437321474       51.10018856450802        51.1001816916945         51.100174818881044       51.100167946067586       51.10016107325407        51.100154276751994       51.100148412025305       51.100142547298674       51.100136682571986       51.1001308178453         51.10012495311861        51.100119088392034       51.10011322366529        51.100107358938715       51.10011518084468        51.100124869135016       51.100134557425406       51.10014424571568        51.100153934006016       51.10016362229635        51.10017331058668        51.100182998877074       51.100181218875775       51.10016497005739        51.100148721239066       51.10013247242068        51.1001162236023         51.100099974783916       51.10008372596553        51.10006747714715        51.100051228328766       51.10003497951044        51.10001873069206        51.10000248187367        51.09998623305529        51.09996998423685        51.09996113665147        51.09996499388728        51.09996885112315        51.09996154704771        51.09994650030046        51.09993484437075        51.099946514942076       51.0999581855134         51.09996985608461        51.09998152665594        51.09999319722726        51.10000486779853        51.1000165383698         51.100028208941126       51.10003987951245        51.10005155008366        51.10006322065499        51.10007489122626        51.10008656179764        51.10008948715722        51.100078370253414       51.10006725334972        51.100056136445914       51.10004501954211        51.10003390263836        51.10002278573455        51.100011668830746       51.100000551926996       51.09998943502319        51.0999783181195         51.09996720121569        51.099956084311884       51.099944967408135       51.09994267568197        51.09995787907701        51.09996144160169        51.09994498693857        51.09994108016002        51.09995183545345        51.09996259074677        51.0999733460402         51.099984101333575       51.09999485662695        51.10000561192027        51.1000163672137         51.10002712250707        51.10003787780039        51.10004863309376        51.100059388387194       51.10007014368057        51.10008089897394        51.10008452315185        51.10007357433932        51.1000626255269         51.10005167671443        51.1000407279019         51.10002977908948        51.10001883027701        51.100007881464535       51.09999693265206        51.09998598383953        51.099975035027114       51.099964086214584       51.09995313740211        51.09994218858964        51.09993123977722        51.09994035832483        51.09994492738571        51.09992886181743        51.099937979334356       51.09994872011771        51.09995946090106        51.099970201684414       51.09998094246782        51.099991683251176       51.10000242403453        51.10001316481794        51.10002390560129        51.10003464638464        51.10004538716805        51.10005612795135        51.10006686873476        51.100077609518166       51.100083290555176       51.10007096090874        51.1000586312623         51.100046301615805       51.100033971969424       51.100021642322986       51.10000931267649        51.09999698303005        51.099984653383615       51.09997232373718        51.09995999409074        51.0999476644443         51.09993533479786        51.09992300515137        51.09991067550493        51.09991612512988        51.09993105165313        51.09993743722106        51.099951969129336       51.09997448525809        51.09999700138684        51.10001951751565        51.1000420336444         51.10006454977315        51.100087065901846       51.100109582030655       51.10013209815935        51.1001546142881         51.10017713041685        51.10019964654566        51.10022216267441        51.100244678803165       51.10026719493192        51.10024702740429        51.10022303943231        51.100199051460265       51.10017506348834        51.10015107551635        51.100127087544365       51.100103099572436       51.10007911160045        51.10005512362841        51.10003113565648        51.100007147684494       51.099983159712565       51.09995917174052        51.099935183768594       51.0999170662173         51.099910560278886       51.09991380667367        51.09992309711993        51.09994712932297        51.099971161526014       51.099995193729          51.100019225932044       51.10004325813503        51.10006729033802        51.10009132254106        51.100115354744105       51.10013938694709        51.100163419150135       51.10018745135312        51.10021148355622        51.10023551575921        51.100259547962196       51.10025622463422        51.10023205470918        51.1002078847842         51.100183714859156       51.10015954493417        51.10013537500913        51.10011120508409        51.100087035159106       51.10006286523412        51.100038695309024       51.1000145253841         51.099990355459056       51.09996618553407        51.09994201560909        51.09991784568399        51.09991105402082        51.09991075523692        51.09992085035253        51.09994274246657        51.099968242336274       51.09999374220604        51.10001924207586        51.10004474194557        51.10007024181533        51.100095741685095       51.100121241554916       51.10014674142462        51.10017224129439        51.10019774116415        51.100223241033916       51.10024874090368        51.1002742407735         51.100291701150695       51.10027535416475        51.10025900717875        51.10024266019275        51.10022631320675        51.100209966220746       51.1001936192348         51.1001772722488         51.1001609252628         51.100144578276854       51.10012823129091        51.10011188430485        51.100095537318964       51.10007919033302        51.10006284334696        51.10003496908075        51.10000000000008
6                        50.223424321449954       50.36372709643109        50.4858845221828         50.59040515553488        50.67677338077658        50.75779080975656        50.818272604489266       50.87633141857117        50.924863766641124       50.96533347790387        51.00592398799495        51.02338780569863        51.040961367865066       51.055635980141005       51.06469360665676        51.07373846500582        51.079185194289664       51.083862688652175       51.0884431503855         51.09084881716433        51.09298971816827        51.094898712252586       51.09603483770297        51.096752900227784       51.09747096275254        51.09819077190099        51.098844475004455       51.09903971641751        51.09923507881274        51.099430441208085       51.09962580360332        51.09975174783227        51.09979336105232        51.099834974272255       51.099876587492304       51.0999194587219         51.09996236484142        51.09998618405007        51.099990877031814       51.09999564097933        51.1000011381617         51.10000663534407        51.10001213252639        51.10001762970876        51.100018351614324       51.1000177296911         51.10001710776788        51.10001648584466        51.100015863921385       51.100015241998165       51.100014816105954       51.10001505994512        51.10001596809417        51.10001687624333        51.100017784392435       51.10001869254154        51.10001960069064        51.10002050883975        51.1000180803498         51.10001545126903        51.100012822188376       51.10001019310761        51.10000756402695        51.10000493494624        51.10000434339537        51.10000406177318        51.100002970839796       51.099999951125824       51.099996931411795       51.099993911697766       51.09999089198374        51.09998787226971        51.099984852555735       51.09998183284165        51.09997881312768        51.09997579341365        51.099973236521635       51.099972322589736       51.09997180483026        51.09997237133683        51.09997293784335        51.09997350434992        51.09997407085655        51.099981787675006       51.09999068340608        51.099999579137034       51.10000847486799        51.100017370599005       51.10002626633002        51.100035162060976       51.10004405779199        51.100052953523004       51.10006184245066        51.10006900318484        51.100076163919084       51.10008332465321        51.1000904853874         51.1000977389628         51.1001075158224         51.10011729268206        51.10012706954166        51.10013684640131        51.10014662326097        51.100156400120625       51.10016617698034        51.10017595383988        51.10017522764076        51.1001698985167         51.100164569392746       51.10015924026868        51.10015391114473        51.100148582020665       51.1001432528966         51.100141165833804       51.100144057536454       51.10014694923893        51.100149840941526       51.10015273264406        51.100155624346655       51.10015851604919        51.100161407751784       51.10016429945432        51.10016541763457        51.10016503398623        51.10016465033783        51.10016426668949        51.10016388304109        51.100163499392636       51.10016311574424        51.100162732095896       51.10016234844744        51.1001619647991         51.10016178821212        51.100166960761044       51.10017213330997        51.10017730585889        51.10018247840776        51.10018765095674        51.10019282350561        51.100197996054476       51.10020316860346        51.100206741085685       51.10020716629731        51.10020759150882        51.10020801672033        51.100208441931954       51.100208867143465       51.10020929235503        51.1002097175666         51.10021014277817        51.100210567989734       51.100210993201244       51.10021118791178        51.10021072484807        51.100210261784355       51.1002097987207         51.10020933565704        51.100208872593385       51.10020840952967        51.1002079464659         51.100207483402244       51.1002074085921         51.10020763470192        51.10020786081168        51.100208086921384       51.10020831303109        51.100208539140795       51.1002087652505         51.10020899136026        51.100209217470024       51.100209443579786       51.10020966968949        51.10020989801012        51.10021012737417        51.10021035673827        51.10021058610238        51.10021081546648        51.10021104483059        51.100211274194635       51.10021150355874        51.1002117329229         51.100212269963095       51.100212827815255       51.10021338566753        51.10021394351975        51.100214501371966       51.10021505922418        51.1002156170764         51.10021617492862        51.10021673278084        51.100217290633054       51.100217790353895       51.10021814564561        51.10021850093733        51.10021885622905        51.100219211520766       51.10021956681254        51.10021992210426        51.10022027739598        51.100220632687694       51.1002211332613         51.10022210548277        51.1002230777043         51.10022404992577        51.10022502214724        51.100225994368714       51.10022696659024        51.10022793881171        51.10022891103324        51.100229883254656       51.100230855476184       51.10023061774643        51.100230291587195       51.10022996542796        51.10022963926872        51.10022931310948        51.10022898695024        51.100228660791004       51.100228334631765       51.10022800847253        51.100228948295694       51.10023201146356        51.10023507463154        51.10023813779935        51.100241200967275       51.1002442641352         51.10024732730312        51.10025039047099        51.10025345363886        51.10025651680678        51.10025734897198        51.10025771414939        51.10025807932681        51.10025844450422        51.100258809681634       51.100259174859104       51.10025954003652        51.10025990521393        51.100260270391345       51.10026063556876        51.10025848836494        51.10025076990331        51.10024305144168        51.10023533298005        51.10022761451836        51.10021989605667        51.10021217759504        51.100204459133465       51.100196740671834       51.10018910835839        51.10018252793054        51.100175947502635       51.10016936707473        51.10016278664682        51.10015620621897        51.100149625791005       51.100143045363154       51.100136464935304       51.10014519918957        51.10015602183796        51.10016684448635        51.10017766713469        51.10018848978302        51.100199312431414       51.100210135079806       51.1002209577282         51.10021880794068        51.10020029165241        51.100181775364206       51.100163259075885       51.10014474278768        51.10012622649941        51.100107710211205       51.100089193922884       51.100070677634676       51.10005216134641        51.10003364505815        51.10001512876988        51.09999661248173        51.09997809619341        51.099967906580616       51.09997201038692        51.099976114193225       51.099967960406275       51.09995130345004        51.09993844246054        51.099951695121206       51.09996494778193        51.09997820044248        51.099991453103144       51.10000470576381        51.10001795842447        51.10003121108508        51.100044463745746       51.100057716406354       51.10007096906702        51.100084221727684       51.10009747438829        51.100110727049014       51.10011400272049        51.10010125825272        51.10008851378501        51.100075769317186       51.10006302484942        51.10005028038165        51.100037535913884       51.10002479144606        51.10001204697829        51.099999302510525       51.09998655804276        51.099973813574934       51.09996106910717        51.0999483246394         51.099945448775486       51.099962136531246       51.099966041933726       51.09994796729882        51.09994391609348        51.09995625111907        51.099968586144655       51.09998092117024        51.09999325619583        51.100005591221475       51.10001792624706        51.10003026127265        51.10004259629824        51.100054931323825       51.10006726634941        51.10007960137506        51.100091936400645       51.10010427142629        51.1001084151942         51.100095819488615       51.10008322378303        51.1000706280775         51.100058032371976       51.10004543666639        51.10003284096081        51.10002024525522        51.10000764954964        51.09999505384411        51.09998245813853        51.099969862432886       51.09995726672736        51.099944671021774       51.09993207531625        51.099941901437205       51.099946863749324       51.0999291986829         51.09993968548156        51.09995198691013        51.0999642883387         51.099976589767266       51.099988891195835       51.100001192624404       51.10001349405292        51.10002579548154        51.100038096910055       51.100050398338624       51.100062699767136       51.100075001195705       51.100087302624274       51.10009960405284        51.1001061742291         51.100092343427775       51.10007851262651        51.10006468182519        51.100050851023866       51.100037020222544       51.10002318942122        51.10000935861996        51.09999552781869        51.09998169701737        51.09996786621605        51.09995403541478        51.09994020461346        51.09992637381214        51.09991254301082        51.09991850581565        51.099935070463346       51.09994278306891        51.09995947681813        51.09998497297755        51.10001046913703        51.100035965296456       51.10006146145588        51.100086957615304       51.100112453774784       51.10013794993421        51.10016344609369        51.10018894225317        51.100214438412536       51.10023993457207        51.1002654307315         51.10029092689098        51.1003164230504         51.10029384280722        51.10026695943651        51.100240076065745       51.10021319269504        51.10018630932427        51.100159425953564       51.100132542582855       51.10010565921215        51.10007877584138        51.10005189247062        51.10002500909991        51.0999981257292         51.099971242358436       51.09994435898773        51.09992391084006        51.09991619147689        51.099920000107886       51.099930717685936       51.09995760646058        51.09998449523533        51.10001138401009        51.100038272784786       51.100065161559485       51.10009205033418        51.10011893910894        51.10014582788369        51.10017271665839        51.10019960543315        51.100226494207845       51.1002533829826         51.100280271757356       51.100307160532          51.10030346021239        51.100276449121566       51.1002494380308         51.10022242693998        51.100195415849214       51.10016840475839        51.10014139366757        51.100114382576805       51.100087371485984       51.10006036039516        51.10003334930434        51.10000633821363        51.09997932712281        51.09995231603199        51.09992530494128        51.09991741567069        51.09991690970139        51.09992822747631        51.099952700836866       51.099981197436136       51.10000969403529        51.10003819063445        51.100066687233664       51.10009518383282        51.100123680432034       51.10015217703125        51.10018067363046        51.10020917022962        51.10023766682883        51.100266163428046       51.1002946600272         51.100323156626416       51.10034248807426        51.100323278581925       51.10030406908959        51.10028485959725        51.100265650104916       51.10024644061258        51.10022723112024        51.10020802162791        51.10018881213557        51.10016960264318        51.1001503931509         51.10013118365856        51.100111974166225       51.100092764673946       51.10007355518155        51.10004091175273        51.10000000000008
7                        50.09880138593985        50.24780815463464        50.37995348437073        50.495080270982726       50.59218737573764        50.68393780796225        50.75443944278629        50.82249709551411        50.880207724598336       50.929161245477985       50.97826978492037        51.000088280824          51.02204841193884        51.0405334716163         51.05228525630929        51.064022500299984       51.07125407462132        51.07752706524468        51.083673640435734       51.08698686311209        51.08995038663613        51.09260761055174        51.0942102900093         51.09524254142514        51.09627479284103        51.09730948671387        51.09824990491984        51.09854202904057        51.09883442449183        51.09912681994308        51.09941921539428        51.09960877436686        51.09967340488811        51.099738035409246       51.0998026659305         51.09986894454232        51.09993526886251        51.09997251979678        51.0999806374582         51.099988803839494       51.099997473605015       51.100006143370535       51.10001481313611        51.10002348290163        51.100024948206965       51.100024386077735       51.100023823948504       51.100023261819274       51.1000226996901         51.10002213756087        51.10002181405298        51.10002219905107        51.100023574104796       51.10002494915864        51.10002632421242        51.10002769926621        51.100029074319934       51.10003044937372        51.10002747017512        51.100024229209225       51.10002098824333        51.100017747277434       51.10001450631154        51.10001126534564        51.100010715908525       51.10001057587971        51.100009645050534       51.10000682955604        51.10000401406148        51.10000119856693        51.099998383072375       51.09999556757782        51.09999275208327        51.09998993658871        51.09998712109416        51.099984305599605       51.099981972790545       51.099981353454496       51.09998099921097        51.09998137048734        51.0999817417636         51.09998211303997        51.09998248431623        51.09999107882186        51.10000102913784        51.10001097945383        51.10002092976981        51.1000308800858         51.10004083040178        51.100050780717766       51.10006073103375        51.100070681349735       51.10008062255264        51.1000882488201         51.100095875087504       51.100103501354965       51.10011112762237        51.100118882154504       51.100130122727364       51.10014136330017        51.100152603873084       51.10016384444589        51.100175085018805       51.10018632559155        51.10019756616447        51.10020880673727        51.10020810029562        51.10020215812102        51.100196215946426       51.10019027377177        51.100184331597234       51.10017838942264        51.100172447247985       51.100170105038956       51.100173291221495       51.100176477404034       51.100179663586516       51.100182849769          51.10018603595154        51.10018922213402        51.1001924083165         51.100195594498985       51.10019687007707        51.10019652774429        51.10019618541162        51.100195843078836       51.10019550074611        51.10019515841333        51.1001948160806         51.10019447374788        51.10019413141515        51.100193789082425       51.10019367082543        51.10019934124506        51.100205011664684       51.10021068208431        51.10021635250388        51.10022202292356        51.100227693343186       51.10023336376281        51.10023903418244        51.10024297647146        51.10024351959299        51.10024406271452        51.10024460583605        51.10024514895753        51.100245692079056       51.10024623520053        51.10024677832206        51.10024732144359        51.10024786456506        51.10024840768659        51.10024869700453        51.100248262050684       51.10024782709684        51.10024739214299        51.10024695718914        51.100246522235295       51.10024608728145        51.1002456523276         51.100245217373754       51.1002451583542         51.100245390706334       51.10024562305847        51.100245855410606       51.10024608776274        51.10024632011488        51.10024655246701        51.10024678481915        51.10024701717134        51.10024724952348        51.10024748187561        51.10024772601969        51.10024797572959        51.100248225439486       51.100248475149385       51.100248724859284       51.10024897456918        51.10024922427908        51.10024947398898        51.10024972369888        51.10025033237696        51.10025096533661        51.100251598296325       51.10025223125592        51.10025286421558        51.10025349717523        51.100254130134886       51.10025476309454        51.10025539605425        51.10025602901385        51.100256592866685       51.10025698502159        51.10025737717649        51.10025776933128        51.10025816148618        51.10025855364108        51.10025894579593        51.100259337950774       51.10025973010568        51.100260293207725       51.100261411278154       51.1002625293487         51.10026364741924        51.100264765489726       51.10026588356027        51.100267001630755       51.10026811970124        51.10026923777173        51.100270355842326       51.10027147391281        51.10027126408471        51.10027095720693        51.10027065032921        51.10027034345137        51.10027003657365        51.10026972969581        51.10026942281803        51.10026911594025        51.10026880906247        51.10026986953039        51.100273223352815       51.10027657717512        51.10027993099743        51.10028328481985        51.10028663864216        51.10028999246458        51.10029334628689        51.1002967001092         51.10030005393162        51.100300848924235       51.10030110830917        51.100301367694215       51.10030162707909        51.10030188646408        51.100302145849014       51.100302405234004       51.10030266461894        51.10030292400393        51.10030318338886        51.100300744076435       51.10029232034583        51.10028389661534        51.10027547288479        51.10026704915424        51.100258625423635       51.10025020169314        51.100241777962594       51.1002333542321         51.10022502517461        51.10021785209159        51.100210679008626       51.10020350592566        51.100196332842586       51.10018915975962        51.100181986676716       51.100174813593696       51.10016764051073        51.10017711367607        51.10018885681512        51.10020059995429        51.10021234309329        51.1002240862324         51.10023582937151        51.10024757251051        51.10025931564968        51.10025679790675        51.10023628811234        51.100215778318045       51.100195268523635       51.10017475872934        51.10015424893493        51.100133739140574       51.100113229346164       51.10009271955187        51.10007220975746        51.1000516999631         51.10003119016875        51.10001068037445        51.09999017058004        51.099978760434794       51.09998297058121        51.09998718072757        51.099978341053145       51.099960448636125       51.099946683086614       51.099961307556896       51.09997593202729        51.09999055649763        51.10000518096797        51.10001980543831        51.1000344299087         51.100049054378985       51.100063678849324       51.10007830331972        51.10009292779006        51.1001075522604         51.100122176730736       51.10013680120119        51.10014036254586        51.100126159732326       51.100111956918795       51.10009775410521        51.100083551291675       51.10006934847809        51.10005514566461        51.100040942851024       51.100026740037436       51.100012537223904       51.09999833441037        51.09998413159684        51.09996992878325        51.099955725969664       51.09995224003109        51.099969999333325       51.099974148230785       51.09995489320556        51.099950858755165       51.0999646093872         51.099978360019236       51.099992110651215       51.100005861283194       51.100019611915286       51.100033362547265       51.1000471131793         51.100060863811336       51.100074614443315       51.10008836507535        51.10010211570739        51.10011586633942        51.10012961697146        51.10013422168589        51.100120136004705       51.10010605032352        51.10009196464239        51.10007787896126        51.10006379328007        51.10004970759894        51.100035621917755       51.10002153623657        51.10000745055544        51.09999336487425        51.099979279193064       51.099965193511935       51.099951107830805       51.09993702214962        51.09994726628469        51.09995248673056        51.09993365000571        51.09994537598607        51.0999590719955         51.09997276800499        51.09998646401448        51.100000160024024       51.10001385603351        51.100027552043          51.10004124805249        51.10005494406198        51.10006864007147        51.10008233608096        51.100096032090505       51.10010972809994        51.10012342410948        51.10013081140596        51.10011574219453        51.1001006729831         51.10008560377173        51.1000705345603         51.10005546534893        51.1000403961375         51.10002532692613        51.10001025771476        51.09999518850333        51.099980119291956       51.09996505008053        51.099949980869155       51.099934911657726       51.099919842446354       51.099926166887656       51.09994400980622        51.099953049014175       51.099971693487475       51.099999752072335       51.100027810657195       51.10005586924211        51.10008392782697        51.10011198641183        51.10014004499669        51.100168103581495       51.10019616216641        51.10022422075133        51.10025227933613        51.10028033792105        51.10030839650585        51.10033645509077        51.10036451367563        51.10033995882566        51.100310694756445       51.100281430687176       51.10025216661802        51.10022290254881        51.100193638479595       51.10016437441038        51.10013511034117        51.1001058462719         51.100076582202746       51.10004731813348        51.10001805406432        51.09998878999511        51.0999595259259         51.09993710069           51.09992820257423        51.09993254850281        51.09994457241527        51.09997379307998        51.100003013744754       51.10003223440941        51.100061455074126       51.10009067573884        51.100119896403555       51.10014911706827        51.100178337732984       51.1002075583977         51.10023677906241        51.100265999727185       51.1002952203919         51.100324441056614       51.10035366172133        51.10034966286128        51.1003203486805         51.10029103449966        51.10026172031877        51.10023240613799        51.100203091957155       51.10017377777632        51.100144463595484       51.100115149414705       51.10008583523381        51.10005652105298        51.10002720687214        51.099997892691306       51.09996857851053        51.09993926432975        51.099930351075386       51.099929595292          51.09994190806475        51.09996846697072        51.09999938262632        51.100030298281865       51.100061213937465       51.10009212959301        51.10012304524855        51.100153960904095       51.10018487655975        51.100215792215295       51.10024670787084        51.10027762352638        51.10030853918198        51.10033945483758        51.100370370493124       51.10039112839786        51.10036917132163        51.100347214245346       51.10032525716906        51.10030330009283        51.10028134301655        51.10025938594026        51.100237428864034       51.100215471787806       51.10019351471152        51.100171557635235       51.10014960055895        51.10012764348272        51.10010568640644        51.10008372933015        51.100046549360854       51.10000000000008
8                        50.021771090553784       50.173085320424946       50.30856926290835        50.42781634220796        50.5297083997375         50.626424444746704       50.702321060500026       50.7758960489316         50.839044839835026       50.89336951444557        50.94788137992771        50.97298104611889        50.99825270859151        51.01978313955908        51.03406458558959        51.04833318412278        51.05754808453975        51.06569852806058        51.0736986997469         51.07833082472382        51.08253837746548        51.086374049667825       51.08882963564315        51.09053870033364        51.09224776502418        51.09396039885286        51.095533296946144       51.09615309106482        51.096775840114674       51.09739858916453        51.09802133821438        51.0984530271561         51.09865261126788        51.09885219537955        51.09905177949122        51.09925544429268        51.09945922226859        51.09958996598789        51.09964752501145        51.0997043663026         51.09975379182191        51.09980321734116        51.09985264286041        51.09990206837966        51.0999234343966         51.099936904082256       51.099950373767854       51.09996384345345        51.09997731313911        51.099990782824705       51.10000374833987        51.100008337212614       51.10001382338828        51.10001930956406        51.10002479573984        51.10003028191551        51.10003576809129        51.10004125426701        51.10003929029864        51.100036878445394       51.10003446659209        51.10003205473879        51.10002964288549        51.100027231032186       51.10002772971376        51.10002867111649        51.10002859680634        51.10002610181044        51.10002360681449        51.100021111818535       51.10001861682264        51.100016121826684       51.10001362683079        51.100011131834776       51.100008636838936       51.10000614184298        51.10000416890733        51.100004049220445       51.100004012676834       51.10000420368442        51.10000439469195        51.10000458569948        51.10000477670701        51.10001379928042        51.10002427796417        51.10003475664786        51.10004523533166        51.100055714015355       51.100066192699046       51.100076671382794       51.10008715006654        51.10009762875029        51.10010809723178        51.100115974112896       51.10012385099401        51.100131727875066       51.10013960475618        51.10014763372874        51.1001597963172         51.10017195890572        51.10018412149418        51.1001962840827         51.100208446671274       51.10022060925979        51.10023277184831        51.10024493443677        51.10024429287171        51.1002380399359         51.1002317870001         51.10022553406429        51.10021928112843        51.10021302819257        51.100206775256765       51.100204284924644       51.10020757274424        51.10021086056378        51.100214148383316       51.100217436202854       51.10022072402239        51.10022401184193        51.10022729966158        51.10023058748101        51.10023195353119        51.10023169221597        51.100231430900806       51.10023116958564        51.100230908270476       51.10023064695531        51.10023038564009        51.10023012432498        51.10022986300976        51.10022960169465        51.10022956995988        51.100235469108156       51.100241368256434       51.10024726740471        51.10025316655299        51.100259065701266       51.10026496484954        51.100270863997764       51.10027676314604        51.100280896094546       51.10028155499464        51.10028221389467        51.10028287279465        51.1002835316948         51.100284190594834       51.10028484949498        51.10028550839502        51.10028616729505        51.1002868261952         51.10028748509524        51.10028787761689        51.100287509982024       51.100287142347156       51.10028677471223        51.10028640707742        51.10028603944255        51.10028567180774        51.10028530417287        51.100284936537946       51.10028491109642        51.100285150875266       51.100285390653994       51.10028563043278        51.10028587021162        51.10028610999035        51.10028634976919        51.10028658954798        51.10028682932682        51.100287069105605       51.10028730888439        51.100287564191774       51.10028782682855        51.10028808946538        51.10028835210221        51.1002886147391         51.10028887737593        51.100289140012706       51.100289402649594       51.10028966528648        51.1002903214154         51.10029100416125        51.10029168690704        51.10029236965295        51.10029305239874        51.10029373514459        51.10029441789044        51.100295100636345       51.100295783382194       51.10029646612804        51.100297073424485       51.10029749326492        51.100297913105294       51.10029833294573        51.1002987527861         51.10029917262648        51.10029959246691        51.10030001230729        51.10030043214766        51.10030103988913        51.10030225763853        51.100303475388046       51.10030469313756        51.100305910887016       51.100307128636416       51.10030834638593        51.10030956413539        51.1003107818849         51.100311999634414       51.100313217383814       51.10031304883444        51.10031277896712        51.10031250909992        51.10031223923261        51.10031196936529        51.100311699498036       51.10031142963072        51.10031115976341        51.10031088989615        51.10031201443019        51.10031547769722        51.1003189409642         51.10032240423118        51.10032586749821        51.10032933076525        51.10033279403217        51.100336257299205       51.10033972056624        51.10034318383322        51.100343882839525       51.10034400323792        51.10034412363626        51.1003442440346         51.100344364433          51.10034448483145        51.10034460522979        51.10034472562813        51.10034484602653        51.10034496642493        51.100342331407205       51.10033358619677        51.10032484098633        51.10031609577595        51.10030735056546        51.10029860535508        51.10028986014464        51.100281114934205       51.10027236972371        51.10026372445549        51.100256299498426       51.100248874541364       51.1002414495843         51.10023402462724        51.10022659967018        51.100219174713175       51.10021174975611        51.10020432479905        51.100214066006004       51.10022614808531        51.100238230164564       51.100250312243816       51.10026239432307        51.10027447640232        51.10028655848157        51.10029864056088        51.100295853215016       51.10027430605726        51.100252758899614       51.100231211741914       51.10020966458421        51.100188117426455       51.10016657026881        51.10014502311111        51.10012347595341        51.10010192879565        51.10008038163801        51.10005883448031        51.10003728732261        51.100015740164906       51.100003592767166       51.10000758082572        51.10001156888427        51.100002477723535       51.099984313426205       51.09997039161021        51.09998565515781        51.100000918705405       51.10001618225294        51.10003144580054        51.10004670934808        51.10006197289567        51.10007723644321        51.100092499990865       51.100107763538404       51.10012302708594        51.10013829063354        51.100153554181134       51.10016881772873        51.10017246419028        51.100157456994566       51.10014244979891        51.100127442603196       51.10011243540748        51.100097428211825       51.10008242101611        51.1000674138204         51.10005240662474        51.10003739942903        51.10002239223331        51.1000073850376         51.099992377841886       51.09997737064623        51.099973377807544       51.09999121994156        51.09999536201747        51.09997594600679        51.09997217308853        51.09998667896042        51.10000118483231        51.10001569070414        51.10003019657597        51.1000447024478         51.10005920831969        51.100073714191524       51.10008822006341        51.100102725935244       51.100117231807076       51.10013173767891        51.100146243550796       51.10016074942263        51.10016558719036        51.100150667433525       51.100135747676745       51.10012082791991        51.10010590816307        51.10009098840629        51.100076068649514       51.10006114889268        51.10004622913584        51.10003130937906        51.10001638962228        51.10000146986545        51.09998655010861        51.099971630351774       51.09995671059494        51.09996679012198        51.09997198834242        51.09995301504375        51.09996545296838        51.099979915616586       51.099994378264796       51.10000884091289        51.1000233035611         51.10003776620931        51.100052228857464       51.100066691505674       51.10008115415383        51.10009561680204        51.10011007945013        51.10012454209834        51.10013900474655        51.10015346739476        51.10016135255228        51.1001458244607         51.100130296369116       51.10011476827748        51.1000992401859         51.10008371209432        51.10006818400274        51.100052655911156       51.10003712781952        51.10002159972794        51.10000607163636        51.09999054354472        51.09997501545314        51.09995948736156        51.09994395926998        51.09995030465535        51.09996849666015        51.099978581889104       51.0999983740528         51.100027679974005       51.10005698589521        51.10008629181647        51.10011559773773        51.10014490365893        51.10017420958013        51.10020351550145        51.10023282142265        51.10026212734391        51.100291433265056       51.10032073918637        51.100350045107575       51.100379351028835       51.100408656950094       51.100383363305355       51.10035318267069        51.10032300203602        51.100292821401354       51.10026264076669        51.10023246013208        51.100202279497466       51.1001720988628         51.100141918228076       51.100111737593465       51.1000815569588         51.10005137632413        51.100021195689465       51.099991015054854       51.099967691347274       51.09995793054895        51.0999626954395         51.0999755766436         51.10000569605154        51.100035815459535       51.10006593486753        51.10009605427541        51.10012617368335        51.100156293091345       51.10018641249928        51.10021653190722        51.10024665131516        51.10027677072321        51.10030689013115        51.10033700953909        51.10036712894703        51.100397248354966       51.10039315471545        51.10036298862974        51.100332822543976       51.100302656458155       51.10027249037239        51.10024232428657        51.10021215820086        51.1001819921151         51.100151826029276       51.10012165994357        51.1000914938578         51.10006132777198        51.10003116168622        51.10000099560051        51.09997082951469        51.09996114680905        51.0999599628754         51.099972399631156       51.09999947136339        51.100031018761115       51.10006256615884        51.10009411355662        51.10012566095429        51.100157208352016       51.1001887557498         51.10022030314752        51.100251850545305       51.10028339794303        51.100314945340756       51.10034649273848        51.10037804013626        51.100409587534045       51.10043042259258        51.10040621053656        51.10038199848043        51.10035778642441        51.100333574368335       51.10030936231226        51.10028515025624        51.100260938200165       51.10023672614409        51.10021251408807        51.10018830203205        51.100164089975976       51.10013987791996        51.10011566586388        51.10009145380786        51.100050789823285       51.10000000000008
9                        49.95529138419789        50.107908183892164       50.24552988133206        50.36761396030022        50.47301706105475        50.57343562789845        50.65362763657936        50.73163902978706        50.799289495467804       50.85817108552021        50.917270980093406       50.94533622563836        50.973602924753095       50.997940508972874       51.014665066666055       51.03137929948588        51.042591571752325       51.05265626451768        51.06254871863814        51.0685807833338         51.074117542333454       51.079220465735716       51.082613265254736       51.08508101831393        51.08754877137312        51.090021310219186       51.09230509748454        51.0933072569527         51.094315681121486       51.095324105290274       51.09633252945906        51.097048979750866       51.097410732519734       51.0977724852886         51.09813423805747        51.09850300905339        51.09887197469391        51.099115772180085       51.09923414368495        51.0993508470699         51.099450315065155       51.09954978306047        51.09964925105578        51.09974871905115        51.09979474314673        51.09982572739108        51.099856711635425       51.09988769587983        51.099918680124176       51.09994966436858        51.09997920524404        51.09998900925888        51.09999950345565        51.100009997652364       51.100020491849136       51.100030986045795       51.10004148024257        51.10005197443928        51.10005141385113        51.10005018867571        51.100048963500285       51.100047738324804       51.10004651314938        51.1000452879739         51.100047073133965       51.10004931619602        51.10005025728401        51.100048095457964       51.10004593363192        51.10004377180587        51.100041609979826       51.10003944815378        51.10003728632773        51.10003512450169        51.1000329626757         51.10003080084965        51.10002920512727        51.10002961900204        51.10002992852412        51.10002995244764        51.10002997637122        51.10003000029485        51.10003002421837        51.10003937987358        51.100050274104376       51.10006116833506        51.1000720625658         51.10008295679654        51.10009385102728        51.10010474525802        51.10011563948876        51.100126533719504       51.100137416981624       51.10014551396819        51.100153610954635       51.1001617079412         51.10016980492759        51.10017807444535        51.100191033102305       51.10020399175937        51.10021695041638        51.10022990907339        51.10024286773046        51.10025582638747        51.10026878504448        51.10028174370149        51.10028117350589        51.10027467434304        51.10026817518013        51.100261676017226       51.10025517685426        51.100248677691354       51.10024217852845        51.10023956312443        51.100242911927296       51.10024626073016        51.10024960953308        51.100252958336          51.100256307138864       51.10025965594184        51.100263004744704       51.10026635354757        51.10026779478903        51.10026762069651        51.10026744660399        51.10026727251159        51.10026709841907        51.10026692432655        51.10026675023403        51.100266576141564       51.1002664020491         51.10026622795664        51.10026628671176        51.10027236075234        51.100278434792926       51.10028450883351        51.100290582874095       51.10029665691468        51.10030273095526        51.10030880499585        51.10031487903643        51.100319166237796       51.10031993879397        51.10032071135009        51.10032148390616        51.100322256462334       51.100323029018455       51.10032380157463        51.10032457413075        51.10032534668687        51.10032611924305        51.10032689179923        51.10032738753284        51.10032709330642        51.100326799079994       51.10032650485357        51.100326210627145       51.10032591640072        51.100325622174296       51.100325327947814       51.10032503372145        51.10032504524537        51.10032529374416        51.10032554224301        51.10032579074186        51.10032603924071        51.100326287739506       51.100326536238356       51.100326784737206       51.10032703323611        51.100327281734906       51.1003275302337         51.10032779630069        51.10032807065977        51.10032834501885        51.10032861937793        51.10032889373707        51.10032916809615        51.10032944245518        51.100329716814315       51.10032999117345        51.100330689429484       51.1003314163591         51.100332143288654       51.10033287021827        51.10033359714788        51.100334324077494       51.10033505100705        51.10033577793672        51.10033650486628        51.100337231795834       51.100337878098685       51.100338324081974       51.100338770065264       51.100339216048496       51.10033966203173        51.10034010801496        51.100340553998194       51.10034099998148        51.10034144596466        51.100342094628445       51.10034340128067        51.10034470793295        51.10034601458523        51.10034732123745        51.10034862788973        51.10034993454201        51.100351241194176       51.10035254784651        51.100353854498735       51.100355161151015       51.10035503493475        51.10035480399699        51.10035457305929        51.10035434212148        51.10035411118383        51.10035388024602        51.10035364930832        51.10035341837056        51.10035318743286        51.10035436339251        51.10035789904384        51.100361434695174       51.10036497034639        51.10036850599778        51.10037204164905        51.10037557730038        51.100379112951714       51.100382648603045       51.100386184254376       51.10038677866254        51.100386757417255       51.10038673617197        51.100386714926685       51.1003866936814         51.100386672436116       51.10038665119089        51.1003866299456         51.10038660870032        51.100386587455034       51.100383778176706       51.10037478637673        51.10036579457676        51.10035680277679        51.10034781097676        51.100338819176784       51.10032982737681        51.10032083557684        51.10031184377692        51.100302956571056       51.10029534647822        51.10028773638544        51.10028012629266        51.10027251619982        51.10026490610704        51.10025729601426        51.10024968592148        51.1002420758287         51.10025199337554        51.10026430108746        51.10027660879939        51.10028891651132        51.100301224223244       51.10031353193517        51.1003258396471         51.100338147359025       51.100335114723634       51.100312728143706       51.100290341563834       51.100267954983906       51.100245568404034       51.100223181824106       51.10020079524418        51.100178408664306       51.10015602208438        51.100133635504505       51.10011124892458        51.100088862344705       51.100066475764834       51.10004408918485        51.10003130713034        51.10003501202863        51.10003871692703        51.10002945830661        51.10001120681193        51.0999972707279         51.10001302171156        51.10002877269517        51.100044523678775       51.10006027466238        51.10007602564599        51.100091776629654       51.100107527613204       51.10012327859687        51.100139029580475       51.100154780564026       51.10017053154769        51.1001862825313         51.10020203351496        51.100205724650095       51.10019005118045        51.1001743777108         51.100158704241096       51.10014303077145        51.100127357301744       51.1001116838321         51.10009601036239        51.100080336892745       51.1000646634231         51.10004898995339        51.100033316483746       51.100017643013985       51.10000196954445        51.09999749949003        51.100015239199024       51.100019326781876       51.099999938699625       51.09999646433073        51.10001158496965        51.10002670560857        51.100041826247434       51.1000569468863         51.10007206752522        51.10008718816408        51.100102308803          51.10011742944192        51.10013255008084        51.10014767071971        51.10016279135857        51.10017791199749        51.10019303263641        51.10019805528066        51.10018244188552        51.100166828490444       51.10015121509531        51.10013560170023        51.100119988305096       51.100104374910075       51.10008876151494        51.10007314811975        51.10005753472478        51.10004192132965        51.10002630793451        51.100010694539435       51.0999950811443         51.09997946774922        51.09998928044649        51.09999440661937        51.09997549134198        51.0999885289167         51.10000362612766        51.100018723338565       51.10003382054947        51.10004891776043        51.100064014971394       51.1000791121823         51.10009420939326        51.10010930660417        51.10012440381513        51.10013950102609        51.100154598237          51.1001696954479         51.100184792658865       51.10019310666564        51.10017727516458        51.100161443663524       51.100145612162464       51.10012978066146        51.10011394916046        51.100098117659456       51.100082286158454       51.100066454657394       51.10005062315639        51.10003479165539        51.10001896015433        51.10000312865327        51.09998729715227        51.099971465651265       51.09997776953912        51.099996132312185       51.10000719348193        51.10002796424493        51.10005825137114        51.10008853849723        51.100118825623326       51.10014911274948        51.10017939987563        51.10020968700172        51.10023997412782        51.10027026125397        51.10030054838012        51.10033083550621        51.10036112263242        51.10039140975857        51.100421696884666       51.10045198401076        51.10042619480805        51.10039538643616        51.10036457806427        51.10033376969244        51.10030296132055        51.10027215294866        51.10024134457683        51.100210536205          51.10017972783305        51.10014891946116        51.10011811108933        51.1000873027175         51.10005649434561        51.100025685973776       51.100001680422395       51.09999113075821        51.0999962887675         51.100009933122124       51.10004067168887        51.10007141025568        51.10010214882243        51.100132887389236       51.10016362595593        51.100194364522736       51.100225103089485       51.100255841656235       51.10028658022304        51.10031731878985        51.10034805735654        51.10037879592335        51.100409534490154       51.10044027305685        51.10043612381037        51.100405387904516       51.10037465199878        51.10034391609298        51.10031318018713        51.10028244428133        51.10025170837548        51.10022097246974        51.10019023656395        51.100159500658094       51.1001287647523         51.1000980288465         51.10006729294071        51.10003655703491        51.100005821129116       51.09999542156186        51.09999377128804        51.100006148422324       51.10003341415609        51.10006523311847        51.100097052080855       51.100128871043125       51.10016069000545        51.10019250896778        51.10022432793011        51.100256146892434       51.10028796585476        51.10031978481709        51.100351603779416       51.100383422741686       51.10041524170401        51.1004470606664         51.100467702245055       51.10044134112184        51.100414979998675       51.100388618875456       51.10036225775235        51.10033589662913        51.10030953550603        51.10028317438287        51.10025681325965        51.100230452136486       51.100204091013325       51.100177729890106       51.100151368767          51.10012500764384        51.10009864652068        51.100054726758856       51.10000000000008
10                       49.888811677842          50.042731047359325       50.182490499755886       50.307411578392475       50.41632572237188        50.52044681105008        50.604934212658634       50.68738201064252        50.75953415110058        50.822972656594914       50.886660580259104       50.91769140515771        50.94895314091474        50.97609787838667        50.99526554774252        51.014425414848915       51.02763505896485        51.03961400097472        51.05139873752938        51.05883074194372        51.06569670720148        51.07206688180361        51.07639689486632        51.07962333629416        51.082849777722004       51.0860822215854         51.08907689802294        51.09046142284052        51.09185552212824        51.093249621415964       51.09464372070374        51.095644932345635       51.09616885377159        51.09669277519765        51.09721669662366        51.09775057381404        51.098284727119164       51.09864157837217        51.09882076235834        51.098997327837026       51.0991468383084         51.09929634877983        51.099445859251205       51.099595369722635       51.09966605189675        51.0997145506999         51.099763049503          51.09981154830609        51.0998600471093         51.09990854591234        51.09995466214798        51.099969681305254       51.099985183522904       51.10000068574067        51.100016187958374       51.10003169017608        51.10004719239379        51.10006269461144        51.10006353740363        51.100063498906025       51.10006346040842        51.100063421910875       51.10006338341327        51.10006334491561        51.100066416554284       51.10006996127555        51.10007191776174        51.10007008910554        51.10006826044935        51.10006643179321        51.10006460313707        51.100062774480875       51.100060945824794       51.1000591171686         51.10005728851246        51.10005545985632        51.10005424134721        51.1000551887837         51.1000558443713         51.10005570121092        51.100055558050485       51.100055414890164       51.10005527172973        51.100064960466796       51.100076270244585       51.10008758002226        51.100098889799995       51.10011019957773        51.10012150935546        51.10013281913314        51.10014412891093        51.10015543868866        51.10016673673147        51.10017505382331        51.10018337091526        51.10019168800716        51.100200005099          51.10020851516197        51.10022226988747        51.10023602461297        51.100249779338526       51.10026353406403        51.10027728878964        51.10029104351514        51.1003047982407         51.1003185529662         51.100318054140075       51.100311308750065       51.10030456336011        51.1002978179701         51.10029107258015        51.10028432719014        51.10027758180013        51.10027484132411        51.10027825111035        51.1002816608966         51.100285070682844       51.10028848046909        51.100291890255335       51.10029530004158        51.10029870982788        51.10030211961407        51.100303636046874       51.100303549177056       51.10030346230724        51.10030337543742        51.1003032885676         51.10030320169784        51.100303114827966       51.10030302795826        51.100302941088444       51.100302854218626       51.10030300346364        51.10030925239647        51.10031550132942        51.10032175026231        51.1003279991952         51.10033424812809        51.10034049706093        51.100346745993875       51.100352994926766       51.100357436381046       51.10035832259325        51.10035920880557        51.10036009501772        51.100360981229926       51.100361867442075       51.10036275365428        51.10036363986649        51.10036452607869        51.1003654122909         51.10036629850316        51.100366897448964       51.10036667663093        51.100366455812946       51.10036623499491        51.10036601417687        51.10036579335895        51.10036557254085        51.10036535172287        51.100365130904834       51.100365179394316       51.10036543661323        51.10036569383203        51.10036595105089        51.100366208269804       51.10036646548866        51.10036672270752        51.100366979926434       51.10036723714535        51.10036749436415        51.10036775158301        51.100368028409605       51.100368314490936       51.100368600572324       51.100368886653655       51.100369172734986       51.10036945881632        51.10036974489765        51.100370030979036       51.10037031706037        51.10037105744351        51.10037182855683        51.100372599670266       51.100373370783586       51.100374141896964       51.100374913010285       51.10037568412366        51.10037645523704        51.10037722635042        51.10037799746374        51.100378682772885       51.10037915489903        51.10037962702518        51.10038009915121        51.100380571277356       51.100381043403445       51.100381515529534       51.100381987655624       51.10038245978171        51.10038314936776        51.100384544922804       51.10038594047785        51.100387336032895       51.10038873158794        51.10039012714293        51.100391522697976       51.10039291825302        51.100394313808124       51.100395709363056       51.1003971049181         51.10039702103495        51.10039682902675        51.100396637018605       51.100396445010404       51.10039625300226        51.10039606099406        51.100395868985856       51.100395676977655       51.10039548496951        51.10039671235472        51.10040032039035        51.100403928425976       51.1004075364616         51.10041114449723        51.100414752532856       51.10041836056848        51.10042196860417        51.10042557663979        51.10042918467536        51.1004296744855         51.10042951159659        51.10042934870768        51.10042918581871        51.1004290229298         51.10042886004089        51.10042869715198        51.10042853426302        51.100428371374164       51.1004282084852         51.10042522494621        51.10041598655664        51.10040674816713        51.10039750977762        51.10038827138811        51.100379032998546       51.10036979460904        51.10036055621953        51.10035131782996        51.10034218868668        51.10033439345807        51.10032659822957        51.10031880300107        51.10031100777252        51.10030321254396        51.10029541731541        51.10028762208685        51.100279826858355       51.10028992074501        51.100302454089615       51.10031498743422        51.10032752077882        51.10034005412342        51.100352587468024       51.10036512081257        51.10037765415723        51.10037437623225        51.10035115023015        51.100327924228054       51.100304698225955       51.100281472223855       51.100258246221756       51.10023502021966        51.1002117942175         51.100188568215344       51.100165342213245       51.100142116211146       51.100118890209046       51.10009566420695        51.10007243820485        51.10005902149345        51.10006244323159        51.10006586496962        51.10005643888968        51.100038100197594       51.100024149845524       51.100040388265256       51.10005662668493        51.10007286510455        51.100089103524226       51.100105341943845       51.10012158036358        51.100137818783196       51.10015405720287        51.10017029562255        51.10018653404222        51.1002027724619         51.10021901088152        51.10023524930125        51.10023898510997        51.10022264536633        51.10020630562269        51.10018996587905        51.100173626135415       51.10015728639178        51.10014094664808        51.10012460690439        51.100108267160806       51.10009192741711        51.10007558767347        51.100059247929835       51.10004290818614        51.1000265684425         51.100021621172345       51.10003925845649        51.10004329154617        51.10002393139234        51.100020755572814       51.10003649097882        51.100052226384776       51.10006796179067        51.100083697196624       51.100099432602576       51.10011516800853        51.10013090341448        51.10014663882043        51.100162374226386       51.10017810963234        51.10019384503829        51.10020958044424        51.10022531585025        51.10023052337101        51.10021421633758        51.1001979093042         51.10018160227082        51.10016529523739        51.10014898820401        51.100132681170635       51.1001163741372         51.10010006710377        51.10008376007045        51.10006745303701        51.100051146003636       51.100034838970146       51.100018531936826       51.10000222490345        51.10001177077112        51.10001682489633        51.09999796764015        51.100011604865074       51.100027336638675       51.10004306841239        51.10005880018605        51.10007453195982        51.10009026373348        51.10010599550719        51.10012172728085        51.100137459054565       51.10015319082822        51.10016892260194        51.100184654375596       51.10020038614931        51.10021611792297        51.100224860778894       51.10020872586841        51.10019259095793        51.10017645604751        51.10016032113708        51.1001441862266         51.100128051316176       51.100111916405695       51.10009578149527        51.10007964658479        51.100063511674364       51.10004737676388        51.10003124185346        51.100015106942976       51.09999897203255        51.100005234422724       51.100023767964046       51.100035805074754       51.10005755443706        51.1000888227681         51.10012009109914        51.10015135943013        51.10018262776123        51.10021389609227        51.10024516442326        51.1002764327543         51.10030770108534        51.100338969416384       51.10037023774737        51.10040150607847        51.100432774409455       51.100464042740555       51.10049531107154        51.10046902631075        51.100437590201636       51.100406154092525       51.10037471798347        51.10034328187436        51.100311845765304       51.10028040965619        51.10024897354714        51.10021753743803        51.100186101328916       51.100154665219804       51.10012322911075        51.10009179300175        51.100060356892584       51.10003566949746        51.10002433096736        51.1000298820955         51.100044289600646       51.10007564732621        51.100107005051825       51.10013836277744        51.100169720503004       51.10020107822851        51.10023243595407        51.10026379367969        51.10029515140525        51.10032650913081        51.10035786685643        51.10038922458199        51.100420582307606       51.10045194003317        51.10048329775873        51.10047909290523        51.100447787179405       51.10041648145358        51.100385175727695       51.10035387000187        51.100322564275984       51.10029125855016        51.10025995282433        51.100228647098504       51.10019734137262        51.100166035646794       51.10013472992097        51.10010342419508        51.10007211846931        51.10004081274343        51.10002969631455        51.10002757970062        51.100039897213435       51.10006735694884        51.10009944747583        51.1001315380027         51.10016362852963        51.10019571905656        51.10022780958343        51.10025990011036        51.100291990637345       51.10032408116422        51.100356171691146       51.100388262218075       51.100420352745004       51.100452443271934       51.100484533798806       51.10050498189753        51.100476471707225       51.10044796151698        51.100419451326616       51.10039094113637        51.10036243094606        51.100333920755816       51.100305410565454       51.100276900375206       51.1002483901849         51.100219879994654       51.10019136980435        51.100162859614045       51.1001343494238         51.10010583923349        51.100058663694426       51.10000000000008
11                       49.822331971486165       49.9775539108266         50.119451118179654       50.24720919648479        50.35963438368913        50.46745799420188        50.55624078873785        50.643124991497984       50.71977880673336        50.787774227669615       50.85605018042486        50.89004658467718        50.92430335707638        50.95425524780046        50.97586602881904        50.99747153021201        51.01267854617748        51.02657173743182        51.04024875642068        51.04908070055376        51.05727587206957        51.06491329787161        51.07018052447802        51.07416565427451        51.078150784071          51.08214313295173        51.08584869856139        51.087615588728454       51.089395363135054       51.09117513754171        51.09295491194837        51.094240884940405       51.0949269750235         51.09561306510665        51.096299155189854       51.09699813857475        51.09769747954442        51.09816738456425        51.098407381031734       51.09864380860415        51.098843361551644       51.09904291449914        51.099242467446516       51.09944202039401        51.09953736064688        51.09960337400878        51.09966938737057        51.09973540073253        51.09980141409437        51.099867427456275       51.09993011905209        51.09995035335163        51.09997086359027        51.09999137382897        51.10001188406767        51.10003239430637        51.10005290454501        51.10007341478371        51.10007566095612        51.10007680913634        51.100077957316614       51.10007910549689        51.10008025367716        51.10008140185738        51.10008575997455        51.100090606355025       51.10009357823941        51.10009208275312        51.10009058726689        51.100089091780546       51.100087596294316       51.10008610080803        51.1000846053218         51.10008310983551        51.10008161434928        51.100080118862934       51.10007927756715        51.1000807585653         51.100081760218586       51.1000814499742         51.10008113972981        51.100080829485535       51.100080519241146       51.10009054106001        51.100102266384795       51.10011399170946        51.10012571703419        51.100137442358914       51.10014916768364        51.100160893008365       51.10017261833309        51.100184343657816       51.10019605648125        51.10020459367854        51.100213130875886       51.100221668073175       51.10023020527041        51.10023895587858        51.10025350667257        51.10026805746668        51.10028260826067        51.10029715905472        51.100311709848825       51.10032626064282        51.10034081143692        51.10035536223097        51.10035493477426        51.1003479431572         51.10034095154015        51.10033395992298        51.10032696830598        51.100319976688866       51.10031298507181        51.100310119523726       51.10031359029341        51.10031706106298        51.10032053183261        51.10032400260218        51.100327473371806       51.10033094414143        51.100334414911          51.10033788568063        51.100339477304715       51.1003394776576         51.10033947801048        51.10033947836337        51.10033947871625        51.100339479069135       51.10033947942202        51.1003394797749         51.100339480127786       51.10033948048073        51.100339720215516       51.100346144040714       51.10035256786597        51.10035899169117        51.10036541551631        51.10037183934156        51.10037826316676        51.10038468699196        51.10039111081716        51.10039570652441        51.1003967063927         51.10039770626099        51.100398706129226       51.10039970599746        51.100400705865695       51.10040170573404        51.10040270560228        51.10040370547051        51.10040470533886        51.100405705207095       51.10040640736497        51.100406259955435       51.10040611254584        51.10040596513625        51.10040581772665        51.100405670317116       51.10040552290752        51.10040537549787        51.10040522808828        51.100405313543206       51.10040557948224        51.10040584542105        51.10040611136003        51.100406377298896       51.10040664323782        51.10040690917674        51.10040717511566        51.100407441054585       51.10040770699351        51.10040797293243        51.100408260518634       51.10040855832216        51.10040885612574        51.10040915392938        51.10040945173296        51.100409749536595       51.10041004734012        51.10041034514376        51.10041064294734        51.100411425457594       51.100412240754736       51.10041305605188        51.10041387134896        51.100414686646104       51.10041550194319        51.100416317240274       51.100417132537416       51.10041794783456        51.10041876313164        51.100419487447084       51.10041998571609        51.10042048398503        51.10042098225398        51.10042148052298        51.10042197879193        51.100422477060874       51.10042297532982        51.10042347359877        51.10042420410713        51.10042568856494        51.10042717302281        51.10042865748056        51.100430141938375       51.10043162639619        51.100433110854          51.10043459531181        51.10043607976962        51.10043756422749        51.100439048685246       51.10043900713515        51.10043885405656        51.100438700977975       51.10043854789933        51.100438394820685       51.10043824174204        51.10043808866345        51.10043793558475        51.10043778250616        51.10043906131693        51.100442741736856       51.10044642215689        51.100450102576815       51.100453782996794       51.10045746341672        51.1004611438367         51.10046482425662        51.1004685046766         51.10047218509652        51.100472570308455       51.10047226577592        51.100471961243386       51.10047165671074        51.100471352178204       51.10047104764561        51.10047074311308        51.10047043858049        51.100470134047896       51.100469829515305       51.10046667171571        51.100457186736605       51.10044770175756        51.10043821677846        51.10042873179941        51.10041924682031        51.10040976184126        51.10040027686222        51.10039079188317        51.10038142080225        51.10037344043792        51.10036546007365        51.10035747970937        51.1003494993451         51.10034151898083        51.10033353861655        51.10032555825228        51.100317577888006       51.1003278481146         51.100340607091766       51.1003533660691         51.10036612504632        51.1003788840236         51.10039164300082        51.10040440197804        51.10041716095532        51.10041363774087        51.100389572316544       51.10036550689233        51.10034144146795        51.10031737604368        51.10029331061929        51.10026924519502        51.100245179770695       51.10022111434637        51.10019704892204        51.100172983497714       51.100148918073444       51.10012485264912        51.10010078722473        51.10008673585668        51.100089874434445       51.10009301301233        51.100083419472696       51.10006499358326        51.10005102896321        51.10006775481895        51.10008448067464        51.100101206530326       51.10011793238607        51.100134658241814       51.1001513840975         51.10016810995319        51.10018483580893        51.10020156166462        51.100218287520306       51.10023501337605        51.10025173923174        51.10026846508748        51.10027224556984        51.10025523955221        51.10023823353464        51.100221227516954       51.100204221499325       51.1001872154817         51.10017020946407        51.10015320344644        51.10013619742881        51.10011919141118        51.10010218539355        51.100085179375924       51.100068173358295       51.10005116734072        51.100045742854775       51.100063277714014       51.10006725631058        51.100047924085175       51.10004504681501        51.100061396987996       51.10007774716104        51.10009409733402        51.10011044750701        51.10012679767999        51.100143147852975       51.10015949802596        51.100175848198944       51.100192198371985       51.10020854854497        51.100224898717954       51.100241248890995       51.10025759906398        51.10026299146125        51.100245990789574       51.1002289901179         51.100211989446166       51.10019498877449        51.100177988102814       51.100160987431195       51.10014398675946        51.10012698608779        51.10010998541611        51.10009298474438        51.1000759840727         51.10005898340103        51.10004198272935        51.100024982057676       51.10003426109563        51.10003924317317        51.10002044393832        51.10003468081334        51.10005104714975        51.100067413486215       51.10008377982268        51.10010014615909        51.10011651249556        51.10013287883203        51.100149245168495       51.100165611504906       51.10018197784143        51.100198344177784       51.10021471051425        51.100231076850775       51.100247443187186       51.1002566148922         51.100240176572356       51.10022373825245        51.10020729993255        51.100190861612646       51.1001744232928         51.100157984972896       51.10014154665305        51.100125108333145       51.1001086700133         51.10009223169334        51.10007579337349        51.10005935505359        51.10004291673374        51.10002647841384        51.100032699306496       51.100051403615964       51.10006441666752        51.1000871446293         51.100119394165176       51.10015164370111        51.100183893237045       51.10021614277298        51.10024839230891        51.10028064184479        51.100312891380725       51.10034514091666        51.10037739045265        51.10040963998847        51.10044188952452        51.10047413906045        51.100506388596386       51.100538638132264       51.100511857813444       51.10047979396711        51.10044773012078        51.1004156662745         51.10038360242817        51.10035153858189        51.10031947473556        51.10028741088928        51.10025534704289        51.10022328319661        51.100191219350336       51.10015915550406        51.100127091657725       51.10009502781139        51.10006965857241        51.10005753117656        51.10006347542344        51.10007864607917        51.10011062296354        51.10014259984797        51.10017457673234        51.10020655361677        51.10023853050109        51.10027050738552        51.10030248426989        51.10033446115432        51.10036643803869        51.10039841492306        51.100430391807436       51.100462368691865       51.100494345576294       51.10052632246061        51.100522062000096       51.10049018645424        51.10045831090844        51.10042643536258        51.100394559816664       51.10036268427075        51.100330808724834       51.10029893317903        51.100267057633175       51.100235182087204       51.100203306541346       51.10017143099549        51.10013955544957        51.10010767990377        51.100075804357914       51.1000639710673         51.10006138811332        51.100073646004546       51.100101299741596       51.10013366183313        51.10016602392466        51.10019838601613        51.10023074810766        51.10026311019914        51.10029547229067        51.10032783438214        51.10036019647367        51.100392558565204       51.10042492065668        51.10045728274815        51.10048964483968        51.100522006931214       51.10054226154995        51.100511602292556       51.100480943035166       51.10045028377772        51.10041962452033        51.10038896526294        51.100358306005546       51.1003276467481         51.10029698749071        51.10026632823332        51.10023566897593        51.100205009718536       51.10017435046109        51.100143691203755       51.10011303194631        51.10006260063           51.10000000000008
12                       49.75585226513033        49.91237677429382        50.056411736603366       50.187006814577046       50.302943045006316       50.41446917735351        50.50754736481713        50.59886797235339        50.68002346236614        50.752575798744374       50.825439780590614       50.86240176419665        50.89965357323797        50.93241261721431        50.95646650989545        50.98051764557505        50.99772203339012        51.013529473888866       51.029098775311866       51.03933065916374        51.04885503693754        51.05775971393962        51.063964154089604       51.06870797225474        51.07345179041994        51.078204044318          51.08262049909979        51.08476975461622        51.08693520414181        51.0891006536674         51.091266103192936       51.09283683753506        51.09368509627541        51.09453335501564        51.09538161375599        51.09624570333534        51.09711023196974        51.09769319075633        51.09799399970518        51.098290289371334       51.09853988479489        51.098789480218386       51.09903907564194        51.09928867106555        51.09940866939701        51.09949219731766        51.099575725238196       51.09965925315885        51.0997427810795         51.09982630900009        51.0999055759562         51.09993102539801        51.09995654365758        51.09998206191733        51.100007580176964       51.1000330984366         51.10005861669629        51.10008413495592        51.10008778450862        51.10009011936671        51.10009245422481        51.1000947890829         51.100097123941055       51.10009945879909        51.10010510339487        51.10011125143461        51.10011523871708        51.1001140764007         51.10011291408432        51.10011175176794        51.10011058945156        51.10010942713518        51.1001082648188         51.10010710250242        51.10010594018604        51.10010477786966        51.100104313787085       51.1001063283469         51.10010767606576        51.100107198737476       51.100106721409134       51.10010624408085        51.100105766752506       51.10011612165317        51.10012826252495        51.100140403396665       51.10015254426838        51.1001646851401         51.10017682601182        51.100188966883536       51.10020110775531        51.10021324862703        51.10022537623104        51.10023413353372        51.100242890836455       51.100251648139135       51.100260405441816       51.100269396595195       51.10028474345768        51.100300090320275       51.10031543718287        51.100330784045354       51.10034613090795        51.10036147777049        51.10037682463309        51.100392171495685       51.10039181540844        51.10038457756423        51.100377339720126       51.10037010187591        51.10036286403175        51.10035562618759        51.10034838834338        51.10034539772346        51.10034892947641        51.10035246122936        51.100355992982315       51.10035952473527        51.10036305648828        51.10036658824117        51.10037011999424        51.100373651747134       51.1003753185625         51.100375406138085       51.10037549371367        51.100375581289256       51.10037566886484        51.10037575644037        51.10037584401596        51.10037593159154        51.10037601916713        51.100376106742715       51.100376436967395       51.1003830356849         51.10038963440246        51.10039623312002        51.100402831837414       51.100409430554976       51.100416029272424       51.10042262798993        51.10042922670749        51.100433976667716       51.100435090192036       51.10043620371641        51.100437317240676       51.10043843076505        51.10043954428937        51.10044065781369        51.10044177133807        51.10044288486233        51.10044399838671        51.100445111911085       51.100445917281036       51.100445843279886       51.100445769278735       51.100445695277585       51.10044562127638        51.100445547275285       51.100445473274135       51.10044539927293        51.10044532527178        51.10044544769215        51.100445722351196       51.10044599701013        51.10044627166906        51.100446546328044       51.100446820986974       51.100447095645904       51.10044737030489        51.10044764496388        51.10044791962281        51.10044819428174        51.10044849262755        51.10044880215338        51.10044911167927        51.1004494212051         51.10044973073093        51.10045004025682        51.10045034978259        51.10045065930848        51.100450968834366       51.10045179347168        51.10045265295253        51.10045351243343        51.10045437191434        51.10045523139519        51.10045609087604        51.100456950356886       51.10045780983779        51.10045866931864        51.10045952879955        51.10046029212134        51.10046081653314        51.100461340945          51.10046186535675        51.10046238976855        51.10046291418041        51.100463438592215       51.10046396300396        51.10046448741576        51.10046525884644        51.100466832207076       51.10046840556765        51.10046997892823        51.10047155228881        51.100473125649444       51.10047469901008        51.100476272370656       51.100477845731234       51.10047941909181        51.10048099245245        51.100480993235465       51.100480879086376       51.100480764937345       51.1004806507882         51.10048053663917        51.10048042249002        51.10048030834099        51.1004801941919         51.100480080042814       51.10048141027926        51.100485163083476       51.10048891588775        51.10049266869203        51.1004964214963         51.10050017430058        51.100503927104796       51.10050767990913        51.10051143271335        51.10051518551762        51.10051546613141        51.10051501995525        51.10051457377898        51.10051412760282        51.10051368142655        51.10051323525033        51.100512789074116       51.1005123428979         51.100511896721684       51.10051145054547        51.10050811848515        51.10049838691651        51.10048865534793        51.10047892377929        51.10046919221071        51.100459460642014       51.10044972907343        51.10043999750485        51.10043026593621        51.10042065291782        51.10041248741777        51.10040432191778        51.10039615641773        51.10038799091768        51.10037982541769        51.1003716599177         51.10036349441765        51.1003553289176         51.10036577548408        51.10037876009403        51.10039174470393        51.10040472931382        51.100417713923775       51.10043069853373        51.10044368314357        51.10045666775352        51.1004528992496         51.10042799440305        51.10040308955655        51.100378184709996       51.1003532798635         51.10032837501694        51.100303470170445       51.10027856532389        51.10025366047739        51.10022875563084        51.10020385078428        51.100178945937785       51.10015404109129        51.10012913624473        51.100114450219735       51.100117305637355       51.100120161054974       51.10011040005577        51.100091886968926       51.10007790808089        51.10009512137265        51.1001123346644         51.10012954795616        51.10014676124791        51.10016397453967        51.10018118783148        51.10019840112318        51.10021561441499        51.10023282770669        51.1002500409985         51.10026725429026        51.100284467582014       51.10030168087371        51.10030550602971        51.10028783373809        51.10027016144653        51.10025248915491        51.10023481686335        51.10021714457173        51.10019947228011        51.10018179998849        51.10016412769693        51.10014645540531        51.10012878311369        51.10011111082213        51.10009343853051        51.10007576623889        51.100069864537204       51.10008729697154        51.10009122107499        51.10007191677806        51.10006933805715        51.10008630299717        51.1001032679373         51.100120232877316       51.10013719781733        51.100154162757406       51.10017112769748        51.100188092637495       51.10020505757757        51.100222022517585       51.1002389874576         51.100255952397674       51.10027291733775        51.10028988227782        51.1002954595516         51.10027776524157        51.100260070931654       51.10024237662162        51.100224682311705       51.10020698800173        51.1001892936917         51.10017159938178        51.10015390507175        51.100136210761775       51.10011851645186        51.100100822141826       51.10008312783185        51.10006543352182        51.1000477392119         51.100056751420254       51.10006166145013        51.10004292023649        51.10005775676166        51.10007475766082        51.100091758559984       51.100108759459204       51.10012576035848        51.1001427612577         51.10015976215686        51.10017676305608        51.1001937639553         51.10021076485452        51.10022776575369        51.10024476665291        51.10026176755213        51.10027876845129        51.10028836900551        51.100271627276186       51.10025488554686        51.10023814381759        51.100221402088266       51.10020466035894        51.10018791862967        51.10017117690029        51.10015443517102        51.100137693441695       51.10012095171243        51.1001042099831         51.100087468253776       51.10007072652451        51.10005398479518        51.10006016419021        51.10007903926788        51.100093028260346       51.10011673482143        51.100149965562196       51.10018319630308        51.10021642704385        51.10024965778473        51.100282888525555       51.10031611926638        51.10034935000715        51.10038258074803        51.10041581148886        51.100449042229684       51.10048227297051        51.100515503711335       51.10054873445222        51.10058196519299        51.10055468931614        51.100521997732585       51.10048930614903        51.10045661456553        51.10042392298203        51.100391231398476       51.10035853981498        51.10032584823142        51.10029315664792        51.100260465064366       51.10022777348087        51.10019508189737        51.10016239031381        51.10012969873031        51.10010364764753        51.10009073138582        51.100097068751495       51.10011300255769        51.10014559860093        51.100178194644116       51.100210790687356       51.10024338673054        51.100275982773724       51.10030857881691        51.10034117486009        51.100373770903275       51.100406366946515       51.1004389629897         51.10047155903294        51.10050415507612        51.10053675111931        51.10056934716249        51.100565031095016       51.10053258572913        51.10050014036324        51.10046769499729        51.1004352496314         51.100402804265514       51.10037035889957        51.10033791353362        51.10030546816779        51.100273022801844       51.1002405774359         51.10020813207001        51.10017568670406        51.10014324133817        51.100110795972284       51.10009824582011        51.100095196525956       51.10010739479577        51.10013524253446        51.10016787619054        51.100200509846616       51.10023314350269        51.100265777158825       51.1002984108149         51.10033104447098        51.10036367812711        51.10039631178313        51.10042894543926        51.10046157909534        51.100494212751414       51.10052684640755        51.10055948006362        51.10057954120248        51.100546732878          51.10051392455341        51.100481116228934       51.1004483079044         51.10041549957987        51.10038269125539        51.1003498829308         51.10031707460627        51.10028426628173        51.100251457957256       51.100218649632666       51.10018584130819        51.10015303298371        51.10012022465912        51.10006653756557        51.10000000000008
13                       49.68937255877438        49.84719963776098        49.99337235502719        50.12680443266936        50.246251706323505       50.3614803605052         50.458853940896404       50.55461095320885        50.640268117998914       50.717377369819076       50.79482938075637        50.83475694371606        50.87500378939967        50.91056998662816        50.937066990971914       50.96356376093814        50.982765520602754       51.000487210345966       51.017948794203164       51.02958061777372        51.040434201805624       51.05060613000751        51.05774778370119        51.06325029023503        51.06875279676888        51.07426495568427        51.07939229963819        51.081923920504096       51.084475045148565       51.08702616979315        51.08957729443762        51.09143279012983        51.09244321752726        51.09345364492469        51.094464072322126       51.09549326809611        51.09652298439511        51.09721899694853        51.09758061837863        51.097936770138574       51.09823640803813        51.09853604593775        51.09883568383731        51.09913532173698        51.099279978147024       51.099381020626424       51.09948206310577        51.09958310558517        51.09968414806451        51.09978519054391        51.09988103286014        51.09991169744427        51.099942223724895       51.09997275000558        51.10000327628626        51.10003380256683        51.10006432884751        51.10009485512819        51.100099908061054       51.10010342959697        51.10010695113294        51.100110472668916       51.10011399420483        51.100117515740806       51.10012444681513        51.100131896514085       51.10013689919475        51.10013607004828        51.10013524090175        51.10013441175528        51.100133582608805       51.100132753462276       51.100131924315804       51.100131095169274       51.1001302660228         51.10012943687633        51.100129350006966       51.10013189812855        51.10013359191299        51.1001329475007         51.1001323030884         51.100131658676105       51.100131014263866       51.10014170224633        51.1001542586651         51.10016681508387        51.10017937150258        51.10019192792129        51.10020448434           51.10021704075871        51.10022959717742        51.100242153596184       51.10025469598088        51.10026367338895        51.100272650797024       51.10028162820515        51.10029060561317        51.10029983731175        51.10031598024278        51.10033212317387        51.1003482661049         51.10036440903605        51.10038055196708        51.10039669489811        51.10041283782925        51.10042898076034        51.10042869604263        51.100421211971366       51.100413727900104       51.10040624382884        51.10039875975758        51.10039127568632        51.10038379161506        51.10038067592308        51.10038426865947        51.100387861395745       51.10039145413202        51.10039504686836        51.10039863960469        51.100402232341025       51.10040582507736        51.10040941781364        51.10041115982028        51.10041133461857        51.10041150941686        51.100411684215146       51.10041185901338        51.100412033811665       51.100412208609896       51.100412383408184       51.10041255820647        51.10041273300476        51.10041315371927        51.100419927329085       51.100426700938954       51.100433474548765       51.10044024815852        51.10044702176839        51.1004537953782         51.100460568987955       51.100467342597824       51.100472246810966       51.10047347399137        51.10047470117178        51.10047592835224        51.10047715553259        51.100478382712936       51.1004796098934         51.100480837073746       51.10048206425415        51.10048329143456        51.10048451861502        51.1004854271971         51.10048542660434        51.10048542601163        51.10048542541887        51.10048542482616        51.100485424233455       51.10048542364069        51.100485423047985       51.10048542245522        51.100485581841156       51.10048586522015        51.100486148599146       51.10048643197814        51.10048671535719        51.10048699873619        51.100487282115125       51.10048756549418        51.10048784887317        51.10048813225217        51.10048841563116        51.100488724736465       51.1004890459846         51.10048936723274        51.10048968848082        51.10049000972896        51.10049033097704        51.10049065222506        51.100490973473256       51.100491294721394       51.10049216148582        51.10049306515043        51.100493968815044       51.10049487247966        51.10049577614427        51.100496679808884       51.1004975834735         51.10049848713811        51.10049939080278        51.100500294467395       51.10050109679554        51.10050164735026        51.10050219790486        51.10050274845952        51.10050329901418        51.100503849568895       51.1005044001235         51.10050495067816        51.100505501232874       51.100506313585754       51.10050797584921        51.1005096381125         51.1005113003759         51.1005129626393         51.100514624902644       51.100516287166045       51.10051794942939        51.10051961169279        51.10052127395613        51.10052293621948        51.100522979335665       51.10052290411613        51.10052282889666        51.10052275367707        51.100522678457594       51.100522603238005       51.10052252801853        51.100522452798884       51.100522377579466       51.10052375924141        51.10052758442998        51.10053140961861        51.100535234807126       51.100539059995754       51.10054288518438        51.10054671037295        51.100550535561524       51.10055436075015        51.10055818593867        51.10055836195437        51.10055777413453        51.10055718631463        51.100556598494734       51.10055601067489        51.100555422854995       51.100554835035155       51.100554247215314       51.10055365939547        51.100553071575575       51.100549565254596       51.10053958709642        51.1005296089383         51.10051963078013        51.10050965262195        51.10049967446378        51.1004896963056         51.100479718147426       51.10046973998931        51.10045988503333        51.100451534397564       51.1004431837618         51.10043483312609        51.10042648249021        51.10041813185455        51.10040978121873        51.10040143058302        51.10039307994725        51.100403702853555       51.10041691309618        51.100430123338754       51.100443333581325       51.100456543823896       51.10046975406652        51.100482964309094       51.10049617455172        51.10049216075822        51.10046641648944        51.10044067222077        51.10041492795199        51.10038918368332        51.10036343941454        51.10033769514581        51.10031195087703        51.1002862066083         51.100260462339634       51.10023471807085        51.100208973802125       51.1001832295334         51.10015748526462        51.100142164582905       51.10014473684032        51.10014730909768        51.100137380638785       51.10011878035459        51.10010478719852        51.10012248792634        51.100140188654166       51.100157889381876       51.10017559010976        51.100193290837524       51.10021099156535        51.10022869229317        51.10024639302094        51.10026409374882        51.10028179447659        51.100299495204354       51.10031719593218        51.10033489666           51.100338766489585       51.100320427923975       51.10030208935842        51.10028375079287        51.10026541222726        51.10024707366165        51.100228735096096       51.100210396530485       51.10019205796493        51.10017371939938        51.10015538083377        51.100137042268216       51.100118703702606       51.100100365136996       51.100093986219576       51.10011131622906        51.10011518583934        51.10009590947084        51.10009362929924        51.1001112090064         51.100128788713505       51.10014636842061        51.100163948127715       51.10018152783476        51.10019910754187        51.100216687248974       51.10023426695602        51.10025184666313        51.10026942637023        51.10028700607734        51.10030458578444        51.10032216549155        51.10032792764184        51.100309539693626       51.100291151745296       51.10027276379708        51.100254375848806       51.10023598790053        51.10021759995226        51.10019921200404        51.10018082405571        51.10016243610744        51.10014404815922        51.10012566021089        51.100107272262676       51.100088884314346       51.100070496366186       51.100079241744766       51.10008407972697        51.10006539653472        51.10008083270992        51.10009846817189        51.100116103633866       51.10013373909584        51.10015137455781        51.10016901001984        51.100186645481756       51.10020428094373        51.1002219164057         51.10023955186762        51.10025718732959        51.10027482279156        51.100292458253534       51.10031009371551        51.10032012311888        51.10030307798013        51.10028603284138        51.10026898770258        51.10025194256389        51.10023489742514        51.10021785228639        51.100200807147644       51.10018376200895        51.10016671687015        51.10014967173146        51.10013262659271        51.10011558145396        51.100098536315215       51.10008149117641        51.10008762907398        51.10010667491986        51.10012163985317        51.10014632501361        51.100180536959385       51.100214748905046       51.10024896085076        51.10028317279654        51.100317384742254       51.100351596687915       51.10038580863363        51.10042002057935        51.10045423252507        51.100488444470784       51.100522656416615       51.100556868362276       51.10059108030805        51.10062529225371        51.10059752081884        51.10056420149806        51.10053088217728        51.10049756285656        51.10046424353584        51.10043092421506        51.10039760489434        51.10036428557362        51.10033096625284        51.10029764693212        51.1002643276114         51.10023100829062        51.100197688969956       51.10016436964918        51.10013763672259        51.10012393159502        51.10013066207949        51.10014735903627        51.100180574238266       51.10021378944032        51.100247004642256       51.10028021984431        51.1003134350463         51.1003466502483         51.10037986545035        51.100413080652345       51.10044629585434        51.10047951105639        51.10051272625833        51.10054594146038        51.100579156662434       51.10061237186437        51.10060800018988        51.10057498500396        51.10054196981804        51.10050895463206        51.10047593944614        51.100442924260165       51.100409909074244       51.100376893888324       51.10034387870235        51.10031086351637        51.10027784833045        51.10024483314453        51.10021181795855        51.10017880277263        51.100145787586655       51.10013252057291        51.10012900493854        51.10014114358688        51.10016918532722        51.100202090547896       51.100234995768574       51.10026790098925        51.10030080620993        51.10033371143055        51.10036661665123        51.10039952187191        51.10043242709264        51.10046533231332        51.100498237534          51.10053114275462        51.100564047975354       51.10059695319603        51.10061682085495        51.10058186346333        51.100546906071656       51.10051194867998        51.10047699128836        51.10044203389674        51.10040707650512        51.100372119113445       51.100337161721825       51.10030220433015        51.10026724693853        51.10023228954691        51.10019733215529        51.10016237476361        51.10012741737199        51.10007047450114        51.10000000000008
14                       49.62289285241866        49.7820225012282         49.93033297345096        50.06660205076162        50.18956036764075        50.308491543656885       50.41016051697568        50.51035393406431        50.600512773631635       50.68217894089378        50.764218980922124       50.80711212323547        50.85035400556126        50.888727356041954       50.91766747204838        50.94660987630124        50.96780900781533        50.987444946803066       51.00679881309446        51.0198305763837         51.032013366673596       51.04345254607546        51.05153141331283        51.05779260821532        51.064053803117815       51.07032586705054        51.07616410017664        51.07907808639192        51.08201488615532        51.08495168591884        51.08788848568224        51.09002874272454        51.091201338779115       51.092373934833745       51.09354653088832        51.09474083285676        51.09593573682031        51.09674480314055        51.09716723705196        51.09758325090564        51.09793293128132        51.098282611657055       51.098632292032676       51.09898197240841        51.099151286897154       51.0992698439353         51.099388400973396       51.09950695801149        51.09962551504964        51.09974407208773        51.09985648976425        51.0998923694907         51.09992790379226        51.09996343809394        51.099998972395554       51.10003450669717        51.10007004099873        51.100105575300404       51.10011203161355        51.10011673982734        51.100121448041136       51.10012615625499        51.100130864468724       51.10013557268252        51.10014379023545        51.10015254159373        51.10015855967248        51.10015806369586        51.10015756771929        51.10015707174267        51.10015657576605        51.100156079789485       51.10015558381281        51.10015508783624        51.10015459185968        51.100154095883          51.10015438622696        51.10015746791021        51.100159507760225       51.10015869626403        51.100157884767725       51.10015707327153        51.10015626177528        51.10016728283961        51.10018025480531        51.10019322677101        51.10020619873683        51.10021917070253        51.10023214266823        51.100245114633935       51.100258086599695       51.1002710585654         51.10028401573072        51.100293213244186       51.10030241075765        51.10031160827111        51.10032080578458        51.100330278028366       51.100347217027945       51.100364156027524       51.1003810950271         51.10039803402668        51.10041497302632        51.1004319120259         51.100448851025476       51.100465790025055       51.10046557667681        51.10045784637845        51.10045011608008        51.100442385781776       51.10043465548347        51.10042692518505        51.10041919488674        51.10041595412275        51.10041960784247        51.10042326156213        51.100426915281844       51.100430569001446       51.10043422272116        51.10043787644088        51.10044153016054        51.10044518388014        51.10044700107818        51.10044726309911        51.1004475251201         51.100447787141036       51.10044804916197        51.10044831118296        51.10044857320389        51.100448835224825       51.100449097245814       51.100449359266804       51.10044987047115        51.10045681897327        51.100463767475446       51.100470715977565       51.10047766447968        51.10048461298186        51.10049156148392        51.10049850998604        51.100505458488215       51.10051051695427        51.10051185779082        51.100513198627254       51.10051453946369        51.10051588030012        51.10051722113661        51.100518561973104       51.100519902809594       51.100521243646085       51.10052258448252        51.10052392531901        51.100524937113164       51.1005250099289         51.100525082744525       51.10052515556026        51.10052522837594        51.100525301191624       51.10052537400736        51.100525446822985       51.100525519638666       51.10052571599016        51.10052600808916        51.10052630018822        51.10052659228728        51.10052688438634        51.10052717648534        51.100527468584346       51.100527760683406       51.100528052782465       51.10052834488147        51.100528636980584       51.100528956845494       51.100529289815825       51.10052962278621        51.10052995575654        51.100530288726986       51.10053062169732        51.10053095466765        51.10053128763798        51.100531620608365       51.100532529499844       51.10053347734822        51.100534425196656       51.10053537304498        51.10053632089341        51.10053726874179        51.10053821659017        51.100539164438544       51.10054011228692        51.1005410601353         51.100541901469796       51.10054247816731        51.10054305486483        51.100543631562346       51.100544208259805       51.10054478495732        51.100545361654895       51.100545938352354       51.10054651504987        51.10054736832507        51.10054911949135        51.10055087065746        51.100552621823624       51.10055437298979        51.1005561241559         51.10055787532207        51.100559626488234       51.100561377654344       51.10056312882057        51.10056487998668        51.10056496543598        51.100564929145946       51.10056489285603        51.100564856565995       51.10056482027608        51.10056478398599        51.100564747696126       51.10056471140609        51.10056467511612        51.10056610820368        51.1005700057766         51.10057390334953        51.100577800922395       51.100581698495375       51.100585596068186       51.10058949364111        51.10059339121403        51.10059728878696        51.100601186359825       51.10060125777733        51.10060052831386        51.10059979885034        51.10059906938682        51.100598339923295       51.10059761045977        51.10059688099631        51.10059615153273        51.10059542206926        51.10059469260574        51.100591012024154       51.10058078727644        51.100570562528674       51.10056033778102        51.10055011303331        51.10053988828554        51.10052966353794        51.10051943879023        51.10050921404246        51.100499117148956       51.100490581377414       51.10048204560593        51.100473509834444       51.10046497406296        51.10045643829142        51.10044790251993        51.100439366748446       51.10043083097696        51.100441630223145       51.100455066098334       51.10046850197364        51.100481937848826       51.10049537372413        51.10050880959932        51.10052224547462        51.10053568134987        51.10053142226684        51.100504838575944       51.10047825488499        51.10045167119404        51.10042508750308        51.10039850381213        51.10037192012123        51.10034533643034        51.10031875273933        51.10029216904837        51.10026558535742        51.10023900166652        51.10021241797563        51.100185834284616       51.100169878946076       51.10017216804323        51.10017445714033        51.10016436122186        51.100145673740315       51.10013166631626        51.10014985448004        51.10016804264393        51.100186230807765       51.1002044189716         51.100222607135436       51.10024079529933        51.10025898346316        51.100277171627          51.100295359790834       51.10031354795467        51.10033173611856        51.1003499242824         51.10036811244629        51.10037202694946        51.10035302210986        51.10033401727031        51.10031501243077        51.10029600759117        51.100277002751625       51.10025799791208        51.10023899307254        51.10021998823299        51.10020098339345        51.100181978553906       51.100162973714305       51.100143968874704       51.10012496403516        51.10011810790195        51.10013533548653        51.100139150603695       51.100119902163556       51.100117920541436       51.10013611501557        51.10015430948977        51.100172503963904       51.100190698437984       51.10020889291218        51.100227087386315       51.10024528186045        51.10026347633459        51.10028167080873        51.100299865282864       51.100318059757          51.10033625423114        51.10035444870539        51.100360395732196       51.10034131414557        51.10032223255905        51.10030315097248        51.100284069385964       51.10026498779939        51.10024590621282        51.100226824626304       51.10020774303973        51.10018866145322        51.10016957986659        51.10015049828007        51.10013141669344        51.10011233510687        51.100093253520356       51.100101732069334       51.100106498003925       51.10008787283289        51.1001039086583         51.10012217868302        51.10014044870769        51.100158718732416       51.10017698875714        51.100195258781866       51.10021352880659        51.10023179883132        51.10025006885604        51.100268338880824       51.10028660890555        51.10030487893022        51.100323148955          51.100341418979724       51.10035187723213        51.100334528684016       51.10031718013579        51.10029983158762        51.10028248303945        51.10026513449128        51.10024778594311        51.10023043739494        51.10021308884677        51.100195740298545       51.10017839175043        51.10016104320232        51.10014369465404        51.100126346105924       51.100108997557754       51.10011509395764        51.100134310571775       51.100150251445996       51.10017591520574        51.100211108356405       51.10024630150701        51.10028149465762        51.10031668780823        51.1003518809589         51.100387074109506       51.100422267260114       51.10045746041078        51.10049265356133        51.100527846712          51.100563039862664       51.10059823301327        51.10063342616388        51.10066861931449        51.100640352321534       51.10060640526359        51.10057245820559        51.10053851114759        51.10050456408965        51.100470617031704       51.10043666997376        51.10040272291576        51.10036877585782        51.10033482879982        51.10030088174193        51.10026693468393        51.10023298762604        51.10019904056804        51.10017162579766        51.100157131804224       51.10016425540749        51.10018171551479        51.1002155498756         51.100249384236406       51.10028321859727        51.100317052958076       51.10035088731888        51.10038472167969        51.100418556040495       51.1004523904013         51.10048622476211        51.10052005912303        51.100553893483834       51.10058772784464        51.10062156220545        51.10065539656625        51.10065096928474        51.10061738427879        51.10058379927284        51.10055021426683        51.10051662926088        51.10048304425487        51.100449459248864       51.10041587424291        51.100382289236904       51.10034870423095        51.100315119224945       51.10028153421899        51.100247949212985       51.100214364207034       51.10018077920108        51.100166795325606       51.100162813351176       51.10017489237805        51.100203128119915       51.10023630490525        51.100269481690475       51.100302658475755       51.100335835261035       51.10036901204626        51.10040218883148        51.10043536561682        51.10046854240204        51.10050171918732        51.1005348959726         51.100568072757824       51.10060124954305        51.100634426328384       51.10065410050743        51.100616994048664       51.1005798875899         51.10054278113108        51.10050567467238        51.100468568213614       51.10043146175485        51.10039435529609        51.10035724883733        51.100320142378564       51.1002830359198         51.10024592946104        51.10020882300233        51.100171716543514       51.10013461008481        51.100074411436765       51.10000000000008
15                       49.5702430427159         49.73033034170902        49.880118605264215       50.01830731475059        50.1436336513234         50.26506237925548        50.36967053190904        50.47290886677348        50.56619877256577        50.65106891699946        50.7363371201979         50.781429266191196       50.82689353977139        50.86739677435543        50.8982875332328         50.92918355337872        50.952080355349096       50.97337123726862        50.99436509990272        51.00870186122734        51.02214061732877        51.03479281548073        51.04382240981499        51.050892452054995       51.057962494294884       51.06504457593684        51.071649937028724       51.075033120028706       51.07844379724196        51.08185447445521        51.085265151668466       51.08777015001414        51.08917490591938        51.09057966182456        51.091984417729805       51.09341612364369        51.09484857699334        51.09582827633693        51.09635428907177        51.09687246106819        51.0973096207959         51.09774678052361        51.09818394025132        51.09862109997903        51.098837957883916       51.09899281981433        51.09914768174474        51.09930254367521        51.09945740560562        51.09961226753603        51.09975928337445        51.09980775736028        51.099855189704044       51.099902622047864       51.09995005439163        51.09999748673533        51.100044919079096       51.10009235142286        51.1001030863157         51.10011161504531        51.100120143774916       51.100128672504525       51.10013720123408        51.10014572996363        51.1001571820492         51.100169078806175       51.10017755663665        51.10017788635156        51.10017821606647        51.10017854578132        51.10017887549617        51.10017920521102        51.10017953492593        51.100179864640836       51.100180194355744       51.100180524070595       51.10018162534527        51.1001854655604         51.100188043842024       51.100187168394996       51.10018629294791        51.10018541750088        51.100184542053796       51.1001958438556         51.10020915338947        51.10022246292334        51.100235772457154       51.10024908199108        51.10026239152489        51.10027570105876        51.10028901059269        51.10030232012656        51.10031561436773        51.10032502390811        51.100334433448495       51.10034384298888        51.10035325252926        51.1003629502427         51.100380480065326       51.10039800988801        51.10041553971075        51.10043306953338        51.10045059935612        51.10046812917881        51.10048565900149        51.100503188824234       51.10050304295095        51.1004951507723         51.100487258593716       51.10047936641507        51.10047147423643        51.10046358205784        51.100455689879254       51.10045235759162        51.100456027832934       51.100459698074246       51.10046336831556        51.100467038556815       51.10047070879813        51.10047437903938        51.10047804928075        51.10048171952201        51.100483587980875       51.10048393068007        51.100484273379266       51.10048461607846        51.100484958777656       51.10048530147691        51.10048564417605        51.1004859868753         51.100486329574494       51.100486672273746       51.100487265583865       51.10049433306767        51.100501400551536       51.1005084680354         51.10051553551915        51.100522603003014       51.10052967048682        51.100536737970685       51.10054380545449        51.100548975689094       51.100550414106124       51.1005518525231         51.10055329094007        51.10055472935704        51.100556167774016       51.100557606191046       51.10055904460802        51.10056048302499        51.10056192144202        51.100563359858995       51.10056446122621        51.10056460076419        51.10056474030216        51.100564879840135       51.100565019378166       51.1005651589162         51.100565298454114       51.10056543799209        51.10056557753006        51.10056581088861        51.10056611696365        51.100566423038686       51.10056672911378        51.10056703518876        51.1005673412638         51.100567647338835       51.10056795341387        51.100568259488966       51.100568565564004       51.100568871638984       51.100569204684234       51.10056955045934        51.10056989623445        51.10057024200961        51.100570587784716       51.10057093355988        51.10057127933493        51.10057162510998        51.1005719708852         51.10057291354349        51.100573896576634       51.100574879609724       51.10057586264287        51.10057684567596        51.100577828709106       51.100578811742196       51.100579794775285       51.10058077780843        51.10058176084158        51.10058263419029        51.10058323502494        51.10058383585954        51.10058443669419        51.10058503752879        51.10058563836344        51.10058623919804        51.10058684003275        51.10058744086734        51.10058832842503        51.10059014680985        51.10059196519455        51.10059378357937        51.10059560196419        51.10059742034889        51.10059923873371        51.10060105711841        51.10060287550323        51.100604693888044       51.10060651227275        51.100606631712594       51.10060662698464        51.10060662225675        51.1006066175288         51.1006066128009         51.10060660807295        51.10060660334511        51.10060659861716        51.10060659388927        51.100608058470755       51.10061198742335        51.10061591637594        51.10061984532848        51.10062377428113        51.10062770323367        51.100631632186264       51.1006355611388         51.10063949009145        51.10064341904399        51.100643395579255       51.10064254480466        51.10064169403006        51.100640843255405       51.10063999248075        51.100639141706154       51.100638290931556       51.1006374401569         51.100636589382304       51.10063573860771        51.10063192092571        51.10062152406442        51.10061112720331        51.10060073034214        51.10059033348091        51.10057993661974        51.10056953975857        51.100559142897396       51.100548746036225       51.10053848071573        51.1005298215299         51.10052116234408        51.10051250315826        51.10050384397243        51.10049518478661        51.100486525600786       51.10047786641496        51.100469207229196       51.10048009668196        51.100493651894396       51.10050720710683        51.100520762319206       51.1005343175317         51.10054787274413        51.10056142795656        51.100574983169          51.10057052973775        51.100543355941454       51.10051618214521        51.10048900834897        51.100461834552675       51.10043466075638        51.100407486960194       51.100380313163896       51.100353139367655       51.10032596557136        51.10029879177512        51.10027161797882        51.100244444182636       51.10021727038634        51.100200830147514       51.10020281493752        51.100204799727464       51.10019460551189        51.10017596264379        51.10016203259693        51.100180523530014       51.1001990144631         51.10021750539619        51.10023599632933        51.10025448726242        51.10027297819556        51.10029146912859        51.100309960061736       51.10032845099488        51.10034694192791        51.100365432861054       51.1003839237942         51.10040241472734        51.100406333349724       51.100386853084615       51.100367372819505       51.100347892554396       51.10032841228917        51.10030893202406        51.100289451758954       51.10026997149379        51.10025049122868        51.10023101096351        51.100211530698346       51.10019205043318        51.10017257016807        51.10015308990296        51.10014584844794        51.100162869333474       51.100166602454465       51.10014748645244        51.10014576926733        51.10016438241797        51.100182995568616       51.1002016087192         51.10022022186979        51.10023883502038        51.10025744817102        51.10027606132161        51.10029467447225        51.10031328762284        51.10033190077348        51.10035051392413        51.10036912707477        51.100387740225415       51.10039380778056        51.10037423743336        51.10035466708621        51.10033509673906        51.10031552639185        51.10029595604465        51.1002763856975         51.10025681535035        51.100237245003086       51.10021767465594        51.10019810430873        51.10017853396158        51.100158963614376       51.10013939326723        51.10011982292002        51.1001280186901         51.100132698014136       51.100114248377395       51.10013072123394        51.10014944514552        51.10016816905704        51.10018689296868        51.10020561688026        51.10022434079184        51.10024306470342        51.100261788615          51.10028051252658        51.100299236438104       51.100317960349685       51.100336684261265       51.100355408172845       51.100374132084426       51.10038491187845        51.10036741377502        51.100349915671586       51.100332417568154       51.10031491946472        51.10029742136123        51.1002799232578         51.10026242515437        51.100244927050994       51.100227428947505       51.10020993084413        51.1001924327407         51.10017493463721        51.10015743653378        51.100139938430345       51.10014596424452        51.10016521594406        51.10018196860591        51.10020837824118        51.10024425266704        51.10028012709279        51.10031600151865        51.100351875944455       51.10038775037026        51.10042362479601        51.10045949922187        51.100495373647675       51.10053124807348        51.100567122499285       51.10060299692509        51.10063887135095        51.1006747457767         51.100710620202506       51.10068208237112        51.100647779254814       51.100613476138506       51.1005791730222         51.10054486990589        51.10051056678958        51.10047626367327        51.10044196055702        51.100407657440655       51.100373354324404       51.10033905120815        51.10030474809179        51.10027044497542        51.10023614185923        51.10020827434511        51.10019313636542        51.100200601019424       51.10021868561           51.1002528916116         51.10028709761309        51.10032130361458        51.100355509616065       51.10038971561755        51.10042392161904        51.10045812762053        51.10049233362207        51.1005265396235         51.1005607456251         51.10059495162653        51.10062915762802        51.100663363629565       51.10069756963105        51.100693101859065       51.1006591622932         51.10062522272739        51.10059128316158        51.10055734359571        51.1005234040299         51.10048946446409        51.10045552489822        51.10042158533241        51.1003876457666         51.100353706200735       51.10031976663487        51.10028582706906        51.10025188750325        51.10021794793738        51.10020330399817        51.1001987996986         51.100210581578324       51.10023866626017        51.10027173666174        51.10030480706331        51.10033787746488        51.100370947866395       51.10040401826791        51.10043708866948        51.10047015907105        51.100503229472565       51.100536299874136       51.10056937027571        51.10060244067722        51.100635511078735       51.10066858148036        51.10068779343362        51.100648728376314       51.10060966331889        51.10057059826147        51.10053153320416        51.10049246814674        51.100453403089375       51.10041433803195        51.10037527297459        51.10033620791722        51.10029714285986        51.10025807780249        51.10021901274513        51.10017994768771        51.10014088263034        51.10007782484229        51.10000000000008
16                       49.52681316411508        49.68762816686541        49.83845424600361        49.9779510093374         50.10488334991635        50.22800631648528        50.33464950607845        50.44000510071845        50.535512333700694       50.622684496459385       50.710274285547314       50.75705438477115        50.80422595268067        50.84640755860198        50.87892064782244        50.91144227159913        50.93583694309689        50.958609897073075       50.9810755653221         50.99665403022669        51.011299925175365       51.025128987110975       51.035118317577655       51.043030646467514       51.05094297535737        51.05886848316993        51.06627846475652        51.07018873216475        51.0741320883817         51.07807544459865        51.082018800815604       51.08494186043356        51.086625436985116       51.08830901353656        51.08999259008806        51.09170989844819        51.09342814233145        51.09461686086934        51.095274963322254       51.095923490827545       51.09647308782456        51.09702268482164        51.09757228181866        51.09812187881579        51.09840153702828        51.09860523074008        51.09880892445187        51.09901261816361        51.099216311875466       51.09942000558715        51.099613634788625       51.09967962244542        51.09974354617873        51.09980746991215        51.09987139364557        51.09993531737888        51.0999992411123         51.10006316484561        51.10008009511779        51.100094200255114       51.10010830539238        51.100122410529764       51.10013651566703        51.1001506208043         51.100166606125185       51.100182877440716       51.100194777925196       51.10019626167934        51.100197745433434       51.100199229187524       51.100200712941614       51.10020219669576        51.10020368044991        51.100205164204          51.10020664795809        51.10020813171218        51.10021033306259        51.100215081789656       51.100218326746926       51.10021745610453        51.10021658546202        51.10021571481968        51.100214844177174       51.100226391820115       51.10023998693623        51.100253582052346       51.10026717716846        51.10028077228452        51.10029436740069        51.100307962516695       51.10032155763287        51.100335152748926       51.10034873226283        51.100358348444445       51.10036796462606        51.100377580807674       51.100387196989345       51.100397110122          51.1004150939375         51.10043307775311        51.100451061568606       51.10046904538416        51.10048702919971        51.100505013015265       51.10052299683082        51.10054098064637        51.10054089965183        51.10053290182407        51.100524903996416       51.10051690616871        51.100508908341          51.10050091051335        51.10049291268558        51.10048951123997        51.100493168361766       51.1004968254835         51.10050048260524        51.10050413972692        51.100507796848774       51.10051145397051        51.10051511109225        51.10051876821393        51.10052067198001        51.10052109099456        51.100521510009116       51.100521929023614       51.10052234803811        51.10052276705261        51.10052318606711        51.10052360508166        51.1005240240961         51.100524443110714       51.10052511293702        51.100532262128866       51.10053941132065        51.1005465605125         51.10055370970423        51.100560858896074       51.10056800808786        51.10057515727965        51.100582306471495       51.100587560151666       51.10058908543215        51.10059061071263        51.10059213599311        51.10059366127359        51.10059518655402        51.100596711834555       51.10059823711498        51.10059976239546        51.10060128767594        51.100602812956424       51.100603994803976       51.10060419660681        51.1006043984097         51.100604600212534       51.10060480201537        51.10060500381826        51.10060520562109        51.10060540742393        51.10060560922676        51.100605879620105       51.100606203175175       51.10060652673019        51.100606850285146       51.10060717384016        51.100607497395174       51.10060782095019        51.1006081445052         51.10060846806027        51.10060879161529        51.10060911517024        51.10060946300962        51.100609822311185       51.100610181612694       51.100610540914204       51.10061090021577        51.100611259517336       51.10061161881879        51.100611978120355       51.100612337421865       51.100613308273466       51.100614320492014       51.100615332710504       51.10061634492905        51.10061735714754        51.10061836936603        51.10061938158458        51.10062039380307        51.10062140602162        51.100622418240164       51.10062331894176        51.10062394257636        51.10062456621091        51.100625189845516       51.100625813480065       51.10062643711467        51.10062706074922        51.100627684383824       51.10062830801837        51.10062922543199        51.10063109657932        51.1006329677266         51.10063483887387        51.10063671002115        51.10063858116848        51.10064045231576        51.100642323463035       51.10064419461037        51.10064606575759        51.10064793690492        51.100648084773525       51.100648106695985       51.10064812861856        51.10064815054102        51.10064817246348        51.10064819438594        51.10064821630846        51.10064823823092        51.100648260153434       51.10064974294107        51.10065367593688        51.10065760893275        51.100661541928616       51.100665474924426       51.10066940792029        51.1006733409161         51.10067727391197        51.10068120690778        51.10068513990359        51.100685028033865       51.10068406950313        51.100683110972454       51.10068215244178        51.10068119391099        51.100680235380366       51.10067927684963        51.100678318318955       51.10067735978828        51.10067640125749        51.100672471248686       51.10066195192468        51.100651432600785       51.100640913276834       51.10063039395288        51.100619874628876       51.10060935530498        51.10059883598103        51.10058831665714        51.10057793191663        51.100569190464114       51.100560449011596       51.10055170755902        51.100542966106445       51.10053422465393        51.100525483201466       51.10051674174889        51.10050800029637        51.100518922533695       51.10053252621964        51.10054612990564        51.10055973359158        51.100573337277524       51.10058694096347        51.10060054464941        51.10061414833541        51.10060953451671        51.10058193682636        51.100554339136124       51.100526741445776       51.100499143755485       51.10047154606508        51.10044394837479        51.10041635068444        51.10038875299415        51.10036115530386        51.10033355761351        51.10030595992316        51.10027836223287        51.100250764542466       51.10023393924115        51.10023560562598        51.10023727201087        51.10022702560667        51.10020851522586        51.10019472365292        51.10021339424412        51.10023206483527        51.100250735426414       51.10026940601756        51.10028807660876        51.100306747199966       51.10032541779111        51.100344088382315       51.10036275897346        51.10038142956466        51.100400100155866       51.10041877074701        51.100437441338215       51.100441337043776       51.10042150858527        51.10040168012682        51.100381851668374       51.10036202320987        51.10034219475142        51.10032236629297        51.10030253783452        51.10028270937602        51.10026288091751        51.10024305245912        51.100223224000615       51.10020339554211        51.10018356708366        51.10017600156954        51.10019274623994        51.1001963790294         51.10017746513853        51.1001759896489         51.10019489074898        51.100213791849          51.10023269294908        51.1002515940491         51.100270495149175       51.100289396249195       51.100308297349216       51.10032719844929        51.10034609954937        51.10036500064939        51.10038390174941        51.10040280284949        51.100421703949564       51.10042784913429        51.100407926611524       51.10038800408893        51.10036808156622        51.100348159043506       51.100328236520795       51.10030831399814        51.10028839147549        51.10026846895272        51.100248546430066       51.10022862390741        51.100208701384645       51.10018877886199        51.10016885633928        51.10014893381657        51.100156836174904       51.1001614191797         51.10014322341948        51.10016002489448        51.100179082242335       51.100198139590134       51.10021719693799        51.100236254285846       51.100255311633646       51.100274368981445       51.1002934263293         51.10031248367716        51.10033154102496        51.100350598372756       51.10036965572067        51.10038871306847        51.10040777041627        51.10041880021333        51.1004012551241         51.10038371003486        51.10036616494557        51.10034861985639        51.1003310747671         51.10031352967786        51.10029598458863        51.10027843949939        51.1002608944101         51.10024334932092        51.10022580423163        51.10020825914239        51.100190714053156       51.10017316896386        51.10017910480025        51.10019830112998        51.10021575614394        51.10024275650562        51.100279112253475       51.10031546800133        51.10035182374918        51.10038817949703        51.10042453524488        51.100460890992736       51.10049724674053        51.10053360248844        51.10056995823629        51.100606313984144       51.100642669732          51.10067902547985        51.1007153812277         51.10075173697555        51.10072307811879        51.10068860006339        51.10065412200794        51.10061964395254        51.1005851658972         51.100550687841746       51.100516209786406       51.100481731731065       51.100447253675554       51.10041277562016        51.100378297564816       51.10034381950942        51.10030934145402        51.100274863398624       51.10024669587415        51.100231010494724       51.100238781487406       51.100257398116526       51.100291810746626       51.100326223376726       51.100360636006826       51.10039504863687        51.10042946126697        51.10046387389707        51.10049828652711        51.10053269915727        51.10056711178731        51.10060152441747        51.100635937047514       51.10067034967767        51.100704762307714       51.10073917493776        51.10073467675289        51.100700526134005       51.100666375515175       51.10063222489623        51.10059807427734        51.100563923658456       51.10052977303951        51.10049562242068        51.10046147180174        51.10042732118285        51.10039317056396        51.100359019945074       51.10032486932619        51.10029071870724        51.10025656808841        51.10024130195052        51.100236238002594       51.10024756438469        51.1002752679654         51.10030798001776        51.10034069207006        51.100373404122365       51.10040611617467        51.10043882822697        51.100471540279216       51.100504252331575       51.10053696438388        51.10056967643618        51.10060238848848        51.100635100540785       51.10066781259309        51.10070052464539        51.10071909520917        51.100678198532194       51.10063730185516        51.10059640517818        51.100555508501145       51.10051461182411        51.10047371514713        51.1004328184701         51.10039192179306        51.10035102511608        51.100310128439105       51.10026923176201        51.100228335085035       51.10018743840806        51.10014654173102        51.1000808892278         51.10000000000008
17                       49.48338328551438        49.644925992021854       49.79678988674311        49.937594703924105       50.06613304850936        50.190950253715016       50.29962848024792        50.40710133466348        50.50482589483562        50.59430007591925        50.684211450896555       50.73267950335111        50.781558365589945       50.825418342848536       50.85955376241213        50.89370098981959        50.919593530844736       50.94384855687758        50.96778603074165        50.98460619922611        51.00045923302196        51.015465158741165       51.02641422534032        51.03516884088009        51.04392345641992        51.052692390403024       51.06090699248438        51.065344344300854       51.0698203795215         51.07429641474209        51.078772449962685       51.08211357085304        51.084075968050854       51.08603836524867        51.08800076244643        51.09000367325268        51.092007707669495       51.09340544540191        51.09419563757291        51.09497452058696        51.09563655485334        51.096298589119726       51.09696062338617        51.09762265765255        51.097965116172645       51.09821764166588        51.09847016715895        51.09872269265213        51.098975218145256       51.09922774363838        51.09946798620291        51.09955148753056        51.09963190265347        51.09971231777649        51.09979273289946        51.099873148022425       51.09995356314539        51.10003397826836        51.10005710391988        51.100076785464864       51.100096467009905       51.100116148555          51.10013583009993        51.10015551164497        51.100176030201226       51.10019667607514        51.100211999213684       51.10021463700707        51.10021727480046        51.10021991259373        51.100222550387116       51.100225188180445       51.100227825973775       51.100230463767105       51.10023310156049        51.10023573935382        51.10023904077991        51.10024469801897        51.10024860965183        51.10024774381401        51.10024687797619        51.10024601213843        51.10024514630061        51.100256939784686       51.10027082048305        51.10028470118135        51.100298581879656       51.10031246257802        51.10032634327632        51.10034022397463        51.10035410467299        51.10036798537135        51.10038185015787        51.10039167298078        51.100401495803624       51.10041131862647        51.100421141449374       51.100431270001366       51.10044970780973        51.10046814561815        51.10048658342646        51.10050502123488        51.1005234590433         51.10054189685167        51.10056033466003        51.10057877246845        51.100578756352604       51.10057065287583        51.100562549399115       51.100554445922285       51.10054634244557        51.10053823896874        51.100530135491965       51.100526664888264       51.100530308890484       51.100533952892704       51.100537596894924       51.100541240897144       51.100544884899364       51.100548528901584       51.100552172903804       51.100555816906024       51.10055775597925        51.10055825130911        51.10055874663891        51.10055924196877        51.10055973729857        51.10056023262837        51.10056072795817        51.10056122328797        51.10056171861777        51.100562213947626       51.10056296029029        51.10057019119           51.10057742208983        51.100584652989596       51.10059188388931        51.100599114789134       51.100606345688846       51.100613576588614       51.10062080748838        51.10062614461424        51.10062775675817        51.10062936890216        51.100630981046095       51.100632593190085       51.10063420533402        51.10063581747801        51.10063742962194        51.10063904176593        51.10064065390986        51.10064226605385        51.10064352838174        51.10064379244943        51.100644056517126       51.10064432058488        51.10064458465263        51.10064484872032        51.10064511278807        51.100645376855766       51.10064564092352        51.1006459483516         51.100646289386646       51.100646630421636       51.10064697145657        51.10064731249156        51.10064765352655        51.10064799456154        51.10064833559659        51.10064867663158        51.10064901766657        51.1006493587015         51.10064972133506        51.10065009416297        51.10065046699094        51.100650839818854       51.100651212646824       51.100651585474736       51.100651958302706       51.100652331130675       51.10065270395859        51.10065370300356        51.10065474440745        51.10065578581134        51.10065682721523        51.10065786861912        51.10065891002307        51.10065995142696        51.10066099283085        51.1006620342348         51.10066307563869        51.10066400369317        51.100664650127726       51.10066529656228        51.100665942996784       51.10066658943134        51.1006672358659         51.1006678823004         51.100668528735014       51.100669175169514       51.10067012243894        51.10067204634885        51.10067397025858        51.100675894168376       51.100677818078225       51.10067974198796        51.10068166589781        51.1006835898076         51.10068551371745        51.10068743762724        51.10068936153709        51.10068953783451        51.100689586407384       51.10068963498031        51.10068968355313        51.10068973212606        51.10068978069893        51.1006898292718         51.10068987784467        51.100689926417544       51.100691427411334       51.10069536445053        51.100699301489556       51.100703238528695       51.10070717556778        51.10071111260686        51.10071504964594        51.100718986685024       51.100722923724106       51.10072686076319        51.10072666048836        51.100725594201606       51.10072452791485        51.100723461628036       51.10072239534128        51.10072132905452        51.10072026276771        51.100719196480895       51.100718130194196       51.10071706390738        51.10071302157161        51.10070237978488        51.100691737998204       51.10068109621153        51.1006704544248         51.10065981263807        51.100649170851455       51.100638529064724       51.100627887277994       51.100617383117594       51.100608559398324       51.10059973567911        51.10059091195984        51.10058208824057        51.10057326452136        51.10056444080209        51.10055561708282        51.10054679336366        51.10055774838543        51.100571400544936       51.100585052704446       51.1005987048639         51.10061235702335        51.10062600918286        51.10063966134237        51.10065331350188        51.10064853929572        51.10062051771132        51.10059249612698        51.10056447454258        51.10053645295818        51.10050843137378        51.10048040978944        51.100452388204985       51.10042436662064        51.100396345036245       51.100368323451846       51.100340301867504       51.10031228028316        51.10028425869865        51.100267048334786       51.10026839631456        51.10026974429428        51.1002594457014         51.10024106780787        51.10022741470897        51.10024626495817        51.100265115207435       51.1002839654567         51.1003028157059         51.100321665955164       51.100340516204426       51.10035936645363        51.10037821670289        51.100397066952155       51.10041591720136        51.10043476745062        51.10045361769983        51.10047246794909        51.10047634073777        51.10045616408598        51.10043598743425        51.10041581078235        51.10039563413062        51.100375457478776       51.100355280827046       51.1003351041752         51.10031492752347        51.100294750871626       51.10027457421984        51.10025439756805        51.10023422091621        51.10021404426453        51.10020615469125        51.100222623146465       51.10022615560439        51.10020744382467        51.100206210030535       51.100225399080045       51.100244588129556       51.10026377717901        51.10028296622846        51.10030215527797        51.100321344327426       51.10034053337694        51.10035972242639        51.10037891147584        51.1003981005253         51.10041728957481        51.10043647862426        51.10045566767377        51.10046189048808        51.100441615789805       51.10042134109159        51.10040106639343        51.100380791695216       51.100360516997          51.100340242298785       51.100319967600626       51.100299692902354       51.100279418204195       51.10025914350604        51.100238868807764       51.10021859410955        51.100198319411334       51.100178044713175       51.10018565365988        51.100190140345376       51.100172198461564       51.10018932855502        51.10020871933909        51.10022811012317        51.1002475009073         51.100266891691376       51.10028628247545        51.10030567325953        51.10032506404366        51.100344454827734       51.10036384561181        51.100383236395885       51.10040262717996        51.10042201796409        51.10044140874817        51.10045268854827        51.100435096473234       51.10041750439814        51.1003999123231         51.10038232024806        51.10036472817296        51.10034713609792        51.100329544022884       51.10031195194779        51.10029435987275        51.10027676779771        51.100259175722556       51.10024158364752        51.10022399157248        51.10020639949744        51.100212245355976       51.1002313863159         51.100249543682025       51.10027713477007        51.10031397183997        51.100350808909866       51.10038764597971        51.10042448304961        51.10046132011951        51.10049815718935        51.100534994259306       51.100571831329205       51.10060866839905        51.10064550546895        51.1006823425389         51.100719179608745       51.1007560166787         51.100792853748544       51.1007640738664         51.100729420871914       51.10069476787737        51.100660114882885       51.100625461888455       51.10059080889391        51.100556155899426       51.10052150290494        51.10048684991045        51.10045219691597        51.10041754392154        51.100382890926994       51.100348237932565       51.10031358493802        51.10028511740313        51.10026888462403        51.100276961955444       51.10029611062305        51.10033072988165        51.10036534914036        51.100399968399074       51.10043458765773        51.10046920691639        51.1005038261751         51.100538445433756       51.10057306469247        51.100607683951125       51.10064230320984        51.10067692246855        51.10071154172715        51.100746160985864       51.10078078024452        51.10077625164672        51.10074188997487        51.100707528302905       51.10067316663094        51.100638804958976       51.10060444328701        51.10057008161505        51.10053571994314        51.100501358271174       51.10046699659921        51.10043263492719        51.10039827325528        51.100363911583315       51.10032954991141        51.100295188239386       51.10027929990298        51.100273676306585       51.10028454719111        51.10031186967069        51.10034422337378        51.100376577076815       51.100408930779906       51.10044128448294        51.100473638185974       51.10050599188901        51.1005383455921         51.10057069929519        51.10060305299817        51.10063540670126        51.10066776040435        51.10070011410738        51.100732467810474       51.10075039698472        51.100707668688074       51.100664940391425       51.10062221209478        51.10057948379813        51.10053675550148        51.10049402720483        51.10045129890818        51.100408570611535       51.10036584231494        51.10032311401824        51.10028038572159        51.100237657425          51.10019492912835        51.1001522008317         51.10008395361325        51.10000000000008
18                       49.43995340691367        49.6022238171783         49.75512552748262        49.897238398510865       50.02738274710231        50.15389419094481        50.26460745441739        50.374197568608395       50.4741394559706         50.565915655379115       50.65814861624597        50.70830462193112        50.75889077849922        50.80442912709509        50.84018687700177        50.87595970804           50.90335011859264        50.92908721668215        50.9544964961612         50.972558368225464       50.98961854086855        51.005801330371355       51.01771013310292        51.027307035292665       51.03690393748241        51.046516297636174       51.05553552021223        51.060499956436956       51.065508670661245       51.07051738488559        51.075526099109936       51.07928528127252        51.08152649911659        51.083767716960665       51.08600893480474        51.088297448057176       51.09058727300771        51.092194029934376       51.09311631182345        51.09402555034626        51.094800021882065       51.095574493417814       51.09634896495356        51.09712343648931        51.09752869531707        51.09783005259163        51.09813140986603        51.098432767140594       51.0987341244151         51.099035481689555       51.099322337617025       51.099423352615645       51.09952025912821        51.09961716564078        51.09971407215335        51.099810978665914       51.09990788517848        51.10000479169105        51.100034112721914       51.10005937067467        51.10008462862737        51.10010988658013        51.10013514453294        51.10016040248564        51.100185454277266       51.10021047470963        51.10022922050223        51.100233012334854       51.10023680416742        51.100240595999935       51.100244387832504       51.10024817966507        51.10025197149764        51.10025576333021        51.100259555162836       51.100263346995405       51.100267748497174       51.10027431424817        51.10027889255667        51.10027803152349        51.1002771704903         51.100276309457115       51.10027544842393        51.100287487749256       51.100301654029806       51.10031582031036        51.10032998659091        51.10034415287146        51.10035831915201        51.10037248543256        51.100386651713166       51.100400817993716       51.100414968052974       51.10042499751711        51.100435026981245       51.10044505644538        51.10045508590946        51.10046542988073        51.100484321681904       51.100503213483194       51.100522105284426       51.10054099708566        51.10055988888689        51.100578780688124       51.10059767248936        51.10061656429065        51.10061661305343        51.100608403927595       51.10060019480176        51.10059198567592        51.100583776550025       51.100575567424244       51.10056735829835        51.100563818536614       51.10056744941937        51.10057108030196        51.100574711184606       51.10057834206731        51.10058197294995        51.100585603832656       51.1005892347153         51.100592865597946       51.1005948399785         51.10059541162366        51.100595983268704       51.100596554913864       51.10059712655902        51.10059769820407        51.10059826984917        51.10059884149433        51.100599413139435       51.100599984784594       51.100600807643445       51.100608120251195       51.100615432858945       51.100622745466694       51.10063005807439        51.100637370682136       51.100644683289886       51.10065199589758        51.10065930850533        51.10066472907681        51.100666428084196       51.100668127091694       51.100669826099136       51.10067152510658        51.10067322411402        51.10067492312152        51.1006766221289         51.10067832113634        51.10068002014384        51.10068171915128        51.100683061959444       51.100683388292055       51.100683714624665       51.10068404095722        51.10068436728989        51.1006846936225         51.10068501995505        51.10068534628766        51.100685672620216       51.10068601708309        51.100686375598116       51.10068673411308        51.10068709262799        51.10068745114302        51.10068780965793        51.100688168172894       51.10068852668792        51.100688885202885       51.10068924371785        51.10068960223282        51.10068997966039        51.10069036601476        51.10069075236913        51.100691138723505       51.10069152507788        51.10069191143225        51.100692297786566       51.10069268414094        51.10069307049537        51.10069409773354        51.10069516832283        51.10069623891212        51.10069730950147        51.10069838009076        51.100699450680054       51.100700521269346       51.100701591858694       51.100702662447986       51.10070373303728        51.10070468844464        51.1007053576792         51.100706026913656       51.10070669614811        51.10070736538262        51.10070803461707        51.10070870385164        51.10070937308615        51.10071004232054        51.10071101944595        51.10071299611832        51.10071497279057        51.100716949462935       51.100718926135244       51.10072090280755        51.10072287947986        51.10072485615217        51.100726832824535       51.1007288094969         51.10073078616915        51.1007309908955         51.100731066118726       51.10073114134207        51.10073121656524        51.10073129178852        51.100731367011804       51.10073144223509        51.10073151745837        51.100731592681655       51.10073311188165        51.10073705296401        51.10074099404636        51.10074493512866        51.10074887621107        51.10075281729337        51.10075675837578        51.100760699458135       51.10076464054043        51.10076858162279        51.10076829294297        51.10076711890008        51.100765944857244       51.10076477081441        51.100763596771515       51.10076242272862        51.100761248685785       51.10076007464295        51.10075890060011        51.10075772655722        51.100753571894586       51.10074280764508        51.10073204339568        51.10072127914623        51.10071051489672        51.10069975064721        51.10068898639787        51.10067822214836        51.10066745789885        51.100656834318556       51.10064792833259        51.10063902234663        51.10063011636066        51.1006212103747         51.10061230438873        51.10060339840277        51.1005944924168         51.100585586430896       51.100596574237215       51.100610274870235       51.100623975503254       51.100637676136216       51.10065137676929        51.100665077402255       51.100678778035274       51.10069247866829        51.10068754407473        51.10065909859628        51.10063065311789        51.10060220763944        51.100573762160934       51.100545316682485       51.100516871204036       51.10048842572553        51.10045998024714        51.10043153476869        51.10040308929018        51.10037464381179        51.10034619833334        51.10031775285478        51.100300157428364       51.100301187003026       51.10030221657769        51.100291865796066       51.100273620389885       51.1002601057649         51.100279135672224       51.100298165579545       51.100317195486866       51.10033622539419        51.10035525530145        51.10037428520883        51.100393315116094       51.100412345023415       51.100431374930736       51.10045040483806        51.10046943474538        51.10048846465264        51.10050749456002        51.100511344431766       51.10049081958664        51.10047029474151        51.100449769896386       51.10042924505126        51.10040872020613        51.10038819536106        51.10036767051588        51.10034714567081        51.10032662082568        51.10030609598056        51.10028557113543        51.1002650462903         51.10024452144518        51.10023630781291        51.10025250005293        51.10025593217938        51.10023742251076        51.100236430412224       51.10025590741117        51.100275384410054       51.10029486140894        51.10031433840783        51.10033381540677        51.10035329240566        51.100372769404544       51.10039224640343        51.10041172340232        51.100431200401204       51.10045067740009        51.10047015439909        51.10048963139798        51.100495931841806       51.10047530496803        51.100454678094366       51.100434051220645       51.100413424346925       51.100392797473205       51.100372170599485       51.100351543725765       51.10033091685199        51.100310289978324       51.100289663104604       51.10026903623083        51.10024840935711        51.10022778248339        51.10020715560978        51.10021447114468        51.10021886151105        51.10020117350365        51.100218632215615       51.100238356435966       51.10025808065626        51.10027780487661        51.10029752909696        51.100317253317314       51.100336977537665       51.10035670175802        51.10037642597831        51.10039615019866        51.100415874419014       51.100435598639365       51.100455322859716       51.10047504708001        51.10048657688321        51.10046893782237        51.10045129876153        51.10043365970057        51.10041602063973        51.10039838157883        51.10038074251793        51.100363103457084       51.100345464396185       51.10032782533534        51.10031018627444        51.10029254721354        51.1002749081527         51.1002572690918         51.1002396300309         51.10024538591165        51.100264471501816       51.10028333122           51.1003115130344         51.100348831426345       51.10038614981829        51.10042346821024        51.100460786602184       51.100498104994074       51.10053542338602        51.10057274177797        51.100610060169856       51.10064737856186        51.10068469695375        51.10072201534575        51.1007593337377         51.10079665212959        51.100833970521535       51.10080506961401        51.100770241680436       51.100735413746804       51.10070058581323        51.10066575787971        51.10063092994608        51.10059610201256        51.10056127407893        51.10052644614535        51.10049161821178        51.1004567902782         51.100421962344626       51.10038713441105        51.10035230647742        51.10032353893223        51.10030675875328        51.100315142423426       51.10033482312946        51.10036964901673        51.100404474903996       51.100439300791265       51.100474126678535       51.10050895256586        51.10054377845307        51.1005786043404         51.10061343022767        51.10064825611494        51.100683082002206       51.100717907889475       51.100752733776744       51.10078755966407        51.10082238555128        51.100817826540606       51.10078325381562        51.100748681090636       51.100714108365594       51.10067953564061        51.10064496291557        51.10061039019058        51.10057581746554        51.1005412447405         51.10050667201551        51.10047209929047        51.100437526565486       51.1004029538405         51.10036838111546        51.10033380839042        51.10031729785538        51.10031111461058        51.10032152999753        51.10034847137592        51.1003804667298         51.10041246208357        51.10044445743745        51.10047645279121        51.10050844814498        51.1005404434988         51.10057243885262        51.100604434206446       51.10063642956027        51.10066842491403        51.100700420267856       51.10073241562168        51.10076441097556        51.100781698760215       51.10073713884401        51.10069257892769        51.10064801901137        51.10060345909517        51.10055889917885        51.10051433926259        51.10046977934633        51.100425219430065       51.100380659513746       51.100336099597484       51.10029153968122        51.10024697976496        51.10020241984864        51.10015785993238        51.10008701799876        51.10000000000008
19                       49.39652352831297        49.5595216423348         49.713461168222125       49.85688209309757        49.98863244569526        50.11683812817455        50.22958642858674        50.341293802553366       50.443453017105526       50.53753123483898        50.63208578159521        50.683929740511076       50.73622319140844        50.783439911341645       50.82081999159146        50.85821842626041        50.88710670634049        50.9143258764866         50.94120696158069        50.96051053722488        50.97877784871514        50.9961375020016         51.009006040865586       51.01944522970524        51.02988441854495        51.04034020486921        51.050164047940086       51.055655568573          51.06119696180099        51.06673835502909        51.072279748257074       51.076456991692          51.078977030182386       51.081497068672775       51.08401710716316        51.08659122286167        51.089166838345875       51.090982614466895       51.092036986074106       51.09307658010573        51.09396348891079        51.0948503977159         51.09573730652096        51.096624215326074       51.09709227446149        51.09744246351738        51.09779265257322        51.09814284162911        51.09849303068495        51.098843219740786       51.09917668903125        51.099295217700785       51.0994086156029         51.09952201350512        51.09963541140729        51.09974880930946        51.099862207211686       51.0999756051138         51.10001112152395        51.10004195588442        51.100072790244894       51.10010362460537        51.10013445896578        51.10016529332631        51.10019487835325        51.10022427334417        51.100246441790716       51.100251387662524       51.10025633353433        51.10026127940614        51.10026622527795        51.10027117114976        51.10027611702162        51.10028106289337        51.10028600876524        51.10029095463699        51.100296456214494       51.10030393047748        51.100309175461575       51.10030831923302        51.10030746300447        51.100306606775916       51.10030575054731        51.100318035713826       51.10033248757662        51.10034693943936        51.10036139130216        51.100375843164954       51.10039029502775        51.10040474689049        51.10041919875334        51.10043365061614        51.10044808594802        51.10045832205344        51.10046855815881        51.10047879426418        51.100489030369545       51.100499589760034       51.100518935554135       51.100538281348236       51.10055762714228        51.10057697293638        51.10059631873048        51.10061566452458        51.10063501031868        51.100654356112784       51.10065446975432        51.10064615497936        51.100637840204456       51.100629525429554       51.100621210654595       51.100612895879635       51.10060458110473        51.10060097218491        51.100604589948034       51.10060820771116        51.100611825474346       51.100615443237416       51.10061906100054        51.10062267876367        51.1006262965268         51.10062991428987        51.10063192397763        51.10063257193809        51.100633219898555       51.10063386785896        51.100634515819365       51.10063516377977        51.100635811740176       51.10063645970058        51.10063710766099        51.100637755621506       51.10063865499666        51.10064604931233        51.10065344362806        51.10066083794379        51.10066823225941        51.100675626575196       51.10068302089087        51.10069041520654        51.10069780952227        51.10070331353933        51.10070509941022        51.10070688528117        51.10070867115212        51.10071045702307        51.10071224289402        51.10071402876497        51.10071581463586        51.100717600506755       51.100719386377705       51.100721172248655       51.10072259553715        51.10072298413462        51.10072337273209        51.10072376132956        51.10072414992703        51.10072453852456        51.10072492712197        51.100725315719444       51.10072570431697        51.100726085814586       51.100726461809586       51.10072683780453        51.10072721379947        51.10072758979442        51.100727965789304       51.100728341784304       51.10072871777925        51.10072909377425        51.100729469769135       51.10072984576408        51.100730237985886       51.100730637866604       51.10073103774738        51.100731437628156       51.10073183750899        51.100732237389764       51.10073263727054        51.100733037151315       51.10073343703215        51.10073449246357        51.100735592238266       51.10073669201296        51.10073779178765        51.1007388915624         51.100739991337036       51.10074109111173        51.10074219088648        51.10074329066117        51.100744390435864       51.100745373196105       51.10074606523057        51.10074675726503        51.10074744929943        51.100748141333895       51.1007488333683         51.10074952540276        51.10075021743728        51.10075090947163        51.100751916452964       51.10075394588779        51.10075597532261        51.10075800475744        51.10076003419226        51.10076206362709        51.10076409306191        51.100766122496736       51.10076815193162        51.10077018136644        51.10077221080127        51.10077244395643        51.10077254583007        51.100772647703764       51.1007727495774         51.1007728514511         51.100772953324736       51.10077305519849        51.100773157072126       51.100773258945765       51.10077479635197        51.1007787414776         51.100782686603225       51.10078663172874        51.100790576854365       51.10079452197999        51.10079846710562        51.100802412231246       51.10080635735676        51.10081030248239        51.10080992539753        51.10080864359861        51.10080736179964        51.100806080000666       51.10080479820181        51.100803516402834       51.100802234603975       51.100800952805          51.10079967100609        51.100798389207114       51.100794122217565       51.10078323550533        51.1007723487931         51.10076146208087        51.10075057536869        51.100739688656404       51.10072880194423        51.100717915231996       51.100707028519764       51.10069628551952        51.1006872972668         51.10067830901414        51.100669320761426       51.10066033250877        51.10065134425611        51.10064235600345        51.100633367750675       51.10062437949807        51.10063540008889        51.10064914919542        51.10066289830206        51.10067664740848        51.10069039651512        51.10070414562165        51.10071789472812        51.100731643834706       51.10072654885374        51.100697679481186       51.10066881010869        51.10063994073619        51.10061107136369        51.10058220199113        51.10055333261863        51.10052446324613        51.10049559387363        51.100466724501075       51.100437855128575       51.100408985756076       51.10038011638352        51.10035124701102        51.10033326652194        51.10033397769155        51.100334688861096       51.10032428589079        51.100306172971955       51.10029279682095        51.100312006386275       51.10033121595171        51.100350425517036       51.10036963508247        51.100388844647796       51.10040805421329        51.10042726377861        51.10044647334399        51.10046568290937        51.1004848924747         51.100504102040134       51.10052331160546        51.100542521170894       51.100546348125704       51.100525475087295       51.100504602048886       51.10048372901042        51.100462855971955       51.10044198293349        51.10042110989508        51.100400236856615       51.100379363818206       51.10035849077974        51.10033761774133        51.100316744702866       51.1002958716644         51.10027499862599        51.10026646093456        51.100282376959456       51.10028570875437        51.10026740119696        51.100266650793856       51.10028641574223        51.10030618069061        51.10032594563893        51.10034571058719        51.10036547553557        51.10038524048389        51.10040500543221        51.10042477038053        51.10044453532885        51.10046430027717        51.10048406522549        51.10050383017381        51.10052359512224        51.100529973195535       51.10050899414625        51.100488015097085       51.1004670360478         51.100446056998635       51.10042507794935        51.10040409890013        51.1003831198509         51.10036214080168        51.10034116175245        51.10032018270323        51.10029920365395        51.100278224604665       51.10025724555544        51.10023626650627        51.10024328862943        51.100247582676616       51.10023014854562        51.100247935876155       51.10026799353267        51.100288051189295       51.100308108845866       51.10032816650249        51.10034822415912        51.10036828181569        51.10038833947232        51.10040839712889        51.100428454785515       51.100448512442085       51.100468570098656       51.100488627755226       51.10050868541191        51.10052046521815        51.10050277917151        51.1004850931248         51.10046740707804        51.100449721031396       51.10043203498469        51.100414348938045       51.100396662891285       51.10037897684464        51.100361290797935       51.10034360475123        51.10032591870453        51.100308232657824       51.10029054661112        51.10027286056442        51.10027852646732        51.100297556687735       51.100317118758085       51.10034589129884        51.10038369101278        51.100421490726774       51.10045929044071        51.10049709015476        51.1005348898687         51.100572689582634       51.10061048929663        51.10064828901068        51.100686088724615       51.10072388843855        51.1007616881526         51.10079948786654        51.10083728758059        51.100875087294526       51.10084606536162        51.10081106248896        51.10077605961624        51.10074105674357        51.10070605387091        51.100671050998244       51.10063604812558        51.10060104525286        51.100566042380194       51.10053103950753        51.100496036634866       51.100461033762144       51.10042603088948        51.100391028016816       51.100361960461214       51.100344632882525       51.10035332289135        51.100373535635924       51.10040856815169        51.10044360066763        51.10047863318351        51.10051366569934        51.10054869821522        51.100583730731046       51.10061876324693        51.10065379576281        51.10068882827869        51.100723860794574       51.1007588933104         51.10079392582628        51.10082895834216        51.10086399085799        51.10085940143449        51.10082461765637        51.100789833878366       51.10075505010025        51.10072026632224        51.10068548254412        51.10065069876606        51.100615914988          51.100581131209935       51.100546347431816       51.100511563653754       51.10047677987569        51.10044199609757        51.10040721231957        51.10037242854145        51.10035529580773        51.10034855291457        51.10035851280395        51.10038507308121        51.10041671008577        51.10044834709032        51.10047998409493        51.100511621099486       51.10054325810404        51.10057489510859        51.100606532113204       51.10063816911776        51.10066980612231        51.10070144312692        51.10073308013148        51.10076471713603        51.100796354140584       51.100813000535766       51.10076660899989        51.10072021746396        51.10067382592803        51.10062743439215        51.10058104285622        51.100534651320345       51.10048825978441        51.10044186824854        51.100395476712606       51.100349085176674       51.1003026936408         51.10025630210487        51.10020991056899        51.10016351903306        51.10009008238427        51.10000000000008
20                       49.353093649712264       49.51681946749119        49.67179680896163        49.816525787684384       49.94988214428827        50.07978206540429        50.19456540275621        50.308390036498395       50.41276657824045        50.509146814298845       50.60602294694456        50.65955485909103        50.71355560431766        50.7624506955882         50.80145310618116        50.84047714448093        50.870863294088394       50.899564536291166       50.92791742700024        50.948462706224234       50.96793715656179        50.986473673631735       51.00030194862825        51.011583424117816       51.02286489960744        51.0341641121023         51.04479257566794        51.05081118070905        51.05688525294079        51.06295932517253        51.06903339740421        51.07362870211148        51.076427561248124       51.07922642038477        51.082025279521474       51.084884997666165       51.08774640368398        51.089771198999415       51.09095766032465        51.09212760986509        51.09312695593951        51.09412630201393        51.095125648088356       51.096124994162835       51.09665585360597        51.09705487444319        51.09745389528035        51.097852916117574       51.098251936954796       51.09865095779196        51.09903104044548        51.099167082785925       51.09929697207764        51.099426861369466       51.099556750661236       51.099686639953006       51.09981652924478        51.09994641853655        51.09998813032598        51.10002454109417        51.10006095186242        51.100097362630606       51.10013377339874        51.100170184166984       51.10020430242929        51.100238071978595       51.100263663079204       51.10026976299031        51.1002758629013         51.100281962812346       51.10028806272339        51.10029416263444        51.10030026254549        51.100306362456536       51.10031246236758        51.10031856227863        51.100325163931814       51.100333546706736       51.10033945836648        51.1003386069425         51.10033775551858        51.10033690409466        51.10033605267074        51.10034858367834        51.10036332112338        51.100378058568424       51.10039279601341        51.10040753345845        51.10042227090344        51.10043700834848        51.10045174579352        51.100466483238506       51.100481203843174       51.100491646589774       51.10050208933637        51.10051253208297        51.10052297482963        51.10053374963945        51.10055354942631        51.10057334921328        51.10059314900019        51.10061294878716        51.10063274857413        51.10065254836104        51.10067234814795        51.100692147934865       51.100692326455146       51.10068390603118        51.100675485607155       51.10066706518319        51.100658644759164       51.1006502243352         51.100641803911174       51.10063812583337        51.10064173047692        51.100645335120475       51.10064893976403        51.10065254440764        51.10065614905119        51.1006597536948         51.10066335833835        51.100666962981904       51.100669007976876       51.10066973225264        51.10067045652835        51.100671180804056       51.10067190507982        51.10067262935553        51.10067335363124        51.100674077906945       51.10067480218265        51.10067552645842        51.100676502349756       51.10068397837347        51.10069145439718        51.10069893042089        51.10070640644449        51.1007138824682         51.10072135849185        51.10072883451551        51.10073631053922        51.100741898001786       51.1007437707363         51.10074564347076        51.10074751620516        51.10074938893956        51.100751261673906       51.100753134408365       51.10075500714282        51.100756879877224       51.10075875261168        51.10076062534608        51.10076212911491        51.10076257997724        51.10076303083957        51.100763481701904       51.10076393256429        51.10076438342662        51.10076483428895        51.10076528515128        51.100765736013614       51.10076615454608        51.100766548021056       51.100766941495976       51.1007673349709         51.10076772844576        51.10076812192068        51.1007685153956         51.10076890887058        51.1007693023455         51.10076969582042        51.10077008929534        51.10077049631121        51.10077090971839        51.10077132312563        51.100771736532806       51.10077214994004        51.10077256334728        51.1007729767544         51.100773390161635       51.10077380356887        51.10077488719361        51.100776016153645       51.100777145113796       51.10077827407383        51.100779403033926       51.10078053199402        51.10078166095411        51.100782789914206       51.100783918874356       51.10078504783439        51.100786057947516       51.10078677278193        51.100787487616344       51.10078820245076        51.100788917285115       51.10078963211953        51.10079034695394        51.10079106178836        51.10079177662277        51.10079281345986        51.1007948956572         51.1007969778546         51.10079906005194        51.10080114224928        51.10080322444662        51.10080530664402        51.100807388841304       51.1008094710387         51.100811553235985       51.10081363543338        51.10081389701736        51.100814025541354       51.10081415406546        51.10081428258951        51.10081441111362        51.10081453963767        51.100814668161775       51.10081479668588        51.100814925209875       51.10081648082223        51.10082042999113        51.100824379159974       51.10082832832882        51.100832277497716       51.10083622666656        51.1008401758354         51.1008441250043         51.1008480741732         51.10085202334204        51.100851557852025       51.100850168297086       51.10084877874209        51.10084738918704        51.10084599963204        51.10084461007705        51.10084322052205        51.100841830967          51.100840441412004       51.10083905185695        51.10083467254054        51.10082366336553        51.10081265419058        51.10080164501562        51.10079063584061        51.100779626665656       51.100768617490644       51.10075760831569        51.100746599140734       51.100735736720424       51.10072666620101        51.10071759568166        51.100708525162304       51.100699454642836       51.10069038412348        51.10068131360407        51.10067224308466        51.100663172565305       51.10067422594068        51.100688023520775       51.10070182110081        51.10071561868085        51.10072941626095        51.10074321384104        51.100757011421024       51.10077080900112        51.1007655536327         51.10073626036615        51.1007069670996         51.10067767383299        51.10064838056644        51.10061908729983        51.10058979403328        51.100560500766676       51.10053120750007        51.10050191423346        51.10047262096691        51.100443327700305       51.100414034433754       51.10038474116715        51.10036637561552        51.10036676838001        51.10036716114445        51.10035670598546        51.10033872555391        51.100325487876944       51.10034487710038        51.10036426632382        51.10038365554726        51.1004030447707         51.1004224339942         51.100441823217636       51.100461212441076       51.100480601664515       51.10049999088801        51.10051938011145        51.10053876933489        51.10055815855833        51.100577547781825       51.100581351819756       51.10056013058795        51.1005389093562         51.100517688124455       51.10049646689265        51.100475245660846       51.1004540244291         51.10043280319729        51.1004115819656         51.1003903607338         51.10036913950205        51.100347918270245       51.1003266970385         51.10030547580669        51.10029661405616        51.10031225386592        51.100315485329304       51.100297379883045       51.100296871175544       51.1003169240733         51.10033697697105        51.1003570298688         51.100377082766556       51.100397135664366       51.10041718856212        51.10043724145987        51.100457294357625       51.10047734725538        51.10049740015313        51.100517453050884       51.10053750594864        51.1005575588465         51.10056401454938        51.10054268332459        51.10052135209986        51.10050002087513        51.100478689650345       51.100457358425615       51.100436027200885       51.100414695976156       51.10039336475131        51.10037203352664        51.100350702301796       51.10032937107712        51.10030803985228        51.10028670862749        51.10026537740276        51.100272106114346       51.100276303842236       51.100259123587705       51.10027723953664        51.100297630629484       51.10031802172239        51.10033841281518        51.10035880390808        51.100379195000926       51.10039958609377        51.10041997718662        51.100440368279465       51.10046075937237        51.10048115046516        51.100501541558          51.10052193265085        51.10054232374375        51.10055435355309        51.10053662052064        51.10051888748808        51.10050115445557        51.100483421423064       51.10046568839056        51.10044795535805        51.1004302223256         51.100412489293035       51.10039475626053        51.10037702322808        51.10035929019551        51.100341557163006       51.100323824130555       51.10030609109805        51.10031166702305        51.100330641873654       51.100350906296114       51.10038026956323        51.10041855059927        51.100456831635256       51.1004951126713         51.10053339370734        51.10057167474338        51.100609955779305       51.100648236815346       51.100686517851386       51.10072479888737        51.100763079923354       51.10080136095945        51.100839641995435       51.100877923031476       51.100916204067516       51.10088706110923        51.10085188329748        51.10081670548567        51.10078152767392        51.10074634986216        51.10071117205041        51.1006759942386         51.100640816426846       51.10060563861509        51.10057046080328        51.100535282991586       51.10050010517983        51.10046492736802        51.10042974955621        51.1004003819902         51.100382507011886       51.10039150335933        51.100412248142334       51.10044748728683        51.10048272643127        51.10051796557576        51.1005532047202         51.10058844386464        51.100623683009076       51.100658922153514       51.10069416129801        51.10072940044245        51.10076463958694        51.100799878731436       51.10083511787582        51.10087035702031        51.10090559616481        51.100900976328376       51.100865981497236       51.1008309866661         51.10079599183496        51.10076099700382        51.10072600217262        51.10069100734154        51.1006560125104         51.10062101767926        51.10058602284812        51.10055102801698        51.10051603318584        51.1004810383547         51.10044604352356        51.10041104869242        51.100393293760135       51.1003859912185         51.100395495610314       51.100421674786446       51.10045295344173        51.100484232097074       51.100515510752416       51.1005467894077         51.100578068063044       51.10060934671833        51.10064062537367        51.100671904029014       51.100703182684356       51.10073446133964        51.10076573999493        51.10079701865027        51.10082829730561        51.100844302311316       51.10079607915577        51.100747856000226       51.10069963284462        51.100651409689135       51.10060318653359        51.100554963378045       51.1005067402225         51.100458517066954       51.100410293911466       51.10036207075592        51.100313847600376       51.10026562444483        51.10021740128934        51.1001691781338         51.10009314676978        51.10000000000008
21                       49.3096637711115         49.474117292647634       49.63013244970114        49.77616948227114        49.91113184288122        50.04272600263408        50.15954437692574        50.27548627044342        50.38208013937549        50.48076239375871        50.57996011229392        50.63517997767099        50.69088801722694        50.74146147983481        50.78208622077079        50.822735862701336       50.85461988183624        50.88480319609562        50.91462789241973        50.93641487522365        50.95709646440832        50.97680984526198        50.991597856390854       51.00372161853039        51.01584538066999        51.027988019335396       51.039421103395796       51.045966792845206       51.05257354408053        51.05918029531597        51.06578704655135        51.07080041253096        51.07387809231386        51.076955772096824       51.080033451879785       51.0831787724706         51.086325969022084       51.08855978353182        51.089878334575246       51.091178639624445       51.09229042296823        51.09340220631202        51.09451398965575        51.0956257729996         51.09621943275033        51.09666728536888        51.09711513798743        51.097562990606036       51.098010843224586       51.09845869584319        51.098885391859596       51.09903894787101        51.09918532855232        51.09933170923375        51.099478089915124       51.099624470596495       51.09977085127787        51.09991723195924        51.09996513912802        51.10000712630392        51.10004911347988        51.10009110065579        51.10013308783169        51.100175075007655       51.10021372650533        51.10025187061308        51.10028088436775        51.10028813831798        51.100295392268265       51.10030264621855        51.10030990016878        51.10031715411907        51.100324408069355       51.10033166201964        51.10033891596993        51.10034616992016        51.10035387164908        51.10036316293599        51.10036974127132        51.10036889465198        51.10036804803269        51.100367201413405       51.10036635479406        51.10037913164291        51.10039415467014        51.10040917769743        51.10042420072466        51.10043922375189        51.10045424677912        51.10046926980641        51.1004842928337         51.10049931586093        51.100514321738274       51.100524971126106       51.100535620513995       51.10054626990183        51.100556919289716       51.100567909518816       51.10058816329854        51.10060841707832        51.1006286708581         51.10064892463788        51.10066917841766        51.10068943219744        51.10070968597728        51.10072993975706        51.100730183155974       51.100721657082886       51.100713131009854       51.100704604936766       51.10069607886368        51.100687552790646       51.10067902671756        51.10067527948161        51.1006788710057         51.10068246252973        51.10068605405377        51.100689645577745       51.10069323710178        51.100696828625814       51.100700420149906       51.10070401167388        51.10070609197612        51.10070689256713        51.10070769315814        51.10070849374921        51.10070929434022        51.10071009493123        51.10071089552224        51.10071169611331        51.10071249670432        51.100713297295385       51.10071434970308        51.10072190743466        51.10072946516635        51.10073702289799        51.10074458062962        51.10075213836126        51.10075969609284        51.10076725382447        51.10077481155611        51.100780482464415       51.100782442062325       51.10078440166029        51.100786361258145       51.100788320856054       51.10079028045391        51.100792240051874       51.10079419964978        51.10079615924769        51.1007981188456         51.10080007844351        51.100801662692675       51.10080217581992        51.100802688947056       51.1008032020743         51.100803715201494       51.1008042283288         51.10080474145593        51.10080525458312        51.10080576771031        51.10080622327763        51.10080663423253        51.10080704518742        51.10080745614232        51.10080786709722        51.100808278052114       51.10080868900701        51.10080909996191        51.10080951091686        51.1008099218717         51.1008103328266         51.100810754636655       51.100811181570236       51.10081160850382        51.10081203543746        51.100812462371096       51.10081288930468        51.10081331623837        51.1008137431719         51.10081417010559        51.100815281923644       51.10081644006908        51.100817598214576       51.10081875636007        51.100819914505564       51.100821072651          51.10082223079655        51.10082338894199        51.10082454708754        51.10082570523298        51.10082674269904        51.10082748033335        51.10082821796772        51.10082895560208        51.10082969323639        51.100830430870815       51.100831168505124       51.10083190613949        51.100832643773856       51.100833710466816       51.10083584542673        51.100837980386586       51.10084011534644        51.1008422503063         51.10084438526616        51.10084652022607        51.10084865518587        51.10085079014584        51.10085292510564        51.10085506006544        51.10085535007829        51.10085550525275        51.100855660427214       51.100855815601676       51.100855970776195       51.1008561259506         51.10085628112512        51.10085643629958        51.10085659147404        51.10085816529261        51.100862118504665       51.10086607171684        51.100870024928895       51.10087397814107        51.100877931353125       51.1008818845653         51.10088583777741        51.10088979098953        51.100893744201585       51.10089319030669        51.10089169299556        51.100890195684485       51.10088869837341        51.10088720106228        51.1008857037512         51.10088420644013        51.100882709128996       51.10088121181798        51.100879714506846       51.100875222863465       51.10086409122573        51.10085295958805        51.10084182795026        51.10083069631253        51.10081956467474        51.10080843303706        51.10079730139927        51.10078616976159        51.100775187921386       51.10076603513528        51.100756882349174       51.10074772956301        51.100738576776905       51.100729423990856       51.10072027120475        51.10071111841859        51.10070196563254        51.10071305179241        51.100726897846016       51.10074074389962        51.10075458995317        51.100768436006774       51.10078228206032        51.100796128113984       51.10080997416759        51.10080455841171        51.10077484125111        51.10074512409051        51.100715406929794       51.10068568976919        51.10065597260848        51.10062625544788        51.100596538287164       51.10056682112662        51.100537103965905       51.100507386805305       51.10047766964459        51.10044795248399        51.10041823532333        51.10039948470916        51.100399559068535       51.100399633427855       51.100389126080245       51.10037127813598        51.100358178932936       51.10037774781449        51.10039731669599        51.10041688557749        51.100436454458986       51.10045602334054        51.1004755922221         51.10049516110354        51.10051472998509        51.10053429886659        51.10055386774809        51.100573436629645       51.10059300551114        51.1006125743927         51.10061635551375        51.100594786088664       51.10057321666358        51.10055164723843        51.100530077813346       51.10050850838826        51.10048693896317        51.10046536953803        51.100443800113          51.100422230687855       51.100400661262825       51.10037909183768        51.10035752241254        51.10033595298745        51.10032676717793        51.10034213077245        51.10034526190435        51.100327358569245       51.10032709155723        51.10034743240436        51.100367773251605       51.10038811409879        51.10040845494598        51.10042879579311        51.10044913664035        51.10046947748748        51.100489818334665       51.10051015918191        51.10053050002904        51.100550840876224       51.10057118172347        51.10059152257065        51.100598055903106       51.100576372502815       51.10055468910258        51.10053300570229        51.100511322302054       51.10048963890176        51.10046795550153        51.100446272101294       51.100424588701          51.10040290530077        51.10038122190048        51.100359538500186       51.100337855099895       51.10031617169966        51.10029448829937        51.10030092359921        51.10030502500797        51.100288098629846       51.100306543197235       51.10032726772636        51.10034799225542        51.100368716784544       51.10038944131361        51.10041016584279        51.100430890371854       51.100451614900976       51.1004723394301         51.10049306395916        51.10051378848823        51.10053451301735        51.10055523754647        51.100575962075595       51.10058824188809        51.10057046186972        51.100552681851354       51.10053490183304        51.10051712181473        51.10049934179642        51.10048156177811        51.1004637817598         51.10044600174143        51.10042822172312        51.10041044170481        51.10039266168644        51.10037488166813        51.10035710164982        51.10033932163151        51.10034480757872        51.10036372705957        51.100384693834144       51.10041464782756        51.10045341018571        51.10049217254374        51.100530934901826       51.10056969725986        51.100608459617945       51.100647221975976       51.10068598433401        51.100724746692094       51.100763509050125       51.100802271408156       51.1008410337663         51.10087979612433        51.10091855848242        51.10095732084051        51.100928056856844       51.100892704106          51.1008573513551         51.10082199860426        51.10078664585342        51.10075129310252        51.10071594035173        51.100680587600834       51.100645234849935       51.10060988209909        51.10057452934825        51.10053917659735        51.100503823846566       51.10046847109567        51.10043880351924        51.100420381141134       51.100429683827315       51.10045096064886        51.10048640642185        51.1005218521949         51.10055729796795        51.10059274374106        51.100628189514055       51.100663635287106       51.10069908106016        51.100734526833264       51.10076997260626        51.10080541837931        51.10084086415236        51.10087630992541        51.10091175569846        51.10094720147151        51.10094255122226        51.100907345338044       51.10087213945383        51.10083693356967        51.10080172768545        51.10076652180123        51.10073131591702        51.100696110032914       51.10066090414864        51.10062569826448        51.100590492380206       51.100555286496046       51.10052008061183        51.10048487472773        51.100449668843396       51.100431291712596       51.10042342952255        51.100432478416735       51.10045827649162        51.10048919679781        51.10052011710383        51.10055103740996        51.10058195771603        51.10061287802205        51.10064379832812        51.10067471863425        51.100705638940326       51.10073655924634        51.100767479552474       51.10079839985855        51.10082932016462        51.100860240470695       51.10087560408681        51.10082554931165        51.10077549453649        51.100725439761334       51.10067538498612        51.10062533021096        51.1005752754358         51.10052522066064        51.10047516588543        51.10042511111027        51.10037505633511        51.10032500155995        51.10027494678479        51.100224892009635       51.100174837234476       51.10009621115529        51.10000000000008
22                       49.273253768749214       49.438236885709046       49.595015444969135       49.74202053085742        49.87817820499566        50.01103520842332        50.12938235936491        50.24691656127578        50.35518765485011        50.45561900196117        50.556580908482374       50.61311185037158        50.67014619931092        50.72203682645295        50.76396101292494        50.80591295151544        50.839030232902815       50.87044171550633        50.90148763425873        50.92434016049123        50.946064149499136       50.966799658816285       50.982448021435175       50.995344626073006       51.008241230710894       51.021157697706485       51.033335555935366       51.040404514881175       51.04754023578937        51.054675956697565       51.06181167760576        51.06725323156036        51.07063666706864        51.074020102576924       51.07740353808521        51.080862932970774       51.08432443452534        51.08679774679092        51.08828083425135        51.089743863276794       51.09099964405084        51.092255424824884       51.09351120559887        51.09476698637292        51.09544888310177        51.095969280937425       51.09648967877297        51.09701007660857        51.09753047444411        51.098050872279714       51.09854742943651        51.09873253833052        51.09890918712176        51.099085835913115       51.09926248470447        51.099439133495764       51.09961578228712        51.09979243107841        51.099854080415184       51.09990881625879        51.09996355210245        51.100018287946114       51.10007302378972        51.100127759633324       51.10017699735073        51.100225398748364       51.10026271412079        51.10027360885698        51.10028450359323        51.10029539832942        51.100306293065614       51.10031718780181        51.100328082538056       51.10033897727419        51.1003498720105         51.10036076674669        51.10037186781534        51.100383701338274       51.100392278358186       51.10039194280188        51.10039160724557        51.10039127168932        51.10039093613307        51.1004044553564         51.10042025889595        51.100436062435335       51.10045186597483        51.10046766951427        51.100483473053714       51.100499276593155       51.100515080132595       51.100530883672036       51.10054666813579        51.10055760690835        51.100568545680915       51.10057948445342        51.10059042322598        51.10060170772084        51.10062238842727        51.10064306913381        51.100663749840294       51.10068443054678        51.10070511125332        51.1007257919598         51.100746472666344       51.10076715337283        51.100767491003126       51.10075891335907        51.10075033571496        51.10074175807085        51.1007331804268         51.10072460278269        51.10071602513858        51.10071224071197        51.100715817129014       51.100719393546          51.10072296996293        51.10072654637986        51.10073012279685        51.10073369921383        51.10073727563082        51.10074085204781        51.100742962456366       51.10074383144064        51.10074470042491        51.10074556940924        51.100746438393514       51.10074730737779        51.10074817636212        51.10074904534645        51.10074991433066        51.10075078331499        51.10075190381144        51.10075952176453        51.10076713971756        51.10077475767059        51.10078237562362        51.100789993576655       51.100797611529686       51.10080522948272        51.10081284743575        51.100818582703255       51.10082061479932        51.10082264689538        51.10082467899133        51.10082671108745        51.100828743183456       51.10083077527952        51.10083280737558        51.10083483947159        51.10083687156765        51.10083890366366        51.100840555286766       51.100841121165104       51.100841687043385       51.10084225292172        51.10084281880006        51.1008433846784         51.10084395055668        51.10084451643496        51.1008450823133         51.100845571325976       51.10084600076311        51.10084643020019        51.100846859637386       51.100847289074466       51.100847718511545       51.10084814794868        51.10084857738582        51.100849006822955       51.10084943626009        51.10084986569723        51.100850302940785       51.10085074386893        51.10085118479708        51.10085162572523        51.10085206665343        51.10085250758158        51.10085294850967        51.10085338943787        51.10085383036602        51.10085496569246        51.10085614798993        51.10085733028734        51.10085851258475        51.100859694882104       51.10086087717957        51.10086205947698        51.10086324177439        51.1008644240718         51.10086560636921        51.10086666684583        51.10086742465512        51.10086818246441        51.10086894027364        51.10086969808293        51.10087045589222        51.10087121370151        51.1008719715108         51.10087272932003        51.10087382078416        51.10087599543647        51.10087817008872        51.10088034474097        51.10088251939317        51.100884694045476       51.10088686869767        51.10088904334992        51.100891218002175       51.10089339265443        51.10089556730668        51.10089587939922        51.10089605536615        51.10089623133325        51.10089640730024        51.100896583267286       51.10089675923422        51.10089693520126        51.10089711116825        51.10089728713524        51.10089887028249        51.100902813595894       51.100906756909296       51.1009107002227         51.10091464353604        51.100918586849446       51.10092253016285        51.10092647347619        51.10093041678965        51.100934360103          51.10093372919556        51.10093214082411        51.10093055245261        51.10092896408105        51.10092737570949        51.10092578733793        51.10092419896637        51.10092261059481        51.10092102222336        51.1009194338518         51.10091485160763        51.10090363038853        51.10089240916943        51.10088118795022        51.100869966731125       51.10085874551197        51.10084752429282        51.10083630307372        51.100825081854566       51.10081401268411        51.10080480005445        51.10079558742484        51.100786374795234       51.10077716216557        51.100767949535964       51.10075873690636        51.100749524276694       51.10074031164709        51.10075139874982        51.10076525403542        51.100779109321024       51.10079296460651        51.100806819892114       51.100820675177715       51.10083453046332        51.10084838574892        51.10084283864501        51.10081281277547        51.10078278690594        51.100752761036404       51.10072273516687        51.100692709297334       51.10066268342774        51.10063265755815        51.10060263168867        51.10057260581908        51.10054257994955        51.100512554079955       51.100482528210534       51.100452502340886       51.100433447833666       51.100433226566736       51.100433005299806       51.1004224661221         51.100404769344834       51.10039181522609        51.10041148734763        51.10043115946911        51.10045083159059        51.10047050371202        51.1004901758335         51.10050984795504        51.10052952007646        51.100549192197946       51.100568864319484       51.10058853644091        51.10060820856245        51.100627880683874       51.10064755280541        51.100651299943365       51.100629476194854       51.10060765244634        51.10058582869783        51.100564004949376       51.10054218120092        51.10052035745241        51.1004985337039         51.1004767099555         51.10045488620693        51.100433062458535       51.10041123870997        51.10038941496151        51.100367591213          51.100358145187954       51.10037323688658        51.10037627149637        51.1003585732052         51.10035850698           51.10037904363992        51.10039958029978        51.10042011695964        51.10044065361956        51.10046119027936        51.10048172693928        51.10050226359908        51.100522800259          51.10054333691892        51.10056387357872        51.10058441023858        51.10060494689844        51.10062548355836        51.100632066280696       51.10061013304369        51.10058819980668        51.10056626656973        51.10054433333272        51.10052240009577        51.10050046685876        51.10047853362181        51.1004566003848         51.10043466714785        51.100412733910844       51.10039080067389        51.100368867436885       51.10034693419993        51.10032500096298        51.10033117499751        51.100335188438976       51.10031851897662        51.100337208113956       51.100358176417046       51.10037914472025        51.1004001130234         51.100421081326544       51.100442049629805       51.10046301793295        51.1004839862361         51.10050495453925        51.100525922842394       51.10054689114554        51.100567859448745       51.10058882775189        51.10060979605504        51.100622267094195       51.10060449125456        51.10058671541498        51.10056893957534        51.10055116373576        51.100533387896235       51.1005156120566         51.100497836217016       51.100480060377436       51.1004622845378         51.10044450869822        51.10042673285869        51.100408957019056       51.10039118117942        51.10037340533984        51.10037880548839        51.10039764063049        51.10041919952914        51.10044962385598        51.10048873718051        51.100527850505046       51.10056696382958        51.10060607715417        51.1006451904787         51.10068430380318        51.10072341712777        51.1007625304523         51.10080164377683        51.10084075710131        51.100879870425956       51.10091898375049        51.10095809707502        51.100997210399555       51.10096789736406        51.100932459757416       51.10089702215066        51.10086158454402        51.10082614693732        51.100790709330624       51.100755271723926       51.10071983411723        51.10068439651053        51.10064895890389        51.10061352129719        51.100578083690436       51.100542646083795       51.1005072084771         51.10047733053142        51.10045844952009        51.10046800856344        51.100489721848874       51.10052528409216        51.100560846335384       51.10059640857867        51.10063197082195        51.100667533065234       51.10070309530846        51.100738657551744       51.100774219795085       51.10080978203831        51.100845344281595       51.10088090652482        51.100916468768105       51.10095203101139        51.10098759325467        51.10098289156889        51.10094750629298        51.10091212101702        51.10087673574111        51.1008413504652         51.10080596518924        51.100770579913274       51.100735194637366       51.10069980936146        51.100664424085494       51.10062903880953        51.10059365353368        51.100558268257714       51.10052288298181        51.10048749770584        51.10046852131251        51.100460078285494       51.10046857909799        51.10049387423129        51.10052430540037        51.10055473656939        51.10058516773847        51.100615598907495       51.100646030076575       51.100676461245655       51.100706892414735       51.10073732358376        51.10076775475284        51.10079818592192        51.100828617091          51.10085904826008        51.100889479429156       51.10090412534498        51.10085239172446        51.10080065810382        51.10074892448324        51.10069719086266        51.100645457242024       51.1005937236215         51.100541990000806       51.100490256380226       51.100438522759646       51.100386789139066       51.100335055518485       51.10028332189785        51.100231588277325       51.10017985465669        51.1000989151521         51.10000000000008
23                       49.24737358074469        49.41258913062808        49.5697194720301         49.71718261044305        49.853919562392434       49.98739231705184        50.1065088542087         50.22484793743956        50.3339861018344         50.43533715327749        50.537227150929766       50.59450385425339        50.65229303515707        50.704959016628436       50.7476983214259         50.79046759621991        50.82442122894753        50.85668002432618        50.88857129072659        50.912225120161054       50.93474440045611        50.95626993525673        50.9726295724019         50.98619485331062        50.99976013421934        51.013346032784284       51.02617889569234        51.03376540176703        51.04142452835168        51.049083654936396       51.05674278152105        51.06262771350458        51.06635730735684        51.07008690120915        51.07381649506135        51.07763267201432        51.08145125027636        51.084209778139666       51.08590607206577        51.08758037776852        51.0890274962141         51.090474614659854       51.091921733105494       51.09336885155119        51.09417714026381        51.094805653469905       51.09543416667594        51.096062679882095       51.09669119308819        51.097319706294286       51.0979209962573         51.09815871685146        51.09838629883325        51.098613880815094       51.09884146279694        51.09906904477867        51.09929662676052        51.09952420874225        51.09961092042988        51.09968916333128        51.099767406232615       51.09984564913401        51.09992389203535        51.10000213493663        51.10007103835028        51.10013852113474        51.10019145657054        51.10020972221281        51.100227987854964       51.100246253497176       51.10026451913939        51.1002827847816         51.10030105042381        51.10031931606602        51.10033758170829        51.10035584735044        51.100373796654935       51.10039062300001        51.10040319671788        51.10040413161232        51.10040506650671        51.1004060014011         51.10040693629543        51.10042194269346        51.10043926914011        51.10045659558671        51.1004739220333         51.1004912484799         51.100508574926494       51.10052590137309        51.1005432278198         51.100560554266394       51.10057785728702        51.100589209559416       51.10060056183181        51.100611914104206       51.1006232663766         51.10063496340695        51.100656030440916       51.100677097475          51.10069816450891        51.10071923154294        51.100740298576966       51.10076136561099        51.10078243264496        51.10080349967899        51.10080397556982        51.10079542747178        51.100786879373686       51.10077833127565        51.10076978317761        51.10076123507963        51.10075268698154        51.10074891331533        51.100752471644          51.10075602997267        51.100759588301344       51.1007631466299         51.10076670495857        51.100770263287245       51.10077382161592        51.10077737994453        51.10077951265805        51.10078043815258        51.100781363647116       51.10078228914165        51.10078321463618        51.10078414013071        51.100785065625246       51.10078599111972        51.1007869166142         51.10078784210884        51.10078901805264        51.100796663997244       51.10080430994185        51.100811955886456       51.10081960183095        51.10082724777561        51.10083489372022        51.10084253966471        51.10085018560932        51.10085595660644        51.100858039652564       51.100860122698805       51.100862205744875       51.10086428879106        51.10086637183724        51.10086845488337        51.10087053792955        51.10087262097568        51.10087470402186        51.100876787068046       51.100878486405406       51.10087909076418        51.100879695122956       51.10088029948167        51.100880903840505       51.10088150819928        51.100882112558054       51.10088271691677        51.100883321275546       51.100883838349375       51.100884287772146       51.10088473719492        51.10088518661769        51.10088563604046        51.10088608546323        51.100886534885944       51.100886984308715       51.10088743373149        51.100887883154314       51.10088833257703        51.100888786213204       51.10088924183805        51.10088969746295        51.10089015308779        51.10089060871269        51.10089106433753        51.100891519962374       51.100891975587274       51.10089243121217        51.10089358301963        51.10089478191878        51.10089598081788        51.100897179717094       51.10089837861619        51.10089957751535        51.100900776414505       51.100901975313604       51.10090317421282        51.100904373111916       51.10090545008575        51.100906224132416       51.100906998179084       51.100907772225696       51.100908546272365       51.10090932031903        51.1009100943657         51.10091086841237        51.10091164245904        51.10091275106714        51.10091494580655        51.10091714054607        51.100919335285425       51.100921530024834       51.10092372476424        51.10092591950371        51.10092811424312        51.10093030898258        51.10093250372199        51.1009346984614         51.10093502311008        51.1009352110828         51.10093539905557        51.10093558702829        51.10093577500106        51.10093596297378        51.10093615094655        51.100936338919325       51.10093652689204        51.1009381060519         51.10094201855361        51.10094593105521        51.10094984355692        51.10095375605863        51.10095766856034        51.100961581061995       51.100965493563706       51.10096940606536        51.10097331856707        51.10097262773627        51.100970973347785       51.10096931895919        51.100967664570646       51.100966010182105       51.10096435579351        51.100962701405024       51.100961047016426       51.10095939262794        51.100957738239345       51.10095309798368        51.10094183650517        51.10093057502672        51.10091931354822        51.10090805206971        51.10089679059115        51.10088552911276        51.1008742676342         51.10086300615569        51.10085189778954        51.100842658951194       51.10083342011285        51.10082418127445        51.1008149424361         51.10080570359776        51.10079646475947        51.10078722592101        51.10077798708272        51.10078902736575        51.10080283302102        51.10081663867629        51.10083044433151        51.10084424998678        51.10085805564199        51.100871861297264       51.100885666952536       51.10088003205982        51.10084987025908        51.1008197084584         51.100789546657666       51.100759384856985       51.10072922305619        51.10069906125551        51.10066889945483        51.100638737654094       51.10060857585336        51.10057841405262        51.10054825225194        51.10051809045126        51.100487928650466       51.100468692004426       51.100468209279484       51.10046772655454        51.10045718608461        51.10043966849378        51.100426869374985       51.10044653010931        51.100466190843576       51.100485851577844       51.10050551231211        51.100525173046435       51.10054483378076        51.10056449451497        51.100584155249294       51.10060381598356        51.10062347671783        51.10064313745215        51.10066279818642        51.100682458920744       51.10068615547624        51.10066421820926        51.10064228094234        51.10062034367536        51.10059840640838        51.1005764691414         51.10055453187442        51.100532594607444       51.10051065734052        51.10048872007354        51.10046678280656        51.100444845539585       51.100422908272606       51.10040097100568        51.10039136053064        51.10040618681222        51.100409130614025       51.10039164176578        51.100391714964644       51.10041230923207        51.100432903499495       51.10045349776692        51.10047409203435        51.10049468630183        51.100515280569255       51.10053587483674        51.10055646910416        51.10057706337159        51.100597657639014       51.100618251906496       51.10063884617398        51.100659440441405       51.100666030193906       51.10064400062845        51.100621971062935       51.10059994149748        51.100577911931964       51.10055588236651        51.10053385280105        51.10051182323559        51.10048979367002        51.100467764104565       51.10044573453911        51.10042370497354        51.10040167540808        51.10037964584262        51.10035761627711        51.100363577266194       51.10036751526832        51.1003511072808         51.10036991491495        51.10039099249889        51.10041207008277        51.10043314766676        51.100454225250644       51.10047530283458        51.10049638041846        51.1005174580024         51.10053853558634        51.100559613170276       51.100580690754214       51.100601768338095       51.10062284592203        51.10064392350591        51.10065649760702        51.10063880269297        51.10062110777892        51.10060341286493        51.100585717950935       51.100568023036885       51.100550328122836       51.100532633208786       51.10051493829474        51.100497243380744       51.10047954846675        51.100461853552645       51.100444158638595       51.1004264637246         51.10040876881055        51.10041408942908        51.10043279677899        51.10045478245968        51.10048549653038        51.10052476528807        51.10056403404576        51.10060330280345        51.10064257156114        51.10068184031877        51.1007211090764         51.100760377834035       51.10079964659178        51.100838915349414       51.100878184107046       51.10091745286479        51.100956721622424       51.10099599038011        51.101035259137745       51.10100600501096        51.10097061767328        51.10093523033561        51.10089984299799        51.10086445566037        51.100829068322696       51.10079368098508        51.10075829364746        51.100722906309784       51.10068751897211        51.10065213163449        51.10061674429687        51.10058135695925        51.10054596962152        51.10051601576828        51.100496809273636       51.10050654970189        51.10052855608933        51.10056409956519        51.100599643041164       51.10063518651708        51.100670729993          51.10070627346897        51.10074181694483        51.10077736042081        51.10081290389678        51.1008484473727         51.100883990848615       51.10091953432459        51.10095507780045        51.100990621276424       51.10102616475234        51.10102138009461        51.10098586291895        51.10095034574334        51.100914828567625       51.100879311391964       51.1008437942163         51.10080827704064        51.10077275986498        51.10073724268926        51.100701725513545       51.100666208337884       51.10063069116228        51.10059517398656        51.1005596568109         51.10052413963524        51.10050459838362        51.10049554273667        51.100503356591446       51.10052796602224        51.100557711872625       51.10058745772301        51.100617203573506       51.10064694942389        51.100676695274274       51.100706441124714       51.100736186975155       51.10076593282554        51.10079567867598        51.10082542452636        51.1008551703768         51.10088491622719        51.100914662077685       51.10092847582729        51.10087529252257        51.10082210921786        51.10076892591309        51.10071574260837        51.10066255930366        51.10060937599894        51.10055619269423        51.10050300938951        51.10044982608474        51.10039664278008        51.10034345947531        51.100290276170654       51.10023709286588        51.100183909561224       51.10010107856601        51.10000000000008
24                       49.22149339274006        49.386941375546996       49.54442349909101        49.692344690028676       49.829660919789205       49.963749425680305       50.083635349052486       50.20277931360317        50.31278454881863        50.41505530459375        50.517873393377045       50.575895858135084       50.63443987100311        50.68788120680392        50.73143562992675        50.77502224092444        50.80981222499224        50.84291833314609        50.875654947194676       50.900110079830995       50.9234246514132         50.94574021169717        50.96281112336868        50.97704508054824        50.991279037727736       51.00553436786214        51.01902223544931        51.02712628865277        51.035308820914          51.04349135317517        51.051673885436344       51.05800219544881        51.06207794764504        51.066153699841266       51.070229452037495       51.07440241105792        51.07857806602732        51.081621809488524       51.08353130988013        51.08541689226013        51.087055348377476       51.088693804494824       51.09033226061206        51.09197071672946        51.09290539742574        51.093642026002385       51.094378654578975       51.095115283155565       51.09585191173221        51.09658854030886        51.09729456307815        51.097584895372506       51.09786341054473        51.098141925717016       51.0984204408893         51.098698956061526       51.098977471233866       51.09925598640609        51.09936776044469        51.099469510403765       51.09957126036278        51.09967301032191        51.09977476028098        51.09987651024005        51.09996507934977        51.100051643521056       51.100120199020296       51.10014583556858        51.10017147211681        51.100197108664986       51.100222745213216       51.10024838176139        51.10027401830973        51.10029965485785        51.100325291406136       51.10035092795431        51.100375725494644       51.10039754466186        51.10041411507768        51.10041632042277        51.100418525767736       51.10042073111282        51.100422936457846       51.10043943003052        51.10045827938433        51.10047712873802        51.10049597809183        51.10051482744558        51.10053367679939        51.10055252615314        51.10057137550689        51.100590224860696       51.10060904643831        51.10062081221048        51.10063257798271        51.10064434375494        51.10065610952711        51.10066821909305        51.100689672454564       51.100711125816076       51.10073257917753        51.1007540325391         51.10077548590061        51.10079693926207        51.10081839262358        51.10083984598509        51.100840460136396       51.100831941584374       51.100823423032466       51.100814904480444       51.10080638592842        51.100797867376514       51.10078934882449        51.10078558591874        51.10078912615904        51.10079266639934        51.1007962066397         51.10079974687994        51.10080328712024        51.1008068273606         51.10081036760096        51.10081390784126        51.100816062859735       51.10081704486447        51.100818026869206       51.100819008874          51.10081999087879        51.100820972883525       51.10082195488826        51.10082293689305        51.10082391889779        51.10082490090258        51.10082613229389        51.10083380622996        51.10084148016614        51.10084915410232        51.10085682803839        51.10086450197451        51.10087217591064        51.10087984984682        51.100887523782944       51.10089333050962        51.10089546450598        51.10089759850217        51.10089973249842        51.10090186649472        51.10090400049097        51.100906134487275       51.10090826848352        51.100910402479826       51.10091253647613        51.10091467047238        51.100916417524104       51.100917060363315       51.100917703202526       51.10091834604174        51.10091898888095        51.10091963172022        51.10092027455937        51.10092091739858        51.10092156023779        51.10092210537289        51.10092257478129        51.10092304418964        51.10092351359805        51.10092398300645        51.1009244524148         51.10092492182321        51.10092539123161        51.10092586064002        51.10092633004842        51.10092679945683        51.100927269485624       51.10092773980716        51.10092821012876        51.10092868045035        51.10092915077195        51.10092962109354        51.10093009141502        51.100930561736675       51.10093103205827        51.10093220034679        51.10093341584769        51.10093463134854        51.10093584684938        51.100937062350226       51.10093827785113        51.10093949335197        51.100940708852875       51.100941924353776       51.10094313985462        51.10094423332555        51.100945023609654       51.1009458138937         51.10094660417769        51.10094739446174        51.100948184745846       51.100948975029894       51.100949765313885       51.10095055559799        51.100951681350125       51.10095389617675        51.10095611100337        51.100958325829936       51.1009605406565         51.100962755483124       51.10096497030975        51.10096718513631        51.100969399962935       51.100971614789614       51.10097382961612        51.10097416682095        51.10097436679945        51.10097456677801        51.100974766756394       51.10097496673495        51.1009751667134         51.1009753666919         51.1009755666704         51.1009757666489         51.10097734182125        51.10098122351121        51.10098510520129        51.10098898689125        51.100992868581216       51.10099675027118        51.101000631961256       51.10100451365122        51.10100839534118        51.101012277031145       51.10101152627698        51.1010098058714         51.10100808546582        51.10100636506024        51.10100464465472        51.101002924249144       51.10100120384362        51.100999483438045       51.100997763032524       51.10099604262689        51.10099134435973        51.10098004262181        51.10096874088396        51.1009574391461         51.10094613740824        51.10093483567039        51.10092353393253        51.10091223219473        51.10090093045687        51.10088978289491        51.10088051784783        51.100871252800744       51.10086198775366        51.10085272270658        51.100843457659494       51.10083419261247        51.10082492756533        51.1008156625183         51.100826655981564       51.10084041200656        51.1008541680315         51.100867924056445       51.100881680081386       51.10089543610633        51.10090919213121        51.10092294815627        51.100917225474575       51.10088692774269        51.10085663001081        51.10082633227887        51.100796034547045       51.10076573681516        51.10073543908328        51.1007051413514         51.10067484361946        51.10064454588763        51.10061424815575        51.10058395042387        51.100553652691985       51.100523354960046       51.100503936175244       51.10050319199223        51.100502447809276       51.100491906047125       51.100474567642834       51.10046192352388        51.10048157287099        51.1005012222181         51.10052087156515        51.10054052091226        51.100560170259314       51.10057981960648        51.10059946895353        51.10061911830064        51.10063876764775        51.100658416994804       51.100678066341914       51.100697715688966       51.10071736503613        51.10072101100923        51.10069896022378        51.100676909438334       51.10065485865283        51.100632807867385       51.10061075708194        51.10058870629649        51.10056665551099        51.1005446047256         51.100522553940095       51.10050050315465        51.100478452369146       51.10045640158364        51.10043435079825        51.10042457587326        51.10043913673786        51.10044198973162        51.10042471032631        51.10042492294912        51.100445574824164       51.100466226699155       51.1004868785742         51.10050753044925        51.10052818232424        51.10054883419923        51.10056948607428        51.100590137949325       51.100610789824316       51.100631441699306       51.100652093574354       51.1006727454494         51.10069339732445        51.10069999410723        51.10067786821321        51.10065574231919        51.10063361642523        51.100611490531264       51.100589364637244       51.100567238743224       51.10054511284926        51.10052298695524        51.10050086106122        51.10047873516726        51.10045660927324        51.10043448337922        51.1004123574852         51.100390231591234       51.10039597953477        51.100399842097545       51.10038369558481        51.10040262171594        51.100423808580615       51.10044499544529        51.100466182310015       51.10048736917469        51.100508556039415       51.10052974290409        51.100550929768815       51.10057211663343        51.10059330349816        51.10061449036277        51.1006356772275         51.10065686409223        51.100678050956844       51.10069072811996        51.10067311413144        51.10065550014298        51.100637886154516       51.100620272166          51.100602658177536       51.100585044189074       51.10056743020061        51.10054981621215        51.10053220222369        51.10051458823517        51.10049697424671        51.10047936025819        51.10046174626979        51.100444132281325       51.10044937336977        51.100467952927545       51.10049036539016        51.10052136920484        51.10056079339563        51.100600217586475       51.10063964177726        51.10067906596805        51.10071849015884        51.10075791434963        51.10079733854042        51.100836762731205       51.100876186921994       51.10091561111278        51.10095503530363        51.100994459494416       51.101033883685204       51.101073307875936       51.101044112657746       51.101008775589094       51.1009734385205         51.1009381014519         51.10090276438331        51.10086742731471        51.10083209024617        51.100796753177576       51.100761416108924       51.10072607904033        51.10069074197179        51.10065540490319        51.1006200678346         51.10058473076606        51.10055470100514        51.10053516902707        51.10054509084034        51.10056739032967        51.10060291503828        51.10063843974683        51.10067396445544        51.100709489164046       51.100745013872654       51.10078053858126        51.10081606328981        51.10085158799848        51.10088711270703        51.10092263741569        51.10095816212424        51.100993686832794       51.10102921154146        51.10106473625001        51.10105986862038        51.101024219545025       51.10098857046961        51.100952921394196       51.10091727231878        51.10088162324337        51.100845974167896       51.10081032509254        51.10077467601718        51.10073902694171        51.10070337786635        51.10066772879094        51.10063207971547        51.10059643064005        51.10056078156464        51.10054067545485        51.10053100718795        51.100538134085014       51.10056205781319        51.100591118344994       51.10062017887674        51.10064923940854        51.100678299940284       51.10070736047203        51.100736421003774       51.100765481535575       51.10079454206732        51.100823602599064       51.100852663130865       51.10088172366261        51.100910784194355       51.100939844726156       51.10095282630948        51.10089819332069        51.10084356033184        51.10078892734293        51.10073429435414        51.10067966136529        51.1006250283765         51.10057039538759        51.10051576239874        51.100461129409894       51.1004064964211         51.100351863432195       51.100297230443346       51.10024259745455        51.10018796446565        51.100103241979866       51.10000000000008
25                       49.19561320473554        49.361293620465915       49.51912752615192        49.66750676961436        49.805402277185976       49.940106534308825       50.060761843896216       50.18071068976684        50.29158299580291        50.39477345591007        50.49851963582438        50.55728786201689        50.61658670684926        50.67080339697941        50.71517293842771        50.75957688562892        50.7952032210369         50.829156641965994       50.86273860366276        50.88799503950088        50.91210490237029        50.93521048813767        50.95299267433546        50.96789530778585        50.98279794123624        50.997722702939996       51.0118655752064         51.02048717553862        51.02919311347625        51.037899051414          51.046604989351636       51.05337667739309        51.05779858793329        51.06222049847344        51.06664240901364        51.07117215010146        51.07570488177828        51.079033840837326       51.08115654769449        51.083253406751794       51.08508320054074        51.08691299432974        51.088742788118736       51.090572581907736       51.09163365458778        51.09247839853492        51.09332314248201        51.09416788642915        51.09501263037629        51.09585737432337        51.09666812989889        51.0970110738935         51.09734052225616        51.097669970618995       51.097999418981715       51.098328867344435       51.09865831570721        51.09898776406993        51.09912460045945        51.099249857476195       51.099375114493          51.099500371509805       51.09962562852661        51.09975088554336        51.09985912034938        51.09996476590743        51.10004894147011        51.100081948924355       51.100114956378604       51.1001479638328         51.100180971287045       51.10021397874124        51.10024698619543        51.10027999364968        51.10031300110393        51.100346008558176       51.10037765433424        51.10040446632365        51.10042503343749        51.100428509233154       51.10043198502888        51.10043546082454        51.10043893662021        51.100456917367524       51.10047728962854        51.10049766188945        51.100518034150355       51.10053840641126        51.100558778672166       51.10057915093307        51.10059952319409        51.100619895455          51.10064023558954        51.1006524148616         51.10066459413366        51.10067677340567        51.10068895267773        51.10070147477916        51.100723314468155       51.10074515415721        51.10076699384615        51.100788833535205       51.1008106732242         51.1008325129132         51.100854352602255       51.100876192291196       51.100876944702975       51.10086845569708        51.10085996669113        51.10085147768518        51.10084298867929        51.1008344996734         51.10082601066745        51.100822258522044       51.100825780674086       51.10082930282607        51.100832824978056       51.10083634713004        51.10083986928203        51.10084339143407        51.100846913586054       51.10085043573798        51.10085261306142        51.100853651576415       51.10085469009141        51.100855728606405       51.1008567671214         51.10085780563634        51.10085884415133        51.10085988266633        51.100860921181265       51.10086195969632        51.10086324653503        51.10087094846273        51.10087865039043        51.10088635231807        51.100894054245714       51.10090175617347        51.10090945810117        51.100917160028814       51.100924861956514       51.100930704412804       51.10093288935923        51.100935074305596       51.10093725925202        51.10093944419839        51.10094162914476        51.100943814091124       51.10094599903755        51.100948183983974       51.100950368930285       51.10095255387671        51.100954348642745       51.10095502996245        51.1009557112821         51.1009563926018         51.10095707392145        51.1009577552411         51.100958436560745       51.10095911788039        51.10095979920004        51.10096037239629        51.100960861790384       51.10096135118437        51.10096184057841        51.10096232997239        51.10096281936643        51.10096330876047        51.10096379815445        51.10096428754849        51.10096477694253        51.100965266336516       51.10096575275793        51.10096623777622        51.10096672279451        51.1009672078128         51.10096769283115        51.10096817784944        51.10096866286773        51.100969147886076       51.100969632904366       51.1009708176739         51.10097204977643        51.10097328187908        51.10097451398167        51.100975746084316       51.10097697818691        51.1009782102895         51.100979442392145       51.100980674494735       51.100981906597326       51.100983016565465       51.10098382308695        51.10098462960838        51.100985436129804       51.10098624265123        51.10098704917266        51.100987855694086       51.100988662215514       51.100989468736884       51.100990611632994       51.10099284654683        51.10099508146067        51.10099731637439        51.10099955128817        51.101001786202005       51.10100402111573        51.10100625602951        51.101008490943286       51.10101072585712        51.1010129607709         51.10101331053187        51.10101352251604        51.10101373450033        51.10101394648456        51.101014158468786       51.101014370453015       51.101014582437244       51.101014794421474       51.10101500640576        51.1010165775906         51.10102042846893        51.10102427934726        51.10102813022547        51.1010319811038         51.10103583198213        51.1010396828604         51.101043533738675       51.10104738461695        51.10105123549522        51.10105042481763        51.10104863839507        51.10104685197251        51.101045065549954       51.10104327912734        51.10104149270478        51.10103970628222        51.101037919859664       51.101036133437105       51.10103434701449        51.10102959073572        51.101018248738455       51.101006906741304       51.10099556474404        51.10098422274683        51.100972880749566       51.10096153875247        51.10095019675521        51.100938854758          51.100927668000395       51.10091837674452        51.10090908548875        51.10089979423293        51.10089050297705        51.10088121172129        51.10087192046552        51.1008626292097         51.100853337953936       51.10086428459755        51.10087799099222        51.10089169738683        51.10090540378144        51.10091911017605        51.10093281657066        51.10094652296527        51.10096022935994        51.10095441888939        51.10092398522636        51.10089355156333        51.100863117900246       51.10083268423722        51.100802250574134       51.100771816911106       51.10074138324802        51.100710949584936       51.10068051592191        51.100650082258824       51.100619648595796       51.10058921493277        51.100558781269626       51.100539180346004       51.10053817470504        51.10053716906401        51.10052662600964        51.10050946679178        51.100496977672776       51.10051661563267        51.10053625359262        51.10055589155246        51.100575529512355       51.10059516747225        51.1006148054322         51.10063444339204        51.10065408135199        51.100673719311885       51.10069335727178        51.100712995231675       51.10073263319157        51.100752271151464       51.10075586654216        51.100733702238244       51.10071153793433        51.10068937363036        51.10066720932639        51.100645045022475       51.10062288071856        51.10060071641459        51.10057855211062        51.100556387806705       51.100534223502734       51.10051205919882        51.10048989489485        51.100467730590935       51.100457791216          51.10047208666356        51.10047484884939        51.10045777888695        51.1004581309337         51.10047884041637        51.100499549898984       51.10052025938154        51.100540968864095       51.10056167834671        51.10058238782932        51.100603097311875       51.10062380679449        51.10064451627704        51.100665225759656       51.10068593524227        51.10070664472482        51.10072735420749        51.1007339580205         51.10071173579797        51.1006895135755         51.10066729135292        51.10064506913045        51.100622846907925       51.100600624685455       51.10057840246293        51.1005561802404         51.100533958017934       51.10051173579541        51.10048951357294        51.10046729135041        51.10044506912783        51.10042284690542        51.10042838180328        51.10043216892683        51.10041628388893        51.10043532851694        51.1004566246624         51.100477920807805       51.10049921695327        51.10052051309873        51.10054180924419        51.1005631053896         51.10058440153506        51.10060569768052        51.10062699382593        51.10064828997139        51.10066958611685        51.100690882262256       51.10071217840772        51.10072495863278        51.10070742556985        51.10068989250692        51.10067235944399        51.10065482638112        51.10063729331819        51.10061976025531        51.10060222719238        51.10058469412951        51.10056716106652        51.10054962800365        51.10053209494072        51.10051456187779        51.100497028814914       51.10047949575204        51.100484657310346       51.100503109076044       51.10052594832058        51.1005572418793         51.100596821503245       51.10063640112713        51.10067598075108        51.100715560374965       51.10075513999891        51.100794719622854       51.10083429924674        51.100873878870686       51.100913458494574       51.10095303811852        51.10099261774246        51.10103219736641        51.101071776990295       51.10111135661418        51.101082220304534       51.10104693350496        51.101011646705444       51.10097635990587        51.100941073106355       51.10090578630678        51.100870499507266       51.10083521270769        51.10079992590812        51.100764639108604       51.10072935230909        51.100694065509515       51.10065877871           51.10062349191048        51.10059338624194        51.100573528780615       51.10058363197868        51.10060622457007        51.100641730511256       51.100677236452555       51.10071274239385        51.100748248335094       51.100783754276335       51.10081926021758        51.100854766158875       51.10089027210017        51.100925778041415       51.100961283982656       51.1009967899239         51.10103229586525        51.101067801806494       51.101103307747735       51.10109835714621        51.101062576171046       51.101026795195935       51.10099101422077        51.1009552332456         51.10091945227043        51.100883671295264       51.1008478903201         51.100812109344986       51.10077632836982        51.100740547394594       51.10070476641954        51.100668985444315       51.100633204469204       51.10059742349404        51.10057675252597        51.10056647163918        51.10057291157847        51.100596149604144       51.100624524817306       51.10065290003041        51.10068127524357        51.10070965045662        51.10073802566973        51.10076640088283        51.10079477609594        51.1008231513091         51.100851526522206       51.10087990173531        51.10090827694842        51.10093665216152        51.10096502737463        51.10097717679173        51.1009210941188         51.10086501144582        51.100808928772835       51.10075284609991        51.100696763426924       51.10064068075394        51.10058459808096        51.10052851540803        51.10047243273499        51.100416350062005       51.10036026738908        51.100304184716094       51.10024810204317        51.10019201937018        51.10010540539372        51.10000000000008
26                       49.1697330167309         49.33564586538495        49.493831553212885       49.64266884919999        49.78114363458269        49.91646364293729        50.037888338740004       50.15864206593051        50.2703814427872         50.37449160722639        50.479165878271715       50.53867986589859        50.598733542695356       50.653725587154895       50.69891024692862        50.744131530333505       50.780594217081614       50.815394950785844       50.849822260130736       50.87587999917076        50.90078515332732        50.924680764578056       50.94317422530219        50.95874553502347        50.97431684474469        50.98991103801785        51.00470891496343        51.01384806242453        51.023077406038624       51.032306749652776       51.04153609326687        51.048751159337314       51.05351922822149        51.05828729710561        51.063055365989726       51.06794188914506        51.07283169752935        51.07644587218624        51.078781785508966       51.08108992124352        51.08311105270417        51.08513218416482        51.087153315625415       51.089174447086066       51.090361911749824       51.09131477106746        51.092267630385095       51.09322048970273        51.094173349020366       51.095126208338          51.096041696719794       51.09643725241449        51.0968176339677         51.09719801552097        51.09757839707413        51.097958778627344       51.09833916018056        51.09871954173377        51.0988814404742         51.09903020454868        51.099178968623164       51.0993277326977         51.09947649677218        51.09962526084672        51.09975316134887        51.099877888293804       51.099977683919974       51.100018062280185       51.100058440640396       51.10009881900061        51.10013919736082        51.100179575721086       51.10021995408135        51.10026033244151        51.100300710801775       51.10034108916199        51.10037958317389        51.1004113879855         51.100435951797294       51.1004406980436         51.1004454442899         51.10045019053632        51.100454936782626       51.100474404704585       51.1004962998727         51.10051819504076        51.10054009020888        51.10056198537694        51.10058388054506        51.10060577571312        51.10062767088124        51.1006495660493         51.10067142474077        51.10068401751266        51.10069661028456        51.100709203056454       51.10072179582829        51.10073473046532        51.100756956481746       51.100779182498286       51.100801408514826       51.10082363453131        51.10084586054785        51.10086808656433        51.10089031258087        51.100912538597356       51.10091342926955        51.10090496980973        51.10089651034991        51.10088805088998        51.10087959143016        51.10087113197028        51.1008626725104         51.10085893112546        51.10086243518913        51.1008659392528         51.10086944331647        51.10087294738008        51.100876451443696       51.10087995550742        51.100883459571094       51.10088696363471        51.100889163263105       51.10089025828836        51.100891353313614       51.100892448338755       51.10089354336401        51.10089463838921        51.100895733414404       51.10089682843966        51.100897923464856       51.10089901849011        51.10090036077622        51.10090809069544        51.100915820614716       51.100923550533935       51.10093128045315        51.10093901037243        51.10094674029165        51.10095447021081        51.100962200130084       51.10096807831604        51.10097031421259        51.10097255010908        51.10097478600551        51.100977021902054       51.10097925779854        51.10098149369503        51.10098372959152        51.10098596548801        51.100988201384496       51.10099043728104        51.100992279761385       51.10099299956153        51.10099371936161        51.10099443916175        51.10099515896184        51.10099587876198        51.10099659856212        51.100997318362204       51.100998038162345       51.10099863941974        51.10099914879942        51.100999658179035       51.10100016755871        51.10100067693838        51.10100118631806        51.101001695697676       51.10100220507735        51.10100271445708        51.1010032238367         51.10100373321632        51.10100423603035        51.101004735745335       51.10100523546038        51.10100573517536        51.101006234890406       51.10100673460545        51.10100723432038        51.10100773403542        51.10100823375046        51.101009435001004       51.10101068370534        51.10101193240973        51.10101318111407        51.10101442981835        51.101015678522685       51.10101692722702        51.10101817593136        51.10101942463575        51.10102067334003        51.101021799805324       51.10102262256413        51.101023445322994       51.1010242680818         51.10102509084061        51.101025913599415       51.10102673635822        51.101027559117085       51.10102838187589        51.10102954191598        51.101031796916914       51.10103405191796        51.1010363069189         51.101038561919836       51.10104081692077        51.101043071921765       51.1010453269227         51.101047581923694       51.10104983692463        51.101052091925624       51.10105245424273        51.10105267823269        51.101052902222705       51.10105312621266        51.101053350202676       51.10105357419263        51.10105379818259        51.10105402217255        51.10105424616256        51.10105581336006        51.101059633426644       51.101063453493225       51.101067273559806       51.10107109362639        51.10107491369297        51.10107873375955        51.10108255382613        51.10108637389277        51.101090193959294       51.10108932335834        51.10108747091874        51.1010856184792         51.10108376603955        51.10108191360001        51.10108006116042        51.10107820872082        51.101076356281226       51.10107450384169        51.10107265140209        51.101067837111714       51.1010564548551         51.10104507259854        51.10103369034198        51.10102230808542        51.10101092582886        51.10099954357224        51.100988161315684       51.100976779059124       51.100965553105766       51.100956235641206       51.1009469181767         51.10093760071214        51.10092828324758        51.10091896578308        51.10090964831852        51.10090033085396        51.10089101338946        51.10090191321342        51.1009155699777         51.100929226742096       51.10094288350638        51.10095654027066        51.10097019703494        51.10098385379922        51.100997510563616       51.10099161230414        51.10096104270991        51.10093047311574        51.10089990352151        51.100869333927335       51.10083876433305        51.100808194738875       51.10077762514459        51.100747055550414       51.100716485956184       51.10068591636201        51.10065534676778        51.10062477717355        51.10059420757938        51.10057442451688        51.100573157417784       51.10057189031875        51.10056134597221        51.10054436594089        51.10053203182167        51.10055165839441        51.100571284967145       51.100590911539825       51.100610538112505       51.10063016468524        51.10064979125798        51.1006694178306         51.10068904440334        51.10070867097602        51.1007282975487         51.100747924121436       51.100767550694115       51.10078717726685        51.100790722075146       51.10076844425271        51.100746166430326       51.10072388860789        51.10070161078545        51.100679332962955       51.10065705514057        51.100634777318135       51.10061249949575        51.10059022167326        51.100567943850876       51.10054566602838        51.100523388206          51.10050111038356        51.10049100655863        51.1005050365892         51.10050770796704        51.10049084744753        51.10049133891829        51.100512106008466       51.1005328730987         51.10055364018882        51.100574407279          51.100595174369175       51.100615941459296       51.10063670854947        51.10065747563965        51.10067824272983        51.100699009820005       51.10071977691018        51.10074054400036        51.10076131109054        51.100767921933766       51.100745603382734       51.1007232848317         51.100700966280726       51.100678647729694       51.10065632917866        51.10063401062769        51.100611692076654       51.100589373525565       51.10056705497459        51.100544736423615       51.100522417872526       51.10050009932149        51.10047778077046        51.100455462219486       51.100460784071856       51.10046449575606        51.10044887219294        51.10046803531793        51.10048944074413        51.10051084617032        51.10053225159652        51.100553657022715       51.10057506244897        51.10059646787511        51.10061787330142        51.10063927872761        51.10066068415381        51.100682089580005       51.1007034950062         51.1007249004324         51.10074630585859        51.100759189145606       51.10074173700821        51.10072428487092        51.10070683273352        51.100689380596236       51.10067192845884        51.100654476321495       51.100637024184095       51.10061957204681        51.10060211990947        51.10058466777207        51.100567215634726       51.10054976349738        51.10053231136004        51.1005148592227         51.10051994125104        51.100538265224486       51.10056153125106        51.10059311455365        51.10063284961075        51.10067258466779        51.100712319724835       51.10075205478188        51.10079178983898        51.100831524895966       51.10087125995301        51.10091099501011        51.100950730067154       51.1009904651242         51.1010302001813         51.10106993523834        51.101109670295386       51.10114940535243        51.10112032795132        51.10108509142083        51.101049854890334       51.10101461835984        51.10097938182935        51.100944145298854       51.10090890876842        51.100873672237924       51.100838435707374       51.10080319917688        51.100767962646444       51.10073272611595        51.10069748958546        51.10066225305491        51.10063207147874        51.100611888534104       51.10062217311713        51.10064505881047        51.100680545984346       51.10071603315828        51.10075152033221        51.10078700750614        51.100822494680074       51.100857981854006       51.10089346902794        51.10092895620187        51.100964443375744       51.10099993054973        51.101035417723665       51.1010709048976         51.10110639207153        51.101141879245404       51.10113684567193        51.10110093279707        51.1010650199222         51.10102910704734        51.10099319417242        51.1009572812975         51.10092136842252        51.10088545554771        51.10084954267285        51.10081362979787        51.100777716923005       51.100741804048084       51.10070589117322        51.1006699782983         51.100634065423435       51.10061282959708        51.1006019360903         51.10060768907198        51.10063024139515        51.10065793128962        51.100685621184084       51.10071331107855        51.10074100097302        51.100768690867426       51.10079638076195        51.10082407065636        51.100851760550825       51.10087945044529        51.1009071403397         51.10093483023422        51.10096252012869        51.100990210023156       51.10100152727398        51.100943994916975       51.100886462559856       51.10082893020274        51.10077139784562        51.1007138654885         51.1006563331315         51.10059880077432        51.10054126841726        51.10048373606014        51.10042620370308        51.100368671345905       51.1003111389889         51.10025360663178        51.10019607427466        51.10010756880757        51.10000000000008
27                       49.143852828726324       49.309998110303866       49.468535580273794       49.617830928785565       49.75688499197946        49.89282075156575        50.01501483358379        50.13657344209412        50.24917988977154        50.35420975854271        50.45981212071899        50.52007186978028        50.58088037854145        50.636647777330325       50.68264755542958        50.728686175038035       50.76598521312633        50.80163325960575        50.83690591659871        50.86376495884065        50.88946540428435        50.914151041018556       50.93335577626897        50.94959576226108        50.96583574825314        50.98209937309571        50.99755225472046        51.007208949310325       51.016961698600994       51.02671444789161        51.03646719718222        51.04412564128154        51.04923986850963        51.05435409573778        51.05946832296587        51.064711628188604       51.06995851328031        51.073857903534986       51.076407023323384       51.078926435735184       51.08113890486743        51.08335137399973        51.085563843132036       51.08777631226428        51.08909016891175        51.090151143599996       51.09121211828807        51.09227309297626        51.09333406766439        51.09439504235257        51.09541526354059        51.09586343093548        51.09629474567913        51.096726060422895       51.0971573751666         51.09758868991025        51.098020004653904       51.09845131939761        51.098638280488956       51.09881055162117        51.098982822753385       51.0991550938856         51.099327365017814       51.09949963614997        51.099647202348365       51.09979101068012        51.09990642636967        51.0999541756359         51.10000192490213        51.10004967416836        51.10009742343459        51.10014517270088        51.10019292196711        51.10024067123334        51.10028842049957        51.1003361697658         51.10038151201354        51.100418309647296       51.100446870156986       51.10045288685404        51.10045890355099        51.1004649202481         51.100470936945044       51.100491892041646       51.10051531011692        51.10053872819219        51.10056214626741        51.10058556434262        51.10060898241784        51.10063240049311        51.100655818568384       51.1006792366436         51.10070261389211        51.10071562016378        51.100728626435455       51.10074163270713        51.10075463897891        51.100767986151425       51.100790598495394       51.10081321083942        51.10083582318339        51.10085843552747        51.10088104787155        51.10090366021552        51.10092627255955        51.10094888490352        51.100949913836246       51.100941483922384       51.100933054008635       51.10092462409477        51.10091619418097        51.10090776426716        51.10089933435336        51.10089560372876        51.100899089704114       51.10090257567947        51.100906061654825       51.100909547630124       51.10091303360548        51.10091651958078        51.100920005556134       51.10092349153143        51.10092571346485        51.100926865000304       51.100928016535704       51.10092916807116        51.10093031960662        51.100931471142076       51.10093262267753        51.10093377421299        51.10093492574839        51.100936077283905       51.10093747501742        51.10094523292821        51.100952990839005       51.1009607487498         51.100968506660536       51.100976264571386       51.10098402248212        51.10099178039286        51.10099953830371        51.101005452219226       51.10100773906589        51.1010100259125         51.10101231275911        51.10101459960572        51.10101688645227        51.10101917329894        51.101021460145546       51.101023746992155       51.101026033838764       51.10102832068537        51.10103021088008        51.10103096916066        51.10103172744118        51.10103248572182        51.10103324400234        51.10103400228297        51.10103476056349        51.101035518844014       51.10103627712465        51.10103690644331        51.10103743580851        51.101037965173816       51.10103849453907        51.10103902390438        51.101039553269686       51.10104008263494        51.10104061200025        51.10104114136561        51.101041670730865       51.10104220009612        51.10104271930277        51.10104323371445        51.101043748126244       51.101044262537926       51.101044776949664       51.101045291361345       51.10104580577314        51.10104632018488        51.10104683459656        51.10104805232817        51.10104931763419        51.101050582940275       51.10105184824636        51.10105311355244        51.101054378858464       51.101055644164546       51.10105690947063        51.101058174776654       51.101059440082736       51.10106058304518        51.101061422041425       51.10106226103767        51.1010631000338         51.10106393903004        51.10106477802623        51.101065617022414       51.10106645601866        51.1010672950149         51.101068472198904       51.10107074728711        51.1010730223752         51.10107529746341        51.1010775725515         51.10107984763965        51.1010821227278         51.10108439781595        51.1010866729041         51.10108894799225        51.1010912230804         51.101091597953655       51.10109183394934        51.10109206994508        51.10109230594077        51.101092541936566       51.101092777932195       51.10109301392794        51.10109324992362        51.101093485919364       51.10109504912941        51.1010988383843         51.10110262763919        51.10110641689414        51.101110206148974       51.10111399540392        51.101117784658754       51.101121573913645       51.101125363168535       51.10112915242337        51.10112822189893        51.101126303442356       51.10112438498578        51.101122466529205       51.10112054807257        51.101118629615996       51.10111671115942        51.10111479270279        51.10111287424627        51.101110955789636       51.10110608348771        51.10109466097174        51.10108323845583        51.10107181593992        51.10106039342401        51.10104897090798        51.101037548392185       51.10102612587622        51.10101470336025        51.10100343821114        51.10099409453784        51.100984750864654       51.100975407191356       51.10096606351806        51.10095671984487        51.100947376171575       51.10093803249828        51.10092868882509        51.10093954182935        51.1009531489633         51.10096675609731        51.100980363231315       51.100993970365266       51.101007577499274       51.101021184633225       51.10103479176723        51.1010288057189         51.10099810019352        51.1009673946682         51.10093668914277        51.100905983617395       51.10087527809196        51.10084457256664        51.10081386704121        51.10078316151589        51.10075245599046        51.10072175046503        51.10069104493971        51.10066033941439        51.1006296338889         51.10060966868764        51.10060814013059        51.10060661157348        51.100596065934724       51.100579265089834       51.100567085970624       51.100586701156146       51.10060631634167        51.100625931527134       51.1006455467126         51.10066516189812        51.10068477708364        51.100704392269165       51.10072400745463        51.10074362264015        51.10076323782562        51.1007828530112         51.10080246819666        51.100822083382184       51.100825577608134       51.10080318626717        51.100780794926266       51.10075840358536        51.1007360122444         51.10071362090349        51.100691229562585       51.10066883822162        51.10064644688077        51.10062405553981        51.10060166419885        51.100579272858          51.100556881517036       51.10053449017613        51.10052422190131        51.100537986514894       51.100540567084636       51.10052391600806        51.100524546902875       51.10054537160062        51.10056619629836        51.1005870209961         51.100607845693844       51.100628670391586       51.10064949508933        51.10067031978707        51.10069114448487        51.10071196918261        51.1007327938803         51.100753618578096       51.10077444327578        51.10079526797358        51.10080188584709        51.100779470967495       51.100757056088014       51.100734641208476       51.10071222632894        51.1006898114494         51.10066739656992        51.10064498169038        51.10062256681084        51.1006001519313         51.100577737051765       51.10055532217223        51.10053290729269        51.10051049241315        51.10048807753361        51.100493186340486       51.1004968225854         51.100481460497065       51.100500742118925       51.10052225682591        51.1005437715329         51.10056528623983        51.100586800946814       51.1006083156538         51.10062983036073        51.10065134506772        51.100672859774704       51.100694374481634       51.100715889188564       51.10073740389555        51.10075891860254        51.100780433309524       51.10079341965843        51.10077604844673        51.100758677234865       51.10074130602311        51.1007239348113         51.100706563599545       51.10068919238768        51.10067182117592        51.10065444996417        51.1006370787523         51.100619707540545       51.100602336328734       51.10058496511698        51.10056759390517        51.100550222693414       51.10055522519173        51.100573421372985       51.10059711418154        51.100628987228106       51.100668877718306       51.10070876820845        51.10074865869865        51.100788549188906       51.10082843967905        51.10086833016919        51.10090822065939        51.10094811114959        51.10098800163979        51.10102789212988        51.101067782620134       51.10110767311028        51.10114756360048        51.10118745409068        51.10115843559811        51.101123249336695       51.101088063075224       51.10105287681381        51.10101769055234        51.100982504290926       51.10094731802951        51.10091213176804        51.10087694550657        51.10084175924516        51.10080657298374        51.10077138672227        51.10073620046086        51.10070101419939        51.1006707567156         51.100650248287536       51.10066071425558        51.10068389305087        51.100719361457436       51.100754829864          51.100790298270624       51.10082576667719        51.10086123508381        51.10089670349038        51.10093217189694        51.100967640303566       51.10100310871013        51.1010385771167         51.10107404552332        51.10110951392994        51.10114498233651        51.10118045074307        51.10117533419776        51.101139289423145       51.10110324464847        51.10106719987385        51.101031155099236       51.10099511032456        51.100959065549944       51.100923020775326       51.10088697600065        51.100850931226034       51.10081488645136        51.10077884167674        51.100742796902125       51.10070675212751        51.10067070735283        51.10064890666831        51.100637400541586       51.10064246656549        51.10066433318616        51.10069133776193        51.10071834233776        51.10074534691364        51.10077235148941        51.10079935606518        51.10082636064101        51.100853365216835       51.10088036979266        51.10090737436843        51.1009343789442         51.10096138352003        51.10098838809586        51.101015392671684       51.10102587775623        51.10096689571503        51.100907913673836       51.100848931632584       51.10078994959139        51.100730967550135       51.10067198550894        51.100613003467686       51.10055402142643        51.100495039385294       51.10043605734404        51.10037707530279        51.10031809326159        51.10025911122045        51.1002001291792         51.100109732221426       51.10000000000008
28                       49.117972640721746       49.284350355222784       49.443239607334704       49.59299300837125        49.73262634937629        49.86917786019421        49.99214132842752        50.114504818257785       50.22797833675577        50.33392790985903        50.44045836316633        50.501463873662146       50.5630272143876         50.61956996750587        50.66638486393049        50.71324081974251        50.751376209170985       50.78787156842566        50.8239895730668         50.85164991851053        50.87814565524144        50.90362131745894        50.92353732723569        50.94044598949864        50.95735465176159        50.974287708173506       50.99039559447749        51.00056983619618        51.01084599116325        51.021122146130324       51.031398301097454       51.03950012322582        51.044960508797885       51.05042089436995        51.055881279942014       51.061481367232204       51.06708532903127        51.071269934883844       51.0740322611378         51.07676295022685        51.079166757030805       51.0815705638347         51.08397437063866        51.08637817744261        51.087818426073795       51.08898751613242        51.0901566061911         51.09132569624978        51.092494786308464       51.09366387636709        51.09478883036138        51.09528960945653        51.095771857390616       51.096254105324874       51.09673635325896        51.09721860119316        51.09770084912731        51.09818309706145        51.09839512050371        51.09859089869366        51.09878667688355        51.0989824550735         51.099178233263444       51.09937401145328        51.099541243347915       51.09970413306655        51.09983516881948        51.09989028899173        51.09994540916398        51.10000052933617        51.10005564950836        51.10011076968067        51.10016588985286        51.10022101002511        51.10027613019736        51.10033125036961        51.100383440853136       51.10042523130903        51.100457788516735       51.10046507566443        51.10047236281207        51.100479649959766       51.100486937107405       51.10050937937865        51.10053432036108        51.100559261343506       51.10058420232588        51.10060914330825        51.100634084290675       51.100659025273046       51.100683966255474       51.1007089072379         51.10073380304328        51.100747222814846       51.10076064258641        51.100774062357914       51.100787482129476       51.10080124183753        51.10082424050904        51.10084723918055        51.100870237852064       51.100893236523575       51.100916235195086       51.100939233866654       51.100962232538166       51.10098523120962        51.100986398402824       51.10097799803509        51.10096959766736        51.10096119729951        51.10095279693178        51.100944396564046       51.10093599619631        51.10093227633217        51.100935744219214       51.1009392121062         51.10094267999318        51.10094614788022        51.10094961576726        51.10095308365419        51.10095655154123        51.100960019428214       51.10096226366659        51.10096347171225        51.10096467975791        51.10096588780357        51.10096709584923        51.10096830389489        51.100969511940605       51.100970719986265       51.100971928031925       51.10097313607764        51.10097458925861        51.10098237516098        51.100990161063294       51.10099794696566        51.10100573286792        51.10101351877029        51.1010213046726         51.10102909057491        51.10103687647728        51.10104282612241        51.10104516391914        51.101047501715925       51.101049839512655       51.10105217730933        51.10105451510606        51.101056852902786       51.101059190699516       51.101061528496246       51.101063866292975       51.101066204089705       51.10106814199878        51.101068938759795       51.10106973552075        51.101070532281824       51.10107132904284        51.10107212580385        51.10107292256487        51.10107371932588        51.10107451608684        51.101075173466654       51.101075722817654       51.10107627216854        51.10107682151943        51.10107737087037        51.10107792022126        51.101078469572144       51.101079018923144       51.10107956827403        51.101080117624974       51.10108066697592        51.101081202575074       51.10108173168351        51.101082260792          51.10108278990049        51.10108331900892        51.101083848117355       51.10108437722579        51.101084906334165       51.101085435442656       51.101086669655274       51.1010879515631         51.101089233470816       51.1010905153787         51.10109179728647        51.10109307919424        51.101094361102014       51.10109564300984        51.10109692491767        51.10109820682544        51.10109936628504        51.101100221518664       51.101101076752286       51.10110193198585        51.101102787219475       51.10110364245304        51.101104497686606       51.10110535292023        51.10110620815385        51.10110740248189        51.10110969765719        51.1011119928325         51.101114288007864       51.10111658318317        51.10111887835842        51.101121173533784       51.10112346870909        51.101125763884454       51.10112805905976        51.10113035423507        51.10113074166452        51.10113098966593        51.10113123766746        51.10113148566887        51.1011317336704         51.10113198167181        51.10113222967328        51.101132477674696       51.10113272567622        51.10113428489876        51.10113804334196        51.10114180178516        51.10114556022836        51.10114931867156        51.10115307711476        51.10115683555796        51.10116059400116        51.10116435244436        51.10116811088744        51.10116712043964        51.101165135966085       51.101163151492415       51.10116116701886        51.101159182545246       51.10115719807163        51.101155213598076       51.10115322912446        51.10115124465085        51.101149260177294       51.1011443298637         51.10113286708838        51.101121404313176       51.10110994153786        51.101098478762594       51.101087015987275       51.10107555321201        51.10106409043675        51.10105262766149        51.10104132331662        51.101031953434585       51.101022583552606       51.101013213670626       51.10100384378859        51.10099447390661        51.10098510402463        51.10097573414265        51.10096636426067        51.10097717044522        51.1009907279489         51.10100428545263        51.10101784295625        51.101031400459874       51.10104495796361        51.10105851546723        51.101072072970965       51.10106599913365        51.10103515767713        51.10100431622061        51.10097347476403        51.10094263330751        51.10091179185093        51.10088095039441        51.100850108937834       51.100819267481256       51.100788426024735       51.100757584568214       51.10072674311158        51.100695901655115       51.10066506019854        51.1006449128584         51.10064312284334        51.10064133282822        51.100630785897295       51.10061416423889        51.10060214011952        51.10062174391783        51.10064134771619        51.10066095151444        51.10068055531275        51.10070015911106        51.100719762909364       51.10073936670767        51.10075897050598        51.100778574304286       51.100798178102536       51.1008177819009         51.10083738569921        51.100856989497515       51.100860433141065       51.100837928281635       51.10081542342232        51.10079291856289        51.10077041370346        51.10074790884403        51.1007254039846         51.10070289912528        51.10068039426585        51.10065788940642        51.10063538454705        51.10061287968762        51.10059037482819        51.10056786996881        51.10055743724399        51.10057093644053        51.1005734262024         51.1005569845687         51.10055775488746        51.100578637192825       51.10059951949813        51.10062040180344        51.10064128410875        51.100662166414054       51.10068304871942        51.100703931024725       51.10072481333009        51.100745695635396       51.1007665779407         51.10078746024601        51.10080834255132        51.10082922485674        51.100835849760415       51.10081333855237        51.100790827344326       51.10076831613628        51.10074580492818        51.10072329372019        51.10070078251215        51.100678271304105       51.100655760096004       51.10063324888796        51.10061073767997        51.10058822647193        51.100565715263826       51.10054320405584        51.10052069284774        51.10052558860906        51.10052914941468        51.10051404880119        51.10053344891992        51.10055507290764        51.100576696895416       51.10059832088314        51.10061994487086        51.10064156885858        51.1006631928463         51.100684816834075       51.100706440821796       51.10072806480946        51.10074968879724        51.1007713127849         51.10079293677268        51.1008145607604         51.10082765017137        51.100810359885145       51.100793069598865       51.10077577931264        51.10075848902642        51.10074119874014        51.10072390845397        51.10070661816769        51.100689327881526       51.100672037595245       51.10065474730902        51.1006374570228         51.100620166736576       51.10060287645035        51.10058558616413        51.10059050913236        51.10060857752154        51.10063269711202        51.100664859902565       51.10070490582592        51.10074495174922        51.10078499767252        51.10082504359582        51.10086508951912        51.10090513544242        51.10094518136572        51.100985227289016       51.10102527321237        51.101065319135614       51.10110536505897        51.101145410982326       51.10118545690557        51.101225502828925       51.101196543244896       51.10116140725256        51.101126271260114       51.10109113526778        51.10105599927539        51.101020863283          51.100985727290606       51.10095059129827        51.100915455305824       51.100880319313376       51.10084518332104        51.10081004732865        51.100774911336316       51.100739775343925       51.10070944195246        51.10068860804108        51.100699255394034       51.10072272729127        51.10075817693047        51.10079362656978        51.10082907620898        51.100864525848294       51.10089997548749        51.10093542512675        51.100970874766006       51.10100632440526        51.10104177404452        51.101077223683774       51.10111267332303        51.101148122962286       51.1011835726016         51.1012190222408         51.101213822723594       51.101177646049166       51.10114146937485        51.10110529270037        51.10106911602605        51.101032939351626       51.100996762677255       51.100960586002884       51.10092440932851        51.100888232654086       51.100852055979715       51.1008158793054         51.10077970263097        51.1007435259566         51.100707349282175       51.10068498373943        51.10067286499276        51.10067724405894        51.10069842497711        51.1007247442343         51.10075106349143        51.10077738274862        51.10080370200575        51.10083002126288        51.10085634052001        51.1008826597772         51.10090897903439        51.10093529829152        51.10096161754865        51.10098793680578        51.10101425606297        51.101040575320155       51.10105022823848        51.10098979651315        51.10092936478782        51.10086893306243        51.1008085013371         51.10074806961177        51.10068763788644        51.10062720616105        51.10056677443572        51.10050634271039        51.10044591098506        51.10038547925973        51.1003250475344         51.10026461580907        51.10020418408368        51.10011189563534        51.10000000000008
29                       49.09209245271717        49.25870260014176        49.417943634395556       49.568155087956825       49.70836770677295        49.84553496882279        49.96926782327131        50.09243619442145        50.20677678374011        50.313646061175405       50.42110460561361        50.482855877543784       50.54517405023364        50.6024921576813         50.65012217243145        50.69779546444704        50.736767205215756       50.774109877245564       50.81107322953483        50.839534878180416       50.86682590619853        50.8930915938995         50.91371887820253        50.931296216736314       50.9488735552701         50.96647604325142        50.98323893423458        50.99393072308203        51.004730283725564       51.015529844369155       51.026329405012746       51.034874605170046       51.04068114908608        51.046487693002064       51.0522942369181         51.05825110627575        51.06421214478229        51.0686819662327         51.07165749895216        51.074599464718574       51.07719460919412        51.07978975366973        51.08238489814528        51.084980042620884       51.08654668323578        51.08782388866496        51.089101094094076       51.09037829952331        51.091655504952485       51.092932710381604       51.09416239718223        51.09471578797752        51.0952489691021         51.095782150226796       51.096315331351434       51.096848512476015       51.09738169360071        51.09791487472529        51.098151960518464       51.09837124576609        51.09859053101371        51.09880981626134        51.09902910150902        51.099248386756585       51.09943528434741        51.09961725545281        51.099763911269235       51.099826402347446       51.099888893425714       51.099951384503925       51.10001387558219        51.10007636666046        51.10013885773867        51.10020134881688        51.100263839895206       51.10032633097342        51.100385369692845       51.10043215297088        51.10046870687654        51.100477264474875       51.10048582207321        51.100494379671545       51.10050293726988        51.10052686671577        51.10055333060535        51.10057979449488        51.1006062583844         51.100632722273986       51.10065918616351        51.100685650053094       51.10071211394268        51.1007385778322         51.10076499219463        51.100778825465966       51.100792658737305       51.100806492008644       51.1008203252801         51.100834497523635       51.10085788252263        51.100881267521686       51.10090465252068        51.10092803751968        51.10095142251873        51.10097480751779        51.10099819251678        51.10102157751578        51.10102288296946        51.10101451214774        51.101006141326025       51.100997770504364       51.100989399682646       51.10098102886093        51.10097265803921        51.100968948935474       51.1009723987342         51.10097584853287        51.10097929833148        51.10098274813021        51.100986197928876       51.1009896477276         51.10099309752627        51.10099654732494        51.100998813868216       51.101000078424136       51.101001342980055       51.101002607535975       51.10100387209184        51.101005136647814       51.101006401203676       51.101007665759596       51.101008930315515       51.101010194871435       51.10101170349992        51.10101951739375        51.10102733128764        51.10103514518153        51.10104295907536        51.101050772969245       51.10105858686313        51.101066400756906       51.10107421465085        51.10108020002559        51.1010825887725         51.10108497751935        51.1010873662662         51.10108975501299        51.10109214375984        51.10109453250669        51.10109692125354        51.101099310000336       51.10110169874713        51.101104087494036       51.10110607311742        51.101106908358815       51.10110774360032        51.101108578841774       51.101109414083226       51.101110249324734       51.10111108456624        51.10111191980769        51.10111275504909        51.10111344049011        51.101114009826745       51.101114579163266       51.10111514849979        51.101115717836365       51.101116287172886       51.10111685650941        51.10111742584604        51.10111799518256        51.10111856451914        51.10111913385572        51.10111968584749        51.10112022965262        51.10112077345781        51.10112131726294        51.10112186106818        51.10112240487331        51.10112294867844        51.10112349248362        51.10112403628875        51.10112528698244        51.10112658549201        51.10112788400147        51.101129182511045       51.101130481020505       51.10113177953002        51.10113307803954        51.10113437654911        51.10113567505857        51.101136973568146       51.1011381495249         51.1011390209959         51.101139892466904       51.101140763937906       51.10114163540885        51.10114250687985        51.1011433783508         51.1011442498218         51.1011451212928         51.10114633276481        51.10114864802728        51.1011509632898         51.101153278552374       51.10115559381478        51.1011579090773         51.10116022433982        51.10116253960234        51.101164854864805       51.101167170127326       51.101169485389846       51.101169885375384       51.10117014538258        51.10117040538984        51.10117066539692        51.101170925404176       51.10117118541143        51.10117144541863        51.10117170542577        51.101171965433025       51.10117352066811        51.10117724829968        51.10118097593113        51.10118470356258        51.101188431194146       51.1011921588256         51.10119588645705        51.101199614088614       51.101203341720066       51.10120706935152        51.101206018980236       51.1012039684897         51.10120191799905        51.1011998675084         51.10119781701786        51.10119576652721        51.10119371603662        51.101191665546025       51.10118961505543        51.10118756456484        51.101182576239694       51.10117107320502        51.10115957017041        51.101148067135796       51.101136564101125       51.101125061066455       51.1011135580319         51.10110205499723        51.10109055196256        51.10107920842199        51.101069812331275       51.10106041624056        51.10105102014984        51.10104162405912        51.1010322279684         51.101022831877685       51.10101343578697        51.10100403969625        51.10101479906109        51.10102830693444        51.10104181480784        51.10105532268119        51.10106883055448        51.10108233842789        51.10109584630118        51.10110935417458        51.10110319254841        51.10107221516074        51.101041237773074       51.101010260385294       51.10097928299763        51.10094830560985        51.10091732822218        51.100886350834514       51.100855373446734       51.10082439605907        51.100793418671344       51.100762441283564       51.1007314638959         51.10070048650812        51.100680157029274       51.10067810555614        51.10067605408295        51.100665505859865       51.10064906338789        51.10063719426847        51.100656786679565       51.10067637909066        51.10069597150175        51.1007155639129         51.10073515632399        51.10075474873514        51.100774341146234       51.100793933557384       51.10081352596842        51.10083311837957        51.10085271079072        51.100872303201754       51.100891895612904       51.100895288673996       51.100872670296155       51.10085005191826        51.1008274335403         51.10080481516246        51.100782196784564       51.10075957840667        51.10073696002877        51.10071434165087        51.10069172327303        51.10066910489513        51.100646486517235       51.10062386813928        51.10060124976144        51.100590652586675       51.10060388636617        51.100606285320055       51.10059005312928        51.10059096287199        51.100611902784976       51.10063284269785        51.10065378261072        51.10067472252359        51.10069566243652        51.100716602349394       51.100737542262266       51.100758482175195       51.10077942208807        51.100800362000996       51.100821301913925       51.10084224182674        51.10086318173967        51.100869813673626       51.10084720613702        51.100824598600525       51.10080199106403        51.100779383527424       51.100756775990874       51.10073416845432        51.10071156091777        51.10068895338122        51.10066634584467        51.10064373830812        51.100621130771515       51.100598523234964       51.100575915698414       51.100553308161864       51.10055799087763        51.10056147624391        51.1005466371052         51.10056615572091        51.10058788898937        51.100609622257934       51.10063135552639        51.1006530887949         51.100674822063354       51.100696555331865       51.100718288600376       51.10074002186889        51.10076175513734        51.100783488405796       51.10080522167431        51.10082695494282        51.10084868821127        51.10086188068419        51.1008446713235         51.100827461962865       51.10081025260217        51.10079304324154        51.100775833880846       51.100758624520154       51.10074141515952        51.10072420579883        51.100706996438134       51.1006897870775         51.10067257771681        51.10065536835617        51.10063815899548        51.10062094963479        51.10062579307311        51.10064373367004        51.1006682800425         51.100700732577025       51.10074093393348        51.10078113528988        51.100821336646334       51.10086153800273        51.10090173935919        51.10094194071564        51.10098214207204        51.1010223434285         51.10106254478495        51.10110274614135        51.101142947497806       51.10118314885426        51.10122335021072        51.101263551567115       51.10123465089174        51.10119956516837        51.10116447944506        51.10112939372175        51.10109430799838        51.10105922227507        51.1010241365517         51.10098905082833        51.10095396510502        51.10091887938165        51.10088379365834        51.10084870793503        51.10081362221166        51.10077853648829        51.10074812718926        51.100726967794515       51.10073779653237        51.10076156153161        51.10079699240356        51.100832423275506       51.100867854147396       51.100903285019285       51.10093871589123        51.10097414676312        51.10100957763507        51.10104500850696        51.10108043937885        51.101115870250794       51.101151301122684       51.10118673199463        51.10122216286652        51.10125759373847        51.10125231124931        51.10121600267519        51.10117969410112        51.10114338552694        51.10110707695287        51.10107076837869        51.10103445980462        51.1009981512305         51.10096184265632        51.10092553408225        51.10088922550807        51.100852916934          51.10081660835982        51.100780299785754       51.10074399121157        51.1007210608106         51.100708329444046       51.10071202155251        51.10073251676812        51.10075815070661        51.10078378464516        51.10080941858365        51.10083505252214        51.10086068646058        51.10088632039913        51.100911954337676       51.10093758827611        51.10096322221466        51.100988856153094       51.101014490091586       51.10104012403008        51.10106575796863        51.10107457872073        51.10101269731126        51.1009508159018         51.10088893449233        51.10082705308287        51.100765171673345       51.10070329026394        51.100641408854415       51.10057952744495        51.100517646035485       51.100455764626076       51.10039388321661        51.100332001807146       51.10027012039768        51.100208238988216       51.10011405904919        51.10000000000008
30                       49.06621226471253        49.233054845060735       49.39264766145652        49.54331716754251        49.684109064169775       49.82189207745125        49.94639431811515        50.07036757058512        50.18557523072434        50.293364212491724       50.40175084806094        50.46424788142559        50.52732088607979        50.58541434785678        50.6338594809323         50.682350109151514       50.722158201260356       50.760348186065414       50.7981568860028         50.82741983785036        50.85550615715556        50.88256187033994        50.90390042916931        50.92214644397393        50.94039245877855        50.958664378329274       50.97608227399161        50.987291609967826       50.99861457628788        51.009937542607986       51.02126050892804        51.03024908711427        51.03640178937428        51.04255449163429        51.0487071938943         51.055020845319405       51.061338960533305       51.066093997581504       51.06928273676658        51.07243597921024        51.07522246135744        51.07800894350464        51.08079542565184        51.0835819077991         51.08527494039777        51.086660261197494       51.08804558199711        51.089430902796835       51.09081622359656        51.092201544396175       51.093535964003024       51.09414196649851        51.09472608081359        51.09531019512872        51.09589430944385        51.096478423758924       51.097062538074056       51.09764665238913        51.09790880053322        51.098151592838576       51.09839438514388        51.098637177449234       51.09887996975459        51.09912276205995        51.0993293253469         51.09953037783919        51.09969265371899        51.09976251570322        51.099832377687505       51.099902239671735       51.09997210165602        51.10004196364025        51.10011182562448        51.10018168760871        51.100251549593          51.10032141157723        51.100387298532496       51.100439074632675       51.10047962523629        51.10048945328526        51.10049928133424        51.10050910938327        51.10051893743224        51.10054435405277        51.10057234084951        51.10060032764625        51.10062831444293        51.10065630123961        51.10068428803635        51.100712274833086       51.10074026162977        51.100768248426505       51.1007961813458         51.10081042811703        51.1008246748882         51.100838921659374       51.1008531684306         51.10086775320974        51.10089152453622        51.10091529586276        51.1009390671893         51.100962838515784       51.10098660984238        51.10101038116886        51.10103415249546        51.10105792382194        51.101059367536095       51.10105102626039        51.101042684984805       51.1010343437091         51.101026002433514       51.10101766115787        51.10100931988222        51.10100562153889        51.101009053249186       51.1010124849596         51.10101591666995        51.101019348380305       51.1010227800906         51.101026211800956       51.10102964351137        51.101033075221665       51.10103536406996        51.10103668513602        51.1010380062022         51.101039327268325       51.10104064833445        51.101041969400626       51.10104329046669        51.10104461153287        51.10104593259899        51.101047253665115       51.101048817741          51.101056659626465       51.10106450151187        51.10107234339728        51.10108018528274        51.101088027168146       51.10109586905355        51.1011037109389         51.101111552824364       51.101117573928775       51.1011200136258         51.10112245332277        51.10112489301969        51.10112733271666        51.10112977241357        51.10113221211054        51.10113465180751        51.101137091504484       51.1011395312014         51.101141970898425       51.10114400423606        51.10114487795795        51.10114575167984        51.10114662540184        51.10114749912373        51.10114837284567        51.101149246567616       51.10115012028945        51.10115099401145        51.101151707513566       51.10115229683572        51.101152886157934       51.101153475480146       51.1011540648023         51.101154654124514       51.101155243446726       51.10115583276888        51.101156422091094       51.10115701141325        51.101157600735405       51.10115816911991        51.10115872762174        51.10115928612362        51.1011598446255         51.10116040312738        51.101160961629205       51.101161520131086       51.10116207863291        51.101162637134905       51.10116390430949        51.10116521942075        51.10116653453207        51.101167849643275       51.10116916475454        51.1011704798658         51.101171794977006       51.101173110088325       51.10117442519959        51.10117574031085        51.101176932764815       51.1011778204732         51.10117870818158        51.1011795958899         51.10118048359823        51.101181371306666       51.10118225901505        51.10118314672337        51.1011840344317         51.10118526304774        51.10118759839747        51.101189933747094       51.10119226909683        51.10119460444645        51.101196939796125       51.10119927514586        51.10120161049548        51.101203945845214       51.10120628119489        51.10120861654457        51.10120902908625        51.10120930109923        51.101209573112214       51.101209845125084       51.101210117138066       51.10121038915099        51.101210661163975       51.101210933176844       51.10121120518983        51.10121275643752        51.10121645325734        51.101220150077154       51.101223846896914       51.10122754371673        51.10123124053649        51.10123493735625        51.10123863417607        51.10124233099589        51.10124602781559        51.10124491752089        51.10124280101331        51.10124068450568        51.10123856799805        51.10123645149042        51.10123433498285        51.10123221847522        51.10123010196759        51.101227985460014       51.10122586895238        51.10122082261569        51.101209279321665       51.10119773602764        51.10118619273368        51.10117464943971        51.10116310614569        51.10115156285167        51.10114001955776        51.101128476263796       51.101117093527364       51.101107671227965       51.10109824892851        51.10108882662905        51.101079404329596       51.1010699820302         51.10106055973074        51.10105113743123        51.101041715131885       51.10105242767702        51.10106588592009        51.10107934416311        51.10109280240613        51.10110626064909        51.101119718892164       51.10113317713524        51.10114663537826        51.10114038596316        51.10110927264435        51.10107815932548        51.101047046006556       51.10101593268769        51.10098481936882        51.10095370604995        51.10092259273108        51.10089147941221        51.100860366093286       51.10082925277442        51.10079813945555        51.10076702613662        51.100735912817754       51.100715401200034       51.10071308826889        51.100710775337745       51.10070022582238        51.10068396253695        51.10067224841731        51.1006918294413         51.10071141046518        51.10073099148906        51.10075057251299        51.10077015353693        51.10078973456086        51.10080931558474        51.100828896608675       51.10084847763255        51.10086805865649        51.10088763968042        51.10090722070436        51.10092680172829        51.100930144206984       51.10090741231056        51.1008846804142         51.10086194851783        51.100839216621466       51.1008164847251         51.100793752828736       51.100771020932314       51.100748289036005       51.10072555713958        51.10070282524322        51.100680093346796       51.10065736145049        51.100634629554065       51.10062386792936        51.10063683629181        51.10063914443771        51.10062312168992        51.10062417085658        51.10064516837713        51.100666165897564       51.100687163418          51.100708160938495       51.10072915845893        51.100750155979426       51.10077115349992        51.10079215102036        51.10081314854085        51.10083414606129        51.10085514358178        51.100876141102276       51.10089713862271        51.10090377758695        51.10088107372184        51.10085836985678        51.100835665991724       51.10081296212667        51.10079025826161        51.100767554396555       51.1007448505315         51.100722146666385       51.100699442801385       51.10067673893633        51.100654035071216       51.1006313312061         51.100608627341046       51.100585923476046       51.100590393146206       51.10059380307314        51.10057922540932        51.100598862521906       51.100620705071094       51.100642547620396       51.10066439016964        51.10068623271894        51.10070807526819        51.100729917817375       51.10075176036662        51.10077360291592        51.10079544546517        51.10081728801441        51.10083913056366        51.1008609731129         51.1008828156622         51.10089611119702        51.10087898276197        51.10086185432681        51.10084472589165        51.1008275974566         51.100810469021496       51.10079334058639        51.10077621215129        51.10075908371613        51.10074195528102        51.10072482684592        51.100707698410815       51.10069056997571        51.10067344154061        51.100656313105446       51.100661077013626       51.10067888981848        51.10070386297292        51.10073660525137        51.10077696204098        51.100817318830536       51.10085767562009        51.100898032409646       51.10093838919926        51.100978745988755       51.10101910277831        51.10105945956798        51.10109981635753        51.10114017314703        51.10118052993664        51.101220886726196       51.10126124351575        51.101301600305305       51.101272758538585       51.101237723084296       51.10120268762995        51.10116765217566        51.10113261672143        51.101097581267084       51.10106254581285        51.10102751035856        51.100992474904274       51.100957439449985       51.10092240399564        51.10088736854135        51.10085233308706        51.10081729763277        51.10078681242618        51.10076532754806        51.10077633767082        51.10080039577207        51.10083580787659        51.10087121998123        51.10090663208581        51.10094204419039        51.10097745629491        51.10101286839955        51.101048280504074       51.101083692608654       51.101119104713234       51.101154516817815       51.10118992892245        51.10122534102703        51.10126075313161        51.10129616523619        51.10129079977514        51.101254359301265       51.101217918827444       51.10118147835351        51.10114503787969        51.10110859740581        51.101072156931934       51.101035716458114       51.100999275984236       51.10096283551036        51.100926395036424       51.100889954562604       51.100853514088726       51.100817073614905       51.100780633141085       51.10075713788177        51.100743793895276       51.100746799045965       51.10076660855913        51.10079155717898        51.100816505798775       51.10084145441863        51.10086640303848        51.10089135165833        51.100916300278186       51.10094124889804        51.10096619751789        51.100991146137744       51.1010160947576         51.10104104337745        51.1010659919973         51.101090940617155       51.101098929202976       51.10103559810938        51.10097226701578        51.10090893592218        51.10084560482858        51.10078227373498        51.100718942641436       51.100655611547836       51.10059228045424        51.10052894936064        51.10046561826704        51.10040228717344        51.100338956079895       51.100275624986295       51.100212293892696       51.10011622246304        51.10000000000008
31                       49.040332076707955       49.207407089979654       49.36735168851743        49.5184792471282         49.659850421566546       49.798249186079715       49.923520812958884       50.04829894674879        50.164373677708625       50.273082363808044       50.38239709050828        50.44563988530729        50.50946772192583        50.56833653803221        50.61759678943321        50.66690475385599        50.70754919730507        50.74658649488532        50.78524054247083        50.815304797520184       50.84418640811265        50.872032146780384       50.89408198013609        50.912996671211545       50.931911362286996       50.95085271340719        50.96892561374864        50.98065249685368        50.99249886885025        51.00434524084682        51.01619161284333        51.02562356905855        51.032122429662536       51.03862129026646        51.04512015087039        51.05179058436295        51.058465776284265       51.063506028930306       51.066907974581          51.070272493701964       51.073250313520816       51.07622813333967        51.07920595315852        51.08218377297737        51.08400319755981        51.085496633729974       51.08699006990014        51.08848350607042        51.08997694224058        51.091470378410804       51.092909530823874       51.09356814501956        51.09420319252513        51.094838240030754       51.095473287536265       51.09610833504183        51.0967433825474         51.09737843005297        51.09766564054803        51.097931939911064       51.0981982392741         51.098464538637245       51.09873083800028        51.09899713736331        51.09922336634645        51.09944350022556        51.0996213961688         51.09969862905905        51.0997758619493         51.099853094839546       51.099930327729794       51.10000756062004        51.10008479351029        51.10016202640054        51.100239259290845       51.10031649218109        51.10038922737215        51.100445996294525       51.10049054359615        51.100501642095765       51.10051274059538        51.10052383909499        51.10053493759466        51.100561841389776       51.100591351093726       51.10062086079756        51.1006503705014         51.10067988020535        51.100709389909184       51.10073889961302        51.10076840931697        51.100797919020806       51.10082737049703        51.10084203076809        51.1008566910391         51.100871351310104       51.10088601158117        51.100901008895846       51.100925166549814       51.10094932420384        51.100973481857864       51.100997639511945       51.10102179716597        51.101045954819995       51.101070112474076       51.1010942701281         51.101095852102674       51.1010875403731         51.10107922864347        51.1010709169139         51.101062605184325       51.101054293454695       51.101045981725065       51.10104229414219        51.10104570776423        51.10104912138627        51.10105253500831        51.10105594863029        51.10105936225233        51.10106277587437        51.10106618949641        51.10106960311839        51.10107191427164        51.101073291848024       51.101074669424406       51.10107604700073        51.101077424577056       51.10107880215344        51.10108017972982        51.1010815573062         51.101082934882584       51.101084312458966       51.10108593198231        51.101093801859236       51.10110167173616        51.1011095416132         51.10111741149012        51.1011252813671         51.101133151244085       51.10114102112095        51.10114889099793        51.101154947832015       51.101157438479106       51.1011599291262         51.10116241977323        51.101164910420266       51.1011674010673         51.10116989171445        51.10117238236148        51.10117487300852        51.10117736365561        51.1011798543027         51.1011819353547         51.101182847557084       51.101183759759465       51.101184671961846       51.10118558416417        51.10118649636661        51.10118740856899        51.10118832077137        51.101189232973695       51.10118997453702        51.10119058384487        51.10119119315266        51.101191802460505       51.10119241176835        51.10119302107614        51.10119363038393        51.10119423969178        51.101194848999626       51.101195458307416       51.10119606761526        51.10119665239233        51.10119722559085        51.101197798789485       51.10119837198806        51.10119894518664        51.101199518385215       51.10120009158379        51.10120066478237        51.101201237981          51.10120252163671        51.10120385334966        51.10120518506267        51.10120651677562        51.10120784848863        51.10120918020158        51.10121051191459        51.10121184362754        51.10121317534055        51.1012145070535         51.101215716004674       51.101216619950435       51.101217523896196       51.1012184278419         51.10121933178766        51.10122023573342        51.10122113967918        51.101222043624944       51.101222947570704       51.101224193330665       51.101226548767556       51.10122890420439        51.10123125964128        51.101233615078115       51.10123597051495        51.10123832595184        51.101240681388674       51.101243036825565       51.1012453922624         51.10124774769929        51.10124817279717        51.101248456815824       51.101248740834535       51.101249024853246       51.10124930887196        51.101249592890554       51.10124987690932        51.101250160927975       51.10125044494663        51.101251992206926       51.101255658214995       51.10125932422312        51.10126299023119        51.10126665623926        51.10127032224739        51.10127398825546        51.10127765426353        51.101281320271596       51.101284986279666       51.101283816061596       51.10128163353693        51.10127945101226        51.10127726848765        51.10127508596304        51.10127290343843        51.10127072091382        51.101268538389206       51.101266355864595       51.10126417333993        51.10125906899168        51.10124748543831        51.101235901884934       51.10122431833162        51.1012127347783         51.10120115122493        51.10118956767161        51.10117798411824        51.101166400564864       51.10115497863285        51.1011455301246         51.10113608161646        51.101126633108265       51.10111718460007        51.10110773609193        51.10109828758374        51.101088839075544       51.101079390567406       51.10109005629283        51.10110346490558        51.10111687351832        51.10113028213107        51.101143690743754       51.10115709935644        51.10117050796919        51.10118391658193        51.10117757937792        51.101146330127904       51.10111508087789        51.10108383162782        51.101052582377804       51.10102133312773        51.10099008387772        51.10095883462765        51.10092758537769        51.10089633612756        51.10086508687755        51.100833837627476       51.10080258837746        51.10077133912739        51.100750645370795       51.100748070981695       51.10074549659254        51.10073494578495        51.10071886168595        51.10070730256626        51.10072687220304        51.10074644183976        51.10076601147642        51.10078558111314        51.10080515074986        51.10082472038664        51.1008442900233         51.10086385966008        51.10088342929674        51.10090299893346        51.10092256857024        51.10094213820685        51.10096170784368        51.10096499973997        51.10094215432508        51.10091930891019        51.10089646349536        51.10087361808053        51.10085077266558        51.10082792725075        51.1008050818358         51.10078223642097        51.100759391006136       51.1007365455913         51.100713700176414       51.100690854761524       51.10066800934669        51.10065708327204        51.10066978621745        51.10067200355536        51.10065619025045        51.10065737884116        51.100678433969165       51.100699489097224       51.10072054422528        51.10074159935334        51.1007626544814         51.10078370960946        51.10080476473752        51.10082581986558        51.10084687499358        51.10086793012164        51.10088898524964        51.1009100403777         51.100931095505814       51.10093774150022        51.100914941306655       51.100892141113036       51.10086934091947        51.10084654072591        51.10082374053235        51.100800940338786       51.10077814014522        51.100755339951604       51.1007325397581         51.10070973956448        51.10068693937092        51.1006641391773         51.100641338983735       51.10061853879023        51.100622795414836       51.10062612990242        51.100611813713385       51.10063156932296        51.100653521152935       51.10067547298297        51.10069742481295        51.100719376642985       51.10074132847302        51.100763280303          51.100785232133035       51.10080718396301        51.10082913579305        51.10085108762303        51.10087303945306        51.1008949912831         51.10091694311308        51.100930341709955       51.10091329420038        51.100896246690866       51.100879199181236       51.10086215167172        51.100845104162204       51.10082805665263        51.10081100914306        51.100793961633485       51.10077691412391        51.100759866614396       51.10074281910488        51.10072577159531        51.100708724085735       51.10069167657622        51.100696360954316       51.10071404596698        51.1007394459034         51.10077247792589        51.10081299014854        51.100853502371194       51.100894014593905       51.10093452681667        51.10097503903933        51.10101555126198        51.10105606348469        51.1010965757074         51.10113708793011        51.10117760015271        51.10121811237548        51.10125862459819        51.10129913682084        51.10133964904355        51.10131086618537        51.101275881000106       51.10124089581484        51.10120591062963        51.101170925444364       51.1011359402591         51.10110095507389        51.10106596988868        51.101030984703414       51.100995999518204       51.100961014332995       51.10092602914767        51.10089104396246        51.100856058777254       51.10082549766304        51.10080368730155        51.100814878809274       51.10083923001241        51.10087462334968        51.100910016686896       51.10094541002411        51.10098080336144        51.10101619669865        51.101051590035866       51.10108698337308        51.10112237671035        51.10115777004762        51.10119316338489        51.101228556722106       51.101263950059376       51.10129934339659        51.10133473673386        51.10132928830092        51.101292715927286       51.10125614355371        51.10121957118008        51.10118299880651        51.10114642643288        51.101109854059246       51.10107328168567        51.10103670931204        51.10100013693841        51.100963564564836       51.10092699219126        51.10089041981763        51.10085384744406        51.10081727507048        51.100793214952944       51.100779258346506       51.100781576539475       51.10080070035008        51.10082496365129        51.100849226952505       51.10087349025372        51.100897753554875       51.10092201685609        51.100946280157245       51.10097054345846        51.10099480675967        51.10101907006083        51.101043333361986       51.101067596663256       51.10109185996441        51.10111612326568        51.101123279685225       51.10105849890749        51.100993718129814       51.10092893735208        51.1008641565744         51.10079937579667        51.100734595018935       51.1006698142412         51.10060503346347        51.10054025268573        51.100475471908055       51.10041069113032        51.100345910352644       51.10028112957497        51.10021634879723        51.1001183858769         51.10000000000008
[truncated: 21,127,168 more chars]
