# Supplementary material for: Numerical simulation research on thermal insulation performance of composite heat-insulation zone structure in hydrothermal high-temperature mine
Source: Sci Rep. 2024 Jun 18;14:14096. doi: 10.1038/s41598-024-64702-4 (PMC11189482; doi:10.1038/s41598-024-64702-4)
Supplement: Supplementary file 1 — Supplementary Information. [file 41598_2024_64702_MOESM1_ESM.zip › Heat-regulating circle scenario 4-3.xlsx]

## Sheet: Sheet1
0	51.1003	51.0999	51.1	51.1	51.1	51.1	51.1	51.1	51.1	51.1	51.1	51.1	51.1	51.1	51.1	51.1	51.1	51.1	51.1	51.1	51.1	51.1	51.1	51.1	51.1	51.1	51.1	51.1	51.1	51.1	51.1	51.1	51.1	51.1	51.1	51.1	51.1	51.1	51.1	51.1	51.1	51.1	51.1	51.1	51.1	51.1	51.1	51.1	51.1
1	50.9584	50.9919	51.0178	51.0374	51.0517	51.0644	51.0724	51.0797	51.0853	51.0894	51.0936	51.095	51.0965	51.0977	51.0982	51.0988	51.0991	51.0994	51.0996	51.0997	51.0998	51.0999	51.0999	51.0999	51.0999	51.1	51.1	51.1	51.1	51.1	51.1	51.1	51.1	51.1	51.1	51.1	51.1	51.1	51.1	51.1	51.1	51.1	51.1	51.1	51.1	51.1	51.1	51.1	51.1
2	50.8132	50.8784	50.9294	50.9686	50.9974	51.0234	51.04	51.0554	51.0673	51.0763	51.0853	51.0885	51.0918	51.0944	51.0958	51.0971	51.0978	51.0984	51.099	51.0992	51.0994	51.0996	51.0997	51.0998	51.0998	51.0999	51.0999	51.1	51.1	51.1	51.1	51.1	51.1	51.1	51.1	51.1	51.1	51.1	51.1	51.1	51.1	51.1	51.1	51.1	51.1	51.1	51.1	51.1	51.1
3	50.6544	50.7434	50.8161	50.8744	50.9195	50.9607	50.9887	51.0151	51.0362	51.0527	51.0693	51.0757	51.0822	51.0874	51.0903	51.0932	51.0948	51.0961	51.0974	51.098	51.0985	51.099	51.0992	51.0994	51.0995	51.0997	51.0998	51.0999	51.0999	51.0999	51.1	51.1	51.1	51.1	51.1	51.1	51.1	51.1	51.1	51.1	51.1	51.1	51.1	51.1	51.1	51.1	51.1	51.1	51.1
4	50.4996	50.6106	50.7036	50.7801	50.8407	50.8967	50.936	50.9733	51.0035	51.0277	51.052	51.0617	51.0715	51.0794	51.084	51.0886	51.0912	51.0933	51.0955	51.0965	51.0974	51.0982	51.0986	51.0989	51.0991	51.0994	51.0997	51.0997	51.0998	51.0998	51.0999	51.0999	51.1	51.1	51.1	51.1	51.1	51.1	51.1	51.1	51.1	51.1	51.1	51.1	51.1	51.1	51.1	51.1	51.1
5	50.357	50.4847	50.5938	50.6854	50.7596	50.8287	50.8788	50.9266	50.966	50.9982	51.0305	51.0439	51.0574	51.0686	51.0753	51.0819	51.0858	51.0891	51.0924	51.094	51.0955	51.0968	51.0975	51.098	51.0984	51.0989	51.0993	51.0994	51.0995	51.0997	51.0998	51.0999	51.0999	51.0999	51.0999	51.1	51.1	51.1	51.1	51.1	51.1	51.1	51.1	51.1	51.1	51.1	51.1	51.1	51.1
6	50.2234	50.3637	50.4859	50.5904	50.6768	50.7578	50.8183	50.8763	50.9249	50.9653	51.0059	51.0234	51.041	51.0556	51.0647	51.0737	51.0792	51.0839	51.0884	51.0908	51.093	51.0949	51.096	51.0968	51.0975	51.0982	51.0988	51.099	51.0992	51.0994	51.0996	51.0998	51.0998	51.0998	51.0999	51.0999	51.1	51.1	51.1	51.1	51.1	51.1	51.1	51.1	51.1	51.1	51.1	51.1	51.1
7	50.0988	50.2478	50.38	50.4951	50.5922	50.6839	50.7544	50.8225	50.8802	50.9292	50.9783	51.0001	51.022	51.0405	51.0523	51.064	51.0713	51.0775	51.0837	51.087	51.09	51.0926	51.0942	51.0952	51.0963	51.0973	51.0982	51.0985	51.0988	51.0991	51.0994	51.0996	51.0997	51.0997	51.0998	51.0999	51.0999	51.1	51.1	51.1	51.1	51.1	51.1	51.1	51.1	51.1	51.1	51.1	51.1
8	50.0218	50.1731	50.3086	50.4278	50.5297	50.6264	50.7023	50.7759	50.839	50.8934	50.9479	50.973	50.9983	51.0198	51.0341	51.0483	51.0575	51.0657	51.0737	51.0783	51.0825	51.0864	51.0888	51.0905	51.0922	51.094	51.0955	51.0962	51.0968	51.0974	51.098	51.0985	51.0987	51.0989	51.0991	51.0993	51.0995	51.0996	51.0996	51.0997	51.0998	51.0998	51.0999	51.0999	51.0999	51.0999	51.1	51.1	51.1
9	49.9553	50.1079	50.2455	50.3676	50.473	50.5734	50.6536	50.7316	50.7993	50.8582	50.9173	50.9453	50.9736	50.9979	51.0147	51.0314	51.0426	51.0527	51.0625	51.0686	51.0741	51.0792	51.0826	51.0851	51.0875	51.09	51.0923	51.0933	51.0943	51.0953	51.0963	51.097	51.0974	51.0978	51.0981	51.0985	51.0989	51.0991	51.0992	51.0994	51.0995	51.0995	51.0996	51.0997	51.0998	51.0998	51.0999	51.0999	51.0999
10	49.8888	50.0427	50.1825	50.3074	50.4163	50.5204	50.6049	50.6874	50.7595	50.823	50.8867	50.9177	50.949	50.9761	50.9953	51.0144	51.0276	51.0396	51.0514	51.0588	51.0657	51.0721	51.0764	51.0796	51.0828	51.0861	51.0891	51.0905	51.0919	51.0932	51.0946	51.0956	51.0962	51.0967	51.0972	51.0978	51.0983	51.0986	51.0988	51.099	51.0991	51.0993	51.0994	51.0996	51.0997	51.0997	51.0998	51.0998	51.0999
11	49.8223	49.9776	50.1195	50.2472	50.3596	50.4675	50.5562	50.6431	50.7198	50.7878	50.8561	50.89	50.9243	50.9543	50.9759	50.9975	51.0127	51.0266	51.0402	51.0491	51.0573	51.0649	51.0702	51.0742	51.0782	51.0821	51.0858	51.0876	51.0894	51.0912	51.093	51.0942	51.0949	51.0956	51.0963	51.097	51.0977	51.0982	51.0984	51.0986	51.0988	51.099	51.0992	51.0994	51.0995	51.0996	51.0997	51.0997	51.0998
12	49.7559	49.9124	50.0564	50.187	50.3029	50.4145	50.5075	50.5989	50.68	50.7526	50.8254	50.8624	50.8997	50.9324	50.9565	50.9805	50.9977	51.0135	51.0291	51.0393	51.0489	51.0578	51.064	51.0687	51.0735	51.0782	51.0826	51.0848	51.0869	51.0891	51.0913	51.0928	51.0937	51.0945	51.0954	51.0962	51.0971	51.0977	51.098	51.0983	51.0985	51.0988	51.099	51.0993	51.0994	51.0995	51.0996	51.0997	51.0997
13	49.6894	49.8472	49.9934	50.1268	50.2463	50.3615	50.4589	50.5546	50.6403	50.7174	50.7948	50.8348	50.875	50.9106	50.9371	50.9636	50.9828	51.0005	51.0179	51.0296	51.0404	51.0506	51.0577	51.0633	51.0688	51.0743	51.0794	51.0819	51.0845	51.087	51.0896	51.0914	51.0924	51.0935	51.0945	51.0955	51.0965	51.0972	51.0976	51.0979	51.0982	51.0985	51.0988	51.0991	51.0993	51.0994	51.0995	51.0996	51.0997
14	49.6229	49.782	49.9303	50.0666	50.1896	50.3085	50.4102	50.5104	50.6005	50.6822	50.7642	50.8071	50.8504	50.8887	50.9177	50.9466	50.9678	50.9874	51.0068	51.0198	51.032	51.0435	51.0515	51.0578	51.0641	51.0703	51.0762	51.0791	51.082	51.085	51.0879	51.09	51.0912	51.0924	51.0935	51.0947	51.0959	51.0967	51.0972	51.0976	51.0979	51.0983	51.0986	51.099	51.0992	51.0993	51.0994	51.0995	51.0996
15	49.5702	49.7303	49.8801	50.0183	50.1436	50.2651	50.3697	50.4729	50.5662	50.6511	50.7363	50.7814	50.8269	50.8674	50.8983	50.9292	50.9521	50.9734	50.9944	51.0087	51.0221	51.0348	51.0438	51.0509	51.058	51.065	51.0716	51.075	51.0784	51.0819	51.0853	51.0878	51.0892	51.0906	51.092	51.0934	51.0948	51.0958	51.0964	51.0969	51.0973	51.0977	51.0982	51.0986	51.0988	51.099	51.0991	51.0993	51.0995
16	49.5268	49.6876	49.8385	49.978	50.1049	50.228	50.3346	50.44	50.5355	50.6227	50.7103	50.7571	50.8042	50.8464	50.8789	50.9114	50.9358	50.9586	50.9811	50.9967	51.0113	51.0251	51.0351	51.043	51.0509	51.0589	51.0663	51.0702	51.0741	51.0781	51.082	51.0849	51.0866	51.0883	51.09	51.0917	51.0934	51.0946	51.0953	51.0959	51.0965	51.097	51.0976	51.0981	51.0984	51.0986	51.0988	51.099	51.0992
17	49.4834	49.6449	49.7968	49.9376	50.0661	50.191	50.2996	50.4071	50.5048	50.5943	50.6842	50.7327	50.7816	50.8254	50.8596	50.8937	50.9196	50.9438	50.9678	50.9846	51.0005	51.0155	51.0264	51.0352	51.0439	51.0527	51.0609	51.0653	51.0698	51.0743	51.0788	51.0821	51.0841	51.086	51.088	51.09	51.092	51.0934	51.0942	51.095	51.0956	51.0963	51.097	51.0976	51.098	51.0982	51.0985	51.0987	51.099
18	49.44	49.6022	49.7551	49.8972	50.0274	50.1539	50.2646	50.3742	50.4741	50.5659	50.6581	50.7083	50.7589	50.8044	50.8402	50.876	50.9034	50.9291	50.9545	50.9726	50.9896	51.0058	51.0177	51.0273	51.0369	51.0465	51.0555	51.0605	51.0655	51.0705	51.0755	51.0793	51.0815	51.0838	51.086	51.0883	51.0906	51.0922	51.0931	51.094	51.0948	51.0956	51.0963	51.0971	51.0975	51.0978	51.0981	51.0984	51.0987
19	49.3965	49.5595	49.7135	49.8569	49.9886	50.1168	50.2296	50.3413	50.4435	50.5375	50.6321	50.6839	50.7362	50.7834	50.8208	50.8582	50.8871	50.9143	50.9412	50.9605	50.9788	50.9961	51.009	51.0194	51.0299	51.0403	51.0502	51.0557	51.0612	51.0667	51.0723	51.0765	51.079	51.0815	51.084	51.0866	51.0892	51.091	51.092	51.0931	51.094	51.0949	51.0957	51.0966	51.0971	51.0974	51.0978	51.0981	51.0985
20	49.3531	49.5168	49.6718	49.8165	49.9499	50.0798	50.1946	50.3084	50.4128	50.5091	50.606	50.6596	50.7136	50.7625	50.8015	50.8405	50.8709	50.8996	50.9279	50.9485	50.9679	50.9865	51.0003	51.0116	51.0229	51.0342	51.0448	51.0508	51.0569	51.063	51.069	51.0736	51.0764	51.0792	51.082	51.0849	51.0877	51.0898	51.091	51.0921	51.0931	51.0941	51.0951	51.0961	51.0967	51.0971	51.0975	51.0979	51.0983
21	49.3097	49.4741	49.6301	49.7762	49.9111	50.0427	50.1595	50.2755	50.3821	50.4808	50.58	50.6352	50.6909	50.7415	50.7821	50.8227	50.8546	50.8848	50.9146	50.9364	50.9571	50.9768	50.9916	51.0037	51.0158	51.028	51.0394	51.046	51.0526	51.0592	51.0658	51.0708	51.0739	51.077	51.08	51.0832	51.0863	51.0886	51.0899	51.0912	51.0923	51.0934	51.0945	51.0956	51.0962	51.0967	51.0971	51.0976	51.098
22	49.2733	49.4382	49.595	49.742	49.8782	50.011	50.1294	50.2469	50.3552	50.4556	50.5566	50.6131	50.6701	50.722	50.764	50.8059	50.839	50.8704	50.9015	50.9243	50.9461	50.9668	50.9824	50.9953	51.0082	51.0212	51.0333	51.0404	51.0475	51.0547	51.0618	51.0673	51.0706	51.074	51.0774	51.0809	51.0843	51.0868	51.0883	51.0897	51.091	51.0923	51.0935	51.0948	51.0954	51.096	51.0965	51.097	51.0975
23	49.2474	49.4126	49.5697	49.7172	49.8539	49.9874	50.1065	50.2248	50.334	50.4353	50.5372	50.5945	50.6523	50.705	50.7477	50.7905	50.8244	50.8567	50.8886	50.9122	50.9347	50.9563	50.9726	50.9862	50.9998	51.0133	51.0262	51.0338	51.0414	51.0491	51.0567	51.0626	51.0664	51.0701	51.0738	51.0776	51.0815	51.0842	51.0859	51.0876	51.089	51.0905	51.0919	51.0934	51.0942	51.0948	51.0954	51.0961	51.0967
24	49.2215	49.3869	49.5444	49.6923	49.8297	49.9637	50.0836	50.2028	50.3128	50.4151	50.5179	50.5759	50.6344	50.6879	50.7314	50.775	50.8098	50.8429	50.8757	50.9001	50.9234	50.9457	50.9628	50.977	50.9913	51.0055	51.019	51.0271	51.0353	51.0435	51.0517	51.058	51.0621	51.0662	51.0702	51.0744	51.0786	51.0816	51.0835	51.0854	51.0871	51.0887	51.0903	51.092	51.0929	51.0936	51.0944	51.0951	51.0959
25	49.1956	49.3613	49.5191	49.6675	49.8054	49.9401	50.0608	50.1807	50.2916	50.3948	50.4985	50.5573	50.6166	50.6708	50.7152	50.7596	50.7952	50.8292	50.8627	50.888	50.9121	50.9352	50.953	50.9679	50.9828	50.9977	51.0119	51.0205	51.0292	51.0379	51.0466	51.0534	51.0578	51.0622	51.0666	51.0712	51.0757	51.079	51.0812	51.0833	51.0851	51.0869	51.0887	51.0906	51.0916	51.0925	51.0933	51.0942	51.095
26	49.1697	49.3356	49.4938	49.6427	49.7811	49.9165	50.0379	50.1586	50.2704	50.3745	50.4792	50.5387	50.5987	50.6537	50.6989	50.7441	50.7806	50.8154	50.8498	50.8759	50.9008	50.9247	50.9432	50.9587	50.9743	50.9899	51.0047	51.0138	51.0231	51.0323	51.0415	51.0488	51.0535	51.0583	51.0631	51.0679	51.0728	51.0764	51.0788	51.0811	51.0831	51.0851	51.0872	51.0892	51.0904	51.0913	51.0923	51.0932	51.0942
27	49.1439	49.31	49.4685	49.6178	49.7569	49.8928	50.015	50.1366	50.2492	50.3542	50.4598	50.5201	50.5809	50.6366	50.6826	50.7287	50.766	50.8016	50.8369	50.8638	50.8895	50.9142	50.9334	50.9496	50.9658	50.9821	50.9976	51.0072	51.017	51.0267	51.0365	51.0441	51.0492	51.0544	51.0595	51.0647	51.07	51.0739	51.0764	51.0789	51.0811	51.0834	51.0856	51.0878	51.0891	51.0902	51.0912	51.0923	51.0933
28	49.118	49.2844	49.4432	49.593	49.7326	49.8692	49.9921	50.1145	50.228	50.3339	50.4405	50.5015	50.563	50.6196	50.6664	50.7132	50.7514	50.7879	50.824	50.8516	50.8781	50.9036	50.9235	50.9404	50.9574	50.9743	50.9904	51.0006	51.0108	51.0211	51.0314	51.0395	51.045	51.0504	51.0559	51.0615	51.0671	51.0713	51.074	51.0768	51.0792	51.0816	51.084	51.0864	51.0878	51.089	51.0902	51.0913	51.0925
29	49.0921	49.2587	49.4179	49.5682	49.7084	49.8455	49.9693	50.0924	50.2068	50.3136	50.4211	50.4829	50.5452	50.6025	50.6501	50.6978	50.7368	50.7741	50.8111	50.8395	50.8668	50.8931	50.9137	50.9313	50.9489	50.9665	50.9832	50.9939	51.0047	51.0155	51.0263	51.0349	51.0407	51.0465	51.0523	51.0583	51.0642	51.0687	51.0717	51.0746	51.0772	51.0798	51.0824	51.085	51.0865	51.0878	51.0891	51.0904	51.0917
30	49.0662	49.2331	49.3926	49.5433	49.6841	49.8219	49.9464	50.0704	50.1856	50.2934	50.4018	50.4642	50.5273	50.5854	50.6339	50.6824	50.7222	50.7603	50.7982	50.8274	50.8555	50.8826	50.9039	50.9221	50.9404	50.9587	50.9761	50.9873	50.9986	51.0099	51.0213	51.0302	51.0364	51.0426	51.0487	51.055	51.0613	51.0661	51.0693	51.0724	51.0752	51.078	51.0808	51.0836	51.0853	51.0867	51.088	51.0894	51.0908
31	49.0403	49.2074	49.3674	49.5185	49.6599	49.7982	49.9235	50.0483	50.1644	50.2731	50.3824	50.4456	50.5095	50.5683	50.6176	50.6669	50.7075	50.7466	50.7852	50.8153	50.8442	50.872	50.8941	50.913	50.9319	50.9509	50.9689	50.9807	50.9925	51.0043	51.0162	51.0256	51.0321	51.0386	51.0451	51.0518	51.0585	51.0635	51.0669	51.0703	51.0733	51.0762	51.0792	51.0822	51.084	51.0855	51.087	51.0885	51.09
32	49.0145	49.1818	49.3421	49.4936	49.6356	49.7746	49.9006	50.0262	50.1432	50.2528	50.363	50.427	50.4916	50.5513	50.6013	50.6515	50.6929	50.7328	50.7723	50.8032	50.8329	50.8615	50.8843	50.9038	50.9234	50.943	50.9618	50.974	50.9864	50.9988	51.0111	51.021	51.0278	51.0347	51.0415	51.0486	51.0556	51.0609	51.0645	51.0681	51.0713	51.0744	51.0776	51.0808	51.0827	51.0843	51.0859	51.0875	51.0891
33	48.9886	49.1561	49.3168	49.4688	49.6113	49.751	49.8778	50.0042	50.122	50.2325	50.3437	50.4084	50.4738	50.5342	50.5851	50.636	50.6783	50.7191	50.7594	50.7911	50.8215	50.851	50.8744	50.8947	50.9149	50.9352	50.9546	50.9674	50.9803	50.9932	51.0061	51.0164	51.0236	51.0308	51.0379	51.0453	51.0527	51.0583	51.0622	51.0659	51.0693	51.0727	51.076	51.0794	51.0815	51.0832	51.0849	51.0866	51.0883
34	48.9627	49.1305	49.2915	49.444	49.5871	49.7273	49.8549	49.9821	50.1008	50.2122	50.3243	50.3898	50.4559	50.5171	50.5688	50.6206	50.6637	50.7053	50.7465	50.779	50.8102	50.8404	50.8646	50.8855	50.9065	50.9274	50.9475	50.9607	50.9742	50.9876	51.001	51.0117	51.0193	51.0268	51.0344	51.0421	51.0498	51.0557	51.0598	51.0638	51.0673	51.0709	51.0744	51.078	51.0802	51.082	51.0838	51.0856	51.0875
35	48.9368	49.1048	49.2662	49.4191	49.5628	49.7037	49.832	49.96	50.0796	50.192	50.305	50.3712	50.4381	50.5	50.5525	50.6051	50.6491	50.6915	50.7336	50.7668	50.7989	50.8299	50.8548	50.8764	50.898	50.9196	50.9403	50.9541	50.968	50.982	50.9959	51.0071	51.015	51.0229	51.0308	51.0389	51.047	51.0532	51.0574	51.0616	51.0654	51.0691	51.0728	51.0766	51.0789	51.0808	51.0828	51.0847	51.0866
36	48.9109	49.0792	49.2409	49.3943	49.5386	49.68	49.8092	49.938	50.0584	50.1717	50.2856	50.3526	50.4202	50.4829	50.5363	50.5897	50.6345	50.6778	50.7207	50.7547	50.7876	50.8194	50.845	50.8672	50.8895	50.9118	50.9331	50.9475	50.9619	50.9764	50.9908	51.0025	51.0107	51.019	51.0272	51.0356	51.0441	51.0506	51.055	51.0595	51.0634	51.0673	51.0713	51.0752	51.0776	51.0797	51.0817	51.0837	51.0858
37	48.8962	49.0645	49.2262	49.3798	49.5242	49.6658	49.7951	49.9242	50.0448	50.1584	50.2727	50.3399	50.4078	50.4708	50.5245	50.5782	50.6234	50.667	50.7103	50.7447	50.778	50.8102	50.8362	50.8588	50.8814	50.9041	50.9259	50.9405	50.9553	50.9702	50.985	50.997	51.0055	51.014	51.0225	51.0313	51.04	51.0467	51.0514	51.0561	51.0602	51.0643	51.0685	51.0726	51.0752	51.0774	51.0796	51.0818	51.084
38	48.8815	49.0498	49.2116	49.3652	49.5098	49.6516	49.7811	49.9104	50.0313	50.1452	50.2597	50.3272	50.3954	50.4587	50.5127	50.5667	50.6122	50.6563	50.6999	50.7347	50.7684	50.801	50.8273	50.8504	50.8734	50.8964	50.9186	50.9336	50.9488	50.9639	50.9791	50.9914	51.0002	51.009	51.0178	51.0269	51.0359	51.0429	51.0478	51.0527	51.057	51.0614	51.0657	51.0701	51.0728	51.0752	51.0775	51.0798	51.0821
39	48.8668	49.0351	49.197	49.3507	49.4954	49.6374	49.7671	49.8966	50.0178	50.132	50.2468	50.3146	50.3829	50.4465	50.5008	50.5552	50.6011	50.6455	50.6895	50.7247	50.7588	50.7917	50.8185	50.8419	50.8653	50.8888	50.9113	50.9266	50.9422	50.9577	50.9732	50.9859	50.995	51.004	51.0131	51.0225	51.0318	51.0391	51.0442	51.0493	51.0538	51.0584	51.0629	51.0675	51.0704	51.0729	51.0754	51.0778	51.0803
40	48.8521	49.0204	49.1824	49.3362	49.481	49.6231	49.7531	49.8828	50.0043	50.1187	50.2339	50.3019	50.3705	50.4344	50.489	50.5437	50.59	50.6347	50.6791	50.7147	50.7492	50.7825	50.8097	50.8335	50.8573	50.8811	50.904	50.9197	50.9356	50.9515	50.9674	50.9803	50.9897	50.9991	51.0084	51.0181	51.0277	51.0352	51.0406	51.0459	51.0506	51.0554	51.0602	51.0649	51.068	51.0706	51.0733	51.0759	51.0785
41	48.8374	49.0058	49.1677	49.3217	49.4666	49.6089	49.7391	49.8691	49.9908	50.1055	50.2209	50.2892	50.3581	50.4223	50.4772	50.5322	50.5788	50.624	50.6687	50.7047	50.7395	50.7733	50.8009	50.825	50.8492	50.8734	50.8967	50.9128	50.929	50.9453	50.9615	50.9748	50.9844	50.9941	51.0038	51.0137	51.0236	51.0314	51.037	51.0425	51.0475	51.0524	51.0574	51.0624	51.0656	51.0684	51.0711	51.0739	51.0767
42	48.8227	48.9911	49.1531	49.3071	49.4523	49.5947	49.7251	49.8553	49.9773	50.0923	50.208	50.2765	50.3457	50.4101	50.4654	50.5207	50.5677	50.6132	50.6583	50.6947	50.7299	50.7641	50.792	50.8166	50.8411	50.8657	50.8894	50.9058	50.9224	50.939	50.9556	50.9692	50.9792	50.9891	50.9991	51.0093	51.0196	51.0276	51.0334	51.0391	51.0443	51.0494	51.0546	51.0598	51.0632	51.0661	51.069	51.0719	51.0748
43	48.808	48.9764	49.1385	49.2926	49.4379	49.5804	49.7111	49.8415	49.9637	50.079	50.195	50.2638	50.3333	50.398	50.4536	50.5092	50.5566	50.6025	50.6479	50.6847	50.7203	50.7549	50.7832	50.8081	50.8331	50.8581	50.8821	50.8989	50.9158	50.9328	50.9498	50.9637	50.9739	50.9842	50.9944	51.0049	51.0155	51.0237	51.0297	51.0357	51.0411	51.0465	51.0518	51.0572	51.0608	51.0639	51.0669	51.07	51.073
44	48.7933	48.9617	49.1239	49.2781	49.4235	49.5662	49.6971	49.8277	49.9502	50.0658	50.1821	50.2511	50.3208	50.3859	50.4418	50.4977	50.5454	50.5917	50.6376	50.6747	50.7107	50.7457	50.7744	50.7997	50.825	50.8504	50.8748	50.8919	50.9093	50.9266	50.9439	50.9581	50.9687	50.9792	50.9897	51.0005	51.0114	51.0199	51.0261	51.0323	51.0379	51.0435	51.0491	51.0547	51.0584	51.0616	51.0648	51.068	51.0712
45	48.7786	48.947	49.1093	49.2635	49.4091	49.552	49.6831	49.8139	49.9367	50.0526	50.1691	50.2385	50.3084	50.3737	50.4299	50.4862	50.5343	50.5809	50.6272	50.6647	50.7011	50.7365	50.7656	50.7913	50.817	50.8427	50.8675	50.885	50.9027	50.9203	50.938	50.9526	50.9634	50.9742	50.985	50.9961	51.0073	51.0161	51.0225	51.0289	51.0347	51.0405	51.0463	51.0521	51.056	51.0593	51.0627	51.066	51.0694
46	48.7639	48.9323	49.0946	49.249	49.3947	49.5378	49.6691	49.8002	49.9232	50.0393	50.1562	50.2258	50.296	50.3616	50.4181	50.4748	50.5232	50.5702	50.6168	50.6547	50.6915	50.7272	50.7567	50.7828	50.8089	50.835	50.8602	50.8781	50.8961	50.9141	50.9321	50.947	50.9581	50.9692	50.9803	50.9918	51.0032	51.0122	51.0189	51.0255	51.0315	51.0375	51.0435	51.0495	51.0536	51.0571	51.0606	51.0641	51.0676
47	48.7492	48.9177	49.08	49.2345	49.3803	49.5235	49.655	49.7864	49.9097	50.0261	50.1433	50.2131	50.2836	50.3495	50.4063	50.4633	50.512	50.5594	50.6064	50.6447	50.6819	50.718	50.7479	50.7744	50.8008	50.8273	50.8529	50.8711	50.8895	50.9079	50.9263	50.9415	50.9529	50.9643	50.9757	50.9874	50.9991	51.0084	51.0153	51.0221	51.0283	51.0345	51.0408	51.047	51.0512	51.0548	51.0585	51.0621	51.0657
48	48.7345	48.903	49.0654	49.22	49.3659	49.5093	49.641	49.7726	49.8961	50.0129	50.1303	50.2004	50.2712	50.3373	50.3945	50.4518	50.5009	50.5487	50.596	50.6347	50.6723	50.7088	50.7391	50.7659	50.7928	50.8197	50.8456	50.8642	50.8829	50.9017	50.9204	50.936	50.9476	50.9593	50.971	50.983	50.995	51.0046	51.0117	51.0187	51.0251	51.0316	51.038	51.0444	51.0488	51.0526	51.0563	51.0601	51.0639
49	48.7198	48.8883	49.0508	49.2054	49.3516	49.4951	49.627	49.7588	49.8826	49.9997	50.1174	50.1877	50.2588	50.3252	50.3827	50.4403	50.4898	50.5379	50.5856	50.6247	50.6627	50.6996	50.7302	50.7575	50.7847	50.812	50.8383	50.8572	50.8763	50.8954	50.9145	50.9304	50.9424	50.9543	50.9663	50.9786	50.9909	51.0007	51.0081	51.0153	51.022	51.0286	51.0352	51.0418	51.0464	51.0503	51.0542	51.0582	51.0621
50	48.7051	48.8736	49.0361	49.1909	49.3372	49.4808	49.613	49.745	49.8691	49.9864	50.1044	50.175	50.2463	50.313	50.3709	50.4288	50.4787	50.5271	50.5752	50.6147	50.6531	50.6904	50.7214	50.749	50.7767	50.8043	50.8311	50.8503	50.8698	50.8892	50.9087	50.9249	50.9371	50.9494	50.9616	50.9742	50.9868	50.9969	51.0045	51.0119	51.0188	51.0256	51.0324	51.0393	51.044	51.048	51.0521	51.0562	51.0603
51	48.6904	48.8589	49.0215	49.1764	49.3228	49.4666	49.599	49.7313	49.8556	49.9732	50.0915	50.1624	50.2339	50.3009	50.3591	50.4173	50.4675	50.5164	50.5648	50.6047	50.6435	50.6812	50.7126	50.7406	50.7686	50.7966	50.8238	50.8434	50.8632	50.883	50.9028	50.9193	50.9318	50.9444	50.9569	50.9698	50.9827	50.9931	51.0008	51.0085	51.0156	51.0226	51.0297	51.0367	51.0415	51.0458	51.05	51.0542	51.0584
52	48.6757	48.8442	49.0069	49.1619	49.3084	49.4524	49.585	49.7175	49.8421	49.96	50.0785	50.1497	50.2215	50.2888	50.3472	50.4058	50.4564	50.5056	50.5544	50.5947	50.6339	50.672	50.7038	50.7322	50.7605	50.789	50.8165	50.8364	50.8566	50.8768	50.8969	50.9138	50.9266	50.9394	50.9522	50.9654	50.9786	50.9892	50.9972	51.0052	51.0124	51.0196	51.0269	51.0341	51.0391	51.0435	51.0479	51.0522	51.0566
53	48.661	48.8296	48.9923	49.1473	49.294	49.4382	49.571	49.7037	49.8285	49.9467	50.0656	50.137	50.2091	50.2766	50.3354	50.3943	50.4453	50.4948	50.5441	50.5847	50.6242	50.6628	50.6949	50.7237	50.7525	50.7813	50.8092	50.8295	50.85	50.8705	50.8911	50.9082	50.9213	50.9344	50.9475	50.961	50.9746	50.9854	50.9936	51.0018	51.0092	51.0167	51.0241	51.0316	51.0367	51.0413	51.0458	51.0503	51.0548
54	48.6463	48.8149	48.9776	49.1328	49.2796	49.4239	49.557	49.6899	49.815	49.9335	50.0526	50.1243	50.1967	50.2645	50.3236	50.3828	50.4341	50.4841	50.5337	50.5747	50.6146	50.6535	50.6861	50.7153	50.7444	50.7736	50.8019	50.8225	50.8434	50.8643	50.8852	50.9027	50.9161	50.9295	50.9429	50.9567	50.9705	50.9816	50.99	50.9984	51.006	51.0137	51.0213	51.029	51.0343	51.039	51.0437	51.0483	51.053
55	48.6316	48.8002	48.963	49.1183	49.2653	49.4097	49.543	49.6761	49.8015	49.9203	50.0397	50.1116	50.1842	50.2524	50.3118	50.3713	50.423	50.4733	50.5233	50.5647	50.605	50.6443	50.6773	50.7068	50.7364	50.7659	50.7946	50.8156	50.8368	50.8581	50.8793	50.8971	50.9108	50.9245	50.9382	50.9523	50.9664	50.9777	50.9864	50.995	51.0028	51.0107	51.0186	51.0264	51.0319	51.0367	51.0415	51.0463	51.0511
56	48.6169	48.7855	48.9484	49.1037	49.2509	49.3955	49.5289	49.6624	49.788	49.907	50.0268	50.0989	50.1718	50.2402	50.3	50.3598	50.4119	50.4626	50.5129	50.5547	50.5954	50.6351	50.6685	50.6984	50.7283	50.7583	50.7873	50.8087	50.8303	50.8518	50.8734	50.8916	50.9056	50.9195	50.9335	50.9479	50.9623	50.9739	50.9828	50.9916	50.9997	51.0077	51.0158	51.0239	51.0295	51.0345	51.0394	51.0444	51.0493
57	48.6022	48.7708	48.9338	49.0892	49.2365	49.3812	49.5149	49.6486	49.7745	49.8938	50.0138	50.0863	50.1594	50.2281	50.2882	50.3483	50.4007	50.4518	50.5025	50.5447	50.5858	50.6259	50.6596	50.6899	50.7202	50.7506	50.78	50.8017	50.8237	50.8456	50.8676	50.886	50.9003	50.9146	50.9288	50.9435	50.9582	50.9701	50.9792	50.9882	50.9965	51.0047	51.013	51.0213	51.0271	51.0322	51.0373	51.0424	51.0475
58	48.5875	48.7561	48.9191	49.0747	49.2221	49.367	49.5009	49.6348	49.7609	49.8806	50.0009	50.0736	50.147	50.216	50.2764	50.3368	50.3896	50.441	50.4921	50.5347	50.5762	50.6167	50.6508	50.6815	50.7122	50.7429	50.7727	50.7948	50.8171	50.8394	50.8617	50.8805	50.895	50.9096	50.9241	50.9391	50.9541	50.9663	50.9756	50.9848	50.9933	51.0018	51.0103	51.0187	51.0247	51.0299	51.0352	51.0404	51.0457
59	48.5728	48.7415	48.9045	49.0602	49.2077	49.3528	49.4869	49.621	49.7474	49.8673	49.9879	50.0609	50.1346	50.2038	50.2645	50.3253	50.3785	50.4303	50.4817	50.5247	50.5666	50.6075	50.642	50.673	50.7041	50.7352	50.7654	50.7878	50.8105	50.8332	50.8558	50.875	50.8898	50.9046	50.9194	50.9347	50.95	50.9624	50.9719	50.9814	50.9901	50.9988	51.0075	51.0162	51.0223	51.0277	51.0331	51.0385	51.0439
60	48.5581	48.7268	48.8899	49.0456	49.1933	49.3386	49.4729	49.6072	49.7339	49.8541	49.975	50.0482	50.1221	50.1917	50.2527	50.3139	50.3673	50.4195	50.4713	50.5147	50.557	50.5983	50.6332	50.6646	50.6961	50.7275	50.7581	50.7809	50.8039	50.8269	50.85	50.8694	50.8845	50.8996	50.9148	50.9303	50.9459	50.9586	50.9683	50.978	50.9869	50.9958	51.0047	51.0136	51.0199	51.0254	51.031	51.0365	51.042
61	48.5434	48.7121	48.8753	49.0311	49.1789	49.3243	49.4589	49.5935	49.7204	49.8409	49.962	50.0355	50.1097	50.1795	50.2409	50.3024	50.3562	50.4088	50.461	50.5047	50.5474	50.589	50.6243	50.6562	50.688	50.7199	50.7508	50.774	50.7973	50.8207	50.8441	50.8639	50.8793	50.8947	50.9101	50.9259	50.9418	50.9548	50.9647	50.9746	50.9837	50.9928	51.0019	51.011	51.0175	51.0232	51.0288	51.0345	51.0402
62	48.5287	48.6974	48.8606	49.0166	49.1646	49.3101	49.4449	49.5797	49.7069	49.8276	49.9491	50.0228	50.0973	50.1674	50.2291	50.2909	50.3451	50.398	50.4506	50.4947	50.5378	50.5798	50.6155	50.6477	50.6799	50.7122	50.7435	50.767	50.7908	50.8145	50.8382	50.8583	50.874	50.8897	50.9054	50.9216	50.9377	50.9509	50.9611	50.9712	50.9805	50.9898	50.9992	51.0085	51.0151	51.0209	51.0267	51.0326	51.0384
63	48.514	48.6827	48.846	49.0021	49.1502	49.2959	49.4309	49.5659	49.6933	49.8144	49.9362	50.0102	50.0849	50.1553	50.2173	50.2794	50.3339	50.3872	50.4402	50.4847	50.5282	50.5706	50.6067	50.6393	50.6719	50.7045	50.7363	50.7601	50.7842	50.8083	50.8323	50.8528	50.8687	50.8847	50.9007	50.9172	50.9336	50.9471	50.9575	50.9678	50.9773	50.9869	50.9964	51.0059	51.0127	51.0186	51.0246	51.0306	51.0366
64	48.4993	48.668	48.8314	48.9875	49.1358	49.2817	49.4169	49.5521	49.6798	49.8012	49.9232	49.9975	50.0725	50.1431	50.2055	50.2679	50.3228	50.3765	50.4298	50.4747	50.5186	50.5614	50.5978	50.6308	50.6638	50.6968	50.729	50.7531	50.7776	50.802	50.8265	50.8472	50.8635	50.8798	50.896	50.9128	50.9296	50.9433	50.9539	50.9644	50.9742	50.9839	50.9936	51.0034	51.0103	51.0164	51.0225	51.0286	51.0347
65	48.4859	48.6546	48.818	48.9742	49.1226	49.2686	49.404	49.5394	49.6674	49.789	49.9112	49.9857	50.0609	50.1319	50.1945	50.2572	50.3124	50.3664	50.42	50.4653	50.5095	50.5527	50.5895	50.6228	50.6561	50.6895	50.7219	50.7464	50.7712	50.796	50.8207	50.8418	50.8583	50.8748	50.8914	50.9084	50.9254	50.9394	50.9502	50.961	50.9709	50.9808	50.9907	51.0007	51.0077	51.014	51.0203	51.0265	51.0328
66	48.4776	48.6463	48.8097	48.9659	49.1143	49.2603	49.3957	49.5312	49.6592	49.7808	49.9032	49.9777	50.053	50.124	50.1867	50.2495	50.3049	50.359	50.4128	50.4582	50.5025	50.5459	50.5828	50.6163	50.6498	50.6834	50.716	50.7407	50.7656	50.7906	50.8155	50.8367	50.8534	50.8701	50.8868	50.904	50.9212	50.9353	50.9463	50.9572	50.9673	50.9774	50.9874	50.9975	51.0047	51.0111	51.0175	51.0238	51.0302
67	48.4693	48.638	48.8013	48.9575	49.1059	49.2519	49.3874	49.5229	49.651	49.7727	49.8951	49.9698	50.0451	50.1162	50.179	50.2419	50.2974	50.3517	50.4056	50.4511	50.4956	50.5391	50.5762	50.6099	50.6435	50.6772	50.7101	50.7349	50.76	50.7852	50.8103	50.8317	50.8485	50.8654	50.8822	50.8996	50.917	50.9313	50.9424	50.9534	50.9637	50.9739	50.9841	50.9943	51.0017	51.0082	51.0147	51.0212	51.0277
68	48.461	48.6296	48.793	48.9492	49.0976	49.2436	49.3791	49.5147	49.6428	49.7646	49.8871	49.9618	50.0372	50.1084	50.1713	50.2343	50.2899	50.3443	50.3983	50.444	50.4887	50.5323	50.5696	50.6034	50.6373	50.6711	50.7041	50.7291	50.7544	50.7797	50.805	50.8266	50.8436	50.8606	50.8777	50.8952	50.9128	50.9272	50.9385	50.9497	50.9601	50.9704	50.9808	50.9912	50.9986	51.0052	51.0119	51.0185	51.0251
69	48.4527	48.6213	48.7846	48.9408	49.0892	49.2353	49.3708	49.5065	49.6346	49.7564	49.879	49.9538	50.0293	50.1005	50.1636	50.2267	50.2824	50.3369	50.3911	50.437	50.4817	50.5256	50.563	50.597	50.631	50.665	50.6982	50.7234	50.7489	50.7743	50.7998	50.8215	50.8387	50.8559	50.8731	50.8908	50.9086	50.9232	50.9346	50.9459	50.9565	50.967	50.9775	50.988	50.9956	51.0023	51.0091	51.0158	51.0226
70	48.4444	48.613	48.7763	48.9325	49.0809	49.227	49.3626	49.4982	49.6264	49.7483	49.8709	49.9458	50.0214	50.0927	50.1558	50.219	50.2749	50.3296	50.3838	50.4299	50.4748	50.5188	50.5564	50.5905	50.6247	50.6589	50.6922	50.7176	50.7433	50.7689	50.7946	50.8165	50.8338	50.8512	50.8685	50.8864	50.9044	50.9191	50.9307	50.9422	50.9528	50.9635	50.9742	50.9848	50.9925	50.9994	51.0063	51.0132	51.02
71	48.4361	48.6046	48.7679	48.9241	49.0726	49.2186	49.3543	49.49	49.6182	49.7402	49.8629	49.9378	50.0135	50.0849	50.1481	50.2114	50.2674	50.3222	50.3766	50.4228	50.4679	50.512	50.5498	50.5841	50.6184	50.6528	50.6863	50.7118	50.7377	50.7635	50.7893	50.8114	50.8289	50.8465	50.864	50.8821	50.9001	50.915	50.9268	50.9384	50.9492	50.9601	50.9709	50.9817	50.9895	50.9965	51.0035	51.0105	51.0175
72	48.4278	48.5963	48.7596	48.9158	49.0642	49.2103	49.346	49.4817	49.61	49.7321	49.8548	49.9298	50.0055	50.077	50.1404	50.2038	50.2599	50.3148	50.3694	50.4157	50.4609	50.5052	50.5431	50.5776	50.6121	50.6467	50.6803	50.7061	50.7321	50.7581	50.7841	50.8064	50.824	50.8417	50.8594	50.8777	50.8959	50.911	50.9229	50.9347	50.9456	50.9566	50.9675	50.9785	50.9865	50.9936	51.0007	51.0078	51.015
73	48.4195	48.588	48.7512	48.9074	49.0559	49.202	49.3377	49.4735	49.6018	49.7239	49.8468	49.9218	49.9976	50.0692	50.1326	50.1962	50.2524	50.3074	50.3621	50.4086	50.454	50.4984	50.5365	50.5712	50.6059	50.6406	50.6744	50.7003	50.7265	50.7527	50.7789	50.8013	50.8192	50.837	50.8549	50.8733	50.8917	50.9069	50.919	50.9309	50.942	50.9531	50.9642	50.9753	50.9834	50.9907	50.9979	51.0052	51.0124
74	48.4112	48.5797	48.7429	48.899	49.0475	49.1936	49.3294	49.4652	49.5936	49.7158	49.8387	49.9138	49.9897	50.0614	50.1249	50.1885	50.2449	50.3001	50.3549	50.4015	50.4471	50.4916	50.5299	50.5647	50.5996	50.6344	50.6685	50.6945	50.7209	50.7473	50.7736	50.7962	50.8143	50.8323	50.8503	50.8689	50.8875	50.9029	50.9151	50.9272	50.9384	50.9497	50.9609	50.9722	50.9804	50.9878	50.9951	51.0025	51.0099
75	48.4029	48.5713	48.7345	48.8907	49.0392	49.1853	49.3211	49.457	49.5854	49.7077	49.8306	49.9059	49.9818	50.0535	50.1172	50.1809	50.2374	50.2927	50.3477	50.3944	50.4401	50.4849	50.5233	50.5583	50.5933	50.6283	50.6625	50.6888	50.7153	50.7419	50.7684	50.7912	50.8094	50.8275	50.8457	50.8645	50.8833	50.8988	50.9112	50.9234	50.9348	50.9462	50.9576	50.969	50.9774	50.9848	50.9923	50.9998	51.0073
76	48.3946	48.563	48.7262	48.8823	49.0308	49.177	49.3128	49.4487	49.5773	49.6996	49.8226	49.8979	49.9739	50.0457	50.1094	50.1733	50.2299	50.2853	50.3404	50.3873	50.4332	50.4781	50.5167	50.5518	50.587	50.6222	50.6566	50.683	50.7097	50.7365	50.7632	50.7861	50.8045	50.8228	50.8412	50.8601	50.8791	50.8948	50.9073	50.9197	50.9312	50.9427	50.9543	50.9658	50.9743	50.9819	50.9895	50.9972	51.0048
77	48.3863	48.5547	48.7178	48.874	49.0225	49.1687	49.3045	49.4405	49.5691	49.6914	49.8145	49.8899	49.966	50.0379	50.1017	50.1657	50.2224	50.278	50.3332	50.3803	50.4263	50.4713	50.5101	50.5454	50.5807	50.6161	50.6506	50.6773	50.7041	50.731	50.7579	50.7811	50.7996	50.8181	50.8366	50.8557	50.8748	50.8907	50.9033	50.9159	50.9276	50.9393	50.951	50.9627	50.9713	50.979	50.9867	50.9945	51.0022
78	48.378	48.5463	48.7095	48.8656	49.0141	49.1603	49.2962	49.4322	49.5609	49.6833	49.8065	49.8819	49.958	50.03	50.094	50.158	50.2149	50.2706	50.3259	50.3732	50.4193	50.4645	50.5034	50.5389	50.5744	50.61	50.6447	50.6715	50.6986	50.7256	50.7527	50.776	50.7947	50.8134	50.8321	50.8513	50.8706	50.8867	50.8994	50.9121	50.924	50.9358	50.9477	50.9595	50.9682	50.9761	50.984	50.9918	50.9997
79	48.3697	48.538	48.7011	48.8573	49.0058	49.152	49.2879	49.424	49.5527	49.6752	49.7984	49.8739	49.9501	50.0222	50.0863	50.1504	50.2074	50.2632	50.3187	50.3661	50.4124	50.4577	50.4968	50.5325	50.5682	50.6039	50.6388	50.6657	50.693	50.7202	50.7475	50.7709	50.7898	50.8086	50.8275	50.8469	50.8664	50.8826	50.8955	50.9084	50.9204	50.9324	50.9444	50.9563	50.9652	50.9732	50.9812	50.9891	50.9971
80	48.3614	48.5297	48.6928	48.8489	48.9975	49.1437	49.2796	49.4157	49.5445	49.667	49.7903	49.8659	49.9422	50.0144	50.0785	50.1428	50.1999	50.2559	50.3115	50.359	50.4054	50.451	50.4902	50.526	50.5619	50.5978	50.6328	50.66	50.6874	50.7148	50.7422	50.7659	50.7849	50.8039	50.8229	50.8425	50.8622	50.8785	50.8916	50.9046	50.9168	50.9289	50.941	50.9532	50.9622	50.9703	50.9784	50.9865	50.9946
81	48.3531	48.5213	48.6844	48.8406	48.9891	49.1354	49.2714	49.4075	49.5363	49.6589	49.7823	49.8579	49.9343	50.0066	50.0708	50.1352	50.1924	50.2485	50.3042	50.3519	50.3985	50.4442	50.4836	50.5196	50.5556	50.5916	50.6269	50.6542	50.6818	50.7094	50.737	50.7608	50.78	50.7992	50.8184	50.8382	50.858	50.8745	50.8877	50.9009	50.9132	50.9254	50.9377	50.95	50.9591	50.9674	50.9756	50.9838	50.992
82	48.3448	48.513	48.6761	48.8322	48.9808	49.127	49.2631	49.3992	49.5281	49.6508	49.7742	49.8499	49.9264	49.9987	50.0631	50.1275	50.1849	50.2411	50.297	50.3448	50.3916	50.4374	50.477	50.5131	50.5493	50.5855	50.6209	50.6484	50.6762	50.704	50.7318	50.7558	50.7751	50.7945	50.8138	50.8338	50.8537	50.8704	50.8838	50.8971	50.9096	50.922	50.9344	50.9468	50.9561	50.9644	50.9728	50.9811	50.9895
83	48.3365	48.5047	48.6677	48.8238	48.9724	49.1187	49.2548	49.391	49.5199	49.6427	49.7662	49.8419	49.9185	49.9909	50.0553	50.1199	50.1774	50.2338	50.2898	50.3377	50.3846	50.4306	50.4704	50.5067	50.543	50.5794	50.615	50.6427	50.6706	50.6986	50.7265	50.7507	50.7702	50.7897	50.8092	50.8294	50.8495	50.8664	50.8799	50.8934	50.9059	50.9185	50.9311	50.9437	50.9531	50.9615	50.97	50.9785	50.9869
84	48.3282	48.4963	48.6594	48.8155	48.9641	49.1104	49.2465	49.3827	49.5117	49.6345	49.7581	49.834	49.9106	49.9831	50.0476	50.1123	50.1699	50.2264	50.2825	50.3306	50.3777	50.4238	50.4637	50.5002	50.5368	50.5733	50.609	50.6369	50.665	50.6932	50.7213	50.7456	50.7653	50.785	50.8047	50.825	50.8453	50.8623	50.876	50.8896	50.9023	50.9151	50.9278	50.9405	50.95	50.9586	50.9672	50.9758	50.9844
85	48.3199	48.488	48.651	48.8071	48.9557	49.102	49.2382	49.3745	49.5035	49.6264	49.75	49.826	49.9026	49.9752	50.0399	50.1046	50.1624	50.219	50.2753	50.3235	50.3708	50.4171	50.4571	50.4938	50.5305	50.5672	50.6031	50.6311	50.6594	50.6878	50.7161	50.7406	50.7604	50.7803	50.8001	50.8206	50.8411	50.8583	50.8721	50.8859	50.8987	50.9116	50.9245	50.9374	50.947	50.9557	50.9644	50.9731	50.9818
86	48.3116	48.4797	48.6427	48.7988	48.9474	49.0937	49.2299	49.3662	49.4953	49.6183	49.742	49.818	49.8947	49.9674	50.0322	50.097	50.1549	50.2116	50.268	50.3165	50.3638	50.4103	50.4505	50.4873	50.5242	50.5611	50.5972	50.6254	50.6539	50.6824	50.7108	50.7355	50.7555	50.7755	50.7956	50.8162	50.8369	50.8542	50.8682	50.8821	50.8951	50.9081	50.9212	50.9342	50.9439	50.9528	50.9616	50.9705	50.9793
87	48.3033	48.4713	48.6343	48.7904	48.939	49.0854	49.2216	49.358	49.4871	49.6102	49.7339	49.81	49.8868	49.9596	50.0244	50.0894	50.1474	50.2043	50.2608	50.3094	50.3569	50.4035	50.4439	50.4809	50.5179	50.555	50.5912	50.6196	50.6483	50.6769	50.7056	50.7305	50.7506	50.7708	50.791	50.8118	50.8327	50.8502	50.8643	50.8783	50.8915	50.9047	50.9179	50.931	50.9409	50.9499	50.9588	50.9678	50.9767
88	48.295	48.463	48.626	48.7821	48.9307	49.0771	49.2133	49.3497	49.4789	49.602	49.7259	49.802	49.8789	49.9517	50.0167	50.0818	50.1399	50.1969	50.2536	50.3023	50.35	50.3967	50.4373	50.4744	50.5116	50.5488	50.5853	50.6138	50.6427	50.6715	50.7004	50.7254	50.7457	50.7661	50.7864	50.8074	50.8284	50.8461	50.8604	50.8746	50.8879	50.9012	50.9145	50.9279	50.9379	50.947	50.956	50.9651	50.9742
89	48.2867	48.4547	48.6176	48.7737	48.9224	49.0687	49.205	49.3415	49.4707	49.5939	49.7178	49.794	49.871	49.9439	50.009	50.0741	50.1324	50.1895	50.2463	50.2952	50.343	50.3899	50.4306	50.468	50.5053	50.5427	50.5793	50.6081	50.6371	50.6661	50.6951	50.7203	50.7408	50.7614	50.7819	50.803	50.8242	50.842	50.8565	50.8708	50.8843	50.8978	50.9112	50.9247	50.9348	50.944	50.9532	50.9624	50.9717
90	48.2784	48.4464	48.6093	48.7654	48.914	49.0604	49.1967	49.3332	49.4625	49.5858	49.7097	49.786	49.8631	49.9361	50.0012	50.0665	50.1249	50.1822	50.2391	50.2881	50.3361	50.3832	50.424	50.4615	50.4991	50.5366	50.5734	50.6023	50.6315	50.6607	50.6899	50.7153	50.736	50.7566	50.7773	50.7987	50.82	50.838	50.8526	50.8671	50.8807	50.8943	50.9079	50.9215	50.9318	50.9411	50.9505	50.9598	50.9691
91	48.2701	48.438	48.6009	48.757	48.9057	49.0521	49.1885	49.325	49.4544	49.5776	49.7017	49.778	49.8551	49.9282	49.9935	50.0589	50.1174	50.1748	50.2319	50.281	50.3292	50.3764	50.4174	50.4551	50.4928	50.5305	50.5674	50.5965	50.6259	50.6553	50.6847	50.7102	50.7311	50.7519	50.7727	50.7943	50.8158	50.8339	50.8487	50.8633	50.8771	50.8908	50.9046	50.9184	50.9288	50.9382	50.9477	50.9571	50.9666
92	48.2618	48.4297	48.5926	48.7486	48.8973	49.0437	49.1802	49.3167	49.4462	49.5695	49.6936	49.77	49.8472	49.9204	49.9858	50.0513	50.1099	50.1674	50.2246	50.2739	50.3222	50.3696	50.4108	50.4486	50.4865	50.5244	50.5615	50.5908	50.6203	50.6499	50.6795	50.7052	50.7262	50.7472	50.7682	50.7899	50.8116	50.8299	50.8448	50.8596	50.8735	50.8874	50.9013	50.9152	50.9257	50.9353	50.9449	50.9544	50.964
93	48.2535	48.4214	48.5842	48.7403	48.889	49.0354	49.1719	49.3085	49.438	49.5614	49.6855	49.7621	49.8393	49.9126	49.9781	50.0436	50.1024	50.1601	50.2174	50.2668	50.3153	50.3628	50.4042	50.4422	50.4802	50.5183	50.5556	50.585	50.6147	50.6445	50.6742	50.7001	50.7213	50.7424	50.7636	50.7855	50.8074	50.8258	50.8409	50.8558	50.8699	50.8839	50.898	50.912	50.9227	50.9324	50.9421	50.9518	50.9615
94	48.2452	48.413	48.5759	48.7319	48.8806	49.0271	49.1636	49.3002	49.4298	49.5533	49.6775	49.7541	49.8314	49.9047	49.9703	50.036	50.0949	50.1527	50.2102	50.2598	50.3083	50.356	50.3976	50.4357	50.4739	50.5122	50.5496	50.5792	50.6091	50.6391	50.669	50.695	50.7164	50.7377	50.7591	50.7811	50.8031	50.8218	50.837	50.8521	50.8663	50.8805	50.8947	50.9089	50.9196	50.9295	50.9393	50.9491	50.9589
95	48.2369	48.4047	48.5675	48.7236	48.8723	49.0188	49.1553	49.292	49.4216	49.5451	49.6694	49.7461	49.8235	49.8969	49.9626	50.0284	50.0874	50.1453	50.2029	50.2527	50.3014	50.3493	50.3909	50.4293	50.4677	50.506	50.5437	50.5735	50.6036	50.6337	50.6638	50.69	50.7115	50.733	50.7545	50.7767	50.7989	50.8177	50.8331	50.8483	50.8627	50.877	50.8913	50.9057	50.9166	50.9265	50.9365	50.9464	50.9564
96	48.2286	48.3964	48.5592	48.7152	48.8639	49.0104	49.147	49.2838	49.4134	49.537	49.6614	49.7381	49.8156	49.8891	49.9549	50.0208	50.0799	50.138	50.1957	50.2456	50.2945	50.3425	50.3843	50.4228	50.4614	50.4999	50.5377	50.5677	50.598	50.6282	50.6585	50.6849	50.7066	50.7283	50.7499	50.7723	50.7947	50.8137	50.8292	50.8446	50.859	50.8735	50.888	50.9025	50.9136	50.9236	50.9337	50.9438	50.9538
97	48.2204	48.388	48.5508	48.7069	48.8556	49.0021	49.1387	49.2755	49.4052	49.5289	49.6533	49.7301	49.8077	49.8812	49.9471	50.0131	50.0724	50.1306	50.1884	50.2385	50.2875	50.3357	50.3777	50.4164	50.4551	50.4938	50.5318	50.5619	50.5924	50.6228	50.6533	50.6799	50.7017	50.7235	50.7454	50.7679	50.7905	50.8096	50.8252	50.8408	50.8554	50.8701	50.8847	50.8994	50.9105	50.9207	50.9309	50.9411	50.9513
98	48.2121	48.3797	48.5425	48.6985	48.8473	48.9938	49.1304	49.2673	49.397	49.5208	49.6452	49.7221	49.7997	49.8734	49.9394	50.0055	50.0649	50.1232	50.1812	50.2314	50.2806	50.3289	50.3711	50.4099	50.4488	50.4877	50.5259	50.5562	50.5868	50.6174	50.6481	50.6748	50.6968	50.7188	50.7408	50.7635	50.7863	50.8055	50.8213	50.837	50.8518	50.8666	50.8814	50.8962	50.9075	50.9178	50.9281	50.9384	50.9487
99	48.2038	48.3714	48.5341	48.6902	48.8389	48.9854	49.1221	49.259	49.3888	49.5126	49.6372	49.7141	49.7918	49.8656	49.9317	49.9979	50.0574	50.1158	50.174	50.2243	50.2737	50.3221	50.3645	50.4035	50.4425	50.4816	50.5199	50.5504	50.5812	50.612	50.6428	50.6697	50.6919	50.7141	50.7363	50.7591	50.7821	50.8015	50.8174	50.8333	50.8482	50.8632	50.8781	50.893	50.9045	50.9149	50.9253	50.9358	50.9462
100	48.1955	48.363	48.5258	48.6818	48.8306	48.9771	49.1138	49.2508	49.3806	49.5045	49.6291	49.7061	49.7839	49.8577	49.924	49.9903	50.0499	50.1085	50.1667	50.2172	50.2667	50.3154	50.3579	50.397	50.4362	50.4755	50.514	50.5446	50.5756	50.6066	50.6376	50.6647	50.687	50.7094	50.7317	50.7548	50.7778	50.7974	50.8135	50.8295	50.8446	50.8597	50.8748	50.8899	50.9014	50.912	50.9225	50.9331	50.9436
101	48.1872	48.3547	48.5174	48.6735	48.8222	48.9688	49.1056	49.2425	49.3724	49.4964	49.6211	49.6982	49.776	49.8499	49.9162	49.9826	50.0424	50.1011	50.1595	50.2101	50.2598	50.3086	50.3512	50.3906	50.43	50.4694	50.508	50.5389	50.57	50.6012	50.6324	50.6596	50.6821	50.7046	50.7271	50.7504	50.7736	50.7934	50.8096	50.8258	50.841	50.8562	50.8715	50.8867	50.8984	50.9091	50.9197	50.9304	50.9411
102	48.1789	48.3464	48.5091	48.6651	48.8139	48.9605	49.0973	49.2343	49.3642	49.4882	49.613	49.6902	49.7681	49.8421	49.9085	49.975	50.0349	50.0937	50.1523	50.2031	50.2529	50.3018	50.3446	50.3842	50.4237	50.4632	50.5021	50.5331	50.5644	50.5958	50.6271	50.6546	50.6772	50.6999	50.7226	50.746	50.7694	50.7893	50.8057	50.822	50.8374	50.8528	50.8682	50.8835	50.8953	50.9061	50.9169	50.9277	50.9385
103	48.1706	48.3381	48.5007	48.6567	48.8055	48.9521	49.089	49.226	49.356	49.4801	49.6049	49.6822	49.7602	49.8342	49.9008	49.9674	50.0274	50.0864	50.145	50.196	50.2459	50.295	50.338	50.3777	50.4174	50.4571	50.4961	50.5273	50.5589	50.5904	50.6219	50.6495	50.6723	50.6952	50.718	50.7416	50.7652	50.7853	50.8018	50.8183	50.8338	50.8493	50.8648	50.8804	50.8923	50.9032	50.9142	50.9251	50.936
104	48.1623	48.3297	48.4924	48.6484	48.7972	48.9438	49.0807	49.2178	49.3478	49.472	49.5969	49.6742	49.7523	49.8264	49.893	49.9598	50.0199	50.079	50.1378	50.1889	50.239	50.2882	50.3314	50.3713	50.4111	50.451	50.4902	50.5216	50.5533	50.585	50.6167	50.6444	50.6674	50.6904	50.7134	50.7372	50.761	50.7812	50.7979	50.8145	50.8302	50.8459	50.8615	50.8772	50.8893	50.9003	50.9114	50.9224	50.9335
105	48.154	48.3214	48.484	48.64	48.7888	48.9355	49.0724	49.2095	49.3397	49.4639	49.5888	49.6662	49.7443	49.8186	49.8853	49.9521	50.0124	50.0716	50.1305	50.1818	50.232	50.2815	50.3248	50.3648	50.4048	50.4449	50.4843	50.5158	50.5477	50.5795	50.6114	50.6394	50.6625	50.6857	50.7089	50.7328	50.7568	50.7772	50.794	50.8108	50.8266	50.8424	50.8582	50.874	50.8862	50.8974	50.9086	50.9197	50.9309
106	48.1457	48.3131	48.4757	48.6317	48.7805	48.9271	49.0641	49.2013	49.3315	49.4557	49.5808	49.6582	49.7364	49.8108	49.8776	49.9445	50.0049	50.0643	50.1233	50.1747	50.2251	50.2747	50.3182	50.3584	50.3985	50.4388	50.4783	50.51	50.5421	50.5741	50.6062	50.6343	50.6576	50.681	50.7043	50.7284	50.7525	50.7731	50.7901	50.807	50.823	50.8389	50.8549	50.8709	50.8832	50.8945	50.9058	50.9171	50.9284
107	48.1374	48.3047	48.4673	48.6233	48.7722	48.9188	49.0558	49.193	49.3233	49.4476	49.5727	49.6502	49.7285	49.8029	49.8698	49.9369	49.9974	50.0569	50.1161	50.1676	50.2182	50.2679	50.3115	50.3519	50.3923	50.4327	50.4724	50.5043	50.5365	50.5687	50.601	50.6293	50.6528	50.6763	50.6998	50.724	50.7483	50.769	50.7862	50.8032	50.8194	50.8355	50.8516	50.8677	50.8802	50.8916	50.903	50.9144	50.9258
108	48.1291	48.2964	48.459	48.615	48.7638	48.9105	49.0475	49.1848	49.3151	49.4395	49.5646	49.6422	49.7206	49.7951	49.8621	49.9293	49.9899	50.0495	50.1088	50.1605	50.2112	50.2611	50.3049	50.3455	50.386	50.4266	50.4664	50.4985	50.5309	50.5633	50.5957	50.6242	50.6479	50.6715	50.6952	50.7196	50.7441	50.765	50.7823	50.7995	50.8158	50.832	50.8483	50.8645	50.8771	50.8887	50.9002	50.9117	50.9233
109	48.1208	48.2881	48.4506	48.6066	48.7555	48.9022	49.0392	49.1765	49.3069	49.4314	49.5566	49.6342	49.7127	49.7873	49.8544	49.9216	49.9824	50.0422	50.1016	50.1534	50.2043	50.2543	50.2983	50.339	50.3797	50.4205	50.4605	50.4927	50.5253	50.5579	50.5905	50.6191	50.643	50.6668	50.6906	50.7153	50.7399	50.7609	50.7784	50.7957	50.8121	50.8286	50.845	50.8614	50.8741	50.8857	50.8974	50.9091	50.9207
110	48.1125	48.2797	48.4423	48.5983	48.7471	48.8938	49.0309	49.1683	49.2987	49.4232	49.5485	49.6263	49.7048	49.7794	49.8467	49.914	49.9749	50.0348	50.0944	50.1463	50.1974	50.2475	50.2917	50.3326	50.3734	50.4143	50.4545	50.487	50.5197	50.5525	50.5853	50.6141	50.6381	50.6621	50.6861	50.7109	50.7357	50.7569	50.7745	50.792	50.8085	50.8251	50.8417	50.8582	50.871	50.8828	50.8946	50.9064	50.9182
111	48.1042	48.2714	48.4339	48.5899	48.7388	48.8855	49.0227	49.16	49.2905	49.4151	49.5405	49.6183	49.6968	49.7716	49.8389	49.9064	49.9674	50.0274	50.0871	50.1393	50.1904	50.2408	50.2851	50.3261	50.3671	50.4082	50.4486	50.4812	50.5141	50.5471	50.58	50.609	50.6332	50.6573	50.6815	50.7065	50.7315	50.7528	50.7706	50.7882	50.8049	50.8216	50.8383	50.855	50.868	50.8799	50.8918	50.9037	50.9156
112	48.0959	48.2631	48.4256	48.5815	48.7304	48.8772	49.0144	49.1518	49.2823	49.407	49.5324	49.6103	49.6889	49.7638	49.8312	49.8987	49.9599	50.02	50.0799	50.1322	50.1835	50.234	50.2784	50.3197	50.3609	50.4021	50.4427	50.4754	50.5086	50.5417	50.5748	50.6039	50.6283	50.6526	50.677	50.7021	50.7272	50.7488	50.7667	50.7845	50.8013	50.8182	50.835	50.8519	50.865	50.877	50.889	50.9011	50.9131
113	48.0876	48.2547	48.4172	48.5732	48.7221	48.8688	49.0061	49.1435	49.2741	49.3989	49.5243	49.6023	49.681	49.7559	49.8235	49.8911	49.9524	50.0127	50.0726	50.1251	50.1766	50.2272	50.2718	50.3132	50.3546	50.396	50.4367	50.4697	50.503	50.5363	50.5696	50.5989	50.6234	50.6479	50.6724	50.6977	50.723	50.7447	50.7628	50.7807	50.7977	50.8147	50.8317	50.8487	50.8619	50.8741	50.8862	50.8984	50.9105
114	48.0793	48.2464	48.4089	48.5648	48.7137	48.8605	48.9978	49.1353	49.2659	49.3907	49.5163	49.5943	49.6731	49.7481	49.8157	49.8835	49.9449	50.0053	50.0654	50.118	50.1696	50.2204	50.2652	50.3068	50.3483	50.3899	50.4308	50.4639	50.4974	50.5309	50.5643	50.5938	50.6185	50.6432	50.6678	50.6933	50.7188	50.7407	50.7589	50.777	50.7941	50.8113	50.8284	50.8455	50.8589	50.8712	50.8834	50.8957	50.908
115	48.071	48.2381	48.4005	48.5565	48.7054	48.8522	48.9895	49.127	49.2577	49.3826	49.5082	49.5863	49.6652	49.7403	49.808	49.8759	49.9374	49.9979	50.0582	50.1109	50.1627	50.2136	50.2586	50.3003	50.342	50.3838	50.4248	50.4581	50.4918	50.5254	50.5591	50.5888	50.6136	50.6384	50.6633	50.6889	50.7146	50.7366	50.755	50.7732	50.7905	50.8078	50.8251	50.8424	50.8559	50.8682	50.8806	50.893	50.9054
116	48.0627	48.2297	48.3922	48.5481	48.6971	48.8439	48.9812	49.1188	49.2495	49.3745	49.5002	49.5783	49.6573	49.7324	49.8003	49.8682	49.9299	49.9906	50.0509	50.1038	50.1558	50.2069	50.252	50.2939	50.3357	50.3777	50.4189	50.4524	50.4862	50.52	50.5539	50.5837	50.6087	50.6337	50.6587	50.6845	50.7104	50.7325	50.751	50.7695	50.7869	50.8043	50.8218	50.8392	50.8528	50.8653	50.8779	50.8904	50.9029
117	48.0544	48.2214	48.3838	48.5398	48.6887	48.8355	48.9729	49.1105	49.2413	49.3663	49.4921	49.5703	49.6494	49.7246	49.7926	49.8606	49.9224	49.9832	50.0437	50.0967	50.1488	50.2001	50.2454	50.2874	50.3294	50.3715	50.413	50.4466	50.4806	50.5146	50.5486	50.5786	50.6038	50.629	50.6541	50.6801	50.7062	50.7285	50.7471	50.7657	50.7833	50.8009	50.8185	50.836	50.8498	50.8624	50.8751	50.8877	50.9003
118	48.0461	48.2131	48.3755	48.5314	48.6804	48.8272	48.9646	49.1023	49.2331	49.3582	49.484	49.5624	49.6414	49.7168	49.7848	49.853	49.9149	49.9758	50.0365	50.0896	50.1419	50.1933	50.2387	50.281	50.3232	50.3654	50.407	50.4408	50.475	50.5092	50.5434	50.5736	50.5989	50.6243	50.6496	50.6758	50.7019	50.7244	50.7432	50.7619	50.7797	50.7974	50.8151	50.8329	50.8467	50.8595	50.8723	50.885	50.8978
119	48.0378	48.2048	48.3671	48.5231	48.672	48.8189	48.9563	49.094	49.2249	49.3501	49.476	49.5544	49.6335	49.7089	49.7771	49.8454	49.9074	49.9685	50.0292	50.0826	50.1349	50.1865	50.2321	50.2745	50.3169	50.3593	50.4011	50.4351	50.4694	50.5038	50.5382	50.5685	50.594	50.6195	50.645	50.6714	50.6977	50.7204	50.7393	50.7582	50.7761	50.794	50.8118	50.8297	50.8437	50.8566	50.8695	50.8824	50.8953
120	48.0295	48.1964	48.3588	48.5147	48.6637	48.8105	48.948	49.0858	49.2168	49.342	49.4679	49.5464	49.6256	49.7011	49.7694	49.8377	49.8999	49.9611	50.022	50.0755	50.128	50.1797	50.2255	50.2681	50.3106	50.3532	50.3951	50.4293	50.4638	50.4984	50.5329	50.5635	50.5891	50.6148	50.6405	50.667	50.6935	50.7163	50.7354	50.7544	50.7725	50.7905	50.8085	50.8265	50.8407	50.8537	50.8667	50.8797	50.8927
121	48.0212	48.1881	48.3504	48.5064	48.6553	48.8022	48.9398	49.0776	49.2086	49.3338	49.4598	49.5384	49.6177	49.6933	49.7616	49.8301	49.8924	49.9537	50.0147	50.0684	50.1211	50.173	50.2189	50.2616	50.3043	50.3471	50.3892	50.4235	50.4583	50.493	50.5277	50.5584	50.5842	50.6101	50.6359	50.6626	50.6893	50.7123	50.7315	50.7507	50.7689	50.787	50.8052	50.8234	50.8376	50.8508	50.8639	50.877	50.8902
122	48.0129	48.1798	48.3421	48.498	48.647	48.7939	48.9315	49.0693	49.2004	49.3257	49.4518	49.5304	49.6098	49.6854	49.7539	49.8225	49.8849	49.9464	50.0075	50.0613	50.1141	50.1662	50.2123	50.2552	50.298	50.341	50.3832	50.4178	50.4527	50.4876	50.5225	50.5533	50.5793	50.6053	50.6313	50.6582	50.6851	50.7082	50.7276	50.7469	50.7652	50.7836	50.8019	50.8202	50.8346	50.8478	50.8611	50.8744	50.8876
123	48.0068	48.1736	48.3359	48.4918	48.6408	48.7877	48.9253	49.0631	49.1942	49.3196	49.4457	49.5244	49.6038	49.6795	49.748	49.8166	49.8791	49.9407	50.0019	50.0558	50.1087	50.1608	50.207	50.25	50.293	50.336	50.3784	50.413	50.4481	50.4831	50.5181	50.5491	50.5752	50.6013	50.6274	50.6544	50.6813	50.7046	50.7241	50.7435	50.7619	50.7804	50.7988	50.8172	50.8317	50.845	50.8584	50.8717	50.8851
124	48.0021	48.1689	48.3312	48.4871	48.6361	48.7829	48.9205	49.0584	49.1895	49.3148	49.441	49.5196	49.599	49.6748	49.7433	49.812	49.8745	49.9361	49.9973	50.0513	50.1042	50.1564	50.2027	50.2457	50.2888	50.3318	50.3743	50.409	50.4441	50.4792	50.5142	50.5453	50.5715	50.5977	50.6238	50.6509	50.678	50.7013	50.7209	50.7403	50.7588	50.7773	50.7958	50.8144	50.8289	50.8423	50.8557	50.8691	50.8826
125	47.9975	48.1643	48.3265	48.4824	48.6313	48.7782	48.9158	49.0536	49.1847	49.3101	49.4362	49.5149	49.5943	49.6701	49.7386	49.8073	49.8699	49.9315	49.9928	50.0468	50.0998	50.152	50.1983	50.2414	50.2845	50.3277	50.3702	50.405	50.4401	50.4753	50.5104	50.5415	50.5678	50.594	50.6203	50.6474	50.6746	50.698	50.7176	50.7372	50.7557	50.7743	50.7929	50.8115	50.8261	50.8396	50.8531	50.8665	50.88
126	47.9928	48.1596	48.3218	48.4776	48.6266	48.7734	48.911	49.0488	49.1799	49.3053	49.4314	49.5101	49.5896	49.6654	49.734	49.8027	49.8652	49.9269	49.9882	50.0422	50.0953	50.1476	50.194	50.2371	50.2803	50.3235	50.3661	50.4009	50.4361	50.4714	50.5066	50.5378	50.5641	50.5904	50.6168	50.6439	50.6712	50.6946	50.7144	50.734	50.7526	50.7713	50.7899	50.8086	50.8233	50.8368	50.8504	50.864	50.8775
127	47.9882	48.1549	48.3171	48.4729	48.6218	48.7687	48.9062	49.0441	49.1752	49.3006	49.4267	49.5054	49.5849	49.6606	49.7293	49.798	49.8606	49.9223	49.9837	50.0377	50.0909	50.1432	50.1896	50.2329	50.2761	50.3193	50.362	50.3969	50.4322	50.4675	50.5027	50.534	50.5604	50.5868	50.6132	50.6405	50.6678	50.6913	50.7111	50.7308	50.7495	50.7683	50.787	50.8057	50.8205	50.8341	50.8477	50.8614	50.875
128	47.9835	48.1502	48.3124	48.4682	48.6171	48.7639	48.9015	49.0393	49.1704	49.2958	49.4219	49.5006	49.5801	49.6559	49.7246	49.7933	49.856	49.9177	49.9791	50.0332	50.0864	50.1388	50.1853	50.2286	50.2718	50.3152	50.3579	50.3928	50.4282	50.4636	50.4989	50.5303	50.5567	50.5832	50.6097	50.637	50.6644	50.688	50.7079	50.7276	50.7464	50.7652	50.784	50.8029	50.8177	50.8314	50.8451	50.8588	50.8725
129	47.9789	48.1455	48.3077	48.4634	48.6124	48.7592	48.8967	49.0345	49.1656	49.291	49.4172	49.4959	49.5754	49.6512	49.7199	49.7887	49.8514	49.9131	49.9746	50.0287	50.082	50.1344	50.1809	50.2243	50.2676	50.311	50.3537	50.3888	50.4242	50.4597	50.4951	50.5265	50.553	50.5796	50.6061	50.6335	50.661	50.6847	50.7046	50.7245	50.7433	50.7622	50.7811	50.8	50.8149	50.8286	50.8424	50.8562	50.8699
130	47.9742	48.1409	48.303	48.4587	48.6076	48.7544	48.892	49.0298	49.1609	49.2863	49.4124	49.4912	49.5707	49.6465	49.7152	49.784	49.8467	49.9086	49.9701	50.0242	50.0775	50.13	50.1766	50.22	50.2634	50.3068	50.3496	50.3848	50.4203	50.4557	50.4912	50.5227	50.5493	50.576	50.6026	50.6301	50.6576	50.6814	50.7014	50.7213	50.7403	50.7592	50.7782	50.7971	50.8121	50.8259	50.8397	50.8536	50.8674
131	47.9696	48.1362	48.2982	48.454	48.6029	48.7496	48.8872	49.025	49.1561	49.2815	49.4077	49.4864	49.5659	49.6418	49.7105	49.7794	49.8421	49.904	49.9655	50.0197	50.0731	50.1256	50.1722	50.2157	50.2592	50.3027	50.3455	50.3807	50.4163	50.4518	50.4874	50.519	50.5457	50.5723	50.599	50.6266	50.6542	50.678	50.6981	50.7181	50.7372	50.7562	50.7752	50.7942	50.8093	50.8232	50.8371	50.851	50.8649
132	47.9649	48.1315	48.2935	48.4493	48.5981	48.7449	48.8824	49.0202	49.1513	49.2768	49.4029	49.4817	49.5612	49.6371	49.7058	49.7747	49.8375	49.8994	49.961	50.0152	50.0686	50.1212	50.1679	50.2114	50.2549	50.2985	50.3414	50.3767	50.4123	50.4479	50.4836	50.5152	50.542	50.5687	50.5955	50.6231	50.6508	50.6747	50.6949	50.715	50.7341	50.7532	50.7723	50.7914	50.8065	50.8204	50.8344	50.8484	50.8624
133	47.9603	48.1268	48.2888	48.4445	48.5934	48.7401	48.8777	49.0155	49.1466	49.272	49.3982	49.4769	49.5565	49.6324	49.7012	49.7701	49.8329	49.8948	49.9564	50.0107	50.0642	50.1168	50.1635	50.2071	50.2507	50.2943	50.3373	50.3726	50.4083	50.444	50.4797	50.5114	50.5383	50.5651	50.5919	50.6197	50.6474	50.6714	50.6916	50.7118	50.731	50.7501	50.7693	50.7885	50.8037	50.8177	50.8317	50.8458	50.8598
134	47.9556	48.1221	48.2841	48.4398	48.5886	48.7354	48.8729	49.0107	49.1418	49.2672	49.3934	49.4722	49.5518	49.6277	49.6965	49.7654	49.8282	49.8902	49.9519	50.0062	50.0597	50.1124	50.1592	50.2028	50.2465	50.2901	50.3332	50.3686	50.4044	50.4401	50.4759	50.5077	50.5346	50.5615	50.5884	50.6162	50.644	50.6681	50.6884	50.7086	50.7279	50.7471	50.7664	50.7856	50.8008	50.815	50.8291	50.8432	50.8573
135	47.951	48.1174	48.2794	48.4351	48.5839	48.7306	48.8681	49.0059	49.137	49.2625	49.3886	49.4675	49.547	49.623	49.6918	49.7607	49.8236	49.8856	49.9473	50.0017	50.0553	50.108	50.1549	50.1985	50.2422	50.286	50.3291	50.3646	50.4004	50.4362	50.4721	50.5039	50.5309	50.5579	50.5848	50.6127	50.6406	50.6647	50.6851	50.7054	50.7248	50.7441	50.7634	50.7827	50.798	50.8122	50.8264	50.8406	50.8548
136	47.9463	48.1128	48.2747	48.4303	48.5791	48.7259	48.8634	49.0012	49.1323	49.2577	49.3839	49.4627	49.5423	49.6182	49.6871	49.7561	49.819	49.881	49.9428	49.9972	50.0508	50.1036	50.1505	50.1943	50.238	50.2818	50.325	50.3605	50.3964	50.4323	50.4682	50.5002	50.5272	50.5542	50.5813	50.6092	50.6372	50.6614	50.6819	50.7023	50.7217	50.7411	50.7605	50.7799	50.7952	50.8095	50.8238	50.838	50.8523
137	47.9417	48.1081	48.27	48.4256	48.5744	48.7211	48.8586	48.9964	49.1275	49.2529	49.3791	49.458	49.5376	49.6135	49.6824	49.7514	49.8144	49.8765	49.9382	49.9927	50.0464	50.0992	50.1462	50.19	50.2338	50.2776	50.3209	50.3565	50.3925	50.4284	50.4644	50.4964	50.5235	50.5506	50.5778	50.6058	50.6338	50.6581	50.6786	50.6991	50.7186	50.738	50.7575	50.777	50.7924	50.8068	50.8211	50.8354	50.8498
138	47.937	48.1034	48.2653	48.4209	48.5697	48.7163	48.8539	48.9916	49.1227	49.2482	49.3744	49.4532	49.5328	49.6088	49.6777	49.7468	49.8097	49.8719	49.9337	49.9882	50.0419	50.0948	50.1418	50.1857	50.2295	50.2735	50.3168	50.3524	50.3885	50.4245	50.4606	50.4926	50.5198	50.547	50.5742	50.6023	50.6304	50.6548	50.6754	50.6959	50.7155	50.735	50.7546	50.7741	50.7896	50.804	50.8184	50.8328	50.8472
139	47.9324	48.0987	48.2606	48.4162	48.5649	48.7116	48.8491	48.9869	49.118	49.2434	49.3696	49.4485	49.5281	49.6041	49.6731	49.7421	49.8051	49.8673	49.9291	49.9837	50.0375	50.0904	50.1375	50.1814	50.2253	50.2693	50.3127	50.3484	50.3845	50.4206	50.4567	50.4889	50.5161	50.5434	50.5707	50.5988	50.627	50.6515	50.6721	50.6927	50.7124	50.732	50.7516	50.7712	50.7868	50.8013	50.8158	50.8302	50.8447
140	47.9277	48.094	48.2559	48.4114	48.5602	48.7068	48.8443	48.9821	49.1132	49.2387	49.3649	49.4437	49.5234	49.5994	49.6684	49.7374	49.8005	49.8627	49.9246	49.9792	50.033	50.086	50.1331	50.1771	50.2211	50.2651	50.3085	50.3444	50.3805	50.4167	50.4529	50.4851	50.5124	50.5398	50.5671	50.5954	50.6236	50.6481	50.6689	50.6896	50.7093	50.729	50.7487	50.7683	50.784	50.7986	50.8131	50.8276	50.8422
141	47.9231	48.0894	48.2512	48.4067	48.5554	48.7021	48.8396	48.9773	49.1084	49.2339	49.3601	49.439	49.5187	49.5947	49.6637	49.7328	49.7959	49.8581	49.92	49.9747	50.0285	50.0816	50.1288	50.1728	50.2169	50.2609	50.3044	50.3403	50.3766	50.4128	50.4491	50.4813	50.5088	50.5362	50.5636	50.5919	50.6202	50.6448	50.6657	50.6864	50.7062	50.7259	50.7457	50.7655	50.7812	50.7958	50.8104	50.8251	50.8397
142	47.9184	48.0847	48.2465	48.402	48.5507	48.6973	48.8348	48.9726	49.1037	49.2291	49.3554	49.4343	49.5139	49.59	49.659	49.7281	49.7913	49.8535	49.9155	49.9702	50.0241	50.0772	50.1244	50.1685	50.2126	50.2568	50.3003	50.3363	50.3726	50.4089	50.4452	50.4776	50.5051	50.5325	50.56	50.5884	50.6168	50.6415	50.6624	50.6832	50.7031	50.7229	50.7428	50.7626	50.7784	50.7931	50.8078	50.8225	50.8371
143	47.9137	48.08	48.2418	48.3973	48.5459	48.6926	48.83	48.9678	49.0989	49.2244	49.3506	49.4295	49.5092	49.5853	49.6543	49.7235	49.7866	49.8489	49.9109	49.9657	50.0196	50.0728	50.1201	50.1642	50.2084	50.2526	50.2962	50.3322	50.3686	50.405	50.4414	50.4738	50.5014	50.5289	50.5565	50.5849	50.6134	50.6382	50.6592	50.68	50.7	50.7199	50.7398	50.7597	50.7756	50.7904	50.8051	50.8199	50.8346
144	47.9091	48.0753	48.237	48.3925	48.5412	48.6878	48.8253	48.963	49.0942	49.2196	49.3458	49.4248	49.5045	49.5806	49.6496	49.7188	49.782	49.8444	49.9064	49.9612	50.0152	50.0684	50.1157	50.1599	50.2042	50.2484	50.2921	50.3282	50.3647	50.4011	50.4376	50.4701	50.4977	50.5253	50.5529	50.5815	50.61	50.6349	50.6559	50.6769	50.6969	50.7169	50.7369	50.7568	50.7728	50.7876	50.8025	50.8173	50.8321
145	47.9044	48.0706	48.2323	48.3878	48.5365	48.683	48.8205	48.9583	49.0894	49.2149	49.3411	49.42	49.4998	49.5759	49.6449	49.7142	49.7774	49.8398	49.9018	49.9567	50.0107	50.064	50.1114	50.1557	50.1999	50.2443	50.288	50.3242	50.3607	50.3972	50.4337	50.4663	50.494	50.5217	50.5494	50.578	50.6066	50.6315	50.6527	50.6737	50.6938	50.7138	50.7339	50.754	50.77	50.7849	50.7998	50.8147	50.8296
146	47.8998	48.0659	48.2276	48.3831	48.5317	48.6783	48.8158	48.9535	49.0846	49.2101	49.3363	49.4153	49.495	49.5711	49.6403	49.7095	49.7728	49.8352	49.8973	49.9522	50.0063	50.0596	50.107	50.1514	50.1957	50.2401	50.2839	50.3201	50.3567	50.3933	50.4299	50.4625	50.4903	50.5181	50.5458	50.5745	50.6033	50.6282	50.6494	50.6705	50.6907	50.7108	50.731	50.7511	50.7672	50.7822	50.7971	50.8121	50.827
147	47.8951	48.0613	48.2229	48.3783	48.527	48.6735	48.811	48.9487	49.0799	49.2053	49.3316	49.4105	49.4903	49.5664	49.6356	49.7048	49.7681	49.8306	49.8927	49.9477	50.0018	50.0552	50.1027	50.1471	50.1915	50.2359	50.2798	50.3161	50.3527	50.3894	50.4261	50.4588	50.4866	50.5145	50.5423	50.5711	50.5999	50.6249	50.6462	50.6674	50.6876	50.7078	50.728	50.7482	50.7644	50.7794	50.7945	50.8095	50.8245
148	47.8905	48.0566	48.2182	48.3736	48.5222	48.6688	48.8062	48.944	49.0751	49.2006	49.3268	49.4058	49.4856	49.5617	49.6309	49.7002	49.7635	49.826	49.8882	49.9432	49.9974	50.0508	50.0983	50.1428	50.1872	50.2318	50.2757	50.312	50.3488	50.3855	50.4222	50.455	50.4829	50.5108	50.5387	50.5676	50.5965	50.6216	50.6429	50.6642	50.6845	50.7048	50.7251	50.7453	50.7616	50.7767	50.7918	50.8069	50.822
149	47.8858	48.0519	48.2135	48.3689	48.5175	48.664	48.8015	48.9392	49.0703	49.1958	49.3221	49.4011	49.4808	49.557	49.6262	49.6955	49.7589	49.8214	49.8836	49.9387	49.9929	50.0464	50.094	50.1385	50.183	50.2276	50.2716	50.308	50.3448	50.3816	50.4184	50.4512	50.4792	50.5072	50.5352	50.5641	50.5931	50.6183	50.6397	50.661	50.6814	50.7017	50.7221	50.7425	50.7588	50.774	50.7891	50.8043	50.8195
150	47.8812	48.0472	48.2088	48.3642	48.5127	48.6593	48.7967	48.9344	49.0656	49.1911	49.3173	49.3963	49.4761	49.5523	49.6215	49.6909	49.7543	49.8168	49.8791	49.9342	49.9885	50.0419	50.0896	50.1342	50.1788	50.2234	50.2675	50.304	50.3408	50.3777	50.4146	50.4475	50.4755	50.5036	50.5317	50.5607	50.5897	50.6149	50.6364	50.6578	50.6783	50.6987	50.7192	50.7396	50.756	50.7712	50.7865	50.8017	50.817
151	47.8765	48.0425	48.2041	48.3594	48.508	48.6545	48.7919	48.9297	49.0608	49.1863	49.3126	49.3916	49.4714	49.5476	49.6168	49.6862	49.7496	49.8123	49.8746	49.9297	49.984	50.0375	50.0853	50.1299	50.1746	50.2192	50.2634	50.2999	50.3369	50.3738	50.4108	50.4437	50.4718	50.5	50.5281	50.5572	50.5863	50.6116	50.6332	50.6547	50.6752	50.6957	50.7162	50.7367	50.7532	50.7685	50.7838	50.7991	50.8144
152	47.8719	48.0379	48.1994	48.3547	48.5033	48.6497	48.7872	48.9249	49.056	49.1815	49.3078	49.3868	49.4667	49.5429	49.6122	49.6815	49.745	49.8077	49.87	49.9252	49.9796	50.0331	50.081	50.1256	50.1703	50.2151	50.2592	50.2959	50.3329	50.3699	50.4069	50.44	50.4682	50.4964	50.5246	50.5537	50.5829	50.6083	50.6299	50.6515	50.6721	50.6927	50.7133	50.7338	50.7504	50.7658	50.7811	50.7965	50.8119
153	47.8672	48.0332	48.1947	48.35	48.4985	48.645	48.7824	48.9201	49.0513	49.1768	49.303	49.3821	49.4619	49.5382	49.6075	49.6769	49.7404	49.8031	49.8655	49.9207	49.9751	50.0287	50.0766	50.1214	50.1661	50.2109	50.2551	50.2918	50.3289	50.366	50.4031	50.4362	50.4645	50.4927	50.521	50.5502	50.5795	50.605	50.6267	50.6483	50.669	50.6896	50.7103	50.731	50.7476	50.763	50.7785	50.7939	50.8094
154	47.8626	48.0285	48.19	48.3452	48.4938	48.6402	48.7777	48.9154	49.0465	49.172	49.2983	49.3774	49.4572	49.5335	49.6028	49.6722	49.7358	49.7985	49.8609	49.9162	49.9707	50.0243	50.0723	50.1171	50.1619	50.2067	50.251	50.2878	50.3249	50.3621	50.3993	50.4324	50.4608	50.4891	50.5175	50.5468	50.5761	50.6016	50.6234	50.6451	50.6659	50.6866	50.7074	50.7281	50.7448	50.7603	50.7758	50.7913	50.8069
155	47.8579	48.0238	48.1853	48.3405	48.489	48.6355	48.7729	48.9106	49.0417	49.1673	49.2935	49.3726	49.4525	49.5287	49.5981	49.6676	49.7311	49.7939	49.8564	49.9117	49.9662	50.0199	50.0679	50.1128	50.1576	50.2026	50.2469	50.2837	50.321	50.3582	50.3954	50.4287	50.4571	50.4855	50.5139	50.5433	50.5727	50.5983	50.6202	50.642	50.6628	50.6836	50.7044	50.7252	50.742	50.7576	50.7732	50.7887	50.8043
156	47.8533	48.0191	48.1806	48.3358	48.4843	48.6307	48.7681	48.9058	49.037	49.1625	49.2888	49.3679	49.4477	49.524	49.5934	49.6629	49.7265	49.7893	49.8518	49.9072	49.9618	50.0155	50.0636	50.1085	50.1534	50.1984	50.2428	50.2797	50.317	50.3543	50.3916	50.4249	50.4534	50.4819	50.5104	50.5398	50.5693	50.595	50.6169	50.6388	50.6597	50.6806	50.7015	50.7223	50.7392	50.7548	50.7705	50.7862	50.8018
157	47.8486	48.0145	48.1759	48.3311	48.4795	48.626	48.7634	48.9011	49.0322	49.1577	49.284	49.3631	49.443	49.5193	49.5887	49.6582	49.7219	49.7847	49.8473	49.9027	49.9573	50.0111	50.0592	50.1042	50.1492	50.1942	50.2387	50.2757	50.313	50.3504	50.3878	50.4211	50.4497	50.4783	50.5068	50.5364	50.5659	50.5917	50.6137	50.6356	50.6566	50.6775	50.6985	50.7195	50.7364	50.7521	50.7678	50.7836	50.7993
158	47.844	48.0098	48.1711	48.3263	48.4748	48.6212	48.7586	48.8963	49.0274	49.153	49.2793	49.3584	49.4383	49.5146	49.584	49.6536	49.7173	49.7802	49.8427	49.8982	49.9529	50.0067	50.0549	50.0999	50.145	50.19	50.2346	50.2716	50.3091	50.3465	50.3839	50.4174	50.446	50.4747	50.5033	50.5329	50.5625	50.5884	50.6104	50.6324	50.6535	50.6745	50.6956	50.7166	50.7336	50.7494	50.7652	50.781	50.7968
159	47.8393	48.0051	48.1664	48.3216	48.47	48.6165	48.7538	48.8915	49.0227	49.1482	49.2745	49.3536	49.4336	49.5099	49.5794	49.6489	49.7127	49.7756	49.8382	49.8937	49.9484	50.0023	50.0505	50.0956	50.1407	50.1859	50.2305	50.2676	50.3051	50.3426	50.3801	50.4136	50.4423	50.471	50.4997	50.5294	50.5591	50.585	50.6072	50.6293	50.6504	50.6715	50.6926	50.7137	50.7307	50.7466	50.7625	50.7784	50.7942
160	47.8347	48.0004	48.1617	48.3169	48.4653	48.6117	48.7491	48.8868	49.0179	49.1435	49.2698	49.3489	49.4288	49.5052	49.5747	49.6443	49.708	49.771	49.8336	49.8892	49.9439	49.9979	50.0462	50.0913	50.1365	50.1817	50.2264	50.2635	50.3011	50.3387	50.3763	50.4099	50.4386	50.4674	50.4962	50.5259	50.5557	50.5817	50.604	50.6261	50.6473	50.6685	50.6897	50.7108	50.7279	50.7439	50.7598	50.7758	50.7917
161	47.83	47.9957	48.157	48.3121	48.4606	48.6069	48.7443	48.882	49.0131	49.1387	49.265	49.3442	49.4241	49.5005	49.57	49.6396	49.7034	49.7664	49.8291	49.8847	49.9395	49.9935	50.0418	50.087	50.1323	50.1775	50.2223	50.2595	50.2971	50.3348	50.3724	50.4061	50.4349	50.4638	50.4927	50.5225	50.5523	50.5784	50.6007	50.6229	50.6442	50.6654	50.6867	50.708	50.7251	50.7412	50.7572	50.7732	50.7892
162	47.8254	47.991	48.1523	48.3074	48.4558	48.6022	48.7396	48.8772	49.0084	49.1339	49.2602	49.3394	49.4194	49.4958	49.5653	49.635	49.6988	49.7618	49.8245	49.8802	49.935	49.9891	50.0375	50.0828	50.128	50.1734	50.2182	50.2555	50.2932	50.3309	50.3686	50.4023	50.4313	50.4602	50.4891	50.519	50.5489	50.5751	50.5975	50.6198	50.6411	50.6624	50.6838	50.7051	50.7223	50.7384	50.7545	50.7706	50.7867
163	47.8207	47.9864	48.1476	48.3027	48.4511	48.5974	48.7348	48.8725	49.0036	49.1292	49.2555	49.3347	49.4146	49.4911	49.5606	49.6303	49.6942	49.7572	49.82	49.8757	49.9306	49.9847	50.0331	50.0785	50.1238	50.1692	50.214	50.2514	50.2892	50.327	50.3648	50.3986	50.4276	50.4566	50.4856	50.5155	50.5455	50.5718	50.5942	50.6166	50.638	50.6594	50.6808	50.7022	50.7195	50.7357	50.7518	50.768	50.7842
164	47.8161	47.9817	48.1429	48.298	48.4463	48.5927	48.73	48.8677	48.9988	49.1244	49.2507	49.3299	49.4099	49.4864	49.5559	49.6256	49.6895	49.7526	49.8154	49.8712	49.9261	49.9803	50.0288	50.0742	50.1196	50.165	50.2099	50.2474	50.2852	50.3231	50.3609	50.3948	50.4239	50.4529	50.482	50.5121	50.5421	50.5684	50.591	50.6134	50.6349	50.6564	50.6779	50.6993	50.7167	50.733	50.7492	50.7654	50.7816
165	47.8114	47.977	48.1382	48.2932	48.4416	48.5879	48.7253	48.8629	48.9941	49.1196	49.246	49.3252	49.4052	49.4816	49.5513	49.621	49.6849	49.7481	49.8109	49.8667	49.9217	49.9759	50.0244	50.0699	50.1153	50.1609	50.2058	50.2433	50.2813	50.3192	50.3571	50.391	50.4202	50.4493	50.4785	50.5086	50.5387	50.5651	50.5877	50.6102	50.6318	50.6534	50.6749	50.6965	50.7139	50.7302	50.7465	50.7628	50.7791
166	47.8068	47.9723	48.1335	48.2885	48.4368	48.5832	48.7205	48.8582	48.9893	49.1149	49.2412	49.3204	49.4005	49.4769	49.5466	49.6163	49.6803	49.7435	49.8063	49.8622	49.9172	49.9715	50.0201	50.0656	50.1111	50.1567	50.2017	50.2393	50.2773	50.3153	50.3533	50.3873	50.4165	50.4457	50.4749	50.5051	50.5353	50.5618	50.5845	50.6071	50.6287	50.6503	50.672	50.6936	50.7111	50.7275	50.7439	50.7602	50.7766
167	47.8021	47.9676	48.1288	48.2838	48.4321	48.5784	48.7157	48.8534	48.9845	49.1101	49.2365	49.3157	49.3957	49.4722	49.5419	49.6117	49.6757	49.7389	49.8018	49.8577	49.9128	49.9671	50.0157	50.0613	50.1069	50.1525	50.1976	50.2353	50.2733	50.3114	50.3494	50.3835	50.4128	50.4421	50.4714	50.5017	50.5319	50.5585	50.5812	50.6039	50.6256	50.6473	50.669	50.6907	50.7083	50.7248	50.7412	50.7576	50.7741
168	47.7975	47.963	48.1241	48.279	48.4274	48.5736	48.711	48.8486	48.9798	49.1054	49.2317	49.311	49.391	49.4675	49.5372	49.607	49.671	49.7343	49.7972	49.8532	49.9083	49.9627	50.0114	50.057	50.1027	50.1483	50.1935	50.2312	50.2693	50.3075	50.3456	50.3798	50.4091	50.4385	50.4678	50.4982	50.5286	50.5552	50.578	50.6007	50.6225	50.6443	50.6661	50.6878	50.7055	50.722	50.7385	50.755	50.7715
169	47.7928	47.9583	48.1194	48.2743	48.4226	48.5689	48.7062	48.8439	48.975	49.1006	49.2269	49.3062	49.3863	49.4628	49.5325	49.6023	49.6664	49.7297	49.7927	49.8487	49.9039	49.9583	50.007	50.0527	50.0984	50.1442	50.1894	50.2272	50.2654	50.3036	50.3418	50.376	50.4054	50.4349	50.4643	50.4947	50.5252	50.5518	50.5747	50.5975	50.6194	50.6413	50.6631	50.685	50.7027	50.7193	50.7359	50.7524	50.769
170	47.7882	47.9536	48.1147	48.2696	48.4179	48.5641	48.7015	48.8391	48.9702	49.0958	49.2222	49.3015	49.3815	49.4581	49.5278	49.5977	49.6618	49.7251	49.7881	49.8442	49.8994	49.9539	50.0027	50.0485	50.0942	50.14	50.1853	50.2231	50.2614	50.2997	50.3379	50.3722	50.4017	50.4312	50.4607	50.4912	50.5218	50.5485	50.5715	50.5944	50.6163	50.6382	50.6602	50.6821	50.6999	50.7166	50.7332	50.7498	50.7665
171	47.7835	47.9489	48.11	48.2649	48.4131	48.5594	48.6967	48.8343	48.9655	49.0911	49.2174	49.2967	49.3768	49.4534	49.5231	49.593	49.6572	49.7205	49.7836	49.8397	49.895	49.9495	49.9984	50.0442	50.09	50.1358	50.1812	50.2191	50.2574	50.2958	50.3341	50.3685	50.398	50.4276	50.4572	50.4878	50.5184	50.5452	50.5682	50.5912	50.6132	50.6352	50.6572	50.6792	50.6971	50.7138	50.7305	50.7473	50.764
172	47.7789	47.9442	48.1052	48.2601	48.4084	48.5546	48.6919	48.8296	48.9607	49.0863	49.2127	49.292	49.3721	49.4487	49.5185	49.5884	49.6526	49.716	49.7791	49.8352	49.8905	49.9451	49.994	50.0399	50.0857	50.1317	50.1771	50.2151	50.2535	50.2919	50.3303	50.3647	50.3944	50.424	50.4537	50.4843	50.515	50.5419	50.565	50.588	50.6101	50.6322	50.6543	50.6763	50.6943	50.7111	50.7279	50.7447	50.7614
173	47.7742	47.9395	48.1005	48.2554	48.4036	48.5499	48.6872	48.8248	48.9559	49.0816	49.2079	49.2873	49.3674	49.444	49.5138	49.5837	49.6479	49.7114	49.7745	49.8307	49.8861	49.9407	49.9897	50.0356	50.0815	50.1275	50.173	50.211	50.2495	50.288	50.3264	50.3609	50.3907	50.4204	50.4501	50.4808	50.5116	50.5385	50.5617	50.5848	50.607	50.6292	50.6513	50.6735	50.6915	50.7084	50.7252	50.7421	50.7589
174	47.7696	47.9349	48.0958	48.2507	48.3989	48.5451	48.6824	48.82	48.9512	49.0768	49.2032	49.2825	49.3626	49.4392	49.5091	49.579	49.6433	49.7068	49.77	49.8262	49.8816	49.9363	49.9853	50.0313	50.0773	50.1233	50.1688	50.207	50.2455	50.2841	50.3226	50.3572	50.387	50.4168	50.4466	50.4774	50.5082	50.5352	50.5585	50.5817	50.6039	50.6261	50.6484	50.6706	50.6887	50.7056	50.7225	50.7395	50.7564
175	47.7649	47.9302	48.0911	48.246	48.3942	48.5403	48.6776	48.8153	48.9464	49.072	49.1984	49.2778	49.3579	49.4345	49.5044	49.5744	49.6387	49.7022	49.7654	49.8217	49.8772	49.9319	49.981	50.027	50.0731	50.1192	50.1647	50.2029	50.2415	50.2802	50.3188	50.3534	50.3833	50.4132	50.443	50.4739	50.5048	50.5319	50.5552	50.5785	50.6008	50.6231	50.6454	50.6677	50.6859	50.7029	50.7199	50.7369	50.7539
176	47.7603	47.9255	48.0864	48.2412	48.3894	48.5356	48.6729	48.8105	48.9416	49.0673	49.1937	49.273	49.3532	49.4298	49.4997	49.5697	49.6341	49.6976	49.7609	49.8172	49.8727	49.9275	49.9766	50.0227	50.0688	50.115	50.1606	50.1989	50.2376	50.2762	50.3149	50.3497	50.3796	50.4095	50.4395	50.4704	50.5014	50.5286	50.552	50.5753	50.5977	50.6201	50.6425	50.6648	50.6831	50.7002	50.7172	50.7343	50.7514
177	47.7556	47.9208	48.0817	48.2365	48.3847	48.5308	48.6681	48.8057	48.9369	49.0625	49.1889	49.2683	49.3484	49.4251	49.495	49.5651	49.6294	49.693	49.7563	49.8127	49.8683	49.9231	49.9723	50.0184	50.0646	50.1108	50.1565	50.1949	50.2336	50.2723	50.3111	50.3459	50.3759	50.4059	50.4359	50.4669	50.498	50.5253	50.5488	50.5721	50.5946	50.6171	50.6395	50.662	50.6803	50.6974	50.7146	50.7317	50.7488
178	47.751	47.9161	48.077	48.2318	48.3799	48.5261	48.6634	48.801	48.9321	49.0578	49.1841	49.2635	49.3437	49.4204	49.4904	49.5604	49.6248	49.6884	49.7518	49.8082	49.8638	49.9187	49.9679	50.0141	50.0604	50.1066	50.1524	50.1908	50.2296	50.2684	50.3073	50.3421	50.3722	50.4023	50.4324	50.4635	50.4946	50.5219	50.5455	50.569	50.5915	50.614	50.6366	50.6591	50.6775	50.6947	50.7119	50.7291	50.7463
179	47.7463	47.9115	48.0723	48.227	48.3752	48.5213	48.6586	48.7962	48.9273	49.053	49.1794	49.2588	49.339	49.4157	49.4857	49.5558	49.6202	49.6839	49.7472	49.8037	49.8593	49.9143	49.9636	50.0099	50.0561	50.1025	50.1483	50.1868	50.2257	50.2645	50.3034	50.3384	50.3685	50.3987	50.4288	50.46	50.4912	50.5186	50.5423	50.5658	50.5884	50.611	50.6336	50.6562	50.6747	50.6919	50.7092	50.7265	50.7438
180	47.7417	47.9068	48.0676	48.2223	48.3704	48.5166	48.6538	48.7914	48.9226	49.0482	49.1746	49.2541	49.3343	49.411	49.481	49.5511	49.6156	49.6793	49.7427	49.7992	49.8549	49.9099	49.9592	50.0056	50.0519	50.0983	50.1442	50.1827	50.2217	50.2606	50.2996	50.3346	50.3648	50.3951	50.4253	50.4565	50.4878	50.5153	50.539	50.5626	50.5853	50.608	50.6307	50.6533	50.6719	50.6892	50.7066	50.7239	50.7413
181	47.737	47.9021	48.0629	48.2176	48.3657	48.5118	48.6491	48.7867	48.9178	49.0435	49.1699	49.2493	49.3295	49.4063	49.4763	49.5464	49.6109	49.6747	49.7381	49.7947	49.8504	49.9055	49.9549	50.0013	50.0477	50.0941	50.1401	50.1787	50.2177	50.2567	50.2958	50.3308	50.3611	50.3914	50.4217	50.4531	50.4844	50.512	50.5358	50.5595	50.5822	50.605	50.6277	50.6505	50.6691	50.6865	50.7039	50.7213	50.7387
182	47.7324	47.8974	48.0582	48.2129	48.361	48.507	48.6443	48.7819	48.9131	49.0387	49.1651	49.2446	49.3248	49.4016	49.4716	49.5418	49.6063	49.6701	49.7336	49.7902	49.846	49.9011	49.9505	49.997	50.0434	50.09	50.136	50.1747	50.2137	50.2528	50.2919	50.3271	50.3575	50.3878	50.4182	50.4496	50.481	50.5087	50.5325	50.5563	50.5791	50.6019	50.6248	50.6476	50.6663	50.6837	50.7012	50.7187	50.7362
183	47.7277	47.8927	48.0535	48.2081	48.3562	48.5023	48.6395	48.7771	48.9083	49.034	49.1604	49.2398	49.3201	49.3969	49.4669	49.5371	49.6017	49.6655	49.729	49.7857	49.8415	49.8967	49.9462	49.9927	50.0392	50.0858	50.1319	50.1706	50.2098	50.2489	50.2881	50.3233	50.3538	50.3842	50.4147	50.4461	50.4776	50.5053	50.5293	50.5531	50.576	50.5989	50.6218	50.6447	50.6635	50.681	50.6986	50.7161	50.7337
184	47.7231	47.8881	48.0488	48.2034	48.3515	48.4975	48.6348	48.7724	48.9035	49.0292	49.1556	49.2351	49.3153	49.3921	49.4622	49.5325	49.5971	49.6609	49.7245	49.7812	49.8371	49.8922	49.9418	49.9884	50.035	50.0816	50.1278	50.1666	50.2058	50.245	50.2843	50.3196	50.3501	50.3806	50.4111	50.4427	50.4742	50.502	50.526	50.5499	50.5729	50.5959	50.6189	50.6418	50.6607	50.6783	50.6959	50.7135	50.7312
185	47.7184	47.8834	48.0441	48.1987	48.3467	48.4928	48.63	48.7676	48.8988	49.0244	49.1509	49.2303	49.3106	49.3874	49.4576	49.5278	49.5924	49.6563	49.7199	49.7767	49.8326	49.8878	49.9375	49.9841	50.0308	50.0774	50.1236	50.1625	50.2018	50.2411	50.2804	50.3158	50.3464	50.377	50.4076	50.4392	50.4708	50.4987	50.5228	50.5468	50.5698	50.5929	50.6159	50.639	50.6578	50.6755	50.6932	50.7109	50.7286
186	47.7138	47.8787	48.0393	48.1939	48.342	48.488	48.6253	48.7628	48.894	49.0197	49.1461	49.2256	49.3059	49.3827	49.4529	49.5231	49.5878	49.6518	49.7154	49.7722	49.8282	49.8834	49.9331	49.9798	50.0265	50.0733	50.1195	50.1585	50.1979	50.2372	50.2766	50.312	50.3427	50.3734	50.404	50.4357	50.4674	50.4954	50.5195	50.5436	50.5667	50.5898	50.613	50.6361	50.655	50.6728	50.6906	50.7084	50.7261
187	47.7091	47.874	48.0346	48.1892	48.3372	48.4833	48.6205	48.7581	48.8892	49.0149	49.1413	49.2209	49.3012	49.378	49.4482	49.5185	49.5832	49.6472	49.7108	49.7677	49.8237	49.879	49.9288	49.9755	50.0223	50.0691	50.1154	50.1545	50.1939	50.2333	50.2728	50.3083	50.339	50.3697	50.4005	50.4322	50.464	50.4921	50.5163	50.5404	50.5636	50.5868	50.61	50.6332	50.6522	50.6701	50.6879	50.7058	50.7236
188	47.7044	47.8693	48.0299	48.1845	48.3325	48.4785	48.6157	48.7533	48.8845	49.0102	49.1366	49.2161	49.2964	49.3733	49.4435	49.5138	49.5786	49.6426	49.7063	49.7632	49.8193	49.8746	49.9245	49.9713	50.0181	50.0649	50.1113	50.1504	50.1899	50.2294	50.2689	50.3045	50.3353	50.3661	50.3969	50.4288	50.4606	50.4887	50.513	50.5372	50.5605	50.5838	50.6071	50.6303	50.6494	50.6673	50.6853	50.7032	50.7211
189	47.6998	47.8646	48.0252	48.1798	48.3277	48.4737	48.611	48.7485	48.8797	49.0054	49.1318	49.2114	49.2917	49.3686	49.4388	49.5092	49.574	49.638	49.7017	49.7587	49.8148	49.8702	49.9201	49.967	50.0138	50.0608	50.1072	50.1464	50.1859	50.2255	50.2651	50.3007	50.3316	50.3625	50.3934	50.4253	50.4572	50.4854	50.5098	50.5341	50.5574	50.5808	50.6041	50.6275	50.6466	50.6646	50.6826	50.7006	50.7186
190	47.6951	47.86	48.0205	48.175	48.323	48.469	48.6062	48.7438	48.8749	49.0006	49.1271	49.2066	49.287	49.3639	49.4341	49.5045	49.5693	49.6334	49.6972	49.7542	49.8104	49.8658	49.9158	49.9627	50.0096	50.0566	50.1031	50.1423	50.182	50.2216	50.2613	50.297	50.3279	50.3589	50.3898	50.4218	50.4538	50.4821	50.5065	50.5309	50.5543	50.5777	50.6012	50.6246	50.6438	50.6619	50.6799	50.698	50.716
191	47.6905	47.8553	48.0158	48.1703	48.3183	48.4642	48.6015	48.739	48.8702	48.9959	49.1223	49.2019	49.2822	49.3592	49.4295	49.4999	49.5647	49.6288	49.6926	49.7497	49.8059	49.8614	49.9114	49.9584	50.0054	50.0524	50.099	50.1383	50.178	50.2177	50.2574	50.2932	50.3242	50.3553	50.3863	50.4184	50.4505	50.4788	50.5033	50.5277	50.5512	50.5747	50.5982	50.6217	50.641	50.6591	50.6773	50.6954	50.7135
192	47.6858	47.8506	48.0111	48.1656	48.3135	48.4595	48.5967	48.7342	48.8654	48.9911	49.1176	49.1972	49.2775	49.3545	49.4248	49.4952	49.5601	49.6242	49.6881	49.7452	49.8015	49.857	49.9071	49.9541	50.0012	50.0483	50.0949	50.1343	50.174	50.2138	50.2536	50.2895	50.3206	50.3516	50.3827	50.4149	50.4471	50.4754	50.5	50.5245	50.5481	50.5717	50.5953	50.6188	50.6382	50.6564	50.6746	50.6928	50.711
193	47.6812	47.8459	48.0064	48.1608	48.3088	48.4547	48.5919	48.7295	48.8606	48.9863	49.1128	49.1924	49.2728	49.3497	49.4201	49.4905	49.5555	49.6197	49.6836	49.7407	49.797	49.8526	49.9027	49.9498	49.9969	50.0441	50.0908	50.1302	50.1701	50.2099	50.2498	50.2857	50.3169	50.348	50.3792	50.4114	50.4437	50.4721	50.4968	50.5214	50.545	50.5687	50.5923	50.616	50.6354	50.6537	50.6719	50.6902	50.7085
194	47.6765	47.8412	48.0017	48.1561	48.304	48.45	48.5872	48.7247	48.8559	48.9816	49.1081	49.1877	49.2681	49.345	49.4154	49.4859	49.5508	49.6151	49.679	49.7362	49.7926	49.8482	49.8984	49.9455	49.9927	50.0399	50.0867	50.1262	50.1661	50.206	50.2459	50.2819	50.3132	50.3444	50.3757	50.4079	50.4403	50.4688	50.4935	50.5182	50.5419	50.5656	50.5894	50.6131	50.6326	50.6509	50.6693	50.6876	50.7059
195	47.6719	47.8366	47.997	48.1514	48.2993	48.4452	48.5824	48.7199	48.8511	48.9768	49.1033	49.1829	49.2633	49.3403	49.4107	49.4812	49.5462	49.6105	49.6745	49.7317	49.7881	49.8438	49.894	49.9412	49.9885	50.0357	50.0826	50.1221	50.1621	50.2021	50.2421	50.2782	50.3095	50.3408	50.3721	50.4045	50.4369	50.4655	50.4903	50.515	50.5388	50.5626	50.5864	50.6102	50.6298	50.6482	50.6666	50.685	50.7034
196	47.6672	47.8319	47.9923	48.1467	48.2945	48.4404	48.5776	48.7152	48.8463	48.9721	49.0985	49.1782	49.2586	49.3356	49.406	49.4766	49.5416	49.6059	49.6699	49.7272	49.7837	49.8394	49.8897	49.937	49.9842	50.0316	50.0785	50.1181	50.1581	50.1982	50.2383	50.2744	50.3058	50.3372	50.3686	50.401	50.4335	50.4622	50.4871	50.5119	50.5357	50.5596	50.5835	50.6073	50.627	50.6455	50.6639	50.6824	50.7009
197	47.6626	47.8272	47.9876	48.1419	48.2898	48.4357	48.5729	48.7104	48.8416	48.9673	49.0938	49.1734	49.2539	49.3309	49.4013	49.4719	49.537	49.6013	49.6654	49.7227	49.7792	49.835	49.8853	49.9327	49.98	50.0274	50.0743	50.1141	50.1542	50.1943	50.2344	50.2706	50.3021	50.3336	50.365	50.3975	50.4301	50.4588	50.4838	50.5087	50.5326	50.5566	50.5805	50.6045	50.6242	50.6427	50.6613	50.6798	50.6984
198	47.6579	47.8225	47.9829	48.1372	48.2851	48.4309	48.5681	48.7056	48.8368	48.9625	49.089	49.1687	49.2491	49.3262	49.3967	49.4672	49.5323	49.5967	49.6608	49.7182	49.7747	49.8306	49.881	49.9284	49.9758	50.0232	50.0702	50.11	50.1502	50.1904	50.2306	50.2669	50.2984	50.3299	50.3615	50.3941	50.4267	50.4555	50.4806	50.5055	50.5295	50.5536	50.5776	50.6016	50.6214	50.64	50.6586	50.6772	50.6958
199	47.6533	47.8178	47.9781	48.1325	48.2803	48.4262	48.5634	48.7009	48.832	48.9578	49.0843	49.164	49.2444	49.3215	49.392	49.4626	49.5277	49.5921	49.6563	49.7137	49.7703	49.8262	49.8766	49.9241	49.9715	50.0191	50.0661	50.106	50.1462	50.1865	50.2268	50.2631	50.2947	50.3263	50.3579	50.3906	50.4233	50.4522	50.4773	50.5023	50.5264	50.5505	50.5746	50.5987	50.6186	50.6373	50.656	50.6746	50.6933
200	47.6486	47.8131	47.9734	48.1277	48.2756	48.4214	48.5586	48.6961	48.8273	48.953	49.0795	49.1592	49.2397	49.3168	49.3873	49.4579	49.5231	49.5876	49.6517	49.7092	49.7658	49.8218	49.8723	49.9198	49.9673	50.0149	50.062	50.1019	50.1423	50.1826	50.2229	50.2594	50.291	50.3227	50.3544	50.3871	50.4199	50.4489	50.4741	50.4992	50.5233	50.5475	50.5717	50.5958	50.6158	50.6345	50.6533	50.672	50.6908
201	47.644	47.8085	47.9687	48.123	48.2708	48.4167	48.5538	48.6914	48.8225	48.9483	49.0748	49.1545	49.235	49.3121	49.3826	49.4533	49.5185	49.583	49.6472	49.7047	49.7614	49.8174	49.8679	49.9155	49.9631	50.0107	50.0579	50.0979	50.1383	50.1787	50.2191	50.2556	50.2873	50.3191	50.3508	50.3837	50.4165	50.4456	50.4708	50.496	50.5202	50.5445	50.5687	50.593	50.613	50.6318	50.6506	50.6695	50.6883
202	47.6393	47.8038	47.964	48.1183	48.2661	48.4119	48.5491	48.6866	48.8177	48.9435	49.07	49.1497	49.2302	49.3074	49.3779	49.4486	49.5139	49.5784	49.6426	49.7002	49.7569	49.813	49.8636	49.9112	49.9589	50.0065	50.0538	50.0938	50.1343	50.1748	50.2153	50.2518	50.2837	50.3155	50.3473	50.3802	50.4131	50.4422	50.4676	50.4928	50.5171	50.5415	50.5658	50.5901	50.6102	50.6291	50.648	50.6669	50.6858
203	47.6347	47.7991	47.9593	48.1136	48.2613	48.4071	48.5443	48.6818	48.813	48.9387	49.0653	49.145	49.2255	49.3026	49.3732	49.4439	49.5092	49.5738	49.6381	49.6957	49.7525	49.8086	49.8592	49.9069	49.9546	50.0024	50.0497	50.0898	50.1303	50.1709	50.2114	50.2481	50.28	50.3119	50.3437	50.3767	50.4097	50.4389	50.4643	50.4896	50.514	50.5384	50.5628	50.5872	50.6074	50.6263	50.6453	50.6643	50.6832
204	47.63	47.7944	47.9546	48.1088	48.2566	48.4024	48.5395	48.6771	48.8082	48.934	49.0605	49.1403	49.2208	49.2979	49.3686	49.4393	49.5046	49.5692	49.6335	49.6912	49.748	49.8042	49.8549	49.9026	49.9504	49.9982	50.0456	50.0858	50.1264	50.167	50.2076	50.2443	50.2763	50.3082	50.3402	50.3732	50.4063	50.4356	50.4611	50.4865	50.5109	50.5354	50.5599	50.5843	50.6046	50.6236	50.6426	50.6617	50.6807
205	47.6254	47.7897	47.9499	48.1041	48.2519	48.3976	48.5348	48.6723	48.8034	48.9292	49.0557	49.1355	49.216	49.2932	49.3639	49.4346	49.5	49.5646	49.629	49.6867	49.7436	49.7998	49.8505	49.8984	49.9462	49.994	50.0415	50.0817	50.1224	50.1631	50.2038	50.2405	50.2726	50.3046	50.3367	50.3698	50.4029	50.4323	50.4578	50.4833	50.5078	50.5324	50.5569	50.5815	50.6018	50.6209	50.64	50.6591	50.6782
206	47.6207	47.7851	47.9452	48.0994	48.2471	48.3929	48.53	48.6675	48.7987	48.9245	49.051	49.1308	49.2113	49.2885	49.3592	49.43	49.4954	49.56	49.6244	49.6822	49.7391	49.7954	49.8462	49.8941	49.9419	49.9899	50.0374	50.0777	50.1184	50.1592	50.1999	50.2368	50.2689	50.301	50.3331	50.3663	50.3995	50.429	50.4546	50.4801	50.5047	50.5294	50.554	50.5786	50.599	50.6181	50.6373	50.6565	50.6757
207	47.6161	47.7804	47.9405	48.0946	48.2424	48.3881	48.5253	48.6628	48.7939	48.9197	49.0462	49.126	49.2066	49.2838	49.3545	49.4253	49.4907	49.5555	49.6199	49.6777	49.7347	49.791	49.8419	49.8898	49.9377	49.9857	50.0333	50.0736	50.1145	50.1553	50.1961	50.233	50.2652	50.2974	50.3296	50.3628	50.3961	50.4256	50.4513	50.4769	50.5016	50.5263	50.551	50.5757	50.5962	50.6154	50.6346	50.6539	50.6731
208	47.6114	47.7757	47.9358	48.0899	48.2376	48.3834	48.5205	48.658	48.7891	48.9149	49.0415	49.1213	49.2019	49.2791	49.3498	49.4207	49.4861	49.5509	49.6153	49.6732	49.7302	49.7866	49.8375	49.8855	49.9335	49.9815	50.0291	50.0696	50.1105	50.1514	50.1923	50.2293	50.2615	50.2938	50.326	50.3594	50.3927	50.4223	50.4481	50.4738	50.4985	50.5233	50.5481	50.5728	50.5934	50.6127	50.632	50.6513	50.6706
209	47.6068	47.771	47.9311	48.0852	48.2329	48.3786	48.5157	48.6532	48.7844	48.9102	49.0367	49.1165	49.1971	49.2744	49.3451	49.416	49.4815	49.5463	49.6108	49.6687	49.7258	49.7822	49.8332	49.8812	49.9293	49.9774	50.025	50.0656	50.1065	50.1475	50.1884	50.2255	50.2578	50.2901	50.3225	50.3559	50.3893	50.419	50.4448	50.4706	50.4954	50.5203	50.5451	50.57	50.5906	50.6099	50.6293	50.6487	50.6681
210	47.6021	47.7663	47.9264	48.0805	48.2281	48.3738	48.511	48.6485	48.7796	48.9054	49.032	49.1118	49.1924	49.2697	49.3404	49.4113	49.4769	49.5417	49.6062	49.6642	49.7213	49.7778	49.8288	49.8769	49.925	49.9732	50.0209	50.0615	50.1025	50.1436	50.1846	50.2217	50.2541	50.2865	50.3189	50.3524	50.3859	50.4157	50.4416	50.4674	50.4923	50.5173	50.5422	50.5671	50.5877	50.6072	50.6267	50.6461	50.6656
211	47.5975	47.7617	47.9217	48.0757	48.2234	48.3691	48.5062	48.6437	48.7748	48.9007	49.0272	49.1071	49.1877	49.265	49.3358	49.4067	49.4722	49.5371	49.6017	49.6597	49.7169	49.7734	49.8245	49.8726	49.9208	49.969	50.0168	50.0575	50.0986	50.1397	50.1808	50.218	50.2504	50.2829	50.3154	50.3489	50.3825	50.4123	50.4383	50.4643	50.4892	50.5142	50.5392	50.5642	50.5849	50.6045	50.624	50.6435	50.663
212	47.5928	47.757	47.917	48.071	48.2186	48.3643	48.5014	48.6389	48.7701	48.8959	49.0225	49.1023	49.183	49.2602	49.3311	49.402	49.4676	49.5325	49.5971	49.6552	49.7124	49.769	49.8201	49.8683	49.9166	49.9648	50.0127	50.0534	50.0946	50.1358	50.1769	50.2142	50.2467	50.2793	50.3118	50.3455	50.3791	50.409	50.4351	50.4611	50.4861	50.5112	50.5363	50.5613	50.5821	50.6017	50.6213	50.6409	50.6605
213	47.5882	47.7523	47.9122	48.0663	48.2139	48.3596	48.4967	48.6342	48.7653	48.8911	49.0177	49.0976	49.1782	49.2555	49.3264	49.3974	49.463	49.5279	49.5926	49.6507	49.708	49.7646	49.8158	49.8641	49.9123	49.9607	50.0086	50.0494	50.0906	50.1319	50.1731	50.2104	50.2431	50.2757	50.3083	50.342	50.3758	50.4057	50.4318	50.4579	50.483	50.5082	50.5333	50.5585	50.5793	50.599	50.6187	50.6383	50.658
214	47.5835	47.7476	47.9075	48.0616	48.2092	48.3548	48.4919	48.6294	48.7605	48.8864	49.0129	49.0928	49.1735	49.2508	49.3217	49.3927	49.4584	49.5234	49.5881	49.6462	49.7035	49.7602	49.8114	49.8598	49.9081	49.9565	50.0045	50.0454	50.0867	50.128	50.1693	50.2067	50.2394	50.2721	50.3047	50.3385	50.3724	50.4024	50.4286	50.4547	50.4799	50.5052	50.5304	50.5556	50.5765	50.5963	50.616	50.6357	50.6555
215	47.5789	47.7429	47.9028	48.0568	48.2044	48.3501	48.4872	48.6246	48.7558	48.8816	49.0082	49.0881	49.1688	49.2461	49.317	49.388	49.4537	49.5188	49.5835	49.6417	49.6991	49.7558	49.8071	49.8555	49.9039	49.9523	50.0004	50.0413	50.0827	50.1241	50.1654	50.2029	50.2357	50.2684	50.3012	50.3351	50.369	50.3991	50.4254	50.4516	50.4768	50.5021	50.5274	50.5527	50.5737	50.5935	50.6133	50.6331	50.6529
216	47.5742	47.7382	47.8981	48.0521	48.1997	48.3453	48.4824	48.6199	48.751	48.8769	49.0034	49.0833	49.164	49.2414	49.3123	49.3834	49.4491	49.5142	49.579	49.6372	49.6946	49.7514	49.8027	49.8512	49.8996	49.9482	49.9963	50.0373	50.0787	50.1202	50.1616	50.1992	50.232	50.2648	50.2977	50.3316	50.3656	50.3957	50.4221	50.4484	50.4737	50.4991	50.5245	50.5498	50.5709	50.5908	50.6107	50.6306	50.6504
217	47.5696	47.7336	47.8934	48.0474	48.1949	48.3406	48.4776	48.6151	48.7462	48.8721	48.9987	49.0786	49.1593	49.2367	49.3077	49.3787	49.4445	49.5096	49.5744	49.6327	49.6901	49.747	49.7984	49.8469	49.8954	49.944	49.9922	50.0332	50.0748	50.1163	50.1578	50.1954	50.2283	50.2612	50.2941	50.3281	50.3622	50.3924	50.4189	50.4452	50.4707	50.4961	50.5215	50.547	50.5681	50.5881	50.608	50.628	50.6479
218	47.5649	47.7289	47.8887	48.0426	48.1902	48.3358	48.4729	48.6103	48.7415	48.8673	48.9939	49.0739	49.1546	49.232	49.303	49.3741	49.4399	49.505	49.5699	49.6282	49.6857	49.7425	49.794	49.8426	49.8912	49.9398	49.9881	50.0292	50.0708	50.1124	50.1539	50.1916	50.2246	50.2576	50.2906	50.3247	50.3588	50.3891	50.4156	50.442	50.4676	50.4931	50.5186	50.5441	50.5653	50.5853	50.6053	50.6254	50.6454
219	47.5603	47.7242	47.884	48.0379	48.1854	48.331	48.4681	48.6056	48.7367	48.8626	48.9892	49.0691	49.1499	49.2273	49.2983	49.3694	49.4353	49.5004	49.5653	49.6237	49.6812	49.7381	49.7897	49.8383	49.887	49.9356	49.9839	50.0252	50.0668	50.1085	50.1501	50.1879	50.2209	50.254	50.287	50.3212	50.3554	50.3858	50.4124	50.4389	50.4645	50.49	50.5156	50.5412	50.5625	50.5826	50.6027	50.6228	50.6429
220	47.5556	47.7195	47.8793	48.0332	48.1807	48.3263	48.4633	48.6008	48.732	48.8578	48.9844	49.0644	49.1451	49.2226	49.2936	49.3647	49.4306	49.4958	49.5608	49.6192	49.6768	49.7337	49.7853	49.834	49.8827	49.9315	49.9798	50.0211	50.0628	50.1046	50.1463	50.1841	50.2172	50.2503	50.2835	50.3177	50.352	50.3825	50.4091	50.4357	50.4614	50.487	50.5127	50.5383	50.5597	50.5799	50.6	50.6202	50.6403
221	47.551	47.7148	47.8746	48.0285	48.176	48.3215	48.4586	48.596	48.7272	48.853	48.9797	49.0596	49.1404	49.2179	49.2889	49.3601	49.426	49.4913	49.5562	49.6147	49.6723	49.7293	49.781	49.8297	49.8785	49.9273	49.9757	50.0171	50.0589	50.1007	50.1424	50.1803	50.2135	50.2467	50.2799	50.3142	50.3486	50.3791	50.4059	50.4325	50.4583	50.484	50.5097	50.5355	50.5569	50.5771	50.5974	50.6176	50.6378
222	47.5463	47.7102	47.8699	48.0237	48.1712	48.3168	48.4538	48.5913	48.7224	48.8483	48.9749	49.0549	49.1357	49.2131	49.2842	49.3554	49.4214	49.4867	49.5517	49.6102	49.6679	49.7249	49.7766	49.8255	49.8743	49.9231	49.9716	50.013	50.0549	50.0967	50.1386	50.1766	50.2098	50.2431	50.2764	50.3108	50.3452	50.3758	50.4026	50.4293	50.4552	50.481	50.5068	50.5326	50.5541	50.5744	50.5947	50.615	50.6353
223	47.5417	47.7055	47.8652	48.019	48.1665	48.312	48.4491	48.5865	48.7177	48.8435	48.9701	49.0502	49.1309	49.2084	49.2795	49.3508	49.4168	49.4821	49.5471	49.6057	49.6634	49.7205	49.7723	49.8212	49.87	49.919	49.9675	50.009	50.0509	50.0928	50.1348	50.1728	50.2062	50.2395	50.2728	50.3073	50.3418	50.3725	50.3994	50.4262	50.4521	50.4779	50.5038	50.5297	50.5513	50.5717	50.592	50.6124	50.6328
224	47.537	47.7008	47.8605	48.0143	48.1617	48.3073	48.4443	48.5817	48.7129	48.8388	48.9654	49.0454	49.1262	49.2037	49.2749	49.3461	49.4121	49.4775	49.5426	49.6012	49.659	49.7161	49.7679	49.8169	49.8658	49.9148	49.9634	50.005	50.047	50.0889	50.1309	50.1691	50.2025	50.2359	50.2693	50.3038	50.3384	50.3692	50.3961	50.423	50.449	50.4749	50.5009	50.5268	50.5485	50.5689	50.5894	50.6098	50.6302
225	47.5324	47.6961	47.8558	48.0095	48.157	48.3025	48.4395	48.577	48.7081	48.834	48.9606	49.0407	49.1215	49.199	49.2702	49.3415	49.4075	49.4729	49.538	49.5967	49.6545	49.7117	49.7636	49.8126	49.8616	49.9106	49.9593	50.0009	50.043	50.085	50.1271	50.1653	50.1988	50.2323	50.2657	50.3004	50.335	50.3658	50.3929	50.4198	50.4459	50.4719	50.4979	50.524	50.5457	50.5662	50.5867	50.6072	50.6277
226	47.5277	47.6914	47.8511	48.0048	48.1522	48.2977	48.4348	48.5722	48.7034	48.8292	48.9559	49.0359	49.1168	49.1943	49.2655	49.3368	49.4029	49.4683	49.5335	49.5922	49.6501	49.7073	49.7593	49.8083	49.8574	49.9065	49.9552	49.9969	50.039	50.0811	50.1233	50.1615	50.1951	50.2286	50.2622	50.2969	50.3316	50.3625	50.3896	50.4166	50.4428	50.4689	50.495	50.5211	50.5429	50.5635	50.584	50.6046	50.6252
227	47.5231	47.6867	47.8463	48.0001	48.1475	48.293	48.43	48.5674	48.6986	48.8245	48.9511	49.0312	49.112	49.1896	49.2608	49.3321	49.3983	49.4637	49.5289	49.5877	49.6456	49.7029	49.7549	49.804	49.8531	49.9023	49.9511	49.9928	50.035	50.0772	50.1194	50.1578	50.1914	50.225	50.2587	50.2934	50.3282	50.3592	50.3864	50.4135	50.4397	50.4658	50.492	50.5182	50.5401	50.5607	50.5814	50.602	50.6227
228	47.5184	47.6821	47.8416	47.9954	48.1428	48.2882	48.4252	48.5627	48.6938	48.8197	48.9464	49.0264	49.1073	49.1849	49.2561	49.3275	49.3936	49.4592	49.5244	49.5832	49.6412	49.6985	49.7506	49.7997	49.8489	49.8981	49.947	49.9888	50.0311	50.0733	50.1156	50.154	50.1877	50.2214	50.2551	50.2899	50.3248	50.3559	50.3831	50.4103	50.4366	50.4628	50.4891	50.5153	50.5373	50.558	50.5787	50.5994	50.6201
229	47.5138	47.6774	47.8369	47.9906	48.138	48.2835	48.4205	48.5579	48.6891	48.815	48.9416	49.0217	49.1026	49.1802	49.2514	49.3228	49.389	49.4546	49.5198	49.5787	49.6367	49.6941	49.7462	49.7954	49.8447	49.8939	49.9429	49.9848	50.0271	50.0694	50.1118	50.1502	50.184	50.2178	50.2516	50.2865	50.3214	50.3526	50.3799	50.4071	50.4335	50.4598	50.4861	50.5125	50.5345	50.5553	50.5761	50.5968	50.6176
230	47.5091	47.6727	47.8322	47.9859	48.1333	48.2787	48.4157	48.5531	48.6843	48.8102	48.9369	49.017	49.0978	49.1755	49.2468	49.3182	49.3844	49.45	49.5153	49.5742	49.6323	49.6897	49.7419	49.7912	49.8404	49.8898	49.9387	49.9807	50.0231	50.0655	50.1079	50.1465	50.1803	50.2142	50.248	50.283	50.318	50.3492	50.3766	50.404	50.4304	50.4568	50.4832	50.5096	50.5317	50.5525	50.5734	50.5942	50.6151
231	47.5044	47.668	47.8275	47.9812	48.1285	48.274	48.411	48.5484	48.6795	48.8054	48.9321	49.0122	49.0931	49.1707	49.2421	49.3135	49.3798	49.4454	49.5107	49.5696	49.6278	49.6853	49.7375	49.7869	49.8362	49.8856	49.9346	49.9767	50.0192	50.0616	50.1041	50.1427	50.1766	50.2106	50.2445	50.2795	50.3146	50.3459	50.3734	50.4008	50.4273	50.4538	50.4802	50.5067	50.5289	50.5498	50.5707	50.5917	50.6126
232	47.4998	47.6633	47.8228	47.9764	48.1238	48.2692	48.4062	48.5436	48.6748	48.8007	48.9273	49.0075	49.0884	49.166	49.2374	49.3088	49.3752	49.4408	49.5062	49.5651	49.6234	49.6809	49.7332	49.7826	49.832	49.8814	49.9305	49.9726	50.0152	50.0577	50.1003	50.139	50.1729	50.2069	50.2409	50.2761	50.3112	50.3426	50.3701	50.3976	50.4242	50.4507	50.4773	50.5038	50.5261	50.5471	50.5681	50.5891	50.6101
233	47.4951	47.6587	47.8181	47.9717	48.119	48.2644	48.4014	48.5388	48.67	48.7959	48.9226	49.0027	49.0837	49.1613	49.2327	49.3042	49.3705	49.4362	49.5016	49.5606	49.6189	49.6765	49.7288	49.7783	49.8277	49.8773	49.9264	49.9686	50.0112	50.0538	50.0964	50.1352	50.1693	50.2033	50.2374	50.2726	50.3078	50.3393	50.3669	50.3944	50.4211	50.4477	50.4743	50.501	50.5233	50.5443	50.5654	50.5865	50.6075
234	47.4905	47.654	47.8134	47.967	48.1143	48.2597	48.3967	48.5341	48.6652	48.7912	48.9178	48.998	49.0789	49.1566	49.228	49.2995	49.3659	49.4316	49.4971	49.5561	49.6145	49.6721	49.7245	49.774	49.8235	49.8731	49.9223	49.9646	50.0072	50.0499	50.0926	50.1314	50.1656	50.1997	50.2338	50.2691	50.3044	50.336	50.3637	50.3913	50.418	50.4447	50.4714	50.4981	50.5205	50.5416	50.5627	50.5839	50.605
235	47.4858	47.6493	47.8087	47.9623	48.1095	48.2549	48.3919	48.5293	48.6605	48.7864	48.9131	48.9932	49.0742	49.1519	49.2233	49.2949	49.3613	49.4271	49.4926	49.5516	49.61	49.6677	49.7201	49.7697	49.8193	49.8689	49.9182	49.9605	50.0033	50.046	50.0888	50.1277	50.1619	50.1961	50.2303	50.2657	50.3011	50.3326	50.3604	50.3881	50.4149	50.4417	50.4684	50.4952	50.5177	50.5389	50.5601	50.5813	50.6025
236	47.4812	47.6446	47.804	47.9575	48.1048	48.2502	48.3871	48.5245	48.6557	48.7816	48.9083	48.9885	49.0695	49.1472	49.2186	49.2902	49.3567	49.4225	49.488	49.5471	49.6055	49.6633	49.7158	49.7654	49.8151	49.8647	49.9141	49.9565	49.9993	50.0421	50.0849	50.1239	50.1582	50.1925	50.2267	50.2622	50.2977	50.3293	50.3572	50.3849	50.4118	50.4386	50.4655	50.4923	50.5148	50.5361	50.5574	50.5787	50.6
237	47.4765	47.6399	47.7993	47.9528	48.1001	48.2454	48.3824	48.5198	48.6509	48.7769	48.9036	48.9838	49.0647	49.1425	49.214	49.2855	49.352	49.4179	49.4835	49.5426	49.6011	49.6589	49.7114	49.7611	49.8108	49.8606	49.91	49.9524	49.9953	50.0382	50.0811	50.1201	50.1545	50.1888	50.2232	50.2587	50.2943	50.326	50.3539	50.3817	50.4087	50.4356	50.4625	50.4895	50.512	50.5334	50.5547	50.5761	50.5974
238	47.4727	47.636	47.7953	47.9488	48.0961	48.2414	48.3784	48.5157	48.6469	48.7729	48.8996	48.9798	49.0607	49.1385	49.21	49.2816	49.3481	49.414	49.4796	49.5388	49.5973	49.6551	49.7077	49.7575	49.8072	49.857	49.9064	49.9489	49.9919	50.0348	50.0778	50.1169	50.1513	50.1857	50.2201	50.2556	50.2912	50.323	50.351	50.3789	50.4059	50.4329	50.4599	50.4869	50.5095	50.5309	50.5523	50.5737	50.5951
239	47.4699	47.6332	47.7925	47.946	48.0933	48.2386	48.3755	48.5129	48.6441	48.77	48.8967	48.9769	49.0579	49.1356	49.2071	49.2787	49.3452	49.4111	49.4767	49.536	49.5945	49.6523	49.7049	49.7547	49.8044	49.8542	49.9037	49.9462	49.9892	50.0322	50.0751	50.1143	50.1487	50.1831	50.2176	50.2532	50.2888	50.3206	50.3486	50.3765	50.4036	50.4306	50.4576	50.4846	50.5073	50.5287	50.5502	50.5716	50.5931
240	47.4671	47.6305	47.7897	47.9432	48.0904	48.2357	48.3727	48.51	48.6412	48.7671	48.8938	48.974	49.055	49.1327	49.2042	49.2758	49.3424	49.4083	49.4739	49.5331	49.5916	49.6495	49.7021	49.7519	49.8017	49.8515	49.901	49.9436	49.9866	50.0295	50.0725	50.1117	50.1461	50.1806	50.2151	50.2507	50.2864	50.3182	50.3463	50.3742	50.4013	50.4283	50.4554	50.4824	50.5051	50.5266	50.5481	50.5695	50.591
241	47.4644	47.6277	47.7869	47.9404	48.0876	48.2329	48.3698	48.5072	48.6383	48.7642	48.8909	48.9711	49.0521	49.1298	49.2013	49.273	49.3395	49.4054	49.471	49.5303	49.5888	49.6467	49.6993	49.7491	49.7989	49.8488	49.8983	49.9409	49.9839	50.0269	50.0699	50.1091	50.1436	50.1781	50.2126	50.2482	50.2839	50.3158	50.3439	50.3719	50.3989	50.426	50.4531	50.4802	50.5029	50.5244	50.5459	50.5675	50.589
242	47.4616	47.6249	47.7842	47.9376	48.0848	48.2301	48.367	48.5043	48.6354	48.7614	48.888	48.9682	49.0492	49.127	49.1985	49.2701	49.3366	49.4026	49.4682	49.5275	49.586	49.6439	49.6965	49.7464	49.7962	49.8461	49.8956	49.9382	49.9812	50.0243	50.0673	50.1065	50.141	50.1755	50.2101	50.2458	50.2815	50.3134	50.3415	50.3695	50.3966	50.4237	50.4509	50.478	50.5008	50.5223	50.5438	50.5654	50.5869
243	47.4589	47.6221	47.7814	47.9348	48.0819	48.2272	48.3641	48.5014	48.6326	48.7585	48.8851	48.9653	49.0463	49.1241	49.1956	49.2672	49.3338	49.3997	49.4653	49.5246	49.5832	49.6411	49.6938	49.7436	49.7934	49.8433	49.8929	49.9355	49.9786	50.0216	50.0647	50.1039	50.1385	50.173	50.2076	50.2433	50.279	50.311	50.3391	50.3672	50.3943	50.4215	50.4486	50.4758	50.4986	50.5201	50.5417	50.5633	50.5849
244	47.4561	47.6194	47.7786	47.932	48.0791	48.2244	48.3613	48.4986	48.6297	48.7556	48.8822	48.9624	49.0434	49.1212	49.1927	49.2643	49.3309	49.3968	49.4625	49.5218	49.5804	49.6383	49.691	49.7408	49.7907	49.8406	49.8902	49.9328	49.9759	50.019	50.0621	50.1013	50.1359	50.1705	50.2051	50.2408	50.2766	50.3086	50.3367	50.3648	50.392	50.4192	50.4464	50.4736	50.4964	50.518	50.5396	50.5612	50.5828
245	47.4534	47.6166	47.7758	47.9292	48.0763	48.2215	48.3584	48.4957	48.6268	48.7527	48.8794	48.9596	49.0405	49.1183	49.1898	49.2615	49.328	49.394	49.4596	49.5189	49.5775	49.6355	49.6882	49.738	49.7879	49.8379	49.8874	49.9301	49.9732	50.0164	50.0595	50.0987	50.1334	50.168	50.2026	50.2383	50.2742	50.3062	50.3344	50.3625	50.3897	50.4169	50.4441	50.4713	50.4942	50.5158	50.5375	50.5591	50.5808
246	47.4506	47.6138	47.773	47.9263	48.0735	48.2187	48.3556	48.4928	48.6239	48.7498	48.8765	48.9567	49.0376	49.1154	49.1869	49.2586	49.3252	49.3911	49.4568	49.5161	49.5747	49.6327	49.6854	49.7353	49.7852	49.8351	49.8847	49.9274	49.9706	50.0137	50.0569	50.0962	50.1308	50.1654	50.2001	50.2359	50.2717	50.3037	50.332	50.3601	50.3874	50.4146	50.4419	50.4691	50.492	50.5137	50.5354	50.557	50.5787
247	47.4479	47.611	47.7702	47.9235	48.0706	48.2158	48.3527	48.49	48.6211	48.747	48.8736	48.9538	49.0348	49.1125	49.1841	49.2557	49.3223	49.3883	49.4539	49.5133	49.5719	49.6299	49.6826	49.7325	49.7824	49.8324	49.882	49.9247	49.9679	50.0111	50.0542	50.0936	50.1282	50.1629	50.1976	50.2334	50.2693	50.3013	50.3296	50.3578	50.385	50.4123	50.4396	50.4669	50.4898	50.5115	50.5332	50.5549	50.5767
248	47.4451	47.6083	47.7674	47.9207	48.0678	48.213	48.3499	48.4871	48.6182	48.7441	48.8707	48.9509	49.0319	49.1096	49.1812	49.2528	49.3194	49.3854	49.4511	49.5104	49.5691	49.627	49.6798	49.7297	49.7797	49.8297	49.8793	49.9221	49.9652	50.0084	50.0516	50.091	50.1257	50.1604	50.1951	50.2309	50.2668	50.2989	50.3272	50.3554	50.3827	50.41	50.4374	50.4647	50.4876	50.5094	50.5311	50.5529	50.5746
249	47.4424	47.6055	47.7646	47.9179	48.065	48.2102	48.347	48.4842	48.6153	48.7412	48.8678	48.948	49.029	49.1068	49.1783	49.2499	49.3166	49.3825	49.4482	49.5076	49.5662	49.6242	49.677	49.727	49.7769	49.8269	49.8766	49.9194	49.9626	50.0058	50.049	50.0884	50.1231	50.1578	50.1926	50.2285	50.2644	50.2965	50.3248	50.3531	50.3804	50.4078	50.4351	50.4625	50.4855	50.5072	50.529	50.5508	50.5726
250	47.4396	47.6027	47.7618	47.9151	48.0622	48.2073	48.3442	48.4814	48.6125	48.7383	48.8649	48.9451	49.0261	49.1039	49.1754	49.2471	49.3137	49.3797	49.4454	49.5048	49.5634	49.6214	49.6742	49.7242	49.7742	49.8242	49.8739	49.9167	49.9599	50.0032	50.0464	50.0858	50.1206	50.1553	50.1901	50.226	50.2619	50.2941	50.3225	50.3507	50.3781	50.4055	50.4329	50.4602	50.4833	50.5051	50.5269	50.5487	50.5705
251	47.4369	47.5999	47.759	47.9123	48.0593	48.2045	48.3413	48.4785	48.6096	48.7354	48.862	48.9422	49.0232	49.101	49.1725	49.2442	49.3108	49.3768	49.4425	49.5019	49.5606	49.6186	49.6714	49.7214	49.7714	49.8215	49.8712	49.914	49.9573	50.0005	50.0438	50.0832	50.118	50.1528	50.1876	50.2235	50.2595	50.2917	50.3201	50.3484	50.3758	50.4032	50.4306	50.458	50.4811	50.5029	50.5248	50.5466	50.5685
252	47.4341	47.5972	47.7562	47.9095	48.0565	48.2016	48.3384	48.4757	48.6067	48.7326	48.8592	48.9393	49.0203	49.0981	49.1696	49.2413	49.3079	49.374	49.4397	49.4991	49.5578	49.6158	49.6686	49.7186	49.7687	49.8187	49.8685	49.9113	49.9546	49.9979	50.0412	50.0806	50.1154	50.1502	50.1851	50.221	50.2571	50.2893	50.3177	50.346	50.3735	50.4009	50.4284	50.4558	50.4789	50.5008	50.5227	50.5445	50.5664
253	47.4313	47.5944	47.7534	47.9067	48.0537	48.1988	48.3356	48.4728	48.6038	48.7297	48.8563	48.9365	49.0174	49.0952	49.1668	49.2384	49.3051	49.3711	49.4368	49.4962	49.5549	49.613	49.6658	49.7159	49.7659	49.816	49.8657	49.9086	49.9519	49.9952	50.0386	50.0781	50.1129	50.1477	50.1826	50.2186	50.2546	50.2869	50.3153	50.3437	50.3712	50.3986	50.4261	50.4536	50.4767	50.4986	50.5205	50.5424	50.5644
254	47.4286	47.5916	47.7506	47.9038	48.0508	48.196	48.3327	48.4699	48.601	48.7268	48.8534	48.9336	49.0145	49.0923	49.1639	49.2356	49.3022	49.3682	49.434	49.4934	49.5521	49.6102	49.6631	49.7131	49.7632	49.8133	49.863	49.9059	49.9493	49.9926	50.036	50.0755	50.1103	50.1452	50.18	50.2161	50.2522	50.2845	50.3129	50.3413	50.3688	50.3964	50.4239	50.4514	50.4745	50.4965	50.5184	50.5404	50.5623
255	47.4258	47.5888	47.7478	47.901	48.048	48.1931	48.3299	48.4671	48.5981	48.7239	48.8505	48.9307	49.0117	49.0894	49.161	49.2327	49.2993	49.3654	49.4311	49.4906	49.5493	49.6074	49.6603	49.7103	49.7604	49.8105	49.8603	49.9032	49.9466	49.99	50.0333	50.0729	50.1078	50.1427	50.1775	50.2136	50.2497	50.282	50.3106	50.339	50.3665	50.3941	50.4216	50.4492	50.4724	50.4943	50.5163	50.5383	50.5603
256	47.4231	47.5861	47.745	47.8982	48.0452	48.1903	48.327	48.4642	48.5952	48.721	48.8476	48.9278	49.0088	49.0865	49.1581	49.2298	49.2965	49.3625	49.4283	49.4877	49.5465	49.6046	49.6575	49.7076	49.7576	49.8078	49.8576	49.9006	49.9439	49.9873	50.0307	50.0703	50.1052	50.1401	50.175	50.2112	50.2473	50.2796	50.3082	50.3366	50.3642	50.3918	50.4194	50.4469	50.4702	50.4922	50.5142	50.5362	50.5582
257	47.4203	47.5833	47.7422	47.8954	48.0424	48.1874	48.3242	48.4613	48.5923	48.7182	48.8447	48.9249	49.0059	49.0837	49.1552	49.2269	49.2936	49.3597	49.4254	49.4849	49.5436	49.6018	49.6547	49.7048	49.7549	49.8051	49.8549	49.8979	49.9413	49.9847	50.0281	50.0677	50.1027	50.1376	50.1725	50.2087	50.2448	50.2772	50.3058	50.3343	50.3619	50.3895	50.4171	50.4447	50.468	50.49	50.5121	50.5341	50.5562
258	47.4176	47.5805	47.7394	47.8926	48.0395	48.1846	48.3213	48.4585	48.5895	48.7153	48.8418	48.922	49.003	49.0808	49.1524	49.224	49.2907	49.3568	49.4226	49.4821	49.5408	49.599	49.6519	49.702	49.7521	49.8023	49.8522	49.8952	49.9386	49.9821	50.0255	50.0651	50.1001	50.1351	50.17	50.2062	50.2424	50.2748	50.3034	50.3319	50.3596	50.3872	50.4149	50.4425	50.4658	50.4879	50.51	50.532	50.5541
259	47.4148	47.5777	47.7366	47.8898	48.0367	48.1817	48.3185	48.4556	48.5866	48.7124	48.8389	48.9191	49.0001	49.0779	49.1495	49.2212	49.2879	49.3539	49.4197	49.4792	49.538	49.5961	49.6491	49.6992	49.7494	49.7996	49.8495	49.8925	49.936	49.9794	50.0229	50.0625	50.0975	50.1325	50.1675	50.2037	50.24	50.2724	50.301	50.3296	50.3573	50.3849	50.4126	50.4403	50.4636	50.4857	50.5078	50.5299	50.5521
260	47.4121	47.575	47.7338	47.887	48.0339	48.1789	48.3156	48.4527	48.5837	48.7095	48.8361	48.9162	48.9972	49.075	49.1466	49.2183	49.285	49.3511	49.4169	49.4764	49.5352	49.5933	49.6463	49.6965	49.7466	49.7969	49.8468	49.8898	49.9333	49.9768	50.0203	50.0599	50.095	50.13	50.165	50.2013	50.2375	50.27	50.2987	50.3272	50.3549	50.3827	50.4104	50.4381	50.4614	50.4836	50.5057	50.5279	50.55
261	47.4093	47.5722	47.7311	47.8842	48.0311	48.1761	48.3128	48.4499	48.5809	48.7066	48.8332	48.9134	48.9943	49.0721	49.1437	49.2154	49.2821	49.3482	49.414	49.4736	49.5324	49.5905	49.6435	49.6937	49.7439	49.7941	49.844	49.8871	49.9306	49.9741	50.0177	50.0574	50.0924	50.1275	50.1625	50.1988	50.2351	50.2676	50.2963	50.3249	50.3526	50.3804	50.4081	50.4359	50.4593	50.4814	50.5036	50.5258	50.548
262	47.4066	47.5694	47.7283	47.8813	48.0282	48.1732	48.3099	48.447	48.578	48.7038	48.8303	48.9105	48.9914	49.0692	49.1408	49.2125	49.2793	49.3454	49.4112	49.4707	49.5295	49.5877	49.6407	49.6909	49.7411	49.7914	49.8413	49.8844	49.928	49.9715	50.015	50.0548	50.0899	50.125	50.16	50.1963	50.2326	50.2652	50.2939	50.3225	50.3503	50.3781	50.4059	50.4336	50.4571	50.4793	50.5015	50.5237	50.5459
263	47.4038	47.5666	47.7255	47.8785	48.0254	48.1704	48.3071	48.4441	48.5751	48.7009	48.8274	48.9076	48.9886	49.0663	49.1379	49.2097	49.2764	49.3425	49.4083	49.4679	49.5267	49.5849	49.6379	49.6882	49.7384	49.7887	49.8386	49.8817	49.9253	49.9689	50.0124	50.0522	50.0873	50.1224	50.1575	50.1938	50.2302	50.2627	50.2915	50.3202	50.348	50.3758	50.4036	50.4314	50.4549	50.4771	50.4994	50.5216	50.5439
264	47.4011	47.5639	47.7227	47.8757	48.0226	48.1675	48.3042	48.4413	48.5722	48.698	48.8245	48.9047	48.9857	49.0635	49.1351	49.2068	49.2735	49.3396	49.4055	49.465	49.5239	49.5821	49.6351	49.6854	49.7356	49.7859	49.8359	49.8791	49.9226	49.9662	50.0098	50.0496	50.0847	50.1199	50.155	50.1914	50.2277	50.2603	50.2891	50.3178	50.3457	50.3735	50.4014	50.4292	50.4527	50.475	50.4973	50.5195	50.5418
265	47.3983	47.5611	47.7199	47.8729	48.0197	48.1647	48.3014	48.4384	48.5694	48.6951	48.8216	48.9018	48.9828	49.0606	49.1322	49.2039	49.2706	49.3368	49.4026	49.4622	49.5211	49.5793	49.6324	49.6826	49.7329	49.7832	49.8332	49.8764	49.92	49.9636	50.0072	50.047	50.0822	50.1174	50.1525	50.1889	50.2253	50.2579	50.2868	50.3155	50.3434	50.3712	50.3991	50.427	50.4505	50.4728	50.4951	50.5174	50.5398
266	47.3955	47.5583	47.7171	47.8701	48.0169	48.1618	48.2985	48.4356	48.5665	48.6922	48.8187	48.8989	48.9799	49.0577	49.1293	49.201	49.2678	49.3339	49.3998	49.4594	49.5182	49.5765	49.6296	49.6798	49.7301	49.7805	49.8305	49.8737	49.9173	49.961	50.0046	50.0444	50.0796	50.1148	50.15	50.1864	50.2229	50.2555	50.2844	50.3131	50.3411	50.369	50.3969	50.4248	50.4483	50.4707	50.493	50.5154	50.5377
267	47.3928	47.5555	47.7143	47.8673	48.0141	48.159	48.2956	48.4327	48.5636	48.6894	48.8159	48.896	48.977	49.0548	49.1264	49.1982	49.2649	49.3311	49.3969	49.4565	49.5154	49.5737	49.6268	49.6771	49.7274	49.7777	49.8278	49.871	49.9147	49.9583	50.002	50.0418	50.0771	50.1123	50.1475	50.184	50.2204	50.2531	50.282	50.3108	50.3387	50.3667	50.3946	50.4226	50.4462	50.4685	50.4909	50.5133	50.5356
268	47.39	47.5528	47.7115	47.8645	48.0113	48.1562	48.2928	48.4298	48.5607	48.6865	48.813	48.8932	48.9741	49.0519	49.1235	49.1953	49.262	49.3282	49.3941	49.4537	49.5126	49.5709	49.624	49.6743	49.7246	49.775	49.8251	49.8683	49.912	49.9557	49.9994	50.0393	50.0745	50.1098	50.145	50.1815	50.218	50.2507	50.2796	50.3084	50.3364	50.3644	50.3924	50.4203	50.444	50.4664	50.4888	50.5112	50.5336
269	47.3873	47.55	47.7087	47.8617	48.0084	48.1533	48.2899	48.427	48.5579	48.6836	48.8101	48.8903	48.9712	49.049	49.1207	49.1924	49.2592	49.3253	49.3912	49.4509	49.5098	49.5681	49.6212	49.6715	49.7219	49.7723	49.8223	49.8656	49.9093	49.953	49.9968	50.0367	50.072	50.1072	50.1425	50.179	50.2155	50.2483	50.2772	50.3061	50.3341	50.3621	50.3901	50.4181	50.4418	50.4642	50.4867	50.5091	50.5315
270	47.3845	47.5472	47.7059	47.8588	48.0056	48.1505	48.2871	48.4241	48.555	48.6807	48.8072	48.8874	48.9683	49.0461	49.1178	49.1895	49.2563	49.3225	49.3884	49.448	49.5069	49.5653	49.6184	49.6688	49.7191	49.7695	49.8196	49.8629	49.9067	49.9504	49.9941	50.0341	50.0694	50.1047	50.14	50.1765	50.2131	50.2459	50.2749	50.3038	50.3318	50.3598	50.3879	50.4159	50.4396	50.4621	50.4845	50.507	50.5295
271	47.3818	47.5444	47.7031	47.856	48.0028	48.1476	48.2842	48.4212	48.5521	48.6779	48.8043	48.8845	48.9655	49.0432	49.1149	49.1866	49.2534	49.3196	49.3855	49.4452	49.5041	49.5624	49.6156	49.666	49.7164	49.7668	49.8169	49.8602	49.904	49.9478	49.9915	50.0315	50.0668	50.1022	50.1375	50.1741	50.2107	50.2435	50.2725	50.3014	50.3295	50.3575	50.3856	50.4137	50.4374	50.4599	50.4824	50.5049	50.5274
272	47.379	47.5417	47.7003	47.8532	48	48.1448	48.2814	48.4184	48.5493	48.675	48.8014	48.8816	48.9626	49.0404	49.112	49.1838	49.2506	49.3168	49.3827	49.4423	49.5013	49.5596	49.6128	49.6632	49.7136	49.7641	49.8142	49.8575	49.9013	49.9451	49.9889	50.0289	50.0643	50.0997	50.135	50.1716	50.2082	50.241	50.2701	50.2991	50.3272	50.3553	50.3834	50.4115	50.4352	50.4578	50.4803	50.5029	50.5254
273	47.3763	47.5389	47.6975	47.8504	47.9971	48.142	48.2785	48.4155	48.5464	48.6721	48.7985	48.8787	48.9597	49.0375	49.1091	49.1809	49.2477	49.3139	49.3798	49.4395	49.4985	49.5568	49.61	49.6604	49.7109	49.7613	49.8115	49.8549	49.8987	49.9425	49.9863	50.0263	50.0617	50.0971	50.1325	50.1691	50.2058	50.2386	50.2677	50.2967	50.3248	50.353	50.3811	50.4093	50.433	50.4556	50.4782	50.5008	50.5233
274	47.3735	47.5361	47.6947	47.8476	47.9943	48.1391	48.2757	48.4126	48.5435	48.6692	48.7957	48.8758	48.9568	49.0346	49.1062	49.178	49.2448	49.311	49.377	49.4367	49.4957	49.554	49.6072	49.6577	49.7081	49.7586	49.8088	49.8522	49.896	49.9399	49.9837	50.0237	50.0592	50.0946	50.13	50.1667	50.2033	50.2362	50.2653	50.2944	50.3225	50.3507	50.3789	50.407	50.4309	50.4535	50.4761	50.4987	50.5213
275	47.3708	47.5333	47.6919	47.8448	47.9915	48.1363	48.2728	48.4098	48.5406	48.6663	48.7928	48.8729	48.9539	49.0317	49.1034	49.1751	49.2419	49.3082	49.3741	49.4338	49.4928	49.5512	49.6044	49.6549	49.7054	49.7559	49.8061	49.8495	49.8934	49.9372	49.9811	50.0211	50.0566	50.0921	50.1275	50.1642	50.2009	50.2338	50.263	50.292	50.3202	50.3484	50.3766	50.4048	50.4287	50.4513	50.474	50.4966	50.5192
276	47.368	47.5306	47.6891	47.842	47.9886	48.1334	48.27	48.4069	48.5378	48.6635	48.7899	48.8701	48.951	49.0288	49.1005	49.1723	49.2391	49.3053	49.3713	49.431	49.49	49.5484	49.6017	49.6521	49.7026	49.7531	49.8034	49.8468	49.8907	49.9346	49.9785	50.0186	50.054	50.0895	50.125	50.1617	50.1984	50.2314	50.2606	50.2897	50.3179	50.3461	50.3744	50.4026	50.4265	50.4492	50.4718	50.4945	50.5172
277	47.3652	47.5278	47.6863	47.8392	47.9858	48.1306	48.2671	48.4041	48.5349	48.6606	48.787	48.8672	48.9481	49.0259	49.0976	49.1694	49.2362	49.3025	49.3684	49.4282	49.4872	49.5456	49.5989	49.6494	49.6998	49.7504	49.8007	49.8441	49.888	49.9319	49.9759	50.016	50.0515	50.087	50.1225	50.1592	50.196	50.229	50.2582	50.2873	50.3156	50.3438	50.3721	50.4004	50.4243	50.447	50.4697	50.4924	50.5151
278	47.3625	47.525	47.6835	47.8363	47.983	48.1277	48.2643	48.4012	48.532	48.6577	48.7841	48.8643	48.9452	49.023	49.0947	49.1665	49.2333	49.2996	49.3656	49.4253	49.4844	49.5428	49.5961	49.6466	49.6971	49.7477	49.7979	49.8414	49.8854	49.9293	49.9732	50.0134	50.0489	50.0845	50.12	50.1568	50.1936	50.2266	50.2558	50.285	50.3133	50.3416	50.3699	50.3982	50.4221	50.4449	50.4676	50.4904	50.5131
279	47.3597	47.5222	47.6807	47.8335	47.9802	48.1249	48.2614	48.3983	48.5291	48.6548	48.7812	48.8614	48.9424	49.0202	49.0918	49.1636	49.2305	49.2967	49.3627	49.4225	49.4815	49.54	49.5933	49.6438	49.6943	49.7449	49.7952	49.8387	49.8827	49.9267	49.9706	50.0108	50.0464	50.0819	50.1175	50.1543	50.1911	50.2242	50.2534	50.2826	50.311	50.3393	50.3676	50.3959	50.4199	50.4427	50.4655	50.4883	50.511
280	47.357	47.5195	47.678	47.8307	47.9773	48.1221	48.2586	48.3955	48.5263	48.6519	48.7783	48.8585	48.9395	49.0173	49.0889	49.1607	49.2276	49.2939	49.3599	49.4196	49.4787	49.5372	49.5905	49.641	49.6916	49.7422	49.7925	49.836	49.88	49.924	49.968	50.0082	50.0438	50.0794	50.115	50.1518	50.1887	50.2218	50.2511	50.2803	50.3086	50.337	50.3654	50.3937	50.4178	50.4406	50.4634	50.4862	50.509
281	47.3542	47.5167	47.6752	47.8279	47.9745	48.1192	48.2557	48.3926	48.5234	48.6491	48.7755	48.8556	48.9366	49.0144	49.0861	49.1579	49.2247	49.291	49.357	49.4168	49.4759	49.5344	49.5877	49.6383	49.6888	49.7395	49.7898	49.8334	49.8774	49.9214	49.9654	50.0056	50.0413	50.0769	50.1125	50.1494	50.1862	50.2193	50.2487	50.2779	50.3063	50.3347	50.3631	50.3915	50.4156	50.4384	50.4613	50.4841	50.5069
282	47.3515	47.5139	47.6724	47.8251	47.9717	48.1164	48.2529	48.3897	48.5205	48.6462	48.7726	48.8527	48.9337	49.0115	49.0832	49.155	49.2219	49.2881	49.3542	49.414	49.4731	49.5315	49.5849	49.6355	49.6861	49.7367	49.7871	49.8307	49.8747	49.9187	49.9628	50.003	50.0387	50.0744	50.11	50.1469	50.1838	50.2169	50.2463	50.2756	50.304	50.3324	50.3609	50.3893	50.4134	50.4363	50.4591	50.482	50.5049
283	47.3487	47.5111	47.6696	47.8223	47.9688	48.1135	48.25	48.3869	48.5177	48.6433	48.7697	48.8499	48.9308	49.0086	49.0803	49.1521	49.219	49.2853	49.3513	49.4111	49.4702	49.5287	49.5821	49.6327	49.6833	49.734	49.7844	49.828	49.872	49.9161	49.9602	50.0005	50.0361	50.0718	50.1075	50.1444	50.1813	50.2145	50.2439	50.2732	50.3017	50.3302	50.3586	50.3871	50.4112	50.4341	50.457	50.4799	50.5028
284	47.346	47.5084	47.6668	47.8195	47.966	48.1107	48.2471	48.384	48.5148	48.6404	48.7668	48.847	48.9279	49.0057	49.0774	49.1492	49.2161	49.2824	49.3485	49.4083	49.4674	49.5259	49.5793	49.63	49.6806	49.7313	49.7817	49.8253	49.8694	49.9135	49.9576	49.9979	50.0336	50.0693	50.105	50.1419	50.1789	50.2121	50.2415	50.2709	50.2994	50.3279	50.3564	50.3849	50.409	50.432	50.4549	50.4779	50.5008
285	47.3432	47.5056	47.664	47.8167	47.9632	48.1078	48.2443	48.3811	48.5119	48.6375	48.7639	48.8441	48.925	49.0028	49.0745	49.1464	49.2133	49.2796	49.3456	49.4055	49.4646	49.5231	49.5765	49.6272	49.6778	49.7285	49.779	49.8226	49.8667	49.9108	49.9549	49.9953	50.031	50.0668	50.1025	50.1395	50.1765	50.2097	50.2392	50.2685	50.2971	50.3256	50.3541	50.3826	50.4068	50.4298	50.4528	50.4758	50.4987
286	47.3405	47.5028	47.6612	47.8139	47.9604	48.105	48.2414	48.3783	48.509	48.6347	48.761	48.8412	48.9221	49	49.0717	49.1435	49.2104	49.2767	49.3428	49.4026	49.4618	49.5203	49.5737	49.6244	49.6751	49.7258	49.7762	49.8199	49.8641	49.9082	49.9523	49.9927	50.0285	50.0642	50.1	50.137	50.174	50.2073	50.2368	50.2662	50.2947	50.3233	50.3519	50.3804	50.4047	50.4277	50.4507	50.4737	50.4967
287	47.3377	47.5	47.6584	47.811	47.9575	48.1022	48.2386	48.3754	48.5062	48.6318	48.7581	48.8383	48.9193	48.9971	49.0688	49.1406	49.2075	49.2738	49.3399	49.3998	49.459	49.5175	49.571	49.6216	49.6723	49.7231	49.7735	49.8172	49.8614	49.9056	49.9497	49.9901	50.0259	50.0617	50.0975	50.1345	50.1716	50.2049	50.2344	50.2638	50.2924	50.321	50.3496	50.3782	50.4025	50.4255	50.4486	50.4716	50.4946
288	47.335	47.4973	47.6556	47.8082	47.9547	48.0993	48.2357	48.3726	48.5033	48.6289	48.7552	48.8354	48.9164	48.9942	49.0659	49.1377	49.2046	49.271	49.3371	49.3969	49.4561	49.5147	49.5682	49.6189	49.6696	49.7203	49.7708	49.8145	49.8587	49.9029	49.9471	49.9875	50.0234	50.0592	50.095	50.1321	50.1691	50.2025	50.232	50.2615	50.2901	50.3187	50.3474	50.376	50.4003	50.4234	50.4464	50.4695	50.4926
289	47.3322	47.4945	47.6528	47.8054	47.9519	48.0965	48.2329	48.3697	48.5004	48.626	48.7524	48.8325	48.9135	48.9913	49.063	49.1348	49.2018	49.2681	49.3342	49.3941	49.4533	49.5119	49.5654	49.6161	49.6668	49.7176	49.7681	49.8119	49.8561	49.9003	49.9445	49.9849	50.0208	50.0567	50.0925	50.1296	50.1667	50.2	50.2296	50.2591	50.2878	50.3165	50.3451	50.3738	50.3981	50.4212	50.4443	50.4674	50.4905
290	47.3294	47.4917	47.65	47.8026	47.9491	48.0936	48.23	48.3668	48.4976	48.6231	48.7495	48.8296	48.9106	48.9884	49.0601	49.132	49.1989	49.2653	49.3314	49.3913	49.4505	49.5091	49.5626	49.6133	49.6641	49.7149	49.7654	49.8092	49.8534	49.8976	49.9419	49.9823	50.0182	50.0541	50.09	50.1271	50.1643	50.1976	50.2273	50.2568	50.2855	50.3142	50.3429	50.3716	50.3959	50.4191	50.4422	50.4654	50.4885
291	47.3267	47.4889	47.6472	47.7998	47.9462	48.0908	48.2272	48.364	48.4947	48.6203	48.7466	48.8268	48.9077	48.9855	49.0572	49.1291	49.196	49.2624	49.3285	49.3884	49.4477	49.5063	49.5598	49.6106	49.6613	49.7121	49.7627	49.8065	49.8507	49.895	49.9393	49.9798	50.0157	50.0516	50.0875	50.1246	50.1618	50.1952	50.2249	50.2544	50.2832	50.3119	50.3406	50.3693	50.3937	50.4169	50.4401	50.4633	50.4864
292	47.3239	47.4862	47.6444	47.797	47.9434	48.088	48.2243	48.3611	48.4918	48.6174	48.7437	48.8239	48.9048	48.9826	49.0544	49.1262	49.1932	49.2595	49.3257	49.3856	49.4448	49.5035	49.557	49.6078	49.6586	49.7094	49.76	49.8038	49.8481	49.8924	49.9367	49.9772	50.0131	50.0491	50.085	50.1222	50.1594	50.1928	50.2225	50.2521	50.2808	50.3096	50.3384	50.3671	50.3916	50.4148	50.438	50.4612	50.4844
293	47.3212	47.4834	47.6416	47.7942	47.9406	48.0851	48.2215	48.3582	48.4889	48.6145	48.7408	48.821	48.9019	48.9797	49.0515	49.1233	49.1903	49.2567	49.3228	49.3828	49.442	49.5007	49.5542	49.605	49.6558	49.7067	49.7573	49.8011	49.8454	49.8897	49.934	49.9746	50.0106	50.0465	50.0825	50.1197	50.1569	50.1904	50.2201	50.2497	50.2785	50.3073	50.3361	50.3649	50.3894	50.4126	50.4359	50.4591	50.4823
294	47.3184	47.4806	47.6388	47.7914	47.9377	48.0823	48.2186	48.3554	48.4861	48.6116	48.7379	48.8181	48.899	48.9769	49.0486	49.1205	49.1874	49.2538	49.32	49.3799	49.4392	49.4978	49.5514	49.6022	49.6531	49.7039	49.7545	49.7984	49.8428	49.8871	49.9314	49.972	50.008	50.044	50.08	50.1172	50.1545	50.188	50.2177	50.2474	50.2762	50.305	50.3339	50.3627	50.3872	50.4105	50.4337	50.457	50.4803
295	47.3157	47.4778	47.636	47.7885	47.9349	48.0794	48.2158	48.3525	48.4832	48.6087	48.735	48.8152	48.8962	48.974	49.0457	49.1176	49.1846	49.251	49.3171	49.3771	49.4364	49.495	49.5486	49.5995	49.6503	49.7012	49.7518	49.7957	49.8401	49.8845	49.9288	49.9694	50.0054	50.0415	50.0775	50.1148	50.152	50.1856	50.2154	50.245	50.2739	50.3028	50.3316	50.3605	50.385	50.4083	50.4316	50.4549	50.4782
296	47.3129	47.4751	47.6332	47.7857	47.9321	48.0766	48.2129	48.3496	48.4803	48.6059	48.7322	48.8123	48.8933	48.9711	49.0428	49.1147	49.1817	49.2481	49.3143	49.3742	49.4335	49.4922	49.5458	49.5967	49.6476	49.6985	49.7491	49.793	49.8374	49.8818	49.9262	49.9668	50.0029	50.0389	50.075	50.1123	50.1496	50.1832	50.213	50.2427	50.2716	50.3005	50.3294	50.3583	50.3828	50.4062	50.4295	50.4528	50.4762
297	47.3102	47.4723	47.6304	47.7829	47.9293	48.0737	48.2101	48.3468	48.4774	48.603	48.7293	48.8094	48.8904	48.9682	49.04	49.1118	49.1788	49.2452	49.3114	49.3714	49.4307	49.4894	49.543	49.5939	49.6448	49.6957	49.7464	49.7904	49.8348	49.8792	49.9236	49.9642	50.0003	50.0364	50.0725	50.1098	50.1472	50.1808	50.2106	50.2403	50.2693	50.2982	50.3271	50.356	50.3806	50.404	50.4274	50.4508	50.4741
298	47.3074	47.4695	47.6276	47.7801	47.9264	48.0709	48.2072	48.3439	48.4746	48.6001	48.7264	48.8065	48.8875	48.9653	49.0371	49.1089	49.176	49.2424	49.3085	49.3686	49.4279	49.4866	49.5403	49.5912	49.642	49.693	49.7437	49.7877	49.8321	49.8765	49.921	49.9617	49.9978	50.0339	50.07	50.1073	50.1447	50.1783	50.2082	50.238	50.267	50.2959	50.3249	50.3538	50.3784	50.4019	50.4253	50.4487	50.4721
299	47.3047	47.4667	47.6249	47.7773	47.9236	48.0681	48.2043	48.341	48.4717	48.5972	48.7235	48.8037	48.8846	48.9624	49.0342	49.1061	49.1731	49.2395	49.3057	49.3657	49.4251	49.4838	49.5375	49.5884	49.6393	49.6903	49.741	49.785	49.8294	49.8739	49.9184	49.9591	49.9952	50.0314	50.0675	50.1049	50.1423	50.1759	50.2058	50.2357	50.2646	50.2936	50.3226	50.3516	50.3763	50.3997	50.4232	50.4466	50.47
300	47.3019	47.464	47.6221	47.7745	47.9208	48.0652	48.2015	48.3382	48.4688	48.5943	48.7206	48.8008	48.8817	48.9595	49.0313	49.1032	49.1702	49.2367	49.3028	49.3629	49.4222	49.481	49.5347	49.5856	49.6365	49.6875	49.7383	49.7823	49.8268	49.8713	49.9158	49.9565	49.9927	50.0288	50.065	50.1024	50.1398	50.1735	50.2035	50.2333	50.2623	50.2913	50.3204	50.3494	50.3741	50.3976	50.421	50.4445	50.468
301	47.2992	47.4612	47.6193	47.7717	47.918	48.0624	48.1986	48.3353	48.466	48.5915	48.7177	48.7979	48.8788	48.9567	49.0284	49.1003	49.1673	49.2338	49.3	49.3601	49.4194	49.4782	49.5319	49.5828	49.6338	49.6848	49.7356	49.7796	49.8241	49.8686	49.9131	49.9539	49.9901	50.0263	50.0625	50.0999	50.1374	50.1711	50.2011	50.231	50.26	50.2891	50.3181	50.3472	50.3719	50.3954	50.4189	50.4424	50.4659
302	47.2964	47.4584	47.6165	47.7689	47.9151	48.0595	48.1958	48.3325	48.4631	48.5886	48.7148	48.795	48.8759	48.9538	49.0255	49.0974	49.1645	49.2309	49.2971	49.3572	49.4166	49.4754	49.5291	49.5801	49.631	49.6821	49.7328	49.7769	49.8215	49.866	49.9105	49.9513	49.9875	50.0238	50.06	50.0975	50.1349	50.1687	50.1987	50.2286	50.2577	50.2868	50.3159	50.3449	50.3697	50.3933	50.4168	50.4403	50.4639
303	47.2936	47.4556	47.6137	47.766	47.9123	48.0567	48.1929	48.3296	48.4602	48.5857	48.712	48.7921	48.8731	48.9509	49.0227	49.0946	49.1616	49.2281	49.2943	49.3544	49.4138	49.4726	49.5263	49.5773	49.6283	49.6793	49.7301	49.7742	49.8188	49.8634	49.9079	49.9487	49.985	50.0212	50.0575	50.095	50.1325	50.1663	50.1963	50.2263	50.2554	50.2845	50.3136	50.3427	50.3675	50.3911	50.4147	50.4383	50.4618
304	47.2909	47.4529	47.6109	47.7632	47.9095	48.0539	48.1901	48.3267	48.4573	48.5828	48.7091	48.7892	48.8702	48.948	49.0198	49.0917	49.1587	49.2252	49.2914	49.3515	49.411	49.4698	49.5235	49.5745	49.6255	49.6766	49.7274	49.7715	49.8161	49.8607	49.9053	49.9461	49.9824	50.0187	50.055	50.0925	50.1301	50.1639	50.1939	50.2239	50.2531	50.2822	50.3114	50.3405	50.3653	50.389	50.4126	50.4362	50.4598
305	47.2881	47.4501	47.6081	47.7604	47.9066	48.051	48.1872	48.3239	48.4545	48.58	48.7062	48.7863	48.8673	48.9451	49.0169	49.0888	49.1559	49.2224	49.2886	49.3487	49.4081	49.4669	49.5207	49.5717	49.6228	49.6739	49.7247	49.7689	49.8135	49.8581	49.9027	49.9436	49.9799	50.0162	50.0525	50.09	50.1276	50.1615	50.1916	50.2216	50.2507	50.2799	50.3091	50.3383	50.3632	50.3868	50.4105	50.4341	50.4577
306	47.2854	47.4473	47.6053	47.7576	47.9038	48.0482	48.1844	48.321	48.4516	48.5771	48.7033	48.7835	48.8644	48.9422	49.014	49.0859	49.153	49.2195	49.2857	49.3459	49.4053	49.4641	49.5179	49.569	49.62	49.6711	49.722	49.7662	49.8108	49.8554	49.9001	49.941	49.9773	50.0136	50.05	50.0876	50.1252	50.159	50.1892	50.2192	50.2484	50.2776	50.3069	50.3361	50.361	50.3847	50.4083	50.432	50.4557
307	47.2826	47.4445	47.6025	47.7548	47.901	48.0453	48.1815	48.3181	48.4487	48.5742	48.7004	48.7806	48.8615	48.9393	49.0111	49.083	49.1501	49.2166	49.2829	49.343	49.4025	49.4613	49.5151	49.5662	49.6173	49.6684	49.7193	49.7635	49.8081	49.8528	49.8975	49.9384	49.9747	50.0111	50.0475	50.0851	50.1227	50.1566	50.1868	50.2169	50.2461	50.2754	50.3046	50.3339	50.3588	50.3825	50.4062	50.4299	50.4536
308	47.2799	47.4418	47.5997	47.752	47.8982	48.0425	48.1787	48.3153	48.4458	48.5713	48.6975	48.7777	48.8586	48.9364	49.0082	49.0802	49.1473	49.2138	49.28	49.3402	49.3997	49.4585	49.5123	49.5634	49.6145	49.6657	49.7166	49.7608	49.8055	49.8502	49.8948	49.9358	49.9722	50.0086	50.045	50.0826	50.1203	50.1542	50.1844	50.2145	50.2438	50.2731	50.3024	50.3316	50.3566	50.3804	50.4041	50.4278	50.4516
309	47.2771	47.439	47.5969	47.7492	47.8953	48.0396	48.1758	48.3124	48.443	48.5684	48.6946	48.7748	48.8557	48.9336	49.0054	49.0773	49.1444	49.2109	49.2772	49.3374	49.3968	49.4557	49.5096	49.5607	49.6118	49.6629	49.7139	49.7581	49.8028	49.8475	49.8922	49.9332	49.9696	50.0061	50.0425	50.0801	50.1178	50.1518	50.182	50.2122	50.2415	50.2708	50.3001	50.3294	50.3544	50.3782	50.402	50.4258	50.4495
310	47.2744	47.4362	47.5941	47.7464	47.8925	48.0368	48.173	48.3095	48.4401	48.5656	48.6917	48.7719	48.8528	48.9307	49.0025	49.0744	49.1415	49.2081	49.2743	49.3345	49.394	49.4529	49.5068	49.5579	49.609	49.6602	49.7111	49.7554	49.8001	49.8449	49.8896	49.9306	49.9671	50.0035	50.04	50.0777	50.1154	50.1494	50.1797	50.2098	50.2392	50.2685	50.2979	50.3272	50.3522	50.3761	50.3999	50.4237	50.4475
311	47.2716	47.4334	47.5913	47.7435	47.8897	48.034	48.1701	48.3067	48.4372	48.5627	48.6889	48.769	48.85	48.9278	48.9996	49.0715	49.1387	49.2052	49.2715	49.3317	49.3912	49.4501	49.504	49.5551	49.6063	49.6575	49.7084	49.7527	49.7975	49.8422	49.887	49.928	49.9645	50.001	50.0375	50.0752	50.113	50.147	50.1773	50.2075	50.2369	50.2662	50.2956	50.325	50.3501	50.3739	50.3977	50.4216	50.4454
312	47.2689	47.4307	47.5885	47.7407	47.8869	48.0311	48.1673	48.3038	48.4344	48.5598	48.686	48.7661	48.8471	48.9249	48.9967	49.0687	49.1358	49.2023	49.2686	49.3288	49.3884	49.4473	49.5012	49.5523	49.6035	49.6547	49.7057	49.75	49.7948	49.8396	49.8844	49.9254	49.962	49.9985	50.035	50.0727	50.1105	50.1446	50.1749	50.2051	50.2345	50.264	50.2934	50.3228	50.3479	50.3718	50.3956	50.4195	50.4434
313	47.2661	47.4279	47.5857	47.7379	47.884	48.0283	48.1644	48.301	48.4315	48.5569	48.6831	48.7632	48.8442	48.922	48.9938	49.0658	49.1329	49.1995	49.2658	49.326	49.3855	49.4445	49.4984	49.5496	49.6008	49.652	49.703	49.7474	49.7922	49.837	49.8818	49.9229	49.9594	49.9959	50.0325	50.0703	50.1081	50.1422	50.1725	50.2028	50.2322	50.2617	50.2911	50.3206	50.3457	50.3696	50.3935	50.4174	50.4413
314	47.2634	47.4251	47.5829	47.7351	47.8812	48.0254	48.1616	48.2981	48.4286	48.554	48.6802	48.7604	48.8413	48.9191	48.991	49.0629	49.13	49.1966	49.2629	49.3232	49.3827	49.4417	49.4956	49.5468	49.598	49.6493	49.7003	49.7447	49.7895	49.8343	49.8792	49.9203	49.9568	49.9934	50.03	50.0678	50.1056	50.1398	50.1701	50.2004	50.2299	50.2594	50.2889	50.3183	50.3435	50.3675	50.3914	50.4153	50.4393
315	47.2606	47.4223	47.5801	47.7323	47.8784	48.0226	48.1587	48.2952	48.4257	48.5512	48.6773	48.7575	48.8384	48.9162	48.9881	49.06	49.1272	49.1938	49.2601	49.3203	49.3799	49.4389	49.4928	49.544	49.5953	49.6465	49.6976	49.742	49.7868	49.8317	49.8766	49.9177	49.9543	49.9909	50.0275	50.0653	50.1032	50.1373	50.1678	50.1981	50.2276	50.2571	50.2866	50.3161	50.3413	50.3653	50.3893	50.4133	50.4372
316	47.2578	47.4196	47.5773	47.7295	47.8755	48.0197	48.1558	48.2924	48.4229	48.5483	48.6744	48.7546	48.8355	48.9134	48.9852	49.0571	49.1243	49.1909	49.2572	49.3175	49.3771	49.4361	49.49	49.5413	49.5925	49.6438	49.6949	49.7393	49.7842	49.8291	49.8739	49.9151	49.9517	49.9883	50.025	50.0628	50.1008	50.1349	50.1654	50.1957	50.2253	50.2548	50.2844	50.3139	50.3391	50.3631	50.3872	50.4112	50.4352
317	47.2551	47.4168	47.5745	47.7267	47.8727	48.0169	48.153	48.2895	48.42	48.5454	48.6715	48.7517	48.8326	48.9105	48.9823	49.0543	49.1214	49.188	49.2544	49.3147	49.3743	49.4332	49.4872	49.5385	49.5898	49.6411	49.6922	49.7366	49.7815	49.8264	49.8713	49.9125	49.9492	49.9858	50.0225	50.0604	50.0983	50.1325	50.163	50.1934	50.223	50.2525	50.2821	50.3117	50.337	50.361	50.385	50.4091	50.4331
318	47.2523	47.414	47.5718	47.7239	47.8699	48.0141	48.1501	48.2866	48.4171	48.5425	48.6687	48.7488	48.8297	48.9076	48.9794	49.0514	49.1186	49.1852	49.2515	49.3118	49.3714	49.4304	49.4844	49.5357	49.587	49.6383	49.6894	49.7339	49.7788	49.8238	49.8687	49.9099	49.9466	49.9833	50.02	50.0579	50.0959	50.1301	50.1606	50.191	50.2206	50.2503	50.2799	50.3095	50.3348	50.3588	50.3829	50.407	50.4311
319	47.2496	47.4112	47.569	47.721	47.8671	48.0112	48.1473	48.2838	48.4142	48.5396	48.6658	48.7459	48.8269	48.9047	48.9765	49.0485	49.1157	49.1823	49.2487	49.309	49.3686	49.4276	49.4816	49.5329	49.5842	49.6356	49.6867	49.7312	49.7762	49.8211	49.8661	49.9073	49.944	49.9808	50.0175	50.0554	50.0934	50.1277	50.1582	50.1887	50.2183	50.248	50.2776	50.3073	50.3326	50.3567	50.3808	50.4049	50.429
320	47.2468	47.4085	47.5662	47.7182	47.8642	48.0084	48.1444	48.2809	48.4114	48.5368	48.6629	48.743	48.824	48.9018	48.9737	49.0456	49.1128	49.1795	49.2458	49.3061	49.3658	49.4248	49.4789	49.5302	49.5815	49.6329	49.684	49.7285	49.7735	49.8185	49.8635	49.9048	49.9415	49.9782	50.015	50.053	50.091	50.1253	50.1559	50.1863	50.216	50.2457	50.2754	50.305	50.3304	50.3545	50.3787	50.4028	50.427
321	47.2441	47.4057	47.5634	47.7154	47.8614	48.0055	48.1416	48.278	48.4085	48.5339	48.66	48.7401	48.8211	48.8989	48.9708	49.0428	49.11	49.1766	49.243	49.3033	49.363	49.422	49.4761	49.5274	49.5787	49.6301	49.6813	49.7258	49.7709	49.8159	49.8609	49.9022	49.9389	49.9757	50.0125	50.0505	50.0885	50.1229	50.1535	50.184	50.2137	50.2434	50.2731	50.3028	50.3282	50.3524	50.3766	50.4008	50.4249
322	47.2413	47.4029	47.5606	47.7126	47.8586	48.0027	48.1387	48.2752	48.4056	48.531	48.6571	48.7373	48.8182	48.896	48.9679	49.0399	49.1071	49.1737	49.2401	49.3005	49.3601	49.4192	49.4733	49.5246	49.576	49.6274	49.6786	49.7232	49.7682	49.8132	49.8583	49.8996	49.9364	49.9732	50.01	50.048	50.0861	50.1205	50.1511	50.1816	50.2114	50.2411	50.2709	50.3006	50.326	50.3502	50.3745	50.3987	50.4229
323	47.2386	47.4001	47.5578	47.7098	47.8558	47.9999	48.1359	48.2723	48.4028	48.5281	48.6542	48.7344	48.8153	48.8932	48.965	49.037	49.1042	49.1709	49.2373	49.2976	49.3573	49.4164	49.4705	49.5219	49.5732	49.6247	49.6759	49.7205	49.7655	49.8106	49.8557	49.897	49.9338	49.9706	50.0075	50.0455	50.0837	50.1181	50.1487	50.1793	50.2091	50.2388	50.2686	50.2984	50.3238	50.3481	50.3723	50.3966	50.4208
324	47.2358	47.3974	47.555	47.707	47.8529	47.997	48.133	48.2694	48.3999	48.5252	48.6513	48.7315	48.8124	48.8903	48.9621	49.0341	49.1014	49.168	49.2344	49.2948	49.3545	49.4136	49.4677	49.5191	49.5705	49.6219	49.6732	49.7178	49.7629	49.808	49.853	49.8944	49.9313	49.9681	50.005	50.0431	50.0812	50.1156	50.1463	50.1769	50.2068	50.2366	50.2664	50.2962	50.3217	50.3459	50.3702	50.3945	50.4188
325	47.2331	47.3946	47.5522	47.7042	47.8501	47.9942	48.1302	48.2666	48.397	48.5224	48.6485	48.7286	48.8095	48.8874	48.9593	49.0312	49.0985	49.1652	49.2316	49.292	49.3517	49.4108	49.4649	49.5163	49.5677	49.6192	49.6705	49.7151	49.7602	49.8053	49.8504	49.8918	49.9287	49.9656	50.0025	50.0406	50.0788	50.1132	50.144	50.1746	50.2044	50.2343	50.2641	50.294	50.3195	50.3438	50.3681	50.3924	50.4167
326	47.2303	47.3918	47.5494	47.7014	47.8473	47.9913	48.1273	48.2637	48.3941	48.5195	48.6456	48.7257	48.8066	48.8845	48.9564	49.0284	49.0956	49.1623	49.2287	49.2891	49.3488	49.408	49.4621	49.5135	49.565	49.6165	49.6677	49.7124	49.7575	49.8027	49.8478	49.8892	49.9261	49.9631	50	50.0381	50.0763	50.1108	50.1416	50.1722	50.2021	50.232	50.2619	50.2917	50.3173	50.3416	50.366	50.3903	50.4147
327	47.2276	47.389	47.5466	47.6985	47.8444	47.9885	48.1245	48.2609	48.3913	48.5166	48.6427	48.7228	48.8038	48.8816	48.9535	49.0255	49.0927	49.1594	49.2259	49.2863	49.346	49.4052	49.4593	49.5108	49.5622	49.6137	49.665	49.7097	49.7549	49.8	49.8452	49.8866	49.9236	49.9605	49.9975	50.0357	50.0739	50.1084	50.1392	50.1699	50.1998	50.2297	50.2596	50.2895	50.3151	50.3395	50.3639	50.3883	50.4126
328	47.2248	47.3863	47.5438	47.6957	47.8416	47.9856	48.1216	48.258	48.3884	48.5137	48.6398	48.7199	48.8009	48.8787	48.9506	49.0226	49.0899	49.1566	49.223	49.2834	49.3432	49.4024	49.4565	49.508	49.5595	49.611	49.6623	49.707	49.7522	49.7974	49.8426	49.8841	49.921	49.958	49.995	50.0332	50.0714	50.106	50.1368	50.1676	50.1975	50.2274	50.2574	50.2873	50.3129	50.3373	50.3618	50.3862	50.4106
329	47.222	47.3835	47.541	47.6929	47.8388	47.9828	48.1188	48.2551	48.3855	48.5108	48.6369	48.7171	48.798	48.8758	48.9477	49.0197	49.087	49.1537	49.2202	49.2806	49.3404	49.3995	49.4537	49.5052	49.5567	49.6083	49.6596	49.7043	49.7496	49.7948	49.84	49.8815	49.9185	49.9555	49.9925	50.0307	50.069	50.1036	50.1344	50.1652	50.1952	50.2251	50.2551	50.2851	50.3107	50.3352	50.3596	50.3841	50.4085
330	47.2193	47.3807	47.5382	47.6901	47.836	47.98	48.1159	48.2523	48.3826	48.508	48.634	48.7142	48.7951	48.8729	48.9448	49.0169	49.0841	49.1509	49.2173	49.2778	49.3375	49.3967	49.4509	49.5025	49.554	49.6055	49.6569	49.7017	49.7469	49.7921	49.8374	49.8789	49.9159	49.9529	49.99	50.0282	50.0666	50.1012	50.1321	50.1629	50.1929	50.2229	50.2529	50.2829	50.3086	50.333	50.3575	50.382	50.4065
331	47.2165	47.3779	47.5354	47.6873	47.8331	47.9771	48.113	48.2494	48.3798	48.5051	48.6311	48.7113	48.7922	48.8701	48.942	49.014	49.0813	49.148	49.2145	49.2749	49.3347	49.3939	49.4482	49.4997	49.5512	49.6028	49.6542	49.699	49.7442	49.7895	49.8347	49.8763	49.9134	49.9504	49.9875	50.0258	50.0641	50.0988	50.1297	50.1605	50.1905	50.2206	50.2506	50.2806	50.3064	50.3309	50.3554	50.3799	50.4044
332	47.2138	47.3751	47.5326	47.6845	47.8303	47.9743	48.1102	48.2465	48.3769	48.5022	48.6283	48.7084	48.7893	48.8672	48.9391	49.0111	49.0784	49.1451	49.2116	49.2721	49.3319	49.3911	49.4454	49.4969	49.5485	49.6001	49.6515	49.6963	49.7416	49.7869	49.8321	49.8737	49.9108	49.9479	49.985	50.0233	50.0617	50.0963	50.1273	50.1582	50.1882	50.2183	50.2484	50.2784	50.3042	50.3287	50.3533	50.3778	50.4024
333	47.211	47.3724	47.5298	47.6817	47.8275	47.9714	48.1073	48.2437	48.374	48.4993	48.6254	48.7055	48.7864	48.8643	48.9362	49.0082	49.0755	49.1423	49.2088	49.2693	49.3291	49.3883	49.4426	49.4941	49.5457	49.5973	49.6488	49.6936	49.7389	49.7842	49.8295	49.8711	49.9082	49.9453	49.9825	50.0208	50.0592	50.0939	50.1249	50.1558	50.1859	50.216	50.2461	50.2762	50.302	50.3266	50.3512	50.3758	50.4003
334	47.2083	47.3696	47.527	47.6789	47.8246	47.9686	48.1045	48.2408	48.3712	48.4964	48.6225	48.7026	48.7835	48.8614	48.9333	49.0053	49.0727	49.1394	49.2059	49.2664	49.3263	49.3855	49.4398	49.4914	49.543	49.5946	49.646	49.6909	49.7362	49.7816	49.8269	49.8685	49.9057	49.9428	49.98	50.0184	50.0568	50.0915	50.1225	50.1535	50.1836	50.2137	50.2439	50.274	50.2998	50.3244	50.3491	50.3737	50.3983
335	47.2055	47.3668	47.5242	47.676	47.8218	47.9658	48.1016	48.2379	48.3683	48.4936	48.6196	48.6997	48.7807	48.8585	48.9304	49.0025	49.0698	49.1366	49.2031	49.2636	49.3234	49.3827	49.437	49.4886	49.5402	49.5919	49.6433	49.6882	49.7336	49.7789	49.8243	49.866	49.9031	49.9403	49.9775	50.0159	50.0544	50.0891	50.1202	50.1511	50.1813	50.2114	50.2416	50.2718	50.2976	50.3223	50.3469	50.3716	50.3962
336	47.2028	47.364	47.5214	47.6732	47.819	47.9629	48.0988	48.2351	48.3654	48.4907	48.6167	48.6968	48.7778	48.8556	48.9276	48.9996	49.0669	49.1337	49.2002	49.2608	49.3206	49.3799	49.4342	49.4858	49.5375	49.5891	49.6406	49.6855	49.7309	49.7763	49.8217	49.8634	49.9006	49.9378	49.975	50.0134	50.0519	50.0867	50.1178	50.1488	50.179	50.2092	50.2394	50.2696	50.2955	50.3201	50.3448	50.3695	50.3942
337	47.2	47.3613	47.5187	47.6704	47.8162	47.9601	48.0959	48.2322	48.3625	48.4878	48.6138	48.694	48.7749	48.8527	48.9247	48.9967	49.0641	49.1308	49.1974	49.2579	49.3178	49.3771	49.4314	49.4831	49.5347	49.5864	49.6379	49.6828	49.7283	49.7737	49.8191	49.8608	49.898	49.9352	49.9724	50.0109	50.0495	50.0843	50.1154	50.1464	50.1766	50.2069	50.2371	50.2673	50.2933	50.318	50.3427	50.3674	50.3921
338	47.1973	47.3585	47.5159	47.6676	47.8133	47.9572	48.0931	48.2294	48.3597	48.4849	48.6109	48.6911	48.772	48.8499	48.9218	48.9938	49.0612	49.128	49.1945	49.2551	49.315	49.3743	49.4286	49.4803	49.532	49.5837	49.6352	49.6802	49.7256	49.771	49.8165	49.8582	49.8954	49.9327	49.9699	50.0085	50.047	50.0819	50.113	50.1441	50.1743	50.2046	50.2349	50.2651	50.2911	50.3158	50.3406	50.3653	50.3901
339	47.1945	47.3557	47.5131	47.6648	47.8105	47.9544	48.0902	48.2265	48.3568	48.4821	48.608	48.6882	48.7691	48.847	48.9189	48.991	49.0583	49.1251	49.1917	49.2522	49.3121	49.3715	49.4258	49.4775	49.5292	49.5809	49.6325	49.6775	49.7229	49.7684	49.8138	49.8556	49.8929	49.9302	49.9674	50.006	50.0446	50.0795	50.1106	50.1417	50.172	50.2023	50.2326	50.2629	50.2889	50.3137	50.3385	50.3633	50.388
340	47.1918	47.3529	47.5103	47.662	47.8077	47.9515	48.0874	48.2236	48.3539	48.4792	48.6052	48.6853	48.7662	48.8441	48.916	48.9881	49.0554	49.1223	49.1888	49.2494	49.3093	49.3686	49.423	49.4747	49.5265	49.5782	49.6298	49.6748	49.7203	49.7657	49.8112	49.853	49.8903	49.9276	49.9649	50.0035	50.0421	50.0771	50.1083	50.1394	50.1697	50.2	50.2304	50.2607	50.2867	50.3115	50.3364	50.3612	50.386
341	47.189	47.3502	47.5075	47.6592	47.8049	47.9487	48.0845	48.2208	48.351	48.4763	48.6023	48.6824	48.7633	48.8412	48.9131	48.9852	49.0526	49.1194	49.186	49.2466	49.3065	49.3658	49.4202	49.472	49.5237	49.5755	49.6271	49.6721	49.7176	49.7631	49.8086	49.8504	49.8878	49.9251	49.9624	50.0011	50.0397	50.0746	50.1059	50.137	50.1674	50.1977	50.2281	50.2585	50.2845	50.3094	50.3342	50.3591	50.3839
342	47.1862	47.3474	47.5047	47.6564	47.802	47.9459	48.0817	48.2179	48.3482	48.4734	48.5994	48.6795	48.7604	48.8383	48.9103	48.9823	49.0497	49.1165	49.1831	49.2437	49.3037	49.363	49.4174	49.4692	49.5209	49.5727	49.6243	49.6694	49.7149	49.7605	49.806	49.8478	49.8852	49.9226	49.9599	49.9986	50.0373	50.0722	50.1035	50.1347	50.1651	50.1955	50.2259	50.2563	50.2824	50.3072	50.3321	50.357	50.3819
343	47.1835	47.3446	47.5019	47.6536	47.7992	47.943	48.0788	48.215	48.3453	48.4705	48.5965	48.6766	48.7576	48.8354	48.9074	48.9795	49.0468	49.1137	49.1803	49.2409	49.3008	49.3602	49.4147	49.4664	49.5182	49.57	49.6216	49.6667	49.7123	49.7578	49.8034	49.8453	49.8827	49.92	49.9574	49.9961	50.0348	50.0698	50.1011	50.1323	50.1628	50.1932	50.2236	50.254	50.2802	50.3051	50.33	50.3549	50.3798
344	47.1807	47.3418	47.4991	47.6507	47.7964	47.9402	48.076	48.2122	48.3424	48.4677	48.5936	48.6738	48.7547	48.8325	48.9045	48.9766	49.044	49.1108	49.1774	49.2381	49.298	49.3574	49.4119	49.4637	49.5154	49.5673	49.6189	49.664	49.7096	49.7552	49.8008	49.8427	49.8801	49.9175	49.9549	49.9936	50.0324	50.0674	50.0987	50.13	50.1604	50.1909	50.2214	50.2518	50.278	50.3029	50.3279	50.3528	50.3778
345	47.178	47.3391	47.4963	47.6479	47.7935	47.9373	48.0731	48.2093	48.3396	48.4648	48.5907	48.6709	48.7518	48.8296	48.9016	48.9737	49.0411	49.108	49.1746	49.2352	49.2952	49.3546	49.4091	49.4609	49.5127	49.5645	49.6162	49.6613	49.7069	49.7526	49.7982	49.8401	49.8775	49.915	49.9524	49.9912	50.0299	50.065	50.0964	50.1276	50.1581	50.1886	50.2191	50.2496	50.2758	50.3008	50.3258	50.3508	50.3757
346	47.1752	47.3363	47.4935	47.6451	47.7907	47.9345	48.0703	48.2064	48.3367	48.4619	48.5878	48.668	48.7489	48.8268	48.8987	48.9708	49.0382	49.1051	49.1717	49.2324	49.2924	49.3518	49.4063	49.4581	49.5099	49.5618	49.6135	49.6587	49.7043	49.7499	49.7956	49.8375	49.875	49.9125	49.9499	49.9887	50.0275	50.0626	50.094	50.1253	50.1558	50.1863	50.2169	50.2474	50.2736	50.2986	50.3236	50.3487	50.3737
347	47.1725	47.3335	47.4907	47.6423	47.7879	47.9316	48.0674	48.2036	48.3338	48.459	48.585	48.6651	48.746	48.8239	48.8958	48.9679	49.0354	49.1022	49.1689	49.2295	49.2896	49.349	49.4035	49.4553	49.5072	49.5591	49.6108	49.656	49.7016	49.7473	49.7929	49.8349	49.8724	49.9099	49.9474	49.9862	50.025	50.0602	50.0916	50.1229	50.1535	50.1841	50.2146	50.2452	50.2714	50.2965	50.3215	50.3466	50.3716
348	47.1697	47.3307	47.4879	47.6395	47.7851	47.9288	48.0645	48.2007	48.3309	48.4561	48.5821	48.6622	48.7431	48.821	48.893	48.9651	49.0325	49.0994	49.166	49.2267	49.2867	49.3462	49.4007	49.4526	49.5044	49.5564	49.6081	49.6533	49.699	49.7446	49.7903	49.8323	49.8699	49.9074	49.9449	49.9838	50.0226	50.0578	50.0892	50.1206	50.1512	50.1818	50.2124	50.243	50.2692	50.2943	50.3194	50.3445	50.3696
349	47.167	47.328	47.4851	47.6367	47.7822	47.926	48.0617	48.1979	48.3281	48.4533	48.5792	48.6593	48.7402	48.8181	48.8901	48.9622	49.0296	49.0965	49.1632	49.2239	49.2839	49.3434	49.3979	49.4498	49.5017	49.5536	49.6054	49.6506	49.6963	49.742	49.7877	49.8297	49.8673	49.9049	49.9424	49.9813	50.0202	50.0553	50.0868	50.1182	50.1489	50.1795	50.2101	50.2407	50.2671	50.2922	50.3173	50.3424	50.3675
350	47.1642	47.3252	47.4823	47.6339	47.7794	47.9231	48.0588	48.195	48.3252	48.4504	48.5763	48.6564	48.7373	48.8152	48.8872	48.9593	49.0268	49.0937	49.1603	49.221	49.2811	49.3406	49.3951	49.447	49.4989	49.5509	49.6026	49.6479	49.6936	49.7394	49.7851	49.8272	49.8647	49.9023	49.9399	49.9788	50.0177	50.0529	50.0845	50.1159	50.1465	50.1772	50.2079	50.2385	50.2649	50.29	50.3152	50.3403	50.3655
351	47.1615	47.3224	47.4795	47.6311	47.7766	47.9203	48.056	48.1921	48.3223	48.4475	48.5734	48.6535	48.7345	48.8123	48.8843	48.9564	49.0239	49.0908	49.1575	49.2182	49.2783	49.3378	49.3923	49.4443	49.4962	49.5482	49.5999	49.6452	49.691	49.7367	49.7825	49.8246	49.8622	49.8998	49.9374	49.9763	50.0153	50.0505	50.0821	50.1135	50.1442	50.1749	50.2056	50.2363	50.2627	50.2879	50.3131	50.3382	50.3634
352	47.1587	47.3196	47.4767	47.6282	47.7738	47.9174	48.0531	48.1893	48.3195	48.4446	48.5705	48.6507	48.7316	48.8094	48.8814	48.9536	49.021	49.0879	49.1546	49.2154	49.2754	49.3349	49.3895	49.4415	49.4934	49.5454	49.5972	49.6425	49.6883	49.7341	49.7799	49.822	49.8596	49.8973	49.9349	49.9739	50.0128	50.0481	50.0797	50.1112	50.1419	50.1726	50.2034	50.2341	50.2605	50.2857	50.3109	50.3362	50.3614
353	47.156	47.3169	47.4739	47.6254	47.7709	47.9146	48.0503	48.1864	48.3166	48.4417	48.5676	48.6478	48.7287	48.8066	48.8786	48.9507	49.0181	49.0851	49.1518	49.2125	49.2726	49.3321	49.3867	49.4387	49.4907	49.5427	49.5945	49.6398	49.6856	49.7315	49.7773	49.8194	49.8571	49.8948	49.9324	49.9714	50.0104	50.0457	50.0773	50.1088	50.1396	50.1704	50.2011	50.2319	50.2583	50.2836	50.3088	50.3341	50.3593
354	47.1532	47.3141	47.4711	47.6226	47.7681	47.9118	48.0474	48.1835	48.3137	48.4389	48.5648	48.6449	48.7258	48.8037	48.8757	48.9478	49.0153	49.0822	49.1489	49.2097	49.2698	49.3293	49.384	49.4359	49.4879	49.54	49.5918	49.6372	49.683	49.7288	49.7746	49.8168	49.8545	49.8922	49.9299	49.9689	50.008	50.0433	50.0749	50.1065	50.1373	50.1681	50.1989	50.2296	50.2561	50.2814	50.3067	50.332	50.3573
355	47.1504	47.3113	47.4683	47.6198	47.7653	47.9089	48.0446	48.1807	48.3108	48.436	48.5619	48.642	48.7229	48.8008	48.8728	48.9449	49.0124	49.0794	49.1461	49.2068	49.267	49.3265	49.3812	49.4332	49.4852	49.5372	49.5891	49.6345	49.6803	49.7262	49.772	49.8142	49.852	49.8897	49.9274	49.9665	50.0055	50.0409	50.0726	50.1041	50.135	50.1658	50.1966	50.2274	50.254	50.2793	50.3046	50.3299	50.3552
356	47.1477	47.3085	47.4656	47.617	47.7624	47.9061	48.0417	48.1778	48.308	48.4331	48.559	48.6391	48.72	48.7979	48.8699	48.942	49.0095	49.0765	49.1432	49.204	49.2641	49.3237	49.3784	49.4304	49.4824	49.5345	49.5864	49.6318	49.6777	49.7235	49.7694	49.8116	49.8494	49.8872	49.9249	49.964	50.0031	50.0385	50.0702	50.1018	50.1327	50.1635	50.1944	50.2252	50.2518	50.2771	50.3025	50.3278	50.3532
357	47.1449	47.3058	47.4628	47.6142	47.7596	47.9032	48.0389	48.1749	48.3051	48.4302	48.5561	48.6362	48.7171	48.795	48.867	48.9392	49.0067	49.0736	49.1404	49.2012	49.2613	49.3209	49.3756	49.4276	49.4797	49.5318	49.5837	49.6291	49.675	49.7209	49.7668	49.809	49.8468	49.8846	49.9224	49.9615	50.0006	50.0361	50.0678	50.0995	50.1303	50.1612	50.1921	50.223	50.2496	50.275	50.3004	50.3257	50.3511
358	47.1422	47.303	47.46	47.6114	47.7568	47.9004	48.036	48.1721	48.3022	48.4273	48.5532	48.6333	48.7142	48.7921	48.8641	48.9363	49.0038	49.0708	49.1375	49.1983	49.2585	49.3181	49.3728	49.4249	49.4769	49.529	49.5809	49.6264	49.6723	49.7183	49.7642	49.8065	49.8443	49.8821	49.9199	49.959	49.9982	50.0336	50.0654	50.0971	50.128	50.1589	50.1899	50.2208	50.2474	50.2728	50.2982	50.3237	50.3491
359	47.1394	47.3002	47.4572	47.6086	47.754	47.8975	48.0332	48.1692	48.2993	48.4245	48.5503	48.6304	48.7114	48.7892	48.8613	48.9334	49.0009	49.0679	49.1347	49.1955	49.2557	49.3153	49.37	49.4221	49.4742	49.5263	49.5782	49.6237	49.6697	49.7156	49.7616	49.8039	49.8417	49.8796	49.9174	49.9566	49.9957	50.0312	50.063	50.0948	50.1257	50.1567	50.1876	50.2186	50.2452	50.2707	50.2961	50.3216	50.347
360	47.1367	47.2974	47.4544	47.6057	47.7511	47.8947	48.0303	48.1663	48.2965	48.4216	48.5474	48.6276	48.7085	48.7864	48.8584	48.9305	48.9981	49.0651	49.1318	49.1927	49.2528	49.3125	49.3672	49.4193	49.4714	49.5236	49.5755	49.621	49.667	49.713	49.759	49.8013	49.8392	49.877	49.9149	49.9541	49.9933	50.0288	50.0607	50.0924	50.1234	50.1544	50.1854	50.2163	50.243	50.2685	50.294	50.3195	50.345
361	47.1339	47.2947	47.4516	47.6029	47.7483	47.8919	48.0275	48.1635	48.2936	48.4187	48.5446	48.6247	48.7056	48.7835	48.8555	48.9277	48.9952	49.0622	49.129	49.1898	49.25	49.3097	49.3644	49.4165	49.4687	49.5208	49.5728	49.6183	49.6643	49.7103	49.7564	49.7987	49.8366	49.8745	49.9124	49.9516	49.9909	50.0264	50.0583	50.0901	50.1211	50.1521	50.1831	50.2141	50.2409	50.2664	50.2919	50.3174	50.3429
362	47.1312	47.2919	47.4488	47.6001	47.7455	47.889	48.0246	48.1606	48.2907	48.4158	48.5417	48.6218	48.7027	48.7806	48.8526	48.9248	48.9923	49.0593	49.1261	49.187	49.2472	49.3069	49.3616	49.4138	49.4659	49.5181	49.5701	49.6156	49.6617	49.7077	49.7537	49.7961	49.8341	49.872	49.9099	49.9491	49.9884	50.024	50.0559	50.0877	50.1188	50.1498	50.1809	50.2119	50.2387	50.2642	50.2898	50.3153	50.3409
363	47.1284	47.2891	47.446	47.5973	47.7427	47.8862	48.0217	48.1578	48.2879	48.4129	48.5388	48.6189	48.6998	48.7777	48.8497	48.9219	48.9895	49.0565	49.1233	49.1841	49.2444	49.304	49.3588	49.411	49.4631	49.5154	49.5674	49.613	49.659	49.7051	49.7511	49.7935	49.8315	49.8695	49.9074	49.9467	49.986	50.0216	50.0535	50.0854	50.1164	50.1475	50.1786	50.2097	50.2365	50.2621	50.2877	50.3132	50.3388
364	47.1257	47.2863	47.4432	47.5945	47.7398	47.8833	48.0189	48.1549	48.285	48.4101	48.5359	48.616	48.6969	48.7748	48.8469	48.919	48.9866	49.0536	49.1204	49.1813	49.2416	49.3012	49.356	49.4082	49.4604	49.5126	49.5647	49.6103	49.6564	49.7024	49.7485	49.7909	49.8289	49.8669	49.9049	49.9442	49.9835	50.0192	50.0511	50.083	50.1141	50.1452	50.1764	50.2075	50.2343	50.2599	50.2855	50.3112	50.3368
365	47.1229	47.2836	47.4404	47.5917	47.737	47.8805	48.016	48.152	48.2821	48.4072	48.533	48.6131	48.694	48.7719	48.844	48.9161	48.9837	49.0508	49.1176	49.1785	49.2387	49.2984	49.3533	49.4054	49.4576	49.5099	49.562	49.6076	49.6537	49.6998	49.7459	49.7884	49.8264	49.8644	49.9024	49.9417	49.9811	50.0168	50.0488	50.0807	50.1118	50.143	50.1741	50.2053	50.2321	50.2578	50.2834	50.3091	50.3347
366	47.1202	47.2808	47.4376	47.5889	47.7342	47.8777	48.0132	48.1492	48.2792	48.4043	48.5301	48.6102	48.6911	48.769	48.8411	48.9133	48.9808	49.0479	49.1147	49.1756	49.2359	49.2956	49.3505	49.4027	49.4549	49.5072	49.5592	49.6049	49.651	49.6972	49.7433	49.7858	49.8238	49.8619	49.8999	49.9393	49.9786	50.0144	50.0464	50.0783	50.1095	50.1407	50.1719	50.203	50.2299	50.2556	50.2813	50.307	50.3327
367	47.1174	47.278	47.4348	47.5861	47.7313	47.8748	48.0103	48.1463	48.2764	48.4014	48.5272	48.6074	48.6883	48.7661	48.8382	48.9104	48.978	49.045	49.1119	49.1728	49.2331	49.2928	49.3477	49.3999	49.4521	49.5044	49.5565	49.6022	49.6484	49.6945	49.7407	49.7832	49.8213	49.8593	49.8974	49.9368	49.9762	50.0119	50.044	50.076	50.1072	50.1384	50.1696	50.2008	50.2278	50.2535	50.2792	50.3049	50.3306
368	47.1146	47.2752	47.432	47.5832	47.7285	47.872	48.0075	48.1434	48.2735	48.3986	48.5243	48.6045	48.6854	48.7633	48.8353	48.9075	48.9751	49.0422	49.109	49.17	49.2303	49.29	49.3449	49.3971	49.4494	49.5017	49.5538	49.5995	49.6457	49.6919	49.7381	49.7806	49.8187	49.8568	49.8949	49.9343	49.9738	50.0095	50.0416	50.0736	50.1049	50.1361	50.1674	50.1986	50.2256	50.2513	50.2771	50.3028	50.3286
369	47.1119	47.2725	47.4292	47.5804	47.7257	47.8691	48.0046	48.1406	48.2706	48.3957	48.5215	48.6016	48.6825	48.7604	48.8324	48.9046	48.9722	49.0393	49.1062	49.1671	49.2274	49.2872	49.3421	49.3944	49.4466	49.499	49.5511	49.5968	49.643	49.6892	49.7355	49.778	49.8161	49.8543	49.8924	49.9318	49.9713	50.0071	50.0392	50.0713	50.1026	50.1338	50.1651	50.1964	50.2234	50.2492	50.275	50.3007	50.3265
370	47.1091	47.2697	47.4264	47.5776	47.7229	47.8663	48.0018	48.1377	48.2677	48.3928	48.5186	48.5987	48.6796	48.7575	48.8296	48.9018	48.9694	49.0365	49.1033	49.1643	49.2246	49.2844	49.3393	49.3916	49.4439	49.4962	49.5484	49.5941	49.6404	49.6866	49.7328	49.7754	49.8136	49.8517	49.8899	49.9294	49.9689	50.0047	50.0369	50.0689	50.1002	50.1315	50.1629	50.1942	50.2212	50.247	50.2728	50.2987	50.3245
371	47.1064	47.2669	47.4236	47.5748	47.72	47.8634	47.9989	48.1348	48.2649	48.3899	48.5157	48.5958	48.6767	48.7546	48.8267	48.8989	48.9665	49.0336	49.1005	49.1614	49.2218	49.2816	49.3365	49.3888	49.4411	49.4935	49.5457	49.5915	49.6377	49.684	49.7302	49.7728	49.811	49.8492	49.8874	49.9269	49.9664	50.0023	50.0345	50.0666	50.0979	50.1293	50.1606	50.192	50.219	50.2449	50.2707	50.2966	50.3224
372	47.1036	47.2641	47.4208	47.572	47.7172	47.8606	47.9961	48.132	48.262	48.387	48.5128	48.5929	48.6738	48.7517	48.8238	48.896	48.9636	49.0307	49.0976	49.1586	49.219	49.2788	49.3337	49.386	49.4384	49.4908	49.543	49.5888	49.6351	49.6813	49.7276	49.7703	49.8085	49.8467	49.8849	49.9244	49.964	49.9999	50.0321	50.0642	50.0956	50.127	50.1584	50.1897	50.2168	50.2427	50.2686	50.2945	50.3204
373	47.1009	47.2614	47.418	47.5692	47.7144	47.8578	47.9932	48.1291	48.2591	48.3842	48.5099	48.59	48.6709	48.7488	48.8209	48.8931	48.9608	49.0279	49.0948	49.1558	49.2161	49.276	49.3309	49.3833	49.4356	49.488	49.5403	49.5861	49.6324	49.6787	49.725	49.7677	49.8059	49.8442	49.8824	49.922	49.9615	49.9975	50.0297	50.0619	50.0933	50.1247	50.1561	50.1875	50.2146	50.2406	50.2665	50.2924	50.3183
374	47.0981	47.2586	47.4152	47.5664	47.7115	47.8549	47.9904	48.1263	48.2563	48.3813	48.507	48.5871	48.668	48.7459	48.818	48.8902	48.9579	49.025	49.0919	49.1529	49.2133	49.2732	49.3281	49.3805	49.4329	49.4853	49.5375	49.5834	49.6297	49.6761	49.7224	49.7651	49.8034	49.8416	49.8799	49.9195	49.9591	49.9951	50.0273	50.0595	50.091	50.1224	50.1539	50.1853	50.2125	50.2384	50.2644	50.2903	50.3163
375	47.0954	47.2558	47.4125	47.5636	47.7087	47.8521	47.9875	48.1234	48.2534	48.3784	48.5041	48.5843	48.6652	48.7431	48.8151	48.8874	48.955	49.0222	49.0891	49.1501	49.2105	49.2703	49.3253	49.3777	49.4301	49.4826	49.5348	49.5807	49.6271	49.6734	49.7198	49.7625	49.8008	49.8391	49.8774	49.917	49.9567	49.9926	50.025	50.0572	50.0887	50.1201	50.1516	50.1831	50.2103	50.2363	50.2623	50.2882	50.3142
376	47.0926	47.253	47.4097	47.5607	47.7059	47.8492	47.9847	48.1205	48.2505	48.3755	48.5013	48.5814	48.6623	48.7402	48.8123	48.8845	48.9521	49.0193	49.0862	49.1473	49.2077	49.2675	49.3226	49.375	49.4274	49.4798	49.5321	49.578	49.6244	49.6708	49.7172	49.7599	49.7982	49.8366	49.8749	49.9145	49.9542	49.9902	50.0226	50.0548	50.0863	50.1179	50.1494	50.1809	50.2081	50.2341	50.2601	50.2862	50.3122
377	47.0899	47.2503	47.4069	47.5579	47.7031	47.8464	47.9818	48.1177	48.2476	48.3726	48.4984	48.5785	48.6594	48.7373	48.8094	48.8816	48.9493	49.0164	49.0833	49.1444	49.2049	49.2647	49.3198	49.3722	49.4246	49.4771	49.5294	49.5753	49.6217	49.6681	49.7145	49.7573	49.7957	49.834	49.8724	49.9121	49.9518	49.9878	50.0202	50.0525	50.084	50.1156	50.1471	50.1787	50.2059	50.232	50.258	50.2841	50.3101
378	47.0871	47.2475	47.4041	47.5551	47.7002	47.8435	47.979	48.1148	48.2448	48.3698	48.4955	48.5756	48.6565	48.7344	48.8065	48.8787	48.9464	49.0136	49.0805	49.1416	49.202	49.2619	49.317	49.3694	49.4219	49.4744	49.5267	49.5726	49.6191	49.6655	49.7119	49.7547	49.7931	49.8315	49.8699	49.9096	49.9493	49.9854	50.0178	50.0501	50.0817	50.1133	50.1449	50.1764	50.2037	50.2298	50.2559	50.282	50.3081
379	47.0844	47.2447	47.4013	47.5523	47.6974	47.8407	47.9761	48.1119	48.2419	48.3669	48.4926	48.5727	48.6536	48.7315	48.8036	48.8759	48.9435	49.0107	49.0776	49.1387	49.1992	49.2591	49.3142	49.3666	49.4191	49.4716	49.524	49.57	49.6164	49.6629	49.7093	49.7521	49.7906	49.829	49.8674	49.9071	49.9469	49.983	50.0154	50.0478	50.0794	50.111	50.1426	50.1742	50.2015	50.2277	50.2538	50.2799	50.306
380	47.0816	47.2419	47.3985	47.5495	47.6946	47.8379	47.9732	48.1091	48.239	48.364	48.4897	48.5698	48.6507	48.7286	48.8007	48.873	48.9407	49.0079	49.0748	49.1359	49.1964	49.2563	49.3114	49.3639	49.4164	49.4689	49.5213	49.5673	49.6137	49.6602	49.7067	49.7496	49.788	49.8265	49.8649	49.9047	49.9445	49.9806	50.0131	50.0454	50.0771	50.1087	50.1404	50.172	50.1994	50.2255	50.2517	50.2778	50.304
381	47.0788	47.2392	47.3957	47.5467	47.6918	47.835	47.9704	48.1062	48.2361	48.3611	48.4868	48.5669	48.6478	48.7257	48.7979	48.8701	48.9378	49.005	49.0719	49.1331	49.1936	49.2535	49.3086	49.3611	49.4136	49.4662	49.5186	49.5646	49.6111	49.6576	49.7041	49.747	49.7854	49.8239	49.8624	49.9022	49.942	49.9782	50.0107	50.0431	50.0748	50.1064	50.1381	50.1698	50.1972	50.2234	50.2496	50.2757	50.3019
382	47.0761	47.2364	47.3929	47.5439	47.6889	47.8322	47.9675	48.1033	48.2333	48.3582	48.4839	48.564	48.6449	48.7228	48.795	48.8672	48.9349	49.0021	49.0691	49.1302	49.1907	49.2507	49.3058	49.3583	49.4109	49.4634	49.5158	49.5619	49.6084	49.655	49.7015	49.7444	49.7829	49.8214	49.8599	49.8997	49.9396	49.9758	50.0083	50.0407	50.0725	50.1042	50.1359	50.1676	50.195	50.2212	50.2474	50.2737	50.2999
383	47.0733	47.2336	47.3901	47.5411	47.6861	47.8293	47.9647	48.1005	48.2304	48.3554	48.4811	48.5612	48.6421	48.72	48.7921	48.8643	48.9321	48.9993	49.0662	49.1274	49.1879	49.2479	49.303	49.3556	49.4081	49.4607	49.5131	49.5592	49.6058	49.6523	49.6989	49.7418	49.7803	49.8189	49.8574	49.8972	49.9371	49.9734	50.0059	50.0384	50.0701	50.1019	50.1336	50.1653	50.1928	50.2191	50.2453	50.2716	50.2978
384	47.0706	47.2308	47.3873	47.5382	47.6833	47.8265	47.9618	48.0976	48.2275	48.3525	48.4782	48.5583	48.6392	48.7171	48.7892	48.8615	48.9292	48.9964	49.0634	49.1246	49.1851	49.2451	49.3002	49.3528	49.4053	49.458	49.5104	49.5565	49.6031	49.6497	49.6963	49.7392	49.7778	49.8163	49.8549	49.8948	49.9347	49.9709	50.0035	50.036	50.0678	50.0996	50.1314	50.1631	50.1906	50.2169	50.2432	50.2695	50.2958
385	47.0678	47.2281	47.3845	47.5354	47.6804	47.8237	47.959	48.0947	48.2247	48.3496	48.4753	48.5554	48.6363	48.7142	48.7863	48.8586	48.9263	48.9936	49.0605	49.1217	49.1823	49.2423	49.2974	49.35	49.4026	49.4552	49.5077	49.5538	49.6004	49.647	49.6936	49.7366	49.7752	49.8138	49.8524	49.8923	49.9322	49.9685	50.0012	50.0337	50.0655	50.0973	50.1291	50.1609	50.1884	50.2148	50.2411	50.2674	50.2937
386	47.0651	47.2253	47.3817	47.5326	47.6776	47.8208	47.9561	48.0919	48.2218	48.3467	48.4724	48.5525	48.6334	48.7113	48.7834	48.8557	48.9235	48.9907	49.0577	49.1189	49.1794	49.2394	49.2946	49.3472	49.3998	49.4525	49.505	49.5511	49.5978	49.6444	49.691	49.734	49.7727	49.8113	49.8499	49.8898	49.9298	49.9661	49.9988	50.0314	50.0632	50.095	50.1269	50.1587	50.1863	50.2126	50.239	50.2653	50.2917
387	47.0623	47.2225	47.3789	47.5298	47.6748	47.818	47.9533	48.089	48.2189	48.3438	48.4695	48.5496	48.6305	48.7084	48.7806	48.8528	48.9206	48.9878	49.0548	49.116	49.1766	49.2366	49.2919	49.3445	49.3971	49.4498	49.5023	49.5485	49.5951	49.6418	49.6884	49.7315	49.7701	49.8087	49.8474	49.8874	49.9274	49.9637	49.9964	50.029	50.0609	50.0927	50.1246	50.1565	50.1841	50.2105	50.2368	50.2632	50.2896
388	47.0596	47.2197	47.3761	47.527	47.672	47.8151	47.9504	48.0862	48.216	48.341	48.4666	48.5467	48.6276	48.7055	48.7777	48.85	48.9177	48.985	49.052	49.1132	49.1738	49.2338	49.2891	49.3417	49.3943	49.447	49.4996	49.5458	49.5924	49.6391	49.6858	49.7289	49.7675	49.8062	49.8449	49.8849	49.9249	49.9613	49.994	50.0267	50.0586	50.0905	50.1224	50.1543	50.1819	50.2083	50.2347	50.2612	50.2876
389	47.0568	47.217	47.3733	47.5242	47.6691	47.8123	47.9476	48.0833	48.2132	48.3381	48.4637	48.5438	48.6247	48.7026	48.7748	48.8471	48.9148	48.9821	49.0491	49.1104	49.171	49.231	49.2863	49.3389	49.3916	49.4443	49.4969	49.5431	49.5898	49.6365	49.6832	49.7263	49.765	49.8037	49.8424	49.8824	49.9225	49.9589	49.9916	50.0243	50.0562	50.0882	50.1201	50.152	50.1797	50.2062	50.2326	50.2591	50.2855
390	47.0541	47.2142	47.3705	47.5214	47.6663	47.8094	47.9447	48.0804	48.2103	48.3352	48.4609	48.541	48.6218	48.6998	48.7719	48.8442	48.912	48.9793	49.0463	49.1075	49.1682	49.2282	49.2835	49.3362	49.3888	49.4416	49.4941	49.5404	49.5871	49.6338	49.6806	49.7237	49.7624	49.8012	49.8399	49.8799	49.92	49.9565	49.9893	50.022	50.0539	50.0859	50.1179	50.1498	50.1775	50.204	50.2305	50.257	50.2835
391	47.0513	47.2114	47.3677	47.5186	47.6635	47.8066	47.9419	48.0776	48.2074	48.3323	48.458	48.5381	48.619	48.6969	48.769	48.8413	48.9091	48.9764	49.0434	49.1047	49.1653	49.2254	49.2807	49.3334	49.3861	49.4388	49.4914	49.5377	49.5845	49.6312	49.678	49.7211	49.7599	49.7986	49.8374	49.8775	49.9176	49.9541	49.9869	50.0196	50.0516	50.0836	50.1156	50.1476	50.1753	50.2019	50.2284	50.2549	50.2814
392	47.0486	47.2086	47.3649	47.5157	47.6607	47.8038	47.939	48.0747	48.2045	48.3294	48.4551	48.5352	48.6161	48.694	48.7662	48.8384	48.9062	48.9735	49.0406	49.1019	49.1625	49.2226	49.2779	49.3306	49.3833	49.4361	49.4887	49.535	49.5818	49.6286	49.6753	49.7185	49.7573	49.7961	49.8349	49.875	49.9151	49.9516	49.9845	50.0173	50.0493	50.0813	50.1134	50.1454	50.1731	50.1997	50.2263	50.2528	50.2794
393	47.0458	47.2059	47.3621	47.5129	47.6578	47.8009	47.9362	48.0718	48.2017	48.3266	48.4522	48.5323	48.6132	48.6911	48.7633	48.8356	48.9034	48.9707	49.0377	49.099	49.1597	49.2198	49.2751	49.3278	49.3806	49.4334	49.486	49.5323	49.5791	49.6259	49.6727	49.7159	49.7547	49.7936	49.8324	49.8725	49.9127	49.9492	49.9821	50.0149	50.047	50.079	50.1111	50.1432	50.171	50.1976	50.2241	50.2507	50.2773
394	47.043	47.2031	47.3594	47.5101	47.655	47.7981	47.9333	48.069	48.1988	48.3237	48.4493	48.5294	48.6103	48.6882	48.7604	48.8327	48.9005	48.9678	49.0349	49.0962	49.1569	49.217	49.2723	49.3251	49.3778	49.4306	49.4833	49.5296	49.5765	49.6233	49.6701	49.7133	49.7522	49.791	49.8299	49.8701	49.9103	49.9468	49.9797	50.0126	50.0447	50.0768	50.1089	50.141	50.1688	50.1954	50.222	50.2487	50.2753
395	47.0403	47.2003	47.3566	47.5073	47.6522	47.7952	47.9304	48.0661	48.1959	48.3208	48.4464	48.5265	48.6074	48.6853	48.7575	48.8298	48.8976	48.965	49.032	49.0933	49.154	49.2142	49.2695	49.3223	49.3751	49.4279	49.4806	49.527	49.5738	49.6207	49.6675	49.7108	49.7496	49.7885	49.8274	49.8676	49.9078	49.9444	49.9774	50.0102	50.0423	50.0745	50.1066	50.1387	50.1666	50.1933	50.2199	50.2466	50.2732
396	47.0375	47.1975	47.3538	47.5045	47.6493	47.7924	47.9276	48.0632	48.1931	48.3179	48.4435	48.5236	48.6045	48.6824	48.7546	48.8269	48.8948	48.9621	49.0292	49.0905	49.1512	49.2114	49.2667	49.3195	49.3723	49.4252	49.4779	49.5243	49.5711	49.618	49.6649	49.7082	49.7471	49.786	49.8249	49.8651	49.9054	49.942	49.975	50.0079	50.04	50.0722	50.1044	50.1365	50.1644	50.1911	50.2178	50.2445	50.2712
397	47.0348	47.1948	47.351	47.5017	47.6465	47.7896	47.9247	48.0604	48.1902	48.315	48.4406	48.5207	48.6016	48.6796	48.7517	48.8241	48.8919	48.9592	49.0263	49.0877	49.1484	49.2086	49.2639	49.3168	49.3696	49.4224	49.4752	49.5216	49.5685	49.6154	49.6623	49.7056	49.7445	49.7834	49.8224	49.8626	49.9029	49.9396	49.9726	50.0055	50.0377	50.0699	50.1021	50.1343	50.1622	50.189	50.2157	50.2424	50.2691
398	47.032	47.192	47.3482	47.4989	47.6437	47.7867	47.9219	48.0575	48.1873	48.3122	48.4378	48.5179	48.5987	48.6767	48.7489	48.8212	48.889	48.9564	49.0235	49.0848	49.1456	49.2057	49.2612	49.314	49.3668	49.4197	49.4724	49.5189	49.5658	49.6127	49.6597	49.703	49.742	49.7809	49.8199	49.8602	49.9005	49.9372	49.9702	50.0032	50.0354	50.0676	50.0999	50.1321	50.16	50.1868	50.2136	50.2403	50.2671
399	47.0293	47.1892	47.3454	47.4961	47.6409	47.7839	47.919	48.0547	48.1844	48.3093	48.4349	48.515	48.5959	48.6738	48.746	48.8183	48.8862	48.9535	49.0206	49.082	49.1427	49.2029	49.2584	49.3112	49.3641	49.417	49.4697	49.5162	49.5632	49.6101	49.6571	49.7004	49.7394	49.7784	49.8174	49.8577	49.8981	49.9348	49.9678	50.0008	50.0331	50.0653	50.0976	50.1299	50.1579	50.1847	50.2114	50.2382	50.265
400	47.0265	47.1864	47.3426	47.4933	47.638	47.781	47.9162	48.0518	48.1816	48.3064	48.432	48.5121	48.593	48.6709	48.7431	48.8154	48.8833	48.9507	49.0178	49.0792	49.1399	49.2001	49.2556	49.3084	49.3613	49.4142	49.467	49.5135	49.5605	49.6075	49.6544	49.6978	49.7368	49.7759	49.8149	49.8552	49.8956	49.9324	49.9655	49.9985	50.0308	50.0631	50.0954	50.1277	50.1557	50.1825	50.2093	50.2361	50.263
401	47.0238	47.1837	47.3398	47.4904	47.6352	47.7782	47.9133	48.0489	48.1787	48.3035	48.4291	48.5092	48.5901	48.668	48.7402	48.8125	48.8804	48.9478	49.0149	49.0763	49.1371	49.1973	49.2528	49.3057	49.3586	49.4115	49.4643	49.5108	49.5578	49.6048	49.6518	49.6952	49.7343	49.7733	49.8124	49.8528	49.8932	49.9299	49.9631	49.9961	50.0285	50.0608	50.0931	50.1254	50.1535	50.1804	50.2072	50.2341	50.2609
402	47.021	47.1809	47.337	47.4876	47.6324	47.7753	47.9105	48.0461	48.1758	48.3007	48.4262	48.5063	48.5872	48.6651	48.7373	48.8097	48.8775	48.9449	49.0121	49.0735	49.1343	49.1945	49.25	49.3029	49.3558	49.4088	49.4616	49.5081	49.5552	49.6022	49.6492	49.6927	49.7317	49.7708	49.8099	49.8503	49.8907	49.9275	49.9607	49.9938	50.0261	50.0585	50.0909	50.1232	50.1513	50.1782	50.2051	50.232	50.2589
403	47.0183	47.1781	47.3342	47.4848	47.6296	47.7725	47.9076	48.0432	48.1729	48.2978	48.4233	48.5034	48.5843	48.6622	48.7345	48.8068	48.8747	48.9421	49.0092	49.0707	49.1314	49.1917	49.2472	49.3001	49.3531	49.406	49.4589	49.5055	49.5525	49.5996	49.6466	49.6901	49.7292	49.7683	49.8074	49.8478	49.8883	49.9251	49.9583	49.9914	50.0238	50.0562	50.0886	50.121	50.1491	50.176	50.203	50.2299	50.2568
404	47.0155	47.1753	47.3314	47.482	47.6267	47.7697	47.9048	48.0403	48.1701	48.2949	48.4204	48.5005	48.5814	48.6593	48.7316	48.8039	48.8718	48.9392	49.0064	49.0678	49.1286	49.1889	49.2444	49.2974	49.3503	49.4033	49.4562	49.5028	49.5498	49.5969	49.644	49.6875	49.7266	49.7657	49.8049	49.8453	49.8858	49.9227	49.9559	49.9891	50.0215	50.0539	50.0864	50.1188	50.1469	50.1739	50.2009	50.2278	50.2548
405	47.0128	47.1726	47.3286	47.4792	47.6239	47.7668	47.9019	48.0375	48.1672	48.292	48.4176	48.4977	48.5785	48.6565	48.7287	48.801	48.8689	48.9364	49.0035	49.065	49.1258	49.1861	49.2416	49.2946	49.3475	49.4006	49.4535	49.5001	49.5472	49.5943	49.6414	49.6849	49.7241	49.7632	49.8024	49.8429	49.8834	49.9203	49.9536	49.9867	50.0192	50.0517	50.0841	50.1166	50.1448	50.1717	50.1987	50.2257	50.2527
406	47.01	47.1698	47.3258	47.4764	47.6211	47.764	47.8991	48.0346	48.1643	48.2891	48.4147	48.4948	48.5756	48.6536	48.7258	48.7982	48.8661	48.9335	49.0007	49.0621	49.123	49.1833	49.2388	49.2918	49.3448	49.3978	49.4507	49.4974	49.5445	49.5916	49.6388	49.6823	49.7215	49.7607	49.7999	49.8404	49.881	49.9179	49.9512	49.9844	50.0169	50.0494	50.0819	50.1143	50.1426	50.1696	50.1966	50.2236	50.2507
407	47.0072	47.167	47.323	47.4736	47.6182	47.7611	47.8962	48.0317	48.1615	48.2863	48.4118	48.4919	48.5728	48.6507	48.7229	48.7953	48.8632	48.9306	48.9978	49.0593	49.1202	49.1805	49.236	49.289	49.342	49.3951	49.448	49.4947	49.5419	49.589	49.6362	49.6797	49.7189	49.7582	49.7974	49.8379	49.8785	49.9155	49.9488	49.982	50.0146	50.0471	50.0796	50.1121	50.1404	50.1674	50.1945	50.2216	50.2486
408	47.0045	47.1642	47.3202	47.4708	47.6154	47.7583	47.8934	48.0289	48.1586	48.2834	48.4089	48.489	48.5699	48.6478	48.72	48.7924	48.8603	48.9278	48.995	49.0565	49.1173	49.1777	49.2332	49.2863	49.3393	49.3924	49.4453	49.492	49.5392	49.5864	49.6335	49.6771	49.7164	49.7556	49.7949	49.8354	49.8761	49.9131	49.9464	49.9797	50.0122	50.0448	50.0774	50.1099	50.1382	50.1653	50.1924	50.2195	50.2466
409	47.0017	47.1615	47.3174	47.4679	47.6126	47.7554	47.8905	48.026	48.1557	48.2805	48.406	48.4861	48.567	48.6449	48.7172	48.7895	48.8575	48.9249	48.9921	49.0536	49.1145	49.1748	49.2305	49.2835	49.3365	49.3896	49.4426	49.4893	49.5365	49.5837	49.6309	49.6745	49.7138	49.7531	49.7924	49.833	49.8736	49.9106	49.944	49.9773	50.0099	50.0425	50.0751	50.1077	50.136	50.1631	50.1903	50.2174	50.2445
410	46.999	47.1587	47.3146	47.4651	47.6098	47.7526	47.8877	48.0232	48.1528	48.2776	48.4031	48.4832	48.5641	48.642	48.7143	48.7866	48.8546	48.9221	48.9893	49.0508	49.1117	49.172	49.2277	49.2807	49.3338	49.3869	49.4399	49.4866	49.5339	49.5811	49.6283	49.672	49.7113	49.7506	49.7899	49.8305	49.8712	49.9082	49.9417	49.975	50.0076	50.0402	50.0729	50.1055	50.1338	50.161	50.1882	50.2153	50.2425
411	46.9962	47.1559	47.3118	47.4623	47.6069	47.7498	47.8848	48.0203	48.15	48.2747	48.4002	48.4803	48.5612	48.6391	48.7114	48.7838	48.8517	48.9192	48.9864	49.048	49.1089	49.1692	49.2249	49.278	49.331	49.3842	49.4372	49.4839	49.5312	49.5785	49.6257	49.6694	49.7087	49.748	49.7874	49.828	49.8687	49.9058	49.9393	49.9726	50.0053	50.038	50.0706	50.1033	50.1317	50.1588	50.186	50.2132	50.2404
412	46.9935	47.1531	47.309	47.4595	47.6041	47.7469	47.8819	48.0174	48.1471	48.2719	48.3974	48.4774	48.5583	48.6363	48.7085	48.7809	48.8489	48.9163	48.9836	49.0451	49.106	49.1664	49.2221	49.2752	49.3283	49.3814	49.4345	49.4813	49.5285	49.5758	49.6231	49.6668	49.7061	49.7455	49.7849	49.8256	49.8663	49.9034	49.9369	49.9703	50.003	50.0357	50.0684	50.101	50.1295	50.1567	50.1839	50.2111	50.2384
413	46.9907	47.1504	47.3063	47.4567	47.6013	47.7441	47.8791	48.0146	48.1442	48.269	48.3945	48.4746	48.5554	48.6334	48.7056	48.778	48.846	48.9135	48.9807	49.0423	49.1032	49.1636	49.2193	49.2724	49.3255	49.3787	49.4318	49.4786	49.5259	49.5732	49.6205	49.6642	49.7036	49.743	49.7824	49.8231	49.8639	49.901	49.9345	49.9679	50.0007	50.0334	50.0661	50.0988	50.1273	50.1545	50.1818	50.2091	50.2363
414	46.988	47.1476	47.3035	47.4539	47.5985	47.7412	47.8762	48.0117	48.1414	48.2661	48.3916	48.4717	48.5525	48.6305	48.7027	48.7751	48.8431	48.9106	48.9779	49.0394	49.1004	49.1608	49.2165	49.2696	49.3228	49.376	49.429	49.4759	49.5232	49.5705	49.6179	49.6616	49.701	49.7404	49.7799	49.8206	49.8614	49.8986	49.9321	49.9656	49.9984	50.0311	50.0639	50.0966	50.1251	50.1524	50.1797	50.207	50.2343
415	46.9852	47.1448	47.3007	47.4511	47.5956	47.7384	47.8734	48.0088	48.1385	48.2632	48.3887	48.4688	48.5497	48.6276	48.6999	48.7723	48.8402	48.9078	48.975	49.0366	49.0976	49.158	49.2137	49.2669	49.32	49.3732	49.4263	49.4732	49.5205	49.5679	49.6152	49.659	49.6985	49.7379	49.7774	49.8181	49.859	49.8962	49.9298	49.9633	49.996	50.0288	50.0616	50.0944	50.1229	50.1502	50.1776	50.2049	50.2322
416	46.9825	47.142	47.2979	47.4483	47.5928	47.7356	47.8705	48.006	48.1356	48.2603	48.3858	48.4659	48.5468	48.6247	48.697	48.7694	48.8374	48.9049	48.9722	49.0338	49.0947	49.1552	49.2109	49.2641	49.3173	49.3705	49.4236	49.4705	49.5179	49.5653	49.6126	49.6564	49.6959	49.7354	49.7749	49.8157	49.8565	49.8938	49.9274	49.9609	49.9937	50.0265	50.0594	50.0922	50.1207	50.1481	50.1755	50.2028	50.2302
417	46.9797	47.1393	47.2951	47.4454	47.59	47.7327	47.8677	48.0031	48.1327	48.2575	48.3829	48.463	48.5439	48.6218	48.6941	48.7665	48.8345	48.902	48.9693	49.0309	49.0919	49.1524	49.2081	49.2613	49.3145	49.3678	49.4209	49.4678	49.5152	49.5626	49.61	49.6539	49.6934	49.7329	49.7724	49.8132	49.8541	49.8914	49.925	49.9586	49.9914	50.0243	50.0571	50.09	50.1185	50.1459	50.1733	50.2007	50.2281
418	46.9773	47.1368	47.2926	47.443	47.5875	47.7302	47.8652	48.0006	48.1302	48.2549	48.3804	48.4605	48.5413	48.6193	48.6916	48.764	48.832	48.8995	48.9668	49.0284	49.0894	49.1499	49.2057	49.2589	49.3121	49.3653	49.4185	49.4654	49.5128	49.5603	49.6077	49.6515	49.6911	49.7306	49.7701	49.811	49.8519	49.8892	49.9228	49.9564	49.9893	50.0222	50.0551	50.0879	50.1166	50.144	50.1714	50.1988	50.2262
419	46.9754	47.1349	47.2907	47.441	47.5855	47.7283	47.8632	47.9986	48.1282	48.2529	48.3784	48.4585	48.5393	48.6173	48.6895	48.762	48.83	48.8975	48.9648	49.0264	49.0874	49.1479	49.2037	49.2569	49.3101	49.3634	49.4165	49.4635	49.5109	49.5583	49.6058	49.6496	49.6892	49.7287	49.7682	49.8091	49.85	49.8873	49.921	49.9546	49.9875	50.0204	50.0533	50.0862	50.1148	50.1423	50.1697	50.1971	50.2246
420	46.9735	47.133	47.2888	47.4391	47.5836	47.7263	47.8612	47.9966	48.1262	48.2509	48.3764	48.4565	48.5373	48.6153	48.6875	48.7599	48.8279	48.8955	48.9628	49.0244	49.0854	49.1459	49.2017	49.2549	49.3081	49.3614	49.4146	49.4615	49.509	49.5564	49.6038	49.6477	49.6873	49.7268	49.7664	49.8073	49.8482	49.8855	49.9192	49.9528	49.9857	50.0187	50.0516	50.0845	50.1131	50.1406	50.168	50.1955	50.2229
421	46.9716	47.1311	47.2869	47.4372	47.5816	47.7243	47.8593	47.9946	48.1242	48.2489	48.3744	48.4544	48.5353	48.6132	48.6855	48.7579	48.8259	48.8935	48.9608	49.0224	49.0834	49.1439	49.1997	49.2529	49.3061	49.3594	49.4126	49.4596	49.507	49.5545	49.6019	49.6458	49.6854	49.7249	49.7645	49.8054	49.8464	49.8837	49.9174	49.951	49.984	50.0169	50.0498	50.0827	50.1114	50.1389	50.1664	50.1938	50.2213
422	46.9697	47.1292	47.2849	47.4352	47.5797	47.7224	47.8573	47.9927	48.1223	48.2469	48.3724	48.4524	48.5333	48.6112	48.6835	48.7559	48.8239	48.8915	48.9588	49.0204	49.0814	49.1419	49.1977	49.2509	49.3042	49.3575	49.4106	49.4576	49.5051	49.5525	49.6	49.6439	49.6835	49.7231	49.7626	49.8036	49.8445	49.8819	49.9156	49.9492	49.9822	50.0151	50.0481	50.081	50.1097	50.1372	50.1647	50.1922	50.2196
423	46.9678	47.1273	47.283	47.4333	47.5777	47.7204	47.8553	47.9907	48.1203	48.2449	48.3704	48.4504	48.5313	48.6092	48.6815	48.7539	48.8219	48.8895	48.9567	49.0184	49.0794	49.1399	49.1957	49.2489	49.3022	49.3555	49.4087	49.4557	49.5031	49.5506	49.5981	49.642	49.6816	49.7212	49.7608	49.8017	49.8427	49.88	49.9138	49.9474	49.9804	50.0134	50.0463	50.0793	50.108	50.1355	50.163	50.1905	50.218
424	46.9659	47.1254	47.2811	47.4314	47.5758	47.7185	47.8533	47.9887	48.1183	48.2429	48.3683	48.4484	48.5293	48.6072	48.6795	48.7519	48.8199	48.8874	48.9547	49.0164	49.0774	49.1379	49.1937	49.247	49.3002	49.3535	49.4067	49.4537	49.5012	49.5487	49.5962	49.6401	49.6797	49.7193	49.7589	49.7998	49.8408	49.8782	49.912	49.9456	49.9786	50.0116	50.0446	50.0775	50.1063	50.1338	50.1613	50.1888	50.2164
425	46.964	47.1235	47.2792	47.4294	47.5738	47.7165	47.8514	47.9867	48.1163	48.2409	48.3663	48.4464	48.5272	48.6052	48.6775	48.7499	48.8179	48.8854	48.9527	49.0144	49.0754	49.1359	49.1917	49.245	49.2982	49.3516	49.4048	49.4518	49.4993	49.5468	49.5942	49.6382	49.6778	49.7174	49.757	49.798	49.839	49.8764	49.9101	49.9438	49.9768	50.0098	50.0428	50.0758	50.1045	50.1321	50.1596	50.1872	50.2147
426	46.9622	47.1216	47.2772	47.4275	47.5719	47.7145	47.8494	47.9847	48.1143	48.2389	48.3643	48.4444	48.5252	48.6032	48.6754	48.7478	48.8159	48.8834	48.9507	49.0124	49.0734	49.1339	49.1897	49.243	49.2963	49.3496	49.4028	49.4498	49.4973	49.5448	49.5923	49.6363	49.6759	49.7155	49.7551	49.7961	49.8371	49.8746	49.9083	49.942	49.9751	50.0081	50.0411	50.0741	50.1028	50.1304	50.1579	50.1855	50.2131
427	46.9603	47.1197	47.2753	47.4255	47.5699	47.7126	47.8474	47.9828	48.1123	48.2369	48.3623	48.4424	48.5232	48.6011	48.6734	48.7458	48.8138	48.8814	48.9487	49.0104	49.0714	49.1319	49.1877	49.241	49.2943	49.3476	49.4008	49.4479	49.4954	49.5429	49.5904	49.6344	49.674	49.7136	49.7533	49.7943	49.8353	49.8727	49.9065	49.9402	49.9733	50.0063	50.0393	50.0723	50.1011	50.1287	50.1563	50.1838	50.2114
428	46.9584	47.1177	47.2734	47.4236	47.568	47.7106	47.8455	47.9808	48.1103	48.2349	48.3603	48.4404	48.5212	48.5991	48.6714	48.7438	48.8118	48.8794	48.9467	49.0083	49.0694	49.1299	49.1857	49.239	49.2923	49.3456	49.3989	49.4459	49.4934	49.541	49.5885	49.6325	49.6721	49.7118	49.7514	49.7924	49.8335	49.8709	49.9047	49.9385	49.9715	50.0045	50.0376	50.0706	50.0994	50.127	50.1546	50.1822	50.2098
429	46.9565	47.1158	47.2715	47.4217	47.566	47.7086	47.8435	47.9788	48.1083	48.233	48.3583	48.4384	48.5192	48.5971	48.6694	48.7418	48.8098	48.8774	48.9447	49.0063	49.0674	49.1279	49.1837	49.237	49.2903	49.3437	49.3969	49.444	49.4915	49.539	49.5866	49.6305	49.6702	49.7099	49.7495	49.7906	49.8316	49.8691	49.9029	49.9367	49.9697	50.0028	50.0358	50.0689	50.0977	50.1253	50.1529	50.1805	50.2081
430	46.9546	47.1139	47.2695	47.4197	47.5641	47.7067	47.8415	47.9768	48.1063	48.231	48.3563	48.4364	48.5172	48.5951	48.6674	48.7398	48.8078	48.8754	48.9427	49.0043	49.0654	49.1259	49.1817	49.235	49.2883	49.3417	49.3949	49.442	49.4895	49.5371	49.5846	49.6286	49.6683	49.708	49.7477	49.7887	49.8298	49.8672	49.9011	49.9349	49.9679	50.001	50.0341	50.0671	50.096	50.1236	50.1512	50.1789	50.2065
431	46.9527	47.112	47.2676	47.4178	47.5621	47.7047	47.8395	47.9748	48.1043	48.229	48.3543	48.4343	48.5152	48.5931	48.6654	48.7378	48.8058	48.8733	48.9407	49.0023	49.0634	49.1239	49.1798	49.2331	49.2864	49.3397	49.393	49.4401	49.4876	49.5352	49.5827	49.6267	49.6664	49.7061	49.7458	49.7868	49.8279	49.8654	49.8993	49.9331	49.9661	49.9992	50.0323	50.0654	50.0943	50.1219	50.1495	50.1772	50.2048
432	46.9508	47.1101	47.2657	47.4159	47.5602	47.7028	47.8376	47.9728	48.1023	48.227	48.3523	48.4323	48.5132	48.5911	48.6633	48.7357	48.8038	48.8713	48.9386	49.0003	49.0614	49.1219	49.1778	49.2311	49.2844	49.3378	49.391	49.4381	49.4857	49.5332	49.5808	49.6248	49.6645	49.7042	49.7439	49.785	49.8261	49.8636	49.8975	49.9313	49.9644	49.9975	50.0306	50.0637	50.0925	50.1202	50.1479	50.1755	50.2032
433	46.9489	47.1082	47.2638	47.4139	47.5582	47.7008	47.8356	47.9709	48.1004	48.225	48.3503	48.4303	48.5111	48.589	48.6613	48.7337	48.8017	48.8693	48.9366	48.9983	49.0594	49.1199	49.1758	49.2291	49.2824	49.3358	49.3891	49.4361	49.4837	49.5313	49.5789	49.6229	49.6626	49.7023	49.7421	49.7831	49.8242	49.8618	49.8956	49.9295	49.9626	49.9957	50.0288	50.0619	50.0908	50.1185	50.1462	50.1739	50.2015
434	46.947	47.1063	47.2618	47.412	47.5563	47.6988	47.8336	47.9689	48.0984	48.223	48.3483	48.4283	48.5091	48.587	48.6593	48.7317	48.7997	48.8673	48.9346	48.9963	49.0574	49.1179	49.1738	49.2271	49.2804	49.3338	49.3871	49.4342	49.4818	49.5294	49.577	49.621	49.6607	49.7005	49.7402	49.7813	49.8224	49.8599	49.8938	49.9277	49.9608	49.9939	50.0271	50.0602	50.0891	50.1168	50.1445	50.1722	50.1999
435	46.9451	47.1044	47.2599	47.41	47.5543	47.6969	47.8317	47.9669	48.0964	48.221	48.3463	48.4263	48.5071	48.585	48.6573	48.7297	48.7977	48.8653	48.9326	48.9943	49.0554	49.1159	49.1718	49.2251	49.2785	49.3318	49.3851	49.4322	49.4798	49.5274	49.575	49.6191	49.6588	49.6986	49.7383	49.7794	49.8206	49.8581	49.892	49.9259	49.959	49.9922	50.0253	50.0585	50.0874	50.1151	50.1428	50.1705	50.1983
436	46.9432	47.1025	47.258	47.4081	47.5524	47.6949	47.8297	47.9649	48.0944	48.219	48.3443	48.4243	48.5051	48.583	48.6553	48.7277	48.7957	48.8633	48.9306	48.9923	49.0534	49.1139	49.1698	49.2231	49.2765	49.3299	49.3832	49.4303	49.4779	49.5255	49.5731	49.6172	49.6569	49.6967	49.7364	49.7776	49.8187	49.8563	49.8902	49.9241	49.9572	49.9904	50.0236	50.0567	50.0857	50.1134	50.1411	50.1689	50.1966
437	46.9413	47.1006	47.2561	47.4062	47.5504	47.693	47.8277	47.9629	48.0924	48.217	48.3423	48.4223	48.5031	48.581	48.6533	48.7256	48.7937	48.8613	48.9286	48.9903	49.0514	49.1119	49.1678	49.2211	49.2745	49.3279	49.3812	49.4283	49.476	49.5236	49.5712	49.6153	49.655	49.6948	49.7346	49.7757	49.8169	49.8544	49.8884	49.9223	49.9555	49.9886	50.0218	50.055	50.084	50.1117	50.1395	50.1672	50.195
438	46.9394	47.0987	47.2542	47.4042	47.5485	47.691	47.8257	47.961	48.0904	48.215	48.3403	48.4203	48.5011	48.579	48.6512	48.7236	48.7917	48.8592	48.9266	48.9883	49.0494	49.1099	49.1658	49.2192	49.2725	49.3259	49.3792	49.4264	49.474	49.5216	49.5693	49.6134	49.6531	49.6929	49.7327	49.7739	49.815	49.8526	49.8866	49.9205	49.9537	49.9869	50.0201	50.0533	50.0822	50.11	50.1378	50.1656	50.1933
439	46.9375	47.0967	47.2522	47.4023	47.5466	47.689	47.8238	47.959	48.0884	48.213	48.3383	48.4183	48.4991	48.577	48.6492	48.7216	48.7897	48.8572	48.9246	48.9863	49.0474	49.1079	49.1638	49.2172	49.2705	49.324	49.3773	49.4244	49.4721	49.5197	49.5674	49.6115	49.6512	49.691	49.7308	49.772	49.8132	49.8508	49.8848	49.9187	49.9519	49.9851	50.0183	50.0515	50.0805	50.1083	50.1361	50.1639	50.1917
440	46.9357	47.0948	47.2503	47.4004	47.5446	47.6871	47.8218	47.957	48.0864	48.211	48.3362	48.4163	48.497	48.5749	48.6472	48.7196	48.7876	48.8552	48.9225	48.9842	49.0453	49.1059	49.1618	49.2152	49.2686	49.322	49.3753	49.4225	49.4701	49.5178	49.5654	49.6095	49.6494	49.6892	49.729	49.7701	49.8113	49.849	49.883	49.9169	49.9501	49.9833	50.0166	50.0498	50.0788	50.1066	50.1344	50.1622	50.19
441	46.9338	47.0929	47.2484	47.3984	47.5427	47.6851	47.8198	47.955	48.0844	48.209	48.3342	48.4142	48.495	48.5729	48.6452	48.7176	48.7856	48.8532	48.9205	48.9822	49.0433	49.1039	49.1598	49.2132	49.2666	49.32	49.3734	49.4205	49.4682	49.5159	49.5635	49.6076	49.6475	49.6873	49.7271	49.7683	49.8095	49.8471	49.8811	49.9151	49.9483	49.9816	50.0148	50.0481	50.0771	50.1049	50.1327	50.1606	50.1884
442	46.9319	47.091	47.2465	47.3965	47.5407	47.6831	47.8179	47.953	48.0824	48.207	48.3322	48.4122	48.493	48.5709	48.6432	48.7156	48.7836	48.8512	48.9185	48.9802	49.0413	49.1019	49.1578	49.2112	49.2646	49.3181	49.3714	49.4186	49.4663	49.5139	49.5616	49.6057	49.6456	49.6854	49.7252	49.7664	49.8077	49.8453	49.8793	49.9133	49.9466	49.9798	50.0131	50.0463	50.0754	50.1032	50.1311	50.1589	50.1867
443	46.93	47.0891	47.2445	47.3946	47.5388	47.6812	47.8159	47.951	48.0804	48.205	48.3302	48.4102	48.491	48.5689	48.6412	48.7135	48.7816	48.8492	48.9165	48.9782	49.0393	49.0999	49.1558	49.2092	49.2626	49.3161	49.3694	49.4166	49.4643	49.512	49.5597	49.6038	49.6437	49.6835	49.7234	49.7646	49.8058	49.8435	49.8775	49.9115	49.9448	49.9781	50.0113	50.0446	50.0737	50.1015	50.1294	50.1572	50.1851
444	46.9281	47.0872	47.2426	47.3926	47.5368	47.6792	47.8139	47.9491	48.0785	48.203	48.3282	48.4082	48.489	48.5669	48.6391	48.7115	48.7796	48.8472	48.9145	48.9762	49.0373	49.0979	49.1539	49.2073	49.2607	49.3141	49.3675	49.4147	49.4624	49.5101	49.5578	49.6019	49.6418	49.6816	49.7215	49.7627	49.804	49.8416	49.8757	49.9097	49.943	49.9763	50.0096	50.0429	50.0719	50.0998	50.1277	50.1556	50.1834
445	46.9262	47.0853	47.2407	47.3907	47.5349	47.6773	47.8119	47.9471	48.0765	48.201	48.3262	48.4062	48.487	48.5649	48.6371	48.7095	48.7776	48.8451	48.9125	48.9742	49.0353	49.0959	49.1519	49.2053	49.2587	49.3121	49.3655	49.4127	49.4604	49.5081	49.5558	49.6	49.6399	49.6797	49.7196	49.7609	49.8021	49.8398	49.8739	49.9079	49.9412	49.9745	50.0078	50.0412	50.0702	50.0981	50.126	50.1539	50.1818
446	46.9243	47.0834	47.2388	47.3887	47.5329	47.6753	47.81	47.9451	48.0745	48.199	48.3242	48.4042	48.485	48.5628	48.6351	48.7075	48.7755	48.8431	48.9105	48.9722	49.0333	49.0939	49.1499	49.2033	49.2567	49.3102	49.3635	49.4108	49.4585	49.5062	49.5539	49.5981	49.638	49.6779	49.7177	49.759	49.8003	49.838	49.8721	49.9061	49.9394	49.9728	50.0061	50.0394	50.0685	50.0964	50.1243	50.1522	50.1802
447	46.9224	47.0815	47.2368	47.3868	47.531	47.6733	47.808	47.9431	48.0725	48.197	48.3222	48.4022	48.483	48.5608	48.6331	48.7055	48.7735	48.8411	48.9085	48.9702	49.0313	49.0919	49.1479	49.2013	49.2547	49.3082	49.3616	49.4088	49.4565	49.5043	49.552	49.5962	49.6361	49.676	49.7159	49.7571	49.7984	49.8362	49.8703	49.9043	49.9376	49.971	50.0043	50.0377	50.0668	50.0947	50.1227	50.1506	50.1785
448	46.9205	47.0796	47.2349	47.3849	47.529	47.6714	47.806	47.9411	48.0705	48.195	48.3202	48.4002	48.4809	48.5588	48.6311	48.7035	48.7715	48.8391	48.9065	48.9682	49.0293	49.0899	49.1459	49.1993	49.2527	49.3062	49.3596	49.4069	49.4546	49.5023	49.5501	49.5943	49.6342	49.6741	49.714	49.7553	49.7966	49.8343	49.8684	49.9025	49.9359	49.9692	50.0026	50.036	50.0651	50.093	50.121	50.1489	50.1769
449	46.9186	47.0777	47.233	47.3829	47.5271	47.6694	47.8041	47.9392	48.0685	48.193	48.3182	48.3982	48.4789	48.5568	48.6291	48.7014	48.7695	48.8371	48.9044	48.9662	49.0273	49.0879	49.1439	49.1973	49.2508	49.3043	49.3577	49.4049	49.4527	49.5004	49.5482	49.5924	49.6323	49.6722	49.7121	49.7534	49.7948	49.8325	49.8666	49.9007	49.9341	49.9675	50.0008	50.0342	50.0634	50.0913	50.1193	50.1473	50.1752
450	46.9167	47.0757	47.2311	47.381	47.5251	47.6675	47.8021	47.9372	48.0665	48.191	48.3162	48.3962	48.4769	48.5548	48.627	48.6994	48.7675	48.8351	48.9024	48.9642	49.0253	49.0859	49.1419	49.1953	49.2488	49.3023	49.3557	49.403	49.4507	49.4985	49.5462	49.5905	49.6304	49.6703	49.7103	49.7516	49.7929	49.8307	49.8648	49.8989	49.9323	49.9657	49.9991	50.0325	50.0617	50.0896	50.1176	50.1456	50.1736
451	46.9148	47.0738	47.2291	47.3791	47.5232	47.6655	47.8001	47.9352	48.0645	48.189	48.3142	48.3941	48.4749	48.5528	48.625	48.6974	48.7655	48.8331	48.9004	48.9622	49.0233	49.0839	49.1399	49.1934	49.2468	49.3003	49.3537	49.401	49.4488	49.4965	49.5443	49.5885	49.6285	49.6684	49.7084	49.7497	49.7911	49.8288	49.863	49.8971	49.9305	49.9639	49.9973	50.0308	50.0599	50.0879	50.1159	50.1439	50.1719
452	46.9129	47.0719	47.2272	47.3771	47.5212	47.6635	47.7981	47.9332	48.0625	48.187	48.3122	48.3921	48.4729	48.5508	48.623	48.6954	48.7635	48.8311	48.8984	48.9602	49.0213	49.0819	49.1379	49.1914	49.2448	49.2983	49.3518	49.3991	49.4468	49.4946	49.5424	49.5866	49.6266	49.6666	49.7065	49.7479	49.7892	49.827	49.8612	49.8953	49.9287	49.9622	49.9956	50.029	50.0582	50.0862	50.1143	50.1423	50.1703
453	46.911	47.07	47.2253	47.3752	47.5193	47.6616	47.7962	47.9312	48.0605	48.185	48.3102	48.3901	48.4709	48.5487	48.621	48.6934	48.7614	48.829	48.8964	48.9581	49.0193	49.0799	49.1359	49.1894	49.2429	49.2964	49.3498	49.3971	49.4449	49.4927	49.5405	49.5847	49.6247	49.6647	49.7047	49.746	49.7874	49.8252	49.8594	49.8935	49.927	49.9604	49.9938	50.0273	50.0565	50.0845	50.1126	50.1406	50.1686
454	46.9091	47.0681	47.2234	47.3732	47.5173	47.6596	47.7942	47.9292	48.0585	48.183	48.3082	48.3881	48.4689	48.5467	48.619	48.6914	48.7594	48.827	48.8944	48.9561	49.0173	49.0779	49.1339	49.1874	49.2409	49.2944	49.3478	49.3952	49.443	49.4908	49.5385	49.5828	49.6228	49.6628	49.7028	49.7441	49.7855	49.8234	49.8576	49.8917	49.9252	49.9586	49.9921	50.0256	50.0548	50.0828	50.1109	50.1389	50.167
455	46.9073	47.0662	47.2215	47.3713	47.5154	47.6576	47.7922	47.9273	48.0566	48.181	48.3061	48.3861	48.4669	48.5447	48.617	48.6893	48.7574	48.825	48.8924	48.9541	49.0153	49.0759	49.1319	49.1854	49.2389	49.2924	49.3459	49.3932	49.441	49.4888	49.5366	49.5809	49.6209	49.6609	49.7009	49.7423	49.7837	49.8215	49.8558	49.8899	49.9234	49.9569	49.9903	50.0238	50.0531	50.0811	50.1092	50.1373	50.1653
456	46.9054	47.0643	47.2195	47.3694	47.5134	47.6557	47.7903	47.9253	48.0546	48.179	48.3041	48.3841	48.4648	48.5427	48.6149	48.6873	48.7554	48.823	48.8904	48.9521	49.0133	49.0739	49.1299	49.1834	49.2369	49.2905	49.3439	49.3912	49.4391	49.4869	49.5347	49.579	49.619	49.659	49.699	49.7404	49.7819	49.8197	49.8539	49.8881	49.9216	49.9551	49.9886	50.0221	50.0514	50.0794	50.1075	50.1356	50.1637
457	46.9035	47.0624	47.2176	47.3674	47.5115	47.6537	47.7883	47.9233	48.0526	48.177	48.3021	48.3821	48.4628	48.5407	48.6129	48.6853	48.7534	48.821	48.8883	48.9501	49.0113	49.0719	49.1279	49.1814	49.2349	49.2885	49.342	49.3893	49.4371	49.485	49.5328	49.5771	49.6171	49.6572	49.6972	49.7386	49.78	49.8179	49.8521	49.8863	49.9198	49.9533	49.9868	50.0204	50.0496	50.0777	50.1059	50.134	50.1621
458	46.9016	47.0605	47.2157	47.3655	47.5095	47.6518	47.7863	47.9213	48.0506	48.175	48.3001	48.3801	48.4608	48.5387	48.6109	48.6833	48.7514	48.819	48.8863	48.9481	49.0093	49.0699	49.126	49.1795	49.233	49.2865	49.34	49.3873	49.4352	49.483	49.5309	49.5752	49.6152	49.6553	49.6953	49.7367	49.7782	49.816	49.8503	49.8845	49.918	49.9516	49.9851	50.0186	50.0479	50.0761	50.1042	50.1323	50.1604
459	46.8997	47.0586	47.2138	47.3636	47.5076	47.6498	47.7843	47.9193	48.0486	48.173	48.2981	48.3781	48.4588	48.5366	48.6089	48.6813	48.7493	48.817	48.8843	48.9461	49.0073	49.0679	49.124	49.1775	49.231	49.2846	49.338	49.3854	49.4332	49.4811	49.5289	49.5733	49.6133	49.6534	49.6934	49.7349	49.7763	49.8142	49.8485	49.8827	49.9163	49.9498	49.9834	50.0169	50.0462	50.0744	50.1025	50.1306	50.1588
460	46.8978	47.0567	47.2118	47.3616	47.5056	47.6478	47.7824	47.9174	48.0466	48.171	48.2961	48.3761	48.4568	48.5346	48.6069	48.6793	48.7473	48.8149	48.8823	48.9441	49.0053	49.0659	49.122	49.1755	49.229	49.2826	49.3361	49.3834	49.4313	49.4792	49.527	49.5714	49.6114	49.6515	49.6916	49.733	49.7745	49.8124	49.8467	49.8809	49.9145	49.948	49.9816	50.0152	50.0445	50.0727	50.1008	50.129	50.1571
461	46.8959	47.0548	47.2099	47.3597	47.5037	47.6459	47.7804	47.9154	48.0446	48.169	48.2941	48.3741	48.4548	48.5326	48.6049	48.6772	48.7453	48.8129	48.8803	48.9421	49.0033	49.0639	49.12	49.1735	49.227	49.2806	49.3341	49.3815	49.4294	49.4772	49.5251	49.5695	49.6095	49.6496	49.6897	49.7312	49.7726	49.8106	49.8449	49.8791	49.9127	49.9463	49.9799	50.0134	50.0428	50.071	50.0991	50.1273	50.1555
462	46.894	47.0528	47.208	47.3577	47.5017	47.6439	47.7784	47.9134	48.0426	48.167	48.2921	48.372	48.4528	48.5306	48.6029	48.6752	48.7433	48.8109	48.8783	48.9401	49.0013	49.0619	49.118	49.1715	49.2251	49.2786	49.3321	49.3795	49.4274	49.4753	49.5232	49.5676	49.6076	49.6477	49.6878	49.7293	49.7708	49.8087	49.8431	49.8773	49.9109	49.9445	49.9781	50.0117	50.0411	50.0693	50.0974	50.1256	50.1538
463	46.8921	47.0509	47.2061	47.3558	47.4998	47.642	47.7764	47.9114	48.0406	48.165	48.2901	48.37	48.4507	48.5286	48.6008	48.6732	48.7413	48.8089	48.8763	48.9381	48.9993	49.0599	49.116	49.1695	49.2231	49.2767	49.3302	49.3776	49.4255	49.4734	49.5213	49.5656	49.6057	49.6459	49.686	49.7274	49.769	49.8069	49.8412	49.8755	49.9091	49.9427	49.9764	50.01	50.0394	50.0676	50.0958	50.124	50.1522
464	46.8902	47.049	47.2041	47.3539	47.4978	47.64	47.7745	47.9094	48.0386	48.163	48.2881	48.368	48.4487	48.5266	48.5988	48.6712	48.7393	48.8069	48.8743	48.9361	48.9973	49.0579	49.114	49.1676	49.2211	49.2747	49.3282	49.3756	49.4235	49.4714	49.5193	49.5637	49.6039	49.644	49.6841	49.7256	49.7671	49.8051	49.8394	49.8737	49.9074	49.941	49.9746	50.0082	50.0376	50.0659	50.0941	50.1223	50.1505
465	46.8883	47.0471	47.2022	47.3519	47.4959	47.638	47.7725	47.9074	48.0366	48.161	48.2861	48.366	48.4467	48.5246	48.5968	48.6692	48.7372	48.8049	48.8723	48.9341	48.9953	49.0559	49.112	49.1656	49.2191	49.2727	49.3263	49.3737	49.4216	49.4695	49.5174	49.5618	49.602	49.6421	49.6822	49.7237	49.7653	49.8032	49.8376	49.8719	49.9056	49.9392	49.9729	50.0065	50.0359	50.0642	50.0924	50.1206	50.1489
466	46.8864	47.0452	47.2003	47.35	47.4939	47.6361	47.7705	47.9055	48.0347	48.159	48.2841	48.364	48.4447	48.5225	48.5948	48.6672	48.7352	48.8029	48.8702	48.932	48.9933	49.054	49.11	49.1636	49.2171	49.2708	49.3243	49.3717	49.4197	49.4676	49.5155	49.5599	49.6001	49.6402	49.6804	49.7219	49.7634	49.8014	49.8358	49.8701	49.9038	49.9375	49.9711	50.0048	50.0342	50.0625	50.0907	50.119	50.1472
467	46.8845	47.0433	47.1984	47.3481	47.492	47.6341	47.7686	47.9035	48.0327	48.157	48.2821	48.362	48.4427	48.5205	48.5928	48.6651	48.7332	48.8008	48.8682	48.93	48.9913	49.052	49.108	49.1616	49.2152	49.2688	49.3223	49.3698	49.4177	49.4656	49.5136	49.558	49.5982	49.6383	49.6785	49.72	49.7616	49.7996	49.834	49.8683	49.902	49.9357	49.9694	50.003	50.0325	50.0608	50.089	50.1173	50.1456
468	46.8826	47.0414	47.1964	47.3461	47.49	47.6321	47.7666	47.9015	48.0307	48.155	48.2801	48.36	48.4407	48.5185	48.5908	48.6631	48.7312	48.7988	48.8662	48.928	48.9892	49.05	49.106	49.1596	49.2132	49.2668	49.3204	49.3678	49.4158	49.4637	49.5117	49.5561	49.5963	49.6364	49.6766	49.7182	49.7597	49.7978	49.8322	49.8665	49.9002	49.9339	49.9676	50.0013	50.0308	50.0591	50.0874	50.1157	50.144
469	46.8808	47.0395	47.1945	47.3442	47.4881	47.6302	47.7646	47.8995	48.0287	48.153	48.2781	48.358	48.4387	48.5165	48.5887	48.6611	48.7292	48.7968	48.8642	48.926	48.9872	49.048	49.104	49.1576	49.2112	49.2649	49.3184	49.3659	49.4138	49.4618	49.5097	49.5542	49.5944	49.6346	49.6747	49.7163	49.7579	49.7959	49.8304	49.8648	49.8985	49.9322	49.9659	49.9996	50.0291	50.0574	50.0857	50.114	50.1423
470	46.8789	47.0376	47.1926	47.3422	47.4861	47.6282	47.7626	47.8975	48.0267	48.151	48.2761	48.356	48.4367	48.5145	48.5867	48.6591	48.7272	48.7948	48.8622	48.924	48.9852	49.046	49.102	49.1556	49.2092	49.2629	49.3164	49.3639	49.4119	49.4599	49.5078	49.5523	49.5925	49.6327	49.6729	49.7144	49.7561	49.7941	49.8286	49.863	49.8967	49.9304	49.9641	49.9978	50.0273	50.0557	50.084	50.1123	50.1407
471	46.877	47.0357	47.1907	47.3403	47.4842	47.6263	47.7607	47.8956	48.0247	48.149	48.274	48.354	48.4346	48.5125	48.5847	48.6571	48.7252	48.7928	48.8602	48.922	48.9832	49.044	49.1001	49.1537	49.2073	49.2609	49.3145	49.362	49.4099	49.4579	49.5059	49.5504	49.5906	49.6308	49.671	49.7126	49.7542	49.7923	49.8267	49.8612	49.8949	49.9286	49.9624	49.9961	50.0256	50.054	50.0823	50.1107	50.139
472	46.8751	47.0338	47.1888	47.3384	47.4822	47.6243	47.7587	47.8936	48.0227	48.147	48.272	48.3519	48.4326	48.5104	48.5827	48.6551	48.7231	48.7908	48.8582	48.92	48.9812	49.042	49.0981	49.1517	49.2053	49.2589	49.3125	49.36	49.408	49.456	49.504	49.5485	49.5887	49.6289	49.6691	49.7107	49.7524	49.7904	49.8249	49.8594	49.8931	49.9269	49.9606	49.9944	50.0239	50.0523	50.0806	50.109	50.1374
473	46.8732	47.0318	47.1868	47.3364	47.4803	47.6223	47.7567	47.8916	48.0207	48.145	48.27	48.3499	48.4306	48.5084	48.5807	48.653	48.7211	48.7888	48.8562	48.918	48.9792	49.04	49.0961	49.1497	49.2033	49.257	49.3106	49.3581	49.4061	49.4541	49.5021	49.5466	49.5868	49.627	49.6673	49.7089	49.7505	49.7886	49.8231	49.8576	49.8913	49.9251	49.9589	49.9926	50.0222	50.0506	50.079	50.1073	50.1357
474	46.8713	47.0299	47.1849	47.3345	47.4783	47.6204	47.7548	47.8896	48.0187	48.143	48.268	48.3479	48.4286	48.5064	48.5787	48.651	48.7191	48.7868	48.8541	48.916	48.9772	49.038	49.0941	49.1477	49.2013	49.255	49.3086	49.3561	49.4041	49.4521	49.5001	49.5446	49.5849	49.6251	49.6654	49.707	49.7487	49.7868	49.8213	49.8558	49.8895	49.9233	49.9571	49.9909	50.0205	50.0489	50.0773	50.1057	50.1341
475	46.8694	47.028	47.183	47.3326	47.4764	47.6184	47.7528	47.8876	48.0167	48.141	48.266	48.3459	48.4266	48.5044	48.5766	48.649	48.7171	48.7847	48.8521	48.914	48.9752	49.036	49.0921	49.1457	49.1993	49.253	49.3066	49.3542	49.4022	49.4502	49.4982	49.5427	49.583	49.6233	49.6635	49.7052	49.7468	49.785	49.8195	49.854	49.8878	49.9216	49.9554	49.9892	50.0188	50.0472	50.0756	50.104	50.1324
476	46.8675	47.0261	47.1811	47.3306	47.4744	47.6165	47.7508	47.8856	48.0148	48.139	48.264	48.3439	48.4246	48.5024	48.5746	48.647	48.7151	48.7827	48.8501	48.912	48.9732	49.034	49.0901	49.1437	49.1974	49.2511	49.3047	49.3522	49.4002	49.4483	49.4963	49.5408	49.5811	49.6214	49.6617	49.7033	49.745	49.7831	49.8177	49.8522	49.886	49.9198	49.9536	49.9874	50.0171	50.0455	50.0739	50.1024	50.1308
477	46.8656	47.0242	47.1791	47.3287	47.4725	47.6145	47.7488	47.8837	48.0128	48.137	48.262	48.3419	48.4226	48.5004	48.5726	48.645	48.7131	48.7807	48.8481	48.91	48.9712	49.032	49.0881	49.1417	49.1954	49.2491	49.3027	49.3503	49.3983	49.4463	49.4944	49.5389	49.5792	49.6195	49.6598	49.7015	49.7432	49.7813	49.8159	49.8504	49.8842	49.918	49.9519	49.9857	50.0153	50.0438	50.0722	50.1007	50.1291
478	46.8637	47.0223	47.1772	47.3267	47.4705	47.6125	47.7469	47.8817	48.0108	48.135	48.26	48.3399	48.4205	48.4983	48.5706	48.643	48.711	48.7787	48.8461	48.9079	48.9692	49.03	49.0861	49.1398	49.1934	49.2471	49.3007	49.3483	49.3964	49.4444	49.4925	49.537	49.5773	49.6176	49.6579	49.6996	49.7413	49.7795	49.8141	49.8486	49.8824	49.9163	49.9501	49.984	50.0136	50.0421	50.0706	50.099	50.1275
479	46.8618	47.0204	47.1753	47.3248	47.4686	47.6106	47.7449	47.8797	48.0088	48.133	48.258	48.3379	48.4185	48.4963	48.5686	48.6409	48.709	48.7767	48.8441	48.9059	48.9672	49.028	49.0841	49.1378	49.1914	49.2451	49.2988	49.3464	49.3944	49.4425	49.4905	49.5351	49.5754	49.6157	49.656	49.6977	49.7395	49.7776	49.8122	49.8468	49.8806	49.9145	49.9484	49.9822	50.0119	50.0404	50.0689	50.0974	50.1259
480	46.8599	47.0185	47.1734	47.3229	47.4666	47.6086	47.7429	47.8777	48.0068	48.131	48.256	48.3359	48.4165	48.4943	48.5666	48.6389	48.707	48.7747	48.8421	48.9039	48.9652	49.026	49.0821	49.1358	49.1895	49.2432	49.2968	49.3444	49.3925	49.4405	49.4886	49.5332	49.5735	49.6138	49.6542	49.6959	49.7376	49.7758	49.8104	49.845	49.8789	49.9127	49.9466	49.9805	50.0102	50.0387	50.0672	50.0957	50.1242
481	46.858	47.0166	47.1714	47.3209	47.4647	47.6066	47.741	47.8757	48.0048	48.129	48.254	48.3339	48.4145	48.4923	48.5645	48.6369	48.705	48.7727	48.8401	48.9019	48.9632	49.024	49.0801	49.1338	49.1875	49.2412	49.2949	49.3424	49.3905	49.4386	49.4867	49.5313	49.5716	49.612	49.6523	49.694	49.7358	49.774	49.8086	49.8432	49.8771	49.911	49.9449	49.9788	50.0085	50.037	50.0655	50.094	50.1226
482	46.8561	47.0147	47.1695	47.319	47.4627	47.6047	47.739	47.8738	48.0028	48.127	48.252	48.3318	48.4125	48.4903	48.5625	48.6349	48.703	48.7706	48.838	48.8999	48.9612	49.022	49.0781	49.1318	49.1855	49.2392	49.2929	49.3405	49.3886	49.4367	49.4848	49.5294	49.5697	49.6101	49.6504	49.6922	49.7339	49.7722	49.8068	49.8414	49.8753	49.9092	49.9431	49.977	50.0068	50.0353	50.0638	50.0924	50.1209
483	46.8543	47.0128	47.1676	47.3171	47.4608	47.6027	47.737	47.8718	48.0008	48.125	48.25	48.3298	48.4105	48.4883	48.5605	48.6329	48.701	48.7686	48.836	48.8979	48.9592	49.02	49.0761	49.1298	49.1835	49.2373	49.2909	49.3385	49.3866	49.4348	49.4829	49.5275	49.5678	49.6082	49.6486	49.6903	49.7321	49.7703	49.805	49.8396	49.8735	49.9074	49.9414	49.9753	50.005	50.0336	50.0622	50.0907	50.1193
484	46.8524	47.0109	47.1657	47.3151	47.4588	47.6008	47.735	47.8698	47.9988	48.123	48.248	48.3278	48.4085	48.4863	48.5585	48.6309	48.699	48.7666	48.834	48.8959	48.9572	49.018	49.0742	49.1278	49.1815	49.2353	49.289	49.3366	49.3847	49.4328	49.4809	49.5256	49.5659	49.6063	49.6467	49.6885	49.7303	49.7685	49.8032	49.8378	49.8717	49.9057	49.9396	49.9736	50.0033	50.0319	50.0605	50.0891	50.1176
485	46.8505	47.0089	47.1637	47.3132	47.4569	47.5988	47.7331	47.8678	47.9968	48.121	48.246	48.3258	48.4065	48.4842	48.5565	48.6288	48.6969	48.7646	48.832	48.8939	48.9552	49.016	49.0722	49.1259	49.1796	49.2333	49.287	49.3346	49.3828	49.4309	49.479	49.5236	49.564	49.6044	49.6448	49.6866	49.7284	49.7667	49.8014	49.836	49.87	49.9039	49.9379	49.9718	50.0016	50.0302	50.0588	50.0874	50.116
486	46.8486	47.007	47.1618	47.3113	47.4549	47.5968	47.7311	47.8658	47.9948	48.119	48.2439	48.3238	48.4044	48.4822	48.5545	48.6268	48.6949	48.7626	48.83	48.8919	48.9532	49.014	49.0702	49.1239	49.1776	49.2314	49.285	49.3327	49.3808	49.429	49.4771	49.5217	49.5621	49.6025	49.643	49.6847	49.7266	49.7648	49.7995	49.8342	49.8682	49.9021	49.9361	49.9701	49.9999	50.0285	50.0571	50.0857	50.1143
487	46.8467	47.0051	47.1599	47.3093	47.453	47.5949	47.7291	47.8638	47.9929	48.117	48.2419	48.3218	48.4024	48.4802	48.5524	48.6248	48.6929	48.7606	48.828	48.8899	48.9512	49.012	49.0682	49.1219	49.1756	49.2294	49.2831	49.3307	49.3789	49.427	49.4752	49.5198	49.5602	49.6007	49.6411	49.6829	49.7247	49.763	49.7977	49.8324	49.8664	49.9004	49.9344	49.9684	49.9982	50.0268	50.0554	50.0841	50.1127
488	46.8448	47.0032	47.158	47.3074	47.451	47.5929	47.7272	47.8619	47.9909	48.115	48.2399	48.3198	48.4004	48.4782	48.5504	48.6228	48.6909	48.7586	48.826	48.8879	48.9492	49.01	49.0662	49.1199	49.1736	49.2274	49.2811	49.3288	49.3769	49.4251	49.4733	49.5179	49.5584	49.5988	49.6392	49.681	49.7229	49.7612	49.7959	49.8306	49.8646	49.8986	49.9326	49.9666	49.9965	50.0251	50.0538	50.0824	50.111
489	46.8429	47.0013	47.1561	47.3054	47.4491	47.5909	47.7252	47.8599	47.9889	48.113	48.2379	48.3178	48.3984	48.4762	48.5484	48.6208	48.6889	48.7565	48.824	48.8859	48.9472	49.008	49.0642	49.1179	49.1717	49.2254	49.2792	49.3268	49.375	49.4232	49.4713	49.516	49.5565	49.5969	49.6373	49.6792	49.721	49.7594	49.7941	49.8288	49.8628	49.8969	49.9309	49.9649	49.9947	50.0234	50.0521	50.0807	50.1094
490	46.841	46.9994	47.1541	47.3035	47.4471	47.589	47.7232	47.8579	47.9869	48.111	48.2359	48.3158	48.3964	48.4742	48.5464	48.6188	48.6869	48.7545	48.822	48.8839	48.9452	49.006	49.0622	49.1159	49.1697	49.2235	49.2772	49.3249	49.3731	49.4212	49.4694	49.5141	49.5546	49.595	49.6355	49.6773	49.7192	49.7575	49.7923	49.827	49.861	49.8951	49.9291	49.9632	49.993	50.0217	50.0504	50.0791	50.1078
491	46.8391	46.9975	47.1522	47.3016	47.4452	47.587	47.7212	47.8559	47.9849	48.109	48.2339	48.3138	48.3944	48.4721	48.5444	48.6167	48.6848	48.7525	48.8199	48.8818	48.9432	49.004	49.0602	49.114	49.1677	49.2215	49.2752	49.3229	49.3711	49.4193	49.4675	49.5122	49.5527	49.5931	49.6336	49.6755	49.7174	49.7557	49.7905	49.8252	49.8593	49.8933	49.9274	49.9614	49.9913	50.02	50.0487	50.0774	50.1061
492	46.8372	46.9956	47.1503	47.2996	47.4432	47.5851	47.7193	47.8539	47.9829	48.107	48.2319	48.3117	48.3924	48.4701	48.5424	48.6147	48.6828	48.7505	48.8179	48.8798	48.9412	49.002	49.0582	49.112	49.1657	49.2195	49.2733	49.321	49.3692	49.4174	49.4656	49.5103	49.5508	49.5913	49.6317	49.6736	49.7155	49.7539	49.7887	49.8234	49.8575	49.8916	49.9256	49.9597	49.9896	50.0183	50.047	50.0757	50.1045
493	46.8353	46.9937	47.1484	47.2977	47.4413	47.5831	47.7173	47.852	47.9809	48.105	48.2299	48.3097	48.3904	48.4681	48.5403	48.6127	48.6808	48.7485	48.8159	48.8778	48.9392	49	49.0562	49.11	49.1637	49.2176	49.2713	49.319	49.3672	49.4154	49.4637	49.5084	49.5489	49.5894	49.6299	49.6717	49.7137	49.752	49.7869	49.8216	49.8557	49.8898	49.9239	49.958	49.9879	50.0166	50.0454	50.0741	50.1028
494	46.8334	46.9918	47.1464	47.2958	47.4393	47.5811	47.7153	47.85	47.9789	48.103	48.2279	48.3077	48.3883	48.4661	48.5383	48.6107	48.6788	48.7465	48.8139	48.8758	48.9372	48.998	49.0542	49.108	49.1618	49.2156	49.2693	49.3171	49.3653	49.4135	49.4617	49.5065	49.547	49.5875	49.628	49.6699	49.7118	49.7502	49.785	49.8198	49.8539	49.888	49.9221	49.9562	49.9862	50.0149	50.0437	50.0724	50.1012
495	46.8315	46.9899	47.1445	47.2938	47.4374	47.5792	47.7134	47.848	47.9769	48.101	48.2259	48.3057	48.3863	48.4641	48.5363	48.6087	48.6768	48.7445	48.8119	48.8738	48.9352	48.996	49.0522	49.106	49.1598	49.2136	49.2674	49.3151	49.3633	49.4116	49.4598	49.5046	49.5451	49.5856	49.6261	49.668	49.71	49.7484	49.7832	49.818	49.8521	49.8863	49.9204	49.9545	49.9845	50.0132	50.042	50.0708	50.0995
496	46.8296	46.9879	47.1426	47.2919	47.4354	47.5772	47.7114	47.846	47.9749	48.099	48.2239	48.3037	48.3843	48.4621	48.5343	48.6067	48.6748	48.7424	48.8099	48.8718	48.9331	48.994	49.0502	49.104	49.1578	49.2116	49.2654	49.3132	49.3614	49.4096	49.4579	49.5026	49.5432	49.5837	49.6243	49.6662	49.7081	49.7466	49.7814	49.8162	49.8504	49.8845	49.9186	49.9528	49.9827	50.0115	50.0403	50.0691	50.0979
497	46.8277	46.986	47.1407	47.2899	47.4335	47.5753	47.7094	47.844	47.9729	48.097	48.2219	48.3017	48.3823	48.4601	48.5323	48.6046	48.6728	48.7404	48.8079	48.8698	48.9311	48.992	49.0483	49.102	49.1558	49.2097	49.2635	49.3112	49.3595	49.4077	49.456	49.5007	49.5413	49.5818	49.6224	49.6643	49.7063	49.7447	49.7796	49.8144	49.8486	49.8827	49.9169	49.951	49.981	50.0098	50.0386	50.0674	50.0962
498	46.8259	46.9841	47.1387	47.288	47.4315	47.5733	47.7074	47.842	47.971	48.095	48.2199	48.2997	48.3803	48.458	48.5303	48.6026	48.6707	48.7384	48.8059	48.8678	48.9291	48.99	49.0463	49.1001	49.1539	49.2077	49.2615	49.3093	49.3575	49.4058	49.454	49.4988	49.5394	49.58	49.6205	49.6625	49.7045	49.7429	49.7778	49.8126	49.8468	49.881	49.9151	49.9493	49.9793	50.0081	50.0369	50.0658	50.0946
499	46.824	46.9822	47.1368	47.2861	47.4296	47.5713	47.7055	47.8401	47.969	48.0931	48.2179	48.2977	48.3783	48.456	48.5282	48.6006	48.6687	48.7364	48.8038	48.8658	48.9271	48.988	49.0443	49.0981	49.1519	49.2057	49.2595	49.3073	49.3556	49.4039	49.4521	49.4969	49.5375	49.5781	49.6186	49.6606	49.7026	49.7411	49.776	49.8108	49.845	49.8792	49.9134	49.9476	49.9776	50.0064	50.0353	50.0641	50.0929
500	46.8221	46.9803	47.1349	47.2841	47.4276	47.5694	47.7035	47.8381	47.967	48.0911	48.2159	48.2957	48.3763	48.454	48.5262	48.5986	48.6667	48.7344	48.8018	48.8638	48.9251	48.986	49.0423	49.0961	49.1499	49.2038	49.2576	49.3054	49.3536	49.4019	49.4502	49.495	49.5356	49.5762	49.6168	49.6588	49.7008	49.7392	49.7742	49.809	49.8432	49.8774	49.9116	49.9458	49.9759	50.0047	50.0336	50.0624	50.0913
501	46.8202	46.9784	47.133	47.2822	47.4257	47.5674	47.7015	47.8361	47.965	48.0891	48.2139	48.2937	48.3742	48.452	48.5242	48.5966	48.6647	48.7324	48.7998	48.8618	48.9231	48.984	49.0403	49.0941	49.1479	49.2018	49.2556	49.3034	49.3517	49.4	49.4483	49.4931	49.5337	49.5743	49.6149	49.6569	49.6989	49.7374	49.7724	49.8072	49.8414	49.8757	49.9099	49.9441	49.9742	50.003	50.0319	50.0608	50.0897
502	46.8183	46.9765	47.131	47.2803	47.4237	47.5654	47.6995	47.8341	47.963	48.0871	48.2118	48.2916	48.3722	48.45	48.5222	48.5945	48.6627	48.7304	48.7978	48.8598	48.9211	48.982	49.0383	49.0921	49.1459	49.1998	49.2536	49.3015	49.3498	49.3981	49.4464	49.4912	49.5318	49.5724	49.613	49.655	49.6971	49.7356	49.7705	49.8054	49.8397	49.8739	49.9081	49.9424	49.9724	50.0013	50.0302	50.0591	50.088
503	46.8164	46.9746	47.1291	47.2783	47.4218	47.5635	47.6976	47.8321	47.961	48.0851	48.2098	48.2896	48.3702	48.448	48.5202	48.5925	48.6607	48.7284	48.7958	48.8578	48.9191	48.98	49.0363	49.0901	49.144	49.1979	49.2517	49.2995	49.3478	49.3961	49.4444	49.4893	49.5299	49.5705	49.6112	49.6532	49.6952	49.7338	49.7687	49.8036	49.8379	49.8721	49.9064	49.9407	49.9707	49.9996	50.0285	50.0575	50.0864
504	46.8145	46.9727	47.1272	47.2764	47.4198	47.5615	47.6956	47.8302	47.959	48.0831	48.2078	48.2876	48.3682	48.4459	48.5182	48.5905	48.6586	48.7263	48.7938	48.8557	48.9171	48.978	49.0343	49.0881	49.142	49.1959	49.2497	49.2976	49.3459	49.3942	49.4425	49.4874	49.528	49.5687	49.6093	49.6513	49.6934	49.7319	49.7669	49.8018	49.8361	49.8704	49.9046	49.9389	49.969	49.9979	50.0269	50.0558	50.0847
505	46.8126	46.9708	47.1253	47.2744	47.4179	47.5596	47.6936	47.8282	47.957	48.0811	48.2058	48.2856	48.3662	48.4439	48.5162	48.5885	48.6566	48.7243	48.7918	48.8537	48.9151	48.976	49.0323	49.0862	49.14	49.1939	49.2478	49.2956	49.3439	49.3923	49.4406	49.4855	49.5261	49.5668	49.6074	49.6495	49.6916	49.7301	49.7651	49.8	49.8343	49.8686	49.9029	49.9372	49.9673	49.9962	50.0252	50.0541	50.0831
506	46.8107	46.9689	47.1234	47.2725	47.4159	47.5576	47.6917	47.8262	47.955	48.0791	48.2038	48.2836	48.3642	48.4419	48.5141	48.5865	48.6546	48.7223	48.7898	48.8517	48.9131	48.974	49.0303	49.0842	49.138	49.1919	49.2458	49.2936	49.342	49.3903	49.4387	49.4836	49.5242	49.5649	49.6056	49.6476	49.6897	49.7283	49.7633	49.7982	49.8325	49.8668	49.9011	49.9355	49.9656	49.9945	50.0235	50.0525	50.0814
507	46.8088	46.9669	47.1214	47.2706	47.414	47.5556	47.6897	47.8242	47.953	48.0771	48.2018	48.2816	48.3622	48.4399	48.5121	48.5845	48.6526	48.7203	48.7878	48.8497	48.9111	48.972	49.0283	49.0822	49.1361	49.19	49.2438	49.2917	49.3401	49.3884	49.4368	49.4817	49.5223	49.563	49.6037	49.6458	49.6879	49.7264	49.7615	49.7964	49.8308	49.8651	49.8994	49.9337	49.9639	49.9928	50.0218	50.0508	50.0798
508	46.8069	46.965	47.1195	47.2686	47.412	47.5537	47.6877	47.8222	47.951	48.0751	48.1998	48.2796	48.3602	48.4379	48.5101	48.5824	48.6506	48.7183	48.7857	48.8477	48.9091	48.97	49.0263	49.0802	49.1341	49.188	49.2419	49.2897	49.3381	49.3865	49.4348	49.4797	49.5204	49.5611	49.6018	49.6439	49.686	49.7246	49.7597	49.7946	49.829	49.8633	49.8977	49.932	49.9622	49.9911	50.0201	50.0491	50.0781
509	46.805	46.9631	47.1176	47.2667	47.4101	47.5517	47.6857	47.8202	47.9491	48.0731	48.1978	48.2776	48.3581	48.4359	48.5081	48.5804	48.6486	48.7163	48.7837	48.8457	48.9071	48.968	49.0243	49.0782	49.1321	49.186	49.2399	49.2878	49.3362	49.3845	49.4329	49.4778	49.5185	49.5592	49.5999	49.642	49.6842	49.7228	49.7578	49.7928	49.8272	49.8616	49.8959	49.9303	49.9604	49.9895	50.0185	50.0475	50.0765
510	46.8031	46.9612	47.1157	47.2648	47.4081	47.5498	47.6838	47.8183	47.9471	48.0711	48.1958	48.2756	48.3561	48.4338	48.5061	48.5784	48.6465	48.7143	48.7817	48.8437	48.9051	48.966	49.0224	49.0762	49.1301	49.1841	49.2379	49.2858	49.3342	49.3826	49.431	49.4759	49.5166	49.5574	49.5981	49.6402	49.6823	49.721	49.756	49.791	49.8254	49.8598	49.8942	49.9285	49.9587	49.9878	50.0168	50.0458	50.0748
511	46.8012	46.9593	47.1137	47.2628	47.4062	47.5478	47.6818	47.8163	47.9451	48.0691	48.1938	48.2736	48.3541	48.4318	48.5041	48.5764	48.6445	48.7122	48.7797	48.8417	48.9031	48.964	49.0204	49.0743	49.1281	49.1821	49.236	49.2839	49.3323	49.3807	49.4291	49.474	49.5147	49.5555	49.5962	49.6383	49.6805	49.7191	49.7542	49.7893	49.8236	49.858	49.8924	49.9268	49.957	49.9861	50.0151	50.0441	50.0732
512	46.7994	46.9574	47.1118	47.2609	47.4042	47.5458	47.6798	47.8143	47.9431	48.0671	48.1918	48.2716	48.3521	48.4298	48.502	48.5744	48.6425	48.7102	48.7777	48.8397	48.9011	48.962	49.0184	49.0723	49.1262	49.1801	49.234	49.2819	49.3303	49.3788	49.4272	49.4721	49.5129	49.5536	49.5943	49.6365	49.6787	49.7173	49.7524	49.7875	49.8219	49.8563	49.8907	49.9251	49.9553	49.9844	50.0134	50.0425	50.0715
513	46.7975	46.9555	47.1099	47.2589	47.4023	47.5439	47.6779	47.8123	47.9411	48.0651	48.1898	48.2695	48.3501	48.4278	48.5	48.5724	48.6405	48.7082	48.7757	48.8377	48.8991	48.96	49.0164	49.0703	49.1242	49.1782	49.2321	49.28	49.3284	49.3768	49.4252	49.4702	49.511	49.5517	49.5925	49.6346	49.6768	49.7155	49.7506	49.7857	49.8201	49.8545	49.8889	49.9233	49.9536	49.9827	50.0117	50.0408	50.0699
514	46.7956	46.9536	47.108	47.257	47.4003	47.5419	47.6759	47.8103	47.9391	48.0631	48.1878	48.2675	48.3481	48.4258	48.498	48.5703	48.6385	48.7062	48.7737	48.8357	48.8971	48.958	49.0144	49.0683	49.1222	49.1762	49.2301	49.278	49.3265	49.3749	49.4233	49.4683	49.5091	49.5498	49.5906	49.6328	49.675	49.7136	49.7488	49.7839	49.8183	49.8527	49.8872	49.9216	49.9519	49.981	50.0101	50.0392	50.0683
515	46.7937	46.9517	47.106	47.2551	47.3984	47.5399	47.6739	47.8084	47.9371	48.0611	48.1858	48.2655	48.3461	48.4238	48.496	48.5683	48.6365	48.7042	48.7717	48.8337	48.8951	48.956	49.0124	49.0663	49.1202	49.1742	49.2281	49.2761	49.3245	49.373	49.4214	49.4664	49.5072	49.5479	49.5887	49.6309	49.6731	49.7118	49.747	49.7821	49.8165	49.851	49.8854	49.9199	49.9501	49.9793	50.0084	50.0375	50.0666
516	46.7918	46.9498	47.1041	47.2531	47.3964	47.538	47.6719	47.8064	47.9351	48.0591	48.1838	48.2635	48.344	48.4218	48.494	48.5663	48.6345	48.7022	48.7696	48.8316	48.8931	48.954	49.0104	49.0643	49.1183	49.1722	49.2262	49.2741	49.3226	49.371	49.4195	49.4645	49.5053	49.5461	49.5869	49.6291	49.6713	49.71	49.7452	49.7803	49.8147	49.8492	49.8837	49.9181	49.9484	49.9776	50.0067	50.0358	50.065
517	46.7899	46.9479	47.1022	47.2512	47.3945	47.536	47.67	47.8044	47.9331	48.0571	48.1817	48.2615	48.342	48.4197	48.492	48.5643	48.6324	48.7002	48.7676	48.8296	48.8911	48.952	49.0084	49.0623	49.1163	49.1703	49.2242	49.2722	49.3206	49.3691	49.4176	49.4626	49.5034	49.5442	49.585	49.6272	49.6694	49.7082	49.7433	49.7785	49.8129	49.8474	49.8819	49.9164	49.9467	49.9759	50.005	50.0342	50.0633
518	46.788	46.946	47.1003	47.2493	47.3925	47.5341	47.668	47.8024	47.9311	48.0551	48.1797	48.2595	48.34	48.4177	48.4899	48.5623	48.6304	48.6981	48.7656	48.8276	48.8891	48.95	49.0064	49.0604	49.1143	49.1683	49.2222	49.2702	49.3187	49.3672	49.4156	49.4607	49.5015	49.5423	49.5831	49.6253	49.6676	49.7063	49.7415	49.7767	49.8112	49.8457	49.8802	49.9147	49.945	49.9742	50.0033	50.0325	50.0617
519	46.7861	46.944	47.0983	47.2473	47.3906	47.5321	47.666	47.8004	47.9291	48.0531	48.1777	48.2575	48.338	48.4157	48.4879	48.5603	48.6284	48.6961	48.7636	48.8256	48.8871	48.948	49.0044	49.0584	49.1123	49.1663	49.2203	49.2683	49.3168	49.3652	49.4137	49.4587	49.4996	49.5404	49.5812	49.6235	49.6658	49.7045	49.7397	49.7749	49.8094	49.8439	49.8784	49.9129	49.9433	49.9725	50.0017	50.0308	50.06
520	46.7842	46.9421	47.0964	47.2454	47.3886	47.5301	47.6641	47.7984	47.9272	48.0511	48.1757	48.2555	48.336	48.4137	48.4859	48.5582	48.6264	48.6941	48.7616	48.8236	48.8851	48.946	49.0024	49.0564	49.1103	49.1644	49.2183	49.2663	49.3148	49.3633	49.4118	49.4568	49.4977	49.5385	49.5794	49.6216	49.6639	49.7027	49.7379	49.7731	49.8076	49.8421	49.8767	49.9112	49.9416	49.9708	50	50.0292	50.0584
521	46.7823	46.9402	47.0945	47.2434	47.3867	47.5282	47.6621	47.7965	47.9252	48.0491	48.1737	48.2535	48.334	48.4117	48.4839	48.5562	48.6244	48.6921	48.7596	48.8216	48.8831	48.944	49.0004	49.0544	49.1084	49.1624	49.2164	49.2644	49.3129	49.3614	49.4099	49.4549	49.4958	49.5366	49.5775	49.6198	49.6621	49.7008	49.7361	49.7713	49.8058	49.8404	49.8749	49.9095	49.9399	49.9691	49.9983	50.0275	50.0567
522	46.7804	46.9383	47.0926	47.2415	47.3847	47.5262	47.6601	47.7945	47.9232	48.0471	48.1717	48.2515	48.332	48.4097	48.4819	48.5542	48.6224	48.6901	48.7576	48.8196	48.8811	48.942	48.9984	49.0524	49.1064	49.1604	49.2144	49.2624	49.3109	49.3594	49.408	49.453	49.4939	49.5348	49.5756	49.6179	49.6602	49.699	49.7343	49.7695	49.804	49.8386	49.8732	49.9077	49.9381	49.9674	49.9966	50.0259	50.0551
523	46.7785	46.9364	47.0907	47.2396	47.3828	47.5243	47.6581	47.7925	47.9212	48.0451	48.1697	48.2494	48.33	48.4076	48.4799	48.5522	48.6203	48.6881	48.7556	48.8176	48.8791	48.94	48.9964	49.0504	49.1044	49.1584	49.2124	49.2605	49.309	49.3575	49.406	49.4511	49.492	49.5329	49.5738	49.6161	49.6584	49.6972	49.7325	49.7677	49.8023	49.8368	49.8714	49.906	49.9364	49.9657	49.9949	50.0242	50.0534
524	46.7766	46.9345	47.0887	47.2376	47.3808	47.5223	47.6562	47.7905	47.9192	48.0431	48.1677	48.2474	48.3279	48.4056	48.4778	48.5502	48.6183	48.6861	48.7535	48.8156	48.8771	48.938	48.9945	49.0484	49.1024	49.1565	49.2105	49.2585	49.307	49.3556	49.4041	49.4492	49.4901	49.531	49.5719	49.6142	49.6565	49.6954	49.7307	49.7659	49.8005	49.8351	49.8697	49.9043	49.9347	49.964	49.9933	50.0225	50.0518
525	46.7747	46.9326	47.0868	47.2357	47.3789	47.5203	47.6542	47.7885	47.9172	48.0411	48.1657	48.2454	48.3259	48.4036	48.4758	48.5482	48.6163	48.684	48.7515	48.8136	48.875	48.936	48.9925	49.0465	49.1005	49.1545	49.2085	49.2566	49.3051	49.3536	49.4022	49.4473	49.4882	49.5291	49.57	49.6123	49.6547	49.6935	49.7288	49.7641	49.7987	49.8333	49.8679	49.9025	49.933	49.9623	49.9916	50.0209	50.0502
526	46.7728	46.9307	47.0849	47.2338	47.3769	47.5184	47.6522	47.7866	47.9152	48.0391	48.1637	48.2434	48.3239	48.4016	48.4738	48.5461	48.6143	48.682	48.7495	48.8116	48.873	48.934	48.9905	49.0445	49.0985	49.1525	49.2065	49.2546	49.3032	49.3517	49.4003	49.4454	49.4863	49.5272	49.5682	49.6105	49.6529	49.6917	49.727	49.7623	49.7969	49.8315	49.8662	49.9008	49.9313	49.9606	49.9899	50.0192	50.0485
527	46.771	46.9288	47.083	47.2318	47.375	47.5164	47.6503	47.7846	47.9132	48.0371	48.1617	48.2414	48.3219	48.3996	48.4718	48.5441	48.6123	48.68	48.7475	48.8096	48.871	48.932	48.9885	49.0425	49.0965	49.1506	49.2046	49.2527	49.3012	49.3498	49.3984	49.4435	49.4844	49.5254	49.5663	49.6086	49.651	49.6899	49.7252	49.7605	49.7951	49.8298	49.8644	49.8991	49.9296	49.9589	49.9882	50.0175	50.0469
528	46.7691	46.9269	47.081	47.2299	47.373	47.5144	47.6483	47.7826	47.9112	48.0351	48.1597	48.2394	48.3199	48.3976	48.4698	48.5421	48.6103	48.678	48.7455	48.8076	48.869	48.93	48.9865	49.0405	49.0945	49.1486	49.2026	49.2507	49.2993	49.3479	49.3964	49.4416	49.4825	49.5235	49.5644	49.6068	49.6492	49.688	49.7234	49.7587	49.7934	49.828	49.8627	49.8973	49.9278	49.9572	49.9865	50.0159	50.0452
529	46.7672	46.925	47.0791	47.228	47.3711	47.5125	47.6463	47.7806	47.9092	48.0331	48.1577	48.2374	48.3179	48.3956	48.4678	48.5401	48.6083	48.676	48.7435	48.8055	48.867	48.928	48.9845	49.0385	49.0925	49.1466	49.2007	49.2487	49.2973	49.3459	49.3945	49.4397	49.4806	49.5216	49.5625	49.6049	49.6473	49.6862	49.7216	49.7569	49.7916	49.8262	49.8609	49.8956	49.9261	49.9555	49.9849	50.0142	50.0436
530	46.7653	46.923	47.0772	47.226	47.3691	47.5105	47.6443	47.7786	47.9073	48.0311	48.1557	48.2354	48.3159	48.3935	48.4657	48.5381	48.6062	48.674	48.7415	48.8035	48.865	48.926	48.9825	49.0365	49.0906	49.1447	49.1987	49.2468	49.2954	49.344	49.3926	49.4377	49.4787	49.5197	49.5607	49.6031	49.6455	49.6844	49.7198	49.7551	49.7898	49.8245	49.8592	49.8939	49.9244	49.9538	49.9832	50.0125	50.0419
531	46.7634	46.9211	47.0753	47.2241	47.3672	47.5086	47.6424	47.7766	47.9053	48.0291	48.1537	48.2334	48.3139	48.3915	48.4637	48.5361	48.6042	48.672	48.7395	48.8015	48.863	48.924	48.9805	49.0345	49.0886	49.1427	49.1967	49.2448	49.2935	49.3421	49.3907	49.4358	49.4768	49.5178	49.5588	49.6012	49.6436	49.6826	49.718	49.7533	49.788	49.8227	49.8574	49.8921	49.9227	49.9521	49.9815	50.0109	50.0403
532	46.7615	46.9192	47.0733	47.2221	47.3652	47.5066	47.6404	47.7747	47.9033	48.0271	48.1517	48.2314	48.3118	48.3895	48.4617	48.534	48.6022	48.67	48.7375	48.7995	48.861	48.922	48.9785	49.0326	49.0866	49.1407	49.1948	49.2429	49.2915	49.3401	49.3888	49.4339	49.4749	49.5159	49.5569	49.5993	49.6418	49.6807	49.7161	49.7515	49.7862	49.821	49.8557	49.8904	49.921	49.9504	49.9798	50.0092	50.0386
533	46.7596	46.9173	47.0714	47.2202	47.3633	47.5046	47.6384	47.7727	47.9013	48.0251	48.1496	48.2293	48.3098	48.3875	48.4597	48.532	48.6002	48.6679	48.7354	48.7975	48.859	48.92	48.9765	49.0306	49.0846	49.1387	49.1928	49.2409	49.2896	49.3382	49.3868	49.432	49.473	49.5141	49.5551	49.5975	49.64	49.6789	49.7143	49.7497	49.7844	49.8192	49.8539	49.8887	49.9193	49.9487	49.9781	50.0076	50.037
534	46.7577	46.9154	47.0695	47.2183	47.3613	47.5027	47.6365	47.7707	47.8993	48.0231	48.1476	48.2273	48.3078	48.3855	48.4577	48.53	48.5982	48.6659	48.7334	48.7955	48.857	48.918	48.9745	49.0286	49.0827	49.1368	49.1909	49.239	49.2876	49.3363	49.3849	49.4301	49.4711	49.5122	49.5532	49.5956	49.6381	49.6771	49.7125	49.7479	49.7827	49.8174	49.8522	49.8869	49.9176	49.947	49.9764	50.0059	50.0353
535	46.7558	46.9135	47.0676	47.2163	47.3594	47.5007	47.6345	47.7687	47.8973	48.0211	48.1456	48.2253	48.3058	48.3835	48.4557	48.528	48.5962	48.6639	48.7314	48.7935	48.855	48.916	48.9725	49.0266	49.0807	49.1348	49.1889	49.237	49.2857	49.3343	49.383	49.4282	49.4692	49.5103	49.5513	49.5938	49.6363	49.6752	49.7107	49.7461	49.7809	49.8157	49.8504	49.8852	49.9158	49.9453	49.9748	50.0042	50.0337
536	46.7539	46.9116	47.0656	47.2144	47.3574	47.4988	47.6325	47.7667	47.8953	48.0191	48.1436	48.2233	48.3038	48.3814	48.4536	48.526	48.5941	48.6619	48.7294	48.7915	48.853	48.914	48.9705	49.0246	49.0787	49.1328	49.1869	49.2351	49.2837	49.3324	49.3811	49.4263	49.4674	49.5084	49.5495	49.5919	49.6344	49.6734	49.7089	49.7443	49.7791	49.8139	49.8487	49.8835	49.9141	49.9436	49.9731	50.0026	50.0321
537	46.752	46.9097	47.0637	47.2125	47.3555	47.4968	47.6305	47.7647	47.8933	48.0171	48.1416	48.2213	48.3018	48.3794	48.4516	48.524	48.5921	48.6599	48.7274	48.7895	48.851	48.912	48.9686	49.0226	49.0767	49.1309	49.185	49.2331	49.2818	49.3305	49.3791	49.4244	49.4655	49.5065	49.5476	49.5901	49.6326	49.6716	49.7071	49.7425	49.7773	49.8121	49.8469	49.8817	49.9124	49.9419	49.9714	50.0009	50.0304
538	46.7501	46.9078	47.0618	47.2105	47.3535	47.4948	47.6286	47.7628	47.8913	48.0151	48.1396	48.2193	48.2998	48.3774	48.4496	48.5219	48.5901	48.6579	48.7254	48.7875	48.849	48.91	48.9666	49.0207	49.0747	49.1289	49.183	49.2312	49.2799	49.3285	49.3772	49.4225	49.4636	49.5046	49.5457	49.5882	49.6307	49.6698	49.7053	49.7407	49.7755	49.8104	49.8452	49.88	49.9107	49.9402	49.9697	49.9992	50.0288
539	46.7482	46.9059	47.0599	47.2086	47.3516	47.4929	47.6266	47.7608	47.8893	48.0131	48.1376	48.2173	48.2977	48.3754	48.4476	48.5199	48.5881	48.6559	48.7234	48.7855	48.847	48.908	48.9646	49.0187	49.0728	49.1269	49.181	49.2292	49.2779	49.3266	49.3753	49.4206	49.4617	49.5028	49.5439	49.5864	49.6289	49.6679	49.7035	49.7389	49.7738	49.8086	49.8434	49.8783	49.909	49.9385	49.968	49.9976	50.0271
540	46.7463	46.904	47.058	47.2066	47.3496	47.4909	47.6246	47.7588	47.8873	48.0111	48.1356	48.2153	48.2957	48.3734	48.4456	48.5179	48.5861	48.6538	48.7214	48.7835	48.845	48.906	48.9626	49.0167	49.0708	49.1249	49.1791	49.2273	49.276	49.3247	49.3734	49.4187	49.4598	49.5009	49.542	49.5845	49.6271	49.6661	49.7016	49.7371	49.772	49.8068	49.8417	49.8765	49.9073	49.9368	49.9664	49.9959	50.0255
541	46.7445	46.9021	47.056	47.2047	47.3477	47.4889	47.6226	47.7568	47.8854	48.0091	48.1336	48.2133	48.2937	48.3714	48.4436	48.5159	48.5841	48.6518	48.7193	48.7815	48.843	48.904	48.9606	49.0147	49.0688	49.123	49.1771	49.2253	49.274	49.3228	49.3715	49.4168	49.4579	49.499	49.5401	49.5826	49.6252	49.6643	49.6998	49.7353	49.7702	49.8051	49.8399	49.8748	49.9055	49.9351	49.9647	49.9943	50.0238
542	46.7426	46.9001	47.0541	47.2028	47.3457	47.487	47.6207	47.7548	47.8834	48.0071	48.1316	48.2113	48.2917	48.3693	48.4415	48.5139	48.582	48.6498	48.7173	48.7794	48.841	48.902	48.9586	49.0127	49.0668	49.121	49.1752	49.2234	49.2721	49.3208	49.3695	49.4148	49.456	49.4971	49.5382	49.5808	49.6234	49.6624	49.698	49.7335	49.7684	49.8033	49.8382	49.8731	49.9038	49.9334	49.963	49.9926	50.0222
543	46.7407	46.8982	47.0522	47.2008	47.3438	47.485	47.6187	47.7529	47.8814	48.0051	48.1296	48.2092	48.2897	48.3673	48.4395	48.5119	48.58	48.6478	48.7153	48.7774	48.839	48.9	48.9566	49.0107	49.0649	49.119	49.1732	49.2214	49.2702	49.3189	49.3676	49.4129	49.4541	49.4952	49.5364	49.5789	49.6215	49.6606	49.6962	49.7317	49.7666	49.8015	49.8364	49.8713	49.9021	49.9317	49.9613	49.9909	50.0205
544	46.7388	46.8963	47.0503	47.1989	47.3418	47.4831	47.6167	47.7509	47.8794	48.0031	48.1276	48.2072	48.2877	48.3653	48.4375	48.5098	48.578	48.6458	48.7133	48.7754	48.837	48.898	48.9546	49.0087	49.0629	49.1171	49.1712	49.2195	49.2682	49.317	49.3657	49.411	49.4522	49.4933	49.5345	49.5771	49.6197	49.6588	49.6944	49.7299	49.7648	49.7998	49.8347	49.8696	49.9004	49.93	49.9596	49.9893	50.0189
545	46.7369	46.8944	47.0483	47.197	47.3399	47.4811	47.6148	47.7489	47.8774	48.0011	48.1256	48.2052	48.2857	48.3633	48.4355	48.5078	48.576	48.6438	48.7113	48.7734	48.835	48.896	48.9526	49.0068	49.0609	49.1151	49.1693	49.2175	49.2663	49.315	49.3638	49.4091	49.4503	49.4915	49.5326	49.5752	49.6178	49.657	49.6926	49.7281	49.7631	49.798	49.8329	49.8679	49.8987	49.9283	49.958	49.9876	50.0172
546	46.735	46.8925	47.0464	47.195	47.3379	47.4791	47.6128	47.7469	47.8754	47.9991	48.1236	48.2032	48.2837	48.3613	48.4335	48.5058	48.574	48.6418	48.7093	48.7714	48.833	48.894	48.9506	49.0048	49.0589	49.1131	49.1673	49.2156	49.2643	49.3131	49.3619	49.4072	49.4484	49.4896	49.5308	49.5734	49.616	49.6551	49.6908	49.7263	49.7613	49.7962	49.8312	49.8661	49.897	49.9266	49.9563	49.9859	50.0156
547	46.7331	46.8906	47.0445	47.1931	47.336	47.4772	47.6108	47.7449	47.8734	47.9971	48.1216	48.2012	48.2816	48.3593	48.4315	48.5038	48.572	48.6397	48.7073	48.7694	48.831	48.892	48.9486	49.0028	49.0569	49.1112	49.1653	49.2136	49.2624	49.3112	49.3599	49.4053	49.4465	49.4877	49.5289	49.5715	49.6142	49.6533	49.689	49.7245	49.7595	49.7945	49.8294	49.8644	49.8952	49.9249	49.9546	49.9843	50.014
548	46.7312	46.8887	47.0426	47.1911	47.334	47.4752	47.6088	47.7429	47.8714	47.9951	48.1195	48.1992	48.2796	48.3573	48.4295	48.5018	48.57	48.6377	48.7053	48.7674	48.829	48.89	48.9466	49.0008	49.055	49.1092	49.1634	49.2117	49.2604	49.3092	49.358	49.4034	49.4446	49.4858	49.527	49.5696	49.6123	49.6515	49.6871	49.7227	49.7577	49.7927	49.8277	49.8627	49.8935	49.9232	49.9529	49.9826	50.0123
549	46.7293	46.8868	47.0406	47.1892	47.3321	47.4733	47.6069	47.741	47.8694	47.9931	48.1175	48.1972	48.2776	48.3552	48.4274	48.4998	48.5679	48.6357	48.7033	48.7654	48.827	48.888	48.9446	48.9988	49.053	49.1072	49.1614	49.2097	49.2585	49.3073	49.3561	49.4015	49.4427	49.4839	49.5252	49.5678	49.6105	49.6496	49.6853	49.7209	49.7559	49.7909	49.8259	49.8609	49.8918	49.9215	49.9512	49.981	50.0107
550	46.7274	46.8849	47.0387	47.1873	47.3301	47.4713	47.6049	47.739	47.8674	47.9911	48.1155	48.1952	48.2756	48.3532	48.4254	48.4977	48.5659	48.6337	48.7012	48.7634	48.825	48.886	48.9427	48.9968	49.051	49.1052	49.1595	49.2078	49.2566	49.3054	49.3542	49.3996	49.4408	49.482	49.5233	49.5659	49.6086	49.6478	49.6835	49.7191	49.7542	49.7892	49.8242	49.8592	49.8901	49.9198	49.9496	49.9793	50.009
551	46.7255	46.883	47.0368	47.1853	47.3282	47.4693	47.6029	47.737	47.8654	47.9891	48.1135	48.1932	48.2736	48.3512	48.4234	48.4957	48.5639	48.6317	48.6992	48.7614	48.823	48.884	48.9407	48.9948	49.049	49.1033	49.1575	49.2058	49.2546	49.3034	49.3523	49.3977	49.4389	49.4802	49.5214	49.5641	49.6068	49.646	49.6817	49.7173	49.7524	49.7874	49.8224	49.8575	49.8884	49.9181	49.9479	49.9776	50.0074
552	46.7236	46.8811	47.0349	47.1834	47.3262	47.4674	47.601	47.735	47.8635	47.9871	48.1115	48.1912	48.2716	48.3492	48.4214	48.4937	48.5619	48.6297	48.6972	48.7594	48.821	48.8821	48.9387	48.9929	49.0471	49.1013	49.1555	49.2039	49.2527	49.3015	49.3503	49.3958	49.437	49.4783	49.5195	49.5622	49.6049	49.6442	49.6799	49.7155	49.7506	49.7856	49.8207	49.8557	49.8867	49.9164	49.9462	49.976	50.0057
553	46.7217	46.8791	47.0329	47.1815	47.3243	47.4654	47.599	47.733	47.8615	47.9851	48.1095	48.1891	48.2696	48.3472	48.4194	48.4917	48.5599	48.6277	48.6952	48.7574	48.8189	48.8801	48.9367	48.9909	49.0451	49.0993	49.1536	49.2019	49.2507	49.2996	49.3484	49.3938	49.4351	49.4764	49.5177	49.5604	49.6031	49.6423	49.6781	49.7138	49.7488	49.7839	49.8189	49.854	49.885	49.9147	49.9445	49.9743	50.0041
554	46.7198	46.8772	47.031	47.1795	47.3223	47.4634	47.597	47.7311	47.8595	47.9831	48.1075	48.1871	48.2676	48.3452	48.4174	48.4897	48.5579	48.6256	48.6932	48.7553	48.8169	48.8781	48.9347	48.9889	49.0431	49.0974	49.1516	49.1999	49.2488	49.2976	49.3465	49.3919	49.4332	49.4745	49.5158	49.5585	49.6013	49.6405	49.6763	49.712	49.747	49.7821	49.8172	49.8523	49.8832	49.913	49.9428	49.9726	50.0024
555	46.7179	46.8753	47.0291	47.1776	47.3204	47.4615	47.595	47.7291	47.8575	47.9811	48.1055	48.1851	48.2655	48.3431	48.4153	48.4877	48.5558	48.6236	48.6912	48.7533	48.8149	48.8761	48.9327	48.9869	49.0411	49.0954	49.1496	49.198	49.2469	49.2957	49.3446	49.39	49.4313	49.4726	49.5139	49.5567	49.5994	49.6387	49.6744	49.7102	49.7453	49.7804	49.8154	49.8505	49.8815	49.9113	49.9412	49.971	50.0008
556	46.7161	46.8734	47.0272	47.1756	47.3184	47.4595	47.5931	47.7271	47.8555	47.9791	48.1035	48.1831	48.2635	48.3411	48.4133	48.4856	48.5538	48.6216	48.6892	48.7513	48.8129	48.8741	48.9307	48.9849	49.0391	49.0934	49.1477	49.196	49.2449	49.2938	49.3427	49.3881	49.4294	49.4707	49.5121	49.5548	49.5976	49.6368	49.6726	49.7084	49.7435	49.7786	49.8137	49.8488	49.8798	49.9096	49.9395	49.9693	49.9991
557	46.7142	46.8715	47.0253	47.1737	47.3165	47.4576	47.5911	47.7251	47.8535	47.9771	48.1015	48.1811	48.2615	48.3391	48.4113	48.4836	48.5518	48.6196	48.6872	48.7493	48.8109	48.8721	48.9287	48.9829	49.0372	49.0915	49.1457	49.1941	49.243	49.2919	49.3407	49.3862	49.4275	49.4689	49.5102	49.5529	49.5957	49.635	49.6708	49.7066	49.7417	49.7768	49.812	49.8471	49.8781	49.9079	49.9378	49.9676	49.9975
558	46.7123	46.8696	47.0233	47.1718	47.3145	47.4556	47.5891	47.7231	47.8515	47.9751	48.0995	48.1791	48.2595	48.3371	48.4093	48.4816	48.5498	48.6176	48.6851	48.7473	48.8089	48.8701	48.9267	48.981	49.0352	49.0895	49.1438	49.1921	49.241	49.2899	49.3388	49.3843	49.4256	49.467	49.5083	49.5511	49.5939	49.6332	49.669	49.7048	49.7399	49.7751	49.8102	49.8453	49.8764	49.9062	49.9361	49.966	49.9959
559	46.7104	46.8677	47.0214	47.1698	47.3126	47.4536	47.5872	47.7211	47.8495	47.9731	48.0975	48.1771	48.2575	48.3351	48.4073	48.4796	48.5478	48.6156	48.6831	48.7453	48.8069	48.8681	48.9247	48.979	49.0332	49.0875	49.1418	49.1902	49.2391	49.288	49.3369	49.3824	49.4237	49.4651	49.5065	49.5492	49.592	49.6314	49.6672	49.703	49.7381	49.7733	49.8085	49.8436	49.8747	49.9045	49.9344	49.9643	49.9942
560	46.7085	46.8658	47.0195	47.1679	47.3107	47.4517	47.5852	47.7192	47.8475	47.9711	48.0955	48.1751	48.2555	48.3331	48.4053	48.4776	48.5458	48.6136	48.6811	48.7433	48.8049	48.8661	48.9227	48.977	49.0312	49.0855	49.1398	49.1882	49.2371	49.2861	49.335	49.3805	49.4219	49.4632	49.5046	49.5474	49.5902	49.6295	49.6654	49.7012	49.7363	49.7715	49.8067	49.8419	49.8729	49.9029	49.9328	49.9627	49.9926
561	46.7066	46.8639	47.0176	47.166	47.3087	47.4497	47.5832	47.7172	47.8455	47.9691	48.0935	48.1731	48.2535	48.3311	48.4032	48.4756	48.5438	48.6116	48.6791	48.7413	48.8029	48.8641	48.9207	48.975	49.0293	49.0836	49.1379	49.1863	49.2352	49.2841	49.3331	49.3786	49.42	49.4613	49.5027	49.5455	49.5884	49.6277	49.6636	49.6994	49.7346	49.7698	49.805	49.8402	49.8712	49.9012	49.9311	49.961	49.9909
562	46.7047	46.862	47.0156	47.164	47.3068	47.4478	47.5812	47.7152	47.8435	47.9671	48.0915	48.1711	48.2514	48.329	48.4012	48.4735	48.5417	48.6095	48.6771	48.7393	48.8009	48.8621	48.9187	48.973	49.0273	49.0816	49.1359	49.1843	49.2333	49.2822	49.3311	49.3767	49.4181	49.4595	49.5008	49.5437	49.5865	49.6259	49.6618	49.6976	49.7328	49.768	49.8032	49.8384	49.8695	49.8995	49.9294	49.9593	49.9893
563	46.7028	46.8601	47.0137	47.1621	47.3048	47.4458	47.5793	47.7132	47.8416	47.9651	48.0895	48.1691	48.2494	48.327	48.3992	48.4715	48.5397	48.6075	48.6751	48.7373	48.7989	48.8601	48.9168	48.971	49.0253	49.0796	49.1339	49.1824	49.2313	49.2803	49.3292	49.3748	49.4162	49.4576	49.499	49.5418	49.5847	49.624	49.6599	49.6958	49.731	49.7662	49.8015	49.8367	49.8678	49.8978	49.9277	49.9577	49.9876
564	46.7009	46.8581	47.0118	47.1601	47.3029	47.4438	47.5773	47.7112	47.8396	47.9631	48.0874	48.167	48.2474	48.325	48.3972	48.4695	48.5377	48.6055	48.6731	48.7353	48.7969	48.8581	48.9148	48.969	49.0233	49.0777	49.132	49.1804	49.2294	49.2783	49.3273	49.3728	49.4143	49.4557	49.4971	49.5399	49.5828	49.6222	49.6581	49.694	49.7292	49.7645	49.7997	49.835	49.8661	49.8961	49.926	49.956	49.986
565	46.699	46.8562	47.0099	47.1582	47.3009	47.4419	47.5753	47.7093	47.8376	47.9611	48.0854	48.165	48.2454	48.323	48.3952	48.4675	48.5357	48.6035	48.6711	48.7333	48.7949	48.8561	48.9128	48.9671	49.0213	49.0757	49.13	49.1785	49.2274	49.2764	49.3254	49.3709	49.4124	49.4538	49.4952	49.5381	49.581	49.6204	49.6563	49.6922	49.7274	49.7627	49.798	49.8332	49.8644	49.8944	49.9244	49.9543	49.9843
566	46.6971	46.8543	47.0079	47.1563	47.299	47.4399	47.5734	47.7073	47.8356	47.9591	48.0834	48.163	48.2434	48.321	48.3932	48.4655	48.5337	48.6015	48.6691	48.7313	48.7929	48.8541	48.9108	48.9651	49.0194	49.0737	49.1281	49.1765	49.2255	49.2745	49.3235	49.369	49.4105	49.4519	49.4934	49.5362	49.5791	49.6186	49.6545	49.6904	49.7257	49.7609	49.7962	49.8315	49.8627	49.8927	49.9227	49.9527	49.9827
567	46.6952	46.8524	47.006	47.1543	47.297	47.4379	47.5714	47.7053	47.8336	47.9571	48.0814	48.161	48.2414	48.319	48.3911	48.4634	48.5317	48.5995	48.667	48.7292	48.7909	48.8521	48.9088	48.9631	49.0174	49.0717	49.1261	49.1746	49.2236	49.2725	49.3215	49.3671	49.4086	49.45	49.4915	49.5344	49.5773	49.6167	49.6527	49.6886	49.7239	49.7592	49.7945	49.8298	49.8609	49.891	49.921	49.951	49.981
568	46.6933	46.8505	47.0041	47.1524	47.2951	47.436	47.5694	47.7033	47.8316	47.9551	48.0794	48.159	48.2394	48.3169	48.3891	48.4614	48.5296	48.5975	48.665	48.7272	48.7889	48.8501	48.9068	48.9611	49.0154	49.0698	49.1241	49.1726	49.2216	49.2706	49.3196	49.3652	49.4067	49.4482	49.4896	49.5325	49.5755	49.6149	49.6509	49.6868	49.7221	49.7574	49.7927	49.828	49.8592	49.8893	49.9193	49.9494	49.9794
569	46.6914	46.8486	47.0022	47.1505	47.2931	47.434	47.5674	47.7013	47.8296	47.9532	48.0774	48.157	48.2374	48.3149	48.3871	48.4594	48.5276	48.5954	48.663	48.7252	48.7869	48.8481	48.9048	48.9591	49.0134	49.0678	49.1222	49.1707	49.2197	49.2687	49.3177	49.3633	49.4048	49.4463	49.4878	49.5307	49.5736	49.6131	49.6491	49.685	49.7203	49.7556	49.791	49.8263	49.8575	49.8876	49.9176	49.9477	49.9778
570	46.6896	46.8467	47.0002	47.1485	47.2912	47.4321	47.5655	47.6993	47.8276	47.9512	48.0754	48.155	48.2353	48.3129	48.3851	48.4574	48.5256	48.5934	48.661	48.7232	48.7849	48.8461	48.9028	48.9571	49.0115	49.0658	49.1202	49.1687	49.2177	49.2668	49.3158	49.3614	49.4029	49.4444	49.4859	49.5288	49.5718	49.6112	49.6472	49.6832	49.7185	49.7539	49.7892	49.8246	49.8558	49.8859	49.9159	49.946	49.9761
571	46.6877	46.8448	46.9983	47.1466	47.2892	47.4301	47.5635	47.6974	47.8256	47.9492	48.0734	48.153	48.2333	48.3109	48.3831	48.4554	48.5236	48.5914	48.659	48.7212	48.7829	48.8441	48.9008	48.9551	49.0095	49.0639	49.1182	49.1668	49.2158	49.2648	49.3139	49.3595	49.401	49.4425	49.484	49.5269	49.5699	49.6094	49.6454	49.6814	49.7168	49.7521	49.7875	49.8228	49.8541	49.8842	49.9143	49.9444	49.9745
572	46.6858	46.8429	46.9964	47.1447	47.2873	47.4281	47.5615	47.6954	47.8236	47.9472	48.0714	48.151	48.2313	48.3089	48.3811	48.4534	48.5216	48.5894	48.657	48.7192	48.7809	48.8421	48.8988	48.9532	49.0075	49.0619	49.1163	49.1648	49.2139	49.2629	49.3119	49.3576	49.3991	49.4406	49.4821	49.5251	49.5681	49.6076	49.6436	49.6796	49.715	49.7503	49.7857	49.8211	49.8524	49.8825	49.9126	49.9427	49.9728
573	46.6839	46.841	46.9945	47.1427	47.2853	47.4262	47.5596	47.6934	47.8217	47.9452	48.0694	48.149	48.2293	48.3069	48.379	48.4513	48.5196	48.5874	48.655	48.7172	48.7789	48.8401	48.8968	48.9512	49.0055	49.0599	49.1143	49.1629	49.2119	49.261	49.31	49.3557	49.3972	49.4387	49.4803	49.5232	49.5662	49.6058	49.6418	49.6778	49.7132	49.7486	49.784	49.8194	49.8506	49.8808	49.9109	49.941	49.9712
574	46.682	46.8391	46.9926	47.1408	47.2834	47.4242	47.5576	47.6914	47.8197	47.9432	48.0674	48.1469	48.2273	48.3049	48.377	48.4493	48.5176	48.5854	48.653	48.7152	48.7769	48.8381	48.8948	48.9492	49.0035	49.058	49.1124	49.1609	49.21	49.259	49.3081	49.3538	49.3953	49.4369	49.4784	49.5214	49.5644	49.6039	49.64	49.676	49.7114	49.7468	49.7822	49.8176	49.8489	49.8791	49.9092	49.9394	49.9695
575	46.6801	46.8372	46.9906	47.1388	47.2814	47.4223	47.5556	47.6894	47.8177	47.9412	48.0654	48.1449	48.2253	48.3028	48.375	48.4473	48.5155	48.5834	48.6509	48.7132	48.7749	48.8361	48.8928	48.9472	49.0016	49.056	49.1104	49.159	49.208	49.2571	49.3062	49.3519	49.3934	49.435	49.4765	49.5195	49.5626	49.6021	49.6382	49.6742	49.7096	49.745	49.7805	49.8159	49.8472	49.8774	49.9075	49.9377	49.9679
576	46.6782	46.8352	46.9887	47.1369	47.2795	47.4203	47.5536	47.6875	47.8157	47.9392	48.0634	48.1429	48.2233	48.3008	48.373	48.4453	48.5135	48.5813	48.6489	48.7112	48.7729	48.8341	48.8908	48.9452	48.9996	49.054	49.1084	49.157	49.2061	49.2552	49.3042	49.3499	49.3915	49.4331	49.4747	49.5177	49.5607	49.6003	49.6364	49.6724	49.7078	49.7433	49.7787	49.8142	49.8455	49.8757	49.9059	49.936	49.9662
577	46.6763	46.8333	46.9868	47.135	47.2775	47.4183	47.5517	47.6855	47.8137	47.9372	48.0614	48.1409	48.2212	48.2988	48.371	48.4433	48.5115	48.5793	48.6469	48.7092	48.7709	48.8321	48.8889	48.9432	48.9976	49.052	49.1065	49.1551	49.2041	49.2532	49.3023	49.348	49.3896	49.4312	49.4728	49.5158	49.5589	49.5984	49.6346	49.6706	49.7061	49.7415	49.777	49.8124	49.8438	49.874	49.9042	49.9344	49.9646
578	46.6744	46.8314	46.9849	47.133	47.2756	47.4164	47.5497	47.6835	47.8117	47.9352	48.0594	48.1389	48.2192	48.2968	48.369	48.4413	48.5095	48.5773	48.6449	48.7072	48.7689	48.8301	48.8869	48.9412	48.9956	49.0501	49.1045	49.1531	49.2022	49.2513	49.3004	49.3461	49.3877	49.4293	49.4709	49.514	49.557	49.5966	49.6327	49.6688	49.7043	49.7398	49.7752	49.8107	49.8421	49.8723	49.9025	49.9327	49.9629
579	46.6725	46.8295	46.9829	47.1311	47.2736	47.4144	47.5477	47.6815	47.8097	47.9332	48.0573	48.1369	48.2172	48.2948	48.3669	48.4392	48.5075	48.5753	48.6429	48.7052	48.7669	48.8281	48.8849	48.9393	48.9937	49.0481	49.1025	49.1511	49.2003	49.2494	49.2985	49.3442	49.3858	49.4274	49.4691	49.5121	49.5552	49.5948	49.6309	49.667	49.7025	49.738	49.7735	49.809	49.8404	49.8706	49.9008	49.9311	49.9613
580	46.6706	46.8276	46.981	47.1292	47.2717	47.4124	47.5457	47.6795	47.8077	47.9312	48.0553	48.1349	48.2152	48.2928	48.3649	48.4372	48.5055	48.5733	48.6409	48.7031	48.7649	48.8261	48.8829	48.9373	48.9917	49.0461	49.1006	49.1492	49.1983	49.2474	49.2966	49.3423	49.3839	49.4256	49.4672	49.5102	49.5533	49.593	49.6291	49.6652	49.7007	49.7362	49.7717	49.8072	49.8386	49.8689	49.8991	49.9294	49.9597
581	46.6687	46.8257	46.9791	47.1272	47.2697	47.4105	47.5438	47.6775	47.8057	47.9292	48.0533	48.1329	48.2132	48.2907	48.3629	48.4352	48.5034	48.5713	48.6389	48.7011	48.7628	48.8241	48.8809	48.9353	48.9897	49.0442	49.0986	49.1472	49.1964	49.2455	49.2946	49.3404	49.382	49.4237	49.4653	49.5084	49.5515	49.5911	49.6273	49.6634	49.6989	49.7345	49.77	49.8055	49.8369	49.8672	49.8975	49.9277	49.958
582	46.6668	46.8238	46.9772	47.1253	47.2678	47.4085	47.5418	47.6756	47.8037	47.9272	48.0513	48.1309	48.2112	48.2887	48.3609	48.4332	48.5014	48.5693	48.6369	48.6991	48.7608	48.8221	48.8789	48.9333	48.9877	49.0422	49.0967	49.1453	49.1944	49.2436	49.2927	49.3385	49.3801	49.4218	49.4634	49.5065	49.5497	49.5893	49.6255	49.6616	49.6972	49.7327	49.7682	49.8038	49.8352	49.8655	49.8958	49.9261	49.9564
583	46.6649	46.8219	46.9752	47.1233	47.2658	47.4066	47.5398	47.6736	47.8017	47.9252	48.0493	48.1289	48.2092	48.2867	48.3589	48.4312	48.4994	48.5672	48.6348	48.6971	48.7588	48.8201	48.8769	48.9313	48.9857	49.0402	49.0947	49.1433	49.1925	49.2416	49.2908	49.3366	49.3782	49.4199	49.4616	49.5047	49.5478	49.5875	49.6237	49.6598	49.6954	49.7309	49.7665	49.802	49.8335	49.8638	49.8941	49.9244	49.9547
584	46.6631	46.82	46.9733	47.1214	47.2639	47.4046	47.5379	47.6716	47.7998	47.9232	48.0473	48.1268	48.2072	48.2847	48.3569	48.4292	48.4974	48.5652	48.6328	48.6951	48.7568	48.8181	48.8749	48.9293	48.9838	49.0382	49.0927	49.1414	49.1906	49.2397	49.2889	49.3347	49.3763	49.418	49.4597	49.5028	49.546	49.5857	49.6219	49.658	49.6936	49.7292	49.7647	49.8003	49.8318	49.8621	49.8924	49.9227	49.9531
585	46.6612	46.8181	46.9714	47.1195	47.2619	47.4026	47.5359	47.6696	47.7978	47.9212	48.0453	48.1248	48.2051	48.2827	48.3549	48.4271	48.4954	48.5632	48.6308	48.6931	48.7548	48.8161	48.8729	48.9274	48.9818	49.0363	49.0908	49.1394	49.1886	49.2378	49.287	49.3328	49.3745	49.4161	49.4578	49.501	49.5441	49.5838	49.6201	49.6562	49.6918	49.7274	49.763	49.7986	49.8301	49.8604	49.8907	49.9211	49.9514
586	46.6593	46.8162	46.9695	47.1175	47.26	47.4007	47.5339	47.6676	47.7958	47.9192	48.0433	48.1228	48.2031	48.2807	48.3528	48.4251	48.4934	48.5612	48.6288	48.6911	48.7528	48.8141	48.8709	48.9254	48.9798	49.0343	49.0888	49.1375	49.1867	49.2359	49.285	49.3309	49.3726	49.4143	49.456	49.4991	49.5423	49.582	49.6182	49.6544	49.69	49.7256	49.7612	49.7968	49.8283	49.8587	49.8891	49.9194	49.9498
587	46.6574	46.8142	46.9675	47.1156	47.258	47.3987	47.5319	47.6657	47.7938	47.9172	48.0413	48.1208	48.2011	48.2786	48.3508	48.4231	48.4913	48.5592	48.6268	48.6891	48.7508	48.8121	48.8689	48.9234	48.9778	49.0323	49.0868	49.1355	49.1847	49.2339	49.2831	49.3289	49.3707	49.4124	49.4541	49.4972	49.5404	49.5802	49.6164	49.6526	49.6882	49.7239	49.7595	49.7951	49.8266	49.857	49.8874	49.9178	49.9481
588	46.6555	46.8123	46.9656	47.1137	47.2561	47.3968	47.53	47.6637	47.7918	47.9152	48.0393	48.1188	48.1991	48.2766	48.3488	48.4211	48.4893	48.5572	48.6248	48.6871	48.7488	48.8101	48.8669	48.9214	48.9759	49.0304	49.0849	49.1336	49.1828	49.232	49.2812	49.327	49.3688	49.4105	49.4522	49.4954	49.5386	49.5783	49.6146	49.6508	49.6865	49.7221	49.7577	49.7934	49.8249	49.8553	49.8857	49.9161	49.9465
589	46.6536	46.8104	46.9637	47.1117	47.2541	47.3948	47.528	47.6617	47.7898	47.9132	48.0373	48.1168	48.1971	48.2746	48.3468	48.4191	48.4873	48.5552	48.6228	48.6851	48.7468	48.8081	48.8649	48.9194	48.9739	49.0284	49.0829	49.1316	49.1808	49.2301	49.2793	49.3251	49.3669	49.4086	49.4504	49.4935	49.5368	49.5765	49.6128	49.649	49.6847	49.7203	49.756	49.7916	49.8232	49.8536	49.884	49.9144	49.9448
590	46.6517	46.8085	46.9618	47.1098	47.2522	47.3928	47.526	47.6597	47.7878	47.9112	48.0353	48.1148	48.1951	48.2726	48.3448	48.4171	48.4853	48.5532	48.6208	48.6831	48.7448	48.8061	48.863	48.9174	48.9719	49.0264	49.081	49.1297	49.1789	49.2281	49.2774	49.3232	49.365	49.4067	49.4485	49.4917	49.5349	49.5747	49.611	49.6472	49.6829	49.7186	49.7542	49.7899	49.8215	49.8519	49.8823	49.9128	49.9432
591	46.6498	46.8066	46.9599	47.1078	47.2502	47.3909	47.5241	47.6577	47.7858	47.9092	48.0333	48.1128	48.1931	48.2706	48.3428	48.415	48.4833	48.5511	48.6188	48.6811	48.7428	48.8041	48.861	48.9154	48.9699	49.0245	49.079	49.1277	49.177	49.2262	49.2754	49.3213	49.3631	49.4048	49.4466	49.4898	49.5331	49.5729	49.6092	49.6454	49.6811	49.7168	49.7525	49.7882	49.8198	49.8502	49.8807	49.9111	49.9416
592	46.6479	46.8047	46.9579	47.1059	47.2483	47.3889	47.5221	47.6557	47.7838	47.9072	48.0313	48.1108	48.1911	48.2686	48.3407	48.413	48.4813	48.5491	48.6167	48.679	48.7408	48.8021	48.859	48.9135	48.9679	49.0225	49.077	49.1258	49.175	49.2243	49.2735	49.3194	49.3612	49.403	49.4447	49.488	49.5312	49.571	49.6074	49.6436	49.6793	49.715	49.7507	49.7864	49.818	49.8485	49.879	49.9094	49.9399
593	46.646	46.8028	46.956	47.104	47.2463	47.3869	47.5201	47.6538	47.7818	47.9052	48.0293	48.1088	48.189	48.2666	48.3387	48.411	48.4793	48.5471	48.6147	48.677	48.7388	48.8001	48.857	48.9115	48.966	49.0205	49.0751	49.1238	49.1731	49.2223	49.2716	49.3175	49.3593	49.4011	49.4429	49.4861	49.5294	49.5692	49.6055	49.6418	49.6776	49.7133	49.749	49.7847	49.8163	49.8468	49.8773	49.9078	49.9383
594	46.6441	46.8009	46.9541	47.102	47.2444	47.385	47.5181	47.6518	47.7798	47.9032	48.0273	48.1067	48.187	48.2645	48.3367	48.409	48.4772	48.5451	48.6127	48.675	48.7368	48.7981	48.855	48.9095	48.964	49.0185	49.0731	49.1219	49.1711	49.2204	49.2697	49.3156	49.3574	49.3992	49.441	49.4843	49.5275	49.5674	49.6037	49.64	49.6758	49.7115	49.7472	49.783	49.8146	49.8451	49.8756	49.9061	49.9366
595	46.6422	46.799	46.9522	47.1001	47.2424	47.383	47.5162	47.6498	47.7779	47.9012	48.0252	48.1047	48.185	48.2625	48.3347	48.407	48.4752	48.5431	48.6107	48.673	48.7348	48.7961	48.853	48.9075	48.962	49.0166	49.0711	49.1199	49.1692	49.2185	49.2678	49.3137	49.3555	49.3973	49.4391	49.4824	49.5257	49.5655	49.6019	49.6383	49.674	49.7097	49.7455	49.7812	49.8129	49.8434	49.8739	49.9045	49.935
596	46.6403	46.7971	46.9502	47.0982	47.2405	47.3811	47.5142	47.6478	47.7759	47.8992	48.0232	48.1027	48.183	48.2605	48.3327	48.405	48.4732	48.5411	48.6087	48.671	48.7328	48.7941	48.851	48.9055	48.96	49.0146	49.0692	49.118	49.1673	49.2165	49.2658	49.3118	49.3536	49.3954	49.4373	49.4805	49.5238	49.5637	49.6001	49.6365	49.6722	49.708	49.7437	49.7795	49.8112	49.8417	49.8723	49.9028	49.9333
597	46.6384	46.7952	46.9483	47.0962	47.2385	47.3791	47.5122	47.6458	47.7739	47.8972	48.0212	48.1007	48.181	48.2585	48.3307	48.4029	48.4712	48.5391	48.6067	48.669	48.7308	48.7921	48.849	48.9035	48.9581	49.0126	49.0672	49.116	49.1653	49.2146	49.2639	49.3099	49.3517	49.3936	49.4354	49.4787	49.522	49.5619	49.5983	49.6347	49.6704	49.7062	49.742	49.7778	49.8095	49.84	49.8706	49.9011	49.9317
598	46.6367	46.7934	46.9466	47.0945	47.2368	47.3773	47.5105	47.6441	47.7721	47.8954	48.0194	48.0989	48.1792	48.2567	48.3288	48.4011	48.4694	48.5372	48.6049	48.6672	48.729	48.7903	48.8472	48.9017	48.9563	49.0108	49.0654	49.1142	49.1635	49.2129	49.2622	49.3081	49.35	49.3918	49.4337	49.477	49.5203	49.5602	49.5966	49.633	49.6688	49.7046	49.7404	49.7762	49.8079	49.8385	49.869	49.8996	49.9302
599	46.6353	46.792	46.9451	47.093	47.2353	47.3759	47.509	47.6426	47.7706	47.8939	48.0179	48.0974	48.1776	48.2551	48.3273	48.3996	48.4678	48.5357	48.6033	48.6657	48.7274	48.7888	48.8457	48.9002	48.9547	49.0093	49.0639	49.1127	49.162	49.2114	49.2607	49.3066	49.3485	49.3904	49.4322	49.4755	49.5189	49.5588	49.5952	49.6316	49.6674	49.7032	49.739	49.7748	49.8065	49.8371	49.8677	49.8982	49.9288
600	46.6339	46.7906	46.9437	47.0916	47.2338	47.3744	47.5075	47.6411	47.7691	47.8924	48.0164	48.0959	48.1761	48.2536	48.3258	48.3981	48.4663	48.5342	48.6018	48.6641	48.7259	48.7872	48.8441	48.8987	48.9532	49.0078	49.0624	49.1112	49.1605	49.2099	49.2592	49.3051	49.347	49.3889	49.4308	49.4741	49.5174	49.5573	49.5938	49.6301	49.666	49.7018	49.7376	49.7734	49.8051	49.8357	49.8663	49.8969	49.9275
601	46.6325	46.7891	46.9422	47.0901	47.2324	47.3729	47.506	47.6396	47.7676	47.8909	48.0149	48.0943	48.1746	48.2521	48.3243	48.3965	48.4648	48.5326	48.6003	48.6626	48.7244	48.7857	48.8426	48.8972	48.9517	49.0063	49.0609	49.1097	49.159	49.2084	49.2577	49.3036	49.3455	49.3874	49.4293	49.4726	49.516	49.5559	49.5923	49.6287	49.6645	49.7003	49.7362	49.772	49.8037	49.8343	49.8649	49.8955	49.9261
602	46.6311	46.7877	46.9408	47.0887	47.2309	47.3714	47.5045	47.6381	47.7661	47.8894	48.0134	48.0928	48.1731	48.2506	48.3227	48.395	48.4632	48.5311	48.5987	48.6611	48.7229	48.7842	48.8411	48.8956	48.9502	49.0048	49.0594	49.1082	49.1575	49.2069	49.2562	49.3022	49.344	49.3859	49.4278	49.4711	49.5145	49.5544	49.5909	49.6273	49.6631	49.6989	49.7348	49.7706	49.8023	49.8329	49.8636	49.8942	49.9248
603	46.6296	46.7863	46.9394	47.0872	47.2294	47.37	47.503	47.6366	47.7646	47.8878	48.0118	48.0913	48.1716	48.249	48.3212	48.3935	48.4617	48.5296	48.5972	48.6595	48.7213	48.7826	48.8396	48.8941	48.9487	49.0033	49.0579	49.1067	49.156	49.2054	49.2547	49.3007	49.3426	49.3844	49.4263	49.4697	49.513	49.553	49.5894	49.6258	49.6617	49.6975	49.7334	49.7692	49.801	49.8316	49.8622	49.8928	49.9234
604	46.6282	46.7848	46.9379	47.0857	47.228	47.3685	47.5015	47.6351	47.7631	47.8863	48.0103	48.0898	48.17	48.2475	48.3197	48.3919	48.4602	48.528	48.5957	48.658	48.7198	48.7811	48.838	48.8926	48.9471	49.0017	49.0563	49.1052	49.1545	49.2039	49.2532	49.2992	49.3411	49.383	49.4249	49.4682	49.5116	49.5515	49.588	49.6244	49.6603	49.6961	49.732	49.7678	49.7996	49.8302	49.8608	49.8914	49.9221
605	46.6268	46.7834	46.9365	47.0843	47.2265	47.367	47.5001	47.6336	47.7616	47.8848	48.0088	48.0883	48.1685	48.246	48.3181	48.3904	48.4587	48.5265	48.5941	48.6565	48.7183	48.7796	48.8365	48.8911	48.9456	49.0002	49.0548	49.1037	49.153	49.2024	49.2517	49.2977	49.3396	49.3815	49.4234	49.4667	49.5101	49.5501	49.5866	49.623	49.6588	49.6947	49.7305	49.7664	49.7982	49.8288	49.8595	49.8901	49.9207
606	46.6254	46.782	46.935	47.0828	47.225	47.3655	47.4986	47.6321	47.7601	47.8833	48.0073	48.0868	48.167	48.2445	48.3166	48.3889	48.4571	48.525	48.5926	48.6549	48.7167	48.7781	48.835	48.8895	48.9441	48.9987	49.0533	49.1022	49.1515	49.2009	49.2502	49.2962	49.3381	49.38	49.4219	49.4653	49.5087	49.5486	49.5851	49.6215	49.6574	49.6933	49.7291	49.765	49.7968	49.8274	49.8581	49.8887	49.9194
607	46.6239	46.7805	46.9336	47.0814	47.2236	47.364	47.4971	47.6306	47.7586	47.8818	48.0058	48.0852	48.1655	48.2429	48.3151	48.3873	48.4556	48.5235	48.5911	48.6534	48.7152	48.7765	48.8335	48.888	48.9426	48.9972	49.0518	49.1006	49.15	49.1994	49.2487	49.2947	49.3366	49.3785	49.4205	49.4638	49.5072	49.5472	49.5837	49.6201	49.656	49.6919	49.7277	49.7636	49.7954	49.8261	49.8567	49.8874	49.918
608	46.6225	46.7791	46.9321	47.0799	47.2221	47.3626	47.4956	47.6291	47.7571	47.8803	48.0043	48.0837	48.1639	48.2414	48.3136	48.3858	48.4541	48.5219	48.5895	48.6519	48.7137	48.775	48.8319	48.8865	48.9411	48.9957	49.0503	49.0991	49.1485	49.1979	49.2472	49.2932	49.3351	49.3771	49.419	49.4624	49.5058	49.5457	49.5822	49.6187	49.6546	49.6904	49.7263	49.7622	49.794	49.8247	49.8554	49.886	49.9167
609	46.6211	46.7777	46.9307	47.0785	47.2206	47.3611	47.4941	47.6276	47.7556	47.8788	48.0028	48.0822	48.1624	48.2399	48.312	48.3843	48.4525	48.5204	48.588	48.6503	48.7121	48.7735	48.8304	48.885	48.9395	48.9941	49.0488	49.0976	49.147	49.1964	49.2457	49.2917	49.3337	49.3756	49.4175	49.4609	49.5043	49.5443	49.5808	49.6173	49.6531	49.689	49.7249	49.7608	49.7926	49.8233	49.854	49.8847	49.9153
610	46.6197	46.7762	46.9292	47.077	47.2192	47.3596	47.4926	47.6261	47.7541	47.8773	48.0012	48.0807	48.1609	48.2384	48.3105	48.3828	48.451	48.5189	48.5865	48.6488	48.7106	48.7719	48.8289	48.8834	48.938	48.9926	49.0473	49.0961	49.1455	49.1949	49.2442	49.2902	49.3322	49.3741	49.4161	49.4594	49.5028	49.5428	49.5794	49.6158	49.6517	49.6876	49.7235	49.7594	49.7912	49.8219	49.8526	49.8833	49.914
611	46.6183	46.7748	46.9278	47.0755	47.2177	47.3581	47.4912	47.6246	47.7526	47.8758	47.9997	48.0792	48.1594	48.2368	48.309	48.3812	48.4495	48.5173	48.5849	48.6473	48.7091	48.7704	48.8274	48.8819	48.9365	48.9911	49.0457	49.0946	49.144	49.1934	49.2427	49.2888	49.3307	49.3726	49.4146	49.458	49.5014	49.5414	49.5779	49.6144	49.6503	49.6862	49.7221	49.758	49.7899	49.8206	49.8513	49.8819	49.9126
612	46.6168	46.7734	46.9263	47.0741	47.2162	47.3567	47.4897	47.6231	47.7511	47.8743	47.9982	48.0776	48.1578	48.2353	48.3074	48.3797	48.4479	48.5158	48.5834	48.6458	48.7076	48.7689	48.8258	48.8804	48.935	48.9896	49.0442	49.0931	49.1425	49.1919	49.2412	49.2873	49.3292	49.3712	49.4131	49.4565	49.4999	49.5399	49.5765	49.613	49.6489	49.6848	49.7207	49.7566	49.7885	49.8192	49.8499	49.8806	49.9113
613	46.6154	46.7719	46.9249	47.0726	47.2148	47.3552	47.4882	47.6217	47.7496	47.8728	47.9967	48.0761	48.1563	48.2338	48.3059	48.3782	48.4464	48.5143	48.5819	48.6442	48.706	48.7674	48.8243	48.8789	48.9334	48.9881	49.0427	49.0916	49.141	49.1904	49.2397	49.2858	49.3277	49.3697	49.4116	49.455	49.4985	49.5385	49.575	49.6115	49.6475	49.6834	49.7193	49.7552	49.7871	49.8178	49.8485	49.8792	49.9099
614	46.614	46.7705	46.9235	47.0712	47.2133	47.3537	47.4867	47.6202	47.7481	47.8713	47.9952	48.0746	48.1548	48.2323	48.3044	48.3766	48.4449	48.5127	48.5804	48.6427	48.7045	48.7658	48.8228	48.8774	48.9319	48.9866	49.0412	49.0901	49.1395	49.1889	49.2382	49.2843	49.3262	49.3682	49.4102	49.4536	49.497	49.537	49.5736	49.6101	49.646	49.682	49.7179	49.7538	49.7857	49.8164	49.8472	49.8779	49.9086
615	46.6126	46.7691	46.922	47.0697	47.2118	47.3522	47.4852	47.6187	47.7466	47.8697	47.9937	48.0731	48.1533	48.2307	48.3029	48.3751	48.4433	48.5112	48.5788	48.6412	48.703	48.7643	48.8213	48.8758	48.9304	48.985	49.0397	49.0886	49.138	49.1874	49.2368	49.2828	49.3248	49.3667	49.4087	49.4521	49.4956	49.5356	49.5721	49.6087	49.6446	49.6805	49.7165	49.7524	49.7843	49.815	49.8458	49.8765	49.9073
616	46.6112	46.7676	46.9206	47.0683	47.2104	47.3508	47.4837	47.6172	47.7451	47.8682	47.9921	48.0716	48.1518	48.2292	48.3013	48.3736	48.4418	48.5097	48.5773	48.6396	48.7014	48.7628	48.8197	48.8743	48.9289	48.9835	49.0382	49.0871	49.1365	49.1859	49.2353	49.2813	49.3233	49.3653	49.4072	49.4507	49.4941	49.5341	49.5707	49.6072	49.6432	49.6791	49.7151	49.751	49.7829	49.8137	49.8444	49.8752	49.9059
617	46.6097	46.7662	46.9191	47.0668	47.2089	47.3493	47.4822	47.6157	47.7436	47.8667	47.9906	48.07	48.1502	48.2277	48.2998	48.372	48.4403	48.5081	48.5758	48.6381	48.6999	48.7612	48.8182	48.8728	48.9274	48.982	49.0367	49.0855	49.135	49.1844	49.2338	49.2798	49.3218	49.3638	49.4058	49.4492	49.4927	49.5327	49.5693	49.6058	49.6418	49.6777	49.7137	49.7496	49.7815	49.8123	49.8431	49.8738	49.9046
618	46.6083	46.7648	46.9177	47.0654	47.2074	47.3478	47.4808	47.6142	47.7421	47.8652	47.9891	48.0685	48.1487	48.2262	48.2983	48.3705	48.4388	48.5066	48.5742	48.6366	48.6984	48.7597	48.8167	48.8713	48.9258	48.9805	49.0351	49.084	49.1334	49.1829	49.2323	49.2783	49.3203	49.3623	49.4043	49.4477	49.4912	49.5312	49.5678	49.6044	49.6403	49.6763	49.7123	49.7482	49.7802	49.8109	49.8417	49.8725	49.9032
619	46.6069	46.7633	46.9162	47.0639	47.206	47.3463	47.4793	47.6127	47.7406	47.8637	47.9876	48.067	48.1472	48.2246	48.2967	48.369	48.4372	48.5051	48.5727	48.635	48.6968	48.7582	48.8151	48.8697	48.9243	48.979	49.0336	49.0825	49.1319	49.1814	49.2308	49.2768	49.3188	49.3608	49.4028	49.4463	49.4897	49.5298	49.5664	49.6029	49.6389	49.6749	49.7109	49.7468	49.7788	49.8095	49.8403	49.8711	49.9019
620	46.6055	46.7619	46.9148	47.0624	47.2045	47.3449	47.4778	47.6112	47.7391	47.8622	47.9861	48.0655	48.1457	48.2231	48.2952	48.3675	48.4357	48.5035	48.5712	48.6335	48.6953	48.7567	48.8136	48.8682	48.9228	48.9774	49.0321	49.081	49.1304	49.1799	49.2293	49.2753	49.3173	49.3594	49.4014	49.4448	49.4883	49.5283	49.5649	49.6015	49.6375	49.6735	49.7095	49.7455	49.7774	49.8082	49.839	49.8697	49.9005
621	46.604	46.7605	46.9133	47.061	47.203	47.3434	47.4763	47.6097	47.7376	47.8607	47.9846	48.064	48.1441	48.2216	48.2937	48.3659	48.4342	48.502	48.5696	48.632	48.6938	48.7551	48.8121	48.8667	48.9213	48.9759	49.0306	49.0795	49.1289	49.1784	49.2278	49.2739	49.3159	49.3579	49.3999	49.4433	49.4868	49.5269	49.5635	49.6001	49.6361	49.6721	49.7081	49.7441	49.776	49.8068	49.8376	49.8684	49.8992
622	46.6026	46.759	46.9119	47.0595	47.2016	47.3419	47.4748	47.6082	47.7361	47.8592	47.9831	48.0624	48.1426	48.2201	48.2922	48.3644	48.4326	48.5005	48.5681	48.6304	48.6923	48.7536	48.8106	48.8652	48.9198	48.9744	49.0291	49.078	49.1274	49.1769	49.2263	49.2724	49.3144	49.3564	49.3984	49.4419	49.4854	49.5254	49.5621	49.5986	49.6346	49.6707	49.7067	49.7427	49.7746	49.8054	49.8362	49.867	49.8978
623	46.6012	46.7576	46.9105	47.0581	47.2001	47.3404	47.4733	47.6067	47.7346	47.8577	47.9815	48.0609	48.1411	48.2185	48.2906	48.3629	48.4311	48.499	48.5666	48.6289	48.6907	48.7521	48.809	48.8636	48.9182	48.9729	49.0276	49.0765	49.1259	49.1754	49.2248	49.2709	49.3129	49.3549	49.3969	49.4404	49.4839	49.524	49.5606	49.5972	49.6332	49.6692	49.7053	49.7413	49.7732	49.804	49.8349	49.8657	49.8965
624	46.5998	46.7562	46.909	47.0566	47.1986	47.339	47.4719	47.6052	47.7331	47.8562	47.98	48.0594	48.1396	48.217	48.2891	48.3613	48.4296	48.4974	48.565	48.6274	48.6892	48.7505	48.8075	48.8621	48.9167	48.9714	49.0261	49.075	49.1244	49.1739	49.2233	49.2694	49.3114	49.3534	49.3955	49.4389	49.4825	49.5225	49.5592	49.5958	49.6318	49.6678	49.7038	49.7399	49.7718	49.8027	49.8335	49.8643	49.8951
625	46.5984	46.7547	46.9076	47.0552	47.1972	47.3375	47.4704	47.6037	47.7316	47.8547	47.9785	48.0579	48.1381	48.2155	48.2876	48.3598	48.428	48.4959	48.5635	48.6259	48.6877	48.749	48.806	48.8606	48.9152	48.9699	49.0245	49.0735	49.1229	49.1724	49.2218	49.2679	49.3099	49.352	49.394	49.4375	49.481	49.5211	49.5577	49.5943	49.6304	49.6664	49.7024	49.7385	49.7704	49.8013	49.8321	49.863	49.8938
626	46.5969	46.7533	46.9061	47.0537	47.1957	47.336	47.4689	47.6022	47.73	47.8532	47.977	48.0564	48.1365	48.2139	48.2861	48.3583	48.4265	48.4944	48.562	48.6243	48.6861	48.7475	48.8045	48.8591	48.9137	48.9683	49.023	49.072	49.1214	49.1709	49.2203	49.2664	49.3085	49.3505	49.3925	49.436	49.4795	49.5196	49.5563	49.5929	49.629	49.665	49.701	49.7371	49.7691	49.7999	49.8308	49.8616	49.8924
627	46.5955	46.7519	46.9047	47.0523	47.1942	47.3345	47.4674	47.6007	47.7285	47.8517	47.9755	48.0549	48.135	48.2124	48.2845	48.3568	48.425	48.4928	48.5604	48.6228	48.6846	48.746	48.8029	48.8575	48.9122	48.9668	49.0215	49.0705	49.1199	49.1694	49.2188	49.2649	49.307	49.349	49.3911	49.4346	49.4781	49.5182	49.5549	49.5915	49.6275	49.6636	49.6996	49.7357	49.7677	49.7985	49.8294	49.8602	49.8911
628	46.5941	46.7504	46.9032	47.0508	47.1928	47.3331	47.4659	47.5993	47.727	47.8501	47.974	48.0533	48.1335	48.2109	48.283	48.3552	48.4234	48.4913	48.5589	48.6213	48.6831	48.7444	48.8014	48.856	48.9106	48.9653	49.02	49.0689	49.1184	49.1679	49.2173	49.2634	49.3055	49.3475	49.3896	49.4331	49.4766	49.5167	49.5534	49.59	49.6261	49.6622	49.6982	49.7343	49.7663	49.7972	49.828	49.8589	49.8897
629	46.5927	46.749	46.9018	47.0493	47.1913	47.3316	47.4644	47.5978	47.7255	47.8486	47.9724	48.0518	48.132	48.2094	48.2815	48.3537	48.4219	48.4898	48.5574	48.6197	48.6815	48.7429	48.7999	48.8545	48.9091	48.9638	49.0185	49.0674	49.1169	49.1664	49.2158	49.2619	49.304	49.3461	49.3881	49.4316	49.4752	49.5153	49.552	49.5886	49.6247	49.6608	49.6968	49.7329	49.7649	49.7958	49.8267	49.8575	49.8884
630	46.5913	46.7476	46.9003	47.0479	47.1898	47.3301	47.4629	47.5963	47.724	47.8471	47.9709	48.0503	48.1304	48.2078	48.2799	48.3522	48.4204	48.4882	48.5558	48.6182	48.68	48.7414	48.7984	48.853	48.9076	48.9623	49.017	49.0659	49.1154	49.1649	49.2143	49.2605	49.3025	49.3446	49.3867	49.4302	49.4737	49.5139	49.5505	49.5872	49.6233	49.6593	49.6954	49.7315	49.7635	49.7944	49.8253	49.8562	49.8871
631	46.5898	46.7461	46.8989	47.0464	47.1884	47.3286	47.4615	47.5948	47.7225	47.8456	47.9694	48.0488	48.1289	48.2063	48.2784	48.3506	48.4189	48.4867	48.5543	48.6167	48.6785	48.7398	48.7968	48.8514	48.9061	48.9608	49.0154	49.0644	49.1139	49.1634	49.2128	49.259	49.301	49.3431	49.3852	49.4287	49.4723	49.5124	49.5491	49.5858	49.6218	49.6579	49.694	49.7301	49.7621	49.793	49.8239	49.8548	49.8857
632	46.5884	46.7447	46.8974	47.045	47.1869	47.3272	47.46	47.5933	47.721	47.8441	47.9679	48.0473	48.1274	48.2048	48.2769	48.3491	48.4173	48.4852	48.5528	48.6151	48.677	48.7383	48.7953	48.8499	48.9046	48.9592	49.0139	49.0629	49.1124	49.1619	49.2113	49.2575	49.2996	49.3416	49.3837	49.4272	49.4708	49.511	49.5477	49.5843	49.6204	49.6565	49.6926	49.7287	49.7607	49.7916	49.8226	49.8535	49.8844
633	46.587	46.7433	46.896	47.0435	47.1854	47.3257	47.4585	47.5918	47.7195	47.8426	47.9664	48.0457	48.1259	48.2033	48.2754	48.3476	48.4158	48.4836	48.5512	48.6136	48.6754	48.7368	48.7938	48.8484	48.903	48.9577	49.0124	49.0614	49.1109	49.1604	49.2098	49.256	49.2981	49.3402	49.3822	49.4258	49.4694	49.5095	49.5462	49.5829	49.619	49.6551	49.6912	49.7273	49.7594	49.7903	49.8212	49.8521	49.883
634	46.5856	46.7418	46.8946	47.0421	47.184	47.3242	47.457	47.5903	47.718	47.8411	47.9649	48.0442	48.1243	48.2017	48.2738	48.346	48.4143	48.4821	48.5497	48.6121	48.6739	48.7353	48.7922	48.8469	48.9015	48.9562	49.0109	49.0599	49.1094	49.1589	49.2083	49.2545	49.2966	49.3387	49.3808	49.4243	49.4679	49.5081	49.5448	49.5815	49.6176	49.6537	49.6898	49.7259	49.758	49.7889	49.8198	49.8507	49.8817
635	46.5841	46.7404	46.8931	47.0406	47.1825	47.3227	47.4555	47.5888	47.7165	47.8396	47.9634	48.0427	48.1228	48.2002	48.2723	48.3445	48.4127	48.4806	48.5482	48.6105	48.6724	48.7337	48.7907	48.8454	48.9	48.9547	49.0094	49.0584	49.1079	49.1574	49.2068	49.253	49.2951	49.3372	49.3793	49.4229	49.4664	49.5066	49.5433	49.58	49.6161	49.6523	49.6884	49.7245	49.7566	49.7875	49.8185	49.8494	49.8803
636	46.5827	46.739	46.8917	47.0391	47.181	47.3212	47.454	47.5873	47.715	47.8381	47.9618	48.0412	48.1213	48.1987	48.2708	48.343	48.4112	48.479	48.5467	48.609	48.6708	48.7322	48.7892	48.8438	48.8985	48.9532	49.0079	49.0569	49.1064	49.1559	49.2054	49.2515	49.2936	49.3357	49.3778	49.4214	49.465	49.5052	49.5419	49.5786	49.6147	49.6509	49.687	49.7231	49.7552	49.7861	49.8171	49.848	49.879
637	46.5813	46.7375	46.8902	47.0377	47.1796	47.3198	47.4526	47.5858	47.7135	47.8366	47.9603	48.0397	48.1198	48.1972	48.2692	48.3415	48.4097	48.4775	48.5451	48.6075	48.6693	48.7307	48.7877	48.8423	48.8969	48.9516	49.0064	49.0554	49.1049	49.1544	49.2039	49.25	49.2921	49.3343	49.3764	49.4199	49.4635	49.5037	49.5405	49.5772	49.6133	49.6494	49.6856	49.7217	49.7538	49.7848	49.8157	49.8467	49.8776
638	46.5799	46.7361	46.8888	47.0362	47.1781	47.3183	47.4511	47.5843	47.712	47.8351	47.9588	48.0381	48.1183	48.1956	48.2677	48.3399	48.4081	48.476	48.5436	48.6059	48.6678	48.7291	48.7861	48.8408	48.8954	48.9501	49.0048	49.0538	49.1033	49.1529	49.2024	49.2485	49.2907	49.3328	49.3749	49.4185	49.4621	49.5023	49.539	49.5757	49.6119	49.648	49.6842	49.7203	49.7524	49.7834	49.8144	49.8453	49.8763
639	46.5785	46.7347	46.8873	47.0348	47.1766	47.3168	47.4496	47.5828	47.7105	47.8336	47.9573	48.0366	48.1167	48.1941	48.2662	48.3384	48.4066	48.4745	48.5421	48.6044	48.6662	48.7276	48.7846	48.8393	48.8939	48.9486	49.0033	49.0523	49.1018	49.1514	49.2009	49.247	49.2892	49.3313	49.3734	49.417	49.4606	49.5008	49.5376	49.5743	49.6105	49.6466	49.6828	49.7189	49.751	49.782	49.813	49.844	49.8749
640	46.577	46.7332	46.8859	47.0333	47.1752	47.3153	47.4481	47.5813	47.709	47.832	47.9558	48.0351	48.1152	48.1926	48.2647	48.3369	48.4051	48.4729	48.5405	48.6029	48.6647	48.7261	48.7831	48.8377	48.8924	48.9471	49.0018	49.0508	49.1003	49.1499	49.1994	49.2456	49.2877	49.3298	49.372	49.4155	49.4592	49.4994	49.5361	49.5729	49.609	49.6452	49.6814	49.7175	49.7496	49.7806	49.8116	49.8426	49.8736
641	46.5756	46.7318	46.8844	47.0319	47.1737	47.3139	47.4466	47.5798	47.7075	47.8305	47.9543	48.0336	48.1137	48.1911	48.2631	48.3353	48.4035	48.4714	48.539	48.6014	48.6632	48.7246	48.7816	48.8362	48.8909	48.9456	49.0003	49.0493	49.0988	49.1484	49.1979	49.2441	49.2862	49.3283	49.3705	49.4141	49.4577	49.4979	49.5347	49.5714	49.6076	49.6438	49.68	49.7161	49.7483	49.7793	49.8103	49.8412	49.8722
642	46.5742	46.7304	46.883	47.0304	47.1723	47.3124	47.4451	47.5784	47.706	47.829	47.9527	48.0321	48.1122	48.1895	48.2616	48.3338	48.402	48.4699	48.5375	48.5998	48.6617	48.723	48.78	48.8347	48.8893	48.9441	48.9988	49.0478	49.0973	49.1469	49.1964	49.2426	49.2847	49.3269	49.369	49.4126	49.4563	49.4965	49.5333	49.57	49.6062	49.6424	49.6785	49.7147	49.7469	49.7779	49.8089	49.8399	49.8709
643	46.5728	46.7289	46.8815	47.029	47.1708	47.3109	47.4436	47.5769	47.7045	47.8275	47.9512	48.0305	48.1106	48.188	48.2601	48.3323	48.4005	48.4683	48.5359	48.5983	48.6601	48.7215	48.7785	48.8332	48.8878	48.9425	48.9973	49.0463	49.0958	49.1454	49.1949	49.2411	49.2832	49.3254	49.3676	49.4112	49.4548	49.495	49.5318	49.5686	49.6048	49.641	49.6771	49.7133	49.7455	49.7765	49.8075	49.8385	49.8695
644	46.5714	46.7275	46.8801	47.0275	47.1693	47.3094	47.4422	47.5754	47.703	47.826	47.9497	48.029	48.1091	48.1865	48.2586	48.3307	48.399	48.4668	48.5344	48.5968	48.6586	48.72	48.777	48.8316	48.8863	48.941	48.9958	49.0448	49.0943	49.1439	49.1934	49.2396	49.2818	49.3239	49.3661	49.4097	49.4533	49.4936	49.5304	49.5671	49.6033	49.6395	49.6757	49.7119	49.7441	49.7751	49.8062	49.8372	49.8682
645	46.5699	46.7261	46.8787	47.026	47.1679	47.308	47.4407	47.5739	47.7015	47.8245	47.9482	48.0275	48.1076	48.185	48.257	48.3292	48.3974	48.4653	48.5329	48.5952	48.6571	48.7184	48.7755	48.8301	48.8848	48.9395	48.9942	49.0433	49.0928	49.1424	49.1919	49.2381	49.2803	49.3224	49.3646	49.4082	49.4519	49.4921	49.5289	49.5657	49.6019	49.6381	49.6743	49.7105	49.7427	49.7737	49.8048	49.8358	49.8669
646	46.5685	46.7246	46.8772	47.0246	47.1664	47.3065	47.4392	47.5724	47.7	47.823	47.9467	48.026	48.1061	48.1834	48.2555	48.3277	48.3959	48.4637	48.5313	48.5937	48.6555	48.7169	48.7739	48.8286	48.8833	48.938	48.9927	49.0418	49.0913	49.1409	49.1904	49.2366	49.2788	49.321	49.3631	49.4068	49.4504	49.4907	49.5275	49.5643	49.6005	49.6367	49.6729	49.7091	49.7413	49.7724	49.8034	49.8345	49.8655
647	46.5671	46.7232	46.8758	47.0231	47.1649	47.305	47.4377	47.5709	47.6985	47.8215	47.9452	48.0245	48.1046	48.1819	48.254	48.3262	48.3944	48.4622	48.5298	48.5922	48.654	48.7154	48.7724	48.8271	48.8817	48.9365	48.9912	49.0403	49.0898	49.1394	49.1889	49.2351	49.2773	49.3195	49.3617	49.4053	49.449	49.4892	49.5261	49.5628	49.5991	49.6353	49.6715	49.7078	49.7399	49.771	49.802	49.8331	49.8642
648	46.5657	46.7218	46.8743	47.0217	47.1635	47.3035	47.4362	47.5694	47.697	47.82	47.9437	48.023	48.103	48.1804	48.2524	48.3246	48.3928	48.4607	48.5283	48.5906	48.6525	48.7138	48.7709	48.8255	48.8802	48.9349	48.9897	49.0387	49.0883	49.1379	49.1874	49.2336	49.2758	49.318	49.3602	49.4038	49.4475	49.4878	49.5246	49.5614	49.5976	49.6339	49.6701	49.7064	49.7386	49.7696	49.8007	49.8317	49.8628
649	46.5642	46.7203	46.8729	47.0202	47.162	47.3021	47.4347	47.5679	47.6955	47.8185	47.9421	48.0214	48.1015	48.1789	48.2509	48.3231	48.3913	48.4591	48.5267	48.5891	48.6509	48.7123	48.7693	48.824	48.8787	48.9334	48.9882	49.0372	49.0868	49.1364	49.1859	49.2321	49.2743	49.3165	49.3587	49.4024	49.4461	49.4863	49.5232	49.56	49.5962	49.6325	49.6687	49.705	49.7372	49.7682	49.7993	49.8304	49.8615
650	46.5628	46.7189	46.8714	47.0188	47.1605	47.3006	47.4333	47.5664	47.694	47.817	47.9406	48.0199	48.1	48.1773	48.2494	48.3216	48.3898	48.4576	48.5252	48.5876	48.6494	48.7108	48.7678	48.8225	48.8772	48.9319	48.9867	49.0357	49.0853	49.1349	49.1844	49.2307	49.2729	49.3151	49.3573	49.4009	49.4446	49.4849	49.5217	49.5585	49.5948	49.6311	49.6673	49.7036	49.7358	49.7669	49.7979	49.829	49.8601
651	46.5614	46.7175	46.87	47.0173	47.1591	47.2991	47.4318	47.5649	47.6925	47.8155	47.9391	48.0184	48.0985	48.1758	48.2479	48.32	48.3882	48.4561	48.5237	48.586	48.6479	48.7093	48.7663	48.821	48.8757	48.9304	48.9852	49.0342	49.0838	49.1334	49.1829	49.2292	49.2714	49.3136	49.3558	49.3995	49.4431	49.4834	49.5203	49.5571	49.5934	49.6296	49.6659	49.7022	49.7344	49.7655	49.7966	49.8277	49.8588
652	46.56	46.716	46.8685	47.0159	47.1576	47.2976	47.4303	47.5634	47.691	47.8139	47.9376	48.0169	48.0969	48.1743	48.2463	48.3185	48.3867	48.4545	48.5221	48.5845	48.6464	48.7077	48.7648	48.8195	48.8741	48.9289	48.9836	49.0327	49.0823	49.1319	49.1814	49.2277	49.2699	49.3121	49.3543	49.398	49.4417	49.482	49.5189	49.5557	49.592	49.6282	49.6645	49.7008	49.733	49.7641	49.7952	49.8263	49.8574
653	46.5586	46.7146	46.8671	47.0144	47.1561	47.2962	47.4288	47.5619	47.6895	47.8124	47.9361	48.0154	48.0954	48.1727	48.2448	48.317	48.3852	48.453	48.5206	48.583	48.6448	48.7062	48.7632	48.8179	48.8726	48.9274	48.9821	49.0312	49.0808	49.1304	49.1799	49.2262	49.2684	49.3106	49.3529	49.3965	49.4402	49.4805	49.5174	49.5543	49.5905	49.6268	49.6631	49.6994	49.7316	49.7627	49.7938	49.825	49.8561
654	46.5571	46.7132	46.8657	47.0129	47.1547	47.2947	47.4273	47.5604	47.688	47.8109	47.9346	48.0138	48.0939	48.1712	48.2433	48.3154	48.3836	48.4515	48.5191	48.5815	48.6433	48.7047	48.7617	48.8164	48.8711	48.9258	48.9806	49.0297	49.0793	49.1289	49.1784	49.2247	49.2669	49.3092	49.3514	49.3951	49.4388	49.4791	49.516	49.5528	49.5891	49.6254	49.6617	49.698	49.7302	49.7614	49.7925	49.8236	49.8547
655	46.5557	46.7117	46.8642	47.0115	47.1532	47.2932	47.4258	47.5589	47.6865	47.8094	47.933	48.0123	48.0924	48.1697	48.2417	48.3139	48.3821	48.4499	48.5175	48.5799	48.6418	48.7031	48.7602	48.8149	48.8696	48.9243	48.9791	49.0282	49.0778	49.1274	49.1769	49.2232	49.2654	49.3077	49.3499	49.3936	49.4373	49.4776	49.5145	49.5514	49.5877	49.624	49.6603	49.6966	49.7288	49.76	49.7911	49.8223	49.8534
656	46.5543	46.7103	46.8628	47.01	47.1517	47.2917	47.4243	47.5574	47.685	47.8079	47.9315	48.0108	48.0908	48.1682	48.2402	48.3124	48.3806	48.4484	48.516	48.5784	48.6402	48.7016	48.7587	48.8134	48.8681	48.9228	48.9776	49.0267	49.0763	49.1259	49.1754	49.2217	49.264	49.3062	49.3484	49.3921	49.4359	49.4762	49.5131	49.55	49.5863	49.6226	49.6589	49.6952	49.7275	49.7586	49.7897	49.8209	49.852
657	46.5529	46.7089	46.8613	47.0086	47.1503	47.2903	47.4229	47.556	47.6835	47.8064	47.93	48.0093	48.0893	48.1666	48.2387	48.3109	48.3791	48.4469	48.5145	48.5769	48.6387	48.7001	48.7571	48.8118	48.8665	48.9213	48.9761	49.0252	49.0748	49.1244	49.174	49.2202	49.2625	49.3047	49.347	49.3907	49.4344	49.4747	49.5117	49.5485	49.5848	49.6212	49.6575	49.6938	49.7261	49.7572	49.7884	49.8195	49.8507
658	46.5515	46.7074	46.8599	47.0071	47.1488	47.2888	47.4214	47.5545	47.682	47.8049	47.9285	48.0078	48.0878	48.1651	48.2372	48.3093	48.3775	48.4454	48.513	48.5753	48.6372	48.6986	48.7556	48.8103	48.865	48.9198	48.9746	49.0236	49.0733	49.1229	49.1725	49.2187	49.261	49.3033	49.3455	49.3892	49.433	49.4733	49.5102	49.5471	49.5834	49.6197	49.6561	49.6924	49.7247	49.7559	49.787	49.8182	49.8493
659	46.55	46.706	46.8584	47.0057	47.1473	47.2873	47.4199	47.553	47.6805	47.8034	47.927	48.0062	48.0863	48.1636	48.2356	48.3078	48.376	48.4438	48.5114	48.5738	48.6356	48.697	48.7541	48.8088	48.8635	48.9183	48.973	49.0221	49.0717	49.1214	49.171	49.2173	49.2595	49.3018	49.344	49.3877	49.4315	49.4718	49.5088	49.5457	49.582	49.6183	49.6547	49.691	49.7233	49.7545	49.7856	49.8168	49.848
660	46.5486	46.7046	46.857	47.0042	47.1459	47.2858	47.4184	47.5515	47.679	47.8019	47.9255	48.0047	48.0848	48.1621	48.2341	48.3063	48.3745	48.4423	48.5099	48.5723	48.6341	48.6955	48.7526	48.8073	48.862	48.9167	48.9715	49.0206	49.0702	49.1199	49.1695	49.2158	49.258	49.3003	49.3426	49.3863	49.43	49.4704	49.5073	49.5442	49.5806	49.6169	49.6533	49.6896	49.7219	49.7531	49.7843	49.8155	49.8467
661	46.5472	46.7031	46.8555	47.0027	47.1444	47.2843	47.4169	47.55	47.6775	47.8004	47.924	48.0032	48.0832	48.1605	48.2326	48.3047	48.3729	48.4408	48.5084	48.5707	48.6326	48.694	48.751	48.8057	48.8605	48.9152	48.97	49.0191	49.0687	49.1184	49.168	49.2143	49.2565	49.2988	49.3411	49.3848	49.4286	49.4689	49.5059	49.5428	49.5791	49.6155	49.6518	49.6882	49.7205	49.7517	49.7829	49.8141	49.8453
662	46.5458	46.7017	46.8541	47.0013	47.1429	47.2829	47.4154	47.5485	47.676	47.7989	47.9224	48.0017	48.0817	48.159	48.231	48.3032	48.3714	48.4392	48.5068	48.5692	48.6311	48.6924	48.7495	48.8042	48.8589	48.9137	48.9685	49.0176	49.0672	49.1169	49.1665	49.2128	49.2551	49.2973	49.3396	49.3834	49.4271	49.4675	49.5045	49.5414	49.5777	49.6141	49.6504	49.6868	49.7191	49.7503	49.7815	49.8128	49.844
663	46.5444	46.7003	46.8526	46.9998	47.1415	47.2814	47.414	47.547	47.6745	47.7974	47.9209	48.0002	48.0802	48.1575	48.2295	48.3017	48.3699	48.4377	48.5053	48.5677	48.6295	48.6909	48.748	48.8027	48.8574	48.9122	48.967	49.0161	49.0657	49.1154	49.165	49.2113	49.2536	49.2959	49.3382	49.3819	49.4257	49.4661	49.503	49.5399	49.5763	49.6127	49.649	49.6854	49.7178	49.749	49.7802	49.8114	49.8426
664	46.5429	46.6988	46.8512	46.9984	47.14	47.2799	47.4125	47.5455	47.673	47.7958	47.9194	47.9986	48.0787	48.156	48.228	48.3001	48.3683	48.4362	48.5038	48.5661	48.628	48.6894	48.7465	48.8012	48.8559	48.9107	48.9655	49.0146	49.0642	49.1139	49.1635	49.2098	49.2521	49.2944	49.3367	49.3804	49.4242	49.4646	49.5016	49.5385	49.5749	49.6113	49.6476	49.684	49.7164	49.7476	49.7788	49.81	49.8413
665	46.5415	46.6974	46.8498	46.9969	47.1385	47.2784	47.411	47.544	47.6715	47.7943	47.9179	47.9971	48.0771	48.1544	48.2265	48.2986	48.3668	48.4346	48.5022	48.5646	48.6265	48.6879	48.7449	48.7996	48.8544	48.9091	48.964	49.0131	49.0627	49.1124	49.162	49.2083	49.2506	49.2929	49.3352	49.379	49.4228	49.4632	49.5001	49.5371	49.5735	49.6098	49.6462	49.6826	49.715	49.7462	49.7774	49.8087	49.8399
666	46.5401	46.696	46.8483	46.9955	47.1371	47.277	47.4095	47.5425	47.67	47.7928	47.9164	47.9956	48.0756	48.1529	48.2249	48.2971	48.3653	48.4331	48.5007	48.5631	48.6249	48.6863	48.7434	48.7981	48.8528	48.9076	48.9624	49.0116	49.0612	49.1109	49.1605	49.2068	49.2491	49.2914	49.3337	49.3775	49.4213	49.4617	49.4987	49.5356	49.572	49.6084	49.6448	49.6812	49.7136	49.7448	49.7761	49.8073	49.8386
667	46.5387	46.6945	46.8469	46.994	47.1356	47.2755	47.408	47.541	47.6685	47.7913	47.9149	47.9941	48.0741	48.1514	48.2234	48.2956	48.3637	48.4316	48.4992	48.5615	48.6234	48.6848	48.7419	48.7966	48.8513	48.9061	48.9609	49.0101	49.0597	49.1094	49.159	49.2053	49.2477	49.29	49.3323	49.376	49.4199	49.4603	49.4973	49.5342	49.5706	49.607	49.6434	49.6798	49.7122	49.7435	49.7747	49.806	49.8372
668	46.5372	46.6931	46.8454	46.9926	47.1341	47.274	47.4065	47.5395	47.667	47.7898	47.9133	47.9926	48.0726	48.1499	48.2219	48.294	48.3622	48.43	48.4976	48.56	48.6219	48.6833	48.7403	48.7951	48.8498	48.9046	48.9594	49.0085	49.0582	49.1079	49.1575	49.2038	49.2462	49.2885	49.3308	49.3746	49.4184	49.4588	49.4958	49.5328	49.5692	49.6056	49.642	49.6784	49.7108	49.7421	49.7733	49.8046	49.8359
669	46.5358	46.6917	46.844	46.9911	47.1327	47.2725	47.405	47.538	47.6655	47.7883	47.9118	47.9911	48.0711	48.1483	48.2204	48.2925	48.3607	48.4285	48.4961	48.5585	48.6203	48.6817	48.7388	48.7936	48.8483	48.9031	48.9579	49.007	49.0567	49.1064	49.156	49.2024	49.2447	49.287	49.3293	49.3731	49.4169	49.4574	49.4944	49.5313	49.5678	49.6042	49.6406	49.677	49.7094	49.7407	49.772	49.8033	49.8345
670	46.5344	46.6902	46.8425	46.9896	47.1312	47.2711	47.4036	47.5365	47.664	47.7868	47.9103	47.9895	48.0695	48.1468	48.2188	48.291	48.3592	48.427	48.4946	48.557	48.6188	48.6802	48.7373	48.792	48.8468	48.9016	48.9564	49.0055	49.0552	49.1049	49.1545	49.2009	49.2432	49.2855	49.3279	49.3717	49.4155	49.4559	49.4929	49.5299	49.5663	49.6028	49.6392	49.6756	49.708	49.7393	49.7706	49.8019	49.8332
671	46.533	46.6888	46.8411	46.9882	47.1297	47.2696	47.4021	47.535	47.6625	47.7853	47.9088	47.988	48.068	48.1453	48.2173	48.2894	48.3576	48.4254	48.493	48.5554	48.6173	48.6787	48.7358	48.7905	48.8452	48.9	48.9549	49.004	49.0537	49.1034	49.153	49.1994	49.2417	49.2841	49.3264	49.3702	49.414	49.4545	49.4915	49.5285	49.5649	49.6014	49.6378	49.6742	49.7067	49.738	49.7692	49.8005	49.8318
672	46.5316	46.6874	46.8396	46.9867	47.1283	47.2681	47.4006	47.5336	47.661	47.7838	47.9073	47.9865	48.0665	48.1438	48.2158	48.2879	48.3561	48.4239	48.4915	48.5539	48.6158	48.6772	48.7342	48.789	48.8437	48.8985	48.9533	49.0025	49.0522	49.1019	49.1515	49.1979	49.2402	49.2826	49.3249	49.3687	49.4126	49.453	49.4901	49.527	49.5635	49.5999	49.6364	49.6728	49.7053	49.7366	49.7679	49.7992	49.8305
673	46.5301	46.6859	46.8382	46.9853	47.1268	47.2666	47.3991	47.5321	47.6595	47.7823	47.9058	47.985	48.065	48.1422	48.2142	48.2864	48.3546	48.4224	48.49	48.5524	48.6142	48.6756	48.7327	48.7875	48.8422	48.897	48.9518	49.001	49.0507	49.1004	49.15	49.1964	49.2388	49.2811	49.3235	49.3673	49.4111	49.4516	49.4886	49.5256	49.5621	49.5985	49.635	49.6714	49.7039	49.7352	49.7665	49.7978	49.8291
674	46.5287	46.6845	46.8367	46.9838	47.1253	47.2652	47.3976	47.5306	47.658	47.7808	47.9043	47.9835	48.0634	48.1407	48.2127	48.2848	48.353	48.4209	48.4884	48.5508	48.6127	48.6741	48.7312	48.7859	48.8407	48.8955	48.9503	48.9995	49.0492	49.0989	49.1485	49.1949	49.2373	49.2796	49.322	49.3658	49.4097	49.4501	49.4872	49.5242	49.5606	49.5971	49.6336	49.67	49.7025	49.7338	49.7651	49.7965	49.8278
675	46.5273	46.6831	46.8353	46.9824	47.1239	47.2637	47.3961	47.5291	47.6565	47.7793	47.9027	47.9819	48.0619	48.1392	48.2112	48.2833	48.3515	48.4193	48.4869	48.5493	48.6112	48.6726	48.7297	48.7844	48.8392	48.894	48.9488	48.998	49.0477	49.0974	49.147	49.1934	49.2358	49.2782	49.3205	49.3643	49.4082	49.4487	49.4857	49.5228	49.5592	49.5957	49.6322	49.6687	49.7011	49.7324	49.7638	49.7951	49.8264
676	46.5259	46.6816	46.8339	46.9809	47.1224	47.2622	47.3947	47.5276	47.655	47.7778	47.9012	47.9804	48.0604	48.1377	48.2097	48.2818	48.35	48.4178	48.4854	48.5478	48.6096	48.671	48.7281	48.7829	48.8376	48.8924	48.9473	48.9965	49.0462	49.0959	49.1455	49.1919	49.2343	49.2767	49.3191	49.3629	49.4067	49.4472	49.4843	49.5213	49.5578	49.5943	49.6308	49.6673	49.6997	49.7311	49.7624	49.7938	49.8251
677	46.5245	46.6802	46.8324	46.9795	47.1209	47.2607	47.3932	47.5261	47.6535	47.7762	47.8997	47.9789	48.0589	48.1361	48.2081	48.2803	48.3484	48.4163	48.4838	48.5462	48.6081	48.6695	48.7266	48.7814	48.8361	48.8909	48.9458	48.995	49.0447	49.0944	49.1441	49.1904	49.2328	49.2752	49.3176	49.3614	49.4053	49.4458	49.4829	49.5199	49.5564	49.5929	49.6294	49.6659	49.6983	49.7297	49.761	49.7924	49.8238
678	46.523	46.6788	46.831	46.978	47.1195	47.2593	47.3917	47.5246	47.652	47.7747	47.8982	47.9774	48.0573	48.1346	48.2066	48.2787	48.3469	48.4147	48.4823	48.5447	48.6066	48.668	48.7251	48.7798	48.8346	48.8894	48.9443	48.9935	49.0432	49.0929	49.1426	49.189	49.2313	49.2737	49.3161	49.36	49.4038	49.4443	49.4814	49.5185	49.555	49.5915	49.628	49.6645	49.697	49.7283	49.7597	49.791	49.8224
679	46.5216	46.6773	46.8295	46.9765	47.118	47.2578	47.3902	47.5231	47.6505	47.7732	47.8967	47.9759	48.0558	48.1331	48.2051	48.2772	48.3454	48.4132	48.4808	48.5432	48.605	48.6665	48.7236	48.7783	48.8331	48.8879	48.9427	48.9919	49.0416	49.0914	49.1411	49.1875	49.2299	49.2722	49.3146	49.3585	49.4024	49.4429	49.48	49.517	49.5535	49.59	49.6266	49.6631	49.6956	49.7269	49.7583	49.7897	49.8211
680	46.5202	46.6759	46.8281	46.9751	47.1165	47.2563	47.3887	47.5216	47.649	47.7717	47.8952	47.9743	48.0543	48.1316	48.2035	48.2757	48.3438	48.4117	48.4793	48.5416	48.6035	48.6649	48.722	48.7768	48.8316	48.8864	48.9412	48.9904	49.0401	49.0899	49.1396	49.186	49.2284	49.2708	49.3132	49.357	49.4009	49.4414	49.4785	49.5156	49.5521	49.5886	49.6251	49.6617	49.6942	49.7256	49.7569	49.7883	49.8197
681	46.5188	46.6745	46.8266	46.9736	47.1151	47.2548	47.3872	47.5201	47.6475	47.7702	47.8936	47.9728	48.0528	48.13	48.202	48.2741	48.3423	48.4101	48.4777	48.5401	48.602	48.6634	48.7205	48.7753	48.83	48.8849	48.9397	48.9889	49.0386	49.0884	49.1381	49.1845	49.2269	49.2693	49.3117	49.3556	49.3995	49.44	49.4771	49.5142	49.5507	49.5872	49.6237	49.6603	49.6928	49.7242	49.7556	49.787	49.8184
682	46.5173	46.673	46.8252	46.9722	47.1136	47.2534	47.3857	47.5186	47.646	47.7687	47.8921	47.9713	48.0513	48.1285	48.2005	48.2726	48.3408	48.4086	48.4762	48.5386	48.6005	48.6619	48.719	48.7737	48.8285	48.8833	48.9382	48.9874	49.0371	49.0869	49.1366	49.183	49.2254	49.2678	49.3102	49.3541	49.398	49.4385	49.4757	49.5127	49.5493	49.5858	49.6223	49.6589	49.6914	49.7228	49.7542	49.7856	49.817
683	46.5159	46.6716	46.8237	46.9707	47.1121	47.2519	47.3843	47.5171	47.6445	47.7672	47.8906	47.9698	48.0497	48.127	48.199	48.2711	48.3393	48.4071	48.4747	48.5371	48.5989	48.6603	48.7174	48.7722	48.827	48.8818	48.9367	48.9859	49.0356	49.0854	49.1351	49.1815	49.2239	49.2663	49.3088	49.3526	49.3966	49.4371	49.4742	49.5113	49.5478	49.5844	49.6209	49.6575	49.69	49.7214	49.7528	49.7843	49.8157
684	46.5145	46.6702	46.8223	46.9693	47.1107	47.2504	47.3828	47.5156	47.643	47.7657	47.8891	47.9683	48.0482	48.1254	48.1974	48.2695	48.3377	48.4055	48.4731	48.5355	48.5974	48.6588	48.7159	48.7707	48.8255	48.8803	48.9352	48.9844	49.0341	49.0839	49.1336	49.18	49.2224	49.2649	49.3073	49.3512	49.3951	49.4356	49.4728	49.5099	49.5464	49.583	49.6195	49.6561	49.6886	49.7201	49.7515	49.7829	49.8143
685	46.5131	46.6687	46.8209	46.9678	47.1092	47.2489	47.3813	47.5141	47.6415	47.7642	47.8876	47.9667	48.0467	48.1239	48.1959	48.268	48.3362	48.404	48.4716	48.534	48.5959	48.6573	48.7144	48.7692	48.824	48.8788	48.9337	48.9829	49.0326	49.0824	49.1321	49.1785	49.221	49.2634	49.3058	49.3497	49.3936	49.4342	49.4713	49.5084	49.545	49.5816	49.6181	49.6547	49.6872	49.7187	49.7501	49.7815	49.813
686	46.5117	46.6673	46.8194	46.9663	47.1077	47.2475	47.3798	47.5127	47.64	47.7627	47.8861	47.9652	48.0452	48.1224	48.1944	48.2665	48.3347	48.4025	48.4701	48.5325	48.5943	48.6558	48.7129	48.7676	48.8224	48.8773	48.9321	48.9814	49.0311	49.0809	49.1306	49.177	49.2195	49.2619	49.3044	49.3483	49.3922	49.4327	49.4699	49.507	49.5436	49.5801	49.6167	49.6533	49.6859	49.7173	49.7487	49.7802	49.8116
687	46.5102	46.6659	46.818	46.9649	47.1063	47.246	47.3783	47.5112	47.6385	47.7612	47.8846	47.9637	48.0436	48.1209	48.1929	48.265	48.3331	48.4009	48.4685	48.5309	48.5928	48.6542	48.7113	48.7661	48.8209	48.8758	48.9306	48.9799	49.0296	49.0794	49.1291	49.1755	49.218	49.2604	49.3029	49.3468	49.3907	49.4313	49.4685	49.5056	49.5422	49.5787	49.6153	49.6519	49.6845	49.7159	49.7474	49.7788	49.8103
688	46.5088	46.6644	46.8165	46.9634	47.1048	47.2445	47.3768	47.5097	47.637	47.7597	47.883	47.9622	48.0421	48.1193	48.1913	48.2634	48.3316	48.3994	48.467	48.5294	48.5913	48.6527	48.7098	48.7646	48.8194	48.8742	48.9291	48.9784	49.0281	49.0779	49.1276	49.1741	49.2165	49.259	49.3014	49.3453	49.3893	49.4298	49.467	49.5041	49.5407	49.5773	49.6139	49.6505	49.6831	49.7146	49.746	49.7775	49.8089
689	46.5074	46.663	46.8151	46.962	47.1033	47.243	47.3754	47.5082	47.6355	47.7581	47.8815	47.9607	48.0406	48.1178	48.1898	48.2619	48.3301	48.3979	48.4655	48.5279	48.5897	48.6512	48.7083	48.7631	48.8179	48.8727	48.9276	48.9768	49.0266	49.0764	49.1261	49.1726	49.215	49.2575	49.2999	49.3439	49.3878	49.4284	49.4656	49.5027	49.5393	49.5759	49.6125	49.6491	49.6817	49.7132	49.7446	49.7761	49.8076
690	46.506	46.6616	46.8136	46.9605	47.1019	47.2415	47.3739	47.5067	47.634	47.7566	47.88	47.9592	48.0391	48.1163	48.1883	48.2604	48.3285	48.3964	48.4639	48.5263	48.5882	48.6496	48.7068	48.7616	48.8163	48.8712	48.9261	48.9753	49.0251	49.0749	49.1246	49.1711	49.2135	49.256	49.2985	49.3424	49.3864	49.4269	49.4641	49.5013	49.5379	49.5745	49.6111	49.6477	49.6803	49.7118	49.7433	49.7748	49.8062
691	46.5046	46.6601	46.8122	46.9591	47.1004	47.2401	47.3724	47.5052	47.6325	47.7551	47.8785	47.9576	48.0376	48.1148	48.1867	48.2588	48.327	48.3948	48.4624	48.5248	48.5867	48.6481	48.7052	48.76	48.8148	48.8697	48.9246	48.9738	49.0236	49.0734	49.1231	49.1696	49.2121	49.2545	49.297	49.3409	49.3849	49.4255	49.4627	49.4998	49.5365	49.5731	49.6097	49.6463	49.6789	49.7104	49.7419	49.7734	49.8049
692	46.5031	46.6587	46.8107	46.9576	47.0989	47.2386	47.3709	47.5037	47.631	47.7536	47.877	47.9561	48.036	48.1132	48.1852	48.2573	48.3255	48.3933	48.4609	48.5233	48.5852	48.6466	48.7037	48.7585	48.8133	48.8682	48.9231	48.9723	49.0221	49.0719	49.1216	49.1681	49.2106	49.2531	49.2955	49.3395	49.3834	49.424	49.4613	49.4984	49.535	49.5717	49.6083	49.6449	49.6775	49.709	49.7405	49.7721	49.8036
693	46.5017	46.6573	46.8093	46.9562	47.0975	47.2371	47.3694	47.5022	47.6295	47.7521	47.8755	47.9546	48.0345	48.1117	48.1837	48.2558	48.3239	48.3918	48.4593	48.5217	48.5836	48.6451	48.7022	48.757	48.8118	48.8666	48.9215	48.9708	49.0206	49.0704	49.1201	49.1666	49.2091	49.2516	49.2941	49.338	49.382	49.4226	49.4598	49.497	49.5336	49.5702	49.6069	49.6435	49.6762	49.7077	49.7392	49.7707	49.8022
694	46.5003	46.6558	46.8078	46.9547	47.096	47.2356	47.3679	47.5007	47.628	47.7506	47.8739	47.9531	48.033	48.1102	48.1822	48.2542	48.3224	48.3902	48.4578	48.5202	48.5821	48.6435	48.7007	48.7555	48.8103	48.8651	48.92	48.9693	49.0191	49.0689	49.1186	49.1651	49.2076	49.2501	49.2926	49.3365	49.3805	49.4211	49.4584	49.4955	49.5322	49.5688	49.6055	49.6421	49.6748	49.7063	49.7378	49.7693	49.8009
695	46.4989	46.6544	46.8064	46.9532	47.0945	47.2342	47.3664	47.4992	47.6265	47.7491	47.8724	47.9516	48.0315	48.1087	48.1806	48.2527	48.3209	48.3887	48.4563	48.5187	48.5806	48.642	48.6991	48.7539	48.8087	48.8636	48.9185	48.9678	49.0176	49.0674	49.1171	49.1636	49.2061	49.2486	49.2911	49.3351	49.3791	49.4197	49.4569	49.4941	49.5308	49.5674	49.6041	49.6407	49.6734	49.7049	49.7364	49.768	49.7995
696	46.4974	46.653	46.805	46.9518	47.0931	47.2327	47.365	47.4977	47.625	47.7476	47.8709	47.95	48.0299	48.1071	48.1791	48.2512	48.3194	48.3872	48.4547	48.5171	48.579	48.6405	48.6976	48.7524	48.8072	48.8621	48.917	48.9663	49.0161	49.0659	49.1156	49.1621	49.2046	49.2472	49.2897	49.3336	49.3776	49.4183	49.4555	49.4927	49.5293	49.566	49.6027	49.6393	49.672	49.7035	49.7351	49.7666	49.7982
697	46.496	46.6515	46.8035	46.9503	47.0916	47.2312	47.3635	47.4962	47.6235	47.7461	47.8694	47.9485	48.0284	48.1056	48.1776	48.2497	48.3178	48.3856	48.4532	48.5156	48.5775	48.6389	48.6961	48.7509	48.8057	48.8606	48.9155	48.9648	49.0146	49.0644	49.1141	49.1607	49.2032	49.2457	49.2882	49.3322	49.3762	49.4168	49.4541	49.4913	49.5279	49.5646	49.6013	49.6379	49.6706	49.7022	49.7337	49.7653	49.7968
698	46.4946	46.6501	46.8021	46.9489	47.0902	47.2297	47.362	47.4947	47.622	47.7446	47.8679	47.947	48.0269	48.1041	48.176	48.2481	48.3163	48.3841	48.4517	48.5141	48.576	48.6374	48.6945	48.7494	48.8042	48.8591	48.914	48.9633	49.0131	49.0629	49.1127	49.1592	49.2017	49.2442	49.2867	49.3307	49.3747	49.4154	49.4526	49.4898	49.5265	49.5632	49.5999	49.6365	49.6692	49.7008	49.7323	49.7639	49.7955
699	46.4932	46.6487	46.8006	46.9474	47.0887	47.2283	47.3605	47.4932	47.6205	47.7431	47.8664	47.9455	48.0254	48.1026	48.1745	48.2466	48.3148	48.3826	48.4501	48.5126	48.5744	48.6359	48.693	48.7478	48.8027	48.8575	48.9125	48.9617	49.0115	49.0614	49.1112	49.1577	49.2002	49.2427	49.2852	49.3292	49.3733	49.4139	49.4512	49.4884	49.5251	49.5618	49.5984	49.6351	49.6678	49.6994	49.731	49.7626	49.7941
700	46.4918	46.6472	46.7992	46.946	47.0872	47.2268	47.359	47.4917	47.619	47.7416	47.8649	47.944	48.0238	48.101	48.173	48.2451	48.3132	48.381	48.4486	48.511	48.5729	48.6344	48.6915	48.7463	48.8011	48.856	48.9109	48.9602	49.01	49.0599	49.1097	49.1562	49.1987	49.2412	49.2838	49.3278	49.3718	49.4125	49.4497	49.487	49.5237	49.5603	49.597	49.6337	49.6664	49.698	49.7296	49.7612	49.7928
701	46.4903	46.6458	46.7977	46.9445	47.0858	47.2253	47.3575	47.4903	47.6175	47.74	47.8633	47.9424	48.0223	48.0995	48.1715	48.2435	48.3117	48.3795	48.4471	48.5095	48.5714	48.6328	48.69	48.7448	48.7996	48.8545	48.9094	48.9587	49.0085	49.0584	49.1082	49.1547	49.1972	49.2398	49.2823	49.3263	49.3703	49.411	49.4483	49.4855	49.5222	49.5589	49.5956	49.6323	49.6651	49.6967	49.7282	49.7598	49.7914
702	46.4889	46.6444	46.7963	46.9431	47.0843	47.2238	47.3561	47.4888	47.616	47.7385	47.8618	47.9409	48.0208	48.098	48.1699	48.242	48.3102	48.378	48.4456	48.508	48.5699	48.6313	48.6884	48.7433	48.7981	48.853	48.9079	48.9572	49.007	49.0569	49.1067	49.1532	49.1958	49.2383	49.2808	49.3248	49.3689	49.4096	49.4469	49.4841	49.5208	49.5575	49.5942	49.6309	49.6637	49.6953	49.7269	49.7585	49.7901
703	46.4875	46.6429	46.7948	46.9416	47.0828	47.2224	47.3546	47.4873	47.6145	47.737	47.8603	47.9394	48.0193	48.0965	48.1684	48.2405	48.3086	48.3764	48.444	48.5064	48.5683	48.6298	48.6869	48.7417	48.7966	48.8515	48.9064	48.9557	49.0055	49.0554	49.1052	49.1517	49.1943	49.2368	49.2794	49.3234	49.3674	49.4081	49.4454	49.4827	49.5194	49.5561	49.5928	49.6296	49.6623	49.6939	49.7255	49.7571	49.7887
704	46.4861	46.6415	46.7934	46.9401	47.0814	47.2209	47.3531	47.4858	47.613	47.7355	47.8588	47.9379	48.0178	48.0949	48.1669	48.2389	48.3071	48.3749	48.4425	48.5049	48.5668	48.6282	48.6854	48.7402	48.7951	48.8499	48.9049	48.9542	49.004	49.0539	49.1037	49.1502	49.1928	49.2353	49.2779	49.3219	49.366	49.4067	49.444	49.4812	49.518	49.5547	49.5914	49.6282	49.6609	49.6925	49.7241	49.7558	49.7874
705	46.4847	46.6401	46.7919	46.9387	47.0799	47.2194	47.3516	47.4843	47.6115	47.734	47.8573	47.9364	48.0162	48.0934	48.1653	48.2374	48.3056	48.3734	48.441	48.5034	48.5653	48.6267	48.6839	48.7387	48.7935	48.8484	48.9034	48.9527	49.0025	49.0524	49.1022	49.1487	49.1913	49.2339	49.2764	49.3205	49.3645	49.4052	49.4425	49.4798	49.5165	49.5533	49.59	49.6268	49.6595	49.6911	49.7228	49.7544	49.786
706	46.4832	46.6386	46.7905	46.9372	47.0784	47.2179	47.3501	47.4828	47.61	47.7325	47.8558	47.9348	48.0147	48.0919	48.1638	48.2359	48.304	48.3719	48.4394	48.5018	48.5637	48.6252	48.6823	48.7372	48.792	48.8469	48.9019	48.9512	49.001	49.0509	49.1007	49.1472	49.1898	49.2324	49.275	49.319	49.3631	49.4038	49.4411	49.4784	49.5151	49.5519	49.5886	49.6254	49.6581	49.6898	49.7214	49.7531	49.7847
707	46.4818	46.6372	46.7891	46.9358	47.077	47.2165	47.3486	47.4813	47.6085	47.731	47.8542	47.9333	48.0132	48.0904	48.1623	48.2344	48.3025	48.3703	48.4379	48.5003	48.5622	48.6236	48.6808	48.7357	48.7905	48.8454	48.9003	48.9497	48.9995	49.0494	49.0992	49.1458	49.1883	49.2309	49.2735	49.3175	49.3616	49.4023	49.4397	49.4769	49.5137	49.5504	49.5872	49.624	49.6567	49.6884	49.72	49.7517	49.7834
708	46.4804	46.6358	46.7876	46.9343	47.0755	47.215	47.3471	47.4798	47.607	47.7295	47.8527	47.9318	48.0117	48.0888	48.1608	48.2328	48.301	48.3688	48.4364	48.4988	48.5607	48.6221	48.6793	48.7341	48.789	48.8439	48.8988	48.9482	48.998	49.0479	49.0977	49.1443	49.1869	49.2294	49.272	49.3161	49.3602	49.4009	49.4382	49.4755	49.5123	49.549	49.5858	49.6226	49.6554	49.687	49.7187	49.7503	49.782
709	46.479	46.6343	46.7862	46.9329	47.074	47.2135	47.3457	47.4783	47.6055	47.728	47.8512	47.9303	48.0101	48.0873	48.1592	48.2313	48.2995	48.3673	48.4348	48.4972	48.5591	48.6206	48.6778	48.7326	48.7875	48.8424	48.8973	48.9466	48.9965	49.0464	49.0962	49.1428	49.1854	49.228	49.2706	49.3146	49.3587	49.3994	49.4368	49.4741	49.5108	49.5476	49.5844	49.6212	49.654	49.6856	49.7173	49.749	49.7807
710	46.4775	46.6329	46.7847	46.9314	47.0726	47.212	47.3442	47.4768	47.604	47.7265	47.8497	47.9288	48.0086	48.0858	48.1577	48.2298	48.2979	48.3657	48.4333	48.4957	48.5576	48.6191	48.6762	48.7311	48.7859	48.8408	48.8958	48.9451	48.995	49.0449	49.0947	49.1413	49.1839	49.2265	49.2691	49.3131	49.3572	49.398	49.4353	49.4726	49.5094	49.5462	49.583	49.6198	49.6526	49.6843	49.7159	49.7476	49.7793
711	46.4761	46.6315	46.7833	46.9299	47.0711	47.2106	47.3427	47.4753	47.6025	47.725	47.8482	47.9273	48.0071	48.0842	48.1562	48.2282	48.2964	48.3642	48.4318	48.4942	48.5561	48.6175	48.6747	48.7296	48.7844	48.8393	48.8943	48.9436	48.9935	49.0434	49.0932	49.1398	49.1824	49.225	49.2676	49.3117	49.3558	49.3965	49.4339	49.4712	49.508	49.5448	49.5816	49.6184	49.6512	49.6829	49.7146	49.7463	49.778
712	46.4747	46.63	46.7818	46.9285	47.0696	47.2091	47.3412	47.4738	47.601	47.7235	47.8467	47.9257	48.0056	48.0827	48.1547	48.2267	48.2949	48.3627	48.4302	48.4927	48.5546	48.616	48.6732	48.728	48.7829	48.8378	48.8928	48.9421	48.992	49.0419	49.0917	49.1383	49.1809	49.2235	49.2661	49.3102	49.3543	49.3951	49.4324	49.4698	49.5066	49.5434	49.5802	49.617	49.6498	49.6815	49.7132	49.7449	49.7766
713	46.4733	46.6286	46.7804	46.927	47.0682	47.2076	47.3397	47.4723	47.5995	47.7219	47.8452	47.9242	48.0041	48.0812	48.1531	48.2252	48.2933	48.3611	48.4287	48.4911	48.553	48.6145	48.6717	48.7265	48.7814	48.8363	48.8912	48.9406	48.9905	49.0404	49.0902	49.1368	49.1794	49.2221	49.2647	49.3088	49.3529	49.3936	49.431	49.4683	49.5052	49.542	49.5788	49.6156	49.6484	49.6801	49.7118	49.7436	49.7753
714	46.4719	46.6272	46.7789	46.9256	47.0667	47.2061	47.3382	47.4708	47.598	47.7204	47.8436	47.9227	48.0025	48.0797	48.1516	48.2236	48.2918	48.3596	48.4272	48.4896	48.5515	48.6129	48.6701	48.725	48.7798	48.8348	48.8897	48.9391	48.989	49.0389	49.0887	49.1353	49.178	49.2206	49.2632	49.3073	49.3514	49.3922	49.4296	49.4669	49.5037	49.5406	49.5774	49.6142	49.647	49.6788	49.7105	49.7422	49.7739
715	46.4704	46.6257	46.7775	46.9241	47.0652	47.2047	47.3368	47.4693	47.5965	47.7189	47.8421	47.9212	48.001	48.0781	48.1501	48.2221	48.2903	48.3581	48.4256	48.4881	48.55	48.6114	48.6686	48.7235	48.7783	48.8332	48.8882	48.9376	48.9875	49.0374	49.0872	49.1338	49.1765	49.2191	49.2617	49.3058	49.35	49.3907	49.4281	49.4655	49.5023	49.5391	49.576	49.6128	49.6456	49.6774	49.7091	49.7408	49.7726
716	46.469	46.6243	46.7761	46.9227	47.0638	47.2032	47.3353	47.4679	47.595	47.7174	47.8406	47.9197	47.9995	48.0766	48.1485	48.2206	48.2887	48.3565	48.4241	48.4865	48.5484	48.6099	48.6671	48.7219	48.7768	48.8317	48.8867	48.9361	48.986	49.0359	49.0857	49.1324	49.175	49.2176	49.2603	49.3044	49.3485	49.3893	49.4267	49.464	49.5009	49.5377	49.5746	49.6114	49.6443	49.676	49.7077	49.7395	49.7712
717	46.4676	46.6229	46.7746	46.9212	47.0623	47.2017	47.3338	47.4664	47.5935	47.7159	47.8391	47.9181	47.998	48.0751	48.147	48.2191	48.2872	48.355	48.4226	48.485	48.5469	48.6084	48.6655	48.7204	48.7753	48.8302	48.8852	48.9346	48.9845	49.0344	49.0842	49.1309	49.1735	49.2162	49.2588	49.3029	49.347	49.3878	49.4252	49.4626	49.4995	49.5363	49.5732	49.61	49.6429	49.6746	49.7064	49.7381	49.7699
718	46.4662	46.6214	46.7732	46.9198	47.0608	47.2002	47.3323	47.4649	47.592	47.7144	47.8376	47.9166	47.9964	48.0736	48.1455	48.2175	48.2857	48.3535	48.421	48.4835	48.5454	48.6068	48.664	48.7189	48.7738	48.8287	48.8837	48.9331	48.983	49.0329	49.0827	49.1294	49.172	49.2147	49.2573	49.3014	49.3456	49.3864	49.4238	49.4612	49.498	49.5349	49.5717	49.6086	49.6415	49.6732	49.705	49.7368	49.7685
719	46.4648	46.62	46.7717	46.9183	47.0594	47.1987	47.3308	47.4634	47.5905	47.7129	47.8361	47.9151	47.9949	48.072	48.144	48.216	48.2841	48.3519	48.4195	48.4819	48.5438	48.6053	48.6625	48.7174	48.7722	48.8272	48.8822	48.9315	48.9815	49.0314	49.0813	49.1279	49.1705	49.2132	49.2559	49.3	49.3441	49.3849	49.4224	49.4598	49.4966	49.5335	49.5703	49.6072	49.6401	49.6719	49.7036	49.7354	49.7672
720	46.4633	46.6186	46.7703	46.9168	47.0579	47.1973	47.3293	47.4619	47.589	47.7114	47.8345	47.9136	47.9934	48.0705	48.1424	48.2145	48.2826	48.3504	48.418	48.4804	48.5423	48.6038	48.661	48.7158	48.7707	48.8257	48.8806	48.93	48.9799	49.0299	49.0798	49.1264	49.1691	49.2117	49.2544	49.2985	49.3427	49.3835	49.4209	49.4583	49.4952	49.5321	49.5689	49.6058	49.6387	49.6705	49.7023	49.7341	49.7658
721	46.4619	46.6171	46.7688	46.9154	47.0564	47.1958	47.3278	47.4604	47.5875	47.7099	47.833	47.9121	47.9919	48.069	48.1409	48.2129	48.2811	48.3489	48.4164	48.4789	48.5408	48.6022	48.6594	48.7143	48.7692	48.8241	48.8791	48.9285	48.9784	49.0284	49.0783	49.1249	49.1676	49.2102	49.2529	49.297	49.3412	49.382	49.4195	49.4569	49.4938	49.5307	49.5675	49.6044	49.6373	49.6691	49.7009	49.7327	49.7645
722	46.4605	46.6157	46.7674	46.9139	47.055	47.1943	47.3264	47.4589	47.586	47.7084	47.8315	47.9105	47.9903	48.0675	48.1394	48.2114	48.2796	48.3474	48.4149	48.4773	48.5393	48.6007	48.6579	48.7128	48.7677	48.8226	48.8776	48.927	48.9769	49.0269	49.0768	49.1234	49.1661	49.2088	49.2514	49.2956	49.3398	49.3806	49.418	49.4555	49.4923	49.5292	49.5661	49.603	49.6359	49.6677	49.6995	49.7313	49.7632
723	46.4591	46.6143	46.7659	46.9125	47.0535	47.1928	47.3249	47.4574	47.5845	47.7069	47.83	47.909	47.9888	48.0659	48.1378	48.2099	48.278	48.3458	48.4134	48.4758	48.5377	48.5992	48.6564	48.7113	48.7662	48.8211	48.8761	48.9255	48.9754	49.0254	49.0753	49.1219	49.1646	49.2073	49.25	49.2941	49.3383	49.3791	49.4166	49.454	49.4909	49.5278	49.5647	49.6016	49.6346	49.6664	49.6982	49.73	49.7618
724	46.4577	46.6128	46.7645	46.911	47.052	47.1914	47.3234	47.4559	47.583	47.7054	47.8285	47.9075	47.9873	48.0644	48.1363	48.2083	48.2765	48.3443	48.4119	48.4743	48.5362	48.5977	48.6549	48.7098	48.7646	48.8196	48.8746	48.924	48.9739	49.0239	49.0738	49.1204	49.1631	49.2058	49.2485	49.2927	49.3369	49.3777	49.4152	49.4526	49.4895	49.5264	49.5633	49.6002	49.6332	49.665	49.6968	49.7286	49.7605
725	46.4562	46.6114	46.763	46.9096	47.0506	47.1899	47.3219	47.4544	47.5815	47.7039	47.827	47.906	47.9858	48.0629	48.1348	48.2068	48.275	48.3428	48.4103	48.4727	48.5347	48.5961	48.6533	48.7082	48.7631	48.8181	48.8731	48.9225	48.9724	49.0224	49.0723	49.1189	49.1616	49.2043	49.247	49.2912	49.3354	49.3762	49.4137	49.4512	49.4881	49.525	49.5619	49.5988	49.6318	49.6636	49.6954	49.7273	49.7591
726	46.4548	46.61	46.7616	46.9081	47.0491	47.1884	47.3204	47.4529	47.5799	47.7023	47.8255	47.9045	47.9843	48.0614	48.1333	48.2053	48.2734	48.3412	48.4088	48.4712	48.5331	48.5946	48.6518	48.7067	48.7616	48.8166	48.8716	48.921	48.9709	49.0209	49.0708	49.1175	49.1602	49.2029	49.2456	49.2897	49.3339	49.3748	49.4123	49.4497	49.4867	49.5236	49.5605	49.5974	49.6304	49.6622	49.6941	49.7259	49.7578
727	46.4534	46.6085	46.7602	46.9067	47.0476	47.1869	47.3189	47.4514	47.5784	47.7008	47.8239	47.903	47.9827	48.0598	48.1317	48.2038	48.2719	48.3397	48.4073	48.4697	48.5316	48.5931	48.6503	48.7052	48.7601	48.815	48.87	48.9195	48.9694	49.0194	49.0693	49.116	49.1587	49.2014	49.2441	49.2883	49.3325	49.3733	49.4108	49.4483	49.4852	49.5222	49.5591	49.596	49.629	49.6609	49.6927	49.7246	49.7564
728	46.452	46.6071	46.7587	46.9052	47.0462	47.1855	47.3175	47.4499	47.5769	47.6993	47.8224	47.9014	47.9812	48.0583	48.1302	48.2022	48.2704	48.3382	48.4057	48.4682	48.5301	48.5915	48.6488	48.7037	48.7586	48.8135	48.8685	48.918	48.9679	49.0179	49.0678	49.1145	49.1572	49.1999	49.2426	49.2868	49.331	49.3719	49.4094	49.4469	49.4838	49.5208	49.5577	49.5946	49.6276	49.6595	49.6913	49.7232	49.7551
729	46.4505	46.6057	46.7573	46.9037	47.0447	47.184	47.316	47.4484	47.5754	47.6978	47.8209	47.8999	47.9797	48.0568	48.1287	48.2007	48.2688	48.3366	48.4042	48.4666	48.5285	48.59	48.6472	48.7021	48.757	48.812	48.867	48.9165	48.9664	49.0164	49.0663	49.113	49.1557	49.1984	49.2412	49.2853	49.3296	49.3705	49.408	49.4454	49.4824	49.5193	49.5563	49.5932	49.6262	49.6581	49.69	49.7219	49.7537
730	46.4491	46.6042	46.7558	46.9023	47.0432	47.1825	47.3145	47.447	47.5739	47.6963	47.8194	47.8984	47.9782	48.0553	48.1272	48.1992	48.2673	48.3351	48.4027	48.4651	48.527	48.5885	48.6457	48.7006	48.7555	48.8105	48.8655	48.9149	48.9649	49.0149	49.0648	49.1115	49.1542	49.197	49.2397	49.2839	49.3281	49.369	49.4065	49.444	49.481	49.5179	49.5549	49.5918	49.6248	49.6567	49.6886	49.7205	49.7524
731	46.4477	46.6028	46.7544	46.9008	47.0418	47.181	47.313	47.4455	47.5724	47.6948	47.8179	47.8969	47.9766	48.0537	48.1256	48.1976	48.2658	48.3336	48.4011	48.4636	48.5255	48.587	48.6442	48.6991	48.754	48.809	48.864	48.9134	48.9634	49.0134	49.0633	49.11	49.1527	49.1955	49.2382	49.2824	49.3267	49.3676	49.4051	49.4426	49.4795	49.5165	49.5535	49.5905	49.6235	49.6554	49.6872	49.7191	49.751
732	46.4463	46.6014	46.7529	46.8994	47.0403	47.1796	47.3115	47.444	47.5709	47.6933	47.8164	47.8954	47.9751	48.0522	48.1241	48.1961	48.2642	48.332	48.3996	48.462	48.524	48.5854	48.6426	48.6976	48.7525	48.8074	48.8625	48.9119	48.9619	49.0119	49.0618	49.1085	49.1513	49.194	49.2367	49.281	49.3252	49.3661	49.4036	49.4411	49.4781	49.5151	49.5521	49.5891	49.6221	49.654	49.6859	49.7178	49.7497
733	46.4449	46.5999	46.7515	46.8979	47.0388	47.1781	47.31	47.4425	47.5694	47.6918	47.8148	47.8938	47.9736	48.0507	48.1226	48.1946	48.2627	48.3305	48.3981	48.4605	48.5224	48.5839	48.6411	48.696	48.751	48.8059	48.861	48.9104	48.9604	49.0104	49.0603	49.107	49.1498	49.1925	49.2353	49.2795	49.3238	49.3647	49.4022	49.4397	49.4767	49.5137	49.5507	49.5877	49.6207	49.6526	49.6845	49.7164	49.7483
734	46.4434	46.5985	46.75	46.8965	47.0374	47.1766	47.3085	47.441	47.5679	47.6903	47.8133	47.8923	47.9721	48.0492	48.121	48.193	48.2612	48.329	48.3965	48.459	48.5209	48.5824	48.6396	48.6945	48.7494	48.8044	48.8594	48.9089	48.9589	49.0089	49.0588	49.1055	49.1483	49.1911	49.2338	49.278	49.3223	49.3632	49.4008	49.4383	49.4753	49.5123	49.5493	49.5863	49.6193	49.6512	49.6831	49.7151	49.747
735	46.442	46.5971	46.7486	46.895	47.0359	47.1751	47.3071	47.4395	47.5664	47.6888	47.8118	47.8908	47.9706	48.0476	48.1195	48.1915	48.2597	48.3274	48.395	48.4574	48.5194	48.5808	48.6381	48.693	48.7479	48.8029	48.8579	48.9074	48.9574	49.0074	49.0573	49.1041	49.1468	49.1896	49.2323	49.2766	49.3208	49.3618	49.3993	49.4368	49.4738	49.5109	49.5479	49.5849	49.6179	49.6498	49.6818	49.7137	49.7456
736	46.4406	46.5956	46.7472	46.8935	47.0344	47.1737	47.3056	47.438	47.5649	47.6873	47.8103	47.8893	47.969	48.0461	48.118	48.19	48.2581	48.3259	48.3935	48.4559	48.5178	48.5793	48.6365	48.6915	48.7464	48.8014	48.8564	48.9059	48.9559	49.0059	49.0558	49.1026	49.1453	49.1881	49.2309	49.2751	49.3194	49.3603	49.3979	49.4354	49.4724	49.5094	49.5465	49.5835	49.6165	49.6485	49.6804	49.7124	49.7443
737	46.4392	46.5942	46.7457	46.8921	47.033	47.1722	47.3041	47.4365	47.5634	47.6858	47.8088	47.8878	47.9675	48.0446	48.1165	48.1885	48.2566	48.3244	48.3919	48.4544	48.5163	48.5778	48.635	48.6899	48.7449	48.7999	48.8549	48.9044	48.9544	49.0044	49.0543	49.1011	49.1438	49.1866	49.2294	49.2736	49.3179	49.3589	49.3964	49.434	49.471	49.508	49.545	49.5821	49.6151	49.6471	49.679	49.711	49.743
738	46.4378	46.5927	46.7443	46.8906	47.0315	47.1707	47.3026	47.435	47.5619	47.6842	47.8073	47.8862	47.966	48.0431	48.1149	48.1869	48.2551	48.3228	48.3904	48.4528	48.5148	48.5763	48.6335	48.6884	48.7434	48.7983	48.8534	48.9029	48.9529	49.0029	49.0528	49.0996	49.1424	49.1851	49.2279	49.2722	49.3165	49.3574	49.395	49.4325	49.4696	49.5066	49.5436	49.5807	49.6138	49.6457	49.6777	49.7096	49.7416
739	46.4363	46.5913	46.7428	46.8892	47.03	47.1692	47.3011	47.4335	47.5604	47.6827	47.8058	47.8847	47.9645	48.0415	48.1134	48.1854	48.2535	48.3213	48.3889	48.4513	48.5132	48.5747	48.632	48.6869	48.7418	48.7968	48.8519	48.9014	48.9514	49.0014	49.0514	49.0981	49.1409	49.1837	49.2265	49.2707	49.315	49.356	49.3936	49.4311	49.4682	49.5052	49.5422	49.5793	49.6124	49.6443	49.6763	49.7083	49.7403
740	46.4349	46.5899	46.7414	46.8877	47.0286	47.1678	47.2996	47.432	47.5589	47.6812	47.8042	47.8832	47.9629	48.04	48.1119	48.1839	48.252	48.3198	48.3873	48.4498	48.5117	48.5732	48.6304	48.6854	48.7403	48.7953	48.8504	48.8998	48.9498	48.9999	49.0499	49.0966	49.1394	49.1822	49.225	49.2693	49.3136	49.3545	49.3921	49.4297	49.4667	49.5038	49.5408	49.5779	49.611	49.643	49.6749	49.7069	49.7389
741	46.4335	46.5884	46.7399	46.8863	47.0271	47.1663	47.2982	47.4305	47.5574	47.6797	47.8027	47.8817	47.9614	48.0385	48.1103	48.1823	48.2505	48.3183	48.3858	48.4483	48.5102	48.5717	48.6289	48.6838	48.7388	48.7938	48.8488	48.8983	48.9483	48.9984	49.0484	49.0951	49.1379	49.1807	49.2235	49.2678	49.3121	49.3531	49.3907	49.4282	49.4653	49.5024	49.5394	49.5765	49.6096	49.6416	49.6736	49.7056	49.7376
742	46.4321	46.587	46.7385	46.8848	47.0256	47.1648	47.2967	47.429	47.5559	47.6782	47.8012	47.8802	47.9599	48.0369	48.1088	48.1808	48.2489	48.3167	48.3843	48.4467	48.5087	48.5701	48.6274	48.6823	48.7373	48.7923	48.8473	48.8968	48.9468	48.9969	49.0469	49.0936	49.1364	49.1792	49.2221	49.2663	49.3106	49.3516	49.3892	49.4268	49.4639	49.501	49.538	49.5751	49.6082	49.6402	49.6722	49.7042	49.7362
743	46.4306	46.5856	46.737	46.8834	47.0242	47.1633	47.2952	47.4275	47.5544	47.6767	47.7997	47.8786	47.9584	48.0354	48.1073	48.1793	48.2474	48.3152	48.3827	48.4452	48.5071	48.5686	48.6259	48.6808	48.7357	48.7907	48.8458	48.8953	48.9453	48.9954	49.0454	49.0921	49.135	49.1778	49.2206	49.2649	49.3092	49.3502	49.3878	49.4254	49.4625	49.4995	49.5366	49.5737	49.6068	49.6388	49.6708	49.7029	49.7349
744	46.4292	46.5841	46.7356	46.8819	47.0227	47.1619	47.2937	47.426	47.5529	47.6752	47.7982	47.8771	47.9568	48.0339	48.1058	48.1777	48.2459	48.3137	48.3812	48.4437	48.5056	48.5671	48.6243	48.6793	48.7342	48.7892	48.8443	48.8938	48.9438	48.9939	49.0439	49.0906	49.1335	49.1763	49.2191	49.2634	49.3077	49.3487	49.3864	49.424	49.461	49.4981	49.5352	49.5723	49.6054	49.6375	49.6695	49.7015	49.7335
745	46.4278	46.5827	46.7341	46.8804	47.0212	47.1604	47.2922	47.4246	47.5514	47.6737	47.7967	47.8756	47.9553	48.0324	48.1042	48.1762	48.2443	48.3121	48.3797	48.4421	48.5041	48.5656	48.6228	48.6778	48.7327	48.7877	48.8428	48.8923	48.9423	48.9924	49.0424	49.0892	49.132	49.1748	49.2176	49.2619	49.3063	49.3473	49.3849	49.4225	49.4596	49.4967	49.5338	49.5709	49.604	49.6361	49.6681	49.7001	49.7322
746	46.4264	46.5813	46.7327	46.879	47.0198	47.1589	47.2907	47.4231	47.5499	47.6722	47.7951	47.8741	47.9538	48.0308	48.1027	48.1747	48.2428	48.3106	48.3782	48.4406	48.5025	48.564	48.6213	48.6762	48.7312	48.7862	48.8413	48.8908	48.9408	48.9909	49.0409	49.0877	49.1305	49.1733	49.2162	49.2605	49.3048	49.3458	49.3835	49.4211	49.4582	49.4953	49.5324	49.5695	49.6027	49.6347	49.6667	49.6988	49.7308
747	46.425	46.5798	46.7313	46.8775	47.0183	47.1574	47.2893	47.4216	47.5484	47.6707	47.7936	47.8726	47.9523	48.0293	48.1012	48.1732	48.2413	48.3091	48.3766	48.4391	48.501	48.5625	48.6197	48.6747	48.7297	48.7847	48.8398	48.8893	48.9393	48.9894	49.0394	49.0862	49.129	49.1719	49.2147	49.259	49.3034	49.3444	49.382	49.4197	49.4568	49.4939	49.531	49.5681	49.6013	49.6333	49.6654	49.6974	49.7295
748	46.4235	46.5784	46.7298	46.8761	47.0168	47.1559	47.2878	47.4201	47.5469	47.6692	47.7921	47.8711	47.9508	48.0278	48.0996	48.1716	48.2398	48.3075	48.3751	48.4375	48.4995	48.561	48.6182	48.6732	48.7281	48.7832	48.8382	48.8878	48.9378	48.9879	49.0379	49.0847	49.1275	49.1704	49.2132	49.2576	49.3019	49.3429	49.3806	49.4182	49.4553	49.4925	49.5296	49.5667	49.5999	49.6319	49.664	49.6961	49.7281
749	46.4221	46.577	46.7284	46.8746	47.0154	47.1545	47.2863	47.4186	47.5454	47.6677	47.7906	47.8695	47.9492	48.0263	48.0981	48.1701	48.2382	48.306	48.3736	48.436	48.4979	48.5594	48.6167	48.6717	48.7266	48.7816	48.8367	48.8863	48.9363	48.9864	49.0364	49.0832	49.1261	49.1689	49.2118	49.2561	49.3005	49.3415	49.3792	49.4168	49.4539	49.4911	49.5282	49.5653	49.5985	49.6306	49.6626	49.6947	49.7268
750	46.4207	46.5755	46.7269	46.8732	47.0139	47.153	47.2848	47.4171	47.5439	47.6661	47.7891	47.868	47.9477	48.0247	48.0966	48.1686	48.2367	48.3045	48.372	48.4345	48.4964	48.5579	48.6152	48.6701	48.7251	48.7801	48.8352	48.8847	48.9348	48.9849	49.0349	49.0817	49.1246	49.1674	49.2103	49.2546	49.299	49.34	49.3777	49.4154	49.4525	49.4896	49.5268	49.5639	49.5971	49.6292	49.6613	49.6934	49.7254
751	46.4193	46.5741	46.7255	46.8717	47.0124	47.1515	47.2833	47.4156	47.5424	47.6646	47.7876	47.8665	47.9462	48.0232	48.0951	48.167	48.2352	48.3029	48.3705	48.4329	48.4949	48.5564	48.6136	48.6686	48.7236	48.7786	48.8337	48.8832	48.9333	48.9834	49.0334	49.0802	49.1231	49.166	49.2088	49.2532	49.2975	49.3386	49.3763	49.4139	49.4511	49.4882	49.5254	49.5625	49.5957	49.6278	49.6599	49.692	49.7241
752	46.4179	46.5727	46.724	46.8703	47.011	47.15	47.2818	47.4141	47.5409	47.6631	47.7861	47.865	47.9447	48.0217	48.0935	48.1655	48.2336	48.3014	48.369	48.4314	48.4934	48.5549	48.6121	48.6671	48.7221	48.7771	48.8322	48.8817	48.9318	48.9819	49.0319	49.0787	49.1216	49.1645	49.2074	49.2517	49.2961	49.3371	49.3748	49.4125	49.4497	49.4868	49.524	49.5611	49.5943	49.6264	49.6585	49.6906	49.7227
753	46.4164	46.5712	46.7226	46.8688	47.0095	47.1486	47.2803	47.4126	47.5394	47.6616	47.7845	47.8635	47.9431	48.0202	48.092	48.164	48.2321	48.2999	48.3674	48.4299	48.4918	48.5533	48.6106	48.6656	48.7205	48.7756	48.8307	48.8802	48.9303	48.9804	49.0304	49.0772	49.1201	49.163	49.2059	49.2502	49.2946	49.3357	49.3734	49.4111	49.4482	49.4854	49.5226	49.5597	49.593	49.6251	49.6572	49.6893	49.7214
754	46.415	46.5698	46.7211	46.8673	47.0081	47.1471	47.2789	47.4111	47.5379	47.6601	47.783	47.8619	47.9416	48.0186	48.0905	48.1624	48.2306	48.2983	48.3659	48.4283	48.4903	48.5518	48.6091	48.664	48.719	48.7741	48.8291	48.8787	48.9288	48.9789	49.0289	49.0758	49.1186	49.1615	49.2044	49.2488	49.2932	49.3342	49.372	49.4096	49.4468	49.484	49.5212	49.5583	49.5916	49.6237	49.6558	49.6879	49.7201
755	46.4136	46.5684	46.7197	46.8659	47.0066	47.1456	47.2774	47.4096	47.5364	47.6586	47.7815	47.8604	47.9401	48.0171	48.089	48.1609	48.229	48.2968	48.3644	48.4268	48.4888	48.5503	48.6075	48.6625	48.7175	48.7725	48.8276	48.8772	48.9273	48.9774	49.0274	49.0743	49.1172	49.1601	49.2029	49.2473	49.2917	49.3328	49.3705	49.4082	49.4454	49.4826	49.5198	49.5569	49.5902	49.6223	49.6544	49.6866	49.7187
756	46.4122	46.5669	46.7182	46.8644	47.0051	47.1441	47.2759	47.4081	47.5349	47.6571	47.78	47.8589	47.9386	48.0156	48.0874	48.1594	48.2275	48.2953	48.3628	48.4253	48.4872	48.5487	48.606	48.661	48.716	48.771	48.8261	48.8757	48.9258	48.9759	49.0259	49.0728	49.1157	49.1586	49.2015	49.2458	49.2903	49.3313	49.3691	49.4068	49.444	49.4812	49.5183	49.5555	49.5888	49.6209	49.6531	49.6852	49.7174
757	46.4107	46.5655	46.7168	46.863	47.0037	47.1427	47.2744	47.4066	47.5334	47.6556	47.7785	47.8574	47.9371	48.0141	48.0859	48.1579	48.226	48.2938	48.3613	48.4238	48.4857	48.5472	48.6045	48.6595	48.7145	48.7695	48.8246	48.8742	48.9243	48.9744	49.0244	49.0713	49.1142	49.1571	49.2	49.2444	49.2888	49.3299	49.3676	49.4053	49.4425	49.4797	49.5169	49.5541	49.5874	49.6196	49.6517	49.6839	49.716
758	46.4093	46.5641	46.7154	46.8615	47.0022	47.1412	47.2729	47.4051	47.5319	47.6541	47.777	47.8559	47.9355	48.0125	48.0844	48.1563	48.2244	48.2922	48.3598	48.4222	48.4842	48.5457	48.603	48.6579	48.7129	48.768	48.8231	48.8727	48.9228	48.9729	49.0229	49.0698	49.1127	49.1556	49.1985	49.2429	49.2874	49.3284	49.3662	49.4039	49.4411	49.4783	49.5155	49.5527	49.586	49.6182	49.6503	49.6825	49.7147
759	46.4079	46.5626	46.7139	46.8601	47.0007	47.1397	47.2714	47.4036	47.5304	47.6526	47.7754	47.8543	47.934	48.011	48.0828	48.1548	48.2229	48.2907	48.3582	48.4207	48.4826	48.5442	48.6014	48.6564	48.7114	48.7665	48.8216	48.8712	48.9213	48.9714	49.0214	49.0683	49.1112	49.1541	49.1971	49.2415	49.2859	49.327	49.3648	49.4025	49.4397	49.4769	49.5141	49.5514	49.5846	49.6168	49.649	49.6811	49.7133
760	46.4065	46.5612	46.7125	46.8586	46.9993	47.1382	47.27	47.4022	47.5289	47.6511	47.7739	47.8528	47.9325	48.0095	48.0813	48.1533	48.2214	48.2892	48.3567	48.4192	48.4811	48.5426	48.5999	48.6549	48.7099	48.7649	48.8201	48.8696	48.9197	48.9699	49.02	49.0668	49.1097	49.1527	49.1956	49.24	49.2844	49.3255	49.3633	49.401	49.4383	49.4755	49.5127	49.55	49.5832	49.6154	49.6476	49.6798	49.712
761	46.4051	46.5598	46.711	46.8571	46.9978	47.1368	47.2685	47.4007	47.5274	47.6496	47.7724	47.8513	47.931	48.008	48.0798	48.1517	48.2199	48.2876	48.3552	48.4176	48.4796	48.5411	48.5984	48.6534	48.7084	48.7634	48.8185	48.8681	48.9182	48.9684	49.0185	49.0653	49.1083	49.1512	49.1941	49.2385	49.283	49.3241	49.3619	49.3996	49.4368	49.4741	49.5113	49.5486	49.5819	49.6141	49.6462	49.6784	49.7106
762	46.4036	46.5583	46.7096	46.8557	46.9963	47.1353	47.267	47.3992	47.5259	47.648	47.7709	47.8498	47.9294	48.0064	48.0783	48.1502	48.2183	48.2861	48.3536	48.4161	48.4781	48.5396	48.5969	48.6519	48.7069	48.7619	48.817	48.8666	48.9167	48.9669	49.017	49.0638	49.1068	49.1497	49.1927	49.2371	49.2815	49.3227	49.3604	49.3982	49.4354	49.4727	49.5099	49.5472	49.5805	49.6127	49.6449	49.6771	49.7093
763	46.4022	46.5569	46.7081	46.8542	46.9949	47.1338	47.2655	47.3977	47.5244	47.6465	47.7694	47.8483	47.9279	48.0049	48.0767	48.1487	48.2168	48.2846	48.3521	48.4146	48.4765	48.538	48.5953	48.6503	48.7053	48.7604	48.8155	48.8651	48.9152	48.9654	49.0155	49.0623	49.1053	49.1482	49.1912	49.2356	49.2801	49.3212	49.359	49.3967	49.434	49.4713	49.5085	49.5458	49.5791	49.6113	49.6435	49.6757	49.7079
764	46.4008	46.5555	46.7067	46.8528	46.9934	47.1323	47.264	47.3962	47.5229	47.645	47.7679	47.8467	47.9264	48.0034	48.0752	48.1471	48.2153	48.283	48.3506	48.413	48.475	48.5365	48.5938	48.6488	48.7038	48.7589	48.814	48.8636	48.9137	48.9639	49.014	49.0609	49.1038	49.1468	49.1897	49.2341	49.2786	49.3198	49.3576	49.3953	49.4326	49.4698	49.5071	49.5444	49.5777	49.6099	49.6421	49.6744	49.7066
765	46.3994	46.554	46.7052	46.8513	46.9919	47.1309	47.2625	47.3947	47.5214	47.6435	47.7664	47.8452	47.9249	48.0019	48.0737	48.1456	48.2137	48.2815	48.349	48.4115	48.4735	48.535	48.5923	48.6473	48.7023	48.7574	48.8125	48.8621	48.9122	48.9624	49.0125	49.0594	49.1023	49.1453	49.1882	49.2327	49.2772	49.3183	49.3561	49.3939	49.4312	49.4684	49.5057	49.543	49.5763	49.6085	49.6408	49.673	49.7052
766	46.398	46.5526	46.7038	46.8499	46.9905	47.1294	47.261	47.3932	47.5199	47.642	47.7648	47.8437	47.9233	48.0003	48.0721	48.1441	48.2122	48.28	48.3475	48.41	48.4719	48.5334	48.5907	48.6458	48.7008	48.7558	48.811	48.8606	48.9107	48.9609	49.011	49.0579	49.1008	49.1438	49.1868	49.2312	49.2757	49.3169	49.3547	49.3925	49.4297	49.467	49.5043	49.5416	49.5749	49.6072	49.6394	49.6717	49.7039
767	46.3965	46.5512	46.7024	46.8484	46.989	47.1279	47.2596	47.3917	47.5184	47.6405	47.7633	47.8422	47.9218	47.9988	48.0706	48.1426	48.2107	48.2784	48.346	48.4084	48.4704	48.5319	48.5892	48.6442	48.6992	48.7543	48.8095	48.8591	48.9092	48.9594	49.0095	49.0564	49.0994	49.1423	49.1853	49.2298	49.2742	49.3154	49.3532	49.391	49.4283	49.4656	49.5029	49.5402	49.5735	49.6058	49.638	49.6703	49.7025
768	46.3951	46.5497	46.7009	46.847	46.9875	47.1264	47.2581	47.3902	47.5169	47.639	47.7618	47.8407	47.9203	47.9973	48.0691	48.141	48.2091	48.2769	48.3444	48.4069	48.4689	48.5304	48.5877	48.6427	48.6977	48.7528	48.8079	48.8576	48.9077	48.9579	49.008	49.0549	49.0979	49.1409	49.1838	49.2283	49.2728	49.314	49.3518	49.3896	49.4269	49.4642	49.5015	49.5388	49.5722	49.6044	49.6367	49.6689	49.7012
769	46.3937	46.5483	46.6995	46.8455	46.9861	47.125	47.2566	47.3887	47.5154	47.6375	47.7603	47.8392	47.9188	47.9957	48.0676	48.1395	48.2076	48.2754	48.3429	48.4054	48.4673	48.5289	48.5862	48.6412	48.6962	48.7513	48.8064	48.8561	48.9062	48.9564	49.0065	49.0534	49.0964	49.1394	49.1824	49.2268	49.2713	49.3125	49.3504	49.3882	49.4255	49.4628	49.5001	49.5374	49.5708	49.603	49.6353	49.6676	49.6999
770	46.3923	46.5469	46.698	46.844	46.9846	47.1235	47.2551	47.3872	47.5139	47.636	47.7588	47.8376	47.9173	47.9942	48.066	48.138	48.2061	48.2738	48.3414	48.4038	48.4658	48.5273	48.5846	48.6397	48.6947	48.7498	48.8049	48.8545	48.9047	48.9549	49.005	49.0519	49.0949	49.1379	49.1809	49.2254	49.2699	49.3111	49.3489	49.3867	49.424	49.4614	49.4987	49.536	49.5694	49.6017	49.6339	49.6662	49.6985
771	46.3908	46.5454	46.6966	46.8426	46.9831	47.122	47.2536	47.3857	47.5124	47.6345	47.7573	47.8361	47.9157	47.9927	48.0645	48.1364	48.2045	48.2723	48.3399	48.4023	48.4643	48.5258	48.5831	48.6381	48.6932	48.7482	48.8034	48.853	48.9032	48.9534	49.0035	49.0504	49.0934	49.1364	49.1794	49.2239	49.2684	49.3096	49.3475	49.3853	49.4226	49.4599	49.4973	49.5346	49.568	49.6003	49.6326	49.6649	49.6972
772	46.3894	46.544	46.6951	46.8411	46.9817	47.1205	47.2521	47.3842	47.5109	47.633	47.7557	47.8346	47.9142	47.9912	48.063	48.1349	48.203	48.2708	48.3383	48.4008	48.4628	48.5243	48.5816	48.6366	48.6916	48.7467	48.8019	48.8515	48.9017	48.9518	49.002	49.0489	49.0919	49.135	49.178	49.2224	49.267	49.3082	49.346	49.3839	49.4212	49.4585	49.4959	49.5332	49.5666	49.5989	49.6312	49.6635	49.6958
773	46.388	46.5426	46.6937	46.8397	46.9802	47.119	47.2507	47.3827	47.5094	47.6315	47.7542	47.8331	47.9127	47.9896	48.0615	48.1334	48.2015	48.2693	48.3368	48.3993	48.4612	48.5227	48.5801	48.6351	48.6901	48.7452	48.8004	48.85	48.9002	48.9503	49.0005	49.0475	49.0905	49.1335	49.1765	49.221	49.2655	49.3067	49.3446	49.3824	49.4198	49.4571	49.4945	49.5318	49.5652	49.5975	49.6298	49.6622	49.6945
774	46.3866	46.5411	46.6922	46.8382	46.9787	47.1176	47.2492	47.3813	47.5079	47.63	47.7527	47.8316	47.9112	47.9881	48.0599	48.1318	48.2	48.2677	48.3353	48.3977	48.4597	48.5212	48.5785	48.6336	48.6886	48.7437	48.7989	48.8485	48.8987	48.9488	48.999	49.046	49.089	49.132	49.175	49.2195	49.2641	49.3053	49.3432	49.381	49.4184	49.4557	49.4931	49.5304	49.5638	49.5962	49.6285	49.6608	49.6931
775	46.3852	46.5397	46.6908	46.8368	46.9773	47.1161	47.2477	47.3798	47.5064	47.6284	47.7512	47.83	47.9096	47.9866	48.0584	48.1303	48.1984	48.2662	48.3337	48.3962	48.4582	48.5197	48.577	48.632	48.6871	48.7422	48.7973	48.847	48.8972	48.9473	48.9975	49.0445	49.0875	49.1305	49.1736	49.2181	49.2626	49.3038	49.3417	49.3796	49.4169	49.4543	49.4916	49.529	49.5624	49.5948	49.6271	49.6594	49.6918
776	46.3837	46.5383	46.6893	46.8353	46.9758	47.1146	47.2462	47.3783	47.5049	47.6269	47.7497	47.8285	47.9081	47.9851	48.0569	48.1288	48.1969	48.2647	48.3322	48.3947	48.4566	48.5182	48.5755	48.6305	48.6856	48.7407	48.7958	48.8455	48.8957	48.9458	48.996	49.043	49.086	49.129	49.1721	49.2166	49.2611	49.3024	49.3403	49.3781	49.4155	49.4529	49.4902	49.5276	49.5611	49.5934	49.6257	49.6581	49.6904
777	46.3823	46.5368	46.6879	46.8339	46.9743	47.1131	47.2447	47.3768	47.5034	47.6254	47.7482	47.827	47.9066	47.9835	48.0553	48.1273	48.1954	48.2631	48.3307	48.3931	48.4551	48.5166	48.574	48.629	48.684	48.7391	48.7943	48.844	48.8942	48.9443	48.9945	49.0415	49.0845	49.1276	49.1706	49.2151	49.2597	49.3009	49.3388	49.3767	49.4141	49.4515	49.4888	49.5262	49.5597	49.592	49.6244	49.6567	49.6891
778	46.381	46.5355	46.6866	46.8325	46.973	47.1118	47.2433	47.3754	47.502	47.624	47.7468	47.8256	47.9052	47.9821	48.0539	48.1258	48.1939	48.2617	48.3292	48.3917	48.4537	48.5152	48.5725	48.6276	48.6826	48.7377	48.7929	48.8426	48.8928	48.943	48.9931	49.0401	49.0831	49.1262	49.1692	49.2138	49.2583	49.2996	49.3375	49.3754	49.4127	49.4501	49.4875	49.5249	49.5584	49.5907	49.6231	49.6555	49.6878
779	46.3798	46.5343	46.6854	46.8313	46.9718	47.1106	47.2421	47.3742	47.5008	47.6228	47.7455	47.8243	47.9039	47.9809	48.0527	48.1246	48.1927	48.2604	48.328	48.3905	48.4524	48.514	48.5713	48.6263	48.6814	48.7365	48.7917	48.8413	48.8915	48.9417	48.9919	49.0389	49.0819	49.125	49.168	49.2125	49.2571	49.2984	49.3363	49.3742	49.4115	49.4489	49.4863	49.5237	49.5572	49.5896	49.6219	49.6543	49.6867
780	46.3787	46.5332	46.6842	46.8301	46.9706	47.1094	47.2409	47.3729	47.4996	47.6216	47.7443	47.8231	47.9027	47.9796	48.0514	48.1233	48.1914	48.2592	48.3267	48.3892	48.4512	48.5127	48.57	48.6251	48.6801	48.7352	48.7904	48.8401	48.8903	48.9405	48.9907	49.0376	49.0807	49.1237	49.1668	49.2113	49.2559	49.2971	49.3351	49.373	49.4103	49.4477	49.4851	49.5225	49.556	49.5884	49.6208	49.6531	49.6855
781	46.3775	46.532	46.683	46.8289	46.9694	47.1082	47.2397	47.3717	47.4983	47.6203	47.743	47.8219	47.9014	47.9784	48.0502	48.1221	48.1902	48.2579	48.3255	48.3879	48.4499	48.5114	48.5688	48.6238	48.6789	48.734	48.7891	48.8388	48.889	48.9392	48.9894	49.0364	49.0794	49.1225	49.1656	49.2101	49.2547	49.2959	49.3339	49.3717	49.4092	49.4466	49.484	49.5214	49.5548	49.5872	49.6196	49.652	49.6844
782	46.3764	46.5308	46.6818	46.8278	46.9682	47.107	47.2385	47.3705	47.4971	47.6191	47.7418	47.8206	47.9002	47.9771	48.0489	48.1208	48.1889	48.2567	48.3242	48.3867	48.4486	48.5102	48.5675	48.6226	48.6776	48.7327	48.7879	48.8376	48.8878	48.938	48.9882	49.0351	49.0782	49.1213	49.1643	49.2089	49.2534	49.2947	49.3326	49.3705	49.408	49.4454	49.4828	49.5202	49.5537	49.5861	49.6184	49.6508	49.6832
783	46.3752	46.5297	46.6807	46.8266	46.967	47.1058	47.2373	47.3693	47.4959	47.6179	47.7406	47.8194	47.899	47.9759	48.0477	48.1196	48.1877	48.2554	48.323	48.3854	48.4474	48.5089	48.5662	48.6213	48.6763	48.7315	48.7866	48.8363	48.8865	48.9367	48.9869	49.0339	49.077	49.12	49.1631	49.2076	49.2522	49.2935	49.3314	49.3693	49.4068	49.4442	49.4816	49.519	49.5525	49.5849	49.6173	49.6497	49.6821
784	46.3741	46.5285	46.6795	46.8254	46.9658	47.1046	47.2361	47.3681	47.4946	47.6166	47.7393	47.8181	47.8977	47.9746	48.0464	48.1183	48.1864	48.2542	48.3217	48.3842	48.4461	48.5077	48.565	48.62	48.6751	48.7302	48.7854	48.8351	48.8853	48.9355	48.9857	49.0327	49.0757	49.1188	49.1619	49.2064	49.251	49.2923	49.3302	49.3681	49.4056	49.443	49.4804	49.5178	49.5513	49.5837	49.6161	49.6485	49.6809
785	46.3729	46.5273	46.6783	46.8242	46.9646	47.1033	47.2349	47.3669	47.4934	47.6154	47.7381	47.8169	47.8965	47.9734	48.0452	48.1171	48.1852	48.2529	48.3204	48.3829	48.4449	48.5064	48.5637	48.6188	48.6738	48.7289	48.7841	48.8338	48.884	48.9342	48.9844	49.0314	49.0745	49.1176	49.1606	49.2052	49.2498	49.2911	49.329	49.3669	49.4044	49.4418	49.4792	49.5166	49.5501	49.5825	49.6149	49.6474	49.6798
786	46.3717	46.5262	46.6771	46.823	46.9634	47.1021	47.2336	47.3656	47.4922	47.6142	47.7369	47.8156	47.8952	47.9721	48.0439	48.1158	48.1839	48.2517	48.3192	48.3816	48.4436	48.5051	48.5625	48.6175	48.6726	48.7277	48.7829	48.8326	48.8828	48.933	48.9832	49.0302	49.0733	49.1163	49.1594	49.204	49.2486	49.2898	49.3278	49.3657	49.4032	49.4406	49.478	49.5154	49.549	49.5814	49.6138	49.6462	49.6786
787	46.3706	46.525	46.676	46.8218	46.9622	47.1009	47.2324	47.3644	47.491	47.6129	47.7356	47.8144	47.894	47.9709	48.0427	48.1146	48.1826	48.2504	48.3179	48.3804	48.4424	48.5039	48.5612	48.6163	48.6713	48.7264	48.7816	48.8313	48.8815	48.9317	48.982	49.029	49.072	49.1151	49.1582	49.2027	49.2473	49.2886	49.3266	49.3645	49.402	49.4394	49.4768	49.5143	49.5478	49.5802	49.6126	49.645	49.6775
788	46.3694	46.5238	46.6748	46.8206	46.961	47.0997	47.2312	47.3632	47.4897	47.6117	47.7344	47.8132	47.8927	47.9696	48.0414	48.1133	48.1814	48.2491	48.3167	48.3791	48.4411	48.5026	48.56	48.615	48.6701	48.7252	48.7804	48.8301	48.8803	48.9305	48.9807	49.0277	49.0708	49.1139	49.157	49.2015	49.2461	49.2874	49.3254	49.3633	49.4008	49.4382	49.4756	49.5131	49.5466	49.579	49.6115	49.6439	49.6763
789	46.3683	46.5227	46.6736	46.8194	46.9598	47.0985	47.23	47.362	47.4885	47.6105	47.7331	47.8119	47.8915	47.9684	48.0402	48.112	48.1801	48.2479	48.3154	48.3779	48.4398	48.5014	48.5587	48.6138	48.6688	48.7239	48.7791	48.8288	48.879	48.9293	48.9795	49.0265	49.0696	49.1126	49.1557	49.2003	49.2449	49.2862	49.3242	49.3621	49.3996	49.437	49.4745	49.5119	49.5454	49.5779	49.6103	49.6427	49.6752
790	46.3671	46.5215	46.6724	46.8182	46.9586	47.0973	47.2288	47.3608	47.4873	47.6092	47.7319	47.8107	47.8902	47.9671	48.0389	48.1108	48.1789	48.2466	48.3141	48.3766	48.4386	48.5001	48.5574	48.6125	48.6676	48.7227	48.7779	48.8276	48.8778	48.928	48.9782	49.0252	49.0683	49.1114	49.1545	49.1991	49.2437	49.285	49.323	49.3609	49.3984	49.4358	49.4733	49.5107	49.5443	49.5767	49.6091	49.6416	49.674
791	46.3659	46.5203	46.6712	46.8171	46.9574	47.0961	47.2276	47.3595	47.4861	47.608	47.7307	47.8094	47.889	47.9659	48.0377	48.1095	48.1776	48.2454	48.3129	48.3754	48.4373	48.4989	48.5562	48.6112	48.6663	48.7214	48.7766	48.8263	48.8765	48.9268	48.977	49.024	49.0671	49.1102	49.1533	49.1979	49.2425	49.2838	49.3218	49.3597	49.3972	49.4346	49.4721	49.5095	49.5431	49.5755	49.608	49.6404	49.6729
792	46.3648	46.5191	46.6701	46.8159	46.9562	47.0949	47.2264	47.3583	47.4848	47.6068	47.7294	47.8082	47.8877	47.9646	48.0364	48.1083	48.1764	48.2441	48.3116	48.3741	48.4361	48.4976	48.5549	48.61	48.6651	48.7202	48.7754	48.8251	48.8753	48.9255	48.9757	49.0228	49.0659	49.109	49.1521	49.1966	49.2413	49.2826	49.3206	49.3585	49.396	49.4334	49.4709	49.5084	49.5419	49.5744	49.6068	49.6393	49.6717
793	46.3636	46.518	46.6689	46.8147	46.955	47.0937	47.2252	47.3571	47.4836	47.6055	47.7282	47.807	47.8865	47.9634	48.0351	48.107	48.1751	48.2429	48.3104	48.3728	48.4348	48.4963	48.5537	48.6087	48.6638	48.7189	48.7741	48.8238	48.8741	48.9243	48.9745	49.0215	49.0646	49.1077	49.1508	49.1954	49.24	49.2813	49.3193	49.3573	49.3948	49.4322	49.4697	49.5072	49.5407	49.5732	49.6056	49.6381	49.6706
794	46.3625	46.5168	46.6677	46.8135	46.9538	47.0925	47.2239	47.3559	47.4824	47.6043	47.7269	47.8057	47.8852	47.9621	48.0339	48.1058	48.1739	48.2416	48.3091	48.3716	48.4335	48.4951	48.5524	48.6075	48.6625	48.7177	48.7729	48.8226	48.8728	48.923	48.9733	49.0203	49.0634	49.1065	49.1496	49.1942	49.2388	49.2801	49.3181	49.3561	49.3936	49.431	49.4685	49.506	49.5396	49.572	49.6045	49.6369	49.6694
795	46.3613	46.5156	46.6665	46.8123	46.9526	47.0913	47.2227	47.3547	47.4812	47.6031	47.7257	47.8045	47.884	47.9609	48.0326	48.1045	48.1726	48.2403	48.3079	48.3703	48.4323	48.4938	48.5512	48.6062	48.6613	48.7164	48.7716	48.8213	48.8716	48.9218	48.972	49.019	49.0621	49.1053	49.1484	49.193	49.2376	49.2789	49.3169	49.3549	49.3924	49.4298	49.4673	49.5048	49.5384	49.5708	49.6033	49.6358	49.6683
796	46.3601	46.5145	46.6653	46.8111	46.9514	47.0901	47.2215	47.3534	47.4799	47.6018	47.7245	47.8032	47.8828	47.9596	48.0314	48.1033	48.1713	48.2391	48.3066	48.3691	48.431	48.4926	48.5499	48.605	48.66	48.7152	48.7704	48.8201	48.8703	48.9205	48.9708	49.0178	49.0609	49.104	49.1471	49.1917	49.2364	49.2777	49.3157	49.3537	49.3912	49.4287	49.4661	49.5036	49.5372	49.5697	49.6022	49.6346	49.6671
797	46.359	46.5133	46.6642	46.8099	46.9502	47.0889	47.2203	47.3522	47.4787	47.6006	47.7232	47.802	47.8815	47.9584	48.0301	48.102	48.1701	48.2378	48.3053	48.3678	48.4298	48.4913	48.5486	48.6037	48.6588	48.7139	48.7691	48.8188	48.8691	48.9193	48.9695	49.0166	49.0597	49.1028	49.1459	49.1905	49.2352	49.2765	49.3145	49.3525	49.39	49.4275	49.465	49.5024	49.536	49.5685	49.601	49.6335	49.666
798	46.3578	46.5121	46.663	46.8087	46.949	47.0877	47.2191	47.351	47.4775	47.5994	47.722	47.8007	47.8803	47.9571	48.0289	48.1008	48.1688	48.2366	48.3041	48.3665	48.4285	48.49	48.5474	48.6025	48.6575	48.7126	48.7678	48.8176	48.8678	48.9181	48.9683	49.0153	49.0584	49.1016	49.1447	49.1893	49.2339	49.2753	49.3133	49.3513	49.3888	49.4263	49.4638	49.5013	49.5349	49.5673	49.5998	49.6323	49.6648
799	46.3567	46.511	46.6618	46.8076	46.9479	47.0865	47.2179	47.3498	47.4763	47.5981	47.7207	47.7995	47.879	47.9559	48.0276	48.0995	48.1676	48.2353	48.3028	48.3653	48.4273	48.4888	48.5461	48.6012	48.6563	48.7114	48.7666	48.8163	48.8666	48.9168	48.9671	49.0141	49.0572	49.1003	49.1435	49.1881	49.2327	49.2741	49.3121	49.3501	49.3876	49.4251	49.4626	49.5001	49.5337	49.5662	49.5987	49.6312	49.6637
800	46.3555	46.5098	46.6606	46.8064	46.9467	47.0853	47.2167	47.3486	47.475	47.5969	47.7195	47.7983	47.8778	47.9546	48.0264	48.0983	48.1663	48.2341	48.3016	48.364	48.426	48.4875	48.5449	48.5999	48.655	48.7101	48.7653	48.8151	48.8653	48.9156	48.9658	49.0128	49.056	49.0991	49.1422	49.1868	49.2315	49.2728	49.3109	49.3489	49.3864	49.4239	49.4614	49.4989	49.5325	49.565	49.5975	49.63	49.6625
801	46.3544	46.5086	46.6595	46.8052	46.9455	47.0841	47.2155	47.3473	47.4738	47.5957	47.7183	47.797	47.8765	47.9534	48.0251	48.097	48.1651	48.2328	48.3003	48.3628	48.4247	48.4863	48.5436	48.5987	48.6538	48.7089	48.7641	48.8138	48.8641	48.9143	48.9646	49.0116	49.0547	49.0979	49.141	49.1856	49.2303	49.2716	49.3097	49.3477	49.3852	49.4227	49.4602	49.4977	49.5313	49.5638	49.5963	49.6289	49.6614
802	46.3532	46.5075	46.6583	46.804	46.9443	47.0829	47.2142	47.3461	47.4726	47.5944	47.717	47.7958	47.8753	47.9521	48.0239	48.0957	48.1638	48.2315	48.2991	48.3615	48.4235	48.485	48.5424	48.5974	48.6525	48.7076	48.7628	48.8126	48.8628	48.9131	48.9633	49.0104	49.0535	49.0966	49.1398	49.1844	49.2291	49.2704	49.3085	49.3465	49.384	49.4215	49.459	49.4965	49.5301	49.5627	49.5952	49.6277	49.6602
803	46.352	46.5063	46.6571	46.8028	46.9431	47.0817	47.213	47.3449	47.4713	47.5932	47.7158	47.7945	47.874	47.9509	48.0226	48.0945	48.1626	48.2303	48.2978	48.3603	48.4222	48.4838	48.5411	48.5962	48.6512	48.7064	48.7616	48.8113	48.8616	48.9118	48.9621	49.0091	49.0523	49.0954	49.1385	49.1832	49.2278	49.2692	49.3072	49.3452	49.3828	49.4203	49.4578	49.4953	49.529	49.5615	49.594	49.6265	49.6591
804	46.3509	46.5051	46.6559	46.8016	46.9419	47.0805	47.2118	47.3437	47.4701	47.592	47.7145	47.7933	47.8728	47.9496	48.0214	48.0932	48.1613	48.229	48.2965	48.359	48.421	48.4825	48.5398	48.5949	48.65	48.7051	48.7603	48.8101	48.8603	48.9106	48.9608	49.0079	49.051	49.0942	49.1373	49.1819	49.2266	49.268	49.306	49.344	49.3816	49.4191	49.4566	49.4942	49.5278	49.5603	49.5929	49.6254	49.6579
805	46.3497	46.504	46.6547	46.8004	46.9407	47.0793	47.2106	47.3425	47.4689	47.5907	47.7133	47.792	47.8715	47.9484	48.0201	48.092	48.1601	48.2278	48.2953	48.3577	48.4197	48.4812	48.5386	48.5937	48.6487	48.7039	48.7591	48.8088	48.8591	48.9093	48.9596	49.0066	49.0498	49.0929	49.1361	49.1807	49.2254	49.2668	49.3048	49.3428	49.3804	49.4179	49.4554	49.493	49.5266	49.5592	49.5917	49.6242	49.6568
806	46.3486	46.5028	46.6536	46.7992	46.9395	47.0781	47.2094	47.3412	47.4677	47.5895	47.7121	47.7908	47.8703	47.9471	48.0189	48.0907	48.1588	48.2265	48.294	48.3565	48.4184	48.48	48.5373	48.5924	48.6475	48.7026	48.7578	48.8076	48.8578	48.9081	48.9584	49.0054	49.0486	49.0917	49.1349	49.1795	49.2242	49.2656	49.3036	49.3416	49.3792	49.4167	49.4543	49.4918	49.5254	49.558	49.5905	49.6231	49.6556
807	46.3474	46.5016	46.6524	46.7981	46.9383	47.0768	47.2082	47.34	47.4664	47.5883	47.7108	47.7896	47.869	47.9459	48.0176	48.0895	48.1575	48.2253	48.2928	48.3552	48.4172	48.4787	48.5361	48.5911	48.6462	48.7014	48.7566	48.8063	48.8566	48.9068	48.9571	49.0042	49.0473	49.0905	49.1336	49.1783	49.223	49.2643	49.3024	49.3404	49.378	49.4155	49.4531	49.4906	49.5243	49.5568	49.5894	49.6219	49.6545
808	46.3462	46.5004	46.6512	46.7969	46.9371	47.0756	47.207	47.3388	47.4652	47.587	47.7096	47.7883	47.8678	47.9447	48.0164	48.0882	48.1563	48.224	48.2915	48.354	48.4159	48.4775	48.5348	48.5899	48.645	48.7001	48.7553	48.8051	48.8553	48.9056	48.9559	49.0029	49.0461	49.0893	49.1324	49.1771	49.2217	49.2631	49.3012	49.3392	49.3768	49.4143	49.4519	49.4894	49.5231	49.5556	49.5882	49.6208	49.6533
809	46.3451	46.4993	46.65	46.7957	46.9359	47.0744	47.2058	47.3376	47.464	47.5858	47.7084	47.7871	47.8666	47.9434	48.0151	48.087	48.155	48.2228	48.2902	48.3527	48.4147	48.4762	48.5335	48.5886	48.6437	48.6989	48.7541	48.8038	48.8541	48.9044	48.9546	49.0017	49.0449	49.088	49.1312	49.1758	49.2205	49.2619	49.3	49.338	49.3756	49.4131	49.4507	49.4883	49.5219	49.5545	49.587	49.6196	49.6522
810	46.3439	46.4981	46.6488	46.7945	46.9347	47.0732	47.2046	47.3364	47.4628	47.5846	47.7071	47.7858	47.8653	47.9422	48.0139	48.0857	48.1538	48.2215	48.289	48.3514	48.4134	48.4749	48.5323	48.5874	48.6425	48.6976	48.7528	48.8026	48.8528	48.9031	48.9534	49.0005	49.0436	49.0868	49.13	49.1746	49.2193	49.2607	49.2988	49.3368	49.3744	49.4119	49.4495	49.4871	49.5207	49.5533	49.5859	49.6184	49.651
811	46.3428	46.4969	46.6477	46.7933	46.9335	47.072	47.2033	47.3351	47.4615	47.5834	47.7059	47.7846	47.8641	47.9409	48.0126	48.0845	48.1525	48.2202	48.2877	48.3502	48.4122	48.4737	48.531	48.5861	48.6412	48.6963	48.7516	48.8013	48.8516	48.9019	48.9521	48.9992	49.0424	49.0856	49.1287	49.1734	49.2181	49.2595	49.2976	49.3356	49.3732	49.4108	49.4483	49.4859	49.5196	49.5521	49.5847	49.6173	49.6499
812	46.3416	46.4958	46.6465	46.7921	46.9323	47.0708	47.2021	47.3339	47.4603	47.5821	47.7046	47.7833	47.8628	47.9397	48.0114	48.0832	48.1513	48.219	48.2865	48.3489	48.4109	48.4724	48.5298	48.5849	48.6399	48.6951	48.7503	48.8001	48.8503	48.9006	48.9509	48.998	49.0411	49.0843	49.1275	49.1722	49.2169	49.2583	49.2964	49.3344	49.372	49.4096	49.4471	49.4847	49.5184	49.551	49.5835	49.6161	49.6487
813	46.3404	46.4946	46.6453	46.7909	46.9311	47.0696	47.2009	47.3327	47.4591	47.5809	47.7034	47.7821	47.8616	47.9384	48.0101	48.082	48.15	48.2177	48.2852	48.3477	48.4096	48.4712	48.5285	48.5836	48.6387	48.6938	48.7491	48.7988	48.8491	48.8994	48.9497	48.9967	49.0399	49.0831	49.1263	49.1709	49.2156	49.257	49.2951	49.3332	49.3708	49.4084	49.4459	49.4835	49.5172	49.5498	49.5824	49.615	49.6476
814	46.3393	46.4934	46.6441	46.7897	46.9299	47.0684	47.1997	47.3315	47.4579	47.5797	47.7022	47.7809	47.8603	47.9372	48.0089	48.0807	48.1488	48.2165	48.284	48.3464	48.4084	48.4699	48.5273	48.5823	48.6374	48.6926	48.7478	48.7976	48.8479	48.8981	48.9484	48.9955	49.0387	49.0819	49.125	49.1697	49.2144	49.2558	49.2939	49.332	49.3696	49.4072	49.4448	49.4823	49.516	49.5486	49.5812	49.6138	49.6464
815	46.3381	46.4923	46.643	46.7886	46.9287	47.0672	47.1985	47.3303	47.4566	47.5784	47.7009	47.7796	47.8591	47.9359	48.0076	48.0794	48.1475	48.2152	48.2827	48.3452	48.4071	48.4687	48.526	48.5811	48.6362	48.6913	48.7466	48.7963	48.8466	48.8969	48.9472	48.9943	49.0374	49.0806	49.1238	49.1685	49.2132	49.2546	49.2927	49.3308	49.3684	49.406	49.4436	49.4812	49.5149	49.5475	49.5801	49.6127	49.6453
816	46.337	46.4911	46.6418	46.7874	46.9275	47.066	47.1973	47.329	47.4554	47.5772	47.6997	47.7784	47.8578	47.9347	48.0064	48.0782	48.1462	48.214	48.2814	48.3439	48.4059	48.4674	48.5247	48.5798	48.6349	48.6901	48.7453	48.7951	48.8454	48.8956	48.9459	48.993	49.0362	49.0794	49.1226	49.1673	49.212	49.2534	49.2915	49.3296	49.3672	49.4048	49.4424	49.48	49.5137	49.5463	49.5789	49.6115	49.6441
817	46.3358	46.4899	46.6406	46.7862	46.9263	47.0648	47.1961	47.3278	47.4542	47.576	47.6984	47.7771	47.8566	47.9334	48.0051	48.0769	48.145	48.2127	48.2802	48.3426	48.4046	48.4661	48.5235	48.5786	48.6337	48.6888	48.744	48.7938	48.8441	48.8944	48.9447	48.9918	49.035	49.0782	49.1214	49.166	49.2108	49.2522	49.2903	49.3284	49.366	49.4036	49.4412	49.4788	49.5125	49.5451	49.5777	49.6103	49.643
818	46.3346	46.4888	46.6394	46.785	46.9251	47.0636	47.1949	47.3266	47.453	47.5747	47.6972	47.7759	47.8553	47.9322	48.0039	48.0757	48.1437	48.2114	48.2789	48.3414	48.4033	48.4649	48.5222	48.5773	48.6324	48.6876	48.7428	48.7926	48.8429	48.8932	48.9434	48.9905	49.0337	49.0769	49.1201	49.1648	49.2095	49.251	49.2891	49.3272	49.3648	49.4024	49.44	49.4776	49.5113	49.544	49.5766	49.6092	49.6418
819	46.3335	46.4876	46.6382	46.7838	46.9239	47.0624	47.1936	47.3254	47.4517	47.5735	47.696	47.7746	47.8541	47.9309	48.0026	48.0744	48.1425	48.2102	48.2777	48.3401	48.4021	48.4636	48.521	48.5761	48.6312	48.6863	48.7415	48.7913	48.8416	48.8919	48.9422	48.9893	49.0325	49.0757	49.1189	49.1636	49.2083	49.2498	49.2879	49.326	49.3636	49.4012	49.4388	49.4764	49.5102	49.5428	49.5754	49.608	49.6407
820	46.3323	46.4864	46.6371	46.7826	46.9227	47.0612	47.1924	47.3242	47.4505	47.5723	47.6947	47.7734	47.8529	47.9297	48.0014	48.0732	48.1412	48.2089	48.2764	48.3389	48.4008	48.4624	48.5197	48.5748	48.6299	48.6851	48.7403	48.7901	48.8404	48.8907	48.941	48.9881	49.0313	49.0745	49.1177	49.1624	49.2071	49.2485	49.2867	49.3248	49.3624	49.4	49.4376	49.4753	49.509	49.5416	49.5742	49.6069	49.6395
821	46.3312	46.4853	46.6359	46.7814	46.9215	47.06	47.1912	47.323	47.4493	47.571	47.6935	47.7722	47.8516	47.9284	48.0001	48.0719	48.14	48.2077	48.2752	48.3376	48.3996	48.4611	48.5185	48.5736	48.6286	48.6838	48.739	48.7888	48.8391	48.8894	48.9397	48.9868	49.03	49.0732	49.1165	49.1611	49.2059	49.2473	49.2855	49.3236	49.3612	49.3988	49.4364	49.4741	49.5078	49.5404	49.5731	49.6057	49.6384
822	46.33	46.4841	46.6347	46.7802	46.9203	47.0588	47.19	47.3217	47.448	47.5698	47.6922	47.7709	47.8504	47.9272	47.9989	48.0707	48.1387	48.2064	48.2739	48.3364	48.3983	48.4598	48.5172	48.5723	48.6274	48.6825	48.7378	48.7876	48.8379	48.8882	48.9385	48.9856	49.0288	49.072	49.1152	49.1599	49.2047	49.2461	49.2843	49.3224	49.36	49.3976	49.4353	49.4729	49.5066	49.5393	49.5719	49.6046	49.6372
823	46.3289	46.4829	46.6335	46.7791	46.9191	47.0576	47.1888	47.3205	47.4468	47.5686	47.691	47.7697	47.8491	47.9259	47.9976	48.0694	48.1375	48.2052	48.2726	48.3351	48.3971	48.4586	48.5159	48.571	48.6261	48.6813	48.7365	48.7863	48.8366	48.8869	48.9372	48.9843	49.0276	49.0708	49.114	49.1587	49.2034	49.2449	49.2831	49.3212	49.3588	49.3964	49.4341	49.4717	49.5055	49.5381	49.5708	49.6034	49.6361
824	46.3277	46.4817	46.6323	46.7779	46.9179	47.0564	47.1876	47.3193	47.4456	47.5673	47.6898	47.7684	47.8479	47.9247	47.9964	48.0682	48.1362	48.2039	48.2714	48.3338	48.3958	48.4573	48.5147	48.5698	48.6249	48.68	48.7353	48.7851	48.8354	48.8857	48.936	48.9831	49.0263	49.0695	49.1128	49.1575	49.2022	49.2437	49.2818	49.32	49.3576	49.3952	49.4329	49.4705	49.5043	49.5369	49.5696	49.6023	49.6349
825	46.3265	46.4806	46.6312	46.7767	46.9168	47.0552	47.1864	47.3181	47.4444	47.5661	47.6885	47.7672	47.8466	47.9234	47.9951	48.0669	48.1349	48.2026	48.2701	48.3326	48.3945	48.4561	48.5134	48.5685	48.6236	48.6788	48.734	48.7838	48.8341	48.8844	48.9348	48.9819	49.0251	49.0683	49.1115	49.1563	49.201	49.2425	49.2806	49.3187	49.3564	49.394	49.4317	49.4693	49.5031	49.5358	49.5684	49.6011	49.6338
826	46.3254	46.4794	46.63	46.7755	46.9156	47.054	47.1852	47.3169	47.4431	47.5649	47.6873	47.7659	47.8454	47.9222	47.9938	48.0657	48.1337	48.2014	48.2689	48.3313	48.3933	48.4548	48.5122	48.5673	48.6224	48.6775	48.7328	48.7826	48.8329	48.8832	48.9335	48.9806	49.0239	49.0671	49.1103	49.155	49.1998	49.2413	49.2794	49.3175	49.3552	49.3928	49.4305	49.4682	49.5019	49.5346	49.5673	49.5999	49.6326
827	46.3242	46.4782	46.6288	46.7743	46.9144	47.0528	47.1839	47.3156	47.4419	47.5636	47.6861	47.7647	47.8441	47.9209	47.9926	48.0644	48.1324	48.2001	48.2676	48.3301	48.392	48.4536	48.5109	48.566	48.6211	48.6763	48.7315	48.7813	48.8316	48.882	48.9323	48.9794	49.0226	49.0659	49.1091	49.1538	49.1986	49.24	49.2782	49.3163	49.354	49.3917	49.4293	49.467	49.5007	49.5334	49.5661	49.5988	49.6315
828	46.3231	46.4771	46.6276	46.7731	46.9132	47.0516	47.1827	47.3144	47.4407	47.5624	47.6848	47.7635	47.8429	47.9197	47.9913	48.0631	48.1312	48.1989	48.2663	48.3288	48.3908	48.4523	48.5097	48.5648	48.6199	48.675	48.7303	48.7801	48.8304	48.8807	48.931	48.9781	49.0214	49.0646	49.1079	49.1526	49.1973	49.2388	49.277	49.3151	49.3528	49.3905	49.4281	49.4658	49.4996	49.5323	49.5649	49.5976	49.6303
829	46.3219	46.4759	46.6265	46.7719	46.912	47.0503	47.1815	47.3132	47.4395	47.5612	47.6836	47.7622	47.8416	47.9184	47.9901	48.0619	48.1299	48.1976	48.2651	48.3275	48.3895	48.451	48.5084	48.5635	48.6186	48.6738	48.729	48.7788	48.8291	48.8795	48.9298	48.9769	49.0201	49.0634	49.1066	49.1514	49.1961	49.2376	49.2758	49.3139	49.3516	49.3893	49.4269	49.4646	49.4984	49.5311	49.5638	49.5965	49.6292
830	46.3207	46.4747	46.6253	46.7707	46.9108	47.0491	47.1803	47.312	47.4382	47.5599	47.6823	47.761	47.8404	47.9172	47.9888	48.0606	48.1287	48.1964	48.2638	48.3263	48.3882	48.4498	48.5071	48.5622	48.6174	48.6725	48.7278	48.7776	48.8279	48.8782	48.9285	48.9757	49.0189	49.0622	49.1054	49.1501	49.1949	49.2364	49.2746	49.3127	49.3504	49.3881	49.4258	49.4634	49.4972	49.5299	49.5626	49.5953	49.628
831	46.3196	46.4736	46.6241	46.7696	46.9096	47.0479	47.1791	47.3108	47.437	47.5587	47.6811	47.7597	47.8391	47.9159	47.9876	48.0594	48.1274	48.1951	48.2626	48.325	48.387	48.4485	48.5059	48.561	48.6161	48.6713	48.7265	48.7763	48.8266	48.877	48.9273	48.9744	49.0177	49.0609	49.1042	49.1489	49.1937	49.2352	49.2734	49.3115	49.3492	49.3869	49.4246	49.4622	49.496	49.5287	49.5615	49.5942	49.6269
832	46.3184	46.4724	46.6229	46.7684	46.9084	47.0467	47.1779	47.3095	47.4358	47.5575	47.6799	47.7585	47.8379	47.9147	47.9863	48.0581	48.1262	48.1938	48.2613	48.3238	48.3857	48.4473	48.5046	48.5597	48.6148	48.67	48.7253	48.7751	48.8254	48.8757	48.9261	48.9732	49.0164	49.0597	49.103	49.1477	49.1925	49.234	49.2722	49.3103	49.348	49.3857	49.4234	49.4611	49.4949	49.5276	49.5603	49.593	49.6257
833	46.3173	46.4712	46.6217	46.7672	46.9072	47.0455	47.1767	47.3083	47.4346	47.5562	47.6786	47.7572	47.8367	47.9134	47.9851	48.0569	48.1249	48.1926	48.2601	48.3225	48.3845	48.446	48.5034	48.5585	48.6136	48.6688	48.724	48.7738	48.8241	48.8745	48.9248	48.9719	49.0152	49.0585	49.1017	49.1465	49.1913	49.2327	49.271	49.3091	49.3468	49.3845	49.4222	49.4599	49.4937	49.5264	49.5591	49.5918	49.6246
834	46.3161	46.4701	46.6206	46.766	46.906	47.0443	47.1755	47.3071	47.4333	47.555	47.6774	47.756	47.8354	47.9122	47.9838	48.0556	48.1236	48.1913	48.2588	48.3213	48.3832	48.4447	48.5021	48.5572	48.6123	48.6675	48.7228	48.7726	48.8229	48.8732	48.9236	48.9707	49.014	49.0572	49.1005	49.1452	49.19	49.2315	49.2697	49.3079	49.3456	49.3833	49.421	49.4587	49.4925	49.5252	49.558	49.5907	49.6234
835	46.3149	46.4689	46.6194	46.7648	46.9048	47.0431	47.1743	47.3059	47.4321	47.5538	47.6761	47.7548	47.8342	47.9109	47.9826	48.0544	48.1224	48.1901	48.2575	48.32	48.382	48.4435	48.5008	48.556	48.6111	48.6662	48.7215	48.7713	48.8217	48.872	48.9223	48.9695	49.0127	49.056	49.0993	49.144	49.1888	49.2303	49.2685	49.3067	49.3444	49.3821	49.4198	49.4575	49.4913	49.5241	49.5568	49.5895	49.6223
836	46.3138	46.4677	46.6182	46.7636	46.9036	47.0419	47.173	47.3047	47.4309	47.5525	47.6749	47.7535	47.8329	47.9097	47.9813	48.0531	48.1211	48.1888	48.2563	48.3187	48.3807	48.4422	48.4996	48.5547	48.6098	48.665	48.7202	48.7701	48.8204	48.8707	48.9211	48.9682	49.0115	49.0548	49.098	49.1428	49.1876	49.2291	49.2673	49.3055	49.3432	49.3809	49.4186	49.4563	49.4902	49.5229	49.5556	49.5884	49.6211
837	46.3126	46.4665	46.617	46.7624	46.9024	47.0407	47.1718	47.3034	47.4297	47.5513	47.6737	47.7523	47.8317	47.9084	47.9801	48.0519	48.1199	48.1876	48.255	48.3175	48.3794	48.441	48.4983	48.5534	48.6086	48.6637	48.719	48.7688	48.8192	48.8695	48.9198	48.967	49.0103	49.0535	49.0968	49.1416	49.1864	49.2279	49.2661	49.3043	49.342	49.3797	49.4174	49.4552	49.489	49.5217	49.5545	49.5872	49.62
838	46.3115	46.4654	46.6158	46.7612	46.9012	47.0395	47.1706	47.3022	47.4284	47.5501	47.6724	47.751	47.8304	47.9072	47.9788	48.0506	48.1186	48.1863	48.2538	48.3162	48.3782	48.4397	48.4971	48.5522	48.6073	48.6625	48.7177	48.7676	48.8179	48.8683	48.9186	48.9658	49.009	49.0523	49.0956	49.1404	49.1852	49.2267	49.2649	49.3031	49.3408	49.3785	49.4162	49.454	49.4878	49.5206	49.5533	49.5861	49.6188
839	46.3103	46.4642	46.6147	46.7601	46.9	47.0383	47.1694	47.301	47.4272	47.5488	47.6712	47.7498	47.8292	47.9059	47.9776	48.0494	48.1174	48.1851	48.2525	48.315	48.3769	48.4385	48.4958	48.5509	48.6061	48.6612	48.7165	48.7663	48.8167	48.867	48.9174	48.9645	49.0078	49.0511	49.0944	49.1391	49.1839	49.2255	49.2637	49.3019	49.3396	49.3773	49.4151	49.4528	49.4866	49.5194	49.5521	49.5849	49.6177
840	46.3092	46.463	46.6135	46.7589	46.8988	47.0371	47.1682	47.2998	47.426	47.5476	47.6699	47.7486	47.8279	47.9047	47.9763	48.0481	48.1161	48.1838	48.2513	48.3137	48.3757	48.4372	48.4946	48.5497	48.6048	48.66	48.7152	48.7651	48.8154	48.8658	48.9161	48.9633	49.0066	49.0498	49.0931	49.1379	49.1827	49.2242	49.2625	49.3007	49.3384	49.3761	49.4139	49.4516	49.4855	49.5182	49.551	49.5837	49.6165
841	46.308	46.4619	46.6123	46.7577	46.8976	47.0359	47.167	47.2986	47.4247	47.5464	47.6687	47.7473	47.8267	47.9034	47.9751	48.0468	48.1149	48.1825	48.25	48.3124	48.3744	48.4359	48.4933	48.5484	48.6035	48.6587	48.714	48.7638	48.8142	48.8645	48.9149	48.962	49.0053	49.0486	49.0919	49.1367	49.1815	49.223	49.2613	49.2995	49.3372	49.3749	49.4127	49.4504	49.4843	49.5171	49.5498	49.5826	49.6154
842	46.3068	46.4607	46.6111	46.7565	46.8964	47.0347	47.1658	47.2973	47.4235	47.5451	47.6675	47.7461	47.8254	47.9022	47.9738	48.0456	48.1136	48.1813	48.2487	48.3112	48.3731	48.4347	48.492	48.5472	48.6023	48.6575	48.7127	48.7626	48.8129	48.8633	48.9136	48.9608	49.0041	49.0474	49.0907	49.1355	49.1803	49.2218	49.2601	49.2983	49.336	49.3738	49.4115	49.4492	49.4831	49.5159	49.5487	49.5814	49.6142
843	46.3057	46.4595	46.61	46.7553	46.8952	47.0335	47.1646	47.2961	47.4223	47.5439	47.6662	47.7448	47.8242	47.9009	47.9726	48.0443	48.1123	48.18	48.2475	48.3099	48.3719	48.4334	48.4908	48.5459	48.601	48.6562	48.7115	48.7613	48.8117	48.862	48.9124	48.9596	49.0029	49.0462	49.0894	49.1342	49.1791	49.2206	49.2589	49.2971	49.3348	49.3726	49.4103	49.4481	49.4819	49.5147	49.5475	49.5803	49.6131
844	46.3045	46.4584	46.6088	46.7541	46.894	47.0323	47.1633	47.2949	47.4211	47.5427	47.665	47.7436	47.8229	47.8997	47.9713	48.0431	48.1111	48.1788	48.2462	48.3087	48.3706	48.4322	48.4895	48.5447	48.5998	48.655	48.7102	48.7601	48.8104	48.8608	48.9111	48.9583	49.0016	49.0449	49.0882	49.133	49.1778	49.2194	49.2576	49.2959	49.3336	49.3714	49.4091	49.4469	49.4808	49.5135	49.5463	49.5791	49.6119
845	46.3034	46.4572	46.6076	46.7529	46.8928	47.0311	47.1621	47.2937	47.4198	47.5414	47.6637	47.7423	47.8217	47.8984	47.9701	48.0418	48.1098	48.1775	48.245	48.3074	48.3694	48.4309	48.4883	48.5434	48.5985	48.6537	48.709	48.7588	48.8092	48.8595	48.9099	48.9571	49.0004	49.0437	49.087	49.1318	49.1766	49.2182	49.2564	49.2947	49.3324	49.3702	49.4079	49.4457	49.4796	49.5124	49.5452	49.578	49.6108
846	46.3022	46.456	46.6064	46.7517	46.8916	47.0299	47.1609	47.2925	47.4186	47.5402	47.6625	47.7411	47.8205	47.8972	47.9688	48.0406	48.1086	48.1763	48.2437	48.3062	48.3681	48.4296	48.487	48.5421	48.5973	48.6524	48.7077	48.7576	48.8079	48.8583	48.9087	48.9558	48.9991	49.0425	49.0858	49.1306	49.1754	49.217	49.2552	49.2935	49.3312	49.369	49.4067	49.4445	49.4784	49.5112	49.544	49.5768	49.6096
847	46.301	46.4549	46.6052	46.7505	46.8904	47.0287	47.1597	47.2912	47.4174	47.539	47.6613	47.7399	47.8192	47.8959	47.9676	48.0393	48.1073	48.175	48.2425	48.3049	48.3669	48.4284	48.4858	48.5409	48.596	48.6512	48.7065	48.7563	48.8067	48.8571	48.9074	48.9546	48.9979	49.0412	49.0845	49.1293	49.1742	49.2157	49.254	49.2922	49.33	49.3678	49.4056	49.4433	49.4772	49.51	49.5428	49.5757	49.6085
848	46.2999	46.4537	46.6041	46.7494	46.8892	47.0275	47.1585	47.29	47.4162	47.5377	47.66	47.7386	47.818	47.8947	47.9663	48.0381	48.1061	48.1737	48.2412	48.3036	48.3656	48.4271	48.4845	48.5396	48.5948	48.6499	48.7052	48.7551	48.8054	48.8558	48.9062	48.9534	48.9967	49.04	49.0833	49.1281	49.173	49.2145	49.2528	49.291	49.3288	49.3666	49.4044	49.4421	49.4761	49.5089	49.5417	49.5745	49.6073
849	46.2987	46.4525	46.6029	46.7482	46.888	47.0263	47.1573	47.2888	47.4149	47.5365	47.6588	47.7374	47.8167	47.8934	47.9651	48.0368	48.1048	48.1725	48.2399	48.3024	48.3643	48.4259	48.4832	48.5384	48.5935	48.6487	48.704	48.7538	48.8042	48.8546	48.9049	48.9521	48.9954	49.0388	49.0821	49.1269	49.1717	49.2133	49.2516	49.2898	49.3276	49.3654	49.4032	49.441	49.4749	49.5077	49.5405	49.5733	49.6062
850	46.2976	46.4514	46.6017	46.747	46.8868	47.0251	47.1561	47.2876	47.4137	47.5353	47.6576	47.7361	47.8155	47.8922	47.9638	48.0356	48.1036	48.1712	48.2387	48.3011	48.3631	48.4246	48.482	48.5371	48.5922	48.6474	48.7027	48.7526	48.8029	48.8533	48.9037	48.9509	48.9942	49.0375	49.0809	49.1257	49.1705	49.2121	49.2504	49.2886	49.3264	49.3642	49.402	49.4398	49.4737	49.5065	49.5394	49.5722	49.605
851	46.2964	46.4502	46.6005	46.7458	46.8856	47.0238	47.1549	47.2864	47.4125	47.534	47.6563	47.7349	47.8142	47.8909	47.9626	48.0343	48.1023	48.17	48.2374	48.2999	48.3618	48.4233	48.4807	48.5359	48.591	48.6462	48.7015	48.7513	48.8017	48.8521	48.9025	48.9496	48.993	49.0363	49.0796	49.1244	49.1693	49.2109	49.2492	49.2874	49.3252	49.363	49.4008	49.4386	49.4725	49.5054	49.5382	49.571	49.6039
852	46.2952	46.449	46.5993	46.7446	46.8845	47.0226	47.1536	47.2851	47.4113	47.5328	47.6551	47.7336	47.813	47.8897	47.9613	48.0331	48.1011	48.1687	48.2362	48.2986	48.3606	48.4221	48.4795	48.5346	48.5897	48.6449	48.7002	48.7501	48.8004	48.8508	48.9012	48.9484	48.9917	49.0351	49.0784	49.1232	49.1681	49.2097	49.248	49.2862	49.324	49.3618	49.3996	49.4374	49.4713	49.5042	49.537	49.5699	49.6027
853	46.2941	46.4478	46.5982	46.7434	46.8833	47.0214	47.1524	47.2839	47.41	47.5316	47.6538	47.7324	47.8117	47.8884	47.9601	48.0318	48.0998	48.1675	48.2349	48.2973	48.3593	48.4208	48.4782	48.5333	48.5885	48.6437	48.699	48.7488	48.7992	48.8496	48.9	48.9472	48.9905	49.0338	49.0772	49.122	49.1669	49.2085	49.2468	49.285	49.3228	49.3606	49.3984	49.4362	49.4702	49.503	49.5359	49.5687	49.6016
854	46.2929	46.4467	46.597	46.7422	46.8821	47.0202	47.1512	47.2827	47.4088	47.5303	47.6526	47.7312	47.8105	47.8872	47.9588	48.0305	48.0985	48.1662	48.2336	48.2961	48.358	48.4196	48.477	48.5321	48.5872	48.6424	48.6977	48.7476	48.798	48.8483	48.8987	48.9459	48.9893	49.0326	49.0759	49.1208	49.1656	49.2072	49.2455	49.2838	49.3216	49.3594	49.3972	49.4351	49.469	49.5018	49.5347	49.5676	49.6004
855	46.2918	46.4455	46.5958	46.741	46.8809	47.019	47.15	47.2815	47.4076	47.5291	47.6514	47.7299	47.8092	47.8859	47.9576	48.0293	48.0973	48.1649	48.2324	48.2948	48.3568	48.4183	48.4757	48.5308	48.586	48.6412	48.6964	48.7463	48.7967	48.8471	48.8975	48.9447	48.988	49.0314	49.0747	49.1196	49.1644	49.206	49.2443	49.2826	49.3204	49.3582	49.3961	49.4339	49.4678	49.5007	49.5335	49.5664	49.5993
856	46.2906	46.4443	46.5946	46.7399	46.8797	47.0178	47.1488	47.2803	47.4064	47.5279	47.6501	47.7287	47.808	47.8847	47.9563	48.028	48.096	48.1637	48.2311	48.2936	48.3555	48.4171	48.4744	48.5296	48.5847	48.6399	48.6952	48.7451	48.7955	48.8458	48.8962	48.9434	48.9868	49.0301	49.0735	49.1183	49.1632	49.2048	49.2431	49.2814	49.3192	49.357	49.3949	49.4327	49.4666	49.4995	49.5324	49.5652	49.5981
857	46.2895	46.4432	46.5935	46.7387	46.8785	47.0166	47.1476	47.2791	47.4051	47.5266	47.6489	47.7274	47.8067	47.8834	47.9551	48.0268	48.0948	48.1624	48.2299	48.2923	48.3543	48.4158	48.4732	48.5283	48.5835	48.6387	48.6939	48.7438	48.7942	48.8446	48.895	48.9422	48.9856	49.0289	49.0723	49.1171	49.162	49.2036	49.2419	49.2802	49.318	49.3559	49.3937	49.4315	49.4655	49.4983	49.5312	49.5641	49.597
858	46.2883	46.442	46.5923	46.7375	46.8773	47.0154	47.1464	47.2778	47.4039	47.5254	47.6476	47.7262	47.8055	47.8822	47.9538	48.0255	48.0935	48.1612	48.2286	48.2911	48.353	48.4145	48.4719	48.5271	48.5822	48.6374	48.6927	48.7426	48.793	48.8434	48.8938	48.941	48.9843	49.0277	49.071	49.1159	49.1608	49.2024	49.2407	49.279	49.3168	49.3547	49.3925	49.4303	49.4643	49.4972	49.5301	49.5629	49.5958
859	46.2871	46.4408	46.5911	46.7363	46.8761	47.0142	47.1452	47.2766	47.4027	47.5242	47.6464	47.7249	47.8043	47.8809	47.9525	48.0243	48.0923	48.1599	48.2274	48.2898	48.3518	48.4133	48.4707	48.5258	48.5809	48.6361	48.6914	48.7413	48.7917	48.8421	48.8925	48.9397	48.9831	49.0264	49.0698	49.1147	49.1595	49.2012	49.2395	49.2778	49.3156	49.3535	49.3913	49.4291	49.4631	49.496	49.5289	49.5618	49.5947
860	46.286	46.4397	46.5899	46.7351	46.8749	47.013	47.144	47.2754	47.4014	47.5229	47.6452	47.7237	47.803	47.8797	47.9513	48.023	48.091	48.1587	48.2261	48.2885	48.3505	48.412	48.4694	48.5246	48.5797	48.6349	48.6902	48.7401	48.7905	48.8409	48.8913	48.9385	48.9819	49.0252	49.0686	49.1134	49.1583	49.1999	49.2383	49.2766	49.3144	49.3523	49.3901	49.428	49.4619	49.4948	49.5277	49.5606	49.5935
861	46.2848	46.4385	46.5887	46.7339	46.8737	47.0118	47.1427	47.2742	47.4002	47.5217	47.6439	47.7225	47.8018	47.8784	47.95	48.0218	48.0898	48.1574	48.2248	48.2873	48.3492	48.4108	48.4682	48.5233	48.5784	48.6336	48.6889	48.7388	48.7892	48.8396	48.89	48.9373	48.9806	49.024	49.0674	49.1122	49.1571	49.1987	49.2371	49.2754	49.3132	49.3511	49.3889	49.4268	49.4608	49.4937	49.5266	49.5595	49.5924
862	46.2837	46.4373	46.5876	46.7327	46.8725	47.0106	47.1415	47.273	47.399	47.5205	47.6427	47.7212	47.8005	47.8772	47.9488	48.0205	48.0885	48.1562	48.2236	48.286	48.348	48.4095	48.4669	48.522	48.5772	48.6324	48.6877	48.7376	48.788	48.8384	48.8888	48.936	48.9794	49.0228	49.0661	49.111	49.1559	49.1975	49.2359	49.2742	49.312	49.3499	49.3877	49.4256	49.4596	49.4925	49.5254	49.5583	49.5912
863	46.2825	46.4362	46.5864	46.7315	46.8713	47.0094	47.1403	47.2717	47.3978	47.5193	47.6414	47.72	47.7993	47.8759	47.9475	48.0193	48.0872	48.1549	48.2223	48.2848	48.3467	48.4082	48.4656	48.5208	48.5759	48.6311	48.6864	48.7363	48.7867	48.8371	48.8875	48.9348	48.9781	49.0215	49.0649	49.1098	49.1547	49.1963	49.2347	49.273	49.3108	49.3487	49.3866	49.4244	49.4584	49.4913	49.5242	49.5571	49.5901
864	46.2813	46.435	46.5852	46.7304	46.8701	47.0082	47.1391	47.2705	47.3965	47.518	47.6402	47.7187	47.798	47.8747	47.9463	48.018	48.086	48.1536	48.2211	48.2835	48.3455	48.407	48.4644	48.5195	48.5747	48.6299	48.6852	48.7351	48.7855	48.8359	48.8863	48.9335	48.9769	49.0203	49.0637	49.1085	49.1534	49.1951	49.2335	49.2718	49.3096	49.3475	49.3854	49.4232	49.4572	49.4902	49.5231	49.556	49.5889
865	46.2802	46.4338	46.584	46.7292	46.8689	47.007	47.1379	47.2693	47.3953	47.5168	47.639	47.7175	47.7968	47.8734	47.945	48.0168	48.0847	48.1524	48.2198	48.2822	48.3442	48.4057	48.4631	48.5183	48.5734	48.6286	48.6839	48.7338	48.7842	48.8346	48.8851	48.9323	48.9757	49.0191	49.0624	49.1073	49.1522	49.1939	49.2322	49.2706	49.3084	49.3463	49.3842	49.422	49.4561	49.489	49.5219	49.5548	49.5878
866	46.279	46.4326	46.5828	46.728	46.8677	47.0058	47.1367	47.2681	47.3941	47.5156	47.6377	47.7162	47.7955	47.8722	47.9438	48.0155	48.0835	48.1511	48.2186	48.281	48.3429	48.4045	48.4619	48.517	48.5722	48.6274	48.6827	48.7326	48.783	48.8334	48.8838	48.9311	48.9744	49.0178	49.0612	49.1061	49.151	49.1927	49.231	49.2694	49.3072	49.3451	49.383	49.4209	49.4549	49.4878	49.5207	49.5537	49.5866
867	46.2779	46.4315	46.5817	46.7268	46.8665	47.0046	47.1355	47.2669	47.3929	47.5143	47.6365	47.715	47.7943	47.8709	47.9425	48.0142	48.0822	48.1499	48.2173	48.2797	48.3417	48.4032	48.4606	48.5158	48.5709	48.6261	48.6814	48.7313	48.7817	48.8322	48.8826	48.9298	48.9732	49.0166	49.06	49.1049	49.1498	49.1914	49.2298	49.2682	49.306	49.3439	49.3818	49.4197	49.4537	49.4866	49.5196	49.5525	49.5855
868	46.2767	46.4303	46.5805	46.7256	46.8653	47.0034	47.1343	47.2656	47.3916	47.5131	47.6352	47.7138	47.793	47.8697	47.9413	48.013	48.081	48.1486	48.216	48.2785	48.3404	48.402	48.4593	48.5145	48.5697	48.6249	48.6802	48.7301	48.7805	48.8309	48.8813	48.9286	48.972	49.0154	49.0588	49.1036	49.1486	49.1902	49.2286	49.267	49.3048	49.3427	49.3806	49.4185	49.4525	49.4855	49.5184	49.5514	49.5843
869	46.2755	46.4291	46.5793	46.7244	46.8641	47.0022	47.133	47.2644	47.3904	47.5119	47.634	47.7125	47.7918	47.8684	47.94	48.0117	48.0797	48.1474	48.2148	48.2772	48.3392	48.4007	48.4581	48.5132	48.5684	48.6236	48.6789	48.7288	48.7792	48.8297	48.8801	48.9273	48.9707	49.0141	49.0575	49.1024	49.1474	49.189	49.2274	49.2657	49.3036	49.3415	49.3794	49.4173	49.4514	49.4843	49.5173	49.5502	49.5832
870	46.2744	46.428	46.5781	46.7232	46.8629	47.001	47.1318	47.2632	47.3892	47.5106	47.6328	47.7113	47.7905	47.8672	47.9388	48.0105	48.0785	48.1461	48.2135	48.276	48.3379	48.3994	48.4568	48.512	48.5671	48.6224	48.6777	48.7276	48.778	48.8284	48.8788	48.9261	48.9695	49.0129	49.0563	49.1012	49.1461	49.1878	49.2262	49.2645	49.3024	49.3403	49.3782	49.4161	49.4502	49.4831	49.5161	49.5491	49.582
871	46.2732	46.4268	46.577	46.722	46.8617	46.9998	47.1306	47.262	47.388	47.5094	47.6315	47.71	47.7893	47.866	47.9375	48.0092	48.0772	48.1448	48.2123	48.2747	48.3367	48.3982	48.4556	48.5107	48.5659	48.6211	48.6764	48.7263	48.7767	48.8272	48.8776	48.9249	48.9683	49.0117	49.0551	49.1	49.1449	49.1866	49.225	49.2633	49.3012	49.3391	49.3771	49.415	49.449	49.482	49.5149	49.5479	49.5809
872	46.2721	46.4256	46.5758	46.7209	46.8605	46.9986	47.1294	47.2608	47.3867	47.5082	47.6303	47.7088	47.7881	47.8647	47.9363	48.008	48.0759	48.1436	48.211	48.2734	48.3354	48.3969	48.4543	48.5095	48.5646	48.6198	48.6752	48.7251	48.7755	48.8259	48.8764	48.9236	48.967	49.0104	49.0539	49.0988	49.1437	49.1854	49.2238	49.2621	49.3	49.338	49.3759	49.4138	49.4478	49.4808	49.5138	49.5467	49.5797
873	46.2709	46.4245	46.5746	46.7197	46.8593	46.9973	47.1282	47.2595	47.3855	47.5069	47.6291	47.7075	47.7868	47.8635	47.935	48.0067	48.0747	48.1423	48.2097	48.2722	48.3341	48.3957	48.4531	48.5082	48.5634	48.6186	48.6739	48.7238	48.7742	48.8247	48.8751	48.9224	48.9658	49.0092	49.0526	49.0975	49.1425	49.1842	49.2226	49.2609	49.2988	49.3368	49.3747	49.4126	49.4467	49.4796	49.5126	49.5456	49.5786
874	46.2698	46.4233	46.5734	46.7185	46.8581	46.9961	47.127	47.2583	47.3843	47.5057	47.6278	47.7063	47.7856	47.8622	47.9338	48.0055	48.0734	48.1411	48.2085	48.2709	48.3329	48.3944	48.4518	48.507	48.5621	48.6173	48.6726	48.7226	48.773	48.8234	48.8739	48.9211	48.9646	49.008	49.0514	49.0963	49.1413	49.1829	49.2214	49.2597	49.2976	49.3356	49.3735	49.4114	49.4455	49.4785	49.5114	49.5444	49.5774
875	46.2686	46.4221	46.5722	46.7173	46.8569	46.9949	47.1258	47.2571	47.3831	47.5045	47.6266	47.7051	47.7843	47.861	47.9325	48.0042	48.0722	48.1398	48.2072	48.2697	48.3316	48.3931	48.4505	48.5057	48.5609	48.6161	48.6714	48.7213	48.7718	48.8222	48.8726	48.9199	48.9633	49.0067	49.0502	49.0951	49.14	49.1817	49.2201	49.2585	49.2964	49.3344	49.3723	49.4102	49.4443	49.4773	49.5103	49.5433	49.5763
876	46.2674	46.421	46.5711	46.7161	46.8557	46.9937	47.1246	47.2559	47.3818	47.5032	47.6253	47.7038	47.7831	47.8597	47.9313	48.003	48.0709	48.1386	48.206	48.2684	48.3304	48.3919	48.4493	48.5044	48.5596	48.6148	48.6701	48.7201	48.7705	48.8209	48.8714	48.9187	48.9621	49.0055	49.0489	49.0939	49.1388	49.1805	49.2189	49.2573	49.2952	49.3332	49.3711	49.409	49.4431	49.4761	49.5091	49.5421	49.5751
877	46.2663	46.4198	46.5699	46.7149	46.8545	46.9925	47.1233	47.2547	47.3806	47.502	47.6241	47.7026	47.7818	47.8585	47.93	48.0017	48.0697	48.1373	48.2047	48.2672	48.3291	48.3906	48.448	48.5032	48.5584	48.6136	48.6689	48.7188	48.7693	48.8197	48.8701	48.9174	48.9609	49.0043	49.0477	49.0926	49.1376	49.1793	49.2177	49.2561	49.294	49.332	49.3699	49.4079	49.4419	49.475	49.508	49.541	49.574
878	46.2651	46.4186	46.5687	46.7137	46.8534	46.9913	47.1221	47.2534	47.3794	47.5008	47.6229	47.7013	47.7806	47.8572	47.9288	48.0005	48.0684	48.136	48.2035	48.2659	48.3278	48.3894	48.4468	48.5019	48.5571	48.6123	48.6676	48.7176	48.768	48.8185	48.8689	48.9162	48.9596	49.0031	49.0465	49.0914	49.1364	49.1781	49.2165	49.2549	49.2928	49.3308	49.3687	49.4067	49.4408	49.4738	49.5068	49.5398	49.5728
879	46.264	46.4175	46.5675	46.7125	46.8522	46.9901	47.1209	47.2522	47.3781	47.4995	47.6216	47.7001	47.7793	47.856	47.9275	47.9992	48.0672	48.1348	48.2022	48.2646	48.3266	48.3881	48.4455	48.5007	48.5558	48.6111	48.6664	48.7163	48.7668	48.8172	48.8677	48.9149	48.9584	49.0018	49.0453	49.0902	49.1352	49.1769	49.2153	49.2537	49.2916	49.3296	49.3675	49.4055	49.4396	49.4726	49.5056	49.5386	49.5717
880	46.2628	46.4163	46.5663	46.7114	46.851	46.9889	47.1197	47.251	47.3769	47.4983	47.6204	47.6988	47.7781	47.8547	47.9263	47.9979	48.0659	48.1335	48.2009	48.2634	48.3253	48.3869	48.4443	48.4994	48.5546	48.6098	48.6651	48.7151	48.7655	48.816	48.8664	48.9137	48.9571	49.0006	49.044	49.089	49.1339	49.1756	49.2141	49.2525	49.2905	49.3284	49.3664	49.4043	49.4384	49.4714	49.5045	49.5375	49.5705
881	46.2616	46.4151	46.5652	46.7102	46.8498	46.9877	47.1185	47.2498	47.3757	47.4971	47.6191	47.6976	47.7768	47.8535	47.925	47.9967	48.0646	48.1323	48.1997	48.2621	48.3241	48.3856	48.443	48.4982	48.5533	48.6086	48.6639	48.7138	48.7643	48.8147	48.8652	48.9125	48.9559	48.9994	49.0428	49.0877	49.1327	49.1744	49.2129	49.2513	49.2893	49.3272	49.3652	49.4031	49.4372	49.4703	49.5033	49.5363	49.5694
882	46.2605	46.4139	46.564	46.709	46.8486	46.9865	47.1173	47.2486	47.3745	47.4958	47.6179	47.6964	47.7756	47.8522	47.9238	47.9954	48.0634	48.131	48.1984	48.2609	48.3228	48.3843	48.4417	48.4969	48.5521	48.6073	48.6626	48.7126	48.763	48.8135	48.8639	48.9112	48.9547	48.9981	49.0416	49.0865	49.1315	49.1732	49.2117	49.2501	49.2881	49.326	49.364	49.402	49.4361	49.4691	49.5021	49.5352	49.5682
883	46.2593	46.4128	46.5628	46.7078	46.8474	46.9853	47.1161	47.2473	47.3732	47.4946	47.6167	47.6951	47.7743	47.851	47.9225	47.9942	48.0621	48.1298	48.1972	48.2596	48.3216	48.3831	48.4405	48.4957	48.5508	48.606	48.6614	48.7113	48.7618	48.8122	48.8627	48.91	48.9534	48.9969	49.0403	49.0853	49.1303	49.172	49.2105	49.2489	49.2869	49.3248	49.3628	49.4008	49.4349	49.4679	49.501	49.534	49.5671
884	46.2582	46.4116	46.5616	46.7066	46.8462	46.9841	47.1149	47.2461	47.372	47.4934	47.6154	47.6939	47.7731	47.8497	47.9213	47.9929	48.0609	48.1285	48.1959	48.2583	48.3203	48.3818	48.4392	48.4944	48.5496	48.6048	48.6601	48.7101	48.7605	48.811	48.8615	48.9088	48.9522	48.9957	49.0391	49.0841	49.1291	49.1708	49.2093	49.2477	49.2857	49.3236	49.3616	49.3996	49.4337	49.4668	49.4998	49.5329	49.5659
885	46.257	46.4104	46.5605	46.7054	46.845	46.9829	47.1137	47.2449	47.3708	47.4921	47.6142	47.6926	47.7719	47.8485	47.92	47.9917	48.0596	48.1273	48.1947	48.2571	48.319	48.3806	48.438	48.4931	48.5483	48.6035	48.6589	48.7088	48.7593	48.8097	48.8602	48.9075	48.951	48.9944	49.0379	49.0828	49.1278	49.1696	49.208	49.2465	49.2845	49.3224	49.3604	49.3984	49.4325	49.4656	49.4986	49.5317	49.5648
886	46.2558	46.4093	46.5593	46.7042	46.8438	46.9817	47.1124	47.2437	47.3696	47.4909	47.6129	47.6914	47.7706	47.8472	47.9188	47.9904	48.0584	48.126	48.1934	48.2558	48.3178	48.3793	48.4367	48.4919	48.5471	48.6023	48.6576	48.7076	48.758	48.8085	48.859	48.9063	48.9497	48.9932	49.0367	49.0816	49.1266	49.1684	49.2068	49.2453	49.2833	49.3212	49.3592	49.3972	49.4314	49.4644	49.4975	49.5305	49.5636
887	46.2547	46.4081	46.5581	46.703	46.8426	46.9805	47.1112	47.2425	47.3683	47.4897	47.6117	47.6901	47.7694	47.846	47.9175	47.9892	48.0571	48.1247	48.1921	48.2546	48.3165	48.378	48.4355	48.4906	48.5458	48.601	48.6564	48.7063	48.7568	48.8073	48.8577	48.905	48.9485	48.992	49.0354	49.0804	49.1254	49.1671	49.2056	49.2441	49.2821	49.3201	49.358	49.396	49.4302	49.4633	49.4963	49.5294	49.5625
888	46.2535	46.4069	46.5569	46.7019	46.8414	46.9793	47.11	47.2412	47.3671	47.4884	47.6105	47.6889	47.7681	47.8447	47.9163	47.9879	48.0559	48.1235	48.1909	48.2533	48.3153	48.3768	48.4342	48.4894	48.5445	48.5998	48.6551	48.7051	48.7555	48.806	48.8565	48.9038	48.9473	48.9907	49.0342	49.0792	49.1242	49.1659	49.2044	49.2429	49.2809	49.3189	49.3569	49.3949	49.429	49.4621	49.4952	49.5282	49.5613
889	46.2524	46.4058	46.5557	46.7007	46.8402	46.9781	47.1088	47.24	47.3659	47.4872	47.6092	47.6877	47.7669	47.8435	47.915	47.9867	48.0546	48.1222	48.1896	48.2521	48.314	48.3755	48.4329	48.4881	48.5433	48.5985	48.6539	48.7038	48.7543	48.8048	48.8552	48.9026	48.946	48.9895	49.033	49.078	49.123	49.1647	49.2032	49.2417	49.2797	49.3177	49.3557	49.3937	49.4278	49.4609	49.494	49.5271	49.5602
890	46.2512	46.4046	46.5546	46.6995	46.839	46.9769	47.1076	47.2388	47.3647	47.486	47.608	47.6864	47.7656	47.8422	47.9138	47.9854	48.0534	48.121	48.1884	48.2508	48.3127	48.3743	48.4317	48.4869	48.542	48.5973	48.6526	48.7026	48.753	48.8035	48.854	48.9013	48.9448	48.9883	49.0318	49.0767	49.1217	49.1635	49.202	49.2405	49.2785	49.3165	49.3545	49.3925	49.4267	49.4597	49.4928	49.5259	49.559
891	46.2501	46.4034	46.5534	46.6983	46.8378	46.9757	47.1064	47.2376	47.3634	47.4847	47.6067	47.6852	47.7644	47.841	47.9125	47.9842	48.0521	48.1197	48.1871	48.2495	48.3115	48.373	48.4304	48.4856	48.5408	48.596	48.6514	48.7013	48.7518	48.8023	48.8528	48.9001	48.9436	48.987	49.0305	49.0755	49.1205	49.1623	49.2008	49.2392	49.2773	49.3153	49.3533	49.3913	49.4255	49.4586	49.4917	49.5248	49.5579
892	46.2489	46.4023	46.5522	46.6971	46.8366	46.9745	47.1052	47.2364	47.3622	47.4835	47.6055	47.6839	47.7631	47.8397	47.9112	47.9829	48.0508	48.1185	48.1858	48.2483	48.3102	48.3718	48.4292	48.4843	48.5395	48.5948	48.6501	48.7001	48.7505	48.801	48.8515	48.8988	48.9423	48.9858	49.0293	49.0743	49.1193	49.1611	49.1996	49.238	49.2761	49.3141	49.3521	49.3901	49.4243	49.4574	49.4905	49.5236	49.5567
893	46.2477	46.4011	46.551	46.6959	46.8354	46.9733	47.104	47.2351	47.361	47.4823	47.6043	47.6827	47.7619	47.8385	47.91	47.9816	48.0496	48.1172	48.1846	48.247	48.309	48.3705	48.4279	48.4831	48.5383	48.5935	48.6488	48.6988	48.7493	48.7998	48.8503	48.8976	48.9411	48.9846	49.0281	49.0731	49.1181	49.1599	49.1984	49.2368	49.2749	49.3129	49.3509	49.3889	49.4231	49.4562	49.4893	49.5225	49.5556
894	46.2466	46.3999	46.5498	46.6947	46.8342	46.9721	47.1027	47.2339	47.3598	47.481	47.603	47.6815	47.7606	47.8372	47.9087	47.9804	48.0483	48.1159	48.1833	48.2458	48.3077	48.3692	48.4266	48.4818	48.537	48.5923	48.6476	48.6976	48.7481	48.7985	48.849	48.8964	48.9399	48.9834	49.0268	49.0718	49.1169	49.1586	49.1972	49.2356	49.2737	49.3117	49.3497	49.3878	49.422	49.4551	49.4882	49.5213	49.5544
895	46.2454	46.3987	46.5487	46.6935	46.833	46.9708	47.1015	47.2327	47.3585	47.4798	47.6018	47.6802	47.7594	47.836	47.9075	47.9791	48.0471	48.1147	48.1821	48.2445	48.3065	48.368	48.4254	48.4806	48.5358	48.591	48.6463	48.6963	48.7468	48.7973	48.8478	48.8951	48.9386	48.9821	49.0256	49.0706	49.1156	49.1574	49.1959	49.2344	49.2725	49.3105	49.3485	49.3866	49.4208	49.4539	49.487	49.5201	49.5533
896	46.2443	46.3976	46.5475	46.6924	46.8318	46.9696	47.1003	47.2315	47.3573	47.4786	47.6006	47.679	47.7581	47.8347	47.9062	47.9779	48.0458	48.1134	48.1808	48.2432	48.3052	48.3667	48.4241	48.4793	48.5345	48.5897	48.6451	48.6951	48.7456	48.7961	48.8465	48.8939	48.9374	48.9809	49.0244	49.0694	49.1144	49.1562	49.1947	49.2332	49.2713	49.3093	49.3474	49.3854	49.4196	49.4527	49.4859	49.519	49.5521
897	46.2431	46.3964	46.5463	46.6912	46.8306	46.9684	47.0991	47.2303	47.3561	47.4773	47.5993	47.6777	47.7569	47.8335	47.905	47.9766	48.0446	48.1122	48.1796	48.242	48.3039	48.3655	48.4229	48.4781	48.5332	48.5885	48.6438	48.6938	48.7443	48.7948	48.8453	48.8926	48.9362	48.9797	49.0232	49.0682	49.1132	49.155	49.1935	49.232	49.2701	49.3081	49.3462	49.3842	49.4184	49.4516	49.4847	49.5178	49.551
898	46.2419	46.3952	46.5451	46.69	46.8294	46.9672	47.0979	47.2291	47.3548	47.4761	47.5981	47.6765	47.7557	47.8322	47.9037	47.9754	48.0433	48.1109	48.1783	48.2407	48.3027	48.3642	48.4216	48.4768	48.532	48.5872	48.6426	48.6926	48.7431	48.7936	48.8441	48.8914	48.9349	48.9784	49.0219	49.0669	49.112	49.1538	49.1923	49.2308	49.2689	49.3069	49.345	49.383	49.4173	49.4504	49.4835	49.5167	49.5498
899	46.2408	46.3941	46.544	46.6888	46.8282	46.966	47.0967	47.2278	47.3536	47.4749	47.5968	47.6752	47.7544	47.831	47.9025	47.9741	48.0421	48.1097	48.177	48.2395	48.3014	48.3629	48.4204	48.4755	48.5307	48.586	48.6413	48.6913	48.7418	48.7923	48.8428	48.8902	48.9337	48.9772	49.0207	49.0657	49.1108	49.1526	49.1911	49.2296	49.2677	49.3057	49.3438	49.3819	49.4161	49.4492	49.4824	49.5155	49.5487
900	46.2396	46.3929	46.5428	46.6876	46.827	46.9648	47.0955	47.2266	47.3524	47.4736	47.5956	47.674	47.7532	47.8297	47.9012	47.9729	48.0408	48.1084	48.1758	48.2382	48.3002	48.3617	48.4191	48.4743	48.5295	48.5847	48.6401	48.6901	48.7406	48.7911	48.8416	48.8889	48.9324	48.976	49.0195	49.0645	49.1095	49.1514	49.1899	49.2284	49.2665	49.3045	49.3426	49.3807	49.4149	49.4481	49.4812	49.5144	49.5475
901	46.2385	46.3917	46.5416	46.6864	46.8258	46.9636	47.0943	47.2254	47.3512	47.4724	47.5944	47.6728	47.7519	47.8285	47.9	47.9716	48.0395	48.1071	48.1745	48.237	48.2989	48.3604	48.4178	48.473	48.5282	48.5835	48.6388	48.6888	48.7393	48.7898	48.8403	48.8877	48.9312	48.9747	49.0183	49.0633	49.1083	49.1501	49.1887	49.2272	49.2653	49.3033	49.3414	49.3795	49.4137	49.4469	49.48	49.5132	49.5464
902	46.2373	46.3906	46.5404	46.6852	46.8246	46.9624	47.093	47.2242	47.3499	47.4712	47.5931	47.6715	47.7507	47.8272	47.8987	47.9704	48.0383	48.1059	48.1733	48.2357	48.2976	48.3592	48.4166	48.4718	48.527	48.5822	48.6376	48.6876	48.7381	48.7886	48.8391	48.8864	48.93	48.9735	49.017	49.062	49.1071	49.1489	49.1875	49.226	49.2641	49.3022	49.3402	49.3783	49.4125	49.4457	49.4789	49.512	49.5452
903	46.2361	46.3894	46.5392	46.684	46.8234	46.9612	47.0918	47.223	47.3487	47.4699	47.5919	47.6703	47.7494	47.826	47.8975	47.9691	48.037	48.1046	48.172	48.2344	48.2964	48.3579	48.4153	48.4705	48.5257	48.581	48.6363	48.6863	48.7368	48.7873	48.8378	48.8852	48.9287	48.9723	49.0158	49.0608	49.1059	49.1477	49.1863	49.2248	49.2629	49.301	49.339	49.3771	49.4114	49.4445	49.4777	49.5109	49.5441
904	46.235	46.3882	46.5381	46.6828	46.8222	46.96	47.0906	47.2217	47.3475	47.4687	47.5906	47.669	47.7482	47.8247	47.8962	47.9679	48.0358	48.1034	48.1708	48.2332	48.2951	48.3567	48.4141	48.4693	48.5245	48.5797	48.6351	48.6851	48.7356	48.7861	48.8366	48.884	48.9275	48.971	49.0146	49.0596	49.1047	49.1465	49.1851	49.2236	49.2617	49.2998	49.3379	49.3759	49.4102	49.4434	49.4766	49.5097	49.5429
905	46.2338	46.3871	46.5369	46.6817	46.8211	46.9588	47.0894	47.2205	47.3463	47.4675	47.5894	47.6678	47.7469	47.8235	47.895	47.9666	48.0345	48.1021	48.1695	48.2319	48.2939	48.3554	48.4128	48.468	48.5232	48.5785	48.6338	48.6838	48.7343	48.7848	48.8354	48.8827	48.9263	48.9698	49.0133	49.0584	49.1034	49.1453	49.1839	49.2224	49.2605	49.2986	49.3367	49.3748	49.409	49.4422	49.4754	49.5086	49.5418
906	46.2327	46.3859	46.5357	46.6805	46.8199	46.9576	47.0882	47.2193	47.345	47.4662	47.5882	47.6665	47.7457	47.8222	47.8937	47.9653	48.0333	48.1009	48.1682	48.2307	48.2926	48.3541	48.4116	48.4668	48.522	48.5772	48.6326	48.6826	48.7331	48.7836	48.8341	48.8815	48.925	48.9686	49.0121	49.0572	49.1022	49.1441	49.1826	49.2212	49.2593	49.2974	49.3355	49.3736	49.4078	49.441	49.4742	49.5074	49.5406
907	46.2315	46.3847	46.5345	46.6793	46.8187	46.9564	47.087	47.2181	47.3438	47.465	47.5869	47.6653	47.7444	47.821	47.8925	47.9641	48.032	48.0996	48.167	48.2294	48.2914	48.3529	48.4103	48.4655	48.5207	48.5759	48.6313	48.6813	48.7318	48.7824	48.8329	48.8803	48.9238	48.9673	49.0109	49.0559	49.101	49.1428	49.1814	49.22	49.2581	49.2962	49.3343	49.3724	49.4067	49.4399	49.4731	49.5063	49.5395
908	46.2304	46.3836	46.5333	46.6781	46.8175	46.9552	47.0858	47.2169	47.3426	47.4638	47.5857	47.6641	47.7432	47.8197	47.8912	47.9628	48.0308	48.0983	48.1657	48.2281	48.2901	48.3516	48.409	48.4642	48.5194	48.5747	48.6301	48.6801	48.7306	48.7811	48.8316	48.879	48.9226	48.9661	49.0097	49.0547	49.0998	49.1416	49.1802	49.2188	49.2569	49.295	49.3331	49.3712	49.4055	49.4387	49.4719	49.5051	49.5383
909	46.2292	46.3824	46.5322	46.6769	46.8163	46.954	47.0846	47.2156	47.3414	47.4625	47.5844	47.6628	47.7419	47.8185	47.89	47.9616	48.0295	48.0971	48.1645	48.2269	48.2888	48.3504	48.4078	48.463	48.5182	48.5734	48.6288	48.6788	48.7293	48.7799	48.8304	48.8778	48.9213	48.9649	49.0084	49.0535	49.0986	49.1404	49.179	49.2176	49.2557	49.2938	49.3319	49.37	49.4043	49.4375	49.4707	49.5039	49.5372
910	46.228	46.3812	46.531	46.6757	46.8151	46.9528	47.0834	47.2144	47.3401	47.4613	47.5832	47.6616	47.7407	47.8172	47.8887	47.9603	48.0282	48.0958	48.1632	48.2256	48.2876	48.3491	48.4065	48.4617	48.5169	48.5722	48.6275	48.6776	48.7281	48.7786	48.8292	48.8765	48.9201	48.9636	49.0072	49.0523	49.0974	49.1392	49.1778	49.2164	49.2545	49.2926	49.3307	49.3688	49.4031	49.4364	49.4696	49.5028	49.536
911	46.2269	46.38	46.5298	46.6745	46.8139	46.9516	47.0821	47.2132	47.3389	47.4601	47.582	47.6603	47.7395	47.816	47.8875	47.9591	48.027	48.0946	48.1619	48.2244	48.2863	48.3478	48.4053	48.4605	48.5157	48.5709	48.6263	48.6763	48.7268	48.7774	48.8279	48.8753	48.9189	48.9624	49.006	49.051	49.0961	49.138	49.1766	49.2152	49.2533	49.2914	49.3295	49.3677	49.402	49.4352	49.4684	49.5016	49.5349
912	46.2257	46.3789	46.5286	46.6733	46.8127	46.9504	47.0809	47.212	47.3377	47.4588	47.5807	47.6591	47.7382	47.8147	47.8862	47.9578	48.0257	48.0933	48.1607	48.2231	48.2851	48.3466	48.404	48.4592	48.5144	48.5697	48.625	48.6751	48.7256	48.7761	48.8267	48.8741	48.9176	48.9612	49.0048	49.0498	49.0949	49.1368	49.1754	49.2139	49.2521	49.2902	49.3283	49.3665	49.4008	49.434	49.4672	49.5005	49.5337
913	46.2246	46.3777	46.5275	46.6722	46.8115	46.9492	47.0797	47.2108	47.3365	47.4576	47.5795	47.6578	47.737	47.8135	47.885	47.9566	48.0245	48.0921	48.1594	48.2219	48.2838	48.3453	48.4028	48.458	48.5132	48.5684	48.6238	48.6738	48.7243	48.7749	48.8254	48.8728	48.9164	48.96	49.0035	49.0486	49.0937	49.1356	49.1742	49.2127	49.2509	49.289	49.3272	49.3653	49.3996	49.4328	49.4661	49.4993	49.5326
914	46.2234	46.3765	46.5263	46.671	46.8103	46.948	47.0785	47.2095	47.3352	47.4564	47.5782	47.6566	47.7357	47.8122	47.8837	47.9553	48.0232	48.0908	48.1582	48.2206	48.2825	48.3441	48.4015	48.4567	48.5119	48.5672	48.6225	48.6726	48.7231	48.7736	48.8242	48.8716	48.9152	48.9587	49.0023	49.0474	49.0925	49.1343	49.173	49.2115	49.2497	49.2878	49.326	49.3641	49.3984	49.4317	49.4649	49.4982	49.5314
915	46.2222	46.3754	46.5251	46.6698	46.8091	46.9468	47.0773	47.2083	47.334	47.4552	47.577	47.6554	47.7345	47.811	47.8825	47.9541	48.022	48.0896	48.1569	48.2193	48.2813	48.3428	48.4002	48.4554	48.5107	48.5659	48.6213	48.6713	48.7219	48.7724	48.8229	48.8703	48.9139	48.9575	49.0011	49.0461	49.0913	49.1331	49.1718	49.2103	49.2485	49.2866	49.3248	49.3629	49.3973	49.4305	49.4638	49.497	49.5303
916	46.2211	46.3742	46.5239	46.6686	46.8079	46.9456	47.0761	47.2071	47.3328	47.4539	47.5758	47.6541	47.7332	47.8097	47.8812	47.9528	48.0207	48.0883	48.1557	48.2181	48.28	48.3416	48.399	48.4542	48.5094	48.5647	48.62	48.6701	48.7206	48.7712	48.8217	48.8691	48.9127	48.9563	48.9998	49.0449	49.09	49.1319	49.1705	49.2091	49.2473	49.2854	49.3236	49.3618	49.3961	49.4293	49.4626	49.4959	49.5291
917	46.2199	46.373	46.5227	46.6674	46.8067	46.9443	47.0749	47.2059	47.3315	47.4527	47.5745	47.6529	47.732	47.8085	47.88	47.9516	48.0195	48.087	48.1544	48.2168	48.2788	48.3403	48.3977	48.4529	48.5081	48.5634	48.6188	48.6688	48.7194	48.7699	48.8205	48.8679	48.9114	48.955	48.9986	49.0437	49.0888	49.1307	49.1693	49.2079	49.2461	49.2842	49.3224	49.3606	49.3949	49.4282	49.4614	49.4947	49.528
918	46.2188	46.3719	46.5216	46.6662	46.8055	46.9431	47.0737	47.2047	47.3303	47.4515	47.5733	47.6516	47.7307	47.8072	47.8787	47.9503	48.0182	48.0858	48.1531	48.2156	48.2775	48.339	48.3965	48.4517	48.5069	48.5622	48.6175	48.6676	48.7181	48.7687	48.8192	48.8666	48.9102	48.9538	48.9974	49.0425	49.0876	49.1295	49.1681	49.2067	49.2449	49.2831	49.3212	49.3594	49.3937	49.427	49.4603	49.4935	49.5268
919	46.2176	46.3707	46.5204	46.665	46.8043	46.9419	47.0724	47.2034	47.3291	47.4502	47.5721	47.6504	47.7295	47.806	47.8775	47.949	48.0169	48.0845	48.1519	48.2143	48.2763	48.3378	48.3952	48.4504	48.5056	48.5609	48.6163	48.6663	48.7169	48.7674	48.818	48.8654	48.909	48.9526	48.9962	49.0412	49.0864	49.1283	49.1669	49.2055	49.2437	49.2819	49.32	49.3582	49.3926	49.4258	49.4591	49.4924	49.5257
920	46.2164	46.3695	46.5192	46.6638	46.8031	46.9407	47.0712	47.2022	47.3279	47.449	47.5708	47.6491	47.7282	47.8047	47.8762	47.9478	48.0157	48.0833	48.1506	48.2131	48.275	48.3365	48.394	48.4492	48.5044	48.5596	48.615	48.6651	48.7156	48.7662	48.8167	48.8641	48.9077	48.9513	48.9949	49.04	49.0852	49.1271	49.1657	49.2043	49.2425	49.2807	49.3188	49.357	49.3914	49.4247	49.4579	49.4912	49.5245
921	46.2153	46.3684	46.518	46.6627	46.8019	46.9395	47.07	47.201	47.3266	47.4478	47.5696	47.6479	47.727	47.8035	47.875	47.9465	48.0144	48.082	48.1494	48.2118	48.2737	48.3353	48.3927	48.4479	48.5031	48.5584	48.6138	48.6638	48.7144	48.7649	48.8155	48.8629	48.9065	48.9501	48.9937	49.0388	49.0839	49.1258	49.1645	49.2031	49.2413	49.2795	49.3177	49.3558	49.3902	49.4235	49.4568	49.4901	49.5234
922	46.2141	46.3672	46.5168	46.6615	46.8007	46.9383	47.0688	47.1998	47.3254	47.4465	47.5683	47.6467	47.7257	47.8022	47.8737	47.9453	48.0132	48.0808	48.1481	48.2105	48.2725	48.334	48.3914	48.4467	48.5019	48.5571	48.6125	48.6626	48.7131	48.7637	48.8142	48.8617	48.9053	48.9489	48.9925	49.0376	49.0827	49.1246	49.1633	49.2019	49.2401	49.2783	49.3165	49.3547	49.389	49.4223	49.4556	49.4889	49.5222
923	46.213	46.366	46.5157	46.6603	46.7995	46.9371	47.0676	47.1986	47.3242	47.4453	47.5671	47.6454	47.7245	47.801	47.8725	47.944	48.0119	48.0795	48.1469	48.2093	48.2712	48.3327	48.3902	48.4454	48.5006	48.5559	48.6113	48.6613	48.7119	48.7624	48.813	48.8604	48.904	48.9476	48.9912	49.0364	49.0815	49.1234	49.1621	49.2007	49.2389	49.2771	49.3153	49.3535	49.3879	49.4212	49.4545	49.4878	49.5211
924	46.2118	46.3648	46.5145	46.6591	46.7983	46.9359	47.0664	47.1973	47.323	47.4441	47.5659	47.6442	47.7233	47.7997	47.8712	47.9428	48.0107	48.0782	48.1456	48.208	48.27	48.3315	48.3889	48.4441	48.4994	48.5546	48.61	48.6601	48.7106	48.7612	48.8118	48.8592	48.9028	48.9464	48.99	49.0351	49.0803	49.1222	49.1609	49.1995	49.2377	49.2759	49.3141	49.3523	49.3867	49.42	49.4533	49.4866	49.5199
925	46.2107	46.3637	46.5133	46.6579	46.7971	46.9347	47.0652	47.1961	47.3217	47.4428	47.5646	47.6429	47.722	47.7985	47.8699	47.9415	48.0094	48.077	48.1443	48.2068	48.2687	48.3302	48.3877	48.4429	48.4981	48.5534	48.6088	48.6588	48.7094	48.7599	48.8105	48.8579	48.9016	48.9452	48.9888	49.0339	49.0791	49.121	49.1597	49.1983	49.2365	49.2747	49.3129	49.3511	49.3855	49.4188	49.4521	49.4854	49.5188
926	46.2095	46.3625	46.5121	46.6567	46.7959	46.9335	47.064	47.1949	47.3205	47.4416	47.5634	47.6417	47.7208	47.7972	47.8687	47.9403	48.0082	48.0757	48.1431	48.2055	48.2674	48.329	48.3864	48.4416	48.4968	48.5521	48.6075	48.6576	48.7081	48.7587	48.8093	48.8567	48.9003	48.9439	48.9876	49.0327	49.0778	49.1198	49.1584	49.1971	49.2353	49.2735	49.3117	49.3499	49.3843	49.4176	49.451	49.4843	49.5176
927	46.2083	46.3613	46.511	46.6555	46.7947	46.9323	47.0627	47.1937	47.3193	47.4404	47.5621	47.6404	47.7195	47.796	47.8674	47.939	48.0069	48.0745	48.1418	48.2042	48.2662	48.3277	48.3851	48.4404	48.4956	48.5509	48.6063	48.6563	48.7069	48.7575	48.808	48.8555	48.8991	48.9427	48.9863	49.0315	49.0766	49.1185	49.1572	49.1959	49.2341	49.2723	49.3105	49.3487	49.3831	49.4165	49.4498	49.4831	49.5165
928	46.2072	46.3602	46.5098	46.6543	46.7935	46.9311	47.0615	47.1925	47.3181	47.4391	47.5609	47.6392	47.7183	47.7947	47.8662	47.9378	48.0056	48.0732	48.1406	48.203	48.2649	48.3265	48.3839	48.4391	48.4943	48.5496	48.605	48.6551	48.7056	48.7562	48.8068	48.8542	48.8979	48.9415	48.9851	49.0302	49.0754	49.1173	49.156	49.1947	49.2329	49.2711	49.3093	49.3476	49.382	49.4153	49.4486	49.482	49.5153
929	46.206	46.359	46.5086	46.6532	46.7923	46.9299	47.0603	47.1912	47.3168	47.4379	47.5597	47.638	47.717	47.7935	47.8649	47.9365	48.0044	48.072	48.1393	48.2017	48.2637	48.3252	48.3826	48.4379	48.4931	48.5484	48.6037	48.6538	48.7044	48.755	48.8055	48.853	48.8966	48.9403	48.9839	49.029	49.0742	49.1161	49.1548	49.1935	49.2317	49.2699	49.3082	49.3464	49.3808	49.4141	49.4475	49.4808	49.5142
930	46.2049	46.3578	46.5074	46.652	46.7911	46.9287	47.0591	47.19	47.3156	47.4367	47.5584	47.6367	47.7158	47.7922	47.8637	47.9353	48.0031	48.0707	48.138	48.2005	48.2624	48.3239	48.3814	48.4366	48.4918	48.5471	48.6025	48.6526	48.7031	48.7537	48.8043	48.8518	48.8954	48.939	48.9827	49.0278	49.073	49.1149	49.1536	49.1923	49.2305	49.2687	49.307	49.3452	49.3796	49.413	49.4463	49.4797	49.513
931	46.2037	46.3567	46.5062	46.6508	46.79	46.9275	47.0579	47.1888	47.3144	47.4354	47.5572	47.6355	47.7145	47.791	47.8624	47.934	48.0019	48.0694	48.1368	48.1992	48.2612	48.3227	48.3801	48.4353	48.4906	48.5459	48.6012	48.6513	48.7019	48.7525	48.8031	48.8505	48.8942	48.9378	48.9814	49.0266	49.0717	49.1137	49.1524	49.1911	49.2293	49.2675	49.3058	49.344	49.3784	49.4118	49.4452	49.4785	49.5119
932	46.2025	46.3555	46.5051	46.6496	46.7888	46.9263	47.0567	47.1876	47.3132	47.4342	47.5559	47.6342	47.7133	47.7898	47.8612	47.9327	48.0006	48.0682	48.1355	48.198	48.2599	48.3214	48.3789	48.4341	48.4893	48.5446	48.6	48.6501	48.7006	48.7512	48.8018	48.8493	48.8929	48.9366	48.9802	49.0253	49.0705	49.1125	49.1512	49.1899	49.2281	49.2663	49.3046	49.3428	49.3773	49.4106	49.444	49.4773	49.5107
933	46.2014	46.3543	46.5039	46.6484	46.7876	46.9251	47.0555	47.1864	47.3119	47.433	47.5547	47.633	47.712	47.7885	47.8599	47.9315	47.9994	48.0669	48.1343	48.1967	48.2586	48.3202	48.3776	48.4328	48.4881	48.5433	48.5987	48.6488	48.6994	48.75	48.8006	48.848	48.8917	48.9353	48.979	49.0241	49.0693	49.1113	49.15	49.1887	49.2269	49.2652	49.3034	49.3417	49.3761	49.4095	49.4428	49.4762	49.5096
934	46.2002	46.3532	46.5027	46.6472	46.7864	46.9239	47.0543	47.1852	47.3107	47.4317	47.5535	47.6317	47.7108	47.7873	47.8587	47.9302	47.9981	48.0657	48.133	48.1954	48.2574	48.3189	48.3763	48.4316	48.4868	48.5421	48.5975	48.6476	48.6982	48.7487	48.7993	48.8468	48.8904	48.9341	48.9777	49.0229	49.0681	49.11	49.1488	49.1874	49.2257	49.264	49.3022	49.3405	49.3749	49.4083	49.4417	49.475	49.5084
935	46.1991	46.352	46.5015	46.646	46.7852	46.9227	47.053	47.1839	47.3095	47.4305	47.5522	47.6305	47.7096	47.786	47.8574	47.929	47.9969	48.0644	48.1318	48.1942	48.2561	48.3176	48.3751	48.4303	48.4855	48.5408	48.5962	48.6463	48.6969	48.7475	48.7981	48.8456	48.8892	48.9329	48.9765	49.0217	49.0669	49.1088	49.1476	49.1862	49.2245	49.2628	49.301	49.3393	49.3737	49.4071	49.4405	49.4739	49.5073
936	46.1979	46.3508	46.5003	46.6448	46.784	46.9215	47.0518	47.1827	47.3082	47.4293	47.551	47.6293	47.7083	47.7848	47.8562	47.9277	47.9956	48.0632	48.1305	48.1929	48.2549	48.3164	48.3738	48.4291	48.4843	48.5396	48.595	48.6451	48.6957	48.7463	48.7969	48.8443	48.888	48.9316	48.9753	49.0204	49.0656	49.1076	49.1463	49.185	49.2233	49.2616	49.2998	49.3381	49.3726	49.406	49.4393	49.4727	49.5061
937	46.1967	46.3497	46.4992	46.6437	46.7828	46.9203	47.0506	47.1815	47.307	47.428	47.5498	47.628	47.7071	47.7835	47.8549	47.9265	47.9944	48.0619	48.1292	48.1917	48.2536	48.3151	48.3726	48.4278	48.483	48.5383	48.5937	48.6438	48.6944	48.745	48.7956	48.8431	48.8867	48.9304	48.9741	49.0192	49.0644	49.1064	49.1451	49.1838	49.2221	49.2604	49.2987	49.3369	49.3714	49.4048	49.4382	49.4716	49.505
938	46.1956	46.3485	46.498	46.6425	46.7816	46.9191	47.0494	47.1803	47.3058	47.4268	47.5485	47.6268	47.7058	47.7823	47.8537	47.9252	47.9931	48.0607	48.128	48.1904	48.2523	48.3139	48.3713	48.4265	48.4818	48.5371	48.5925	48.6426	48.6932	48.7438	48.7944	48.8418	48.8855	48.9292	48.9728	49.018	49.0632	49.1052	49.1439	49.1826	49.2209	49.2592	49.2975	49.3357	49.3702	49.4036	49.437	49.4704	49.5038
939	46.1944	46.3473	46.4968	46.6413	46.7804	46.9178	47.0482	47.1791	47.3046	47.4256	47.5473	47.6255	47.7046	47.781	47.8524	47.924	47.9918	48.0594	48.1267	48.1891	48.2511	48.3126	48.3701	48.4253	48.4805	48.5358	48.5912	48.6413	48.6919	48.7425	48.7931	48.8406	48.8843	48.9279	48.9716	49.0168	49.062	49.104	49.1427	49.1814	49.2197	49.258	49.2963	49.3346	49.369	49.4024	49.4358	49.4693	49.5027
940	46.1933	46.3461	46.4956	46.6401	46.7792	46.9166	47.047	47.1778	47.3033	47.4243	47.546	47.6243	47.7033	47.7798	47.8512	47.9227	47.9906	48.0581	48.1255	48.1879	48.2498	48.3114	48.3688	48.424	48.4793	48.5346	48.59	48.6401	48.6907	48.7413	48.7919	48.8394	48.883	48.9267	48.9704	49.0156	49.0608	49.1028	49.1415	49.1802	49.2185	49.2568	49.2951	49.3334	49.3679	49.4013	49.4347	49.4681	49.5015
941	46.1921	46.345	46.4945	46.6389	46.778	46.9154	47.0458	47.1766	47.3021	47.4231	47.5448	47.6231	47.7021	47.7785	47.8499	47.9215	47.9893	48.0569	48.1242	48.1866	48.2486	48.3101	48.3675	48.4228	48.478	48.5333	48.5887	48.6388	48.6894	48.74	48.7906	48.8381	48.8818	48.9255	48.9692	49.0143	49.0595	49.1015	49.1403	49.179	49.2173	49.2556	49.2939	49.3322	49.3667	49.4001	49.4335	49.4669	49.5004
942	46.191	46.3438	46.4933	46.6377	46.7768	46.9142	47.0446	47.1754	47.3009	47.4219	47.5436	47.6218	47.7008	47.7773	47.8487	47.9202	47.9881	48.0556	48.123	48.1854	48.2473	48.3088	48.3663	48.4215	48.4768	48.5321	48.5875	48.6376	48.6882	48.7388	48.7894	48.8369	48.8806	48.9242	48.9679	49.0131	49.0583	49.1003	49.1391	49.1778	49.2161	49.2544	49.2927	49.331	49.3655	49.3989	49.4324	49.4658	49.4992
943	46.1898	46.3426	46.4921	46.6365	46.7756	46.913	47.0434	47.1742	47.2997	47.4206	47.5423	47.6206	47.6996	47.776	47.8474	47.919	47.9868	48.0544	48.1217	48.1841	48.2461	48.3076	48.365	48.4203	48.4755	48.5308	48.5862	48.6363	48.6869	48.7375	48.7882	48.8356	48.8793	48.923	48.9667	49.0119	49.0571	49.0991	49.1379	49.1766	49.2149	49.2532	49.2915	49.3298	49.3643	49.3978	49.4312	49.4646	49.4981
944	46.1886	46.3415	46.4909	46.6353	46.7744	46.9118	47.0421	47.173	47.2984	47.4194	47.5411	47.6193	47.6983	47.7748	47.8462	47.9177	47.9856	48.0531	48.1204	48.1829	48.2448	48.3063	48.3638	48.419	48.4743	48.5295	48.585	48.6351	48.6857	48.7363	48.7869	48.8344	48.8781	48.9218	48.9655	49.0107	49.0559	49.0979	49.1367	49.1754	49.2137	49.252	49.2903	49.3287	49.3632	49.3966	49.43	49.4635	49.4969
945	46.1875	46.3403	46.4897	46.6342	46.7732	46.9106	47.0409	47.1717	47.2972	47.4182	47.5398	47.6181	47.6971	47.7735	47.8449	47.9164	47.9843	48.0519	48.1192	48.1816	48.2435	48.3051	48.3625	48.4178	48.473	48.5283	48.5837	48.6338	48.6844	48.735	48.7857	48.8332	48.8769	48.9205	48.9642	49.0094	49.0547	49.0967	49.1355	49.1742	49.2125	49.2508	49.2892	49.3275	49.362	49.3954	49.4289	49.4623	49.4958
946	46.1863	46.3391	46.4886	46.633	46.772	46.9094	47.0397	47.1705	47.296	47.4169	47.5386	47.6168	47.6958	47.7723	47.8437	47.9152	47.9831	48.0506	48.1179	48.1803	48.2423	48.3038	48.3613	48.4165	48.4717	48.527	48.5825	48.6326	48.6832	48.7338	48.7844	48.8319	48.8756	48.9193	48.963	49.0082	49.0535	49.0955	49.1343	49.173	49.2113	49.2496	49.288	49.3263	49.3608	49.3943	49.4277	49.4612	49.4946
947	46.1852	46.338	46.4874	46.6318	46.7708	46.9082	47.0385	47.1693	47.2948	47.4157	47.5374	47.6156	47.6946	47.771	47.8424	47.9139	47.9818	48.0493	48.1167	48.1791	48.241	48.3025	48.36	48.4152	48.4705	48.5258	48.5812	48.6313	48.6819	48.7326	48.7832	48.8307	48.8744	48.9181	48.9618	49.007	49.0522	49.0943	49.133	49.1718	49.2101	49.2484	49.2868	49.3251	49.3596	49.3931	49.4265	49.46	49.4935
948	46.184	46.3368	46.4862	46.6306	46.7696	46.907	47.0373	47.1681	47.2935	47.4145	47.5361	47.6144	47.6934	47.7698	47.8412	47.9127	47.9805	48.0481	48.1154	48.1778	48.2398	48.3013	48.3587	48.414	48.4692	48.5245	48.5799	48.6301	48.6807	48.7313	48.7819	48.8294	48.8732	48.9169	48.9606	49.0058	49.051	49.093	49.1318	49.1706	49.2089	49.2473	49.2856	49.3239	49.3585	49.3919	49.4254	49.4588	49.4923
949	46.1828	46.3356	46.485	46.6294	46.7684	46.9058	47.0361	47.1669	47.2923	47.4132	47.5349	47.6131	47.6921	47.7685	47.8399	47.9114	47.9793	48.0468	48.1142	48.1766	48.2385	48.3	48.3575	48.4127	48.468	48.5233	48.5787	48.6288	48.6794	48.7301	48.7807	48.8282	48.8719	48.9156	48.9593	49.0045	49.0498	49.0918	49.1306	49.1694	49.2077	49.2461	49.2844	49.3227	49.3573	49.3907	49.4242	49.4577	49.4912
950	46.1817	46.3345	46.4838	46.6282	46.7672	46.9046	47.0349	47.1656	47.2911	47.412	47.5336	47.6119	47.6909	47.7673	47.8387	47.9102	47.978	48.0456	48.1129	48.1753	48.2372	48.2988	48.3562	48.4115	48.4667	48.522	48.5774	48.6276	48.6782	48.7288	48.7795	48.827	48.8707	48.9144	48.9581	49.0033	49.0486	49.0906	49.1294	49.1682	49.2065	49.2449	49.2832	49.3216	49.3561	49.3896	49.4231	49.4565	49.49
951	46.1805	46.3333	46.4827	46.627	46.766	46.9034	47.0337	47.1644	47.2899	47.4108	47.5324	47.6106	47.6896	47.766	47.8374	47.9089	47.9768	48.0443	48.1116	48.174	48.236	48.2975	48.355	48.4102	48.4655	48.5208	48.5762	48.6263	48.6769	48.7276	48.7782	48.8257	48.8694	48.9132	48.9569	49.0021	49.0474	49.0894	49.1282	49.167	49.2053	49.2437	49.282	49.3204	49.3549	49.3884	49.4219	49.4554	49.4889
952	46.1794	46.3321	46.4815	46.6258	46.7648	46.9022	47.0324	47.1632	47.2886	47.4095	47.5312	47.6094	47.6884	47.7648	47.8362	47.9077	47.9755	48.0431	48.1104	48.1728	48.2347	48.2963	48.3537	48.409	48.4642	48.5195	48.5749	48.6251	48.6757	48.7263	48.777	48.8245	48.8682	48.9119	48.9556	49.0009	49.0461	49.0882	49.127	49.1658	49.2041	49.2425	49.2808	49.3192	49.3537	49.3872	49.4207	49.4542	49.4877
953	46.1782	46.3309	46.4803	46.6247	46.7636	46.901	47.0312	47.162	47.2874	47.4083	47.5299	47.6081	47.6871	47.7635	47.8349	47.9064	47.9743	48.0418	48.1091	48.1715	48.2335	48.295	48.3525	48.4077	48.463	48.5183	48.5737	48.6238	48.6744	48.7251	48.7757	48.8233	48.867	48.9107	48.9544	48.9996	49.0449	49.087	49.1258	49.1646	49.2029	49.2413	49.2796	49.318	49.3526	49.3861	49.4196	49.4531	49.4866
954	46.177	46.3298	46.4791	46.6235	46.7624	46.8998	47.03	47.1608	47.2862	47.4071	47.5287	47.6069	47.6859	47.7623	47.8337	47.9052	47.973	48.0405	48.1079	48.1703	48.2322	48.2937	48.3512	48.4064	48.4617	48.517	48.5724	48.6226	48.6732	48.7238	48.7745	48.822	48.8657	48.9095	48.9532	48.9984	49.0437	49.0857	49.1246	49.1634	49.2017	49.2401	49.2785	49.3168	49.3514	49.3849	49.4184	49.4519	49.4854
955	46.1759	46.3286	46.4779	46.6223	46.7612	46.8986	47.0288	47.1595	47.2849	47.4058	47.5274	47.6057	47.6846	47.761	47.8324	47.9039	47.9718	48.0393	48.1066	48.169	48.231	48.2925	48.3499	48.4052	48.4604	48.5158	48.5712	48.6213	48.672	48.7226	48.7732	48.8208	48.8645	48.9082	48.952	48.9972	49.0425	49.0845	49.1234	49.1622	49.2005	49.2389	49.2773	49.3156	49.3502	49.3837	49.4172	49.4507	49.4843
956	46.1747	46.3274	46.4768	46.6211	46.76	46.8974	47.0276	47.1583	47.2837	47.4046	47.5262	47.6044	47.6834	47.7598	47.8312	47.9027	47.9705	48.038	48.1053	48.1678	48.2297	48.2912	48.3487	48.4039	48.4592	48.5145	48.5699	48.6201	48.6707	48.7214	48.772	48.8195	48.8633	48.907	48.9507	48.996	49.0413	49.0833	49.1222	49.1609	49.1993	49.2377	49.2761	49.3145	49.349	49.3826	49.4161	49.4496	49.4831
957	46.1736	46.3263	46.4756	46.6199	46.7588	46.8962	47.0264	47.1571	47.2825	47.4034	47.525	47.6032	47.6821	47.7585	47.8299	47.9014	47.9692	48.0368	48.1041	48.1665	48.2284	48.29	48.3474	48.4027	48.4579	48.5132	48.5687	48.6188	48.6695	48.7201	48.7708	48.8183	48.862	48.9058	48.9495	48.9948	49.04	49.0821	49.1209	49.1597	49.1981	49.2365	49.2749	49.3133	49.3479	49.3814	49.4149	49.4484	49.482
958	46.1725	46.3252	46.4745	46.6188	46.7577	46.895	47.0253	47.156	47.2814	47.4022	47.5238	47.602	47.681	47.7574	47.8287	47.9002	47.9681	48.0356	48.1029	48.1653	48.2273	48.2888	48.3463	48.4015	48.4568	48.5121	48.5675	48.6176	48.6683	48.7189	48.7696	48.8171	48.8609	48.9046	48.9484	48.9936	49.0389	49.081	49.1198	49.1586	49.197	49.2354	49.2738	49.3122	49.3468	49.3803	49.4138	49.4473	49.4809
959	46.1715	46.3242	46.4735	46.6178	46.7568	46.8941	47.0243	47.155	47.2804	47.4012	47.5228	47.601	47.68	47.7563	47.8277	47.8992	47.967	48.0346	48.1019	48.1643	48.2262	48.2878	48.3452	48.4005	48.4557	48.511	48.5665	48.6166	48.6673	48.7179	48.7686	48.8161	48.8599	48.9036	48.9473	48.9926	49.0379	49.0799	49.1188	49.1576	49.196	49.2344	49.2728	49.3112	49.3458	49.3793	49.4128	49.4464	49.4799
960	46.1706	46.3233	46.4726	46.6169	46.7558	46.8931	47.0233	47.154	47.2794	47.4002	47.5218	47.6	47.6789	47.7553	47.8267	47.8982	47.966	48.0335	48.1009	48.1633	48.2252	48.2867	48.3442	48.3994	48.4547	48.51	48.5654	48.6156	48.6662	48.7169	48.7675	48.8151	48.8588	48.9026	48.9463	48.9916	49.0369	49.0789	49.1178	49.1566	49.195	49.2334	49.2718	49.3102	49.3448	49.3783	49.4118	49.4454	49.4789
961	46.1697	46.3223	46.4716	46.6159	46.7548	46.8921	47.0223	47.153	47.2783	47.3992	47.5208	47.599	47.6779	47.7543	47.8257	47.8972	47.965	48.0325	48.0998	48.1622	48.2242	48.2857	48.3431	48.3984	48.4537	48.509	48.5644	48.6145	48.6652	48.7159	48.7665	48.814	48.8578	48.9015	48.9453	48.9905	49.0358	49.0779	49.1168	49.1556	49.194	49.2324	49.2708	49.3092	49.3438	49.3773	49.4109	49.4444	49.4779
962	46.1687	46.3214	46.4706	46.6149	46.7538	46.8911	47.0213	47.152	47.2773	47.3982	47.5198	47.5979	47.6769	47.7533	47.8246	47.8961	47.964	48.0315	48.0988	48.1612	48.2231	48.2846	48.3421	48.3974	48.4526	48.5079	48.5634	48.6135	48.6642	48.7148	48.7655	48.813	48.8568	48.9005	48.9443	48.9895	49.0348	49.0769	49.1158	49.1546	49.193	49.2314	49.2698	49.3082	49.3428	49.3763	49.4099	49.4434	49.477
963	46.1678	46.3204	46.4697	46.6139	46.7529	46.8901	47.0203	47.151	47.2763	47.3972	47.5187	47.5969	47.6759	47.7522	47.8236	47.8951	47.9629	48.0304	48.0977	48.1602	48.2221	48.2836	48.3411	48.3963	48.4516	48.5069	48.5623	48.6125	48.6631	48.7138	48.7644	48.812	48.8557	48.8995	48.9432	48.9885	49.0338	49.0759	49.1147	49.1536	49.192	49.2304	49.2688	49.3072	49.3418	49.3753	49.4089	49.4424	49.476
964	46.1668	46.3195	46.4687	46.613	46.7519	46.8891	47.0193	47.15	47.2753	47.3962	47.5177	47.5959	47.6749	47.7512	47.8226	47.8941	47.9619	48.0294	48.0967	48.1591	48.2211	48.2826	48.34	48.3953	48.4505	48.5059	48.5613	48.6114	48.6621	48.7128	48.7634	48.811	48.8547	48.8985	48.9422	48.9875	49.0328	49.0749	49.1137	49.1525	49.191	49.2294	49.2678	49.3062	49.3408	49.3744	49.4079	49.4415	49.475
965	46.1659	46.3185	46.4678	46.612	46.7509	46.8882	47.0183	47.149	47.2743	47.3952	47.5167	47.5949	47.6738	47.7502	47.8216	47.893	47.9609	48.0284	48.0957	48.1581	48.22	48.2815	48.339	48.3943	48.4495	48.5048	48.5603	48.6104	48.6611	48.7117	48.7624	48.8099	48.8537	48.8974	48.9412	48.9865	49.0318	49.0738	49.1127	49.1515	49.1899	49.2284	49.2668	49.3052	49.3398	49.3734	49.4069	49.4405	49.474
966	46.1649	46.3176	46.4668	46.611	46.7499	46.8872	47.0173	47.148	47.2733	47.3942	47.5157	47.5939	47.6728	47.7492	47.8205	47.892	47.9598	48.0274	48.0946	48.157	48.219	48.2805	48.338	48.3932	48.4485	48.5038	48.5592	48.6094	48.66	48.7107	48.7613	48.8089	48.8527	48.8964	48.9402	48.9854	49.0307	49.0728	49.1117	49.1505	49.1889	49.2274	49.2658	49.3042	49.3388	49.3724	49.4059	49.4395	49.473
967	46.164	46.3166	46.4658	46.6101	46.7489	46.8862	47.0163	47.147	47.2723	47.3932	47.5147	47.5929	47.6718	47.7481	47.8195	47.891	47.9588	48.0263	48.0936	48.156	48.2179	48.2795	48.3369	48.3922	48.4474	48.5027	48.5582	48.6083	48.659	48.7097	48.7603	48.8079	48.8516	48.8954	48.9391	48.9844	49.0297	49.0718	49.1107	49.1495	49.1879	49.2264	49.2648	49.3032	49.3378	49.3714	49.4049	49.4385	49.4721
968	46.163	46.3156	46.4649	46.6091	46.748	46.8852	47.0153	47.146	47.2713	47.3921	47.5137	47.5918	47.6708	47.7471	47.8185	47.89	47.9578	48.0253	48.0926	48.155	48.2169	48.2784	48.3359	48.3911	48.4464	48.5017	48.5571	48.6073	48.658	48.7086	48.7593	48.8068	48.8506	48.8944	48.9381	48.9834	49.0287	49.0708	49.1097	49.1485	49.1869	49.2253	49.2638	49.3022	49.3368	49.3704	49.404	49.4375	49.4711
969	46.1621	46.3147	46.4639	46.6081	46.747	46.8842	47.0144	47.145	47.2703	47.3911	47.5127	47.5908	47.6697	47.7461	47.8174	47.8889	47.9567	48.0243	48.0915	48.1539	48.2159	48.2774	48.3348	48.3901	48.4454	48.5007	48.5561	48.6063	48.6569	48.7076	48.7583	48.8058	48.8496	48.8933	48.9371	48.9824	49.0277	49.0698	49.1087	49.1475	49.1859	49.2243	49.2628	49.3012	49.3358	49.3694	49.403	49.4365	49.4701
970	46.1611	46.3137	46.4629	46.6072	46.746	46.8832	47.0134	47.144	47.2693	47.3901	47.5116	47.5898	47.6687	47.7451	47.8164	47.8879	47.9557	48.0232	48.0905	48.1529	48.2148	48.2764	48.3338	48.3891	48.4443	48.4996	48.5551	48.6052	48.6559	48.7066	48.7572	48.8048	48.8485	48.8923	48.9361	48.9813	49.0267	49.0688	49.1076	49.1465	49.1849	49.2233	49.2618	49.3002	49.3348	49.3684	49.402	49.4356	49.4691
971	46.1602	46.3128	46.462	46.6062	46.745	46.8822	47.0124	47.143	47.2683	47.3891	47.5106	47.5888	47.6677	47.744	47.8154	47.8869	47.9547	48.0222	48.0895	48.1519	48.2138	48.2753	48.3328	48.388	48.4433	48.4986	48.554	48.6042	48.6549	48.7055	48.7562	48.8037	48.8475	48.8913	48.9351	48.9803	49.0256	49.0677	49.1066	49.1455	49.1839	49.2223	49.2608	49.2992	49.3338	49.3674	49.401	49.4346	49.4682
972	46.1592	46.3118	46.461	46.6052	46.7441	46.8813	47.0114	47.142	47.2673	47.3881	47.5096	47.5878	47.6667	47.743	47.8144	47.8858	47.9537	48.0212	48.0884	48.1508	48.2128	48.2743	48.3317	48.387	48.4423	48.4976	48.553	48.6031	48.6538	48.7045	48.7552	48.8027	48.8465	48.8903	48.934	48.9793	49.0246	49.0667	49.1056	49.1445	49.1829	49.2213	49.2598	49.2982	49.3328	49.3664	49.4	49.4336	49.4672
973	46.1583	46.3109	46.4601	46.6042	46.7431	46.8803	47.0104	47.141	47.2663	47.3871	47.5086	47.5867	47.6657	47.742	47.8133	47.8848	47.9526	48.0201	48.0874	48.1498	48.2117	48.2732	48.3307	48.386	48.4412	48.4965	48.552	48.6021	48.6528	48.7035	48.7541	48.8017	48.8455	48.8892	48.933	48.9783	49.0236	49.0657	49.1046	49.1434	49.1819	49.2203	49.2588	49.2972	49.3319	49.3654	49.399	49.4326	49.4662
974	46.1574	46.3099	46.4591	46.6033	46.7421	46.8793	47.0094	47.14	47.2653	47.3861	47.5076	47.5857	47.6646	47.741	47.8123	47.8838	47.9516	48.0191	48.0864	48.1488	48.2107	48.2722	48.3297	48.3849	48.4402	48.4955	48.5509	48.6011	48.6517	48.7024	48.7531	48.8007	48.8444	48.8882	48.932	48.9773	49.0226	49.0647	49.1036	49.1424	49.1809	49.2193	49.2578	49.2962	49.3309	49.3644	49.398	49.4316	49.4652
975	46.1564	46.309	46.4581	46.6023	46.7411	46.8783	47.0084	47.139	47.2643	47.3851	47.5066	47.5847	47.6636	47.74	47.8113	47.8827	47.9506	48.0181	48.0853	48.1477	48.2097	48.2712	48.3286	48.3839	48.4391	48.4945	48.5499	48.6	48.6507	48.7014	48.7521	48.7996	48.8434	48.8872	48.931	48.9762	49.0216	49.0637	49.1026	49.1414	49.1799	49.2183	49.2568	49.2952	49.3299	49.3635	49.3971	49.4306	49.4642
976	46.1555	46.308	46.4572	46.6013	46.7401	46.8773	47.0074	47.138	47.2633	47.3841	47.5056	47.5837	47.6626	47.7389	47.8103	47.8817	47.9495	48.017	48.0843	48.1467	48.2086	48.2701	48.3276	48.3828	48.4381	48.4934	48.5489	48.599	48.6497	48.7004	48.751	48.7986	48.8424	48.8861	48.9299	48.9752	49.0205	49.0627	49.1016	49.1404	49.1789	49.2173	49.2558	49.2942	49.3289	49.3625	49.3961	49.4297	49.4633
977	46.1545	46.3071	46.4562	46.6004	46.7392	46.8763	47.0064	47.137	47.2623	47.3831	47.5045	47.5827	47.6616	47.7379	47.8092	47.8807	47.9485	48.016	48.0833	48.1457	48.2076	48.2691	48.3266	48.3818	48.4371	48.4924	48.5478	48.598	48.6486	48.6993	48.75	48.7976	48.8413	48.8851	48.9289	48.9742	49.0195	49.0616	49.1005	49.1394	49.1779	49.2163	49.2548	49.2932	49.3279	49.3615	49.3951	49.4287	49.4623
978	46.1536	46.3061	46.4552	46.5994	46.7382	46.8754	47.0054	47.136	47.2613	47.3821	47.5035	47.5817	47.6606	47.7369	47.8082	47.8797	47.9475	48.015	48.0822	48.1446	48.2066	48.2681	48.3255	48.3808	48.436	48.4913	48.5468	48.5969	48.6476	48.6983	48.749	48.7965	48.8403	48.8841	48.9279	48.9732	49.0185	49.0606	49.0995	49.1384	49.1768	49.2153	49.2538	49.2922	49.3269	49.3605	49.3941	49.4277	49.4613
979	46.1526	46.3051	46.4543	46.5984	46.7372	46.8744	47.0044	47.135	47.2603	47.381	47.5025	47.5806	47.6595	47.7359	47.8072	47.8786	47.9464	48.0139	48.0812	48.1436	48.2055	48.267	48.3245	48.3797	48.435	48.4903	48.5457	48.5959	48.6466	48.6973	48.7479	48.7955	48.8393	48.8831	48.9269	48.9721	49.0175	49.0596	49.0985	49.1374	49.1758	49.2143	49.2528	49.2912	49.3259	49.3595	49.3931	49.4267	49.4603
980	46.1517	46.3042	46.4533	46.5974	46.7362	46.8734	47.0035	47.134	47.2593	47.38	47.5015	47.5796	47.6585	47.7348	47.8062	47.8776	47.9454	48.0129	48.0802	48.1426	48.2045	48.266	48.3234	48.3787	48.434	48.4893	48.5447	48.5949	48.6455	48.6962	48.7469	48.7945	48.8383	48.882	48.9258	48.9711	49.0165	49.0586	49.0975	49.1364	49.1748	49.2133	49.2517	49.2902	49.3249	49.3585	49.3921	49.4257	49.4594
981	46.1507	46.3032	46.4524	46.5965	46.7353	46.8724	47.0025	47.133	47.2583	47.379	47.5005	47.5786	47.6575	47.7338	47.8051	47.8766	47.9444	48.0119	48.0791	48.1415	48.2034	48.265	48.3224	48.3777	48.4329	48.4882	48.5437	48.5938	48.6445	48.6952	48.7459	48.7934	48.8372	48.881	48.9248	48.9701	49.0154	49.0576	49.0965	49.1354	49.1738	49.2123	49.2507	49.2892	49.3239	49.3575	49.3911	49.4248	49.4584
982	46.1498	46.3023	46.4514	46.5955	46.7343	46.8714	47.0015	47.132	47.2573	47.378	47.4995	47.5776	47.6565	47.7328	47.8041	47.8755	47.9433	48.0108	48.0781	48.1405	48.2024	48.2639	48.3214	48.3766	48.4319	48.4872	48.5426	48.5928	48.6435	48.6942	48.7448	48.7924	48.8362	48.88	48.9238	48.9691	49.0144	49.0565	49.0955	49.1343	49.1728	49.2113	49.2497	49.2882	49.3229	49.3565	49.3901	49.4238	49.4574
983	46.1488	46.3013	46.4504	46.5945	46.7333	46.8704	47.0005	47.131	47.2563	47.377	47.4985	47.5766	47.6554	47.7318	47.8031	47.8745	47.9423	48.0098	48.0771	48.1395	48.2014	48.2629	48.3203	48.3756	48.4308	48.4862	48.5416	48.5918	48.6424	48.6931	48.7438	48.7914	48.8352	48.879	48.9228	48.9681	49.0134	49.0555	49.0945	49.1333	49.1718	49.2103	49.2487	49.2872	49.3219	49.3555	49.3892	49.4228	49.4564
984	46.1479	46.3004	46.4495	46.5936	46.7323	46.8694	46.9995	47.13	47.2553	47.376	47.4974	47.5755	47.6544	47.7307	47.802	47.8735	47.9413	48.0088	48.076	48.1384	48.2003	48.2618	48.3193	48.3746	48.4298	48.4851	48.5406	48.5907	48.6414	48.6921	48.7428	48.7903	48.8341	48.8779	48.9217	48.967	49.0124	49.0545	49.0934	49.1323	49.1708	49.2093	49.2477	49.2862	49.3209	49.3545	49.3882	49.4218	49.4554
985	46.1469	46.2994	46.4485	46.5926	46.7313	46.8685	46.9985	47.129	47.2543	47.375	47.4964	47.5745	47.6534	47.7297	47.801	47.8725	47.9403	48.0077	48.075	48.1374	48.1993	48.2608	48.3183	48.3735	48.4288	48.4841	48.5395	48.5897	48.6404	48.6911	48.7417	48.7893	48.8331	48.8769	48.9207	48.966	49.0114	49.0535	49.0924	49.1313	49.1698	49.2083	49.2467	49.2852	49.3199	49.3536	49.3872	49.4208	49.4545
986	46.146	46.2985	46.4475	46.5916	46.7304	46.8675	46.9975	47.128	47.2533	47.374	47.4954	47.5735	47.6524	47.7287	47.8	47.8714	47.9392	48.0067	48.074	48.1363	48.1983	48.2598	48.3172	48.3725	48.4277	48.4831	48.5385	48.5887	48.6393	48.69	48.7407	48.7883	48.8321	48.8759	48.9197	48.965	49.0103	49.0525	49.0914	49.1303	49.1688	49.2073	49.2457	49.2842	49.3189	49.3526	49.3862	49.4198	49.4535
987	46.1451	46.2975	46.4466	46.5907	46.7294	46.8665	46.9965	47.127	47.2523	47.373	47.4944	47.5725	47.6514	47.7277	47.799	47.8704	47.9382	48.0057	48.0729	48.1353	48.1972	48.2587	48.3162	48.3714	48.4267	48.482	48.5375	48.5876	48.6383	48.689	48.7397	48.7873	48.8311	48.8749	48.9187	48.964	49.0093	49.0515	49.0904	49.1293	49.1678	49.2063	49.2447	49.2832	49.3179	49.3516	49.3852	49.4189	49.4525
988	46.1441	46.2965	46.4456	46.5897	46.7284	46.8655	46.9955	47.126	47.2513	47.372	47.4934	47.5715	47.6503	47.7266	47.7979	47.8694	47.9372	48.0046	48.0719	48.1343	48.1962	48.2577	48.3151	48.3704	48.4257	48.481	48.5364	48.5866	48.6373	48.688	48.7386	48.7862	48.83	48.8738	48.9176	48.9629	49.0083	49.0504	49.0894	49.1283	49.1668	49.2052	49.2437	49.2822	49.3169	49.3506	49.3842	49.4179	49.4515
989	46.1432	46.2956	46.4447	46.5887	46.7274	46.8645	46.9945	47.125	47.2502	47.371	47.4924	47.5705	47.6493	47.7256	47.7969	47.8683	47.9361	48.0036	48.0709	48.1332	48.1952	48.2567	48.3141	48.3694	48.4246	48.4799	48.5354	48.5855	48.6362	48.6869	48.7376	48.7852	48.829	48.8728	48.9166	48.9619	49.0073	49.0494	49.0884	49.1273	49.1658	49.2042	49.2427	49.2812	49.3159	49.3496	49.3832	49.4169	49.4505
990	46.1422	46.2946	46.4437	46.5877	46.7265	46.8635	46.9935	47.1241	47.2492	47.3699	47.4913	47.5694	47.6483	47.7246	47.7959	47.8673	47.9351	48.0026	48.0698	48.1322	48.1941	48.2556	48.3131	48.3683	48.4236	48.4789	48.5343	48.5845	48.6352	48.6859	48.7366	48.7842	48.828	48.8718	48.9156	48.9609	49.0063	49.0484	49.0873	49.1263	49.1647	49.2032	49.2417	49.2802	49.3149	49.3486	49.3823	49.4159	49.4496
991	46.1413	46.2937	46.4427	46.5868	46.7255	46.8626	46.9926	47.1231	47.2482	47.3689	47.4903	47.5684	47.6473	47.7236	47.7949	47.8663	47.9341	48.0015	48.0688	48.1312	48.1931	48.2546	48.312	48.3673	48.4226	48.4779	48.5333	48.5835	48.6342	48.6849	48.7356	48.7831	48.8269	48.8708	48.9146	48.9599	49.0052	49.0474	49.0863	49.1252	49.1637	49.2022	49.2407	49.2792	49.314	49.3476	49.3813	49.4149	49.4486
992	46.1403	46.2927	46.4418	46.5858	46.7245	46.8616	46.9916	47.1221	47.2472	47.3679	47.4893	47.5674	47.6463	47.7225	47.7938	47.8653	47.933	48.0005	48.0678	48.1301	48.192	48.2535	48.311	48.3663	48.4215	48.4768	48.5323	48.5824	48.6331	48.6838	48.7345	48.7821	48.8259	48.8697	48.9135	48.9589	49.0042	49.0464	49.0853	49.1242	49.1627	49.2012	49.2397	49.2782	49.313	49.3466	49.3803	49.4139	49.4476
993	46.1394	46.2918	46.4408	46.5848	46.7235	46.8606	46.9906	47.1211	47.2462	47.3669	47.4883	47.5664	47.6452	47.7215	47.7928	47.8642	47.932	47.9995	48.0667	48.1291	48.191	48.2525	48.31	48.3652	48.4205	48.4758	48.5312	48.5814	48.6321	48.6828	48.7335	48.7811	48.8249	48.8687	48.9125	48.9578	49.0032	49.0454	49.0843	49.1232	49.1617	49.2002	49.2387	49.2772	49.312	49.3456	49.3793	49.413	49.4466
994	46.1384	46.2908	46.4398	46.5839	46.7225	46.8596	46.9896	47.1201	47.2452	47.3659	47.4873	47.5654	47.6442	47.7205	47.7918	47.8632	47.931	47.9984	48.0657	48.1281	48.19	48.2515	48.3089	48.3642	48.4194	48.4748	48.5302	48.5804	48.6311	48.6818	48.7325	48.78	48.8239	48.8677	48.9115	48.9568	49.0022	49.0443	49.0833	49.1222	49.1607	49.1992	49.2377	49.2762	49.311	49.3446	49.3783	49.412	49.4457
995	46.1375	46.2899	46.4389	46.5829	46.7216	46.8586	46.9886	47.1191	47.2442	47.3649	47.4863	47.5644	47.6432	47.7195	47.7908	47.8622	47.9299	47.9974	48.0647	48.127	48.1889	48.2504	48.3079	48.3631	48.4184	48.4737	48.5292	48.5793	48.63	48.6807	48.7314	48.779	48.8228	48.8667	48.9105	48.9558	49.0012	49.0433	49.0823	49.1212	49.1597	49.1982	49.2367	49.2752	49.31	49.3437	49.3773	49.411	49.4447
996	46.1365	46.2889	46.4379	46.5819	46.7206	46.8576	46.9876	47.1181	47.2432	47.3639	47.4853	47.5633	47.6422	47.7184	47.7897	47.8611	47.9289	47.9964	48.0636	48.126	48.1879	48.2494	48.3069	48.3621	48.4174	48.4727	48.5281	48.5783	48.629	48.6797	48.7304	48.778	48.8218	48.8656	48.9094	48.9548	49.0001	49.0423	49.0813	49.1202	49.1587	49.1972	49.2357	49.2742	49.309	49.3427	49.3763	49.41	49.4437
997	46.1356	46.288	46.437	46.581	46.7196	46.8566	46.9866	47.1171	47.2422	47.3629	47.4842	47.5623	47.6412	47.7174	47.7887	47.8601	47.9279	47.9953	48.0626	48.125	48.1869	48.2484	48.3058	48.3611	48.4163	48.4717	48.5271	48.5773	48.628	48.6787	48.7294	48.777	48.8208	48.8646	48.9084	48.9537	48.9991	49.0413	49.0802	49.1192	49.1577	49.1962	49.2347	49.2732	49.308	49.3417	49.3754	49.409	49.4427
998	46.1346	46.287	46.436	46.58	46.7186	46.8557	46.9856	47.1161	47.2412	47.3619	47.4832	47.5613	47.6401	47.7164	47.7877	47.8591	47.9269	47.9943	48.0616	48.1239	48.1858	48.2473	48.3048	48.36	48.4153	48.4706	48.5261	48.5762	48.6269	48.6776	48.7283	48.7759	48.8197	48.8636	48.9074	48.9527	48.9981	49.0403	49.0792	49.1182	49.1567	49.1952	49.2337	49.2722	49.307	49.3407	49.3744	49.4081	49.4417
999	46.1337	46.286	46.435	46.579	46.7177	46.8547	46.9846	47.1151	47.2402	47.3609	47.4822	47.5603	47.6391	47.7154	47.7867	47.8581	47.9258	47.9933	48.0605	48.1229	48.1848	48.2463	48.3037	48.359	48.4143	48.4696	48.525	48.5752	48.6259	48.6766	48.7273	48.7749	48.8187	48.8625	48.9064	48.9517	48.9971	49.0393	49.0782	49.1171	49.1557	49.1942	49.2327	49.2712	49.306	49.3397	49.3734	49.4071	49.4408
1000	46.1327	46.2851	46.4341	46.578	46.7167	46.8537	46.9836	47.1141	47.2392	47.3599	47.4812	47.5593	47.6381	47.7143	47.7856	47.857	47.9248	47.9922	48.0595	48.1219	48.1838	48.2453	48.3027	48.358	48.4132	48.4685	48.524	48.5742	48.6249	48.6756	48.7263	48.7739	48.8177	48.8615	48.9053	48.9507	48.9961	49.0382	49.0772	49.1161	49.1547	49.1932	49.2317	49.2702	49.305	49.3387	49.3724	49.4061	49.4398
1001	46.1318	46.2841	46.4331	46.5771	46.7157	46.8527	46.9826	47.1131	47.2382	47.3588	47.4802	47.5582	47.6371	47.7133	47.7846	47.856	47.9238	47.9912	48.0585	48.1208	48.1827	48.2442	48.3017	48.3569	48.4122	48.4675	48.5229	48.5731	48.6238	48.6745	48.7252	48.7728	48.8167	48.8605	48.9043	48.9497	48.995	49.0372	49.0762	49.1151	49.1537	49.1922	49.2307	49.2692	49.304	49.3377	49.3714	49.4051	49.4388
1002	46.1309	46.2832	46.4321	46.5761	46.7147	46.8517	46.9817	47.1121	47.2372	47.3578	47.4792	47.5572	47.636	47.7123	47.7836	47.855	47.9227	47.9902	48.0574	48.1198	48.1817	48.2432	48.3006	48.3559	48.4112	48.4665	48.5219	48.5721	48.6228	48.6735	48.7242	48.7718	48.8156	48.8595	48.9033	48.9486	48.994	49.0362	49.0752	49.1141	49.1526	49.1912	49.2297	49.2683	49.303	49.3367	49.3704	49.4041	49.4378
1003	46.1299	46.2822	46.4312	46.5751	46.7137	46.8507	46.9807	47.1111	47.2362	47.3568	47.4782	47.5562	47.635	47.7113	47.7825	47.8539	47.9217	47.9892	48.0564	48.1188	48.1807	48.2421	48.2996	48.3549	48.4101	48.4654	48.5209	48.5711	48.6218	48.6725	48.7232	48.7708	48.8146	48.8584	48.9023	48.9476	48.993	49.0352	49.0742	49.1131	49.1516	49.1902	49.2287	49.2673	49.302	49.3357	49.3694	49.4031	49.4369
1004	46.129	46.2813	46.4302	46.5742	46.7128	46.8498	46.9797	47.1101	47.2352	47.3558	47.4771	47.5552	47.634	47.7102	47.7815	47.8529	47.9207	47.9881	48.0554	48.1177	48.1796	48.2411	48.2986	48.3538	48.4091	48.4644	48.5198	48.57	48.6207	48.6714	48.7221	48.7697	48.8136	48.8574	48.9013	48.9466	48.992	49.0342	49.0731	49.1121	49.1506	49.1892	49.2277	49.2663	49.301	49.3347	49.3684	49.4022	49.4359
1005	46.128	46.2803	46.4293	46.5732	46.7118	46.8488	46.9787	47.1091	47.2342	47.3548	47.4761	47.5542	47.633	47.7092	47.7805	47.8519	47.9196	47.9871	48.0543	48.1167	48.1786	48.2401	48.2975	48.3528	48.408	48.4634	48.5188	48.569	48.6197	48.6704	48.7211	48.7687	48.8125	48.8564	48.9002	48.9456	48.991	49.0331	49.0721	49.1111	49.1496	49.1882	49.2267	49.2653	49.3	49.3337	49.3675	49.4012	49.4349
1006	46.1271	46.2794	46.4283	46.5722	46.7108	46.8478	46.9777	47.1081	47.2332	47.3538	47.4751	47.5532	47.632	47.7082	47.7795	47.8509	47.9186	47.9861	48.0533	48.1156	48.1775	48.239	48.2965	48.3517	48.407	48.4623	48.5178	48.568	48.6187	48.6694	48.7201	48.7677	48.8115	48.8554	48.8992	48.9445	48.9899	49.0321	49.0711	49.1101	49.1486	49.1872	49.2257	49.2643	49.299	49.3328	49.3665	49.4002	49.4339
1007	46.1261	46.2784	46.4273	46.5712	46.7098	46.8468	46.9767	47.1071	47.2322	47.3528	47.4741	47.5521	47.6309	47.7072	47.7784	47.8498	47.9176	47.985	48.0523	48.1146	48.1765	48.238	48.2954	48.3507	48.406	48.4613	48.5167	48.5669	48.6176	48.6683	48.719	48.7666	48.8105	48.8543	48.8982	48.9435	48.9889	49.0311	49.0701	49.1091	49.1476	49.1862	49.2247	49.2633	49.298	49.3318	49.3655	49.3992	49.4329
1008	46.1252	46.2775	46.4264	46.5703	46.7089	46.8458	46.9757	47.1061	47.2312	47.3518	47.4731	47.5511	47.6299	47.7062	47.7774	47.8488	47.9165	47.984	48.0512	48.1136	48.1755	48.237	48.2944	48.3497	48.4049	48.4602	48.5157	48.5659	48.6166	48.6673	48.718	48.7656	48.8095	48.8533	48.8972	48.9425	48.9879	49.0301	49.0691	49.108	49.1466	49.1852	49.2237	49.2623	49.297	49.3308	49.3645	49.3982	49.432
1009	46.1242	46.2765	46.4254	46.5693	46.7079	46.8448	46.9747	47.1051	47.2302	47.3508	47.4721	47.5501	47.6289	47.7051	47.7764	47.8478	47.9155	47.983	48.0502	48.1125	48.1744	48.2359	48.2934	48.3486	48.4039	48.4592	48.5147	48.5648	48.6156	48.6663	48.717	48.7646	48.8084	48.8523	48.8961	48.9415	48.9869	49.0291	49.0681	49.107	49.1456	49.1841	49.2227	49.2613	49.2961	49.3298	49.3635	49.3973	49.431
1010	46.1233	46.2755	46.4244	46.5683	46.7069	46.8438	46.9737	47.1041	47.2292	47.3498	47.4711	47.5491	47.6279	47.7041	47.7754	47.8467	47.9145	47.9819	48.0492	48.1115	48.1734	48.2349	48.2923	48.3476	48.4029	48.4582	48.5136	48.5638	48.6145	48.6652	48.7159	48.7636	48.8074	48.8513	48.8951	48.9405	48.9859	49.0281	49.0671	49.106	49.1446	49.1831	49.2217	49.2603	49.2951	49.3288	49.3625	49.3963	49.43
1011	46.1223	46.2746	46.4235	46.5674	46.7059	46.8429	46.9727	47.1031	47.2282	47.3488	47.47	47.5481	47.6269	47.7031	47.7743	47.8457	47.9135	47.9809	48.0481	48.1105	48.1724	48.2339	48.2913	48.3466	48.4018	48.4571	48.5126	48.5628	48.6135	48.6642	48.7149	48.7625	48.8064	48.8502	48.8941	48.9394	48.9848	49.027	49.066	49.105	49.1436	49.1821	49.2207	49.2593	49.2941	49.3278	49.3615	49.3953	49.429
1012	46.1214	46.2736	46.4225	46.5664	46.7049	46.8419	46.9717	47.1021	47.2272	47.3477	47.469	47.547	47.6258	47.7021	47.7733	47.8447	47.9124	47.9799	48.0471	48.1094	48.1713	48.2328	48.2903	48.3455	48.4008	48.4561	48.5115	48.5617	48.6125	48.6632	48.7139	48.7615	48.8054	48.8492	48.8931	48.9384	48.9838	49.026	49.065	49.104	49.1426	49.1811	49.2197	49.2583	49.2931	49.3268	49.3606	49.3943	49.428
1013	46.1204	46.2727	46.4215	46.5654	46.704	46.8409	46.9707	47.1011	47.2262	47.3467	47.468	47.546	47.6248	47.701	47.7723	47.8436	47.9114	47.9788	48.046	48.1084	48.1703	48.2318	48.2892	48.3445	48.3997	48.4551	48.5105	48.5607	48.6114	48.6621	48.7128	48.7605	48.8043	48.8482	48.892	48.9374	48.9828	49.025	49.064	49.103	49.1416	49.1801	49.2187	49.2573	49.2921	49.3258	49.3596	49.3933	49.4271
1014	46.1195	46.2717	46.4206	46.5645	46.703	46.8399	46.9698	47.1001	47.2252	47.3457	47.467	47.545	47.6238	47.7	47.7713	47.8426	47.9104	47.9778	48.045	48.1074	48.1693	48.2307	48.2882	48.3435	48.3987	48.454	48.5095	48.5597	48.6104	48.6611	48.7118	48.7594	48.8033	48.8472	48.891	48.9364	48.9818	49.024	49.063	49.102	49.1406	49.1791	49.2177	49.2563	49.2911	49.3248	49.3586	49.3923	49.4261
[truncated: 2,586 more rows]
[truncated: 428 more columns]

## Sheet: Sheet2
1000000	1000000	1000000	1000000	1000000	1000000	1000000	1000000	11	12	13	14	15	16	17	18	19	20	21	22	23	24	25	26	27	28	29	30	31	32	33	34	35	36	37	38	39	40	41	42	43	44	45	46	47	48	49	50	51	52
[truncated: 1,801 more rows]
[truncated: 426 more columns]
