# Supplementary material for: Numerical simulation research on thermal insulation performance of composite heat-insulation zone structure in hydrothermal high-temperature mine
Source: Sci Rep. 2024 Jun 18;14:14096. doi: 10.1038/s41598-024-64702-4 (PMC11189482; doi:10.1038/s41598-024-64702-4)
Supplement: Supplementary file 1 — Supplementary Information. [file 41598_2024_64702_MOESM1_ESM.zip › Heat-regulating circle scenario 4-4.txt]

% Model:              方案四-4.mph
% Version:            COMSOL 5.6.0.280
% Date:               Sep 23 2022, 21:15
% Table:              表格: 表格 27 {tbl27} - 点计算: 点计算 1 {pev1}
% 时间 (d)                 温度 (degC), 点: (52.4, 78.1)温度 (degC), 点: (52.5, 78.1)温度 (degC), 点: (52.6, 78.1)温度 (degC), 点: (52.7, 78.1)温度 (degC), 点: (52.8, 78.1)温度 (degC), 点: (52.9, 78.1)温度 (degC), 点: (53, 78.1) 温度 (degC), 点: (53.1, 78.1)温度 (degC), 点: (53.2, 78.1)温度 (degC), 点: (53.3, 78.1)温度 (degC), 点: (53.4, 78.1)温度 (degC), 点: (53.5, 78.1)温度 (degC), 点: (53.6, 78.1)温度 (degC), 点: (53.7, 78.1)温度 (degC), 点: (53.8, 78.1)温度 (degC), 点: (53.9, 78.1)温度 (degC), 点: (54, 78.1) 温度 (degC), 点: (54.1, 78.1)温度 (degC), 点: (54.2, 78.1)温度 (degC), 点: (54.3, 78.1)温度 (degC), 点: (54.4, 78.1)温度 (degC), 点: (54.5, 78.1)温度 (degC), 点: (54.6, 78.1)温度 (degC), 点: (54.7, 78.1)温度 (degC), 点: (54.8, 78.1)温度 (degC), 点: (54.9, 78.1)温度 (degC), 点: (55, 78.1) 温度 (degC), 点: (55.1, 78.1)温度 (degC), 点: (55.2, 78.1)温度 (degC), 点: (55.3, 78.1)温度 (degC), 点: (55.4, 78.1)温度 (degC), 点: (55.5, 78.1)温度 (degC), 点: (55.6, 78.1)温度 (degC), 点: (55.7, 78.1)温度 (degC), 点: (55.8, 78.1)温度 (degC), 点: (55.9, 78.1)温度 (degC), 点: (56, 78.1) 温度 (degC), 点: (56.1, 78.1)温度 (degC), 点: (56.2, 78.1)温度 (degC), 点: (56.3, 78.1)温度 (degC), 点: (56.4, 78.1)温度 (degC), 点: (56.5, 78.1)温度 (degC), 点: (56.6, 78.1)温度 (degC), 点: (56.7, 78.1)温度 (degC), 点: (56.8, 78.1)温度 (degC), 点: (56.9, 78.1)温度 (degC), 点: (57, 78.1) 温度 (degC), 点: (57.1, 78.1)温度 (degC), 点: (57.2, 78.1)温度 (degC), 点: (57.3, 78.1)温度 (degC), 点: (57.4, 78.1)温度 (degC), 点: (57.5, 78.1)温度 (degC), 点: (57.6, 78.1)温度 (degC), 点: (57.7, 78.1)温度 (degC), 点: (57.8, 78.1)温度 (degC), 点: (57.9, 78.1)温度 (degC), 点: (58, 78.1) 温度 (degC), 点: (58.1, 78.1)温度 (degC), 点: (58.2, 78.1)温度 (degC), 点: (58.3, 78.1)温度 (degC), 点: (58.4, 78.1)温度 (degC), 点: (58.5, 78.1)温度 (degC), 点: (58.6, 78.1)温度 (degC), 点: (58.7, 78.1)温度 (degC), 点: (58.8, 78.1)温度 (degC), 点: (58.9, 78.1)温度 (degC), 点: (59, 78.1) 温度 (degC), 点: (59.1, 78.1)温度 (degC), 点: (59.2, 78.1)温度 (degC), 点: (59.3, 78.1)温度 (degC), 点: (59.4, 78.1)温度 (degC), 点: (59.5, 78.1)温度 (degC), 点: (59.6, 78.1)温度 (degC), 点: (59.7, 78.1)温度 (degC), 点: (59.8, 78.1)温度 (degC), 点: (59.9, 78.1)温度 (degC), 点: (60, 78.1) 温度 (degC), 点: (60.1, 78.1)温度 (degC), 点: (60.2, 78.1)温度 (degC), 点: (60.3, 78.1)温度 (degC), 点: (60.4, 78.1)温度 (degC), 点: (60.5, 78.1)温度 (degC), 点: (60.6, 78.1)温度 (degC), 点: (60.7, 78.1)温度 (degC), 点: (60.8, 78.1)温度 (degC), 点: (60.9, 78.1)温度 (degC), 点: (61, 78.1) 温度 (degC), 点: (61.1, 78.1)温度 (degC), 点: (61.2, 78.1)温度 (degC), 点: (61.3, 78.1)温度 (degC), 点: (61.4, 78.1)温度 (degC), 点: (61.5, 78.1)温度 (degC), 点: (61.6, 78.1)温度 (degC), 点: (61.7, 78.1)温度 (degC), 点: (61.8, 78.1)温度 (degC), 点: (61.9, 78.1)温度 (degC), 点: (62, 78.1) 温度 (degC), 点: (62.1, 78.1)温度 (degC), 点: (62.2, 78.1)温度 (degC), 点: (62.3, 78.1)温度 (degC), 点: (62.4, 78.1)温度 (degC), 点: (62.5, 78.1)温度 (degC), 点: (62.6, 78.1)温度 (degC), 点: (62.7, 78.1)温度 (degC), 点: (62.8, 78.1)温度 (degC), 点: (62.9, 78.1)温度 (degC), 点: (63, 78.1) 温度 (degC), 点: (63.1, 78.1)温度 (degC), 点: (63.2, 78.1)温度 (degC), 点: (63.3, 78.1)温度 (degC), 点: (63.4, 78.1)温度 (degC), 点: (63.5, 78.1)温度 (degC), 点: (63.6, 78.1)温度 (degC), 点: (63.7, 78.1)温度 (degC), 点: (63.8, 78.1)温度 (degC), 点: (63.9, 78.1)温度 (degC), 点: (64, 78.1) 温度 (degC), 点: (64.1, 78.1)温度 (degC), 点: (64.2, 78.1)温度 (degC), 点: (64.3, 78.1)温度 (degC), 点: (64.4, 78.1)温度 (degC), 点: (64.5, 78.1)温度 (degC), 点: (64.6, 78.1)温度 (degC), 点: (64.7, 78.1)温度 (degC), 点: (64.8, 78.1)温度 (degC), 点: (64.9, 78.1)温度 (degC), 点: (65, 78.1) 温度 (degC), 点: (65.1, 78.1)温度 (degC), 点: (65.2, 78.1)温度 (degC), 点: (65.3, 78.1)温度 (degC), 点: (65.4, 78.1)温度 (degC), 点: (65.5, 78.1)温度 (degC), 点: (65.6, 78.1)温度 (degC), 点: (65.7, 78.1)温度 (degC), 点: (65.8, 78.1)温度 (degC), 点: (65.9, 78.1)温度 (degC), 点: (66, 78.1) 温度 (degC), 点: (66.1, 78.1)温度 (degC), 点: (66.2, 78.1)温度 (degC), 点: (66.3, 78.1)温度 (degC), 点: (66.4, 78.1)温度 (degC), 点: (66.5, 78.1)温度 (degC), 点: (66.6, 78.1)温度 (degC), 点: (66.7, 78.1)温度 (degC), 点: (66.8, 78.1)温度 (degC), 点: (66.9, 78.1)温度 (degC), 点: (67, 78.1) 温度 (degC), 点: (67.1, 78.1)温度 (degC), 点: (67.2, 78.1)温度 (degC), 点: (67.3, 78.1)温度 (degC), 点: (67.4, 78.1)温度 (degC), 点: (67.5, 78.1)温度 (degC), 点: (67.6, 78.1)温度 (degC), 点: (67.7, 78.1)温度 (degC), 点: (67.8, 78.1)温度 (degC), 点: (67.9, 78.1)温度 (degC), 点: (68, 78.1) 温度 (degC), 点: (68.1, 78.1)温度 (degC), 点: (68.2, 78.1)温度 (degC), 点: (68.3, 78.1)温度 (degC), 点: (68.4, 78.1)温度 (degC), 点: (68.5, 78.1)温度 (degC), 点: (68.6, 78.1)温度 (degC), 点: (68.7, 78.1)温度 (degC), 点: (68.8, 78.1)温度 (degC), 点: (68.9, 78.1)温度 (degC), 点: (69, 78.1) 温度 (degC), 点: (69.1, 78.1)温度 (degC), 点: (69.2, 78.1)温度 (degC), 点: (69.3, 78.1)温度 (degC), 点: (69.4, 78.1)温度 (degC), 点: (69.5, 78.1)温度 (degC), 点: (69.6, 78.1)温度 (degC), 点: (69.7, 78.1)温度 (degC), 点: (69.8, 78.1)温度 (degC), 点: (69.9, 78.1)温度 (degC), 点: (70, 78.1) 温度 (degC), 点: (70.1, 78.1)温度 (degC), 点: (70.2, 78.1)温度 (degC), 点: (70.3, 78.1)温度 (degC), 点: (70.4, 78.1)温度 (degC), 点: (70.5, 78.1)温度 (degC), 点: (70.6, 78.1)温度 (degC), 点: (70.7, 78.1)温度 (degC), 点: (70.8, 78.1)温度 (degC), 点: (70.9, 78.1)温度 (degC), 点: (71, 78.1) 温度 (degC), 点: (71.1, 78.1)温度 (degC), 点: (71.2, 78.1)温度 (degC), 点: (71.3, 78.1)温度 (degC), 点: (71.4, 78.1)温度 (degC), 点: (71.5, 78.1)温度 (degC), 点: (71.6, 78.1)温度 (degC), 点: (71.7, 78.1)温度 (degC), 点: (71.8, 78.1)温度 (degC), 点: (71.9, 78.1)温度 (degC), 点: (72, 78.1) 温度 (degC), 点: (72.1, 78.1)温度 (degC), 点: (72.2, 78.1)温度 (degC), 点: (72.3, 78.1)温度 (degC), 点: (72.4, 78.1)温度 (degC), 点: (72.5, 78.1)温度 (degC), 点: (72.6, 78.1)温度 (degC), 点: (72.7, 78.1)温度 (degC), 点: (72.8, 78.1)温度 (degC), 点: (72.9, 78.1)温度 (degC), 点: (73, 78.1) 温度 (degC), 点: (73.1, 78.1)温度 (degC), 点: (73.2, 78.1)温度 (degC), 点: (73.3, 78.1)温度 (degC), 点: (73.4, 78.1)温度 (degC), 点: (73.5, 78.1)温度 (degC), 点: (73.6, 78.1)温度 (degC), 点: (73.7, 78.1)温度 (degC), 点: (73.8, 78.1)温度 (degC), 点: (73.9, 78.1)温度 (degC), 点: (74, 78.1) 温度 (degC), 点: (74.1, 78.1)温度 (degC), 点: (74.2, 78.1)温度 (degC), 点: (74.3, 78.1)温度 (degC), 点: (74.4, 78.1)温度 (degC), 点: (74.5, 78.1)温度 (degC), 点: (74.6, 78.1)温度 (degC), 点: (74.7, 78.1)温度 (degC), 点: (74.8, 78.1)温度 (degC), 点: (74.9, 78.1)温度 (degC), 点: (75, 78.1) 温度 (degC), 点: (75.1, 78.1)温度 (degC), 点: (75.2, 78.1)温度 (degC), 点: (75.3, 78.1)温度 (degC), 点: (75.4, 78.1)温度 (degC), 点: (75.5, 78.1)温度 (degC), 点: (75.6, 78.1)温度 (degC), 点: (75.7, 78.1)温度 (degC), 点: (75.8, 78.1)温度 (degC), 点: (75.9, 78.1)温度 (degC), 点: (76, 78.1) 温度 (degC), 点: (76.1, 78.1)温度 (degC), 点: (76.2, 78.1)温度 (degC), 点: (76.3, 78.1)温度 (degC), 点: (76.4, 78.1)温度 (degC), 点: (76.5, 78.1)温度 (degC), 点: (76.6, 78.1)温度 (degC), 点: (76.7, 78.1)温度 (degC), 点: (76.8, 78.1)温度 (degC), 点: (76.9, 78.1)温度 (degC), 点: (77, 78.1) 温度 (degC), 点: (77.1, 78.1)温度 (degC), 点: (77.2, 78.1)温度 (degC), 点: (77.3, 78.1)温度 (degC), 点: (77.4, 78.1)温度 (degC), 点: (77.5, 78.1)温度 (degC), 点: (77.6, 78.1)温度 (degC), 点: (77.7, 78.1)温度 (degC), 点: (77.8, 78.1)温度 (degC), 点: (77.9, 78.1)温度 (degC), 点: (78, 78.1) 温度 (degC), 点: (78.1, 78.1)温度 (degC), 点: (78.2, 78.1)温度 (degC), 点: (78.3, 78.1)温度 (degC), 点: (78.4, 78.1)温度 (degC), 点: (78.5, 78.1)温度 (degC), 点: (78.6, 78.1)温度 (degC), 点: (78.7, 78.1)温度 (degC), 点: (78.8, 78.1)温度 (degC), 点: (78.9, 78.1)温度 (degC), 点: (79, 78.1) 温度 (degC), 点: (79.1, 78.1)温度 (degC), 点: (79.2, 78.1)温度 (degC), 点: (79.3, 78.1)温度 (degC), 点: (79.4, 78.1)温度 (degC), 点: (79.5, 78.1)温度 (degC), 点: (79.6, 78.1)温度 (degC), 点: (79.7, 78.1)温度 (degC), 点: (79.8, 78.1)温度 (degC), 点: (79.9, 78.1)温度 (degC), 点: (80, 78.1) 温度 (degC), 点: (80.1, 78.1)温度 (degC), 点: (80.2, 78.1)温度 (degC), 点: (80.3, 78.1)温度 (degC), 点: (80.4, 78.1)温度 (degC), 点: (80.5, 78.1)温度 (degC), 点: (80.6, 78.1)温度 (degC), 点: (80.7, 78.1)温度 (degC), 点: (80.8, 78.1)温度 (degC), 点: (80.9, 78.1)温度 (degC), 点: (81, 78.1) 温度 (degC), 点: (81.1, 78.1)温度 (degC), 点: (81.2, 78.1)温度 (degC), 点: (81.3, 78.1)温度 (degC), 点: (81.4, 78.1)温度 (degC), 点: (81.5, 78.1)温度 (degC), 点: (81.6, 78.1)温度 (degC), 点: (81.7, 78.1)温度 (degC), 点: (81.8, 78.1)温度 (degC), 点: (81.9, 78.1)温度 (degC), 点: (82, 78.1) 温度 (degC), 点: (82.1, 78.1)温度 (degC), 点: (82.2, 78.1)温度 (degC), 点: (82.3, 78.1)温度 (degC), 点: (82.4, 78.1)温度 (degC), 点: (82.5, 78.1)温度 (degC), 点: (82.6, 78.1)温度 (degC), 点: (82.7, 78.1)温度 (degC), 点: (82.8, 78.1)温度 (degC), 点: (82.9, 78.1)温度 (degC), 点: (83, 78.1) 温度 (degC), 点: (83.1, 78.1)温度 (degC), 点: (83.2, 78.1)温度 (degC), 点: (83.3, 78.1)温度 (degC), 点: (83.4, 78.1)温度 (degC), 点: (83.5, 78.1)温度 (degC), 点: (83.6, 78.1)温度 (degC), 点: (83.7, 78.1)温度 (degC), 点: (83.8, 78.1)温度 (degC), 点: (83.9, 78.1)温度 (degC), 点: (84, 78.1) 温度 (degC), 点: (84.1, 78.1)温度 (degC), 点: (84.2, 78.1)温度 (degC), 点: (84.3, 78.1)温度 (degC), 点: (84.4, 78.1)温度 (degC), 点: (84.5, 78.1)温度 (degC), 点: (84.6, 78.1)温度 (degC), 点: (84.7, 78.1)温度 (degC), 点: (84.8, 78.1)温度 (degC), 点: (84.9, 78.1)温度 (degC), 点: (85, 78.1) 温度 (degC), 点: (85.1, 78.1)温度 (degC), 点: (85.2, 78.1)温度 (degC), 点: (85.3, 78.1)温度 (degC), 点: (85.4, 78.1)温度 (degC), 点: (85.5, 78.1)温度 (degC), 点: (85.6, 78.1)温度 (degC), 点: (85.7, 78.1)温度 (degC), 点: (85.8, 78.1)温度 (degC), 点: (85.9, 78.1)温度 (degC), 点: (86, 78.1) 温度 (degC), 点: (86.1, 78.1)温度 (degC), 点: (86.2, 78.1)温度 (degC), 点: (86.3, 78.1)温度 (degC), 点: (86.4, 78.1)温度 (degC), 点: (86.5, 78.1)温度 (degC), 点: (86.6, 78.1)温度 (degC), 点: (86.7, 78.1)温度 (degC), 点: (86.8, 78.1)温度 (degC), 点: (86.9, 78.1)温度 (degC), 点: (87, 78.1) 温度 (degC), 点: (87.1, 78.1)温度 (degC), 点: (87.2, 78.1)温度 (degC), 点: (87.3, 78.1)温度 (degC), 点: (87.4, 78.1)温度 (degC), 点: (87.5, 78.1)温度 (degC), 点: (87.6, 78.1)温度 (degC), 点: (87.7, 78.1)温度 (degC), 点: (87.8, 78.1)温度 (degC), 点: (87.9, 78.1)温度 (degC), 点: (88, 78.1) 温度 (degC), 点: (88.1, 78.1)温度 (degC), 点: (88.2, 78.1)温度 (degC), 点: (88.3, 78.1)温度 (degC), 点: (88.4, 78.1)温度 (degC), 点: (88.5, 78.1)温度 (degC), 点: (88.6, 78.1)温度 (degC), 点: (88.7, 78.1)温度 (degC), 点: (88.8, 78.1)温度 (degC), 点: (88.9, 78.1)温度 (degC), 点: (89, 78.1) 温度 (degC), 点: (89.1, 78.1)温度 (degC), 点: (89.2, 78.1)温度 (degC), 点: (89.3, 78.1)温度 (degC), 点: (89.4, 78.1)温度 (degC), 点: (89.5, 78.1)温度 (degC), 点: (89.6, 78.1)温度 (degC), 点: (89.7, 78.1)温度 (degC), 点: (89.8, 78.1)温度 (degC), 点: (89.9, 78.1)温度 (degC), 点: (90, 78.1) 温度 (degC), 点: (90.1, 78.1)温度 (degC), 点: (90.2, 78.1)温度 (degC), 点: (90.3, 78.1)温度 (degC), 点: (90.4, 78.1)温度 (degC), 点: (90.5, 78.1)温度 (degC), 点: (90.6, 78.1)温度 (degC), 点: (90.7, 78.1)温度 (degC), 点: (90.8, 78.1)温度 (degC), 点: (90.9, 78.1)温度 (degC), 点: (91, 78.1) 温度 (degC), 点: (91.1, 78.1)温度 (degC), 点: (91.2, 78.1)温度 (degC), 点: (91.3, 78.1)温度 (degC), 点: (91.4, 78.1)温度 (degC), 点: (91.5, 78.1)温度 (degC), 点: (91.6, 78.1)温度 (degC), 点: (91.7, 78.1)温度 (degC), 点: (91.8, 78.1)温度 (degC), 点: (91.9, 78.1)温度 (degC), 点: (92, 78.1) 温度 (degC), 点: (92.1, 78.1)温度 (degC), 点: (92.2, 78.1)温度 (degC), 点: (92.3, 78.1)温度 (degC), 点: (92.4, 78.1)温度 (degC), 点: (92.5, 78.1)温度 (degC), 点: (92.6, 78.1)温度 (degC), 点: (92.7, 78.1)温度 (degC), 点: (92.8, 78.1)温度 (degC), 点: (92.9, 78.1)温度 (degC), 点: (93, 78.1) 温度 (degC), 点: (93.1, 78.1)温度 (degC), 点: (93.2, 78.1)温度 (degC), 点: (93.3, 78.1)温度 (degC), 点: (93.4, 78.1)温度 (degC), 点: (93.5, 78.1)温度 (degC), 点: (93.6, 78.1)温度 (degC), 点: (93.7, 78.1)温度 (degC), 点: (93.8, 78.1)温度 (degC), 点: (93.9, 78.1)温度 (degC), 点: (94, 78.1) 温度 (degC), 点: (94.1, 78.1)温度 (degC), 点: (94.2, 78.1)温度 (degC), 点: (94.3, 78.1)温度 (degC), 点: (94.4, 78.1)温度 (degC), 点: (94.5, 78.1)温度 (degC), 点: (94.6, 78.1)温度 (degC), 点: (94.7, 78.1)温度 (degC), 点: (94.8, 78.1)温度 (degC), 点: (94.9, 78.1)温度 (degC), 点: (95, 78.1) 温度 (degC), 点: (95.1, 78.1)温度 (degC), 点: (95.2, 78.1)温度 (degC), 点: (95.3, 78.1)温度 (degC), 点: (95.4, 78.1)温度 (degC), 点: (95.5, 78.1)温度 (degC), 点: (95.6, 78.1)温度 (degC), 点: (95.7, 78.1)温度 (degC), 点: (95.8, 78.1)温度 (degC), 点: (95.9, 78.1)温度 (degC), 点: (96, 78.1) 温度 (degC), 点: (96.1, 78.1)温度 (degC), 点: (96.2, 78.1)温度 (degC), 点: (96.3, 78.1)温度 (degC), 点: (96.4, 78.1)温度 (degC), 点: (96.5, 78.1)温度 (degC), 点: (96.6, 78.1)温度 (degC), 点: (96.7, 78.1)温度 (degC), 点: (96.8, 78.1)温度 (degC), 点: (96.9, 78.1)温度 (degC), 点: (97, 78.1) 温度 (degC), 点: (97.1, 78.1)温度 (degC), 点: (97.2, 78.1)温度 (degC), 点: (97.3, 78.1)温度 (degC), 点: (97.4, 78.1)温度 (degC), 点: (97.5, 78.1)温度 (degC), 点: (97.6, 78.1)温度 (degC), 点: (97.7, 78.1)温度 (degC), 点: (97.8, 78.1)温度 (degC), 点: (97.9, 78.1)温度 (degC), 点: (98, 78.1) 温度 (degC), 点: (98.1, 78.1)温度 (degC), 点: (98.2, 78.1)温度 (degC), 点: (98.3, 78.1)温度 (degC), 点: (98.4, 78.1)温度 (degC), 点: (98.5, 78.1)温度 (degC), 点: (98.6, 78.1)温度 (degC), 点: (98.7, 78.1)温度 (degC), 点: (98.8, 78.1)温度 (degC), 点: (98.9, 78.1)温度 (degC), 点: (99, 78.1) 温度 (degC), 点: (99.1, 78.1)温度 (degC), 点: (99.2, 78.1)温度 (degC), 点: (99.3, 78.1)温度 (degC), 点: (99.4, 78.1)温度 (degC), 点: (99.5, 78.1)温度 (degC), 点: (99.6, 78.1)温度 (degC), 点: (99.7, 78.1)温度 (degC), 点: (99.8, 78.1)温度 (degC), 点: (99.9, 78.1)温度 (degC), 点: (100, 78.1)
0                        51.10033860985823        51.0999277719734         51.100011834467125       51.10000192503111        51.099998722023315       51.09999994302831        51.10000007845838        51.09999997337093        51.099999979337895       51.099999993820575       51.1000000083032         51.10000000538355        51.10000000246396        51.10000000007278        51.100000000741886       51.100000001411104       51.10000000186477        51.10000000173471        51.10000000160477        51.10000000176046        51.10000000226489        51.100000002488855       51.10000000173085        51.10000000097284        51.10000000021478        51.09999999939106        51.10000000020716        51.100000001023204       51.10000000183925        51.10000000265529        51.09999999106674        51.09999997779448        51.09999996452217        51.099999953754605       51.09999994507223        51.09999994431661        51.09999994412226        51.0999999683454         51.09999999309139        51.100000017837374       51.100000042583304       51.100000035432345       51.10000002537464        51.10000001531694        51.10000000525929        51.099999995201586       51.09999998514388        51.099999975086234       51.09999995849387        51.099999968222505       51.099999977951086       51.09999998767972        51.09999999754888        51.100000007851975       51.100000018155015       51.100000028458055       51.10000003792652        51.100000032854155       51.100000038066185       51.10000004327833        51.10000004849036        51.100000053702445       51.10000005891453        51.10000005386968        51.100000048221716       51.1000000425737         51.100000036925735       51.10000003353235        51.1000000337371         51.10000003239742        51.100000031057675       51.100000029717876       51.10000002837819        51.10000002703839        51.100000025698705       51.100000025284714       51.10000002767083        51.10000003187582        51.100000017415255       51.10000000295463        51.09999998849406        51.09999997403344        51.09999995957281        51.099999945112245       51.09999993065162        51.09999991619111        51.09999990173043        51.09999988726986        51.099999872809235       51.09999985834867        51.09999984927845        51.09999984928311        51.099999849287656       51.09999984929232        51.09999984929692        51.099999849301526       51.09999984930619        51.099999849310734       51.09999987509423        51.099999914802254       51.09999995451028        51.099999994218365       51.100000033926335       51.10000007363442        51.10000011334239        51.100000125564975       51.1000000954175         51.100000065270024       51.10000003512249        51.100000004975016       51.09999997482754        51.099999961123274       51.09999996029353        51.09999995946379        51.0999999586341         51.099999957804414       51.09999995697467        51.099999956144984       51.09999995531524        51.099999954485554       51.09999995365581        51.09999997903725        51.10000000602827        51.10000003301923        51.10000006001036        51.100000087001376       51.100000113992394       51.10000012391032        51.10000011872785        51.100000113545434       51.10000010836302        51.10000010318055        51.100000097998134       51.10000009281572        51.10000008763325        51.10000008245083        51.10000007726842        51.10000007458916        51.10000007515919        51.10000007572927        51.100000076299295       51.10000007686938        51.100000077439404       51.10000007800943        51.100000078579455       51.100000079585925       51.10000008062724        51.10000008166867        51.10000008271004        51.10000008375141        51.100000084792896       51.10000008583427        51.10000008687564        51.10000008791701        51.10000008895844        51.1000000887924         51.10000008820816        51.10000008762404        51.10000008703986        51.10000008645568        51.10000008587144        51.10000008528732        51.100000084832914       51.10000008462151        51.100000084410055       51.1000000841986         51.1000000839872         51.10000008377574        51.10000008356428        51.10000008335288        51.10000008314137        51.10000008292997        51.10000008271851        51.10000008271487        51.10000008309055        51.100000083466284       51.10000008384202        51.100000084217754       51.10000008459349        51.100000084969224       51.1000000853449         51.10000008612377        51.10000008708039        51.10000008803706        51.10000008899368        51.1000000899503         51.10000009090692        51.100000091863535       51.100000092820096       51.100000093776714       51.10000009473333        51.10000009568995        51.100000096283964       51.10000009667601        51.100000097068005       51.100000097460054       51.100000097852046       51.10000009824404        51.10000009863609        51.10000009902802        51.10000009965904        51.10000010085844        51.100000102057834       51.10000010325723        51.100000104456626       51.10000010565608        51.100000106855475       51.10000010805487        51.100000109254324       51.10000011045372        51.10000011165312        51.10000011178278        51.10000011114374        51.10000011050465        51.10000010986562        51.100000109226585       51.100000108587494       51.10000010794846        51.10000010730943        51.100000106670336       51.10000010722024        51.10000011091654        51.10000011461284        51.10000011830914        51.1000001220055         51.1000001257018         51.1000001293981         51.1000001330944         51.1000001367907         51.100000140487          51.10000014240023        51.10000014419785        51.10000014599564        51.10000014779325        51.10000014959098        51.1000001513886         51.10000015318633        51.10000015498406        51.10000015678173        51.100000158579405       51.100000155897135       51.100000146923094       51.10000013794911        51.100000128975125       51.100000120001084       51.10000011102704        51.10000010205306        51.100000093079075       51.10000008410509        51.10000007537485        51.1000000680001         51.10000006062529        51.100000053250426       51.10000004587562        51.10000003850081        51.100000031126          51.10000002375125        51.10000001637644        51.1000000265397         51.10000003943827        51.10000005233684        51.10000006523546        51.10000007813403        51.1000000910326         51.10000010393122        51.10000011682979        51.10000011641796        51.10000009861773        51.100000080817495       51.10000006301726        51.10000004521703        51.10000002741674        51.100000009616565       51.099999991816276       51.09999997401604        51.09999995621581        51.09999993841558        51.09999992061529        51.09999990281506        51.099999885014824       51.09999987638764        51.09999988303758        51.099999889687695       51.09999988051982        51.09999985953226        51.099999841470265       51.09999985456591        51.09999986766155        51.09999988075725        51.09999989385284        51.09999990694854        51.09999992004424        51.09999993313983        51.09999994623553        51.09999995933117        51.099999972426815       51.09999998552246        51.09999999861816        51.100000011713746       51.10000001597933        51.100000004533115       51.09999999308684        51.09999998164068        51.0999999701944         51.099999958748185       51.09999994730197        51.09999993585575        51.09999992440953        51.09999991296331        51.099999901517094       51.09999989007082        51.0999998786246         51.09999986717838        51.099999865521454       51.09999988814849        51.09999989355924        51.09999986875772        51.099999861918604       51.09999987283402        51.09999988374943        51.09999989466485        51.099999905580205       51.099999916495676       51.09999992741109        51.099999938326505       51.09999994924186        51.09999996015722        51.099999971072634       51.09999998198805        51.09999999290346        51.10000000381888        51.10000000702564        51.099999996230395       51.09999998543515        51.0999999746399         51.09999996384465        51.09999995304946        51.09999994225416        51.09999993145897        51.09999992066372        51.09999990986847        51.099999899073225       51.099999888278035       51.09999987748279        51.09999986668748        51.099999855892236       51.09999987174115        51.09999987753304        51.099999853911754       51.09999986511292        51.09999987631403        51.09999988751514        51.099999898716305       51.099999909917415       51.09999992111858        51.09999993231969        51.09999994352086        51.09999995472202        51.09999996592313        51.09999997712424        51.09999998832535        51.09999999952652        51.100000010727626       51.100000015547835       51.10000000000821        51.09999998446858        51.09999996892901        51.09999995338944        51.09999993784987        51.09999992231019        51.09999990677068        51.09999989123105        51.09999987569148        51.09999986015191        51.099999844612285       51.099999829072715       51.09999981353303        51.09999979799352        51.09999980676298        51.09999982719535        51.0999998300951         51.099999845056516       51.09999987141879        51.09999989778106        51.09999992414333        51.099999950505605       51.099999976867934       51.10000000323021        51.10000002959248        51.10000005595481        51.10000008231708        51.10000010867941        51.10000013504168        51.100000161403955       51.10000018776623        51.100000214128556       51.10000018776623        51.10000015714081        51.10000012651534        51.10000009588987        51.100000065264396       51.100000034638924       51.10000000401351        51.099999973388094       51.09999994276262        51.09999991213715        51.09999988151168        51.09999985088626        51.09999982026085        51.099999789635376       51.09999976821575        51.099999763959374       51.09999976681672        51.09999977610585        51.09999980734193        51.0999998385779         51.09999986981393        51.099999901049955       51.09999993228598        51.09999996352201        51.099999994758036       51.10000002599401        51.10000005723009        51.10000008846612        51.10000011970209        51.100000150938115       51.100000182174085       51.10000021341017        51.10000020880449        51.10000017732261        51.10000014584085        51.10000011435909        51.10000008287727        51.100000051395455       51.10000001991369        51.09999998843193        51.099999956950114       51.099999925468296       51.099999893986535       51.09999986250472        51.099999831022956       51.09999979954114        51.09999976805938        51.09999976174345        51.09999976244484        51.09999977438241        51.09999980205623        51.09999983452002        51.09999986698392        51.09999989944771        51.099999931911555       51.0999999643754         51.09999999683919        51.10000002930303        51.10000006176682        51.100000094230666       51.10000012669451        51.100000159158355       51.1000001916222         51.10000022408599        51.1000002476286         51.10000023379814        51.1000002199678         51.10000020613734        51.100000192306936       51.100000178476535       51.10000016464613        51.100000150815674       51.10000013698527        51.10000012315487        51.10000010932447        51.10000009549401        51.10000008166361        51.10000006783321        51.10000005400275        51.10000003010015        51.10000000000008
1                        50.95821620175144        50.9916042916895         51.01753586128575        51.03686324460239        51.051579601894446       51.06387625583187        51.07263142717636        51.080135975049245       51.084753967113556       51.08915061789355        51.09354726867349        51.09497008244614        51.09639289621879        51.0976837319522         51.09821021450898        51.098736697065874       51.09917058217201        51.09936593276666        51.099561283361254       51.09970338628341        51.09978049925496        51.099854556633375       51.099884618927376       51.099914681221435       51.09994474351544        51.09996634396964        51.0999730191993         51.09997969442895        51.09998636965861        51.099993044888265       51.0999948686034         51.09999603379788        51.099997198992355       51.09999833263515        51.09999944001095        51.09999964079475        51.099999777376524       51.09999989932601        51.10000002096217        51.10000014259833        51.100000264234495       51.10000030236972        51.10000033289566        51.1000003634216         51.10000039394765        51.10000042447359        51.10000045499959        51.100000485525584       51.100000881809194       51.10000077511501        51.100000668420876       51.1000005617268         51.10000047872592        51.100000468862845       51.10000045899989        51.10000044913693        51.10000043997849        51.10000045871885        51.10000058514851        51.100000711578105       51.100000838007645       51.1000009644373         51.100001090866954       51.100001037891786       51.10000097436631        51.10000091084089        51.100000847315414       51.10000080185608        51.10000031233477        51.09999966518467        51.099999018034566       51.099998370884464       51.09999772373442        51.09999707658426        51.09999642943421        51.09999585776848        51.09999565524845        51.09999600910146        51.09999479867054        51.099993588239556       51.09999237780869        51.09999116737771        51.099989956946786       51.09998874651592        51.09998753608494        51.099986325654015       51.09998511522309        51.09998390479217        51.099982694361245       51.09998148393032        51.09998063370318        51.09998038988232        51.09998014606151        51.09997990224065        51.099979658419784       51.09997941459892        51.09997917077817        51.099978926957306       51.09998375789826        51.099991330010766       51.09999890212322        51.10000647423567        51.100014046348065       51.10002161846057        51.100029190573025       51.10003167980108        51.10002633356112        51.10002098732116        51.1000156410812         51.10001029484124        51.10000494860134        51.10000263382909        51.10000269261485        51.100002751400666       51.10000281018648        51.1000028689723         51.100002927758055       51.10000298654387        51.100003045329686       51.100003104115444       51.10000316290132        51.10000774801375        51.100012611087436       51.10001747416101        51.10002233723469        51.10002720030832        51.100032063381946       51.100033953545676       51.10003321431185        51.10003247507808        51.100031735844254       51.100030996610485       51.10003025737666        51.10002951814283        51.10002877890906        51.100028039675294       51.100027300441525       51.10002699472636        51.10002725173899        51.10002750875162        51.10002776576437        51.100028022776996       51.100028279789626       51.100028536802256       51.100028793814886       51.10002884626704        51.10002888231304        51.100028918359044       51.10002895440499        51.10002899045105        51.100029026497          51.100029062543          51.10002909858895        51.10002913463495        51.100029170680955       51.10002912801866        51.10002905810063        51.1000289881826         51.10002891826457        51.10002884834654        51.10002877842845        51.10002870851042        51.10002866090673        51.1000286550767         51.10002864924661        51.10002864341658        51.10002863758655        51.10002863175646        51.10002862592637        51.10002862009628        51.10002861426631        51.10002860843622        51.10002860260613        51.10002862378491        51.10002869428456        51.10002876478421        51.10002883528392        51.100028905783574       51.10002897628323        51.10002904678288        51.10002911728259        51.10002928913849        51.10002950568082        51.100029722223155       51.10002993876549        51.10003015530776        51.10003037185015        51.10003058839237        51.100030804934704       51.10003102147698        51.10003123801937        51.100031454561645       51.100031587875606       51.10003167481403        51.10003176175246        51.10003184869089        51.10003193562932        51.10003202256769        51.100032109506174       51.10003219644449        51.10003235338405        51.10003267688245        51.10003300038079        51.10003332387913        51.10003364737747        51.10003397087581        51.100034294374154       51.100034617872495       51.100034941370836       51.100035264869234       51.10003558836752        51.10003568892904        51.100035629290744       51.100035569652505       51.10003551001421        51.10003545037591        51.10003539073773        51.100035331099434       51.10003527146114        51.10003521182284        51.10003538876401        51.10003619177138        51.100036994778804       51.10003779778623        51.100038600793596       51.10003940380102        51.100040206808444       51.10004100981587        51.10004181282329        51.10004261583066        51.10004286732499        51.100043083099536       51.100043298874084       51.100043514648576       51.100043730423124       51.100043946197616       51.100044161972164       51.100044377746656       51.100044593521204       51.100044809295696       51.10004418517735        51.10004238148554        51.10004057779378        51.10003877410202        51.10003697041026        51.10003516671844        51.10003336302668        51.10003155933492        51.10002975564311        51.10002799654342        51.10002648526927        51.10002497399523        51.10002346272108        51.10002195144699        51.1000204401729         51.100018928898805       51.10001741762471        51.10001590635056        51.10001790493652        51.10002045093199        51.100022996927464       51.100025542922936       51.10002808891835        51.10003063491382        51.10003318090935        51.10003572690471        51.10003544574863        51.10003147126042        51.10002749677233        51.100023522284175       51.10001954779602        51.100015573307815       51.10001159881972        51.10000762433157        51.100003649843416       51.099999675355264       51.09999570086711        51.09999172637896        51.09998775189081        51.09998377740271        51.09998173657095        51.09998291614079        51.09998409571068        51.099982252050665       51.099978149330354       51.09997464707703        51.099977540025236       51.09998043297338        51.09998332592164        51.099986218869844       51.09998911181805        51.09999200476625        51.09999489771445        51.099997790662655       51.10000068361086        51.10000357655906        51.10000646950721        51.10000936245547        51.10001225540361        51.10001315037124        51.10001049025277        51.1000078301343         51.10000517001589        51.10000250989742        51.09999984977895        51.099997189660485       51.099994529542016       51.099991869423604       51.09998920930508        51.099986549186724       51.0999838890682         51.09998122894973        51.09997856883132        51.09997789753254        51.09998215983245        51.09998319269232        51.09997855833865        51.09997754421141        51.09998010840877        51.099982672606245       51.09998523680366        51.099987801001134       51.09999036519855        51.09999292939597        51.09999549359338        51.0999980577908         51.100000621988215       51.10000318618569        51.100005750383104       51.10000831458058        51.100010878777994       51.100011617638756       51.10000904094147        51.10000646424419        51.10000388754685        51.100001310849564       51.09999873415222        51.09999615745494        51.0999935807576         51.09999100406026        51.09998842736297        51.09998585066563        51.09998327396835        51.09998069727101        51.099978120573724       51.09997554387638        51.099978331417276       51.099979352494245       51.09997488119234        51.099977459917625       51.0999800386428         51.09998261736803        51.099985196093314       51.099987774818544       51.099990353543774       51.09999293226895        51.09999551099418        51.09999808971952        51.10000066844475        51.10000324716992        51.10000582589515        51.10000840462044        51.10001098334567        51.10001218075524        51.10000897082904        51.10000576090289        51.10000255097668        51.099999341050534       51.099996131124385       51.09999292119818        51.09998971127209        51.09998650134594        51.09998329141973        51.09998008149353        51.099976871567435       51.09997366164123        51.09997045171502        51.09996724178893        51.09996887432118        51.099972890939          51.09997408282237        51.099977574735306       51.09998324068607        51.09998890663678        51.09999457258755        51.100000238538314       51.10000590448908        51.10001157043985        51.100017236390556       51.10002290234132        51.100028568292146       51.1000342342428         51.100039900193565       51.10004556614433        51.1000512320951         51.100056898045864       51.10005151959672        51.10004524812837        51.10003897666002        51.10003270519172        51.10002643372337        51.10002016225508        51.10001389078673        51.100007619318376       51.10000134785014        51.09999507638179        51.09998880491344        51.09998253344514        51.09997626197679        51.0999699905085         51.09996544432403        51.09996411470166        51.09996484606506        51.09996702518083        51.099973352179745       51.099979679178716       51.099986006177744       51.099992333176715       51.09999866017574        51.100004987174714       51.10001131417374        51.10001764117271        51.10002396817168        51.100030295170654       51.10003662216968        51.10004294916871        51.100049276167624       51.10005560316665        51.10005466694531        51.10004828437303        51.10004190180075        51.10003551922853        51.1000291366563         51.10002275408402        51.10001637151174        51.10000998893952        51.10000360636724        51.099997223795015       51.099990841222734       51.09998445865051        51.09997807607829        51.09997169350595        51.09996531093378        51.09996377369799        51.09996382308964        51.09996641453063        51.09997215398721        51.09997885168087        51.09998554937454        51.09999224706809        51.09999894476175        51.10000564245536        51.100012340148965       51.10001903784257        51.10002573553618        51.100032433229785       51.10003913092339        51.10004582861711        51.10005252631072        51.100059224004326       51.100063942149575       51.10006036753748        51.10005679292544        51.10005321831335        51.10004964370131        51.10004606908922        51.10004249447712        51.100038919865085       51.10003534525299        51.10003177064095        51.100028196028916       51.100024621416765       51.10002104680473        51.10001747219269        51.10001389758054        51.10000774262511        51.10000000000008
2                        50.81261029661738        50.87778342269547        50.92872083620068        50.96733029373894        50.99710496764544        51.02224472569645        51.0404472510329         51.05620124356648        51.06614262781153        51.075638300880655       51.08513397394978        51.088323899931424       51.09151382591301        51.09441595190407        51.09565127909798        51.09688660629189        51.09791050247213        51.0983897305282         51.09886895858426        51.09922094095191        51.09941761716942        51.09960673346632        51.099686301435554       51.099765869404905       51.0998454373742         51.099903110901494       51.099921895601256       51.09994068030102        51.09995946500078        51.09997824970054        51.099983657072755       51.099987248672505       51.0999908402722         51.09999432499228        51.099997720734564       51.099998377164184       51.099998839604154       51.09999929395701        51.09999974813678        51.10000020231644        51.100000656496206       51.100000770739655       51.100000854005714       51.100000937271716       51.10000102053783        51.100001103803834       51.10000118706989        51.10000127033595        51.10000223785539        51.10000198363326        51.10000172941119        51.10000147518906        51.1000012799538         51.10000126680279        51.10000125365178        51.100001240500774       51.10000122857559        51.10000127758201        51.10000160625003        51.100001934918055       51.10000226358602        51.10000259225404        51.100002920922066       51.10000280901454        51.10000267119807        51.10000253338154        51.100002395565014       51.100002298440586       51.10000129970729        51.09999997621537        51.09999865272346        51.09999732923154        51.09999600573963        51.09999468224771        51.09999335875585        51.099992208028766       51.099991807255606       51.09999241077878        51.099990246410755       51.09998808204273        51.09998591767459        51.09998375330656        51.09998158893842        51.09997942457039        51.09997726020231        51.099975095834225       51.09997293146614        51.09997076709806        51.09996860272997        51.09996643836189        51.09996489229832        51.099964387155865       51.09996388201341        51.099963376871074       51.099962871728565       51.09996236658617        51.09996186144372        51.099961356301264       51.0999706282866         51.09998518146233        51.099999734638004       51.10001428781379        51.10002884098947        51.100043394165255       51.100057947340986       51.10006274933738        51.100052519504175       51.10004228967091        51.100032059837645       51.10002183000438        51.100011600171115       51.100007193480224       51.10000734615403        51.100007498827836       51.1000076515017         51.100007804175505       51.10000795684931        51.10000810952312        51.10000826219692        51.10000841487067        51.100008567544535       51.10001736347101        51.100026690178424       51.10003601688595        51.10004534359342        51.100054670300835       51.10006399700836        51.100067639763836       51.1000662553339         51.10006487090408        51.10006348647414        51.10006210204426        51.10006071761438        51.100059333184504       51.10005794875457        51.100056564324746       51.10005517989481        51.10005462333311        51.10005514138328        51.10005565943345        51.10005617748368        51.10005669553385        51.10005721358402        51.10005773163425        51.10005824968448        51.10005833286823        51.100058381174904       51.10005842948158        51.10005847778825        51.10005852609493        51.1000585744016         51.10005862270839        51.10005867101506        51.10005871932174        51.10005876762841        51.10005868403789        51.10005855477306        51.10005842550822        51.10005829624333        51.1000581669785         51.10005803771361        51.10005790844872        51.10005782186522        51.100057815183504       51.10005780850179        51.10005780182007        51.100057795138355       51.10005778845664        51.100057781774865       51.10005777509315        51.100057768411375       51.10005776172966        51.10005775504794        51.10005779910239        51.10005793580626        51.10005807251014        51.100058209214126       51.10005834591806        51.10005848262199        51.10005861932592        51.10005875602985        51.10005909168228        51.10005951504803        51.10005993841372        51.100060361779526       51.10006078514522        51.100061208510965       51.100061631876656       51.10006205524246        51.10006247860815        51.1000629019739         51.10006332533965        51.10006358601407        51.100063756035524       51.10006392605692        51.10006409607843        51.10006426609982        51.10006443612133        51.10006460614272        51.10006477616412        51.10006508493683        51.10006572385038        51.10006636276398        51.10006700167753        51.100067640591135       51.10006827950468        51.10006891841829        51.10006955733189        51.1000701962455         51.100070835159045       51.10007147407265        51.10007168070382        51.100071576701964       51.10007147270011        51.100071368698195       51.100071264696396       51.10007116069454        51.10007105669263        51.10007095269083        51.10007084868897        51.100071201268804       51.10007276211286        51.10007432295697        51.10007588380108        51.100077444645194       51.100079005489306       51.10008056633336        51.100082127177416       51.10008368802153        51.10008524886564        51.10008571338341        51.100086106895446       51.100086500407485       51.100086893919524       51.10008728743156        51.100087680943545       51.100088074455584       51.10008846796768        51.10008886147972        51.10008925499176        51.10008803355055        51.1000845440156         51.10008105448071        51.10007756494588        51.10007407541093        51.100070585875926       51.10006709634109        51.100063606806145       51.100060117271255       51.100056713998356       51.100053790136826       51.10005086627524        51.10004794241365        51.10004501855218        51.10004209469065        51.10003917082906        51.100036246967534       51.10003332310595        51.10003718047983        51.10004209547776        51.10004701047569        51.10005192547368        51.10005684047161        51.100061755469596       51.100066670467584       51.100071585465514       51.1000710111482         51.10006326570357        51.100055520258934       51.1000477748143         51.100040029369666       51.10003228392503        51.1000245384804         51.10001679303576        51.10000904759113        51.10000130214644        51.099993556701804       51.09998581125717        51.09997806581259        51.09997032036796        51.09996632311777        51.09996856828542        51.09997081345318        51.09996725222646        51.09995935226442        51.09995261370682        51.09995824455052        51.09996387539417        51.09996950623781        51.09997513708146        51.09998076792516        51.099986398768806       51.09999202961245        51.099997660456154       51.1000032912998         51.1000089221435         51.10001455298715        51.10002018383079        51.10002581467444        51.100027548522405       51.10002234829159        51.100017148060715       51.100011947829955       51.10000674759908        51.100001547368265       51.09999634713745        51.099991146906575       51.099985946675815       51.09998074644494        51.099975546214125       51.09997034598331        51.099965145752435       51.09995994552162        51.09995858938265        51.099966769154435       51.09996875201546        51.09995986016878        51.09995796226957        51.099962977367454       51.099967992465395       51.099973007563335       51.09997802266122        51.0999830377591         51.09998805285704        51.09999306795493        51.09999808305287        51.10000309815075        51.100008113248634       51.100013128346575       51.10001814344446        51.1000231585424         51.10002460120461        51.10001955486223        51.10001450851985        51.10000946217741        51.100004415834974       51.09999936949259        51.099994323150156       51.09998927680772        51.09998423046528        51.0999791841229         51.099974137780464       51.09996909143803        51.09996404509559        51.09995899875315        51.099953952410715       51.09995926819619        51.09996121702278        51.09995263152712        51.09995766954796        51.09996270756892        51.09996774558982        51.099972783610724       51.099977821631626       51.09998285965264        51.09998789767354        51.099992935694445       51.0999979737154         51.100003011736305       51.10000804975721        51.100013087778166       51.100018125799124       51.10002316381997        51.10002551699347        51.10001930367912        51.10001309036477        51.10000687705042        51.10000066373607        51.09999445042172        51.099988237107254       51.09998202379296        51.09997581047861        51.09996959716426        51.099963383849854       51.099957170535504       51.099950957221154       51.0999447439068         51.0999385305924         51.09994166012444        51.099949400250296       51.099951809461345       51.09995863909273        51.09996964700116        51.09998065490959        51.099991662817956       51.100002670726326       51.10001367863475        51.10002468654312        51.10003569445155        51.10004670235992        51.1000577102684         51.10006871817677        51.10007972608514        51.10009073399351        51.10010174190188        51.100112749810364       51.10010234934856        51.10009021786607        51.100078086383576       51.1000659549012         51.10005382341865        51.10004169193621        51.10002956045372        51.10001742897134        51.10000529748885        51.09999316600641        51.09998103452392        51.09996890304143        51.09995677155899        51.0999446400765         51.099935818077086       51.09993316616834        51.09993461033923        51.09993887856456        51.099951107185234       51.099963335805796       51.09997556442653        51.09998779304715        51.100000021667825       51.1000122502885         51.10002447890918        51.10003670752974        51.100048936150415       51.10006116477109        51.10007339339177        51.10008562201244        51.100097850633006       51.10011007925368        51.100108271427416       51.10009593832285        51.10008360521829        51.10007127211378        51.100058939009216       51.10004660590465        51.100034272800144       51.10002193969558        51.100009606591016       51.09999727348645        51.09998494038183        51.09997260727732        51.09996027417276        51.099947941068194       51.09993560796363        51.09993258682039        51.09993265853012        51.09993768575845        51.09994878906133        51.099961741884556       51.099974694707896       51.09998764753118        51.100000600354406       51.100013553177746       51.10002650600097        51.100039458824256       51.10005241164754        51.10006536447082        51.10007831729405        51.10009127011733        51.10010422294067        51.100117175763955       51.100126271780255       51.10011921079604        51.10011214981182        51.10010508882766        51.100098027843444       51.100090966859284       51.10008390587501        51.10007684489085        51.10006978390663        51.10006272292242        51.100055661938256       51.10004860095398        51.10004153996982        51.10003447898555        51.10002741800139        51.10001527306355        51.10000000000008
3                        50.65307040337393        50.7419729988614         50.81454960350021        50.87222026113642        50.91840827691544        50.958581823804934       50.989000975443616       51.01598357943908        51.034069980198865       51.05147421952455        51.068878458850236       51.075212679107665       51.081546899365094       51.08734212414578        51.09001574697447        51.09268936980311        51.09492778274421        51.09604499520856        51.09716220767302        51.09799517620206        51.098481218781785       51.098949401052835       51.099156245190386       51.09936308932794        51.09956993346543        51.09972156724581        51.09977420164199        51.09982683603812        51.0998794704343         51.09993210483037        51.099948089273255       51.09995909903205        51.099970108790785       51.09998077125596        51.099991144597766       51.09999327309879        51.099994817725474       51.09999654318949        51.09999827252608        51.10000000186267        51.10000173119931        51.100002044839584       51.100002229471386       51.10000241410319        51.100002598735045       51.10000278336679        51.100002967998535       51.10000315263039        51.10000532482553        51.10000479865448        51.100004272483545       51.100003746312495       51.10000336138518        51.10000341245825        51.10000346353138        51.10000351460451        51.10000356335303        51.10000366843849        51.10000452342848        51.10000537841847        51.10000623340841        51.10000708839834        51.100007943388334       51.10000772854039        51.10000745077838        51.10000717301631        51.10000689525418        51.10000670806886        51.10000512217988        51.10000300022011        51.100000878260516       51.099998756300806       51.099996634341096       51.09999451238144        51.09999239042179        51.099990629395165       51.09999005698069        51.09999051026335        51.09998836009083        51.09998620991831        51.09998405974585        51.09998190957333        51.09997975940081        51.09997760922829        51.09997545905577        51.09997330888325        51.09997115871073        51.09996900853821        51.09996685836569        51.09996470819317        51.099963047575216       51.09996221112658        51.09996137467806        51.09996053822948        51.09995970178085        51.09995886533227        51.09995802888375        51.09995719243511        51.09996944901178        51.099988777886324       51.100008106760754       51.100027435635184       51.10004676450967        51.10006609338416        51.10008542225859        51.10009188007507        51.10007849664498        51.10006511321495        51.10005172978492        51.100038346354836       51.10002496292475        51.10001930091278        51.10001968456464        51.100020068216395       51.100020451868204       51.10002083552007        51.10002121917182        51.10002160282363        51.10002198647544        51.10002237012725        51.10002275377906        51.10003436485084        51.100046665397144       51.10005896594333        51.100071266489635       51.100083567035824       51.10009586758207        51.10010075231321        51.100099078108315       51.10009740390342        51.10009572969852        51.10009405549363        51.10009238128862        51.10009070708372        51.100089032878884       51.100087358674045       51.10008568446909        51.10008508581757        51.100085883285146       51.10008668075261        51.10008747822013        51.10008827568765        51.10008907315523        51.100089870622696       51.100090668090274       51.100090699149405       51.10009066874113        51.10009063833297        51.10009060792481        51.10009057751665        51.10009054710849        51.100090516700334       51.10009048629212        51.1000904558839         51.10009042547574        51.100090307229436       51.10009015856588        51.10009000990232        51.10008986123876        51.10008971257514        51.10008956391164        51.10008941524802        51.100089322362635       51.100089333897074       51.1000893454314         51.10008935696578        51.100089368500164       51.10008938003449        51.10008939156887        51.1000894031032         51.10008941463764        51.10008942617196        51.10008943770629        51.10008951140935        51.10008969863884        51.10008988586827        51.10009007309776        51.10009026032719        51.10009044755674        51.10009063478611        51.10009082201566        51.10009129234254        51.10009188748256        51.1000924826227         51.10009307776272        51.100093672902744       51.10009426804288        51.1000948631829         51.100095458322926       51.10009605346306        51.100096648603085       51.100097243743164       51.100097610340185       51.10009784959112        51.100098088841946       51.10009832809288        51.10009856734371        51.10009880659459        51.10009904584547        51.10009928509629        51.10009972780006        51.10010065459409        51.10010158138812        51.10010250818209        51.10010343497618        51.10010436177026        51.10010528856424        51.10010621535832        51.1001071421523         51.10010806894638        51.10010899574041        51.10010933099255        51.100109241169605       51.100109151346714       51.10010906152377        51.10010897170088        51.100108881877986       51.10010879205498        51.10010870223215        51.100108612409144       51.10010913761789        51.10011129040106        51.100113443184114       51.10011559596728        51.100117748750336       51.100119901533446       51.10012205431656        51.10012420709967        51.10012635988278        51.10012851266589        51.1001290439761         51.10012947026837        51.100129896560645       51.10013032285292        51.10013074914531        51.100131175437525       51.100131601729856       51.10013202802219        51.10013245431446        51.100132880606736       51.10013115829622        51.10012641841661        51.10012167853705        51.10011693865749        51.10011219877799        51.10010745889838        51.10010271901888        51.100097979139264       51.10009323925976        51.10008861659924        51.1000846453976         51.10008067419602        51.10007670299444        51.10007273179281        51.10006876059123        51.100064789389535       51.100060818187956       51.10005684698632        51.100062044608876       51.10006867223183        51.100075299854836       51.100081927477845       51.1000885551008         51.10009518272375        51.100101810346814       51.100108437969766       51.100107520823656       51.10009674734823        51.100085973872694       51.100075200397214       51.10006442692179        51.10005365344631        51.10004287997083        51.10003210649535        51.10002133301987        51.10001055954439        51.099999786068906       51.09998901259337        51.099978239117945       51.099967465642465       51.09996181511809        51.099964696595634       51.09996757807312        51.099962766982          51.099952207741694       51.09994322442844        51.09995102533924        51.09995882625003        51.09996662716088        51.09997442807162        51.09998222898247        51.09999002989326        51.099997830804114       51.10000563171491        51.1000134326257         51.100021233536495       51.10002903444729        51.10003683535808        51.100044636268876       51.10004700171055        51.100039695606824       51.1000323895031         51.10002508339937        51.10001777729559        51.100010471191865       51.10000316508808        51.09999585898436        51.09998855288063        51.099981246776906       51.09997394067318        51.09996663456934        51.09995932846567        51.09995202236195        51.099949920589495       51.099960729028396       51.099963352098484       51.09995161099596        51.09994932338992        51.09995637986202        51.099963436334235       51.09997049280639        51.09997754927855        51.099984605750706       51.09999166222292        51.099998718695076       51.10000577516723        51.10001283163939        51.10001988811155        51.10002694458376        51.100034001055974       51.100041057528074       51.10004307658164        51.100035945621926       51.10002881466227        51.10002168370255        51.10001455274289        51.10000742178323        51.100000290823516       51.0999931598638         51.099986028904084       51.099978897944425       51.09997176698465        51.09996463602505        51.09995750506533        51.09995037410562        51.09994324314596        51.099950113385944       51.09995263982097        51.099941274078446       51.0999483384814         51.09995540288435        51.0999624672873         51.09996953169019        51.09997659609314        51.09998366049604        51.09999072489899        51.09999778930194        51.10000485370483        51.10001191810778        51.10001898251073        51.10002604691363        51.10003311131658        51.10004017571953        51.10004353735496        51.100035084645924       51.10002663193694        51.100018179227845       51.100009726518806       51.10000127380982        51.09999282110073        51.09998436839169        51.099975915682705       51.099967462973666       51.09995901026468        51.09995055755559        51.09994210484655        51.09993365213751        51.09992519942847        51.09992931890804        51.09993969183233        51.09994343174736        51.09995304216437        51.09996820150718        51.09998336084993        51.09999852019274        51.10001367953555        51.10002883887836        51.10004399822117        51.10005915756392        51.10007431690673        51.100089476249536       51.100104635592345       51.10011979493515        51.100134954277905       51.100150113620714       51.10016527296352        51.10015117078615        51.100134702604464       51.10011823442272        51.100101766241096       51.10008529805941        51.10006882987773        51.10005236169599        51.1000358935143         51.100019425332675       51.100002957150934       51.09998648896925        51.099970020787566       51.09995355260594        51.0999370844242         51.09992498240973        51.099921020532975       51.0999231147166         51.099929149183936       51.09994570286102        51.09996225653805        51.09997881021519        51.099995363892276       51.10001191756936        51.100028471246446       51.10004502492359        51.10006157860067        51.10007813227776        51.1000946859549         51.10011123963193        51.10012779330907        51.100144346986156       51.10016090066324        51.10015846127493        51.100141779870626       51.10012509846638        51.10010841706219        51.10009173565794        51.10007505425369        51.1000583728495         51.100041691445256       51.10002501004101        51.10000832863676        51.099991647232514       51.09997496582832        51.099958284424076       51.09994160301983        51.09992492161564        51.09992060461428        51.099920593153115       51.0999274813048         51.09994255670745        51.09996012425984        51.09997769181223        51.09999525936462        51.10001282691701        51.1000303944694         51.10004796202185        51.10006552957418        51.10008309712663        51.10010066467902        51.10011823223141        51.1001357997838         51.10015336733625        51.10017093488864        51.1001831418497         51.10017289213147        51.10016264241318        51.10015239269495        51.100142142976665       51.10013189325838        51.10012164354009        51.10011139382186        51.10010114410363        51.100090894385346       51.100080644667116       51.10007039494877        51.1000601452306         51.10004989551226        51.10003964579403        51.10002207515578        51.10000000000008
4                        50.497355276309804       50.60824249766284        50.70110661129695        50.77686502012739        50.838814313788816       50.893538892826484       50.93595656646801        50.97404786022514        51.000365406036394       51.02578014010095        51.051194874165446       51.06082172752701        51.070448580888524       51.0792833988188         51.08353112937078        51.08777885992282        51.09135613623687        51.09320613632224        51.09505613640772        51.09644860592368        51.09728264935774        51.09808701990357        51.0984546066843         51.09882219346508        51.099189780245865       51.09946166019864        51.099560893815635       51.09966012743257        51.09975936104951        51.09985859466644        51.09989026220944        51.09991275866662        51.099935255123796       51.09995704806329        51.09997825532139        51.09998297007485        51.09998651687965        51.09999055726547        51.09999460822138        51.09999865917729        51.10000271013314        51.100003395316094       51.10000377378543        51.10000415225477        51.10000453072405        51.10000490919339        51.10000528766267        51.100005666132006       51.100009081846          51.10000832226416        51.100007562682265       51.10000680310037        51.100006270551546       51.100006438823584       51.10000660709568        51.10000677536766        51.10000693427804        51.100007084129174       51.100008496690975       51.10000990925289        51.100011321814634       51.10001273437649        51.10001414693835        51.100013819157766       51.1000133890326         51.10001295890743        51.1000125287822         51.100012246347035       51.100010087183705       51.100007178             51.10000426881629        51.10000135963264        51.09999845044888        51.09999554126523        51.09999263208152        51.099990284551325       51.099989569944285       51.099989836090174       51.099987764406535       51.09998569272295        51.09998362103943        51.0999815493559         51.099979477672264       51.09997740598874        51.09997533430516        51.09997326262163        51.09997119093805        51.09996911925447        51.099967047570885       51.09996497588736        51.099963239942554       51.09996206921687        51.099960898491304       51.09995972776562        51.099958557040054       51.09995738631437        51.099956215588804       51.09995504486312        51.09997008926757        51.099993892398686       51.10001769552974        51.10004149866086        51.100065301791915       51.10008910492297        51.10011290805403        51.10012092505707        51.100104607117544       51.10008828917796        51.100071971238435       51.10005565329891        51.100039335359384       51.10003252217922        51.10003315097151        51.10003377976375        51.100034408555985       51.10003503734822        51.10003566614046        51.10003629493269        51.10003692372493        51.100037552517165       51.1000381813094         51.10005243148851        51.10006751815524        51.100082604821864       51.1000976914886         51.10011277815528        51.100127864822014       51.100133924687896       51.100132000777535       51.10013007686723        51.10012815295687        51.10012622904651        51.10012430513615        51.10012238122579        51.10012045731543        51.100118533405066       51.10011660949476        51.10011599007822        51.10011706395619        51.10011813783416        51.100119211712126       51.100120285590094       51.10012135946806        51.10012243334603        51.100123507224          51.100123481780656       51.100123368169875       51.10012325455904        51.1001231409482         51.10012302733742        51.10012291372652        51.10012280011574        51.1001226865049         51.100122572894065       51.100122459283284       51.100122307904485       51.10012214344704        51.10012197898965        51.10012181453226        51.10012165007487        51.10012148561742        51.10012132116003        51.10012122470988        51.100121255573185       51.10012128643632        51.10012131729957        51.100121348162816       51.10012137902606        51.100121409889255       51.100121440752446       51.100121471615694       51.100121502478885       51.100121533342076       51.10012163685195        51.1001218730222         51.100122109192455       51.10012234536276        51.100122581533014       51.10012281770332        51.100123053873574       51.10012329004388        51.10012389087325        51.100124652475074       51.1001254140769         51.10012617567867        51.10012693728049        51.10012769888232        51.10012846048414        51.10012922208597        51.10012998368779        51.10013074528962        51.100131506891444       51.10013197639478        51.10013228313818        51.10013258988158        51.10013289662504        51.10013320336844        51.1001335101119         51.100133816855305       51.10013412359871        51.10013469710054        51.10013590532026        51.10013711353997        51.10013832175963        51.100139529979344       51.100140738199          51.10014194641872        51.10014315463843        51.10014436285809        51.10014557107786        51.10014677929746        51.10014724414623        51.10014717481738        51.10014710548853        51.10014703615968        51.100146966830835       51.100146897501986       51.10014682817314        51.10014675884423        51.10014668951544        51.10014738457272        51.100150102445355       51.10015282031793        51.100155538190506       51.10015825606308        51.10016097393566        51.100163691808234       51.10016640968081        51.100169127553386       51.10017184542596        51.10017242666805        51.10017286952694        51.10017331238589        51.100173755244896       51.10017419810384        51.10017464096268        51.10017508382168        51.10017552668063        51.10017596953958        51.10017641239858        51.1001742054093         51.10016827688548        51.100162348361664       51.10015641983796        51.10015049131414        51.10014456279032        51.10013863426656        51.100132705742794       51.100126777218975       51.10012099561379        51.10011603052618        51.10011106543868        51.10010610035107        51.10010113526346        51.1000961701759         51.10009120508835        51.10008624000079        51.10008127491318        51.100087739223625       51.10009598610117        51.10010423297865        51.10011247985619        51.100120726733735       51.10012897361128        51.10013722048882        51.1001454673663         51.10014420673343        51.10013052568672        51.100116844639956       51.100103163593246       51.10008948254654        51.10007580149977        51.10006212045306        51.100048439406294       51.10003475835964        51.100021077312874       51.100007396266165       51.0999937152194         51.099980034172745       51.099966353126035       51.09995910151565        51.099962557788615       51.099966014061636       51.09996002094363        51.09994696691922        51.099935881269346       51.09994575955915        51.09995563784889        51.099965516138695       51.0999753944285         51.0999852727183         51.0999951510081         51.10000502929785        51.10001490758759        51.100024785877395       51.1000346641672         51.100044542457          51.1000544207468         51.1000642990366         51.100067263526114       51.10005792601697        51.10004858850783        51.10003925099875        51.100029913489664       51.10002057598058        51.10001123847144        51.100001900962354       51.09999256345321        51.09998322594413        51.0999738884351         51.099964550925904       51.09995521341682        51.09994587590768        51.09994302949565        51.099956285331814       51.09995950346649        51.09994510684521        51.09994248934561        51.09995151463198        51.0999605399183         51.09996956520462        51.09997859049088        51.09998761577731        51.099996641063626       51.100005666349944       51.10001469163626        51.10002371692258        51.100032742208896       51.10004176749527        51.10005079278159        51.10005981806785        51.10006239137755        51.100053245257754       51.10004409913802        51.10003495301828        51.10002580689854        51.100016660778806       51.10000751465901        51.099998368539275       51.09998922241948        51.099980076299744       51.09997093018001        51.09996178406027        51.099952637940476       51.09994349182068        51.099934345700945       51.09994264103318        51.099945699125215       51.099931740560805       51.09994075824676        51.099949775932714       51.09995879361867        51.09996781130462        51.09997682899058        51.09998584667653        51.09999486436243        51.100003882048384       51.100012899734395       51.10002191742035        51.10003093510625        51.1000399527922         51.10004897047821        51.10005798816417        51.1000623302092         51.10005175378262        51.100041177356104       51.100030600929585       51.10002002450301        51.10000944807649        51.09999887164986        51.09998829522334        51.099977718796765       51.09996714237025        51.09995656594367        51.099945989517096       51.09993541309058        51.099924836664          51.09991426023748        51.09991929993049        51.099932149017036       51.09993721928447        51.09994951583735        51.09996864283187        51.0999877698265         51.100006896821014       51.10002602381559        51.10004515081016        51.100064277804734       51.10008340479931        51.10010253179382        51.100121658788396       51.10014078578297        51.100159912777485       51.100179039772          51.100198166766575       51.10021729376115        51.10019968565018        51.10017910724173        51.100158528833276       51.10013795042482        51.10011737201637        51.10009679360803        51.10007621519952        51.100055636791126       51.10003505838267        51.10001447997428        51.099993901565824       51.09997332315737        51.099952744748975       51.09993216634052        51.09991693705666        51.09991168050368        51.09991441345409        51.09992216092593        51.099942808834385       51.09996345674284        51.0999841046513         51.100004752559755       51.10002540046821        51.10004604837661        51.100066696285126       51.100087344193525       51.10010799210198        51.10012864001044        51.100149287918896       51.10016993582735        51.10019058373575        51.100211231644266       51.100208197089216       51.10018740415694        51.10016661122472        51.10014581829262        51.10012502536034        51.10010423242812        51.10008343949596        51.10006264656374        51.100041853631524       51.100021060699305       51.100000267767086       51.099979474834925       51.09995868190265        51.09993788897049        51.099917096038325       51.099911515035274       51.0999114014615         51.09992005029676        51.09993887950651        51.09996080756082        51.09998273561507        51.10000466366938        51.10002659172369        51.10004851977794        51.100070447832195       51.10009237588645        51.10011430394076        51.100136231995066       51.10015816004932        51.10018008810363        51.10020201615794        51.100223944212246       51.10023906663571        51.10022567879628        51.10021229095696        51.100198903117644       51.10018551527821        51.100172127438896       51.10015873959952        51.10014535176015        51.100131963920774       51.1001185760814         51.10010518824208        51.10009180040265        51.100078412563334       51.10006502472396        51.10005163688459        51.100028742960376       51.10000000000008
5                        50.35346215379997        50.48094084824618        50.589914544266776       50.680751862225634       50.75644696325452        50.82423041739776        50.87797247248005        50.92680178892516        50.96161669526549        50.99535697574123        51.02909725621703        51.04247524451574        51.05585323281446        51.068180444643474       51.07442206573813        51.08066368683285        51.08596417059351        51.088839986411756       51.091715802230055       51.09391045492089        51.095273733094075       51.096590851752524       51.09722262300846        51.0978543942644         51.098486165520285       51.09895953903208        51.09914477949087        51.099330019949605       51.099515260408396       51.09970050086707        51.09976363378365        51.09981019242434        51.09985675106492        51.09990189200562        51.099945852704934       51.09995659754287        51.09996499013528        51.09997457176706        51.09998417886226        51.09999378595751        51.1000033930527         51.100004981865425       51.100005839994196       51.10000669812291        51.100007556251626       51.100008414380454       51.10000927250911        51.100010130637884       51.100014909931474       51.100014036056336       51.1000131621812         51.10001228830595        51.10001173817176        51.10001218738307        51.10001263659433        51.10001308580553        51.10001350784074        51.10001366748884        51.10001573421329        51.10001780093762        51.10001986766207        51.10002193438646        51.10002400111091        51.10002352951267        51.1000229086427         51.10002228777273        51.10002166690276        51.10002127317932        51.10001858364785        51.10001492199359        51.100011260339215       51.1000075986849         51.10000393703052        51.100000275376146       51.09999661372183        51.09999375323878        51.0999929874626         51.09999295242892        51.09999115795932        51.099989363489726       51.09998756902013        51.099985774550646       51.09998398008099        51.09998218561145        51.09998039114191        51.099978596672315       51.09997680220272        51.09997500773318        51.09997321326358        51.0999714187941         51.099969728771384       51.09996821458594        51.0999667004005         51.09996518621506        51.09996367202962        51.099962157844175       51.09996064365879        51.09995912947329        51.09997635352738        51.100003699184754       51.10003104484224        51.10005839049967        51.10008573615704        51.10011308181453        51.1001404274719         51.10014970497639        51.1001311297062         51.10011255443601        51.10009397916588        51.100075403895744       51.10005682862561        51.10004918620467        51.10005010391217        51.10005102161966        51.100051939327216       51.10005285703471        51.10005377474221        51.1000546924497         51.1000556101572         51.100056527864695       51.10005744557219        51.10007379074074        51.10009108330763        51.10010837587458        51.100125668441535       51.10014296100837        51.10016025357538        51.10016728197718        51.10016523221276        51.10016318244834        51.10016113268392        51.100159082919504       51.100157033155085       51.10015498339067        51.10015293362625        51.100150883861886       51.10014883409747        51.10014825982876        51.100149600823215       51.10015094181762        51.10015228281202        51.10015362380648        51.100154964800936       51.10015630579528        51.10015764678974        51.10015755131258        51.10015734062779        51.100157129943          51.10015691925821        51.10015670857342        51.100156497888634       51.100156287203845       51.100156076519056       51.100155865834324       51.100155655149536       51.10015547534658        51.100155306237696       51.10015513712875        51.100154968019865       51.100154798910864       51.10015462980192        51.10015446069298        51.10015436913841        51.10015442276995        51.10015447640137        51.100154530032796       51.10015458366428        51.1001546372957         51.10015469092713        51.10015474455861        51.10015479819003        51.10015485182146        51.10015490545294        51.10015503925882        51.10015531947164        51.100155599684456       51.10015587989727        51.10015616011009        51.10015644032285        51.10015672053578        51.10015700074854        51.10015771918535        51.100158630828275       51.100159542471204       51.10016045411413        51.100161365757          51.10016227739993        51.1001631890428         51.100164100685674       51.1001650123286         51.10016592397153        51.1001668356144         51.100167398700705       51.100167767568166       51.10016813643557        51.10016850530303        51.100168874170436       51.1001692430379         51.10016961190536        51.100169980772705       51.100170675388995       51.10017214508309        51.100173614777304       51.1001750844714         51.10017655416556        51.10017802385971        51.10017949355381        51.100180963247965       51.10018243294212        51.100183902636275       51.10018537233043        51.10018596979148        51.100185940476194       51.10018591116091        51.10018588184556        51.100185852530274       51.100185823214986       51.1001857938997         51.10018576458441        51.100185735269065       51.100186591581576       51.10018979155416        51.1001929915268         51.10019619149932        51.10019939147196        51.1002025914446         51.100205791417125       51.10020899138976        51.1002121913624         51.10021539133493        51.1002159703944         51.10021637970516        51.10021678901592        51.100217198326675       51.10021760763749        51.10021801694819        51.10021842625906        51.10021883556982        51.10021924488058        51.10021965419139        51.10021701256744        51.10021008610971        51.10020315965204        51.10019623319437        51.10018930673664        51.100182380278966       51.10017545382135        51.10016852736362        51.10016160090595        51.10015484717951        51.1001490534278         51.10014325967609        51.10013746592426        51.100131672172495       51.10012587842073        51.100120084669015       51.100114290917304       51.100108497165536       51.10011600079406        51.10012557832647        51.10013515585888        51.10014473339129        51.1001543109237         51.10016388845611        51.10017346598852        51.10018304352093        51.10018143736738        51.10016522107901        51.10014900479064        51.10013278850238        51.100116572214006       51.10010035592563        51.10008413963732        51.100067923349          51.100051707060686       51.10003549077237        51.100019274484          51.100003058195625       51.09998684190731        51.09997062561905        51.099961934231374       51.099965775164435       51.09996961609755        51.09996265063319        51.09994761026087        51.09993486247879        51.09994653165694        51.09995820083509        51.09996987001324        51.09998153919133        51.09999320836948        51.100004877547576       51.100016546725726       51.100028215903876       51.10003988508197        51.10005155426006        51.10006322343827        51.10007489261636        51.100086561794456       51.10009002473538        51.100078885993355       51.10006774725127        51.10005660850925        51.10004546976717        51.1000343310252         51.100023192283174       51.100012053541036       51.10000091479907        51.09998977605699        51.09997863731502        51.09996749857294        51.099956359830855       51.09994522108889        51.09994163310893        51.099956776053205       51.09996044971541        51.09994399639902        51.09994123388384        51.09995200370764        51.099962773531445       51.09997354335525        51.09998431317905        51.09999508300285        51.10000585282671        51.100016622650514       51.10002739247432        51.10003816229812        51.10004893212192        51.100059701945725       51.10007047176953        51.10008124159333        51.1000843007414         51.10007335414741        51.10006240755354        51.100051460959605       51.10004051436567        51.1000295677718         51.10001862117781        51.10000767458382        51.09999672798995        51.099985781396015       51.09997483480208        51.09996388820815        51.099952941614276       51.09994199502029        51.099931048426356       51.099940369003775       51.09994381672118        51.09992784464799        51.09993858967459        51.09994933470119        51.09996007972785        51.09997082475451        51.09998156978111        51.099992314807764       51.10000305983442        51.10001380486108        51.10002454988762        51.10003529491428        51.100046039940935       51.100056784967535       51.10006752999419        51.10007827502079        51.1000835107684         51.100071168171894       51.10005882557539        51.10004648297888        51.10003414038238        51.10002179778587        51.100009455189365       51.09999711259286        51.099984769996354       51.099972427399905       51.0999600848034         51.09994774220689        51.09993539961039        51.09992305701394        51.099910714417376       51.09991645878222        51.09993129988294        51.099937699416216       51.09995238955099        51.09997491614189        51.09999744273273        51.100019969323625       51.10004249591452        51.10006502250542        51.100087549096315       51.10011007568721        51.10013260227805        51.100155128869005       51.1001776554599         51.10020018205074        51.10022270864158        51.10024523523248        51.100267761823375       51.10024725292294        51.100223264293675       51.100199275664295       51.10017528703497        51.10015129840565        51.100127309776326       51.100103321147          51.10007933251768        51.1000553438883         51.10003135525898        51.1000073666296         51.099983378000275       51.09995938937095        51.099935400741685       51.09991751631139        51.09991101234817        51.09991434930447        51.09992364522918        51.09994767390958        51.09997170258998        51.09999573127044        51.10001975995084        51.10004378863124        51.1000678173117         51.1000918459921         51.1001158746725         51.1001399033529         51.1001639320333         51.100187960713754       51.10021198939421        51.10023601807461        51.10026004675501        51.10025652952834        51.100232356907895       51.10020818428757        51.10018401166724        51.10015983904685        51.10013566642647        51.10011149380608        51.1000873211857         51.10006314856531        51.10003897594498        51.10001480332454        51.099990630704156       51.09996645808383        51.09994228546344        51.099918112843056       51.09991136630316        51.09991109206993        51.09992119175712        51.099943100051235       51.0999686028141         51.09999410557697        51.100019608339835       51.1000451111027         51.10007061386557        51.100096116628436       51.100121619391246       51.10014712215411        51.100172624917036       51.100198127679846       51.10022363044277        51.10024913320558        51.10027463596845        51.100292069636396       51.10027570011596        51.10025933059552        51.10024296107508        51.100226591554645       51.10021022203421        51.100193852513826       51.10017748299339        51.10016111347289        51.10014474395257        51.10012837443213        51.10011200491164        51.1000956353912         51.10007926587082        51.10006289635032        51.100034995694045       51.10000000000008
6                        50.218261681697754       50.35836629572822        50.480377569275674       50.584081412491          50.672040357273374       50.751785512226206       50.8163562571595         50.875651046973644       50.91915906051787        50.96145654304644        51.00375402557506        51.02122028251159        51.038686539448236       51.054839086903144       51.063383262378125       51.07192743785322        51.07923373499699        51.08335082839511        51.08746792179329        51.09064320044422        51.09266897356599        51.0946286637473         51.095600679648896       51.09657269555049        51.09754471145203        51.098279319248434       51.09857954274088        51.098879766233324       51.09917998972571        51.09948021321816        51.09958641612104        51.099666283625425       51.09974615112975        51.09982362354708        51.09989910204433        51.09991840919611        51.09993373846544        51.099951233640354       51.09996877519848        51.09998631675654        51.100003858314665       51.10000674199773        51.10000828994907        51.1000098379003         51.100011385851644       51.10001293380293        51.100014481754215       51.1000160297055         51.100022260858736       51.10002136027674        51.10002045969469        51.100019559112695       51.10001908700798        51.100019937555714       51.10002078810345        51.10002163865113        51.10002243628395        51.1000225800168         51.10002537192639        51.10002816383604        51.10003095574558        51.100033747655175       51.100036539564826       51.10003590143907        51.100035061602625       51.100034221766066       51.10003338192951        51.100032865124774       51.100029676774          51.10002528820297        51.100020899632          51.10001651106097        51.10001212248994        51.10000773391897        51.100003345348          51.10000002599344        51.09999927597721        51.09999885590889        51.09999748477469        51.09999611364043        51.099994742506226       51.099993371371966       51.09999200023776        51.09999062910356        51.0999892579693         51.099987886835095       51.099986515700834       51.09998514456663        51.09998377343243        51.09998240229817        51.09998084735122        51.099978982953985       51.099977118556694       51.09997525415946        51.09997338976217        51.099971525364936       51.0999696609677         51.099967796570354       51.09998675308407        51.100016956172055       51.1000471592601         51.10007736234809        51.10010756543613        51.10013776852418        51.100167971612166       51.10017828999651        51.10015795532149        51.100137620646365       51.100117285971294       51.10009695129622        51.100076616621095       51.10006838167061        51.10006962048078        51.100070859290895       51.10007209810101        51.10007333691112        51.100074575721294       51.10007581453141        51.10007705334158        51.100078292151636       51.10007953096181        51.10009757103319        51.10011664286776        51.10013571470239        51.100154786537075       51.100173858371704       51.10019293020633        51.100200775233134       51.10019869068179        51.10019660613057        51.10019452157917        51.10019243702794        51.1001903524766         51.10018826792532        51.100186183374035       51.10018409882281        51.10018201427147        51.10018153361608        51.100183134893086       51.10018473617015        51.10018633744721        51.100187938724275       51.10018954000134        51.1001911412784         51.100192742555464       51.10019256709472        51.10019224913651        51.1001919311783         51.10019161322009        51.100191295261936       51.10019097730367        51.10019065934546        51.10019034138719        51.100190023429036       51.100189705470825       51.100189500705824       51.10018933513817        51.10018916957057        51.10018900400297        51.10018883843537        51.10018867286777        51.10018850730012        51.100188426861905       51.100188505790584       51.100188584719206       51.10018866364794        51.10018874257656        51.100188821505185       51.100188900433864       51.100188979362485       51.10018905829111        51.100189137219786       51.100189216148465       51.10018938061006        51.10018970126373        51.100190021917456       51.100190342571125       51.10019066322485        51.10019098387852        51.10019130453219        51.100191625185914       51.10019245174857        51.10019350135855        51.100194550968524       51.100195600578445       51.100196650188366       51.1001976997984         51.100198749408264       51.10019979901824        51.10020084862822        51.10020189823814        51.10020294784806        51.100203597662016       51.100204024706045       51.10020445175002        51.1002048787941         51.10020530583802        51.1002057328821         51.10020615992613        51.100206586970046       51.1002073955803         51.10020911207897        51.100210828577474       51.10021254507603        51.100214261574706       51.100215978073265       51.100217694571825       51.10021941107044        51.100221127569          51.100222844067616       51.100224560566176       51.10022529285709        51.10022531790787        51.10022534295865        51.10022536800943        51.10022539306033        51.10022541811111        51.100225443161946       51.10022546821273        51.10022549326351        51.10022650451242        51.10023012556343        51.10023374661438        51.10023736766527        51.10024098871622        51.100244609767174       51.100248230818124       51.100251851869075       51.100255472920026       51.100259093970976       51.10025963252832        51.100259971441744       51.100260310355225       51.100260649268705       51.10026098818224        51.10026132709572        51.10026166600926        51.10026200492274        51.10026234383622        51.10026268274976        51.100259643288155       51.10025185912468        51.100244074961324       51.100236290797966       51.10022850663455        51.100220722471136       51.10021293830778        51.10020515414436        51.100197369981004       51.10018978150356        51.100183280574186       51.10017677964487        51.100170278715495       51.10016377778618        51.10015727685686        51.100150775927546       51.10014427499823        51.100137774068855       51.10014614983186        51.10015684581356        51.1001675417952         51.100178237776845       51.100188933758545       51.10019962974013        51.10021032572183        51.100221021703476       51.100219068533704       51.10020059077556        51.100182113017354       51.10016363525921        51.10014515750112        51.100126679742914       51.10010820198477        51.10008972422662        51.100071246468474       51.10005276871033        51.100034290952124       51.100015813194034       51.09999733543583        51.099978857677684       51.09996884512219        51.09997293091004        51.099977016697835       51.0999692330638         51.099952580193815       51.0999384939592         51.09995174337081        51.09996499278236        51.09997824219403        51.09999149160558        51.10000474101719        51.100017990428796       51.10003123984035        51.10004448925196        51.10005773866351        51.10007098807512        51.100084237486726       51.100097486898335       51.10011073630989        51.10011462373416        51.10010185300359        51.10008908227303        51.10007631154252        51.10006354081196        51.10005077008145        51.100037999350945       51.100025228620325       51.100012457889875       51.09999968715937        51.09998691642875        51.09997414569824        51.099961374967734       51.09994860423717        51.099944276948065       51.09996089502306        51.09996492161196        51.099946851911966       51.099944080320824       51.099956429772874       51.09996877922481        51.099981128676745       51.09999347812868        51.10000582758073        51.100018177032666       51.10003052648466        51.100042875936595       51.10005522538853        51.10006757484052        51.10007992429246        51.10009227374445        51.100104623196444       51.10010811787572        51.10009552866484        51.10008293945407        51.10007035024324        51.10005776103242        51.10004517182165        51.100032582610766       51.10001999339994        51.100007404189114       51.09999481497829        51.09998222576746        51.09996963655669        51.09995704734587        51.09994445813493        51.09993186892416        51.099941920741685       51.09994565364923        51.09992809403286        51.09994040026612        51.099952706499266       51.09996501273247        51.09997731896573        51.09998962519899        51.10000193143219        51.10001423766539        51.10002654389865        51.10003885013191        51.10005115636511        51.10006346259837        51.100075768831516       51.10008807506483        51.100100381298034       51.10010644699281        51.10009260112895        51.100078755265145       51.10006490940134        51.100051063537535       51.10003721767373        51.100023371809925       51.10000952594612        51.099995680082316       51.09998183421851        51.09996798835465        51.099954142490844       51.09994029662698        51.099926450763235       51.09991260489937        51.099918895449605       51.09993537257321        51.099943100573455       51.09995996917678        51.099985477676114       51.10001098617556        51.10003649467495        51.1000620031744         51.10008751167379        51.10011302017324        51.10013852867263        51.10016403717202        51.10018954567147        51.10021505417086        51.10024056267031        51.1002660711697         51.10029157966909        51.10031708816854        51.10029412343766        51.10026723929764        51.100240355157496       51.10021347101747        51.100186586877385       51.1001597027373         51.10013281859722        51.10010593445725        51.10007905031716        51.10005216617708        51.100025282036995       51.09999839789691        51.099971513756884       51.0999446296168         51.0999244371896         51.09991672057055        51.099920635973206       51.09993135935673        51.099958244206675       51.09998512905656        51.10001201390651        51.100038898756395       51.10006578360628        51.10009266845617        51.100119553306115       51.100146438156          51.10017332300589        51.10020020785578        51.10022709270572        51.10025397755561        51.1002808624055         51.100307747255385       51.10030383007404        51.10027681588298        51.10024980169197        51.10022278750091        51.100195773309906       51.100168759118844       51.10014174492778        51.10011473073678        51.10008771654577        51.100060702354654       51.10003368816365        51.10000667397264        51.09997965978164        51.09995264559052        51.099925631399515       51.09991779172327        51.09991731378153        51.09992863650291        51.09995312776181        51.09998162744404        51.100010127126325       51.10003862680861        51.10006712649084        51.10009562617307        51.10012412585536        51.10015262553753        51.10018112521982        51.10020962490205        51.10023812458428        51.10026662426657        51.100295123948854       51.100323623631084       51.100342924265476       51.10032368809334        51.10030445192132        51.10028521574935        51.100265979577216       51.10024674340525        51.100227507233114       51.10020827106109        51.10018903488901        51.10016979871699        51.100150562545025       51.10013132637289        51.10011209020092        51.10009285402879        51.100073617856765       51.10004094322852        51.10000000000008
7                        50.091753860002996       50.24051884010885        50.3724956863237         50.48685367092355        50.58559449584544        50.676204177311774       50.7511079205064         50.82059563437065        50.87299250179353        50.9240788420164         50.97516518223921        50.99705684151439        51.018948500789634       51.0392593255977         51.05041471929087        51.06157011298416        51.07116482944758        51.076738662272476       51.08231249509748        51.08664684249368        51.0894683707736         51.092200455887905       51.09358877660566        51.094977097323465       51.09636541804116        51.09742100084753        51.0978651835656         51.09830936628367        51.098753549001685       51.099197731719755       51.099358609221724       51.09948103226998        51.09960345531829        51.09972224268785        51.099838003339414       51.09986840503461        51.09989276187014        51.09992054288534        51.09994839722992        51.0999762515745         51.10000410591908        51.10000867571307        51.10001112365012        51.10001357158711        51.100016019524105       51.100018467461155       51.10002091539815        51.10002336333514        51.100031134627784       51.100030294925375       51.100029455222966       51.100028615520614       51.10002831706015        51.100029689341625       51.1000310616231         51.10003243390457        51.100033719607836       51.10003382171311        51.10003740983046        51.10004099794787        51.10004458606522        51.10004817418263        51.10005176230004        51.10005093493726        51.10004984791237        51.100048760887546       51.100047673862605       51.10004702218362        51.10004336656215        51.100038276628425       51.1000331866947         51.10002809676098        51.100023006827314       51.10001791689359        51.10001282695987        51.10000910281531        51.10000843548818        51.100007546530264       51.100006744852635       51.10000594317512        51.100005141497604       51.10000433982009        51.100003538142516       51.100002736465          51.10000193478743        51.10000113310991        51.1000003314324         51.09999952975488        51.09999872807731        51.099997926399794       51.09999659568223        51.09999437432111        51.09999215296           51.099989931598884       51.09998771023777        51.099985488876655       51.09998326751554        51.099981046154426       51.10000128793786        51.10003366336065        51.100066038783496       51.100098414206286       51.10013078962908        51.100163165051924       51.10019554047477        51.100206680117594       51.100185083963254       51.10016348780891        51.10014189165463        51.10012029550023        51.10009869934595        51.10009010857715        51.10009170067724        51.10009329277739        51.100094884877535       51.100096476977626       51.100098069077774       51.100099661177865       51.10010125327801        51.10010284537816        51.10010443747831        51.100123772365805       51.10014419683563        51.10016462130545        51.10018504577522        51.10020547024499        51.10022589471487        51.100234404455534       51.10023237618452        51.10023034791362        51.10022831964267        51.100226291371655       51.1002242631007         51.100222234829744       51.10022020655879        51.10021817828783        51.10021615001688        51.10021581144002        51.10021766616592        51.100219520891756       51.10022137561759        51.10022323034343        51.10022508506938        51.10022693979522        51.10022879452106        51.100228529127264       51.1002280936961         51.100227658265          51.10022722283384        51.100226787402676       51.10022635197163        51.10022591654047        51.100225481109305       51.100225045678144       51.10022461024698        51.10022438398198        51.10022423014857        51.10022407631516        51.100223922481746       51.100223768648334       51.10022361481492        51.100223460981454       51.10022339788037        51.10022350463527        51.10022361139005        51.10022371814489        51.10022382489967        51.10022393165451        51.10022403840935        51.100224145164134       51.10022425191897        51.10022435867381        51.100224465428596       51.10022466090555        51.10022501839842        51.1002253758914         51.10022573338432        51.100226090877186       51.10022644837011        51.10022680586309        51.10022716335595        51.1002280885628         51.100229264065774       51.10023043956875        51.10023161507172        51.100232790574694       51.10023396607767        51.10023514158064        51.10023631708361        51.10023749258659        51.10023866808956        51.10023984359253        51.100240573278825       51.10024105455193        51.100241535825035       51.10024201709814        51.1002424983713         51.10024297964446        51.10024346091757        51.100243942190616       51.100244857674454       51.100246806307496       51.10024875494054        51.10025070357358        51.10025265220662        51.10025460083966        51.10025654947265        51.100258498105745       51.10026044673879        51.10026239537183        51.10026434400481        51.10026521334294        51.10026530711241        51.10026540088188        51.10026549465141        51.10026558842088        51.100265682190354       51.10026577595977        51.100265869729355       51.10026596349877        51.10026712336543        51.10027110447311        51.10027508558068        51.10027906668836        51.10028304779593        51.10028702890361        51.10029101001123        51.10029499111886        51.10029897222648        51.10030295333411        51.10030341306975        51.10030364473681        51.10030387640393        51.10030410807104        51.10030433973816        51.10030457140516        51.10030480307228        51.100305034739335       51.10030526640645        51.10030549807357        51.10030209757133        51.10029359593045        51.10028509428952        51.10027659264864        51.100268091007706       51.10025958936677        51.100251087725894       51.10024258608502        51.100234084444025       51.100225798585825       51.10021871196551        51.100211625345196       51.100204538724824       51.10019745210457        51.10019036548425        51.100183278863994       51.10017619224368        51.100169105623365       51.10017818633719        51.10018978856249        51.10020139078773        51.100212993012974       51.100224595238274       51.100236197463516       51.100247799688816       51.10025940191406        51.10025710023257        51.10023663477642        51.10021616932022        51.10019570386402        51.10017523840793        51.100154772951726       51.10013430749552        51.10011384203938        51.100093376583175       51.10007291112703        51.100052445670826       51.10003198021468        51.10001151475848        51.09999104930233        51.099979834188275       51.09998402502538        51.09998821586248        51.09997976823553        51.099961876718055       51.09994677571069        51.09996139470093        51.09997601369105        51.09999063268123        51.10000525167135        51.10001987066153        51.10003448965165        51.10004910864183        51.100063727632005       51.100078346622126       51.10009296561225        51.10010758460248        51.100122203592605       51.100136822582726       51.10014106052233        51.100126827047745       51.10011259357316        51.10009836009863        51.10008412662398        51.100069893149396       51.10005565967481        51.10004142620022        51.10002719272563        51.100012959251046       51.09999872577646        51.09998449230187        51.09997025882723        51.0999560253527         51.09995096101312        51.09996864224149        51.09997291915636        51.099953673384164       51.09995102865673        51.09996479282751        51.09997855699834        51.09999232116911        51.100006085339885       51.100019849510716       51.100033613681546       51.10004737785232        51.10006114202315        51.100074906193925       51.1000886703647         51.10010243453553        51.10011619870636        51.10012996287713        51.10013384278045        51.10011976881003        51.10010569483961        51.10009162086919        51.100077546898774       51.100063472928355       51.10004939895788        51.1000353249874         51.10002125101698        51.100007177046564       51.099993103076145       51.09997902910567        51.099964955135306       51.09995088116477        51.099936807194354       51.09994729624668        51.09995120990948        51.09993248871535        51.099946190021114       51.09995989132693        51.09997359263264        51.0999872939384         51.1000009952441         51.10001469654992        51.10002839785568        51.10004209916144        51.1000558004672         51.100069501772964       51.100083203078725       51.10009690438443        51.10011060569025        51.10012430699595        51.1001311388826         51.10011605265407        51.10010096642554        51.10008588019707        51.1000707939686         51.100055707740125       51.100040621511596       51.10002553528312        51.100010449054594       51.09999536282612        51.09998027659765        51.09996519036906        51.09995010414059        51.09993501791206        51.09991993168353        51.09992660993254        51.0999443670878         51.09995342275607        51.09997225471466        51.10000032743483        51.10002840015494        51.10005647287505        51.100084545595166       51.10011261831528        51.10014069103545        51.10016876375556        51.100196836475675       51.10022490919579        51.1002529819159         51.10028105463607        51.10030912735613        51.10033720007624        51.10036527279635        51.100340297194066       51.100311032253444       51.10028176731282        51.1002525023722         51.10022323743158        51.100193972490956       51.100164707550334       51.100135442609826       51.10010617766915        51.100076912728525       51.1000476477879         51.100018382847225       51.0999891179066         51.099959852966094       51.09993769969111        51.09992880517058        51.09993327346018        51.09994530330874        51.099974519725606       51.10000373614247        51.100032952559445       51.10006216897631        51.10009138539317        51.10012060181009        51.10014981822701        51.10017903464387        51.10020825106079        51.100237467477655       51.100266683894574       51.100295900311494       51.10032511672841        51.100354333145276       51.10035009872615        51.10032078108196        51.10029146343777        51.100262145793636       51.10023282814939        51.10020351050525        51.10017419286106        51.10014487521687        51.10011555757268        51.10008623992849        51.10005692228424        51.10002760464016        51.09999828699591        51.09996896935178        51.09993965170759        51.09993079129555        51.09993006659613        51.0999423845343         51.099968962638286       51.099999881450685       51.1000308002632         51.100061719075654       51.10009263788811        51.10012355670057        51.10015447551302        51.10018539432548        51.10021631313788        51.10024723195039        51.10027815076285        51.1003090695753         51.10033998838776        51.10037090720016        51.10039163052295        51.10036964272871        51.100347654934524       51.10032566714034        51.1003036793461         51.10028169155191        51.100259703757615       51.10023771596343        51.10021572816913        51.10019374037495        51.10017175258076        51.100149764786465       51.10012777699234        51.100105789198096       51.100083801403855       51.10004658556386        51.10000000000008
8                        50.011897309599476       50.16295906390428        50.2982926026076         50.41684800366181        50.52042345735589        50.61621342230512        50.69661586011591        50.77177598131175        50.829767596784905       50.88644273013949        50.943117863494024       50.96843069967986        50.99374353586563        51.01734860808165        51.03106313469584        51.044777661310036       51.05672873039305        51.06413645836324        51.071544186333426       51.07745204243565        51.08152927206885        51.08549282921342        51.08771941423686        51.089945999260294       51.09217258428379        51.09392737875288        51.09480433757983        51.095681296406724       51.096558255233674       51.09743521406051        51.09782570372511        51.098150162463185       51.098474621201376       51.09879315221485        51.099106748372265       51.099224913500905       51.09932923880331        51.09943999763652        51.09955089424483        51.09966179085313        51.09977268746144        51.09980633184921        51.09983293645462        51.099859541059914       51.09988614566538        51.09991275027079        51.09993935487614        51.09996595948155        51.099994290302675       51.09999903301133        51.10000377571993        51.10000851842858        51.10001394533475        51.100021484268154       51.1000290232015         51.10003656213485        51.10004377970358        51.10004539933283        51.100050986254075       51.100056573175266       51.1000621600964         51.10006774701765        51.100073333938894       51.100073002370664       51.10007232275268        51.100071643134584       51.10007096351649        51.10007080273914        51.10006720874651        51.10006195046236        51.10005669217816        51.100051433894066       51.10004617560992        51.100040917325714       51.10003565904162        51.100031990903744       51.10003164361137        51.100030354261264       51.10003001418795        51.10002967411458        51.100029334041324       51.10002899396807        51.1000286538947         51.10002831382144        51.10002797374807        51.10002763367481        51.1000272936015         51.100026953528186       51.10002661345487        51.10002627338156        51.100025127459844       51.100022624885014       51.1000201223103         51.10001761973547        51.100015117160694       51.10001261458592        51.10001011201109        51.10000760943632        51.100028134133254       51.100061097187165       51.10009406024108        51.10012702329499        51.100159986348956       51.10019294940287        51.10022591245678        51.1002373161416         51.10021548520376        51.10019365426598        51.100171823328196       51.10014999239036        51.10012816145252        51.10011965425622        51.100121579193          51.10012350412984        51.10012542906662        51.10012735400346        51.100129278940244       51.10013120387703        51.100133128813866       51.100135053750705       51.10013697868749        51.100156747116785       51.10017761131269        51.100198475508535       51.10021933970444        51.100240203900285       51.10026106809613        51.10026987736393        51.10026802462073        51.100266171877536       51.10026431913434        51.10026246639109        51.10026061364789        51.10025876090475        51.100256908161555       51.10025505541836        51.10025320267516        51.100253036544586       51.10025505971669        51.1002570828889         51.100259106061          51.10026112923316        51.10026315240532        51.100265175577476       51.100267198749634       51.10026688570281        51.100266385287          51.10026588487119        51.10026538445544        51.10026488403969        51.10026438362388        51.100263883208186       51.10026338279232        51.10026288237657        51.10026238196076        51.100262150708716       51.1002620126647         51.10026187462063        51.10026173657661        51.1002615985326         51.100261460488525       51.10026132244451        51.10026127755009        51.10026140703667        51.10026153652325        51.10026166600994        51.10026179549652        51.1002619249831         51.10026205446968        51.10026218395632        51.100262313442954       51.100262442929534       51.10026257241611        51.10026279263582        51.10026317854357        51.100263564451325       51.100263950359135       51.10026433626683        51.10026472217464        51.1002651080824         51.10026549399015        51.100266484638325       51.10026774190703        51.10026899917574        51.10027025644439        51.10027151371304        51.1002727709818         51.10027402825045        51.10027528551916        51.10027654278781        51.10027780005646        51.10027905732511        51.10027984529859        51.100280371776535       51.100280898254425       51.100281424732316       51.100281951210206       51.1002824776881         51.10028300416599        51.100283530643935       51.10028452237509        51.10028662111756        51.10028871985992        51.10029081860233        51.100292917344746       51.10029501608716        51.100297114829516       51.10029921357193        51.1003013123144         51.100303411056814       51.10030550979923        51.100306484345765       51.10030665105853        51.100306817771184       51.10030698448395        51.100307151196716       51.100307317909426       51.100307484622135       51.1003076513349         51.10030781804761        51.10030907290178        51.10031320733333        51.10031734176482        51.100321476196314       51.10032561062786        51.10032974505941        51.100333879490904       51.100338013922396       51.100342148353946       51.10034628278544        51.10034662278326        51.10034671702692        51.10034681127081        51.10034690551453        51.100346999758244       51.10034709400202        51.10034718824579        51.100347282489565       51.10034737673334        51.10034747097711        51.10034385288964        51.10033502108138        51.10032618927312        51.10031735746492        51.10030852565666        51.1002996938484         51.1002908620402         51.10028203023194        51.10027319842362        51.10026459466337        51.10025725830678        51.100249921950194       51.100242585593605       51.100235249237016       51.100227912880314       51.10022057652378        51.10021324016719        51.10020590381055        51.10021523648879        51.10022716892547        51.10023910136209        51.10025103379871        51.100262966235334       51.100274898671955       51.10028683110863        51.1002987635452         51.10029620081423        51.10027470189772        51.10025320298115        51.10023170406464        51.10021020514813        51.10018870623162        51.10016720731505        51.10014570839854        51.10012420948203        51.10010271056552        51.100081211648956       51.100059712732445       51.100038213815935       51.100016714899425       51.10000477066512        51.10000873924429        51.100012707823566       51.100004007267614       51.09998583990284        51.09997054139052        51.09998579725101        51.10000105311144        51.100016308971874       51.10003156483231        51.100046820692796       51.10006207655323        51.10007733241366        51.10009258827404        51.10010784413453        51.10012309999502        51.10013835585539        51.10015361171588        51.10016886757626        51.10017322261416        51.10015818138686        51.10014314015956        51.100128098932316       51.100113057705016       51.100098016477716       51.100082975250416       51.10006793402306        51.10005289279587        51.100037851568516       51.100022810341216       51.10000776911397        51.099992727886615       51.09997768665937        51.099972068978616       51.09998982797572        51.09999409738094        51.09997469444744        51.09997235025975        51.09998686737379        51.10000138448777        51.10001590160181        51.100030418715846       51.100044935829885       51.100059452943924       51.100073970057906       51.100088487171945       51.100103004285984       51.100117521399966       51.10013203851395        51.100146555628044       51.100161072742026       51.100165144104494       51.10015024170832        51.100135339312146       51.10012043691597        51.1001055345198         51.100090632123624       51.10007572972745        51.100060827331276       51.1000459249351         51.10003102253893        51.100016120142755       51.100001217746524       51.09998631535035        51.099971412954176       51.099956510558          51.09996684248324        51.099970728483925       51.099951874743056       51.099966343115966       51.09998081148893        51.099995279861844       51.10000974823481        51.10002421660772        51.10003868498069        51.10005315335354        51.100067621726566       51.10008209009948        51.100096558472444       51.1001110268453         51.100125495218265       51.10013996359123        51.10015443196414        51.10016173814529        51.100146192067314       51.10013064598934        51.10011509991142        51.100099553833445       51.10008400775553        51.10006846167755        51.10005291559969        51.10003736952166        51.10002182344374        51.10000627736582        51.099990731287846       51.099975185209814       51.09995963913195        51.09994409305398        51.0999507999727         51.09996891492102        51.09997901681896        51.099998998973774       51.10002832016124        51.10005764134877        51.10008696253635        51.10011628372382        51.10014560491135        51.10017492609887        51.10020424728634        51.100233568473925       51.10026288966145        51.10029221084892        51.100321532036446       51.10035085322397        51.1003801744115         51.100409495599024       51.10038376536579        51.10035358382942        51.10032340229293        51.1002932207565         51.10026303922007        51.10023285768375        51.10020267614726        51.10017249461089        51.10014231307446        51.10011213153797        51.100081950001595       51.10005176846522        51.10002158692873        51.09999140539236        51.09996835459168        51.099958598098794       51.09996349686827        51.09997638380048        51.10000649884324        51.100036613886004       51.10006672892882        51.100096843971585       51.1001269590144         51.100157074057165       51.10018718909993        51.10021730414269        51.10024741918545        51.10027753422827        51.10030764927103        51.10033776431385        51.100367879356554       51.10039799439937        51.1003936581094         51.10036348836837        51.10033331862735        51.10030314888638        51.1002729791453         51.100242809404335       51.10021263966331        51.10018246992229        51.100152300181264       51.1001221304403         51.10009196069916        51.10006179095825        51.10003162121717        51.1000014514762         51.09997128173518        51.099961651911144       51.09996050028775        51.099972941745364       51.1000000326149         51.100031582677104       51.10006313273942        51.100094682801625       51.10012623286383        51.10015778292609        51.10018933298829        51.10022088305044        51.100252433112644       51.100283983174904       51.10031553323711        51.10034708329931        51.10037863336157        51.100410183423776       51.10043098113158        51.10040673489527        51.10038248865908        51.10035824242283        51.10033399618658        51.10030974995033        51.10028550371402        51.100261257477825       51.100237011241575       51.100212765005324       51.10018851876907        51.100164272532766       51.10014002629657        51.10011578006032        51.10009153382401        51.10005083002966        51.10000000000008
9                        49.94239967945765        50.094762143018784       50.23226095489463        50.35373144875143        50.46087701291793        50.56059077673683        50.645357686990906       50.72510096873651        50.787834443801785       50.849263605801184       50.91069276780058        50.93912515448483        50.967557541169185       50.99419091204771        51.01040525068299        51.02661958931827        51.04090160345538        51.05020519622332        51.05950878899131        51.06706699737197        51.072494925875844       51.07778525081329        51.080944180989206       51.084103111165234       51.08726204134109        51.08980164552736        51.091179238255165       51.09255683098297        51.093934423710834       51.095312016438584       51.095974111964665       51.0965390894271         51.097104066889585       51.09766060119853        51.09821010654616        51.09843482249647        51.098636537857374       51.09884809165851        51.099059856151314       51.099271620644174       51.09948338513698        51.09955289255305        51.09960943647309        51.09966598039307        51.099722524312995       51.09977906823292        51.0998356121529         51.09989215607288        51.09994578802787        51.099957480392334       51.09996917275686        51.099980865121324       51.099993390982604       51.100008489737775       51.100023588493          51.10003868724817        51.1000531807602         51.10005671155818        51.10006458727884        51.10007246299949        51.10008033872009        51.1000882144408         51.1000960901614         51.10009642905226        51.1000963247231         51.10009622039394        51.10009611606472        51.10009660440181        51.10009319953065        51.100087902316034       51.10008260510136        51.10007730788675        51.10007201067208        51.100066713457466       51.10006141624285        51.10005791119869        51.10005793323825        51.10005627319845        51.10005634584809        51.100056418497616       51.10005649114726        51.100056563796954       51.10005663644654        51.10005670909612        51.10005678174571        51.100056854395405       51.10005692704499        51.10005699969463        51.10005707234416        51.100057144993855       51.100056160636484       51.10005339679839        51.10005063296023        51.10004786912219        51.10004510528404        51.10004234144594        51.100039577607845       51.10003681376975        51.100057437869566       51.10009069514308        51.10012395241648        51.10015720968994        51.10019046696334        51.1002237242368         51.100256981510256       51.10026854287622        51.10024665914           51.10022477540383        51.10020289166761        51.10018100793138        51.100159124195216       51.10015077491238        51.10015302274445        51.100155270576465       51.10015751840854        51.10015976624061        51.10016201407268        51.10016426190464        51.10016650973671        51.10016875756878        51.10017100540085        51.10019105206635        51.10021219175587        51.100233331445395       51.10025447113492        51.10027561082438        51.10029675051396        51.10030579079876        51.10030412973509        51.10030246867143        51.10030080760782        51.10029914654416        51.100297485480496       51.10029582441683        51.10029416335317        51.10029250228956        51.10029084122584        51.100290847863675       51.100293019256526       51.10029519064943        51.10029736204234        51.10029953343519        51.1003017048281         51.100303876221005       51.10030604761391        51.1003056989764         51.10030514822796        51.10030459747952        51.10030404673114        51.10030349598276        51.10030294523432        51.10030239448594        51.1003018437375         51.10030129298906        51.10030074224062        51.10030050961046        51.10030038714069        51.10030026467092        51.10030014220115        51.10030001973132        51.10029989726161        51.10029977479178        51.100299747388135       51.10029989795362        51.100300048519046       51.10030019908453        51.10030034965001        51.10030050021544        51.100300650780866       51.10030080134635        51.10030095191178        51.10030110247726        51.10030125304269        51.100301496383          51.100301909139716       51.10030232189649        51.10030273465327        51.100303147410045       51.10030356016688        51.100303972923655       51.10030438568043        51.10030543489148        51.100306764705124       51.10030809451882        51.100309424332465       51.100310754146165       51.10031208395981        51.100313413773506       51.10031474358715        51.10031607340079        51.10031740321449        51.10031873302819        51.10031957492083        51.10032014493959        51.100320714958286       51.100321284976985       51.10032185499574        51.10032242501444        51.10032299503314        51.10032356505184        51.10032462644193        51.10032685698798        51.100329087533964       51.10033131807995        51.10033354862594        51.100335779171985       51.10033800971803        51.10034024026402        51.100342470810006       51.10034470135605        51.10034693190198        51.10034800336484        51.10034824192405        51.10034848048326        51.10034871904253        51.10034895760174        51.10034919616106        51.10034943472027        51.10034967327954        51.10034991183869        51.100351249220694       51.10035549444615        51.1003597396716         51.10036398489706        51.10036823012251        51.10037247534797        51.10037672057342        51.10038096579888        51.10038521102433        51.100389456249786       51.100389672028484       51.100389626832055       51.100389581635625       51.100389536439195       51.10038949124282        51.10038944604639        51.10038940084996        51.10038935565365        51.10038931045722        51.10038926526079        51.10038545993234        51.100376373750066       51.10036728756779        51.100358201385575       51.100349115203244       51.10034002902103        51.100330942838696       51.10032185665648        51.100312770474204       51.10030392307601        51.10029640274877        51.10028888242158        51.100281362094336       51.10027384176715        51.1002663214399         51.100258801112716       51.10025128078547        51.10024376045823        51.10025325693192        51.10026540740273        51.10027755787348        51.100289708344235       51.10030185881499        51.100314009285796       51.100326159756605       51.10033831022736        51.10033550853677        51.10031317365355        51.10029083877032        51.100268503887094       51.100246169003924       51.10022383412064        51.100201499237414       51.100179164354245       51.10015682947096        51.100134494587735       51.10011215970451        51.10008982482128        51.10006748993811        51.100045155054886       51.100032582268625       51.100036267733856       51.10003995319914        51.10003107935381        51.10001282076422        51.09999748051189        51.1000132216638         51.10002896281566        51.10004470396757        51.100060445119425       51.10007618627134        51.10009192742319        51.100107668575106       51.10012340972696        51.10013915087882        51.10015489203079        51.10017063318264        51.100186374334555       51.10020211548641        51.1002065403635         51.10019082974463        51.100175119125765       51.10015940850701        51.10014369788814        51.10012798726933        51.10011227665052        51.10009656603165        51.10008085541284        51.10006514479403        51.10004943417522        51.10003372355635        51.10001801293748        51.10000230231873        51.099996176885156       51.100013829101556       51.10001804192842        51.099998670514594       51.099996649894706       51.100011779244426       51.1000269085942         51.10004203794392        51.1000571672937         51.100072296643475       51.10008742599314        51.100102555342914       51.100117684692634       51.100132814042354       51.10014794339213        51.10016307274185        51.10017820209157        51.100193331441346       51.100197553367764       51.10018196295073        51.10016637253375        51.10015078211666        51.10013519169962        51.100119601282586       51.10010401086549        51.10008842044846        51.10007283003142        51.10005723961439        51.100041649197294       51.10002605878026        51.10001046836328        51.09999487794619        51.099979287529095       51.09998935783767        51.099993179737055       51.099974386812335       51.099989490171254       51.100004593530116       51.100019696889035       51.1000348002479         51.10004990360676        51.100065006965735       51.1000801103246         51.10009521368352        51.10011031704238        51.1001254204013         51.10014052376016        51.10015562711908        51.100170730478          51.10018583383692        51.100193550901395       51.10017770066736        51.10016185043338        51.1001460001994         51.100130149965366       51.100114299731445       51.10009844949741        51.10008259926343        51.10006674902945        51.100050898795416       51.100035048561494       51.1000191983274         51.10000334809342        51.099987497859445       51.099971647625466       51.09997831722961        51.09999661281006        51.10000769069808        51.10002865202614        51.100058955395866       51.10008925876565        51.10011956213543        51.10014986550516        51.10018016887494        51.100210472244726       51.10024077561451        51.100271078984235       51.100301382354075       51.10033168572386        51.100361989093585       51.10039229246331        51.100422595833095       51.10045289920288        51.10042666165509        51.10039585236751        51.10036504307993        51.10033423379235        51.10030342450477        51.10027261521725        51.10024180592967        51.10021099664215        51.100180187354624       51.100149378067044       51.100118568779465       51.100087759491885       51.10005695020436        51.10002614091678        51.10000240634838        51.09999186165254        51.099997164133924       51.100010813953475       51.10004154807723        51.10007228220098        51.100103016324795       51.10013375044855        51.10016448457236        51.10019521869606        51.10022595281987        51.10025668694357        51.10028742106738        51.10031815519113        51.10034888931489        51.1003796234387         51.100410357562396       51.10044109168621        51.10043669495951        51.10040595524299        51.1003752155267         51.100344475810346       51.10031373609388        51.10028299637747        51.10025225666112        51.100221516944714       51.10019077722836        51.100160037511955       51.10012929779555        51.10009855807914        51.10006781836279        51.100037078646324       51.10000633893003        51.0999959916648         51.09999437453314        51.10000675575861        51.10003404029186        51.100065861302085       51.10009768231237        51.10012950332259        51.10016132433282        51.10019314534304        51.10022496635332        51.10025678736355        51.10028860837383        51.100320429384055       51.10035225039428        51.100384071404505       51.10041589241479        51.10044771342501        51.10046831508373        51.100441916446016       51.10041551780836        51.10038911917076        51.10036272053304        51.100336321895384       51.10030992325767        51.10028352462007        51.10025712598235        51.10023072734475        51.10020432870709        51.10017793006938        51.10015153143172        51.10012513279406        51.10009873415635        51.10005477080796        51.10000000000008
10                       49.87290204931571        50.02656522213323        50.16622930718165        50.290614893840996       50.40133056847992        50.50496813116854        50.59409951386601        50.67842595616128        50.745901290818665       50.812084481462875       50.87826767210703        50.909819609289855       50.94137154647268        50.97103321601378        50.98974736667009        51.00846151732645        51.025074476517716       51.0362739340834         51.047473391649135       51.05668195230817        51.06346057968278        51.07007767241305        51.074168947741555       51.07826022307006        51.08235149839851        51.085675912301724       51.0875541389305         51.08943236555922        51.09131059218794        51.09318881881666        51.09412252020422        51.09492801639101        51.09573351257768        51.096528050182144       51.09731346472           51.09764473149198        51.09794383691144        51.098256185680384       51.09856881805774        51.0988814504351         51.09919408281252        51.09929945325695        51.09938593649156        51.099472419726          51.09955890296061        51.099645386195164       51.09973186942966        51.09981835266427        51.099897285753          51.099915927773395       51.09993456979379        51.099953211814125       51.09997283663046        51.09999549520745        51.10001815378445        51.10004081236144        51.100062581816815       51.10006802378359        51.10007818830371        51.100088352823775       51.10009851734378        51.1001086818639         51.10011884638402        51.10011985573385        51.100120326693514       51.10012079765323        51.100121268612895       51.10012240606454        51.1001191903149         51.100113854169706       51.10010851802457        51.10010318187949        51.1000978457343         51.10009250958916        51.10008717344408        51.10008383149358        51.100084222865064       51.100082192135574       51.10008267750811        51.10008316288065        51.100083648253246       51.100084133625785       51.10008461899832        51.100085104370805       51.100085589743344       51.10008607511594        51.10008656048842        51.10008704586096        51.1000875312335         51.10008801660604        51.100087193813124       51.1000841687117         51.10008114361028        51.10007811850886        51.10007509340744        51.10007206830596        51.1000690432046         51.10006601810312        51.10008674160582        51.10012029309888        51.10015384459183        51.100187396084834       51.10022094757778        51.100254499070786       51.100288050563734       51.100299769610785       51.10027783307618        51.100255896541626       51.10023396000702        51.100212023472466       51.100190086937914       51.100181895568596       51.10018446629584        51.10018703702315        51.10018960775045        51.100192178477755       51.10019474920506        51.10019731993236        51.10019989065961        51.10020246138686        51.10020503211422        51.100225357015916       51.10024677219906        51.100268187382255       51.100289602565454       51.100311017748595       51.10033243293179        51.10034170423364        51.10034023484951        51.10033876546538        51.10033729608131        51.100335826697176       51.10033435731299        51.10033288792886        51.10033141854478        51.10032994916071        51.10032847977658        51.10032865918271        51.100330978796364       51.100333298409964       51.10033561802362        51.10033793763728        51.10034025725088        51.100342576864534       51.10034489647819        51.10034451225005        51.10034391116892        51.10034331008785        51.10034270900678        51.100342107925826       51.10034150684476        51.10034090576369        51.10034030468262        51.10033970360155        51.10033910252048        51.10033886851227        51.10033876161674        51.10033865472121        51.100338547825686       51.1003384409301         51.10033833403463        51.100338227139105       51.100338217226295       51.100338388870625       51.1003385605149         51.10033873215929        51.100338903803504       51.100339075447835       51.10033924709211        51.10033941873644        51.10033959038071        51.100339762025044       51.10033993366932        51.10034020013018        51.100340639735975       51.100341079341774       51.10034151894757        51.100341958553315       51.100342398159114       51.10034283776491        51.10034327737071        51.10034438514464        51.100345787503215       51.100347189861964       51.1003485922206         51.10034999457923        51.10035139693798        51.10035279929656        51.10035420165525        51.100355604013885       51.10035700637252        51.100358408731154       51.100359304543076       51.10035991810264        51.10036053166215        51.10036114522171        51.10036175878122        51.100362372340726       51.10036298590029        51.10036359945974        51.10036473050877        51.10036709285839        51.10036945520801        51.10037181755757        51.10037417990725        51.10037654225687        51.10037890460643        51.100381266956106       51.10038362930567        51.10038599165529        51.10038835400485        51.10038952238392        51.10038983278963        51.10039014319534        51.10039045360111        51.100390764006875       51.10039107441264        51.100391384818295       51.100391695224175       51.100392005629885       51.10039342553955        51.10039778155897        51.100402137578385       51.1004064935978         51.10041084961716        51.10041520563658        51.10041956165594        51.10042391767536        51.100428273694774       51.100432629714135       51.10043272127376        51.10043253663713        51.10043235200055        51.10043216736398        51.1004319827274         51.10043179809077        51.10043161345425        51.100431428817615       51.100431244181095       51.10043105954446        51.100427066975044       51.100417726418755       51.100408385862465       51.100399045306176       51.10038970474989        51.10038036419354        51.100371023637365       51.10036168308102        51.10035234252473        51.100343251488596       51.10033554719075        51.100327842892966       51.100320138595066       51.10031243429728        51.10030472999949        51.10029702570159        51.10028932140381        51.10028161710596        51.10029127737505        51.10030364587999        51.10031601438493        51.10032838288976        51.1003407513947         51.10035311989964        51.10036548840458        51.10037785690946        51.10037481625926        51.100351645409376       51.10032847455943        51.10030530370943        51.100282132859604       51.10025896200966        51.10023579115972        51.10021262030983        51.10018944945989        51.10016627860995        51.100143107760005       51.10011993691012        51.100096766060176       51.10007359521029        51.100060393871956       51.10006379622325        51.10006719857466        51.10005815143995        51.1000398016256         51.1000244196332         51.100040646076536       51.100056872519815       51.10007309896321        51.100089325406486       51.10010555184982        51.10012177829316        51.10013800473649        51.10015423117983        51.10017045762311        51.1001866840665         51.10020291050978        51.100219136953115       51.10023536339645        51.10023985811267        51.10022347810229        51.100207098091914       51.10019071808159        51.10017433807127        51.10015795806089        51.10014157805051        51.10012519804019        51.10010881802981        51.10009243801949        51.10007605800911        51.100059677998786       51.10004329798841        51.100026917978084       51.10002028479181        51.10003783022745        51.10004198647596        51.100022646581806       51.10002094952972        51.10003669111518        51.100052432700636       51.10006817428609        51.100083915871494       51.10009965745701        51.100115399042465       51.10013114062792        51.10014688221332        51.10016262379884        51.10017836538424        51.100194106969695       51.10020984855521        51.10022559014055        51.10022996263103        51.10021368419308        51.10019740575518        51.100181127317285       51.10016484887933        51.10014857044149        51.100132292003536       51.10011601356564        51.10009973512774        51.100083456689845       51.10006717825189        51.10005089981399        51.100034621376096       51.10001834293814        51.100002064500245       51.100011873192045       51.10001563099013        51.09999689888156        51.10001263722643        51.1000283755713         51.10004411391617        51.10005985226104        51.100075590605854       51.100091328950725       51.100107067295596       51.10012280564047        51.10013854398534        51.10015428233021        51.10017002067502        51.100185759019894       51.100201497364765       51.100217235709636       51.10022536365756        51.10020920926752        51.10019305487742        51.100176900487384       51.1001607460974         51.10014459170736        51.10012843731727        51.10011228292723        51.100096128537245       51.10007997414721        51.10006381975717        51.10004766536707        51.10003151097703        51.10001535658705        51.099999202196955       51.10000583448658        51.10002431069927        51.10003636457719        51.100058305078505       51.100089590630546       51.10012087618259        51.10015216173457        51.10018344728661        51.100214732838595       51.100246018390635       51.100277303942676       51.1003085894946         51.10033987504664        51.100371160598684       51.10040244615067        51.10043373170271        51.10046501725469        51.10049630280673        51.10046955794428        51.10043812090561        51.10040668386688        51.10037524682821        51.10034380978948        51.10031237275075        51.10028093571208        51.100249498673406       51.10021806163468        51.10018662459595        51.10015518755728        51.10012375051855        51.100092313479934       51.100060876441205       51.10003645810514        51.10002512520629        51.100030831399465       51.10004524410647        51.10007659731127        51.10010795051596        51.100139303720766       51.10017065692551        51.100202010130204       51.10023336333495        51.100264716539755       51.100296069744445       51.10032742294919        51.10035877615394        51.10039012935863        51.10042148256343        51.100452835768124       51.10048418897293        51.100479731809514       51.10044842211772        51.10041711242593        51.100385802734195       51.10035449304246        51.10032318335067        51.10029187365893        51.10026056396714        51.10022925427535        51.100197944583556       51.100166634891764       51.100135325200085       51.10010401550835        51.1000727058165         51.100041396124766       51.100030331418395       51.10002824877847        51.10004056977181        51.100068047968705       51.10010013992701        51.10013223188531        51.10016432384356        51.100196415801804       51.10022850776011        51.100260599718354       51.1002926916766         51.100324783634846       51.10035687559315        51.10038896755145        51.1004210595097         51.100453151467946       51.10048524342625        51.100505649035824       51.1004770979967         51.10044854695764        51.10041999591863        51.100391444879506       51.10036289384044        51.10033434280132        51.10030579176231        51.10027724072319        51.10024868968418        51.10022013864506        51.100191587605934       51.100163036566926       51.1001344855278         51.10010593448874        51.100058711586314       51.10000000000008
11                       49.80340441917389        49.958368301247674       50.10019765946873        50.22749833893067        50.341784124041965       50.449345485600304       50.54284134074106        50.6317509435861         50.703968137835545       50.77490535712451        50.84584257641353        50.88051406409488        50.915185551776176       50.947875519979846       50.96908948265718        50.990303445334575       51.00924734957994        51.02234267194342        51.0354379943069         51.04629690724448        51.05442623348972        51.06237009401298        51.06739371449396        51.07241733497489        51.07744095545581        51.081550179076146       51.08392903960578        51.086307900135466       51.08868676066504        51.09106562119473        51.09227092844378        51.09331694335492        51.09436295826595        51.09539549916582        51.09641682289396        51.09685464048755        51.097251135965564       51.09766427970237        51.09807777996423        51.09849128022614        51.098904780488056       51.09904601396079        51.09916243650997        51.0992788590591         51.099395281608224       51.09951170415735        51.09962812670648        51.099744549255604       51.099848783478194       51.0998743751544         51.09989996683066        51.099925558506925       51.09995228227825        51.09998250067713        51.10001271907595        51.10004293747477        51.100071982873544       51.100079336008946       51.10009178932853        51.10010424264806        51.10011669596747        51.100129149287056       51.100141602606584       51.10014328241533        51.10014432866393        51.10014537491247        51.10014642116107        51.100148207727216       51.10014518109898        51.10013980602338        51.10013443094772        51.10012905587217        51.100123680796514       51.10011830572091        51.10011293064531        51.10010975178852        51.10011051249194        51.100108111072814       51.10010900916825        51.10010990726374        51.100110805359236       51.10011170345467        51.10011260155011        51.1001134996456         51.10011439774104        51.10011529583653        51.10011619393197        51.1001170920274         51.10011799012284        51.10011888821833        51.10011822698971        51.10011494062496        51.10011165426022        51.10010836789553        51.10010508153073        51.10010179516598        51.10009850880135        51.10009522243655        51.10011604534225        51.100149891054684       51.100183736767235       51.10021758247973        51.10025142819222        51.100285273904774       51.10031911961727        51.10033099634535        51.100309007012356       51.10028701767942        51.100265028346485       51.10024303901355        51.10022104968061        51.1002130162247         51.10021590984729        51.10021880346983        51.100221697092366       51.1002245907149         51.10022748433744        51.100230377959974       51.10023327158251        51.10023616520505        51.10023905882758        51.10025966196537        51.10028135264224        51.100303043319116       51.10032473399599        51.10034642467275        51.10036811534968        51.10037761766853        51.10037633996393        51.10037506225933        51.10037378455479        51.10037250685025        51.100371229145594       51.10036995144105        51.100368673736455       51.10036739603191        51.10036611832737        51.100366470501854       51.1003689383362         51.10037140617055        51.10037387400496        51.10037634183931        51.10037880967366        51.10038127750806        51.10038374534241        51.10038332552364        51.10038267410994        51.10038202269618        51.10038137128254        51.100380719868895       51.10038006845514        51.100379417041495       51.10037876562774        51.100378114214095       51.100377462800395       51.100377227414015       51.10037713609279        51.100377044771506       51.10037695345022        51.100376862128996       51.10037677080771        51.100376679486374       51.10037668706451        51.100376879787746       51.10037707251081        51.10037726523393        51.10037745795711        51.10037765068023        51.10037784340341        51.10037803612653        51.10037822884965        51.10037842157277        51.10037861429595        51.100378903877356       51.10037937033212        51.10037983678694        51.100380303241764       51.10038076969653        51.10038123615141        51.10038170260623        51.10038216906105        51.10038333539774        51.100384810301364       51.10038628520505        51.10038776010873        51.10038923501236        51.10039070991604        51.10039218481967        51.100393659723295       51.10039513462698        51.100396609530605       51.10039808443423        51.100399034165434       51.10039969126575        51.100400348366065       51.10040100546644        51.10040166256675        51.10040231966707        51.10040297676744        51.1004036338677         51.10040483457561        51.10040732872892        51.10040982288206        51.10041231703531        51.1004148111885         51.10041730534175        51.100419799494944       51.10042229364814        51.10042478780133        51.10042728195458        51.10042977610783        51.10043104140294        51.10043142365521        51.10043180590742        51.10043218815974        51.10043257041201        51.10043295266428        51.10043333491649        51.100433717168755       51.10043409942102        51.10043560185852        51.100440068671844       51.10044453548517        51.10044900229855        51.10045346911187        51.10045793592519        51.100462402738515       51.10046686955184        51.10047133636522        51.10047580317848        51.10047577051898        51.10047544644226        51.10047512236548        51.1004747982887         51.10047447421198        51.1004741501352         51.10047382605842        51.100473501981696       51.10047317790497        51.100472853828194       51.100468674017804       51.10045907908744        51.10044948415714        51.10043988922689        51.10043029429653        51.100420699366225       51.100411104435864       51.1004015095055         51.100391914575255       51.100382579901236       51.100374691632794       51.10036680336435        51.10035891509591        51.10035102682747        51.100343138559026       51.100335250290584       51.1003273620222         51.1003194737537         51.10032929781818        51.10034188435725        51.100354470896264       51.10036705743539        51.10037964397441        51.10039223051348        51.100404817052606       51.10041740359168        51.100414123981864       51.10039011716526        51.1003661103486         51.10034210353194        51.10031809671534        51.10029408989874        51.10027008308214        51.10024607626548        51.100222069448876       51.10019806263222        51.100174055815614       51.100150048998955       51.10012604218241        51.10010203536575        51.1000882054754         51.100091324712764       51.10009444395024        51.10008522352615        51.10006678248698        51.10005135875451        51.10006807048933        51.10008478222409        51.100101493958846       51.100118205693605       51.10013491742842        51.10015162916318        51.100168340897994       51.100185052632696       51.100201764367455       51.100218476102214       51.10023518783703        51.10025189957179        51.10026861130655        51.1002731758619         51.10025612646001        51.10023907705812        51.10022202765629        51.10020497825434        51.100187928852506       51.100170879450616       51.10015383004867        51.100136780646835       51.100119731244945       51.100102681843055       51.10008563244122        51.10006858303922        51.10005153363744        51.10004439269841        51.10006183135329        51.10006593102338        51.100046622648904       51.10004524916468        51.100061602985875       51.10007795680701        51.10009431062821        51.100110664449346       51.10012701827054        51.100143372091736       51.100159725912874       51.10017607973407        51.10019243355521        51.1002087873764         51.1002251411976         51.100241495018736       51.100257848839874       51.100262371894246       51.10024540543549        51.10022843897673        51.10021147251791        51.100194506059154       51.100177539600395       51.10016057314158        51.10014360668282        51.100126640224005       51.1001096737653         51.10009270730643        51.10007574084773        51.10005877438891        51.100041807930154       51.10002484147134        51.10003438854642        51.10003808224326        51.100019410950836       51.100035784281715       51.10005215761248        51.100068530943304       51.10008490427413        51.10010127760495        51.10011765093577        51.10013402426654        51.10015039759742        51.10016677092824        51.10018314425906        51.10019951758977        51.100215890920595       51.10023226425153        51.10024863758224        51.100257176413606       51.10024071786751        51.10022425932141        51.100207800775365       51.100191342229266       51.10017488368322        51.100158425137124       51.10014196659108        51.10012550804498        51.10010904949888        51.10009259095284        51.100076132406684       51.10005967386064        51.10004321531454        51.10002675676856        51.10003335174349        51.10005200858842        51.10006503845625        51.10008795813093        51.100120225865226       51.10015249359941        51.10018476133371        51.10021702906795        51.10024929680219        51.10028156453649        51.10031383227073        51.10034610000497        51.10037836773927        51.10041063547351        51.10044290320781        51.100475170942104       51.10050743867629        51.100539706410586       51.100512454233524       51.1004803894437         51.100448324653826       51.100416259864005       51.10038419507413        51.10035213028431        51.100320065494486       51.10028800070472        51.100255935914845       51.10022387112497        51.10019180633515        51.100159741545326       51.100127676755505       51.100095611965685       51.10007050986195        51.10005838876003        51.10006449866512        51.100079674259575       51.100111646545315       51.100143618831          51.10017559111674        51.10020756340248        51.10023953568816        51.100271507973844       51.10030348025964        51.10033545254532        51.100367424831006       51.100399397116746       51.100431369402486       51.100463341688226       51.10049531397391        51.10052728625965        51.10052276865957        51.10049088899234        51.10045900932522        51.10042712965816        51.10039524999098        51.10036337032386        51.100331490656686       51.10029961098951        51.10026773132233        51.10023585165527        51.100203971988094       51.100172092320975       51.1001402126538         51.10010833298668        51.10007645331956        51.100064671171936       51.10006212302386        51.100074383785          51.10010205564561        51.10013441855193        51.100166781458256       51.10019914436447        51.10023150727079        51.10026387017706        51.100296233083384       51.10032859598965        51.100360958895976       51.1003933218023         51.10042568470851        51.10045804761489        51.10049041052116        51.100522773427485       51.100542982987974       51.10051227954739        51.10048157610697        51.1004508726665         51.10042016922603        51.1003894657855         51.10035876234497        51.100328058904495       51.10029735546402        51.10026665202355        51.10023594858308        51.10020524514249        51.100174541702074       51.1001438382616         51.10011313482107        51.10006265236461        51.10000000000008
12                       49.733906789032005       49.89017138036212        50.03416601175576        50.16438178402029        50.28223767960401        50.39372284003201        50.49158316761611        50.58507593101092        50.66203498485237        50.7377262327862         50.813417480720034       50.85120851889985        50.88899955707973        50.924717823945855       50.94843159864433        50.972145373342755       50.993420222642214       51.00841140980344        51.02340259696473        51.03591186218074        51.04539188729672        51.05466251561285        51.06061848124631        51.06657444687977        51.072530412513174       51.07742444585051        51.08030394028111        51.08318343471166        51.08606292914226        51.0889424235728         51.0904193366834         51.091705870318776       51.0929924039541         51.094262948149435       51.0955201810678         51.096064549483          51.09655843501963        51.097072373724245       51.097586741870714       51.098101110017126       51.098615478163595       51.098792574664685       51.09893893652844        51.09908529839214        51.09923166025578        51.09937802211954        51.099524383983294       51.09967074584699        51.099800281203386       51.09983282253546        51.09986536386765        51.09989790519967        51.099931727926105       51.09996950614675        51.10000728436734        51.10004506258804        51.1000813839301         51.10009064823424        51.100105390353235       51.10012013247223        51.10013487459122        51.100149616710155       51.10016435882915        51.100166709096925       51.10016833063435        51.100169952171825       51.10017157370919        51.10017400938989        51.10017117188312        51.10016575787705        51.100160343870925       51.10015492986486        51.10014951585879        51.10014410185261        51.100138687846595       51.10013567208347        51.10013680211881        51.100134030010054       51.10013534082839        51.10013665164678        51.10013796246517        51.10013927328356        51.10014058410195        51.10014189492034        51.10014320573873        51.10014451655712        51.10014582737546        51.10014713819385        51.10014844901218        51.10014975983057        51.10014926016635        51.10014571253828        51.10014216491027        51.1001386172822         51.10013506965413        51.10013152202606        51.10012797439805        51.10012442676998        51.1001453490785         51.10017948901054        51.10021362894258        51.10024776887468        51.100281908806664       51.100316048738705       51.100350188670745       51.10036222307991        51.10034018094859        51.100318138817215       51.10029609668595        51.100274054554575       51.10025201242331        51.100244136880974       51.10024735339874        51.10025056991651        51.10025378643428        51.10025700295205        51.100260219469874       51.100263435987586       51.10026665250541        51.10026986902312        51.10027308554095        51.10029396691499        51.100315933085426       51.10033789925592        51.10035986542647        51.10038183159696        51.10040379776751        51.10041353110336        51.10041244507829        51.10041135905328        51.100410273028274       51.100409187003265       51.1004081009782         51.10040701495319        51.100405928928126       51.100404842903174       51.10040375687811        51.10040428182094        51.10040689787604        51.10040951393114        51.100412129986296       51.100414746041395       51.10041736209655        51.10041997815165        51.10042259420675        51.100422138797285       51.100421437050954       51.100420735304624       51.100420033558294       51.10041933181196        51.10041863006563        51.1004179283193         51.10041722657297        51.10041652482664        51.10041582308031        51.10041558631582        51.10041551056884        51.1004154348218         51.100415359074816       51.10041528332778        51.10041520758074        51.1004151318337         51.10041515690261        51.100415370704695       51.10041558450666        51.10041579830863        51.10041601211066        51.100416225912625       51.10041643971459        51.10041665351662        51.100416867318586       51.100417081120554       51.10041729492252        51.10041760762459        51.10041810092838        51.10041859423217        51.10041908753601        51.100419580839855       51.1004200741437         51.100420567447486       51.10042106075133        51.10042228565089        51.10042383309951        51.10042538054819        51.10042692799692        51.10042847544548        51.1004300228941         51.10043157034272        51.1004331177914         51.100434665240016       51.100436212688635       51.10043776013731        51.10043876378768        51.10043946442886        51.10044016506998        51.100440865711164       51.10044156635223        51.10044226699341        51.10044296763459        51.10044366827566        51.10044493864251        51.100447564599335       51.1004501905561         51.10045281651293        51.10045544246975        51.100458068426576       51.1004606943834         51.100463320340225       51.10046594629705        51.10046857225382        51.1004711982107         51.10047256042196        51.10047301452079        51.100473468619555       51.10047392271832        51.10047437681703        51.1004748309158         51.10047528501457        51.10047573911339        51.1004761932121         51.100477778177435       51.10048235578472        51.100486933392006       51.100491510999234       51.10049608860652        51.10050066621375        51.10050524382109        51.10050982142832        51.1005143990356         51.10051897664289        51.10051881976432        51.10051835624739        51.10051789273041        51.10051742921348        51.100516965696556       51.10051650217957        51.100516038662704       51.10051557514578        51.10051511162885        51.100514648111925       51.10051028106051        51.10050043175613        51.10049058245181        51.10048073314749        51.100470883843116       51.10046103453874        51.100451185234476       51.10044133593004        51.10043148662572        51.10042190831382        51.100413836074836       51.10040576383574        51.10039769159664        51.1003896193576         51.10038154711856        51.10037347487952        51.10036540264048        51.10035733040132        51.100367318261306       51.10038012283451        51.10039292740771        51.10040573198091        51.100418536554116       51.10043134112732        51.10044414570058        51.100456950273724       51.10045343170441        51.10042858892109        51.100403746137715       51.1003789033544         51.100354060571135       51.1003292177877         51.10030437500444        51.100279532221066       51.10025468943775        51.10022984665443        51.10020500387111        51.10018016108779        51.10015531830442        51.10013047552121        51.10011601707879        51.100118853202275       51.10012168932576        51.100112295612234       51.1000937633483         51.100078297875825       51.10009549490212        51.100112691928246       51.100129888954484       51.10014708598072        51.100164283006904       51.10018148003314        51.10019867705938        51.10021587408562        51.1002330711118         51.100250268137984       51.10026746516428        51.10028466219046        51.10030185921664        51.10030649361113        51.100288774817784       51.100271056024326       51.100253337230924       51.10023561843752        51.10021789964412        51.10020018085072        51.10018246205732        51.10016474326386        51.10014702447046        51.10012930567706        51.100111586883656       51.1000938680902         51.100076149296854       51.10006850060512        51.10008583247924        51.100089875570916       51.100070598716115       51.100069548799695       51.10008651485657        51.1001034809135         51.10012044697038        51.100137413027255       51.10015437908413        51.10017134514101        51.10018831119794        51.10020527725476        51.10022224331169        51.10023920936851        51.10025617542544        51.10027314148232        51.100290107539195       51.10029478115746        51.10027712667784        51.10025947219822        51.1002418177186         51.10022416323898        51.1002065087593         51.10018885427962        51.1001711998            51.10015354532038        51.10013589084076        51.100118236361084       51.10010058188146        51.10008292740184        51.100065272922166       51.100047618442545       51.10005690390079        51.100060533496446       51.10004192302023        51.100058931336946       51.10007593965372        51.100092947970495       51.10010995628727        51.100126964604044       51.10014397292082        51.10016098123759        51.10017798955437        51.10019499787114        51.10021200618792        51.100229014504635       51.100246022821466       51.10026303113824        51.100280039455015       51.10028898916977        51.10027222646761        51.10025546376551        51.10023870106335        51.100221938361244       51.10020517565914        51.10018841295698        51.10017165025488        51.10015488755272        51.10013812485067        51.10012136214851        51.100104599446354       51.10008783674425        51.10007107404215        51.10005431133999        51.100060869000515       51.100079706477516       51.100093712335365       51.10011761118329        51.10015086109985        51.10018411101635        51.100217360932845       51.10025061084934        51.10028386076584        51.10031711068234        51.100350360598895       51.10038361051534        51.10041686043189        51.10045011034839        51.10048336026489        51.10051661018139        51.100549860097885       51.10058311001444        51.10055535052277        51.1005226579818         51.10048996544077        51.1004572728998         51.100424580358776       51.100391887817864       51.100359195276894       51.100326502735925       51.1002938101949         51.100261117653986       51.10022842511296        51.10019573257199        51.10016304003102        51.10013034749005        51.10010456161865        51.10009165231372        51.10009816593072        51.10011410441257        51.1001466957793         51.10017928714592        51.10021187851271        51.100244469879385       51.10027706124606        51.10030965261279        51.10034224397947        51.1003748353462         51.10040742671288        51.10044001807961        51.10047260944623        51.10050520081296        51.10053779217969        51.10057038354637        51.100565805509575       51.10053335586707        51.10050090622451        51.100468456582064       51.1004360069395         51.100403557297          51.100371107654496       51.10033865801199        51.10030620836943        51.100273758726985       51.10024130908437        51.10020885944192        51.10017640979942        51.100143960156856       51.10011151051435        51.10009901092559        51.10009599726931        51.10010819779825        51.10013606332251        51.1001686971768         51.100201331031144       51.10023396488549        51.10026659873978        51.100299232594125       51.100331866448414       51.10036450030276        51.10039713415705        51.100429768011395       51.100462401865684       51.10049503572009        51.100527669574376       51.10056030342872        51.10058031694007        51.10054746109813        51.10051460525625        51.10048174941437        51.100448893572434       51.10041603773061        51.10038318188862        51.10035032604674        51.10031747020486        51.10028461436298        51.10025175852104        51.1002189026791         51.10018604683728        51.10015319099534        51.10012033515346        51.10006659314291        51.10000000000008
13                       49.66440915889007        49.821974459476564       49.968134364042726       50.10126522910991        50.22269123516605        50.33810019446372        50.44032499449122        50.53840091843563        50.62010183186925        50.70054710844789        50.78099238502659        50.82190297370488        50.86281356238317        50.90156012791192        50.92777371463143        50.95398730135099        50.97759309570455        50.99448014766352        51.011367199622555       51.02552681711694        51.036357541103655       51.04695493721272        51.05384324799866        51.06073155878454        51.06761986957048        51.073298712624876       51.07667884095639        51.080058969287904       51.08343909761936        51.08681922595082        51.088567744922955       51.09009479728263        51.091621849642365       51.09313039713311        51.09462353924175        51.09527445847857        51.0958657340737         51.09648046774623        51.0970957037772         51.09771093980817        51.098326175839134       51.09853913536858        51.09871543654691        51.09889173772518        51.099068038903454       51.09924434008178        51.09942064126005        51.099596942438325       51.09975177892858        51.09979126991652        51.099830760904524       51.099870251892526       51.09991117357396        51.099956511616426       51.10000184965895        51.100047187701364       51.100090784986776       51.10010196045971        51.100118991378054       51.10013602229657        51.100153053214854       51.10017008413331        51.10018711505177        51.10019013577846        51.10019233260482        51.100194529431064       51.10019672625742        51.10019981105256        51.100197162667314       51.10019170973072        51.10018625679413        51.1001808038576         51.10017535092095        51.10016989798436        51.100164445047824       51.100161592378356       51.100163091745685       51.10015994894724        51.100161672488525       51.10016339602987        51.10016511957116        51.10016684311245        51.10016856665368        51.100170290195024       51.10017201373637        51.100173737277714       51.100175460818946       51.10017718436029        51.10017890790152        51.10018063144287        51.10018029334299        51.100176484451595       51.1001726755602         51.10016886666887        51.10016505777753        51.10016124888608        51.100157439994746       51.10015363110335        51.100174652814815       51.1002090869664         51.10024352111799        51.100277955269576       51.100312389421106       51.10034682357269        51.10038125772428        51.100393449814476       51.10037135488477        51.10034925995507        51.10032716502536        51.10030507009566        51.10028297516595        51.100275257537135       51.10027879695008        51.100282336363136       51.100285875776194       51.100289415189195       51.10029295460225        51.1002964940152         51.100300033428255       51.100303572841256       51.10030711225431        51.10032827186444        51.10035051352867        51.100372755192836       51.100394996857005       51.10041723852112        51.100439480185344       51.100449444538185       51.10044855019271        51.10044765584723        51.10044676150176        51.10044586715628        51.100444972810806       51.10044407846533        51.100443184119854       51.10044228977438        51.1004413954289         51.10044209314003        51.10044485741594        51.10044762169173        51.10045038596763        51.100453150243425       51.10045591451933        51.10045867879518        51.100461443071026       51.10046095207099        51.10046019999197        51.100459447912954       51.10045869583405        51.10045794375503        51.10045719167607        51.10045643959711        51.10045568751809        51.10045493543913        51.10045418336017        51.10045394521762        51.10045388504483        51.10045382487209        51.100453764699296       51.10045370452656        51.10045364435376        51.10045358418097        51.10045362674077        51.1004538616217         51.10045409650252        51.10045433138333        51.10045456626415        51.10045480114496        51.100455036025835       51.10045527090665        51.10045550578752        51.10045574066834        51.10045597554915        51.10045631137183        51.10045683152458        51.10045735167739        51.10045787183026        51.100458391983125       51.100458912135934       51.1004594322888         51.10045995244167        51.100461235904106       51.100462855897774       51.100464475891386       51.100466095885          51.10046771587861        51.100469335872276       51.10047095586583        51.1004725758595         51.10047419585311        51.10047581584672        51.10047743584033        51.10047849341004        51.10047923759191        51.1004799817739         51.10048072595589        51.10048147013782        51.100482214319754       51.100482958501686       51.10048370268362        51.100485042709295       51.10048780046975        51.100490558230206       51.10049331599066        51.100496073751          51.10049883151146        51.10050158927186        51.10050434703231        51.10050710479271        51.10050986255317        51.100512620313566       51.10051407944104        51.100514605386365       51.10051513133163        51.1005156572769         51.10051618322217        51.10051670916744        51.10051723511276        51.10051776105797        51.10051828700324        51.10051995449635        51.10052464289754        51.10052933129879        51.10053401969998        51.10053870810117        51.10054339650242        51.10054808490361        51.1005527733048         51.10055746170599        51.10056215010718        51.10056186900954        51.10056126605241        51.10056066309539        51.10056006013815        51.100559457181134       51.10055885422395        51.100558251266875       51.100557648309746       51.10055704535267        51.1005564423956         51.10055188810321        51.10054178442482        51.100531680746485       51.10052157706809        51.1005114733897         51.10050136971137        51.100491266032975       51.10048116235458        51.100471058676305       51.10046123672646        51.10045298051682        51.10044472430718        51.10043646809743        51.10042821188779        51.10041995567815        51.10041169946845        51.10040344325881        51.100395187049116       51.10040533870438        51.10041836131177        51.1004313839191         51.100444406526435       51.100457429133826       51.10047045174116        51.10048347434855        51.100496496955884       51.100492739426954       51.10046706067692        51.10044138192683        51.10041570317685        51.100390024426815       51.10036434567678        51.100338666926746       51.10031298817677        51.10028730942673        51.1002616306767         51.10023595192666        51.10021027317663        51.10018459442665        51.100158915676616       51.10014382868218        51.10014638169173        51.10014893470134        51.10013936769843        51.100120744209676       51.10010523699714        51.100122919314856       51.10014060163246        51.10015828395018        51.100175966267784       51.1001936485855         51.100211330903164       51.10022901322077        51.10024669553849        51.10026437785609        51.100282060173754       51.100299742491416       51.10031742480908        51.10033510712674        51.10033981136041        51.1003214231755         51.10030303499053        51.10028464680562        51.10026625862065        51.10024787043568        51.10022948225077        51.100211094065855       51.10019270588094        51.10017431769592        51.100155929511004       51.10013754132609        51.10011915314112        51.10010076495615        51.10009260851166        51.10010983360519        51.100113820118395       51.10009457478321        51.10009384843471        51.100111426727324       51.10012900501988        51.100146583312494       51.10016416160511        51.10018173989772        51.100199318190334       51.10021689648295        51.10023447477556        51.10025205306812        51.100269631360675       51.10028720965329        51.1003047879459         51.100322366238515       51.100327190420785       51.100308847920246       51.10029050541982        51.10027216291928        51.10025382041874        51.10023547791826        51.10021713541778        51.10019879291724        51.1001804504167         51.10016210791616        51.10014376541568        51.1001254229152         51.100107080414716       51.10008873791418        51.10007039541364        51.10007941925511        51.10008298474958        51.10006443508945        51.100082078392234       51.1000997216949         51.10011736499763        51.100135008300356       51.10015265160314        51.100170294905865       51.10018793820859        51.10020558151132        51.100223224814044       51.10024086811677        51.1002585114195         51.10027615472222        51.10029379802495        51.100311441327676       51.10032080192582        51.100303735067655       51.10028666820949        51.10026960135133        51.100252534493166       51.100235467635          51.10021840077684        51.100201333918676       51.100184267060456       51.10016720020235        51.10015013334419        51.10013306648597        51.1001159996278         51.10009893276964        51.100081865911534       51.100088386257426       51.10010740436661        51.10012238621442        51.10014726423566        51.10018149633447        51.10021572843323        51.100249960531926       51.10028419263074        51.100318424729494       51.10035265682825        51.10038688892695        51.10042112102576        51.10045535312452        51.10048958522327        51.10052381732203        51.10055804942078        51.10059228151954        51.100626513618295       51.10059824681201        51.100564926519894       51.100531606227776       51.10049828593566        51.10046496564354        51.10043164535142        51.1003983250593         51.100365004767184       51.10033168447512        51.10029836418295        51.10026504389083        51.10023172359871        51.10019840330665        51.100165083014474       51.100138613375464       51.10012491586747        51.10013183319637        51.100148534565676       51.10018174501329        51.100214955460956       51.10024816590874        51.10028137635635        51.10031458680402        51.100347797251686       51.10038100769941        51.10041421814708        51.10044742859469        51.100480639042416       51.100513849490085       51.10054705993775        51.10058027038542        51.10061348083309        51.100608842359634       51.10057582274169        51.1005428031238         51.10050978350597        51.10047676388808        51.100443744270194       51.100410724652306       51.10037770503436        51.100344685416474       51.100311665798586       51.10027864618064        51.10024562656287        51.10021260694498        51.100179587327034       51.1001465677092         51.10013335067919        51.10012987151464        51.10014201181144        51.100170070999354       51.10020297580172        51.10023588060403        51.1002687854064         51.10030169020877        51.100334595011134       51.100367499813444       51.10040040461581        51.10043330941818        51.100466214220546       51.10049911902286        51.100532023825224       51.10056492862759        51.100597833430015       51.10061765089222        51.100582642648874       51.10054763440553        51.10051262616224        51.100477617918955       51.10044260967561        51.100407601432266       51.100372593189036       51.10033758494569        51.100302576702404       51.10026756845906        51.10023256021577        51.10019755197243        51.10016254372914        51.1001275354858         51.10007053392121        51.10000000000008
14                       49.594911528748185       49.75377753859095        49.90210271632981        50.03814867419953        50.1631447907281         50.28247754889543        50.389066821366214       50.49172590586045        50.57816867888613        50.66336798410953        50.74856728933304        50.79259742850985        50.83662756768672        50.878402431878044       50.90711583061852        50.93582922935917        50.96176596876683        50.9805488855236         50.99933180228038        51.015141772053255       51.02732319491059        51.03924735881259        51.047068014751005       51.05488867068948        51.062709326627896       51.069172979399355       51.073053741631725       51.07693450386415        51.080815266096465       51.084696028328835       51.08671615316257        51.088483724246544       51.09025129533052        51.09199784611678        51.09372689741559        51.09448436747414        51.09517303312782        51.09588856176822        51.096604665683685       51.09732076959915        51.09803687351467        51.09828569607248        51.098491936565324       51.098698177058225       51.098904417551125       51.09911065804391        51.09931689853681        51.09952313902971        51.09970327665371        51.09974971729753        51.099796157941455       51.099842598585326       51.09989061922181        51.0999435170861         51.0999964149504         51.10004931281469        51.10010018604339        51.10011327268501        51.10013259240293        51.10015191212079        51.1001712318386         51.100190551556466       51.10020987127433        51.10021356246           51.10021633457518        51.10021910669036        51.10022187880554        51.100225612715235       51.10022315345145        51.100217661584395       51.10021216971734        51.100206677850224       51.10020118598317        51.10019569411611        51.10019020224905        51.1001875126733         51.1001893813725         51.10018586788442        51.10018800414866        51.100190140412906       51.10019227667709        51.100194412941335       51.10019654920552        51.10019868546976        51.10020082173395        51.10020295799819        51.100205094262435       51.10020723052662        51.10020936679081        51.10021150305505        51.10021132651957        51.10020725636491        51.100203186210194       51.100199116055535       51.10019504590082        51.1001909757461         51.1001869055915         51.100182835436726       51.100203956551184       51.10023868492226        51.10027341329334        51.10030814166447        51.10034287003555        51.10037759840668        51.10041232677776        51.100424676549096       51.10040252882095        51.10038038109292        51.10035823336477        51.10033608563674        51.10031393790871        51.100306378193295       51.100310240501585       51.10031410280982        51.10031796511811        51.10032182742634        51.10032568973463        51.100329552042865       51.100333414351155       51.10033727665939        51.10034113896768        51.100362576814064       51.10038509397185        51.1004076111297         51.10043012828754        51.10045264544533        51.100475162603175       51.10048535797313        51.10048465530713        51.100483952641184       51.1004832499753         51.1004825473093         51.100481844643355       51.10048114197741        51.10048043931147        51.10047973664558        51.10047903397958        51.10047990445912        51.10048281695572        51.100485729452316       51.100488641948914       51.10049155444551        51.10049446694211        51.10049737943871        51.10050029193525        51.10049976534458        51.100498962932875       51.10049816052128        51.10049735810969        51.1004965556981         51.10049575328651        51.10049495087492        51.10049414846321        51.10049334605162        51.10049254364003        51.10049230411937        51.10049225952082        51.10049221492238        51.10049217032383        51.10049212572528        51.10049208112679        51.10049203652824        51.10049209657893        51.10049235253871        51.100492608498314       51.100492864457976       51.100493120417696       51.10049337637736        51.10049363233702        51.10049388829674        51.1004941442564         51.100494400216064       51.10049465617578        51.10049501511895        51.100495562120784       51.100496109122616       51.100496656124506       51.10049720312634        51.10049775012817        51.10049829713006        51.10049884413195        51.10050018615732        51.10050187869581        51.10050357123447        51.10050526377313        51.10050695631162        51.10050864885034        51.10051034138888        51.100512033927544       51.10051372646615        51.10051541900475        51.100517111543354       51.100518223032225       51.10051901075502        51.10051979847776        51.10052058620056        51.1005213739233         51.10052216164604        51.10052294936884        51.10052373709152        51.10052514677625        51.10052803634022        51.10053092590425        51.10053381546828        51.10053670503231        51.10053959459634        51.100542484160314       51.100545373724344       51.100548263288374       51.100551152852404       51.100554042416434       51.10055559846012        51.100556196251944       51.10055679404371        51.10055739183548        51.10055798962725        51.10055858741907        51.10055918521084        51.10055978300261        51.10056038079438        51.100562130815206       51.100566930010416       51.10057172920551        51.100576528400666       51.10058132759582        51.10058612679097        51.100590925986126       51.10059572518128        51.10060052437643        51.10060532357153        51.10060491825476        51.100604175857484       51.100603433460265       51.10060269106293        51.100601948665656       51.10060120626838        51.10060046387116        51.10059972147383        51.10059897907661        51.100598236679275       51.100593495145915       51.10058313709351        51.10057277904116        51.10056242098875        51.100552062936345       51.10054170488394        51.10053134683159        51.100520988779124       51.10051063072672        51.1005005651391         51.100492124958805       51.10048368477851        51.100475244598215       51.10046680441792        51.10045836423768        51.10044992405733        51.10044148387709        51.100433043696796       51.100443359147505       51.10045659978903        51.10046984043049        51.10048308107196        51.10049632171348        51.100509562355          51.10052280299652        51.10053604363799        51.1005320471495         51.10050553243275        51.100479017716          51.10045250299925        51.10042598828255        51.1003994735658         51.10037295884911        51.100346444132356       51.100319929415605       51.10029341469891        51.10026689998216        51.100240385265465       51.100213870548714       51.10018735583202        51.10017164028562        51.10017391018124        51.100176180076915       51.10016643978457        51.100147725071          51.10013217611845        51.10015034372759        51.100168511336676       51.10018667894582        51.1002048465549         51.100223014164044       51.10024118177307        51.10025934938221        51.100277516991355       51.10029568460038        51.100313852209524       51.100332019818666       51.10035018742775        51.100368355036835       51.1003731291097         51.10035407153322        51.10033501395674        51.100315956380314       51.10029689880378        51.10027784122735        51.100258783650816       51.100239726074335       51.10022066849791        51.10020161092143        51.10018255334501        51.10016349576847        51.10014443819193        51.10012538061551        51.10011671641831        51.100133834731025       51.10013776466582        51.10011855085037        51.10011814806967        51.10013633859796        51.100154529126314       51.10017271965461        51.1001909101829         51.100209100711254       51.100227291239605       51.100245481767956       51.10026367229625        51.100281862824545       51.10030005335284        51.100318243881134       51.10033643440954        51.100354624937836       51.100359599684          51.100340569162654       51.10032153864131        51.10030250811991        51.10028347759851        51.100264447077166       51.100245416555765       51.10022638603442        51.10020735551302        51.10018832499162        51.100169294470334       51.10015026394893        51.10013123342753        51.10011220290619        51.10009317238479        51.100101934609484       51.10010543600265        51.10008694715873        51.10010522544741        51.10012350373614        51.10014178202482        51.1001600603135         51.10017833860218        51.10019661689091        51.10021489517959        51.10023317346827        51.100251451757          51.10026973004568        51.10028800833436        51.10030628662298        51.10032456491177        51.10034284320045        51.10035261468198        51.1003352436677         51.100317872653534       51.10030050163931        51.100283130625144       51.10026575961092        51.10024838859664        51.10023101758247        51.10021364656831        51.10019627555408        51.10017890453986        51.100161533525636       51.10014416251141        51.10012679149719        51.10010942048302        51.100115903514336       51.100135102255706       51.100151060093594       51.10017691728814        51.100212131569094       51.10024734585011        51.10028256013112        51.10031777441213        51.10035298869309        51.1003882029741         51.100423417255115       51.10045863153607        51.10049384581714        51.1005290600981         51.10056427437911        51.10059948866012        51.10063470294108        51.10066991722209        51.10064114310126        51.100607195058046       51.10057324701472        51.100539298971455       51.10050535092819        51.10047140288498        51.100437454841654       51.10040350679844        51.10036955875523        51.100335610711966       51.10030166266864        51.100267714625375       51.100233766582164       51.1001998185389         51.10017266513222        51.1001581794211         51.10016550046197        51.10018296471861        51.10021679424733        51.100250623775935       51.10028445330465        51.10031828283326        51.100352112361975       51.10038594189058        51.1004197714193         51.1004536009479         51.10048743047656        51.10052126000522        51.100555089533884       51.1005889190626         51.10062274859115        51.100656578119924       51.10065187920969        51.100618289616364       51.10058470002315        51.10055111042993        51.10051752083666        51.10048393124339        51.10045034165012        51.100416752056844       51.10038316246357        51.1003495728703         51.10031598327703        51.10028239368381        51.100248804090484       51.10021521449721        51.100181624903996       51.10016769043284        51.100163745760085       51.10017582582469        51.10020407867631        51.100237254426645       51.100270430177034       51.10030360592742        51.10033678167781        51.10036995742814        51.10040313317853        51.10043630892886        51.10046948467925        51.1005026604297         51.10053583618003        51.100569011930475       51.100602187680806       51.100635363431195       51.10065498484431        51.10061782419956        51.100580663554865       51.10054350291017        51.10050634226542        51.100469181620724       51.10043202097597        51.10039486033122        51.100357699686526       51.100320539041775       51.10028337839714        51.10024621775233        51.100209057107634       51.10017189646288        51.10013473581819        51.10007447469957        51.10000000000008
15                       49.54496825919449        49.70465188397003        49.85427897216755        49.992047333163214       50.11915789764873        50.24081724229973        50.35001849895832        50.4554350789719         50.544787302935674       50.63290771104852        50.7210281191613         50.767093892988726       50.81315966681615        50.856931676245836       50.88741930810528        50.91790693996472        50.945537735355856       50.965808085020285       50.986078434684714       51.003230351607385       51.01657615306027        51.02965030536495        51.038367791932785       51.047085278500674       51.05580276506845        51.06305480695306        51.067512859662884       51.07197091237265        51.076428965082414       51.08088701779218        51.083275277439554       51.0853825935784         51.08748990971719        51.08957531516023        51.09164247985552        51.09258939975473        51.093456987351885       51.094357702313005       51.09525912670182        51.09616055109069        51.097061975479505       51.09739847319622        51.097683490699126       51.09796850820197        51.09825352570482        51.09853854320767        51.09882356071057        51.09910857821342        51.09935902107486        51.09943435859748        51.09950969612021        51.099585033642825       51.09966225632036        51.09974529822102        51.09982834012163        51.099911382022185       51.09999151167597        51.100016912117894       51.10004847193551        51.10008003175318        51.100111591570794       51.100143151388465       51.10017471120614        51.10018478870347        51.10019360288527        51.10020241706707        51.10021123124886        51.100221008913536       51.10022206046847        51.100219299424396       51.10021653838032        51.10021377733631        51.10021101629218        51.10020825524805        51.10020549420403        51.10020558532386        51.10020972021357        51.100206652565305       51.1002096723177         51.1002126920701         51.1002157118225         51.10021873157484        51.10022175132724        51.10022477107964        51.10022779083192        51.10023081058438        51.10023383033672        51.10023685008912        51.10023986984146        51.10024288959386        51.10024323839184        51.10023909061408        51.10023494283632        51.100230795058565       51.100226647280806       51.10022249950305        51.10021835172529        51.10021420394753        51.10023540799688        51.10027030602964        51.100305204062465       51.100340102095174       51.10037500012794        51.100409898160706       51.10044479619347        51.100457273596305       51.10043518870867        51.10041310382098        51.100391018933294       51.10036893404566        51.10034684915797        51.100339454114305       51.100343560825365       51.10034766753648        51.1003517742476         51.10035588095866        51.100359987669776       51.100364094380836       51.10036820109195        51.10037230780301        51.10037641451413        51.10039800316997        51.10042066538978        51.100443327609526       51.10046598982939        51.10048865204914        51.100511314269          51.1005216589042         51.10052110922118        51.10052055953821        51.10052000985519        51.10051946017222        51.1005189104892         51.10051836080618        51.100517811123154       51.100517261440245       51.10051671175722        51.10051771214887        51.1005207246107         51.100523737072535       51.10052674953431        51.100529761996086       51.10053277445786        51.100535786919636       51.10053879938141        51.10053826549728        51.10053744718982        51.10053662888242        51.100535810575025       51.100534992267626       51.10053417396023        51.10053335565283        51.10053253734537        51.10053171903803        51.100530900730575       51.10053066529076        51.100530631690674       51.100530598090586       51.1005305644905         51.10053053089041        51.100530497290265       51.10053046369018        51.10053053728416        51.10053081155121        51.10053108581815        51.100531360085256       51.10053163435225        51.100531908619246       51.1005321828863         51.10053245715335        51.100532731420344       51.100533005687396       51.10053327995439        51.10053365854333        51.10053422763491        51.10053479672655        51.10053536581819        51.10053593490983        51.10053650400141        51.10053707309311        51.10053764218475        51.10053902630489        51.10054076975831        51.100542513211735       51.10054425666516        51.10054600011853        51.10054774357195        51.100549487025376       51.1005512304788         51.10055297393217        51.10055471738565        51.100556460839016       51.10055761445443        51.10055843940677        51.10055926435905        51.10056008931144        51.10056091426378        51.10056173921612        51.1005625641684         51.10056338912074        51.100564850435546       51.10056782589436        51.100570801353115       51.100573776811814       51.10057675227063        51.100579727729325       51.10058270318808        51.10058567864684        51.10058865410565        51.10059162956435        51.10059460502305        51.10059622707172        51.100596876575764       51.100597526079866       51.10059817558397        51.100598825088014       51.10059947459206        51.100600124096104       51.100600773600206       51.10060142310431        51.10060322362136        51.10060807009472        51.10061291656797        51.100617763041214       51.10062260951452        51.10062745598782        51.100632302461065       51.10063714893431        51.100641995407614       51.10064684188086        51.10064633999406        51.10064549171           51.100644643425994       51.10064379514199        51.100642946858045       51.100642098573985       51.10064125028998        51.10064040200598        51.100639553721976       51.10063870543797        51.10063383886154        51.10062332886213        51.10061281886277        51.10060230886347        51.10059179886406        51.100581288864646       51.10057077886535        51.10056026886599        51.10054975886658        51.10053954825145        51.100531001499746       51.1005224547481         51.10051390799629        51.100505361244586       51.100496814492885       51.100488267741184       51.10047972098948        51.100471174237725       51.10048154873817        51.10049487426022        51.100508199782325       51.10052152530443        51.100534850826534       51.10054817634864        51.10056150187074        51.10057482739279        51.10057066147431        51.100543645101766       51.10051662872911        51.10048961235657        51.10046259598403        51.100435579611485       51.10040856323894        51.100381546866345       51.100354530493746       51.100327514121204       51.100300497748606       51.10027348137601        51.100246465003465       51.100219448630924       51.10020331193431        51.10020529475747        51.10020727758075        51.10019744634752        51.10017878724932        51.1001633100845         51.10018172172329        51.10020013336202        51.10021854500087        51.100236956639606       51.100255368278454       51.100273779917245       51.10029219155598        51.10031060319477        51.100329014833505       51.100347426472354       51.100365838111145       51.100384249749936       51.10040266138867        51.100407445142196       51.100387980259995       51.10036851537768        51.10034905049548        51.100329585613224       51.10031012073097        51.10029065584871        51.10027119096645        51.100251726084196       51.100232261201995       51.10021279631974        51.10019333143748        51.10017386655517        51.10015440167297        51.100145387866405       51.10016229969506        51.100166147776406       51.10014707081643        51.10014691080903        51.1001654488025         51.100183986795855       51.10020252478938        51.10022106278279        51.10023960077626        51.10025813876973        51.1002766767632         51.10029521475667        51.10031375275014        51.10033229074355        51.10035082873702        51.10036936673049        51.1003879047239         51.100392958725934       51.10037352028252        51.1003540818391         51.10033464339563        51.10031520495215        51.10029576650879        51.10027632806532        51.100256889621846       51.10023745117837        51.100218012734956       51.10019857429148        51.100179135848066       51.10015969740465        51.100140258961176       51.1001208205177         51.10012932677034        51.10013276276425        51.100114452733294       51.10013311811099        51.100151783488684       51.10017044886638        51.100189114244074       51.10020777962171        51.100226444999464       51.1002451103771         51.1002637757548         51.10028244113249        51.10030110651019        51.100319771887825       51.10033843726552        51.100357102643216       51.10037576802091        51.10038580761386        51.100368325091836       51.10035084256981        51.100333360047784       51.10031587752576        51.10029839500373        51.10028091248165        51.10026342995968        51.10024594743766        51.10022846491563        51.100210982393605       51.10019349987152        51.100176017349554       51.10015853482753        51.1001410523055         51.1001474687132         51.100166689657385       51.10018337653969        51.10020988832105        51.10024568680984        51.10028148529858        51.100317283787376       51.100353082276115       51.10038888076491        51.10042467925365        51.100460477742445       51.10049627623118        51.10053207471998        51.100567873208774       51.10060367169751        51.10063947018625        51.10067526867505        51.10071106716384        51.100682069757454       51.100647833137145       51.10061359651672        51.100579359896415       51.10054512327599        51.100510886655684       51.10047665003526        51.10044241341495        51.10040817679459        51.10037394017422        51.10033970355386        51.10030546693349        51.100271230313126       51.10023699369276        51.10020945104486        51.100194388417776       51.10020202086844        51.100220037659994       51.100254171260985       51.10028830486192        51.10032243846297        51.1003565720639         51.10039070566495        51.100424839265884       51.10045897286693        51.100493106467866       51.10052724006886        51.10056137366985        51.10059550727078        51.10062964087183        51.100663774472764       51.100697908073755       51.10069315028824        51.10065922966197        51.100625309035706       51.1005913884095         51.10055746778323        51.100523547157024       51.100489626530816       51.10045570590455        51.100421785278286       51.10038786465202        51.10035394402581        51.100320023399604       51.10028610277334        51.100252182147074       51.10021826152092        51.10020368313627        51.10019920033818        51.10021091290304        51.100238922651215       51.10027189316372        51.10030486367623        51.100337834188736       51.100370804701186       51.10040377521369        51.1004367457262         51.10046971623865        51.100502686751156       51.10053565726366        51.10056862777617        51.10060159828868        51.10063456880118        51.10066753931369        51.100686639130004       51.10064763159255        51.1006086240551         51.1005696165177         51.10053060898014        51.10049160144274        51.10045259390523        51.100413586367836       51.10037457883038        51.10033557129293        51.10029656375548        51.10025755621791        51.100218548680516       51.10017954114306        51.10014053360561        51.10007762109501        51.10000000000008
16                       49.508061230032865       49.668240406858786       49.81859383037238        49.95728946804303        50.08554403880834        50.20846516168581        50.31911007702848        50.426067042541035       50.51710711167368        50.60692667217222        50.69674623267076        50.74412503058346        50.791503828496104       50.83658554754817        50.868363693258345       50.900141838968636       50.929042097629406       50.95052759227474        50.972013086920015       50.99030134757345        51.00468731410513        51.01879360188565        51.028384242734205       51.03797488358276        51.04756552443126        51.05560834169296        51.06069478926452        51.06578123683602        51.07086768440752        51.07595413197902        51.0787748790749         51.08128809115556        51.083801303236214       51.08629279757679        51.0887662118061         51.08995784755882        51.09105871168936        51.09220087387308        51.093343920461166       51.09448696704925        51.09563001363733        51.09608872793336        51.096485080909815       51.09688143388621        51.09727778686266        51.097674139839114       51.098070492815566       51.09846684579196        51.09881759662653        51.09893646250998        51.09905532839343        51.099174194276884       51.09929535438613        51.099423596466124       51.09955183854606        51.099680080626          51.09980412035918        51.09984876968895        51.09989920380667        51.0999496379244         51.100000072042064       51.10005050615973        51.10010094027746        51.10012121465479        51.100139715421676       51.10015821618856        51.100176716955445       51.10019613480222        51.100202911640736       51.100204727922005       51.10020654420316        51.10020836048443        51.1002101767657         51.10021199304691        51.10021380932818        51.10021842621154        51.1002260918641         51.10022401440875        51.10022823149285        51.10023244857683        51.10023666566087        51.100240882744856       51.10024509982884        51.10024931691282        51.10025353399686        51.1002577510809         51.10026196816489        51.10026618524893        51.10027040233291        51.10027461941689        51.10027573606118        51.10027163308712        51.100267530113115       51.10026342713917        51.10025932416511        51.100255221191105       51.1002511182171         51.1002470152431         51.10026829124888        51.10030327590465        51.100338260560534       51.10037324521642        51.1004082298723         51.10044321452813        51.100478199183954       51.100490784185354       51.10046883923059        51.100446894275876       51.10042494932111        51.1004030043664         51.10038105941169        51.10037383354512        51.10037813233083        51.10038243111643        51.100386729902084       51.10039102868774        51.10039532747339        51.10039962625899        51.1004039250447         51.1004082238303         51.100412522615954       51.10043417713024        51.10045689745755        51.1004796177848         51.100502338112165       51.10052505843936        51.10054777876667        51.10055821816604        51.10055779566824        51.10055737317049        51.10055695067274        51.100556528174934       51.10055610567713        51.10055568317932        51.100555260681574       51.100554838183825       51.10055441568602        51.10055551741914        51.10055859767567        51.10056167793232        51.100564758188966       51.100567838445556       51.10057091870215        51.100573998958794       51.10057707921544        51.10057655690258        51.100575745657295       51.10057493441195        51.10057412316672        51.100573311921494       51.10057250067615        51.100571689430865       51.10057087818552        51.100570066940236       51.10056925569495        51.100569027975155       51.10056900232297        51.10056897667073        51.100568951018545       51.100568925366304       51.10056889971412        51.10056887406188        51.10056895856735        51.1005692492941         51.10056954002084        51.100569830747474       51.10057012147422        51.10057041220091        51.1005707029276         51.100570993654344       51.10057128438109        51.10057157510778        51.10057186583447        51.10057226175252        51.10057284976108        51.10057343776964        51.1005740257782         51.10057461378682        51.10057520179538        51.10057578980394        51.1005763778125         51.1005777930489         51.10057957299699        51.10058135294514        51.10058313289318        51.100584912841214       51.10058669278936        51.1005884727374         51.10059025268549        51.100592032633585       51.10059381258168        51.10059559252977        51.10059678040983        51.10059763838427        51.10059849635866        51.1005993543331         51.100600212307484       51.10060107028187        51.10060192825625        51.10060278623064        51.10060428715656        51.10060731790412        51.10061034865174        51.100613379399306       51.10061641014681        51.100619440894434       51.10062247164194        51.10062550238956        51.100628533137126       51.10063156388469        51.1006345946322         51.10063626207818        51.10063694987173        51.10063763766533        51.10063832545882        51.100639013252476       51.100639701045964       51.10064038883951        51.10064107663311        51.100641764426655       51.100643594085625       51.10064844549322        51.10065329690076        51.1006581483083         51.10066299971584        51.100667851123376       51.100672702530915       51.10067755393845        51.10068240534605        51.10068725675353        51.100686676729254       51.10068574492749        51.100684813125724       51.10068388132396        51.10068294952225        51.10068201772043        51.100681085918666       51.100680154116844       51.10067922231519        51.10067829051337        51.100673340359094       51.10066274669748        51.10065215303581        51.100641559374196       51.10063096571258        51.10062037205091        51.100609778389355       51.10059918472774        51.10058859106607        51.10057830116375        51.10056969944003        51.100561097716366       51.100552495992645       51.10054389426898        51.1005352925452         51.10052669082154        51.10051808909782        51.100509487374154       51.10051985109385        51.10053317272752        51.10054649436114        51.10055981599476        51.10057313762843        51.10058645926205        51.10059978089578        51.10061310252934        51.10060881353411        51.10058151837961        51.10055422322506        51.100526928070565       51.100499632916126       51.10047233776157        51.10044504260702        51.100417747452525       51.10039045229803        51.10036315714348        51.10033586198898        51.100308566834485       51.10028127167999        51.100253976525494       51.10023755694647        51.10023925005822        51.10024094317009        51.10023107589501        51.10021257030559        51.100197240613625       51.10021573544094        51.10023423026814        51.10025272509546        51.10027121992272        51.10028971475003        51.10030820957735        51.100326704404665       51.100345199231924       51.10036369405918        51.1003821888865         51.100400683713815       51.100419178541074       51.10043767336833        51.10044242669687        51.10042272923272        51.10040303176851        51.100383334304354       51.10036363684014        51.10034393937599        51.10032424191178        51.10030454444757        51.10028484698341        51.1002651495192         51.10024545205505        51.10022575459084        51.10020605712663        51.10018635966247        51.10017710167534        51.100193740551276       51.10019748992909        51.100178620048496       51.10017864895127        51.10019735789615        51.10021606684103        51.10023477578591        51.10025348473073        51.100272193675664       51.100290902620486       51.10030961156542        51.10032832051024        51.100347029455065       51.1003657384            51.10038444734488        51.10040315628976        51.10042186523458        51.10042695095365        51.100407291320664       51.10038763168768        51.1003679720547         51.100348312421715       51.10032865278873        51.10030899315575        51.10028933352271        51.10026967388973        51.100250014256744       51.100230354623704       51.10021069499072        51.100191035357795       51.100171375724756       51.10015171609177        51.10015997013534        51.10016333986482        51.10014528731136        51.10016417451345        51.10018306171543        51.100201948917515       51.10022083611955        51.10023972332158        51.10025861052361        51.1002774977257         51.100296384927674       51.10031527212976        51.10033415933174        51.10035304653377        51.1003719337358         51.100390820937946       51.10040970813998        51.10041992066306        51.10040245506531        51.100384989467614       51.10036752386986        51.10035005827223        51.10033259267453        51.10031512707678        51.100297661479146       51.10028019588145        51.10026273028376        51.10024526468601        51.10022779908826        51.10021033349062        51.10019286789293        51.100175402295235       51.100181732539795       51.10020087006728        51.10021812136381        51.10024507134091        51.10028118872117        51.100317306101374       51.10035342348158        51.100389540861784       51.100425658242045       51.10046177562231        51.10049789300251        51.10053401038272        51.100570127763035       51.10060624514324        51.100642362523445       51.100678479903706       51.10071459728391        51.10075071466417        51.100721683325105       51.100687384243656       51.10065308516215        51.1006187860807         51.10058448699925        51.100550187917804       51.100515888836355       51.10048158975496        51.10044729067346        51.100412991592066       51.10037869251062        51.10034439342911        51.10031009434766        51.10027579526627        51.100248059728074       51.10023256104307        51.10024044336876        51.10025887246019        51.10029310012777        51.1003273277953         51.10036155546288        51.10039578313041        51.100430010797936       51.10046423846546        51.100498466133104       51.10053269380063        51.10056692146816        51.10060114913574        51.10063537680321        51.100669604470795       51.10070383213832        51.10073805980585        51.10073324418585        51.10069915182157        51.10066505945724        51.10063096709297        51.100596874728694       51.100562782364364       51.10052869000015        51.100494597635816       51.10046050527154        51.100426412907325       51.10039232054294        51.10035822817872        51.10032413581439        51.100290043450116       51.10025595108584        51.10024077780628        51.10023570847147        51.100246848691484       51.10027432415819        51.10030677197557        51.100339219792886       51.100371667610204       51.10040411542758        51.1004365632449         51.10046901106227        51.10050145887959        51.10053390669691        51.100566354514285       51.10059880233166        51.10063125014898        51.100663697966354       51.10069614578367        51.100714506971485       51.10067385621369        51.100633205456006       51.10059255469827        51.10055190394053        51.10051125318279        51.10047060242505        51.10042995166731        51.10038930090951        51.10034865015177        51.10030799939409        51.10026734863624        51.100226697878554       51.100186047120815       51.100145396363075       51.100080237901864       51.10000000000008
17                       49.4711542008713         49.63182892974754        49.78290868857721        49.922531602922845       50.05193017996794        50.176113081071776       50.28820165509859        50.39669900611028        50.48942692041169        50.58094563329598        50.672464346180334       50.7211561681782         50.76984799017612        50.816239418850444       50.84930807841147        50.88237673797255        50.91254645990301        50.935247099529136       50.95794773915537        50.97737234353946        50.992798475149925       51.00793689840634        51.018400693535625       51.02886448866485        51.039328283794134       51.04816187643297        51.053876718866206       51.059591561299385       51.06530640373262        51.071021246165856       51.07427448071019        51.07719358873277        51.080112696755236       51.083010279993346       51.08588994375668        51.08732629536286        51.08866043602677        51.09004404543316        51.09142871422051        51.09281338300775        51.09419805179505        51.09477898267039        51.09528667112045        51.095794359570505       51.096302048020505       51.09680973647045        51.097317424920504       51.097825113370504       51.09827617217826        51.098438566422544       51.09860096066677        51.09876335491094        51.098928452451844       51.099101894711225       51.09927533697049        51.099448779229874       51.099616729042395       51.09968062726017        51.09974993567789        51.09981924409567        51.099888552513335       51.099957860931056       51.10002716934878        51.100057640606224       51.100085827958196       51.100114015310226       51.10014220266214        51.1001712606909         51.10018376281306        51.10019015641956        51.10019655002611        51.10020294363267        51.10020933723922        51.100215730845775       51.10022212445233        51.10023126709922        51.10024246351463        51.1002413762522         51.100246790667825       51.10025220508351        51.10025761949919        51.10026303391487        51.100268448330496       51.10027386274618        51.1002792771618         51.10028469157743        51.10029010599311        51.100295520408736       51.10030093482442        51.1003063492401         51.10030823373057        51.10030417556027        51.10030011739002        51.10029605921977        51.100292001049525       51.10028794287928        51.10028388470903        51.100279826538724       51.10030117450083        51.10033624577983        51.100371317058716       51.10040638833766        51.100441459616604       51.100476530895605       51.10051160217455        51.100524294774345       51.10050248975256        51.10048068473077        51.10045887970898        51.10043707468719        51.10041526966546        51.10040821297599        51.10041270383624        51.10041719469643        51.100421685556626       51.10042617641682        51.10043066727707        51.10043515813726        51.10043964899745        51.10044413985764        51.10044863071789        51.100470351090564       51.10049312952532        51.10051590796013        51.10053868639494        51.100561464829696       51.10058424326451        51.100594777428          51.10059448211541        51.10059418680282        51.10059389149029        51.1005935961777         51.10059330086517        51.10059300555258        51.100592710239994       51.10059241492746        51.10059211961493        51.10059332268929        51.10059647074081        51.10059961879222        51.10060276684362        51.10060591489514        51.100609062946546       51.10061221099801        51.100615359049414       51.10061484830794        51.10061404412477        51.100613239941595       51.10061243575842        51.10061163157525        51.100610827392074       51.1006100232089         51.10060921902573        51.100608414842554       51.10060761065938        51.100607390659604       51.100607372955324       51.100607355250986       51.10060733754665        51.10060731984231        51.10060730213797        51.100607284433636       51.10060737985066        51.1006076870371         51.10060799422337        51.10060830140981        51.10060860859619        51.10060891578257        51.100609222968956       51.10060953015534        51.10060983734172        51.100610144528105       51.10061045171449        51.10061086496171        51.10061147188719        51.100612078812674       51.10061268573821        51.100613292663695       51.100613899589234       51.10061450651472        51.100615113440256       51.100616559792854       51.100618376235616       51.10062019267838        51.100622009121196       51.10062382556396        51.10062564200672        51.10062745844948        51.100629274892185       51.100631091335          51.10063290777771        51.10063472422053        51.10063594636523        51.10063683736172        51.10063772835821        51.1006386193547         51.10063951035113        51.10064040134762        51.10064129234411        51.1006421833406         51.100643723877624       51.100646809914          51.10064989595037        51.10065298198674        51.10065606802311        51.100659154059485       51.10066224009586        51.10066532613223        51.10066841216866        51.10067149820503        51.1006745842414         51.10067629708476        51.100677023167805       51.10067774925079        51.10067847533378        51.10067920141688        51.100679927499925       51.10068065358297        51.1006813796659         51.100682105748945       51.10068396454983        51.10068882089166        51.100693677233494       51.10069853357527        51.10070338991716        51.10070824625893        51.10071310260071        51.100717958942596       51.10072281528437        51.1007276716262         51.10072701346445        51.100725998144924       51.1007249828254         51.10072396750587        51.100722952186345       51.10072193686676        51.100720921547236       51.100719906227766       51.10071889090824        51.10071787558877        51.100712841856534       51.10070216453266        51.10069148720879        51.10068080988492        51.10067013256099        51.10065945523712        51.10064877791319        51.10063810058932        51.10062742326545        51.100617054076          51.100608397380256       51.10059974068463        51.100591083988945       51.10058242729326        51.100573770597634       51.10056511390195        51.10055645720621        51.100547800510526       51.10055815344958        51.100571471194826       51.100584788939955       51.1005981066852         51.100611424430326       51.10062474217557        51.100638059920755       51.10065137766594        51.10064696559391        51.10061939165746        51.100591817720954       51.10056424378456        51.10053666984811        51.10050909591166        51.10048152197521        51.10045394803876        51.10042637410231        51.100398800165806       51.100371226229356       51.100343652292906       51.10031607835646        51.100288504420064       51.100271801958684       51.100273205358974       51.10027460875938        51.100264705442555       51.1002463533618         51.10023117114264        51.10024974915848        51.10026832717426        51.100286905190046       51.10030548320583        51.10032406122167        51.10034263923751        51.100361217253294       51.10037979526902        51.100398373284804       51.100416951300645       51.10043552931643        51.10045410733221        51.100472685347995       51.10047740825161        51.10045747820544        51.100437548159334       51.10041761811323        51.100397688067005       51.100377758020954       51.10035782797485        51.100337897928625       51.100317967882575       51.10029803783641        51.10027810779036        51.10025817774414        51.10023824769803        51.10021831765192        51.10020881548428        51.10022518140744        51.10022883208171        51.100210169280444       51.100210387093455       51.1002292669898         51.10024814688603        51.100267026782376       51.10028590667861        51.10030478657495        51.10032366647124        51.10034254636753        51.10036142626387        51.100380306160105       51.10039918605639        51.10041806595268        51.10043694584897        51.100455825745314       51.10046094318136        51.10044106235887        51.10042118153632        51.10040130071377        51.10038141989128        51.10036153906873        51.10034165824618        51.10032177742363        51.10030189660108        51.10028201577859        51.10026213495604        51.10024225413349        51.10022237331094        51.10020249248839        51.10018261166584        51.100190613500445       51.10019391696545        51.10017612188949        51.100195230915915       51.10021433994223        51.10023344896865        51.10025255799508        51.100271667021445       51.10029077604787        51.10030988507424        51.100328994100664       51.10034810312703        51.10036721215346        51.100386321179826       51.10040543020614        51.10042453923262        51.10044364825899        51.10045403371225        51.10043658503878        51.100419136365474       51.100401687692056       51.100384239018695       51.10036679034533        51.10034934167197        51.10033189299861        51.10031444432525        51.10029699565183        51.10027954697847        51.10026209830505        51.10024464963175        51.100227200958386       51.10020975228497        51.10021599636656        51.10023505047741        51.10025286618793        51.10028025436088        51.100316690632496       51.100353126904224       51.100389563175895       51.10042599944762        51.10046243571924        51.10049887199102        51.10053530826269        51.10057174453436        51.100608180806034       51.10064461707776        51.10068105334943        51.10071748962116        51.100753925892775       51.1007903621645         51.1007612968927         51.10072693535017        51.10069257380758        51.100658212265046       51.10062385072251        51.10058948917998        51.10055512763745        51.10052076609492        51.100486404552385       51.100452043009795       51.10041768146732        51.10038331992473        51.10034895838214        51.10031459683967        51.100286668411286       51.10027073366825        51.10027886586903        51.10029770726038        51.1003320289945         51.10036635072862        51.10040067246274        51.10043499419686        51.10046931593098        51.1005036376651         51.10053795939922        51.10057228113328        51.1006066028674         51.10064092460152        51.10067524633564        51.10070956806976        51.10074388980388        51.100778211538          51.10077333808346        51.10073907398112        51.10070480987878        51.100670545776495       51.100636281674156       51.100602017571816       51.10056775346948        51.100533489367194       51.100499225264855       51.100464961162515       51.100430697060176       51.10039643295784        51.100362168855554       51.100327904753215       51.10029364065093        51.100277872476454       51.10027221660482        51.10028278447993        51.10030972566517        51.10034165078741        51.1003735759096         51.10040550103179        51.10043742615403        51.10046935127622        51.100501276398404       51.100533201520534       51.10056512664272        51.10059705176491        51.10062897688715        51.10066090200928        51.100692827131525       51.10072475225371        51.100742374813024       51.10070008083494        51.100657786856914       51.100615492878944       51.10057319890086        51.100530904922834       51.10048861094475        51.100446316966725       51.1004040229887         51.10036172901067        51.1003194350327         51.10027714105462        51.10023484707659        51.100192553098566       51.10015025912048        51.10008285470872        51.10000000000008
18                       49.43424717170967        49.5954174526363         49.74722354678204        49.887773737802604       50.0183163211276         50.143761000457744       50.25729323316875        50.36733096967947        50.461746729149695       50.554964594419744       50.648182459689735       50.69818730577293        50.74819215185613        50.79589329015272        50.83025246356459        50.86461163697646        50.89605082217656        50.919966606783646       50.94388239139067        50.96444333950552        50.98090963619484        50.99708019492709        51.008417144337045       51.01975409374705        51.03109104315706        51.04071541117304        51.047058648467896       51.05340188576281        51.05974512305778        51.06608836035264        51.06977408234559        51.073099086309924       51.07642409027426        51.0797277624099         51.08301367570732        51.08469474316689        51.08626216036424        51.08788721699324        51.089513507979746       51.09113979896631        51.092766089952875       51.09346923740753        51.09408826133114        51.094707285254685       51.09532630917829        51.095945333101895       51.09656435702556        51.097183380949105       51.0977347477301         51.09794067033505        51.098146592940054       51.098352515545          51.098561550517616       51.09878019295627        51.09899883539498        51.09921747783369        51.09942933772561        51.09951248483134        51.09960066754911        51.09968885026689        51.09977703298466        51.09986521570238        51.099953398420155       51.0999940665576         51.100031940494716       51.10006981443178        51.10010768836878        51.10014638657958        51.10016461398527        51.10017558491717        51.10018655584901        51.100197526780846       51.100208497712686       51.10021946864458        51.10023043957642        51.10024410798684        51.10025883516511        51.10025873809559        51.100265349842914       51.10027196159018        51.100278573337505       51.10028518508483        51.100291796832096       51.10029840857942        51.10030502032669        51.10031163207401        51.10031824382128        51.1003248555686         51.10033146731587        51.10033807906319        51.10034073139991        51.10033671803342        51.100332704666926       51.10032869130043        51.100324677933884       51.100320664567334       51.10031665120084        51.10031263783435        51.10033405775283        51.10036921565484        51.1004043735569         51.10043953145896        51.100474689360965       51.10050984726297        51.10054500516503        51.10055780536334        51.10053614027447        51.10051447518572        51.10049281009685        51.10047114500799        51.10044947991912        51.10044259240692        51.100447275341594       51.10045195827644        51.10045664121117        51.100461324145954       51.10046600708068        51.10047069001541        51.1004753729502         51.10048005588493        51.100484738819716       51.100506525050776       51.10052936159309        51.10055219813535        51.100575034677604       51.10059787121992        51.10062070776223        51.100631336689844       51.10063116856247        51.10063100043516        51.10063083230784        51.10063066418047        51.1006304960531         51.10063032792573        51.10063015979836        51.1006299916711         51.10062982354373        51.1006311279595         51.10063434380584        51.10063755965206        51.10064077549839        51.10064399134461        51.10064720719089        51.100650423037166       51.10065363888344        51.100653139713245       51.100652342592184       51.10065154547112        51.10065074835006        51.100649951229116       51.100649154108          51.100648356986994       51.10064755986588        51.100646762744816       51.100645965623755       51.100645753344          51.10064574358762        51.10064573383113        51.100645724074695       51.100645714318205       51.10064570456177        51.10064569480528        51.10064580113391        51.10064612477993        51.10064644842595        51.10064677207208        51.1006470957181         51.10064741936412        51.1006477430102         51.10064806665628        51.100648390302354       51.10064871394843        51.100649037594394       51.10064946817084        51.100650094013304       51.10065071985571        51.100651345698225       51.10065197154063        51.10065259738309        51.100653223225606       51.10065384906801        51.10065532653687        51.1006571794743         51.10065903241173        51.100660885349214       51.100662738286644       51.100664591224074       51.100666444161504       51.10066829709899        51.10067015003642        51.10067200297385        51.10067385591128        51.10067511232069        51.10067603633922        51.10067696035776        51.10067788437635        51.10067880839489        51.100679732413425       51.10068065643196        51.1006815804505         51.100683160598635       51.100686301923815       51.10068944324905        51.10069258457423        51.10069572589941        51.100698867224594       51.100702008549774       51.10070514987501        51.10070829120019        51.10071143252537        51.10071457385055        51.100716332091224       51.10071709646377        51.10071786083631        51.1007186252088         51.100719389581286       51.10072015395383        51.10072091832632        51.100721682698804       51.100722447071405       51.10072433501409        51.10072919629016        51.100734057566285       51.10073891884235        51.10074378011842        51.10074864139449        51.100753502670614       51.10075836394668        51.100763225222806       51.100768086498874       51.100767350199646       51.1007662513623         51.10076515252513        51.10076405368778        51.100762954850495       51.10076185601321        51.10076075717592        51.10075965833863        51.1007585595014         51.10075746066411        51.10075234335403        51.100741582367846       51.10073082138172        51.100720060395645       51.10070929940946        51.10069853842327        51.1006877774372         51.10067701645107        51.100666255464944       51.10065580698824        51.100647095320596       51.100638383653006       51.1006296719853         51.1006209603176         51.10061224864995        51.100603536982305       51.10059482531466        51.10058611364701        51.10059645580537        51.10060976966213        51.100623083518826       51.100636397375524       51.10064971123228        51.100663025089034       51.10067633894579        51.10068965280249        51.10068511765371        51.10065726493531        51.100629412216904       51.1006015594985         51.10057370678015        51.10054585406175        51.100518001343346       51.10049014862494        51.10046229590654        51.100434443188135       51.10040659046973        51.10037873775133        51.10035088503298        51.10032303231458        51.10030604697084        51.10030716065978        51.10030827434872        51.100298334989986       51.100280136418064       51.100265101671766       51.100283762876074       51.10030242408038        51.10032108528469        51.10033974648894        51.10035840769331        51.100377068897615       51.10039573010192        51.100414391306174       51.100433052510425       51.10045171371473        51.10047037491904        51.10048903612335        51.10050769732766        51.10051238980623        51.10049222717822        51.10047206455016        51.10045190192204        51.10043173929398        51.10041157666598        51.10039141403786        51.1003712514098         51.100351088781736       51.100330926153674       51.10031076352567        51.10029060089761        51.10027043826949        51.10025027564143        51.10024052929327        51.10025662226366        51.100260174234336       51.10024171851251        51.10024212523581        51.10026117608345        51.100280226931204       51.100299277778845       51.10031832862654        51.1003373794743         51.100356430321995       51.10037548116975        51.10039453201739        51.10041358286509        51.100432633712785       51.10045168456054        51.10047073540824        51.100489786255935       51.100494935409074       51.100474833397016       51.10045473138496        51.10043462937284        51.100414527360726       51.10039442534867        51.10037432333661        51.100354221324494       51.100334119312436       51.10031401730038        51.10029391528832        51.10027381327626        51.100253711264145       51.100233609252086       51.10021350723997        51.100221256865495       51.10022449406597        51.10020695646756        51.10022628731838        51.10024561816908        51.10026494901979        51.10028427987061        51.10030361072131        51.10032294157213        51.10034227242278        51.10036160327354        51.1003809341243         51.100400264975065       51.10041959582577        51.10043892667653        51.10045825752729        51.100477588378          51.10048814676145        51.10047071501231        51.100453283263334       51.10043585151425        51.10041841976522        51.10040098801619        51.100383556267104       51.100366124518075       51.100348692769046       51.10033126101996        51.10031382927093        51.100296397521845       51.100278965772816       51.10026153402379        51.10024410227476        51.10025026019321        51.10026923088736        51.10028761101205        51.10031543738074        51.10035219254388        51.10038894770702        51.100425702870155       51.10046245803329        51.100499213196485       51.10053596835962        51.10057272352276        51.1006094786859         51.100646233849034       51.10068298901223        51.100719744175365       51.1007564993385         51.10079325450164        51.10083000966483        51.10080091046029        51.10076648645668        51.100732062453005       51.10069763844939        51.100663214445774       51.10062879044216        51.100594366438486       51.10055994243493        51.100525518431255       51.10049109442764        51.10045667042402        51.10042224642035        51.10038782241668        51.100353398413176       51.1003252770945         51.10030890629349        51.10031728836941        51.10033654206063        51.10037095786129        51.10040537366194        51.100439789462655       51.10047420526337        51.10050862106402        51.10054303686468        51.10057745266539        51.100611868466046       51.1006462842667         51.100680700067414       51.10071511586807        51.100749531668725       51.10078394746938        51.10081836327009        51.10081343198101        51.10077899614066        51.10074456030026        51.100710124459965       51.10067568861956        51.10064125277921        51.100606816938864       51.100572381098516       51.10053794525811        51.10050350941776        51.10046907357736        51.10043463773707        51.10040020189666        51.10036576605626        51.10033133021591        51.10031496714652        51.10030872473817        51.100318720268376       51.10034512717232        51.100376529599316       51.10040793202637        51.10043933445343        51.100470736880425       51.10050213930748        51.10053354173448        51.100564944161476       51.10059634658853        51.10062774901559        51.100659151442585       51.10069055386964        51.10072195629664        51.10075335872375        51.10077024265445        51.10072630545608        51.10068236825782        51.10063843105951        51.100594493861195       51.10055055666288        51.10050661946451        51.100462682266254       51.10041874506794        51.10037480786963        51.100330870671314       51.100286933472944       51.100242996274574       51.10019905907626        51.10015512187795        51.10008547151563        51.10000000000008
19                       49.397340142548046       49.55900597552511        49.71153840498681        49.85301587268242        49.98470246228726        50.111408919843825       50.22638481123886        50.33796293324866        50.4340665378877         50.528983555543505       50.62390057319925        50.675218443367726       50.726536313536144       50.77554716145511        50.811196848717714       50.846846535980376       50.87955518445011        50.90468611403804        50.92981704362603        50.95151433547153        50.96902079723964        50.98622349144773        50.99843359513841        51.0106436988292         51.022853802519876       51.03326894591288        51.040240578069586       51.047212210226235       51.05418384238283        51.061155474539476       51.06527368398088        51.06900458388708        51.07273548379328        51.076445244826516       51.0801374076579         51.082063190970985       51.083863884701714       51.08573038855337        51.08759830173909        51.08946621492487        51.091334128110645       51.09215949214462        51.09288985154183        51.09362021093898        51.09435057033613        51.095080929733285       51.095811289130495       51.09654164852759        51.09719332328183        51.097442774247554       51.09769222521328        51.097941676179005       51.098194648583274       51.09845849120131        51.09872233381947        51.098986176437506       51.09924194640877        51.099344342402446       51.099451399420275       51.0995584564381         51.099665513455875       51.099772570473704       51.099879627491475       51.09993049250903        51.09997805303118        51.100025613553385       51.100073174075476       51.10012151246826        51.10014546515754        51.10016101341478        51.1001765616719         51.100192109929026       51.10020765818621        51.10022320644333        51.10023875470057        51.10025694887452        51.100275206815695       51.10027609993904        51.100283909018          51.100291718096855       51.10029952717588        51.10030733625473        51.10031514533375        51.10032295441266        51.10033076349157        51.100338572570536       51.100346381649445       51.10035419072835        51.10036199980732        51.10036980888623        51.100373229069305       51.10036926050651        51.100365291943774       51.10036132338098        51.10035735481824        51.100353386255506       51.10034941769277        51.100345449129975       51.10036694100489        51.100402185530015       51.10043743005508        51.10047267458026        51.100507919105326       51.10054316363045        51.10057840815557        51.100591315952386       51.1005697907965         51.100548265640555       51.10052674048467        51.10050521532878        51.10048369017295        51.10047697183779        51.10048184684706        51.100486721856385       51.10049159686565        51.10049647187503        51.10050134688436        51.100506221893625       51.10051109690295        51.10051597191227        51.10052084692154        51.1005426990111         51.10056559366086        51.10058848831062        51.10061138296044        51.10063427761014        51.10065717225996        51.10066789595169        51.10066785500959        51.10066781406749        51.10066777312534        51.10066773218324        51.10066769124103        51.10066765029893        51.100667609356776       51.10066756841468        51.100667527472524       51.10066893322971        51.100672216870805       51.1006755005119         51.10067878415305        51.10068206779414        51.10068535143529        51.10068863507638        51.10069191871747        51.10069143111866        51.100690641059714       51.100689851000766       51.10068906094182        51.10068827088287        51.10068748082392        51.100686690764974       51.100685900706026       51.10068511064708        51.10068432058813        51.10068411602845        51.100684114219916       51.10068411241133        51.10068411060274        51.100684108794155       51.10068410698557        51.10068410517704        51.1006842224171         51.10068456252287        51.10068490262853        51.10068524273436        51.10068558284007        51.100685922945786       51.10068626305156        51.10068660315733        51.10068694326304        51.10068728336876        51.10068762347447        51.10068807138009        51.10068871613947        51.100689360898855       51.10069000565824        51.10069065041762        51.100691295177          51.10069193993644        51.10069258469582        51.10069409328088        51.10069598271298        51.10069787214513        51.10069976157729        51.10070165100933        51.100703540441486       51.10070542987353        51.100707319305684       51.10070920873784        51.10071109816994        51.10071298760204        51.10071427827609        51.10071523531673        51.10071619235737        51.10071714939801        51.100718106438535       51.10071906347923        51.100720020519816       51.10072097756046        51.100722597319646       51.10072579393369        51.10072899054768        51.100732187161725       51.10073538377566        51.1007385803897         51.10074177700369        51.10074497361768        51.100748170231725       51.10075136684577        51.10075456345976        51.1007563670978         51.10075716975979        51.100757972421775       51.10075877508376        51.10075957774575        51.100760380407735       51.10076118306972        51.10076198573171        51.100762788393695       51.1007647054783         51.10076957168866        51.10077443789908        51.10077930410938        51.10078417031974        51.1007890365301         51.10079390274046        51.100798768950824       51.10080363516124        51.1008085013716         51.1008076869349         51.10080650457985        51.10080532222486        51.10080413986975        51.1008029575147         51.10080177515965        51.1008005928046         51.100799410449554       51.100798228094504       51.100797045739455       51.100791844851585       51.1007810002032         51.10077015555481        51.10075931090637        51.10074846625798        51.10073762160954        51.10072677696115        51.10071593231277        51.10070508766438        51.100694559900546       51.10068579326088        51.10067702662127        51.1006682599816         51.10065949334199        51.10065072670233        51.10064196006266        51.10063319342305        51.100624426783384       51.10063475816105        51.10064806812932        51.10066137809764        51.100674688065965       51.10068799803423        51.1007013080025         51.100714617970766       51.10072792793903        51.100723269713455       51.100695138213155       51.1006670067128         51.10063887521244        51.10061074371208        51.10058261221178        51.10055448071148        51.10052634921112        51.100498217710765       51.100470086210464       51.10044195471011        51.100413823209806       51.100385691709505       51.10035756020909        51.100340291983          51.10034111596053        51.10034193993806        51.10033196453753        51.10031391947422        51.10029903220084        51.10031777659367        51.1003365209865         51.100355265379335       51.100374009772054       51.100392754164886       51.10041149855772        51.10043024295055        51.10044898734333        51.1004677317361         51.100486476128935       51.10050522052177        51.1005239649146         51.100542709307376       51.10054737136102        51.100526976150945       51.10050658094099        51.10048618573097        51.10046579052096        51.10044539531094        51.10042500010093        51.10040460489091        51.10038420968095        51.10036381447094        51.10034341926092        51.10032302405091        51.10030262884089        51.100282233630935       51.10027224310221        51.10028806311982        51.10029151638702        51.100273267744456       51.100273863377936       51.10029308517716        51.100312306976264       51.100331528775314       51.10035075057442        51.10036997237364        51.10038919417269        51.100408415971856       51.10042763777096        51.10044685957007        51.100466081369234       51.100485303168284       51.100504524967505       51.10052374676661        51.10052892763679        51.10050860443516        51.10048828123354        51.10046795803191        51.10044763483029        51.100427311628664       51.10040698842704        51.100386665225415       51.10036634202379        51.100346018822165       51.10032569562054        51.100305372418916       51.10028504921729        51.10026472601561        51.10024440281404        51.100251900230546       51.10025507116654        51.10023779104563        51.10025734372073        51.100276896395826       51.100296449070925       51.10031600174602        51.10033555442112        51.10035510709628        51.10037465977132        51.100394212446474       51.10041376512157        51.10043331779673        51.10045287047171        51.10047242314687        51.100491975822024       51.100511528497066       51.100522259810646       51.100504844985835       51.10048743016114        51.10047001533644        51.10045260051169        51.10043518568705        51.10041777086224        51.100400356037596       51.10038294121284        51.100365526388146       51.10034811156339        51.10033069673864        51.100313281914          51.100295867089244       51.10027845226455        51.10028452401997        51.10030341129743        51.10032235583617        51.10035062040066        51.100387694455264       51.100424768509924       51.10046184256447        51.100498916619074       51.100535990673734       51.10057306472828        51.10061013878294        51.10064721283749        51.10068428689215        51.10072136094675        51.10075843500135        51.100795509055956       51.1008325831105         51.10086965716516        51.100840524027944       51.10080603756319        51.10077155109843        51.100737064633734       51.10070257816898        51.10066809170428        51.10063360523958        51.10059911877488        51.10056463231018        51.10053014584537        51.10049565938067        51.10046117291597        51.100426686451215       51.100392199986516       51.10036388577771        51.100347078918674       51.10035571086968        51.10037537686077        51.10040988672807        51.100444396595265       51.10047890646251        51.10051341632982        51.10054792619701        51.10058243606426        51.100616945931506       51.100651455798754       51.100685965665946       51.100720475533194       51.10075498540044        51.10078949526769        51.10082400513488        51.10085851500219        51.10085352587862        51.100818918300206       51.10078431072179        51.100749703143435       51.100715095564965       51.10068048798655        51.100645880408194       51.10061127282978        51.100576665251424       51.10054205767295        51.1005074500946         51.10047284251618        51.10043823493777        51.1004036273593         51.100369019781          51.10035206181669        51.10034523287152        51.10035465605688        51.10038052867935        51.10041140841116        51.100442288143086       51.10047316787495        51.10050404760682        51.100534927338686       51.10056580707061        51.10059668680242        51.100627566534286       51.10065844626621        51.100689325998076       51.10072020573           51.100751085461866       51.10078196519373        51.10079811049593        51.10075253007727        51.10070694965873        51.10066136924013        51.10061578882147        51.10057020840293        51.10052462798427        51.10047904756573        51.10043346714707        51.10038788672847        51.10034230630987        51.10029672589121        51.10025114547267        51.10020556505401        51.10015998463541        51.10008808832248        51.10000000000008
20                       49.36043311338642        49.52259449841392        49.675853263191584       49.81825800756218        49.95108860344686        50.07905683922979        50.195476389308965       50.30859489681791        50.40638634662571        50.503002516667266       50.599618686708766       50.65224958096246        50.70488047521616        50.755201032757384       50.79214123387078        50.829081434984346       50.86305954672366        50.88940562129255        50.91575169586139        50.93858533143765        50.95713195828449        50.97536678796848        50.988450045939885       51.001533303911344       51.01461656188269        51.02582248065289        51.033422507671276       51.0410225346896         51.04862256170793        51.05622258872626        51.060773285616165       51.06491008146429        51.0690468773123         51.07316272724307        51.07726113960848        51.07943163877496        51.08146560903913        51.08357356011339        51.08568309549838        51.08779263088337        51.089902166268416       51.09084974688176        51.091691441752516       51.09253313662322        51.093374831493975       51.09421652636473        51.09505822123549        51.09589991610619        51.09665189883356        51.096944878160116       51.09723785748662        51.09753083681318        51.0978277466491         51.09813678944647        51.0984458322439         51.09875487504132        51.09905455509204        51.099176199973726       51.099302131291495       51.09942806260938        51.0995539939272         51.09967992524503        51.09980585656285        51.09986691846041        51.09992416556764        51.09998141267488        51.100038659782115       51.100096638356945       51.100126316329806       51.10014644191233        51.10016656749474        51.10018669307726        51.10020681865973        51.100226944242195       51.10024706982466        51.10026978976214        51.10029157846617        51.10029346178243        51.100302468193036       51.100311474603586       51.100320481014194       51.100329487424744       51.10033849383535        51.1003475002459         51.10035650665645        51.10036551306712        51.10037451947767        51.10038352588822        51.10039253229877        51.10040153870938        51.10040572673864        51.10040180297966        51.10039787922062        51.10039395546164        51.1003900317026         51.100386107943564       51.10038218418464        51.1003782604256         51.1003998242569         51.10043515540514        51.10047048655326        51.1005058177015         51.10054114884974        51.10057647999787        51.10061181114611        51.100624826541434       51.10060344131847        51.100582056095504       51.10056067087254        51.100539285649575       51.10051790042667        51.100511351268665       51.10051641835253        51.10052148543639        51.10052655252025        51.10053161960411        51.100536686687974       51.100541753771836       51.1005468208557         51.10055188793956        51.10055695502342        51.10057887297137        51.10060182572863        51.100624778485894       51.10064773124316        51.10067068400042        51.10069363675768        51.100704455213645       51.10070454145671        51.10070462769977        51.10070471394289        51.10070480018595        51.10070488642907        51.10070497267213        51.100705058915196       51.10070514515826        51.100705231401435       51.10070673849992        51.10071008993589        51.100713441371795       51.10071679280776        51.100720144243724       51.10072349567963        51.10072684711554        51.1007301985515         51.10072972252402        51.10072893952719        51.10072815653035        51.100727373533516       51.10072659053674        51.1007258075399         51.10072502454307        51.100724241546175       51.10072345854934        51.100722675552504       51.100722478712896       51.100722484852156       51.10072249099147        51.100722497130846       51.10072250327005        51.10072250940942        51.10072251554868        51.100722643700294       51.10072300026576        51.10072335683111        51.10072371339652        51.100724069961984       51.10072442652739        51.1007247830928         51.100725139658266       51.10072549622362        51.10072585278908        51.100726209354434       51.100726674589225       51.10072733826553        51.10072800194189        51.10072866561825        51.10072932929455        51.100729992970855       51.100730656647215       51.10073132032352        51.100732860024834       51.1007347859516         51.100736711878426       51.10073863780531        51.10074056373196        51.10074248965884        51.100744415585666       51.10074634151243        51.1007482674392         51.100750193366025       51.10075211929279        51.100753444231486       51.100754434294174       51.10075542435692        51.10075641441961        51.10075740448235        51.10075839454498        51.10075938460767        51.10076037467036        51.100762034040656       51.10076528594351        51.10076853784631        51.1007717897491         51.10077504165196        51.10077829355481        51.10078154545761        51.100784797360404       51.10078804926326        51.100791301166055       51.10079455306891        51.10079640210432        51.10079724305581        51.10079808400724        51.10079892495878        51.10079976591021        51.1008006068617         51.10080144781318        51.10080228876461        51.1008031297161         51.1008050759425         51.10080994708716        51.10081481823181        51.10081968937641        51.100824560521005       51.10082943166566        51.10083430281031        51.10083917395491        51.100844045099564       51.10084891624422        51.10084802367004        51.10084675779723        51.100845491924474       51.10084422605166        51.10084296017885        51.10084169430604        51.10084042843323        51.10083916256042        51.10083789668761        51.1008366308148         51.10083134634908        51.10082041803838        51.10080948972774        51.10079856141709        51.10078763310639        51.10077670479569        51.100765776485105       51.100754848174404       51.10074391986376        51.10073331281285        51.10072449120116        51.10071566958959        51.100706847977904       51.10069802636633        51.100689204754644       51.100680383143015       51.100671561531385       51.100662739919755       51.10067306051678        51.10068636659662        51.100699672676456       51.10071297875629        51.10072628483607        51.10073959091585        51.1007528969958         51.10076620307552        51.10076142177314        51.10073301149089        51.10070460120858        51.10067619092638        51.10064778064407        51.10061937036181        51.10059096007956        51.1005625497973         51.10053413951499        51.10050572923279        51.100477318950425       51.10044890866817        51.10042049838597        51.10039208810366        51.10037453699516        51.100375071261226       51.10037560552735        51.10036559408502        51.100347702530485       51.10033296272991        51.100351790311265       51.10037061789262        51.100389445473866       51.100408273055166       51.10042710063652        51.10044592821782        51.10046475579912        51.100483583380424       51.10050241096178        51.100521238543024       51.10054006612438        51.10055889370568        51.10057772128698        51.10058235291564        51.100561725123725       51.10054109733176        51.10052046953979        51.10049984174782        51.10047921395591        51.100458586163995       51.10043795837208        51.10041733058006        51.100396702788146       51.100376074996234       51.100355447204265       51.100334819412296       51.100314191620384       51.100303956911205       51.10031950397604        51.1003228585397         51.10030481697652        51.10030560152023        51.10032499427081        51.10034438702132        51.1003637797719         51.10038317252241        51.10040256527293        51.1004219580235         51.10044135077408        51.10046074352459        51.10048013627511        51.100499529025626       51.10051892177614        51.100538314526716       51.10055770727723        51.1005629198645         51.10054237547331        51.100521831082176       51.100501286690985       51.100480742299794       51.10046019790866        51.10043965351747        51.10041910912628        51.100398564735144       51.10037802034401        51.10035747595282        51.10033693156163        51.100316387170494       51.1002958427793         51.100275298388055       51.10028254359554        51.10028564826712        51.100268625623755       51.10028840012319        51.100308174622626       51.10032794912212        51.10034772362155        51.10036749812099        51.10038727262054        51.100407047119916       51.10042682161941        51.1004465961189         51.100466370618335       51.10048614511777        51.100505919617206       51.1005256941167         51.10054546861613        51.100556372859785       51.10053897495936        51.10052157705894        51.10050417915858        51.100486781258155       51.10046938335785        51.100451985457426       51.100434587557004       51.10041718965664        51.100399791756274       51.10038239385585        51.10036499595549        51.100347598055066       51.1003302001547         51.10031280225434        51.100318787846675       51.10033759170739        51.10035710066029        51.10038580342058        51.10042319636665        51.10046058931266        51.10049798225873        51.1005353752048         51.10057276815087        51.10061016109694        51.10064755404301        51.10068494698908        51.100722339935146       51.100759732881215       51.100797125827285       51.1008345187733         51.10087191171931        51.100909304665436       51.10088013759548        51.1008455886697         51.10081103974386        51.10077649081802        51.10074194189224        51.100707392966456       51.10067284404056        51.100638295114834       51.100603746188995       51.100569197263155       51.10053464833737        51.10050009941159        51.10046555048575        51.10043100155997        51.100402494460866       51.1003852515438         51.10039413337           51.10041421166102        51.1004488155948         51.10048341952859        51.10051802346243        51.10055262739621        51.100587231329996       51.10062183526384        51.10065643919768        51.100691043131405       51.10072564706519        51.10076025099909        51.100794854932815       51.100829458866656       51.10086406280044        51.100898666734224       51.10089361977623        51.10085884045975        51.10082406114327        51.100789281826906       51.100754502510426       51.100719723194004       51.100684943877525       51.1006501645611         51.10061538524468        51.1005806059282         51.10054582661178        51.1005110472953         51.10047626797888        51.1004414886624         51.10040670934603        51.100389156486756       51.10038174100487        51.100390591845326       51.10041593018639        51.100446287223065       51.1004766442598         51.100507001296535       51.10053735833327        51.10056771536995        51.10059807240668        51.10062842944342        51.100658786480096       51.10068914351683        51.10071950055351        51.100749857590245       51.10078021462704        51.100810571663715       51.10082597833741        51.10077875469847        51.10073153105964        51.10068430742075        51.10063708378186        51.100589860142975       51.10054263650403        51.10049541286514        51.100448189226256       51.10040096558737        51.10035374194854        51.100306518309594       51.10025929467071        51.10021207103176        51.100164847392875       51.10009070512939        51.10000000000008
21                       49.323526084224795       49.48618302130268        49.64016812139647        49.783500142441994       49.91747474460652        50.04670475861582        50.16456796737913        50.2792268603871         50.378706155363716       50.47702147779097        50.57533680021828        50.6292807185572         50.68322463689617        50.73485490405966        50.7730856190239         50.8113163339882         50.84656390899727        50.87412512854701        50.901686348096746       50.925656327403715       50.94524311932935        50.96451008448912        50.97846649674136        50.99242290899343        51.00637932124556        51.0183760153929         51.026604437272965       51.03483285915303        51.04306128103309        51.051289702913095       51.056272887251566       51.060815579041446       51.06535827083138        51.069880209659686       51.07438487155912        51.076800086579055       51.079067333376656       51.08141673167353        51.083767889257786       51.086119046841986       51.088470204426244       51.08954000161884        51.090493031963206       51.09144606230751        51.09239909265182        51.09335212299618        51.094305153340486       51.09525818368479        51.09611047438534        51.09644698207268        51.0967834897599         51.09711999744718        51.09746084471482        51.097815087691515       51.098169330668384       51.09852357364508        51.09886716377525        51.09900805754489        51.099152863162715       51.09929766878059        51.099442474398415       51.099587280016294       51.09973208563417        51.09980334441184        51.09987027810416        51.09993721179649        51.10000414548881        51.10007176424563        51.10010716750213        51.10013187040994        51.10015657331769        51.1001812762255         51.10020597913325        51.100230682041          51.10025538494881        51.100282630649815       51.10030795011676        51.10031082362593        51.100321027368125       51.10033123111032        51.10034143485257        51.10035163859476        51.10036184233695        51.1003720460792         51.10038224982139        51.10039245356364        51.100402657305835       51.10041286104803        51.10042306479022        51.10043326853247        51.10043822440798        51.100434345452754       51.10043046649753        51.1004265875423         51.10042270858696        51.100418829631735       51.10041495067651        51.10041107172117        51.1004327075089         51.100468125280145       51.100503543051445       51.100538960822746       51.10057437859393        51.10060979636529        51.100645214136534       51.100658337130426       51.10063709184044        51.1006158465504         51.100594601260354       51.10057335597037        51.10055211068038        51.10054573069948        51.10055098985788        51.100556249016336       51.10056150817479        51.10056676733319        51.10057202649165        51.10057728565005        51.1005825448085         51.100587803966846       51.1005930631253         51.10061504693158        51.1006380577964         51.10066106866117        51.100684079525934       51.10070709039064        51.10073010125541        51.10074101447549        51.10074122790377        51.100741441332104       51.10074165476044        51.10074186818872        51.100742081617          51.10074229504528        51.10074250847356        51.10074272190195        51.10074293533023        51.10074454377013        51.10074796300091        51.10075138223169        51.10075480146247        51.10075822069325        51.10076163992403        51.10076505915481        51.10076847838559        51.10076801392944        51.10076723799466        51.10076646205994        51.100765686125214       51.10076491019055        51.10076413425577        51.1007633583211         51.100762582386324       51.10076180645166        51.10076103051688        51.100760841397346       51.10076085548451        51.10076086957167        51.10076088365889        51.100760897746056       51.10076091183322        51.10076092592038        51.100761064983544       51.10076143800865        51.10076181103375        51.10076218405885        51.10076255708401        51.100762930109056       51.10076330313416        51.10076367615926        51.10076404918436        51.10076442220941        51.10076479523451        51.100765277798416       51.1007659603917         51.10076664298498        51.10076732557826        51.100768008171485       51.10076869076477        51.10076937335805        51.10077005595133        51.10077162676885        51.100773589190226       51.100775551611775       51.10077751403327        51.100779476454704       51.1007814388762         51.10078340129769        51.100785363719126       51.10078732614056        51.100789288562055       51.10079125098355        51.100792610186886       51.10079363327168        51.10079465635647        51.10079567944126        51.100796702526          51.10079772561073        51.100798748695524       51.100799771780316       51.10080147076167        51.10080477795333        51.10080808514499        51.100811392336595       51.1008146995282         51.10081800671986        51.10082131391147        51.100824621103186       51.10082792829479        51.10083123548645        51.10083454267806        51.10083643711084        51.10083731635183        51.10083819559276        51.10083907483369        51.100839954074615       51.100840833315544       51.10084171255653        51.100842591797516       51.100843471038445       51.10084544640671        51.1008503224856         51.100855198564545       51.100860074643435       51.100864950722325       51.10086982680127        51.100874702880105       51.10087957895905        51.100884455038          51.10088933111683        51.100888360405236       51.10088701101472        51.100885661624204       51.100884312233575       51.100882962843          51.10088161345243        51.10088026406186        51.100878914671284       51.10087756528077        51.100876215890196       51.100870847846636       51.10085983587362        51.100848823900776       51.10083781192782        51.10082679995486        51.1008157879819         51.100804776009          51.1007937640361         51.10078275206314        51.100772065725096       51.100763189141446       51.10075431255791        51.100745435974204       51.10073655939061        51.10072768280702        51.10071880622337        51.10070992963978        51.10070105305613        51.10071136287252        51.10072466506392        51.10073796725527        51.10075126944662        51.100764571638024       51.10077787382937        51.100791176020834       51.100804478212126       51.100799573833          51.10077088476879        51.10074219570453        51.100713506640375       51.100684817576166       51.1006561285119         51.10062743944775        51.10059875038354        51.100570061319274       51.10054137225512        51.100512683190914       51.100483994126705       51.100455305062496       51.10042661599829        51.10040878200738        51.10040902656209        51.100409271116746       51.100399223632564       51.10038148558675        51.10036689325909        51.10038580402892        51.10040471479874        51.10042362556857        51.10044253633839        51.100461447108216       51.100480357877984       51.10049926864781        51.10051817941758        51.10053709018746        51.100556000957226       51.10057491172705        51.100593822496876       51.100612733266644       51.10061733447037        51.10059647409645        51.10057561372258        51.10055475334866        51.100533892974795       51.10051303260093        51.100492172227064       51.100471311853084       51.100450451479276       51.10042959110541        51.10040873073149        51.10038787035768        51.1003670099837         51.10034614960989        51.100335670720085       51.1003509448322         51.100354200692266       51.10033636620847        51.100337339662474       51.10035690336446        51.10037646706638        51.100396030768366       51.10041559447029        51.10043515817222        51.10045472187426        51.10047428557618        51.10049384927811        51.10051341298009        51.10053297668202        51.100552540384          51.100572104085984       51.10059166778785        51.100596912092215       51.10057614651146        51.10055538093076        51.10053461535006        51.10051384976936        51.100493084188656       51.1004723186079         51.1004515530272         51.1004307874465         51.1004100218658         51.10038925628504        51.1003684907044         51.10034772512364        51.10032695954294        51.10030619396218        51.10031318696065        51.10031622536769        51.10029946020188        51.10031945652565        51.100339452849425       51.10035944917331        51.10037944549708        51.100399441820855       51.10041943814474        51.10043943446851        51.100459430792284       51.10047942711611        51.10049942343994        51.100519419763714       51.10053941608754        51.10055941241137        51.10057940873514        51.100590485908924       51.100573104932835       51.100555723956745       51.10053834298071        51.10052096200468        51.10050358102859        51.1004862000525         51.10046881907647        51.100451438100436       51.1004340571244         51.10041667614831        51.100399295172224       51.100381914196134       51.1003645332201         51.10034715224407        51.10035305167332        51.1003717721174         51.10039184548447        51.10042098644044        51.100458698277976       51.10049641011551        51.10053412195305        51.10057183379058        51.10060954562806        51.10064725746554        51.10068496930313        51.10072268114061        51.1007603929782         51.10079810481568        51.100835816653216       51.10087352849075        51.10091124032823        51.10094895216582        51.10091975116313        51.10088513977627        51.10085052838929        51.10081591700242        51.1007813056155         51.100746694228576       51.10071208284171        51.100677471454844       51.10064286006792        51.100608248681056       51.10057363729413        51.10053902590715        51.10050441452029        51.10046980313342        51.100441103144135       51.100423424169094       51.10043255587033        51.10045304646121        51.10048774446153        51.10052244246191        51.10055714046234        51.10059183846266        51.10062653646304        51.100661234463416       51.10069593246379        51.10073063046411        51.10076532846449        51.10080002646487        51.100834724465244       51.10086942246562        51.100904120466          51.100938818466375       51.10093371367384        51.100898762619295       51.10086381156481        51.10082886051032        51.10079390945589        51.10075895840134        51.100724007346855       51.100689056292424       51.10065410523788        51.10061915418345        51.1005842031289         51.10054925207447        51.10051430101993        51.10047934996544        51.10044439891101        51.10042625115682        51.1004182491381         51.10042652763377        51.100451331693364       51.10048116603491        51.100511000376514       51.10054083471812        51.100570669059664       51.10060050340121        51.10063033774276        51.100660172084304       51.10069000642591        51.100719840767454       51.100749675109          51.100779509450604       51.10080934379215        51.1008391781337         51.10085384617889        51.10080497931966        51.100756112460545       51.10070724560137        51.10065837874214        51.100609511882965       51.10056064502379        51.10051177816467        51.10046291130544        51.10041404444627        51.10036517758715        51.10031631072792        51.100267443868745       51.10021857700957        51.10016971015034        51.10009332193624        51.10000000000008
22                       49.28661905506317        49.449771544191435       49.6044829796013         49.74874227732175        49.883860885766126       50.01435267800184        50.133659545449234       50.24985882395629        50.35102596410178        50.45104043891473        50.55105491372768        50.60631185615193        50.661568798576184       50.714508775362106       50.754030004177025       50.793551232992115       50.83006827127082        50.858844635801404       50.88762100033205        50.91272732336978        50.9333542803742         50.95365338100993        50.96848294754278        50.98331251407558        50.99814208060843        51.0109295501328         51.0197863668746         51.028643183616396       51.037500000358136       51.046356817099934       51.051772488886854       51.0567210766186         51.06166966435035        51.06659769207624        51.0715086035097         51.07416853438309        51.07666905771407        51.079259903233606       51.081852683017075       51.084445462800545       51.08703824258396        51.08823025635593        51.08929462217384        51.09035898799175        51.09142335380966        51.09248771962757        51.093552085445424       51.094616451263335       51.095569049937126       51.09594908598518        51.09632912203318        51.09670915808124        51.097093942780475       51.097493385936616       51.097892829092814       51.0982922722489         51.09867977245847        51.09883991511606        51.099003595033935       51.09916727495187        51.09933095486974        51.09949463478762        51.09965831470555        51.09973977036316        51.099816390640626       51.099893010918095       51.09996963119545        51.10004689013431        51.1000880186744         51.10011729890749        51.100146579140585       51.100175859373735       51.10020513960677        51.100234419839865       51.10026370007296        51.10029547153749        51.10032432176723        51.10032818546938        51.10033958654316        51.10035098761705        51.10036238869088        51.100373789764774       51.10038519083861        51.1003965919125         51.100407992986334       51.100419394060225       51.10043079513406        51.100442196207894       51.10045359728173        51.10046499835562        51.10047072207743        51.100466887925904       51.10046305377443        51.10045921962296        51.10045538547138        51.10045155131985        51.100447717168436       51.10044388301685        51.10046559076096        51.10050109515532        51.10053659954963        51.10057210394399        51.10060760833841        51.10064311273277        51.10067861712707        51.10069184771942        51.100670742362354       51.10064963700529        51.100628531648226       51.10060742629116        51.1005863209341         51.10058011013035        51.10058556136329        51.10059101259628        51.10059646382928        51.10060191506227        51.100607366295264       51.1006128175282         51.100618268761195       51.10062371999413        51.100629171227126       51.10065122089185        51.100674289864116       51.100697358836385       51.10072042780871        51.100743496780865       51.10076656575319        51.100777573737446       51.10077791435094        51.10077825496444        51.10077859557799        51.10077893619143        51.100779276804985       51.10077961741854        51.100779958032035       51.10078029864553        51.100780639259085       51.100782349040344       51.10078583606594        51.10078932309153        51.10079281011713        51.10079629714272        51.100799784168316       51.10080327119397        51.100806758219505       51.10080630533474        51.10080553646213        51.100804767589466       51.10080399871697        51.10080322984436        51.10080246097175        51.10080169209914        51.10080092322653        51.10080015435392        51.10079938548125        51.10079920408174        51.100799226116806       51.10079924815187        51.10079927018694        51.10079929222201        51.10079931425696        51.10079933629203        51.10079948626685        51.10079987575159        51.10080026523633        51.10080065472118        51.100801044205866       51.10080143369066        51.10080182317546        51.100802212660255       51.100802602144995       51.100802991629735       51.100803381114474       51.10080388100755        51.10080458251775        51.100805284027956       51.100805985538216       51.10080668704842        51.10080738855868        51.10080809006894        51.100808791579084       51.1008103935128         51.10081239242891        51.100814391345125       51.100816390261286       51.100818389177334       51.10082038809355        51.100822387009714       51.100824385925876       51.10082638484198        51.10082838375814        51.1008303826743         51.10083177614234        51.10083283224918        51.10083388835602        51.10083494446292        51.10083600056976        51.10083705667654        51.100838112783435       51.10083916889022        51.10084090748268        51.100844269963204       51.10084763244362        51.10085099492409        51.10085435740456        51.10085771988497        51.100861082365384       51.100864444845854       51.100867807326324       51.10087116980685        51.10087453228721        51.10087647211742        51.10087738964785        51.10087830717822        51.10087922470865        51.100880142239134       51.100881059769506       51.100881977299935       51.10088289483042        51.10088381236079        51.100885816870914       51.1008906978841         51.10089557889728        51.10090045991046        51.100905340923646       51.10091022193683        51.10091510295001        51.100919983963195       51.10092486497638        51.10092974598956        51.10092869714049        51.100927264232155       51.10092583132388        51.100924398415486       51.10092296550715        51.10092153259882        51.10092009969054        51.10091866678215        51.10091723387393        51.100915800965595       51.100910349344076       51.10089925370886        51.1008881580737         51.10087706243854        51.100865966803326       51.10085487116811        51.10084377553295        51.100832679897735       51.100821584262576       51.10081081863734        51.10080188708173        51.100792955526174       51.100784023970505       51.10077509241495        51.10076616085939        51.100757229303724       51.10074829774817        51.100739366192556       51.10074966522825        51.10076296353117        51.100776261834085       51.100789560137          51.10080285843992        51.10081615674284        51.100829455045755       51.10084275334867        51.100837725892745       51.10080875804658        51.10077979020042        51.10075082235426        51.10072185450815        51.10069288666199        51.100663918815826       51.10063495096972        51.1006059831235         51.10057701527745        51.10054804743123        51.10051907958507        51.100490111738964       51.1004611438928         51.10044302701954        51.10044298186284        51.10044293670603        51.10043285318005        51.10041526864302        51.10040082378816        51.10041981774651        51.100438811704805       51.100457805663154       51.10047679962145        51.100495793579796       51.100514787538145       51.10053378149638        51.10055277545473        51.10057176941302        51.100590763371315       51.10060975732972        51.10062875128801        51.100647745246306       51.10065231602499        51.10063122306917        51.10061013011335        51.10058903715753        51.100567944201714       51.100546851245895       51.100525758290075       51.100504665334256       51.10048357237844        51.10046247942262        51.100441386466855       51.10042029351098        51.10039920055516        51.10037810759934        51.10036738452908        51.10038238568842        51.10038554284495        51.10036791544053        51.100369077804714       51.10038881245811        51.10040854711144        51.100428281764835       51.10044801641817        51.10046775107162        51.100487485724955       51.10050722037835        51.10052695503168        51.100546689685075       51.10056642433847        51.1005861589918         51.10060589364525        51.10062562829853        51.10063090431987        51.100609917549605       51.100588930779395       51.10056794400913        51.10054695723886        51.100525970468595       51.10050498369833        51.10048399692806        51.100463010157796       51.100442023387586       51.10042103661726        51.10040004984705        51.10037906307684        51.10035807630646        51.100337089536254       51.10034383032564        51.100346802468266       51.100330294779894       51.10035051292812        51.100370731076225       51.10039094922445        51.100411167372556       51.10043138552072        51.10045160366889        51.10047182181705        51.10049203996522        51.10051225811338        51.10053247626149        51.10055269440966        51.10057291255782        51.100593130706045       51.100613348854154       51.10062459895806        51.100607234906306       51.100589870854606       51.10057250680285        51.10055514275109        51.10053777869945        51.10052041464769        51.10050305059599        51.100485686544175       51.10046832249253        51.100450958440774       51.10043359438896        51.10041623033726        51.10039886628556        51.1003815022338         51.100387315500086       51.10040595252741        51.10042659030859        51.100456169460415       51.10049420018936        51.100532230918304       51.10057026164736        51.10060829237631        51.10064632310525        51.100684353834254       51.100722384563255       51.1007604152922         51.1007984460212         51.1008364767502         51.10087450747915        51.10091253820815        51.10095056893704        51.10098859966604        51.10095936473073        51.10092469088272        51.100890017034715       51.100855343186765       51.1008206693387         51.10078599549081        51.10075132164275        51.1007166477948         51.10068197394685        51.10064730009884        51.100612626250836       51.10057795240283        51.100543278554824       51.100508604706874       51.10047971182735        51.10046159679433        51.10047097837071        51.100491881261405       51.10052667332843        51.10056146539529        51.10059625746226        51.10063104952917        51.10066584159608        51.100700633662996       51.100735425729965       51.10077021779682        51.10080500986379        51.10083980193076        51.10087459399767        51.100909386064586       51.1009441781315         51.10097897019841        51.10097380757145        51.10093868477884        51.100903561986286       51.100868439193846       51.100833316401236       51.10079819360874        51.100763070816186       51.10072794802369        51.10069282523119        51.10065770243858        51.100622579646085       51.10058745685353        51.100552334061035       51.10051721126848        51.100482088475985       51.10046334582694        51.100454757271336       51.10046246342216        51.10048673320034        51.100516044846756       51.10054535649317        51.10057466813964        51.100603979786          51.10063329143247        51.10066260307883        51.100691914725246       51.10072122637166        51.100750538018076       51.10077984966449        51.100809161310906       51.10083847295732        51.10086778460379        51.100881714020375       51.10083120394086        51.10078069386145        51.10073018378199        51.10067967370253        51.10062916362307        51.10057865354355        51.10052814346409        51.10047763338463        51.100427123305224       51.10037661322576        51.100326103146244       51.10027559306678        51.10022508298732        51.100174572907804       51.100095938743095       51.10000000000008
23                       49.249712025901545       49.41336006708019        49.56879783780607        49.71398441220157        49.850247026925786       49.98200059738787        50.1027511235194         50.22049078752548        50.32334577283979        50.42505940003849        50.526773027237255       50.58334299374667        50.63991296025614        50.69416264666438        50.73497438933015        50.77578613199603        50.813572633544425       50.84356414305586        50.873555652567404       50.899798319335844       50.921465441419          50.942796677530566       50.958499398344145       50.974202119157724       50.989904839971246       51.00348308487281        51.01296829647629        51.02245350807982        51.031938719683296       51.04142393128677        51.047272090522256       51.05262657419581        51.05798105786937        51.06331517449286        51.06863233546028        51.071536982187126       51.07427078205154        51.07710307479374        51.07993747677642        51.082771878759104       51.085606280741786       51.08692051109307        51.08809621238453        51.08927191367599        51.0904476149675         51.09162331625896        51.09279901755042        51.093974718841935       51.095027625488854       51.09545118989763        51.095874754306465       51.0962983187153         51.096727040846304       51.097171684181774       51.0976163275173         51.09806097085283        51.09849238114174        51.098671772687226       51.098854326905155       51.099036881123084       51.099219435340956       51.09940198955894        51.09958454377687        51.09967619631453        51.09976250317709        51.09984881003959        51.09993511690209        51.10002201602293        51.10006886984661        51.100102727405044       51.10013658496348        51.10017044252186        51.100204300080236       51.100238157638614       51.10027201519705        51.10030831242517        51.10034069341771        51.10034554731271        51.100358145718246       51.10037074412372        51.100383342529256       51.100395940934675       51.10040853934015        51.100421137745684       51.10043373615116        51.10044633455669        51.10045893296217        51.1004715313677         51.10048412977318        51.100496728178655       51.10050321974671        51.10049943039894        51.100495641051225       51.10049185170351        51.10048806235568        51.100484273007964       51.10048048366025        51.10047669431242        51.10049847401285        51.10053406503033        51.10056965604781        51.10060524706529        51.10064083808271        51.10067642910013        51.10071202011761        51.100725358308466       51.100704392884325       51.10068342746024        51.1006624620361         51.100641496611956       51.100620531187815       51.100614489561224       51.100620132868755       51.10062577617629        51.100631419483875       51.10063706279135        51.10064270609894        51.10064834940647        51.100653992714          51.10065963602153        51.100665279329064       51.10068739485223        51.100710521931944       51.10073364901166        51.10075677609143        51.100779903171144       51.100803030250916       51.10081413299929        51.100814600798          51.10081506859677        51.10081553639549        51.1008160041942         51.100816471992914       51.100816939791684       51.1008174075904         51.10081787538917        51.10081834318788        51.100820154310554       51.100823709130964       51.10082726395137        51.10083081877184        51.10083437359225        51.100837928412716       51.100841483233125       51.100845038053535       51.1008445967401         51.100843834929606       51.10084307311911        51.10084231130861        51.10084154949817        51.100840787687616       51.100840025877176       51.10083926406662        51.10083850225618        51.100837740445684       51.10083756676619        51.10083759674916        51.10083762673207        51.10083765671499        51.1008376866979         51.100837716680815       51.10083774666373        51.1008379075501         51.100838313494535       51.10083871943897        51.10083912538346        51.10083953132789        51.10083993727227        51.10084034321676        51.10084074916119        51.10084115510563        51.10084156105006        51.100841966994494       51.10084248421674        51.100843204643866       51.10084392507105        51.10084464549823        51.10084536592535        51.10084608635253        51.100846806779714       51.10084752720684        51.10084916025676        51.10085119566759        51.10085323107842        51.10085526648925        51.10085730190008        51.10085933731091        51.10086137272174        51.10086340813257        51.1008654435434         51.10086747895423        51.10086951436506        51.10087094209774        51.100872031226686       51.10087312035557        51.100874209484516       51.1008752986134         51.100876387742346       51.10087747687129        51.100878566000176       51.100880344203745       51.10088376197302        51.1008871797423         51.10089059751158        51.1008940152808         51.10089743305002        51.1009008508193         51.10090426858858        51.100907686357914       51.100911104127135       51.10091452189636        51.100916507123884       51.10091746294381        51.10091841876374        51.10091937458367        51.100920330403596       51.10092128622347        51.10092224204334        51.10092319786327        51.100924153683195       51.100926187335176       51.10093107328265        51.10093595923007        51.10094084517755        51.100945731124966       51.100950617072385       51.10095550301986        51.10096038896728        51.100965274914756       51.100970160862175       51.100969033875685       51.10096751744959        51.10096600102355        51.1009644845974         51.10096296817136        51.10096145174526        51.10095993531917        51.10095841889313        51.10095690246703        51.10095538604094        51.10094985084163        51.10093867154416        51.10092749224674        51.100916312949266       51.10090513365185        51.100893954354376       51.10088277505696        51.100871595759486       51.10086041646201        51.100849571549645       51.10084058502207        51.100831598494494       51.10082261196692        51.10081362543934        51.10080463891171        51.100795652384136       51.10078666585656        51.100777679328985       51.10078796758398        51.10080126199841        51.1008145564129         51.100827850827386       51.100841145241816       51.1008544396563         51.10086773407079        51.10088102848522        51.10087587795249        51.10084663132443        51.10081738469631        51.1007881380682         51.100758891440194       51.10072964481208        51.10070039818402        51.1006711515559         51.100641904927784       51.100612658299724       51.10058341167161        51.10055416504355        51.10052491841543        51.10049567178743        51.100477272031696       51.100476937163535       51.10047660229537        51.1004664827276         51.10044905169923        51.10043475431735        51.100453831464165       51.100472908610925       51.1004919857578         51.100511062904616       51.10053014005143        51.10054921719825        51.10056829434507        51.10058737149188        51.1006064486387         51.10062552578552        51.10064460293239        51.10066368007915        51.10068275722597        51.100687297579725       51.10066597204195        51.10064464650418        51.10062332096646        51.10060199542863        51.10058066989092        51.100559344353144       51.10053801881537        51.100516693277655       51.10049536773988        51.10047404220211        51.100452716664336       51.10043139112656        51.10041006558885        51.100399098338016       51.10041382654458        51.10041688499757        51.10039946467248        51.100400815946955       51.10042072155176        51.1004406271565         51.1004605327613         51.100480438366105       51.10050034397091        51.10052024957571        51.100540155180454       51.10056006078531        51.10057996639           51.10059987199486        51.100619777599604       51.10063968320446        51.10065958880921        51.100664896547585       51.10064368858775        51.100622480627976       51.1006012726682         51.100580064708424       51.10055885674865        51.100537648788816       51.10051644082898        51.10049523286915        51.100474024909374       51.1004528169496         51.100431608989766       51.10041040102999        51.10038919307016        51.10036798511038        51.10037447369075        51.10037737956884        51.10036112935802        51.10038156933058        51.100402009303025       51.10042244927553        51.10044288924803        51.10046332922059        51.10048376919315        51.10050420916565        51.10052464913815        51.10054508911071        51.10056552908321        51.10058596905566        51.10060640902816        51.10062684900072        51.10064728897322        51.10065871200726        51.100641364879834       51.10062401775241        51.100606670624984       51.100589323497616       51.10057197637025        51.10055462924282        51.1005372821154         51.10051993498797        51.10050258786066        51.100485240733235       51.10046789360581        51.10045054647833        51.10043319935096        51.10041585222359        51.10042157932679        51.10044013293742        51.10046133513271        51.100491352480276       51.100529702100744       51.100568051721154       51.10060640134162        51.10064475096203        51.1006831005825         51.10072145020291        51.10075979982332        51.10079814944379        51.10083649906426        51.100874848684725       51.10091319830508        51.10095154792555        51.100989897546015       51.101028247166425       51.10099897829832        51.10096424198923        51.10092950568014        51.10089476937111        51.10086003306202        51.10082529675293        51.10079056044384        51.10075582413481        51.10072108782572        51.10068635151663        51.10065161520754        51.10061687889845        51.10058214258936        51.10054740628033        51.100518320510616       51.100499769419514       51.10050940087103        51.100530716061655       51.100565602195104       51.10060048832855        51.100635374462115       51.10067026059562        51.10070514672907        51.100740032862575       51.10077491899608        51.10080980512953        51.10084469126309        51.1008795773966         51.100914463530046       51.10094934966355        51.10098423579706        51.10101912193056        51.101013901468946       51.100978606938384       51.10094331240782        51.10090801787726        51.1008727233467         51.100837428816135       51.10080213428557        51.100766839754954       51.10073154522445        51.100696250693886       51.10066095616327        51.10062566163276        51.10059036710214        51.100555072571524       51.10051977804102        51.100500440496944       51.100491265404685       51.100498399210665       51.100522134707376       51.1005509236586         51.10057971260994        51.10060850156117        51.100637290512395       51.10066607946368        51.10069486841496        51.10072365736619        51.100752446317415       51.1007812352687         51.100810024219925       51.10083881317121        51.10086760212249        51.10089639107372        51.100909581861856       51.100857428561994       51.1008052752623         51.100753121962555       51.10070096866281        51.10064881536306        51.10059666206325        51.10054450876356        51.100492355463814       51.100440202164066       51.10038804886432        51.10033589556457        51.10028374226482        51.10023158896507        51.10017943566527        51.100098555550005       51.10000000000008
24                       49.21280499673992        49.376948589969004       49.5331126960109         49.679226547081385       49.816633168085446       49.949648516773834       50.0718427015895         50.19112275109467        50.29566558157779        50.399078361162196       50.50249114074671        50.560374131341405       50.61825712193615        50.67381651796666        50.71591877448327        50.75802103099994        50.79707699581792        50.82828365031031        50.859490304802705       50.88686931530191        50.9095766024638         50.93193997405132        50.948515849145565       50.96509172423981        50.981667599334116       50.99603661961282        51.00615022607798        51.01626383254319        51.0263774390084         51.036491045473554       51.0427716921576         51.048532071773025       51.054292451388505       51.06003265690947        51.065756067410916       51.06890542999122        51.07187250638907        51.074946246353875       51.07802227053571        51.08109829471766        51.08417431889956        51.0856107658301         51.08689780259522        51.088184839360224       51.08947187612529        51.09075891289041        51.09204594965547        51.09333298642048        51.09448620104064        51.09495329381019        51.095420386579804       51.0958874793493         51.09636013891202        51.09684998242682        51.09733982594173        51.09782966945653        51.09830498982495        51.09850363025839        51.098705058776375       51.0989064872943         51.099107915812226       51.09930934433021        51.09951077284819        51.09961262226591        51.09970861571355        51.09980460916114        51.09990060260873        51.09999714191167        51.10004972101888        51.1000881559026         51.10012659078632        51.100165025670094       51.10020346055376        51.10024189543742        51.1002803303212         51.10032115331285        51.10035706506824        51.10036290915616        51.10037670489328        51.1003905006304         51.10040429636757        51.10041809210469        51.100431887841864       51.10044568357898        51.1004594793161         51.100473275053275       51.10048707079039        51.10050086652757        51.100514662264686       51.100528458001804       51.10053571741611        51.10053197287209        51.10052822832813        51.10052448378417        51.100520739240096       51.100516994696136       51.10051325015212        51.1005095056081         51.10053135726491        51.10056703490551        51.10060271254599        51.10063839018653        51.10067406782707        51.10070974546761        51.10074542310815        51.100758868897515       51.100738043406295       51.10071721791513        51.10069639242391        51.10067556693275        51.10065474144153        51.10064886899215        51.100654704374165       51.10066053975629        51.10066637513836        51.10067221052043        51.100678045902555       51.100683881284624       51.10068971666675        51.10069555204882        51.10070138743089        51.1007235688125         51.100746753999715       51.100769939186875       51.10079312437415        51.10081630956137        51.10083949474864        51.10085069226113        51.100851287245064       51.10085188222911        51.10085247721304        51.10085307219697        51.1008536671809         51.10085426216483        51.10085485714876        51.10085545213275        51.100856047116736       51.10085795958071        51.10086158219599        51.10086520481127        51.10086882742655        51.10087245004178        51.100876072657          51.10087969527228        51.100883317887565       51.10088288814541        51.10088213339702        51.10088137864864        51.10088062390025        51.10087986915198        51.1008791144036         51.10087835965521        51.10087760490683        51.10087685015844        51.10087609541006        51.10087592945058        51.1008759673814         51.100876005312216       51.100876043243034       51.10087608117385        51.10087611910467        51.100876157035486       51.100876328833294       51.10087675123742        51.10087717364155        51.10087759604568        51.100878018449805       51.100878440853876       51.100878863258          51.10087928566219        51.10087970806626        51.10088013047039        51.100880552874514       51.10088108742593        51.100881826770035       51.10088256611414        51.10088330545824        51.10088404480234        51.100884784146444       51.10088552349055        51.10088626283459        51.10088792700077        51.10088999890621        51.10089207081177        51.10089414271732        51.10089621462271        51.10089828652826        51.10090035843376        51.10090243033926        51.10090450224476        51.10090657415026        51.100908646055814       51.10091010805314        51.10091123020413        51.100912352355124       51.100913474506115       51.100914596657105       51.100915718808096       51.100916840959144       51.10091796311008        51.1009197809247         51.10092325398284        51.10092672704093        51.10093020009896        51.1009336731571         51.10093714621513        51.100940619273274       51.100944092331304       51.10094756538945        51.10095103844748        51.10095451150556        51.10095654213046        51.10095753623983        51.1009585303492         51.10095952445863        51.100960518567945       51.10096151267737        51.10096250678674        51.10096350089623        51.10096449500554        51.10096655779944        51.10097144868109        51.10097633956286        51.10098123044452        51.10098612132629        51.10099101220794        51.10099590308971        51.10100079397142        51.101005684853135       51.10101057573485        51.10100937061088        51.10100777066697        51.101006170723224       51.10100457077937        51.101002970835566       51.10100137089165        51.10099977094785        51.100998171003994       51.100996571060136       51.10099497111628        51.10098935233913        51.100978089379396       51.10096682641972        51.10095556346005        51.100944300500316       51.10093303754053        51.10092177458091        51.10091051162112        51.10089924866145        51.10088832446195        51.100879282962296       51.100870241462815       51.10086119996322        51.100852158463624       51.10084311696403        51.100834075464434       51.10082503396501        51.10081599246536        51.100826269939716       51.100839560465715       51.100852850991714       51.10086614151771        51.10087943204371        51.10089272256971        51.10090601309582        51.10091930362182        51.10091403001229        51.10088450460228        51.10085497919215        51.10082545378219        51.10079592837218        51.10076640296211        51.100736877552094       51.10070735214208        51.10067782673207        51.10064830132205        51.10061877591198        51.10058925050191        51.1005597250919         51.10053019968194        51.10051151704391        51.100510892464285       51.10051026788466        51.10050011227503        51.100482834755496       51.10046868484642        51.10048784518176        51.100507005517045       51.100526165852386       51.10054532618767        51.10056448652301        51.100583646858354       51.100602807193695       51.10062196752898        51.100641127864264       51.10066028819966        51.10067944853495        51.10069860887029        51.10071776920563        51.1007222791344         51.100700721014675       51.10067916289495        51.100657604775336       51.10063604665561        51.10061448853588        51.100592930416155       51.10057137229654        51.100549814176816       51.10052825605709        51.100506697937476       51.10048513981775        51.100463581697966       51.100442023578296       51.10043081214701        51.100445267400744       51.10044822715025        51.10043101390454        51.100432554089195       51.100452630645464       51.10047270720162        51.10049278375783        51.100512860313984       51.10053293687025        51.100553013426406       51.100573089982674       51.100593166538886       51.10061324309504        51.10063331965125        51.10065339620746        51.100673472763674       51.100693549319885       51.1006988887753         51.100677459625956       51.100656030476614       51.10063460132727        51.10061317217787        51.10059174302859        51.100570313879246       51.1005488847299         51.100527455580504       51.10050602643122        51.10048459728188        51.100463168132535       51.10044173898319        51.100420309833794       51.10039888068445        51.1004051170558         51.10040795666947        51.10039196393615        51.100412625732986       51.100433287529825       51.10045394932672        51.10047461112356        51.100495272920455       51.10051593471735        51.10053659651419        51.100557258311085       51.10057792010792        51.10059858190482        51.10061924370166        51.1006399054985         51.10066056729545        51.10068122909229        51.1006928250564         51.10067549485336        51.10065816465027        51.10064083444718        51.10062350424408        51.10060617404105        51.100588843837954       51.10057151363492        51.10055418343177        51.10053685322879        51.100519523025696       51.100502192822546       51.10048486261951        51.10046753241642        51.100450202213324       51.100455843153384       51.10047431334738        51.10049607995688        51.100526535500194       51.10056520401207        51.10060387252395        51.10064254103588        51.10068120954776        51.100719878059635       51.10075854657157        51.100797215083446       51.10083588359532        51.10087455210726        51.100913220619134       51.10095188913101        51.100990557642945       51.10102922615482        51.1010678946667         51.101038591865915       51.10100379309574        51.10096899432551        51.100934195555396       51.10089939678517        51.10086459801505        51.10082979924488        51.10079500047476        51.10076020170459        51.10072540293436        51.100690604164186       51.10065580539401        51.100621006623896       51.10058620785372        51.100556929193715       51.100537942044696       51.1005478233713         51.10056955086179        51.10060453106183        51.100639511261875       51.10067449146197        51.10070947166207        51.10074445186211        51.100779432062154       51.10081441226225        51.100849392462294       51.100884372662335       51.100919352862434       51.100954333062475       51.10098931326252        51.10102429346256        51.101059273662656       51.10105399536661        51.10101852909793        51.10098306282936        51.100947596560786       51.10091213029216        51.10087666402353        51.1008411977549         51.10080573148633        51.100770265217704       51.100734798949134       51.10069933268045        51.10066386641188        51.10062840014325        51.10059293387462        51.100557467605995       51.10053753516712        51.10052777353803        51.10053433499917        51.10055753621447        51.10058580247056        51.1006140687266         51.10064233498275        51.100670601238846       51.10069886749494        51.100727133751036       51.100755400007074       51.100783666263226       51.10081193251932        51.100840198775416       51.10086846503157        51.10089673128766        51.10092499754376        51.10093744970334        51.100883653183246       51.10082985666321        51.100776060143176       51.100722263623084       51.100668467103105       51.10061467058307        51.100560874063035       51.10050707754294        51.100453281022965       51.10039948450293        51.10034568798284        51.10029189146286        51.100238094942824       51.10018429842273        51.10010117235686        51.10000000000008
25                       49.17589796757835        49.34053711285776        49.49742755421573        49.64446868196114        49.783019309245105       49.91729643615986        50.04093427965961        50.16175471466386        50.26798539031586        50.373097322286014       50.47820925425617        50.5374052689362         50.596601283616224       50.65347038926893        50.69686315963645        50.740255930003855       50.78058135809147        50.81300315756482        50.84542495703806        50.87394031126797        50.89768776350871        50.921083270571955       50.93853229994693        50.95598132932196        50.97343035869699        50.988590154352664       50.99933215567967        51.01007415700656        51.0208161583335         51.03155815966045        51.03827129379283        51.04443756935018        51.05060384490747        51.05675013932603        51.06287979936144        51.06627387779531        51.069474230726485       51.072789417913896       51.07610706429506        51.079424710676165       51.08274235705733        51.08430102056724        51.08569939280585        51.08709776504452        51.08849613728313        51.0898945095218         51.09129288176047        51.09269125399908        51.093944776592366       51.094455397722754       51.094966018853086       51.09547663998342        51.09599323697779        51.09652828067192        51.09706332436622        51.097598368060346       51.09811759850811        51.09833548782956        51.09855579064754        51.09877609346552        51.098996396283496       51.09921669910153        51.09943700191957        51.09954904821723        51.099654728250016       51.09976040828275        51.09986608831542        51.0999722678003         51.1000305721912         51.10007358440021        51.10011659660927        51.10015960881822        51.10020262102728        51.100245633236284       51.10028864544529        51.10033399420047        51.10037343671871        51.10038027099955        51.10039526406831        51.10041025713713        51.100425250205944       51.10044024327465        51.100455236343464       51.100470229412224       51.100485222480984       51.1005002155498         51.10051520861862        51.10053020168738        51.10054519475614        51.1005601878249         51.1005682150855         51.10056451534524        51.10056081560498        51.100557115864774       51.10055341612451        51.100549716384194       51.10054601664399        51.10054231690373        51.10056424051692        51.100600004780574       51.100635769044175       51.10067153330783        51.10070729757143        51.10074306183503        51.10077882609869        51.10079237948656        51.10077169392832        51.100751008370025       51.10073032281184        51.100709637253544       51.10068895169536        51.100683248423024       51.10068927587963        51.10069530333624        51.1007013307929         51.100707358249565       51.10071338570617        51.100719413162835       51.1007254406195         51.100731468076106       51.10073749553271        51.10075974277271        51.100782986067486       51.10080622936209        51.100829472656926       51.10085271595159        51.100875959246366       51.100887251523034       51.10088797369218        51.100888695861386       51.10088941803053        51.10089014019968        51.10089086236883        51.10089158453803        51.10089230670718        51.100893028876385       51.10089375104553        51.10089576485086        51.100899455261015       51.10090314567111        51.10090683608121        51.100910526491305       51.1009142169014         51.1009179073115         51.100921597721594       51.100921179550824       51.10092043186455        51.10091968417828        51.10091893649201        51.10091818880579        51.10091744111946        51.10091669343325        51.100915945746976       51.10091519806076        51.10091445037443        51.10091429213503        51.100914338013695       51.100914383892416       51.10091442977114        51.100914475649745       51.100914521528466       51.10091456740719        51.10091475011649        51.10091518898031        51.10091562784413        51.100916066707896       51.100916505571774       51.10091694443554        51.100917383299304       51.100917822163126       51.10091826102689        51.10091869989071        51.100919138754534       51.10091969063512        51.10092044889615        51.10092120715717        51.10092196541825        51.100922723679275       51.1009234819403         51.10092424020138        51.1009249984624         51.10092669374478        51.10092880214495        51.10093091054517        51.10093301894534        51.10093512734545        51.100937235745675       51.10093934414584        51.10094145254607        51.100943560946234       51.1009456693464         51.10094777774657        51.10094927400854        51.100950429181694       51.100951584354675       51.10095273952783        51.100953894700865       51.1009550498739         51.100956205047          51.100957360220036       51.100959217645766       51.10096274599272        51.1009662743395         51.10096980268645        51.100973331033344       51.10097685938024        51.10098038772708        51.10098391607403        51.10098744442098        51.100990972767875       51.10099450111471        51.10099657713698        51.10099760953585        51.100998641934666       51.10099967433359        51.101000706732464       51.101001739131334       51.101002771530204       51.101003803929075       51.101004836327945       51.10100692826359        51.10101182407965        51.1010167198956         51.1010216157116         51.10102651152761        51.10103140734361        51.10103630315956        51.10104119897551        51.10104609479157        51.10105099060752        51.101049707346135       51.101048023884516       51.1010463404229         51.10104465696128        51.101042973499716       51.1010412900381         51.10103960657648        51.10103792311486        51.1010362396533         51.101034556191735       51.101028853836624       51.101017507214635       51.1010061605927         51.10099481397077        51.10098346734878        51.10097212072674        51.100960774104806       51.100949427482874       51.100938080860885       51.10092707737414        51.100917980902636       51.10090888443108        51.10089978795952        51.10089069148796        51.1008815950164         51.100872498544845       51.100863402073344       51.10085430560173        51.10086457229545        51.10087785893302        51.10089114557053        51.1009044322081         51.100917718845665       51.100931005483176       51.10094429212086        51.10095757875837        51.10095218207209        51.100922377880124       51.1008925736881         51.10086276949619        51.10083296530422        51.1008031611122         51.100773356920286       51.10074355272826        51.10071374853635        51.10068394434438        51.10065414015236        51.10062433596039        51.10059453176842        51.100564727576455       51.10054576205607        51.100544847765036       51.10054393347406        51.10053374182252        51.10051661781165        51.10050261537549        51.100521858899356       51.10054110242311        51.100560345946974       51.10057958947084        51.10059883299465        51.10061807651846        51.100637320042324       51.10065656356619        51.10067580708994        51.10069505061381        51.100714294137674       51.10073353766148        51.10075278118529        51.10075726068908        51.1007354699874         51.100713679285775       51.10069188858415        51.10067009788247        51.10064830718085        51.100626516479224       51.1006047257776         51.10058293507598        51.10056114437435        51.10053935367273        51.10051756297105        51.100495772269426       51.1004739815678         51.10046252595589        51.10047670825696        51.10047956930288        51.10046256313649        51.100464292231436       51.10048453973906        51.10050478724668        51.1005250347543         51.10054528226192        51.10056552976954        51.10058577727716        51.10060602478478        51.1006262722924         51.10064651980002        51.100666767307644       51.10068701481532        51.100707262322885       51.100727509830506       51.100732881002955       51.10071123066405        51.10068958032525        51.10066792998634        51.100646279647435       51.100624629308584       51.100602978969675       51.10058132863077        51.100559678291916       51.10053802795301        51.100516377614156       51.10049472727525        51.10047307693634        51.10045142659743        51.10042977625858        51.10043576042085        51.10043853376999        51.10042279851422        51.10044368213545        51.10046456575668        51.10048544937791        51.10050633299909        51.10052721662032        51.100548100241554       51.10056898386273        51.10058986748402        51.100610751105194       51.100631634726426       51.1006525183476         51.100673401968834       51.100694285590066       51.1007151692113         51.100726938105595       51.10070962482678        51.10069231154807        51.10067499826931        51.10065768499055        51.10064037171185        51.10062305843303        51.100605745154326       51.100588431875565       51.10057111859692        51.1005538053181         51.10053649203934        51.100519178760635       51.10050186548182        51.10048455220317        51.1004901069802         51.10050849375739        51.100530824781          51.10056171852011        51.10060070592351        51.100639693326855       51.10067868073014        51.100717668133484       51.100756655536884       51.10079564294023        51.10083463034357        51.10087361774697        51.10091260515031        51.100951592553656       51.100990579957          51.10102956736034        51.101068554763685       51.10110754216703        51.10107820543351        51.10104334420225        51.101008482971          51.10097362173974        51.100938760508484       51.10090389927723        51.10086903804597        51.100834176814715       51.10079931558346        51.1007644543522         51.10072959312089        51.10069473188969        51.100659870658376       51.100625009427176       51.100595537876984       51.100576114669934       51.10058624587168        51.100608385661985       51.100643459928676       51.100678534195254       51.10071360846189        51.10074868272852        51.100783756995156       51.10081883126179        51.100853905528425       51.100888979794945       51.10092405406158        51.10095912832827        51.10099420259485        51.10102927686148        51.101064351128116       51.10109942539475        51.101094089264166       51.10105845125747        51.101022813250836       51.1009871752442         51.10095153723756        51.10091589923093        51.10088026122423        51.1008446232176         51.10080898521096        51.100773347204324       51.10073770919763        51.100702071190995       51.10066643318436        51.100630795177665       51.100595157171085       51.100574629837126       51.100564281671325       51.10057027078756        51.10059293772139        51.10062068128235        51.100648424843314       51.100676168404334       51.10070391196524        51.10073165552615        51.10075939908711        51.10078714264807        51.10081488620898        51.10084262977           51.100870373330906       51.10089811689187        51.100925860452776       51.10095360401374        51.10096531754476        51.10090987780438        51.10085443806412        51.10079899832385        51.100743558583474       51.10068811884321        51.10063267910277        51.10057723936251        51.10052179962213        51.10046635988192        51.1004109201416         51.10035548040116        51.10030004066084        51.100244600920576       51.1001891611802         51.10010378916371        51.10000000000008
26                       49.13899093841667        49.30412563574657        49.46174241242056        49.60971081684096        49.74940545040471        49.88494435554588        50.010025857729715       50.13238667823305        50.240305199053864       50.347116283409775       50.45392736776569        50.51443640653093        50.57494544529618        50.63312426057132        50.677807544789516       50.72249082900777        50.764085720365074       50.79772266481922        50.83135960927342        50.86101130723404        50.88579892455357        50.91022656709271        50.928548750748405       50.9468709344041         50.965193118059744       50.98114368909262        50.99251408528136        51.00388448146998        51.01525487765866        51.02662527384723        51.03377089542823        51.04034306692739        51.04691523842655        51.053467621742584       51.06000353131208        51.063642325599346       51.067075955063956       51.07063258947403        51.07419185805435        51.077751126634666       51.0813103952151         51.082991275304266       51.08450098301654        51.0860106907287         51.08752039844103        51.08903010615319        51.090539813865405       51.09204952157762        51.09340335214415        51.09395750163526        51.09451165112631        51.095065800617476       51.09562633504345        51.09620657891696        51.09678682279059        51.09736706666422        51.097930207191325       51.09816734540067        51.09840652251876        51.09864569963679        51.09888487675482        51.099124053872856       51.09936323099089        51.09948547416866        51.09960084078648        51.0997162074043         51.09983157402212        51.09994739368898        51.10001142336347        51.10005901289787        51.100106602432106       51.10015419196645        51.1002017815008         51.10024937103509        51.10029696056944        51.10034683508809        51.10038980836924        51.10039763284294        51.1004138232434         51.100430013643745       51.10044620404426        51.10046239444466        51.100478584845064       51.100494775245465       51.10051096564587        51.10052715604638        51.10054334644673        51.100559536847186       51.10057572724759        51.10059191764799        51.10060071275484        51.100597057818334       51.10059340288183        51.10058974794538        51.100586093008815       51.100582438072365       51.10057878313586        51.100575128199296       51.10059712376892        51.10063297465564        51.10066882554236        51.100704676429075       51.10074052731579        51.100776378202454       51.10081222908917        51.100825890075555       51.10080534445024        51.10078479882492        51.10076425319966        51.10074370757434        51.10072316194902        51.10071762785378        51.100723847384984       51.100730066916185       51.100736286447386       51.10074250597859        51.10074872550979        51.10075494504099        51.10076116457219        51.10076738410339        51.10077360363459        51.10079591673298        51.10081921813526        51.10084251953748        51.1008658209397         51.100889122341925       51.10091242374415        51.10092381078499        51.100924660139356       51.10092550949378        51.10092635884814        51.100927208202506       51.10092805755687        51.100928906911236       51.1009297562656         51.10093060562002        51.100931454974386       51.10093357012113        51.10093732832604        51.10094108653095        51.10094484473592        51.10094860294083        51.1009523611458         51.10095611935071        51.100959877555624       51.10095947095613        51.10095873033197        51.10095798970781        51.10095724908376        51.1009565084596         51.100955767835444       51.100955027211285       51.100954286587125       51.100953545962966       51.10095280533881        51.10095265481948        51.10095270864605        51.100952762472616       51.100952816299184       51.10095287012575        51.10095292395232        51.10095297777889        51.10095317139974        51.10095362672325        51.100954082046655       51.10095453737023        51.10095499269369        51.100955448017146       51.100955903340605       51.10095635866412        51.10095681398758        51.10095726931104        51.1009577246345         51.10095829384426        51.1009590710222         51.100959848200205       51.10096062537821        51.10096140255621        51.100962179734154       51.10096295691221        51.10096373409016        51.10096546048874        51.10096760538363        51.10096975027841        51.10097189517336        51.10097404006814        51.10097618496303        51.10097832985787        51.10098047475276        51.100982619647596       51.10098476454249        51.100986909437324       51.100988439964          51.10098962815914        51.10099081635428        51.100992004549425       51.100993192744625       51.10099438093971        51.10099556913485        51.10099675732994        51.10099865436678        51.10100223800248        51.10100582163824        51.10100940527394        51.101012988909645       51.10101657254535        51.10102015618105        51.10102373981675        51.10102732345251        51.101030907088216       51.10103449072392        51.1010366121435         51.101037682831816       51.101038753520186       51.1010398242085         51.10104089489687        51.10104196558524        51.10104303627355        51.10104410696192        51.10104517765029        51.10104729872785        51.10105219947809        51.10105710022833        51.10106200097863        51.10106690172887        51.10107180247917        51.10107670322941        51.10108160397965        51.10108650472989        51.10109140548013        51.10109004408133        51.10108827710195        51.10108651012257        51.10108474314319        51.101082976163866       51.101081209184485       51.101079442205105       51.10107767522578        51.10107590824646        51.10107414126708        51.10106835533412        51.101056925049875       51.101045494765685       51.10103406448144        51.10102263419719        51.101011203913004       51.10099977362876        51.10098834334457        51.10097691306032        51.10096583028644        51.10095667884292        51.1009475273994         51.10093837595588        51.100929224512356       51.10092007306878        51.1009109216252         51.100901770181736       51.100892618738214       51.10090287465118        51.10091615740026        51.10092944014934        51.10094272289848        51.10095600564762        51.100969288396755       51.10098257114589        51.100995853894915       51.10099033413189        51.10096025115797        51.10093016818405        51.10090008521013        51.10087000223626        51.100839919262285       51.10080983628842        51.1007797533145         51.100749670340576       51.10071958736671        51.10068950439273        51.10065942141887        51.100629338444946       51.100599255471025       51.10058000706823        51.10057880306573        51.100577599063286       51.10056737137006        51.10055040086792        51.10053654590456        51.10055587261695        51.10057519932923        51.10059452604162        51.100613852753895       51.100633179466286       51.10065250617862        51.10067183289095        51.10069115960329        51.10071048631562        51.10072981302801        51.10074913974029        51.10076846645268        51.100787793164955       51.100792242243756       51.10077021896018        51.1007481956766         51.10072617239308        51.10070414910945        51.10068212582587        51.10066010254229        51.100638079258715       51.100616055975195       51.10059403269162        51.10057200940804        51.10054998612446        51.100527962840886       51.10050593955731        51.100494239764885       51.10050814911318        51.1005109114555         51.100494112368494       51.10049603037368        51.100516448832764       51.100536867291794       51.100557285750824       51.100577704209854       51.100598122668885       51.100618541127915       51.100638959587          51.100659378045975       51.100679796505005       51.100700214964036       51.10072063342312        51.10074105188221        51.10076147034118        51.10076687323067        51.10074500170231        51.10072313017383        51.100701258645415       51.100679387117          51.10065751558858        51.100635644060105       51.10061377253169        51.10059190100321        51.100570029474795       51.10054815794632        51.1005262864179         51.10050441488954        51.10048254336107        51.10046067183259        51.100466403785845       51.10046911087056        51.10045363309223        51.100474738537855       51.100495843983424       51.10051694942899        51.10053805487456        51.10055916032013        51.10058026576576        51.10060137121127        51.100622476656895       51.100643582102464       51.10066468754803        51.100685792993545       51.10070689843917        51.1007280038848         51.10074910933031        51.10076105115479        51.100743754800305       51.10072645844593        51.10070916209145        51.100691865737076       51.10067456938265        51.10065727302822        51.10063997667385        51.10062268031942        51.10060538396499        51.100588087610504       51.10057079125613        51.1005534949017         51.10053619854733        51.1005189021929         51.10052437080685        51.1005426741674         51.10056556960512        51.10059690153997        51.10063620783478        51.10067551412965        51.10071482042446        51.100754126719266       51.10079343301402        51.100832739308885       51.100872045603694       51.1009113518985         51.10095065819331        51.10098996448812        51.10102927078299        51.10106857707774        51.10110788337255        51.10114718966736        51.10111781900116        51.10108289530882        51.101047971616424       51.101013047924084       51.100978124231744       51.100943200539405       51.10090827684701        51.100873353154725       51.10083842946233        51.10080350576993        51.10076858207765        51.10073365838531        51.10069873469297        51.10066381100063        51.10063414656014        51.100614287295116       51.10062466837195        51.100647220462236       51.10068238879535        51.100717557128576       51.100752725461746       51.10078789379497        51.10082306212814        51.10085823046131        51.10089339879454        51.10092856712771        51.10096373546082        51.10099890379411        51.10103407212728        51.10106924046045        51.10110440879362        51.10113957712679        51.101134183161776       51.101098373417074       51.10106256367237        51.10102675392767        51.10099094418297        51.100955134438266       51.10091932469362        51.10088351494892        51.10084770520422        51.10081189545957        51.10077608571481        51.10074027597017        51.100704466225466       51.100668656480764       51.10063284673612        51.1006117245073         51.10060078980467        51.10060620657606        51.10062833922842        51.10065556009425        51.100682780960085       51.10071000182586        51.100737222691635       51.10076444355741        51.10079166442324        51.10081888528896        51.10084610615479        51.10087332702062        51.10090054788634        51.10092776875217        51.100954989618          51.10098221048378        51.100993185386244       51.10093610242558        51.100879019465026       51.10082193650442        51.10076485354375        51.1007077705832         51.10065068762253        51.10059360466198        51.10053652170137        51.10047943874076        51.10042235578021        51.10036527281949        51.100308189858936       51.10025110689833        51.10019402393766        51.10010640597062        51.10000000000008
27                       49.1020839092551         49.26771415863533        49.42605727062539        49.57495295172072        49.71579159156437        49.85259227493191        49.979117435799935       50.103018641802294       50.21262500779187        50.32113524453348        50.4296454812752         50.49146754412567        50.55328960697619        50.6127781318736         50.65875192994258        50.70472572801168        50.747590082638624       50.78244217207367        50.81729426150878        50.848082303200044       50.873910085598425       50.8993698636134         50.91856520154988        50.93776053948625        50.95695587742267        50.97369722383263        50.98569601488299        50.99769480593335        51.00969359698371        51.021692388034126       51.02927049706358        51.03624856450455        51.043226631945515       51.0501851041592         51.057127263262714       51.06101077340338        51.06467767940137        51.06847576103411        51.07227665181364        51.07607754259328        51.07987843337287        51.08168153004141        51.08330257322723        51.08492361641299        51.08654465959876        51.088165702784636       51.0897867459704         51.09140778915622        51.092861927695935       51.09345960554782        51.09405728339971        51.09465496125159        51.09525943310922        51.09588487716212        51.096510321215135       51.097135765268035       51.0977428158746         51.09799920297189        51.09825725438992        51.098515305808064       51.09877335722604        51.09903140864412        51.09928946006221        51.099421900120035       51.09954695332294        51.09967200652591        51.09979705972876        51.09992251957772        51.09999227453579        51.10004444139537        51.10009660825506        51.10014877511469        51.10020094197432        51.100253108833954       51.100305275693586       51.100359675975824       51.100406180019775       51.100414994686446       51.10043238241849        51.10044977015053        51.10046715788263        51.10048454561468        51.10050193334672        51.100519321078764       51.10053670881081        51.10055409654291        51.10057148427495        51.10058887200705        51.10060625973904        51.10062364747114        51.100633210424235       51.100629600291484       51.10062599015873        51.10062238002598        51.10061876989323        51.10061515976042        51.10061154962773        51.10060793949492        51.100630007020925       51.100665944530704       51.100701882040426       51.10073781955026        51.1007737570601         51.100809694569875       51.100845632079654       51.10085940066449        51.10083899497215        51.10081858927981        51.100798183587415       51.100777777895075       51.100757372202736       51.10075200728471        51.10075841889045        51.10076483049619        51.100771242101985       51.10077765370772        51.10078406531346        51.1007904769192         51.100796888525          51.10080330013068        51.100809711736474       51.100832090693245       51.10085545020303        51.1008788097127         51.10090216922248        51.10092552873215        51.100948888241874       51.10096037004689        51.10096134658647        51.100962323126055       51.100963299665636       51.10096427620522        51.1009652527448         51.10096622928444        51.10096720582402        51.10096818236366        51.10096915890324        51.10097137539134        51.100975201391066       51.10097902739085        51.10098285339063        51.10098667939036        51.10099050539014        51.10099433138987        51.100998157389654       51.100997762361544       51.1009970287995         51.10099629523745        51.100995561675404       51.10099482811347        51.10099409455137        51.10099336098938        51.100992627427274       51.100991893865285       51.10099116030324        51.10099101750393        51.100991079278344       51.100991141052816       51.10099120282723        51.1009912646017         51.10099132637612        51.10099138815053        51.100991592683044       51.1009920644662         51.10099253624935        51.1009930080325         51.100993479815656       51.10099395159875        51.10099442338196        51.10099489516506        51.10099536694827        51.10099583873142        51.100996310514574       51.100996897053506       51.10099769314837        51.100998489243295       51.100999285338276       51.1010000814332         51.10100087752812        51.101001673623045       51.10100246971797        51.10100422723269        51.101006408622254       51.101008590011816       51.10101077140138        51.10101295279088        51.10101513418044        51.10101731556995        51.10101949695951        51.101021678349014       51.101023859738575       51.10102604112808        51.1010276059194         51.101028827136645       51.101030048353834       51.10103126957108        51.10103249078827        51.10103371200552        51.10103493322271        51.101036154439896       51.101038091087844       51.101041730012355       51.101045368936866       51.10104900786138        51.10105264678589        51.101056285710456       51.10105992463491        51.10106356355948        51.101067202484046       51.1010708414085         51.10107448033307        51.10107664714997        51.101077756127836       51.101078865105706       51.10107997408346        51.10108108306133        51.101082192039144       51.101083301016956       51.10108440999477        51.10108551897258        51.101087669192054       51.10109257487659        51.10109748056118        51.10110238624566        51.101107291930134       51.101112197614725       51.10111710329926        51.10112200898379        51.10112691466833        51.10113182035286        51.10113038081647        51.101128530319386       51.101126679822244       51.10112482932516        51.101122978828016       51.101121128330874       51.10111927783379        51.1011174273367         51.10111557683956        51.10111372634242        51.101107856831675       51.10109634288517        51.101084828938724       51.10107331499222        51.10106180104572        51.10105028709927        51.10103877315271        51.10102725920626        51.10101574525976        51.101004583198744       51.1009953767832         51.10098617036772        51.10097696395218        51.10096775753664        51.10095855112115        51.10094934470561        51.10094013829013        51.100930931874586       51.100941177006916       51.100954455867566       51.100967734728215       51.100981013588864       51.10099429244951        51.10100757131022        51.101020850170926       51.10103412903152        51.10102848619164        51.10099812443582        51.10096776267994        51.10093740092407        51.10090703916819        51.10087667741237        51.100846315656554       51.10081595390068        51.1007855921448         51.10075523038904        51.10072486863305        51.10069450687723        51.10066414512147        51.100633783365595       51.10061425208045        51.10061275836654        51.100611264652684       51.10060100091755        51.100584183924184       51.10057047643363        51.10058988633455        51.10060929623535        51.10062870613626        51.100648116037064       51.10066752593792        51.10068693583878        51.10070634573958        51.10072575564038        51.10074516554124        51.1007645754421         51.10078398534296        51.100803395243815       51.10082280514462        51.10082722379843        51.10080496793296        51.10078271206737        51.1007604562019         51.100738200336366       51.10071594447089        51.10069368860536        51.10067143273983        51.100649176874356       51.100626921008825       51.10060466514335        51.10058240927782        51.10056015341229        51.100537897546815       51.100525953573765       51.100539589969344       51.100542253608126       51.10052566160044        51.10052776851592        51.10054835792636        51.10056894733685        51.10058953674729        51.10061012615773        51.10063071556817        51.10065130497867        51.10067189438911        51.10069248379955        51.10071307320999        51.10073366262043        51.100754252030924       51.10077484144142        51.100795430851804       51.10080086545838        51.100778772740455       51.100756680022414       51.10073458730449        51.100712494586446       51.10069040186852        51.100668309150535       51.10064621643255        51.100624123714624       51.10060203099658        51.1005799382786         51.10055784556067        51.10053575284269        51.100513660124705       51.10049156740672        51.10049704715095        51.100499687971194       51.10048446767041        51.100505794940375       51.100527122210224       51.10054844948013        51.10056977675009        51.10059110402           51.10061243128996        51.100633758559866       51.10065508582983        51.100676413099734       51.1006977403697         51.1007190676396         51.10074039490951        51.10076172217953        51.10078304944943        51.10079516420393        51.100777884773834       51.10076060534374        51.100743325913584       51.100726046483544       51.10070876705345        51.100691487623294       51.100674208193254       51.100656928763215       51.10063964933306        51.10062236990302        51.10060509047287        51.10058781104277        51.10057053161273        51.100553252182635       51.10055863463356        51.100576854577355       51.10060031442919        51.10063208455989        51.100671709746166       51.10071133493244        51.10075096011872        51.10079058530499        51.10083021049127        51.10086983567754        51.10090946086382        51.10094908605009        51.10098871123637        51.1010283364227         51.10106796160892        51.10110758679514        51.10114721198147        51.10118683716769        51.101157432568755       51.10112244641533        51.10108746026185        51.10105247410843        51.101017487955005       51.10098250180158        51.1009475156481         51.100912529494735       51.1008775433412         51.10084255718783        51.10080757103435        51.10077258488093        51.100737598727505       51.10070261257408        51.10067275524341        51.100652459920354       51.10066309087233        51.10068605526243        51.100721317662135       51.1007565800619         51.10079184246166        51.10082710486142        51.100862367261186       51.10089762966095        51.10093289206071        51.10096815446042        51.10100341686018        51.10103867925994        51.10107394165965        51.10110920405947        51.101144466459175       51.10117972885894        51.101174277059386       51.10113829557656        51.10110231409391        51.10106633261114        51.10103035112843        51.10099436964566        51.10095838816301        51.10092240668024        51.10088642519747        51.10085044371476        51.10081446223205        51.100778480749284       51.10074249926657        51.100706517783806       51.10067053630115        51.100648819177366       51.10063729793802        51.10064214236456        51.10066374073551        51.100690438906156       51.10071713707674        51.10074383524744        51.100770533418086       51.10079723158867        51.10082392975937        51.10085062792996        51.1008773261006         51.100904024271244       51.10093072244183        51.10095742061253        51.100984118783174       51.10101081695382        51.10102105322778        51.10096232704677        51.100903600865934       51.100844874685095       51.10078614850414        51.1007274223233         51.10066869614235        51.100609969961454       51.10055124378056        51.10049251759966        51.100433791418766       51.10037506523781        51.100316339056974       51.10025761287608        51.10019888669518        51.100109022777474       51.10000000000008
28                       49.06517688009342        49.231302681524085       49.39037212883022        49.540195086600534       49.68217773272397        49.82024019431793        49.94820901387004        50.07365060537143        50.18494481652988        50.295154205657184       50.4053635947846         50.468498681720405       50.53163376865621        50.59243200317593        50.63969631509576        50.686960627015594       50.73109444491223        50.767161679328126       50.80322891374408        50.835153299166166       50.86202124664328        50.88851316013415        50.908581652351245       50.928650144568394       50.948718636785486       50.966250758572585       50.978877944484736       50.991505130396774       51.00413231630881        51.01675950222085        51.02477009869881        51.0321540620817         51.03953802546454        51.04690258657581        51.05425099521324        51.058379221207474       51.0622794037389         51.066318932594186       51.070361445572985       51.074403958551784       51.07844647153064        51.08037178477849        51.08210416343786        51.08383654209729        51.0855689207566         51.08730129941608        51.08903367807545        51.09076605673482        51.09232050324772        51.092961709460326       51.09360291567299        51.094244121885595       51.09489253117499        51.09556317540722        51.09623381963951        51.09690446387185        51.09755542455781        51.09783106054306        51.09810798626114        51.09838491197928        51.098661837697364       51.09893876341545        51.09921568913353        51.09935832607147        51.09949306585946        51.09962780564746        51.0997625454354         51.09989764546634        51.099973125708004       51.10002986989298        51.100086614077895       51.10014335826287        51.100200102447786       51.10025684663276        51.10031359081768        51.100372516863445       51.10042255167025        51.100432356529836       51.10045094159352        51.10046952665721        51.10048811172095        51.100506696784635       51.10052528184832        51.100543866912005       51.10056245197575        51.10058103703943        51.10059962210312        51.10061820716686        51.100636792230546       51.10065537729423        51.10066570809363        51.100662142764634       51.10065857743564        51.10065501210664        51.10065144677759        51.100647881448594       51.1006443161196         51.1006407507906         51.100662890272986       51.100698914405825       51.100734938538665       51.10077096267162        51.1008069868044         51.1008430109373         51.10087903507019        51.10089291125354        51.10087264549418        51.10085237973476        51.10083211397534        51.100811848215926       51.10079158245651        51.10078638671558        51.10079299039586        51.10079959407619        51.100806197756526       51.1008128014368         51.100819405117136       51.10082600879741        51.100832612477745       51.10083921615808        51.100845819838355       51.10086826465363        51.1008916822708         51.10091509988797        51.100938517505256       51.10096193512237        51.1009853527396         51.100996929308735       51.100998033033534       51.10099913675839        51.10100024048319        51.10100134420799        51.101002447932785       51.10100355165764        51.10100465538238        51.10100575910724        51.10100686283204        51.10100918066155        51.10101307445609        51.10101696825075        51.10102086204529        51.10102475583989        51.101028649634486       51.10103254342903        51.101036437223684       51.101036053766904       51.101035327266914       51.10103460076698        51.10103387426716        51.101033147767225       51.10103242126729        51.10103169476736        51.10103096826742        51.101030241767546       51.101029515267555       51.10102938018832        51.10102944991064        51.10102951963296        51.10102958935528        51.1010296590776         51.10102972879997        51.10102979852229        51.10103001396624        51.101030502209085       51.10103099045182        51.10103147869472        51.10103196693757        51.10103245518036        51.101032943423206       51.10103343166605        51.1010339199089         51.10103440815169        51.10103489639448        51.10103550026264        51.101036315274484       51.10103713028633        51.10103794529823        51.101038760310075       51.10103957532198        51.10104039033382        51.10104120534572        51.10104299397665        51.10104521186088        51.10104742974511        51.101049647629395       51.10105186551357        51.1010540833978         51.10105630128197        51.10105851916626        51.101060737050375       51.101062954934605       51.101065172818835       51.1010667718748         51.10106802611415        51.101069280353386       51.101070534592736       51.10107178883203        51.10107304307127        51.10107429731056        51.1010755515498         51.1010775278088         51.10108122202223        51.10108491623555        51.10108861044887        51.10109230466219        51.101095998875564       51.10109969308883        51.1011033873022         51.10110708151558        51.1011107757289         51.10111446994222        51.101116682156544       51.101117829423856       51.10111897669117        51.10112012395848        51.10112127122579        51.10112241849305        51.10112356576042        51.10112471302767        51.10112586029504        51.10112803965632        51.10113295027509        51.101137860893914       51.10114277151274        51.10114768213151        51.10115259275028        51.10115750336911        51.101162413987936       51.10116732460676        51.10117223522548        51.10117071755178        51.10116878353682        51.101166849521974       51.10116491550707        51.10116298149222        51.10116104747732        51.101159113462415       51.10115717944751        51.101155245432665       51.10115331141776        51.10114735832917        51.10113576072041        51.10112416311165        51.101112565502945       51.101100967894126       51.10108937028542        51.10107777267666        51.1010661750679         51.10105457745914        51.10104333611099        51.10103407472343        51.10102481333598        51.10101555194848        51.101006290560974       51.10099702917347        51.100987767785966       51.10097850639852        51.10096924501096        51.10097947936265        51.10099275433481        51.10100602930697        51.10101930427925        51.10103257925141        51.10104585422357        51.101059129195846       51.10107240416801        51.10106663825138        51.10103599771361        51.101005357175836       51.10097471663801        51.10094407610029        51.10091343556246        51.10088279502469        51.10085215448686        51.100821513949086       51.10079087341131        51.10076023287348        51.10072959233571        51.10069895179794        51.100668311260165       51.10064849709266        51.100646713667345       51.10064493024197        51.100634630465095       51.10061796698045        51.100604406962816       51.10062390005214        51.10064339314147        51.10066288623091        51.100682379320176       51.10070187240956        51.100721365498885       51.10074085858821        51.100760351677536       51.10077984476692        51.1007993378563         51.10081883094563        51.10083832403495        51.10085781712428        51.10086220535311        51.10083971690568        51.1008172284582         51.100794740010826       51.100772251563285       51.100749763115914       51.10072727466843        51.100704786220945       51.10068229777352        51.10065980932603        51.10063732087866        51.10061483243118        51.10059234398369        51.100569855536264       51.100557667382816       51.100571030825506       51.10057359576081        51.100557210832505       51.100559506658215       51.100580267020064       51.10060102738191        51.10062178774376        51.10064254810567        51.10066330846752        51.10068406882942        51.10070482919127        51.10072558955318        51.10074634991497        51.100767110276934       51.10078787063878        51.10080863100063        51.10082939136248        51.100834857686095       51.1008125437786         51.10079022987111        51.10076791596356        51.100745602056065       51.100723288148515       51.10070097424102        51.10067866033353        51.10065634642592        51.10063403251843        51.100611718610935       51.100589404703385       51.100567090795835       51.10054477688834        51.10052246298079        51.100527690516          51.10053026507177        51.10051530224848        51.10053685134278        51.10055840043702        51.10057994953132        51.100601498625565       51.100623047719864       51.10064459681416        51.10066614590846        51.10068769500276        51.10070924409706        51.1007307931913         51.100752342285546       51.100773891379845       51.100795440474144       51.10081698956844        51.100829277253126       51.100812014747305       51.10079475224154        51.100777489735776       51.10076022723001        51.100742964724304       51.10072570221848        51.100708439712776       51.100691177206954       51.10067391470125        51.100656652195426       51.10063938968972        51.100622127183954       51.10060486467813        51.100587602172425       51.10059289846032        51.10061103498742        51.10063505925342        51.100667267579865       51.10070721165761        51.10074715573529        51.10078709981303        51.100827043890774       51.100866987968516       51.1009069320462         51.10094687612394        51.10098682020168        51.10102676427948        51.101066708357166       51.10110665243485        51.10114659651265        51.101186540590334       51.101226484668075       51.10119704613635        51.1011619975219         51.101126948907336       51.10109190029277        51.10105685167821        51.10102180306376        51.10098675444914        51.10095170583463        51.10091665722018        51.10088160860562        51.100846559991055       51.10081151137649        51.100776462761985       51.100741414147535       51.100711363926564       51.100690632545536       51.1007015133726         51.100724890062565       51.10076024652892        51.10079560299522        51.100830959461575       51.100866315927874       51.100901672394116       51.10093702886047        51.10097238532683        51.10100774179307        51.101043098259424       51.10107845472578        51.10111381119202        51.10114916765838        51.101184524124676       51.101219880590975       51.10121437095694        51.101178217736106       51.10114206451533        51.10110591129461        51.101069758073834       51.101033604853          51.100997451632225       51.100961298411505       51.10092514519073        51.10088899196995        51.10085283874918        51.1008166855284         51.100780532307624       51.100744379086905       51.10070822586613        51.10068591384743        51.10067380607131        51.10067807815295        51.10069914224255        51.100725317718          51.10075149319351        51.10077766866897        51.10080384414448        51.100830019619934       51.10085619509539        51.100882370570844       51.100908546046355       51.10093472152187        51.10096089699732        51.10098707247283        51.101013247948345       51.1010394234238         51.10104892106921        51.10098855166797        51.100928182266784       51.10086781286566        51.10080744346442        51.10074707406329        51.10068670466211        51.10062633526093        51.10056596585969        51.10050559645856        51.100445227057435       51.100384857656195       51.10032448825501        51.10026411885377        51.100203749452646       51.100111639584384       51.10000000000008
29                       49.03196257839022        49.19850039010453        49.35817957024858        49.508784520742324       49.651735601091104       49.79086778999914        49.92006387767145        50.04681659127357        50.15955244982706        50.27121349503739        50.382874540247826       50.447142283047526       50.511410025847226       50.57334006452379        50.621731247923094       50.67012243132234        50.715369008914706       50.75251255714102        50.789656105367385       50.82259264996384        50.85039445447677        50.877813874313006       50.89867932798899        50.91954478166491        50.94041023534089        50.95866983866995        50.971887417989365       50.98510499730878        50.9983225766282         51.0115401559475         51.01996908479504        51.02774802583019        51.03552696686535        51.043287159336046       51.05103174354696        51.055408904491685       51.059547594844105       51.06383425242802        51.06812407875344        51.07241390507892        51.07670373140439        51.078762351801856       51.080617648539715       51.08247294527757        51.08432824201543        51.08618353875323        51.08803883549109        51.08989413222895        51.09156086090775        51.09225603144972        51.09295120199175        51.09364637253378        51.09434919910524        51.095075658824555       51.09580211854387        51.09652857826319        51.09723391253692        51.09753636502512        51.09783973222619        51.098143099427375       51.098446466628445       51.09874983382963        51.099053201030756       51.09921156616838        51.09936140413777        51.099511242107155       51.09966108007643        51.09981120162985        51.0998963880956         51.09996129595953        51.10002620382346        51.10009111168739        51.100156019551264       51.100220927415194       51.10028583527918        51.100352807297554       51.1004092795323         51.10042164144795        51.10044288940128        51.10046413735455        51.10048538530782        51.10050663326115        51.10052788121436        51.10054912916769        51.1005703771209         51.10059162507423        51.1006128730275         51.10063412098077        51.10065536893404        51.10067661688731        51.10068881304352        51.100685770417726       51.10068272779188        51.10067968516603        51.10067664254018        51.10067359991433        51.10067055728854        51.10066751466263        51.10069018463463        51.100726743462985       51.100763302291284       51.10079986111964        51.10083641994788        51.100872978776295       51.10090953760459        51.10092384793279        51.10090386131532        51.10088387469784        51.100863888080426       51.10084390146301        51.100823914845535       51.10081899167625        51.100825862783836       51.10083273389131        51.100839604998896       51.100846476106426       51.100853347213956       51.100860218321486       51.10086708942907        51.10087396053666        51.10088083164419        51.100903382660476       51.100926896577846       51.10095041049527        51.1009739244127         51.100997438330126       51.10102095224755        51.101032644909594       51.10103388223297        51.1010351195564         51.10103635687983        51.101037594203206       51.10103883152658        51.10104006885001        51.101041306173386       51.10104254349682        51.10104378082019        51.101046205059276       51.10105016997085        51.10105413488236        51.10105809979399        51.10106206470556        51.101066029617186       51.10106999452876        51.10107395944033        51.10107359384665        51.10107288093889        51.10107216803107        51.10107145512325        51.101070742215484       51.101070029307664       51.101069316399844       51.101068603492024       51.101067890584204       51.10106717767644        51.101067053062366       51.10106713216709        51.10106721127181        51.10106729037648        51.10106736948126        51.101067448585866       51.101067527690645       51.10106775509513        51.10106826012492        51.101068765154594       51.10106927018444        51.10106977521423        51.10107028024396        51.10107078527369        51.10107129030348        51.10107179533327        51.10107230036306        51.10107280539273        51.10107342635513        51.10107425902254        51.10107509168995        51.10107592435742        51.10107675702483        51.10107758969224        51.10107842235976        51.101079255027116       51.10108107120283        51.101083320991734       51.10108557078058        51.101087820569546       51.101090070358396       51.1010923201473         51.10109456993621        51.101096819725115       51.10109906951402        51.10110131930287        51.10110356909183        51.10110519886541        51.101106483161004       51.10110776745654        51.10110905175213        51.10111033604767        51.101111620343204       51.10111290463874        51.101114188934275       51.10111620014425        51.10111994095496        51.101123681765614       51.101127422576326       51.101131163387095       51.10113490419781        51.10113864500846        51.10114238581917        51.10114612662983        51.10114986744054        51.10115360825125        51.1011558595178         51.10115704041567        51.10115822131348        51.10115940221135        51.10116058310916        51.10116176400703        51.101162944904786       51.101164125802654       51.101165306700466       51.10116751012856        51.10117241950536        51.10117732888216        51.101182238259014       51.10118714763587        51.10119205701267        51.101196966389466       51.101201875766264       51.10120678514318        51.101211694519975       51.10121010661237        51.10120809789521        51.10120608917822        51.10120408046106        51.10120207174407        51.10120006302691        51.10119805430986        51.1011960455927         51.101194036875654       51.10119202815861        51.10118600265719        51.101174335851056       51.101162669044925       51.101151002238794       51.10113933543266        51.101127668626475       51.101116001820344       51.10110433501421        51.101092668208025       51.10108136116736        51.10107205356593        51.1010627459645         51.10105343836301        51.10104413076158        51.10103482316015        51.10102551555872        51.10101620795729        51.101006900355856       51.10101711423556        51.10103037275064        51.101043631265725       51.101056889780864       51.101070148295946       51.101083406811085       51.101096665326224       51.10110992384125        51.10110404863826        51.101073177543924       51.10104230644947        51.10101143535513        51.100980564260794       51.1009496931664         51.10091882207206        51.100887950977665       51.10085707988327        51.10082620878893        51.100795337694535       51.1007644666002         51.10073359550586        51.10070272441146        51.100682665048225       51.10068061204629        51.10067855904441        51.10066823053984        51.10065171829814        51.100638301287916       51.10065784967355        51.10067739805908        51.10069694644466        51.10071649483024        51.10073604321582        51.1007555916014         51.10077513998698        51.10079468837256        51.10081423675808        51.100833785143664       51.1008533335293         51.100872881914825       51.100892430300405       51.1008967848702         51.10087410448193        51.100851424093605       51.10082874370539        51.100806063317066       51.10078338292885        51.10076070254058        51.10073802215231        51.100715341764044       51.10069266137583        51.10066998098756        51.10064730059929        51.100624620210965       51.10060193982275        51.100589540836665       51.10060264658256        51.10060511913571        51.10058893192945        51.10059139342104        51.100612287763795       51.10063318210649        51.10065407644919        51.100674970791886       51.10069586513464        51.10071675947739        51.10073765382003        51.10075854816279        51.10077944250543        51.10080033684818        51.10082123119088        51.10084212553363        51.10086301987633        51.1008685092807         51.100846017013964       51.10082352474734        51.10080103248066        51.10077854021392        51.10075604794724        51.10073355568056        51.10071106341388        51.1006885711472         51.10066607888052        51.10064358661384        51.10062109434716        51.10059860208048        51.10057610981369        51.100553617547064       51.10055861508147        51.10056112894739        51.10054641137589        51.1005681433121         51.100589875248374       51.10061160718459        51.10063333912086        51.100655071057076       51.10067680299335        51.10069853492962        51.10072026686589        51.100741998802164       51.10076373073838        51.100785462674594       51.100807194610866       51.10082892654714        51.10085065848341        51.10086309304535        51.100845862665096       51.100828632284845       51.10081140190459        51.10079417152434        51.10077694114415        51.100759710763896       51.1007424803837         51.10072525000345        51.100708019623255       51.10069078924295        51.10067355886275        51.100656328482444       51.10063909810225        51.100621867722055       51.100627083268705       51.10064513155089        51.10066966139709        51.10070225108245        51.10074245910221        51.10078266712196        51.10082287514177        51.100863083161585       51.100903291181396       51.10094349920121        51.10098370722102        51.10102391524077        51.101064123260585       51.101104331280396       51.10114453930021        51.10118474731996        51.101224955339774       51.101265163359585       51.1012357114073         51.101200626945456       51.10116554248356        51.10113045802166        51.101095373559815       51.10106028909797        51.10102520463607        51.10099012017423        51.10095503571233        51.10091995125049        51.10088486678859        51.10084978232675        51.10081469786485        51.100779613403006       51.10074940230959        51.100728276963366       51.10073937201963        51.10076310355373        51.10079851460455        51.10083392565542        51.100869336706296       51.10090474775711        51.10094015880793        51.100975569858804       51.10101098090968        51.101046391960494       51.10108180301131        51.101117214062185       51.101152625113          51.101188036163876       51.10122344721469        51.10125885826551        51.10125327214661        51.10121694415807        51.101180616169586       51.10114428818116        51.101107960192735       51.101071632204196       51.10103530421577        51.10099897622723        51.10096264823875        51.10092632025027        51.10088999226173        51.1008536642733         51.10081733628482        51.10078100829634        51.100744680307855       51.10072178709004        51.10070909206371        51.1007127678929         51.10073326474446        51.10075888181382        51.100784498883115       51.10081011595247        51.10083573302177        51.100861350091066       51.10088696716036        51.100912584229604       51.100938201299016       51.100963818368314       51.100989435437555       51.101015052506966       51.101040669576264       51.10106628664556        51.101075035854876       51.10101312194092        51.10095120802697        51.10088929411302        51.10082738019901        51.10076546628511        51.10070355237116        51.100641638457205       51.10057972454325        51.1005178106293         51.1004558967154         51.10039398280139        51.1003320688875         51.10027015497349        51.10020824105953        51.10011405037881        51.10000000000008
30                       49.013519186520284       49.18013484145132        49.339957344521395       49.49076315193213        49.633980378288015       49.773414090861365       49.90297188439814        50.030118666507235       50.14331138136072        50.255434097443185       50.367556813525596       50.43223573930402        50.4969146650825         50.55926488605371        50.60812837144704        50.656991856840534       50.70272437983289        50.740388917187715       50.7780534545426         50.811505420088054       50.839815849464856       50.867744259123924       50.88910190297156        50.9104595468192         50.93181719066678        50.950551100197          50.96420706710609        50.977863034015286       50.99151900092443        51.00517496783357        51.01396560873468        51.02209585426408        51.030226099793424       51.038340093471106       51.04644055741295        51.051083529696655       51.055481653020706       51.06003816535679        51.064598069618455       51.06915797388018        51.073717878141906       51.07595416797034        51.077978713206164       51.08000325844199        51.08202780367782        51.084052348913644       51.086076894149414       51.08810143938524        51.08992834700092        51.09071922574674        51.09151010449261        51.09230098323849        51.09310014649361        51.09392488293071        51.09474961936792        51.09557435580501        51.09637591770007        51.09673545715049        51.09709553456673        51.09745561198292        51.097815689399056       51.09817576681519        51.09853584423138        51.09873206284766        51.09891864538332        51.09910522791904        51.0992918104547         51.09947847889259        51.09958929534423        51.0996767123018         51.09976412925937        51.099851546216996       51.09993896317462        51.10002638013219        51.10011379708982        51.10020289591688        51.100277432239864       51.100298618664795       51.100328391739424       51.10035816481411        51.10038793788874        51.10041771096337        51.10044748403794        51.10047725711263        51.1005070301872         51.10053680326189        51.10056657633652        51.10059634941115        51.10062612248578        51.10065589556041        51.1006743471155         51.10067373879053        51.100673130465566       51.1006725221406         51.100671913815574       51.10067130549061        51.1006706971657         51.100670088840616       51.10069512343489        51.100734009248185       51.100772895061425       51.10081178087472        51.10085066668796        51.1008895525012         51.1009284383145         51.10094448897257        51.10092533833324        51.100906187693795       51.10088703705446        51.10086788641502        51.100848735775685       51.100844498755976       51.10085193870145        51.10085937864699        51.10086681859252        51.100874258538056       51.10088169848359        51.10088913842907        51.100896578374545       51.10090401832008        51.10091145826556        51.10093427685371        51.10095803984217        51.10098180283069        51.10100556581915        51.10102932880761        51.10105309179613        51.10106498586606        51.10106638244156        51.10106777901706        51.101069175592556       51.101070572168055       51.101071968743554       51.10107336531905        51.10107476189455        51.10107615847011        51.101077555045606       51.10108010596713        51.1010841552843         51.10108820460141        51.10109225391864        51.10109630323575        51.10110035255292        51.10110440187009        51.1011084511872         51.10110812862405        51.10110745542835        51.101106782232705       51.101106109037005       51.101105435841305       51.101104762645605       51.101104089449905       51.101103416254205       51.101102743058505       51.10110206986275        51.10110196669456        51.101102060919686       51.10110215514487        51.10110224937006        51.10110234359519        51.10110243782037        51.10110253204556        51.10110277560648        51.10110329873231        51.10110382185792        51.101104344983696       51.10110486810947        51.10110539123525        51.10110591436097        51.10110643748669        51.10110696061247        51.10110748373819        51.10110800686391        51.10110864398109        51.10110948925848        51.101110334535974       51.101111179813415       51.1011120250908         51.1011128703683         51.10111371564574        51.10111456092312        51.101116390357504       51.10111865369112        51.10112091702473        51.10112318035834        51.1011254436919         51.10112770702551        51.10112997035907        51.101132233692624       51.10113449702624        51.10113676035985        51.101139023693406       51.10114066999677        51.10114197248538        51.10114327497388        51.10114457746249        51.10114587995105        51.101147182439604       51.10114848492816        51.101149787416716       51.101151814937225       51.10115556757955        51.10115932022171        51.10116307286398        51.1011668255062         51.10117057814841        51.10117433079063        51.1011780834329         51.10118183607517        51.101185588717385       51.1011893413596         51.1011916062983         51.10119280219078        51.10119399808326        51.10119519397574        51.10119638986828        51.1011975857607         51.10119878165318        51.10119997754572        51.1012011734382         51.101203380632796       51.10120826406262        51.101213147492444       51.10121803092227        51.10122291435215        51.10122779778203        51.101232681211854       51.10123756464168        51.1012424480715         51.10124733150133        51.10124570497459        51.10124365681747        51.10124160866047        51.101239560503416       51.10123751234636        51.1012354641893         51.1012334160323         51.10123136787524        51.10122931971824        51.101227271561186       51.10122121830739        51.101209540163325       51.10119786201926        51.10118618387526        51.10117450573114        51.101162827587075       51.10115114944307        51.10113947129901        51.10112779315489        51.10111647480011        51.101107156016894       51.10109783723374        51.101088518450524       51.10107919966737        51.101069880884154       51.101060562101          51.101051243317784       51.10104192453463        51.10105207917741        51.10106527096082        51.101078462744226       51.10109165452752        51.10110484631093        51.10111803809434        51.101131229877694       51.10114442166105        51.10113849233335        51.10110758358388        51.10107667483436        51.101045766084894       51.10101485733543        51.10098394858596        51.10095303983644        51.100922131086975       51.10089122233745        51.10086031358799        51.100829404838464       51.100798496089055       51.10076758733953        51.10073667859007        51.100716524777454       51.10071428273841        51.10071204069942        51.10070171272406        51.100685342661905       51.1006720507973         51.10069154291           51.1007110350227         51.1007305271354         51.10075001924804        51.100769511360795       51.100789003473494       51.10080849558619        51.100827987698835       51.100847479811534       51.10086697192423        51.10088646403699        51.10090595614963        51.10092544826233        51.100929756236496       51.10090704647189        51.10088433670728        51.10086162694279        51.10083891717812        51.10081620741357        51.10079349764902        51.10077078788436        51.100748078119864       51.100725368355256       51.100702658590706       51.1006799488261         51.10065723906149        51.10063452929694        51.10062205286994        51.10063496194272        51.10063736739954        51.1006213404861         51.10062387466644        51.10064475510768        51.10066563554892        51.10068651599022        51.10070739643146        51.1007282768727         51.100749157314          51.1007700377553         51.10079091819648        51.10081179863778        51.10083267907896        51.10085355952026        51.10087443996156        51.10089532040274        51.100900798342764       51.10087829903841        51.10085579973412        51.10083330042977        51.10081080112542        51.100788301821126       51.10076580251672        51.10074330321237        51.100720803908075       51.100698304603725       51.100675805299375       51.10065330599508        51.10063080669073        51.100608307386324       51.10058580808197        51.100590664448475       51.100593139923376       51.1005786187003         51.10060037754903        51.10062213639776        51.10064389524638        51.10066565409505        51.10068741294373        51.10070917179246        51.10073093064119        51.100752689489866       51.10077444833854        51.10079620718727        51.10081796603589        51.100839724884565       51.1008614837333         51.10088324258197        51.10089571980984        51.10087858235994        51.10086144491004        51.10084430746008        51.10082717001018        51.100810032560275       51.10079289511032        51.100775757660415       51.10075862021051        51.10074148276061        51.10072434531065        51.10070720786075        51.10069007041079        51.10067293296089        51.100655795511045       51.10066095200415        51.1006788927283         51.10070369281925        51.100736436515604       51.1007766886799         51.100816940844254       51.10085719300855        51.10089744517285        51.100937697337145       51.10097794950144        51.10101820166574        51.10105845383009        51.101098705994445       51.101138958158685       51.10117921032304        51.10121946248728        51.10125971465163        51.101299966815986       51.10127058349167        51.10123556963748        51.10120055578324        51.10116554192905        51.101130528074805       51.10109551422056        51.10106050036643        51.101025486512185       51.100990472658          51.10095545880375        51.10092044494951        51.10088543109532        51.10085041724108        51.10081540338689        51.10078515949198        51.100763808551505       51.100774975253785       51.10079883180873        51.10083413951588        51.10086944722315        51.10090475493041        51.10094006263762        51.10097537034483        51.10101067805209        51.1010459857593         51.10108129346651        51.10111660117377        51.10115190888098        51.10118721658819        51.10122252429551        51.10125783200266        51.101293139709924       51.101287402504624       51.10125088762976        51.101214372754896       51.10117785788009        51.101141343005224       51.10110482813036        51.10106831325555        51.10103179838063        51.10099528350577        51.1009587686309         51.10092225375604        51.10088573888123        51.10084922400637        51.100812709131446       51.10077619425664        51.10075277462255        51.10073948949264        51.10074247343891        51.100762271226245       51.10078718704534        51.10081210286438        51.10083701868348        51.100861934502575       51.10088685032167        51.10091176614071        51.10093668195981        51.10096159777885        51.100986513597945       51.101011429416985       51.10103634523614        51.10106126105518        51.101086176874276       51.101094138417125       51.10103107482047        51.10096801122387        51.10090494762727        51.100841884030615       51.100778820434016       51.1007157568373         51.100652693240704       51.10058962964405        51.10052656604745        51.10046350245085        51.100400438854194       51.100337375257595       51.10027431166094        51.100211248064284       51.10011563712345        51.10000000000008
31                       48.99507579465035        49.161769292798056       49.32173511879421        49.472741783121876       49.61622515548487        49.75596039172365        49.88587989112477        50.01342074174096        50.12707031289443        50.23965469984893        50.35223908680342        50.41732919556057        50.48241930431766        50.545189707583575       50.594525494971094       50.64386128235867        50.69007975075101        50.7282652772343         50.7664508037177         50.80041819021221        50.829237244453          50.85767464393501        50.87952447795425        50.901374311973484       50.92322414599266        50.942432361724          50.956526716222925       50.97062107072179        50.98471542522071        50.99880977971958        51.007962132674265       51.01644368269791        51.0249252327215         51.03339302760605        51.04184937127883        51.04675815490157        51.05141571119725        51.056242078285436       51.06107206048347        51.0659020426815         51.070732024879476       51.07314598413882        51.075339777872614       51.07753357160641        51.079727365340204       51.08192115907406        51.084114952807795       51.08630874654159        51.088295833094094       51.089182420043755       51.09006900699353        51.09095559394319        51.09185109388204        51.09277410703697        51.093697120191905       51.09462013334678        51.095517922863166       51.09593454927602        51.09635133690722        51.09676812453847        51.09718491216961        51.097601699800805       51.09801848743206        51.09825255952694        51.09847588662899        51.09869921373104        51.09892254083303        51.09914575615534        51.09928220259286        51.099392128644126       51.09950205469539        51.099611980746715       51.09972190679798        51.09983183284925        51.09994175890057        51.100052984536376       51.10014558494754        51.10017559588175        51.10021389407768        51.10025219227367        51.10029049046972        51.10032878866565        51.10036708686164        51.10040538505763        51.10044368325356        51.10048198144955        51.10052027964554        51.100558577841525       51.10059687603746        51.100635174233446       51.10065988118748        51.1006617071634         51.100663533139254       51.10066535911511        51.10066718509097        51.100669011066884       51.10067083704274        51.1006726630186         51.10070006223515        51.100741275033386       51.100782487831566       51.100823700629746       51.10086491342798        51.100906126226164       51.100947339024344       51.10096513001247        51.10094681535111        51.100928500689804       51.1009101860285         51.10089187136714        51.10087355670578        51.10087000583576        51.10087801461924        51.10088602340272        51.100894032186204       51.100902040969686       51.10091004975317        51.10091805853659        51.100926067320074       51.100934076103556       51.10094208488704        51.10096517104694        51.100989183106435       51.10101319516605        51.10103720722566        51.10106121928516        51.10108523134477        51.10109732682258        51.10109888265015        51.10110043847777        51.101101994305395       51.10110355013296        51.10110510596053        51.10110666178815        51.101108217615774       51.10110977344334        51.101111329270964       51.10111400687498        51.10111814059769        51.10112227432046        51.10112640804323        51.10113054176594        51.10113467548865        51.10113880921142        51.10114294293419        51.10114266340145        51.10114202991787        51.101141396434286       51.10114076295065        51.101140129467126       51.10113949598349        51.101138862499965       51.10113822901633        51.10113759553275        51.10113696204917        51.10113688032675        51.1011369896724         51.10113709901805        51.10113720836358        51.10113731770923        51.10113742705482        51.101137536400415       51.10113779611788        51.10113833733965        51.1011388785613         51.10113941978301        51.101139961004776       51.101140502226485       51.10114104344814        51.101141584669904       51.10114212589161        51.10114266711332        51.10114320833503        51.101143861607          51.101144719494414       51.10114557738183        51.10114643526936        51.10114729315683        51.1011481510443         51.10114900893171        51.10114986681913        51.10115170951224        51.10115398639044        51.10115626326882        51.101158540147026       51.101160817025345       51.101163093903665       51.10116537078193        51.10116764766019        51.10116992453845        51.10117220141677        51.10117447829498        51.10117614112812        51.1011774618097         51.101178782491274       51.10118010317285        51.10118142385443        51.101182744536004       51.10118406521758        51.1011853858991         51.10118742973026        51.101191194204034       51.101194958677866       51.101198723151526       51.1012024876253         51.101206252099075       51.10121001657285        51.101213781046624       51.1012175455204         51.10122130999417        51.10122507446795        51.101227353078684       51.10122856396583        51.10122977485298        51.10123098574019        51.101232196627336       51.101233407514485       51.101234618401634       51.101235829288726       51.10123704017599        51.101239251136974       51.10124410861988        51.10124896610273        51.10125382358558        51.10125868106843        51.10126353855128        51.10126839603413        51.10127325351698        51.10127811099994        51.101282968482735       51.101281303336805       51.10127921573974        51.10127712814267        51.10127504054566        51.101272952948705       51.101270865351694       51.10126877775468        51.10126669015767        51.10126460256072        51.10126251496371        51.10125643395759        51.10124474447559        51.101233054993656       51.10122136551166        51.10120967602967        51.10119798654762        51.10118629706574        51.101174607583744       51.10116291810175        51.1011515884328         51.10114225846786        51.10113292850298        51.10112359853804        51.1011142685731         51.10110493860816        51.10109560864322        51.10108627867828        51.1010769487134         51.10108704411937        51.10110016917099        51.101113294222614       51.101126419274294       51.101139544325974       51.1011526693776         51.10116579442928        51.10117891948096        51.10117293602855        51.1011419896239         51.101111043219305       51.10108009681471        51.10104915041006        51.10101820400547        51.10098725760088        51.100956311196285       51.100925364791635       51.100894418386986       51.10086347198239        51.1008325255778         51.10080157917321        51.10077063276856        51.100750384506625       51.10074795343053        51.10074552235437        51.100735194908225       51.10071896702567        51.100705800306685       51.1007252361465         51.10074467198632        51.10076410782614        51.1007835436659         51.10080297950577        51.10082241534553        51.10084185118535        51.10086128702517        51.100880722864986       51.1009001587048         51.10091959454462        51.10093903038444        51.100958466224256       51.10096272760285        51.10093998846196        51.100917249321014       51.10089451018018        51.10087177103924        51.10084903189835        51.10082629275746        51.100803553616515       51.100780814475684       51.10075807533474        51.10073533619391        51.10071259705296        51.10068985791207        51.100667118771185       51.100654564903266       51.100667277302875       51.100669615663435       51.100653749042806       51.10065635591178        51.100677222451566       51.10069808899141        51.10071895553119        51.10073982207098        51.10076068861076        51.100781555150604       51.100802421690446       51.10082328823023        51.100844154770016       51.1008650213098         51.100885887849586       51.10090675438943        51.10092762092921        51.100933087404826       51.10091058106286        51.10088807472084        51.10086556837882        51.100843062036915       51.100820555694895       51.100798049352875       51.10077554301091        51.10075303666895        51.10073053032693        51.100708023984964       51.100685517642944       51.10066301130098        51.10064050495896        51.100617998617          51.10062271381554        51.10062515089936        51.10061082602488        51.10063261178601        51.100654397547146       51.100676183308224       51.10069796906936        51.10071975483049        51.10074154059163        51.10076332635276        51.1007851121139         51.100806897874975       51.10082868363611        51.10085046939719        51.10087225515838        51.10089404091951        51.10091582668065        51.10092834657439        51.10091130205478        51.10089425753523        51.100877213015565       51.10086016849601        51.10084312397646        51.100826079456795       51.10080903493724        51.10079199041763        51.100774945898024       51.100757901378415       51.100740856858806       51.1007238123392         51.10070676781959        51.10068972329998        51.10069482073965        51.1007126539057         51.100737724241355       51.10077062194881        51.10081091825765        51.10085121456649        51.10089151087527        51.10093180718411        51.10097210349295        51.10101239980173        51.10105269611057        51.10109299241935        51.10113328872819        51.10117358503703        51.10121388134587        51.10125417765465        51.10129447396349        51.101334770272274       51.10130545557604        51.101270512329506       51.10123556908286        51.10120062583633        51.101165682589794       51.10113073934326        51.10109579609673        51.10106085285014        51.10102590960361        51.100990966357074       51.100956023110484       51.10092107986395        51.10088613661736        51.10085119337077        51.10082091667442        51.1007993401397         51.10081057848788        51.10083456006362        51.10086976442727        51.10090496879087        51.10094017315447        51.10097537751807        51.101010581881724       51.10104578624532        51.10108099060898        51.10111619497252        51.101151399336175       51.10118660369977        51.10122180806343        51.10125701242703        51.101292216790625       51.101327421154224       51.10132153286264        51.10128483110134        51.10124812934015        51.10121142757896        51.10117472581766        51.10113802405647        51.10110132229522        51.101064620533975       51.101027918772786       51.10099121701154        51.100954515250294       51.10091781348905        51.10088111172786        51.10084440996661        51.10080770820542        51.10078376215495        51.1007698869214         51.10077217898487        51.10079127770797        51.10081549227675        51.10083970684565        51.100863921414486       51.10088813598338        51.10091235055222        51.10093656512106        51.1009607796899         51.10098499425874        51.10100920882758        51.10103342339647        51.10105763796531        51.10108185253421        51.101106067103046       51.10111324097949        51.10104902770013        51.100984814420826       51.100920601141524       51.10085638786222        51.10079217458292        51.10072796130356        51.10066374802426        51.1005995347449         51.10053532146566        51.1004711081863         51.10040689490694        51.100342681627694       51.100278468348336       51.100214255069034       51.10011722386815        51.10000000000008
[truncated: 21,127,168 more chars]
