# Supplementary material for: Numerical simulation research on thermal insulation performance of composite heat-insulation zone structure in hydrothermal high-temperature mine
Source: Sci Rep. 2024 Jun 18;14:14096. doi: 10.1038/s41598-024-64702-4 (PMC11189482; doi:10.1038/s41598-024-64702-4)
Supplement: Supplementary file 1 — Supplementary Information. [file 41598_2024_64702_MOESM1_ESM.zip › Heat-regulating circle scenario 4-4.xlsx]

## Sheet: Sheet1
0	51.1003	51.0999	51.1	51.1	51.1	51.1	51.1	51.1	51.1	51.1	51.1	51.1	51.1	51.1	51.1	51.1	51.1	51.1	51.1	51.1	51.1	51.1	51.1	51.1	51.1	51.1	51.1	51.1	51.1	51.1	51.1	51.1	51.1	51.1	51.1	51.1	51.1	51.1	51.1	51.1	51.1	51.1	51.1	51.1	51.1	51.1	51.1	51.1	51.1
1	50.9582	50.9916	51.0175	51.0369	51.0516	51.0639	51.0726	51.0801	51.0848	51.0892	51.0935	51.095	51.0964	51.0977	51.0982	51.0987	51.0992	51.0994	51.0996	51.0997	51.0998	51.0999	51.0999	51.0999	51.0999	51.1	51.1	51.1	51.1	51.1	51.1	51.1	51.1	51.1	51.1	51.1	51.1	51.1	51.1	51.1	51.1	51.1	51.1	51.1	51.1	51.1	51.1	51.1	51.1
2	50.8126	50.8778	50.9287	50.9673	50.9971	51.0222	51.0404	51.0562	51.0661	51.0756	51.0851	51.0883	51.0915	51.0944	51.0957	51.0969	51.0979	51.0984	51.0989	51.0992	51.0994	51.0996	51.0997	51.0998	51.0998	51.0999	51.0999	51.0999	51.1	51.1	51.1	51.1	51.1	51.1	51.1	51.1	51.1	51.1	51.1	51.1	51.1	51.1	51.1	51.1	51.1	51.1	51.1	51.1	51.1
3	50.6531	50.742	50.8145	50.8722	50.9184	50.9586	50.989	51.016	51.0341	51.0515	51.0689	51.0752	51.0815	51.0873	51.09	51.0927	51.0949	51.096	51.0972	51.098	51.0985	51.0989	51.0992	51.0994	51.0996	51.0997	51.0998	51.0998	51.0999	51.0999	51.0999	51.1	51.1	51.1	51.1	51.1	51.1	51.1	51.1	51.1	51.1	51.1	51.1	51.1	51.1	51.1	51.1	51.1	51.1
4	50.4974	50.6082	50.7011	50.7769	50.8388	50.8935	50.936	50.974	51.0004	51.0258	51.0512	51.0608	51.0704	51.0793	51.0835	51.0878	51.0914	51.0932	51.0951	51.0964	51.0973	51.0981	51.0985	51.0988	51.0992	51.0995	51.0996	51.0997	51.0998	51.0999	51.0999	51.0999	51.0999	51.1	51.1	51.1	51.1	51.1	51.1	51.1	51.1	51.1	51.1	51.1	51.1	51.1	51.1	51.1	51.1
5	50.3535	50.4809	50.5899	50.6808	50.7564	50.8242	50.878	50.9268	50.9616	50.9954	51.0291	51.0425	51.0559	51.0682	51.0744	51.0807	51.086	51.0888	51.0917	51.0939	51.0953	51.0966	51.0972	51.0979	51.0985	51.099	51.0991	51.0993	51.0995	51.0997	51.0998	51.0998	51.0999	51.0999	51.0999	51.1	51.1	51.1	51.1	51.1	51.1	51.1	51.1	51.1	51.1	51.1	51.1	51.1	51.1
6	50.2183	50.3584	50.4804	50.5841	50.672	50.7518	50.8164	50.8757	50.9192	50.9615	51.0038	51.0212	51.0387	51.0548	51.0634	51.0719	51.0792	51.0834	51.0875	51.0906	51.0927	51.0946	51.0956	51.0966	51.0975	51.0983	51.0986	51.0989	51.0992	51.0995	51.0996	51.0997	51.0997	51.0998	51.0999	51.0999	51.0999	51.1	51.1	51.1	51.1	51.1	51.1	51.1	51.1	51.1	51.1	51.1	51.1
7	50.0918	50.2405	50.3725	50.4869	50.5856	50.6762	50.7511	50.8206	50.873	50.9241	50.9752	50.9971	51.0189	51.0393	51.0504	51.0616	51.0712	51.0767	51.0823	51.0866	51.0895	51.0922	51.0936	51.095	51.0964	51.0974	51.0979	51.0983	51.0988	51.0992	51.0994	51.0995	51.0996	51.0997	51.0998	51.0999	51.0999	51.0999	51.0999	51.1	51.1	51.1	51.1	51.1	51.1	51.1	51.1	51.1	51.1
8	50.0119	50.163	50.2983	50.4168	50.5204	50.6162	50.6966	50.7718	50.8298	50.8864	50.9431	50.9684	50.9937	51.0173	51.0311	51.0448	51.0567	51.0641	51.0715	51.0775	51.0815	51.0855	51.0877	51.0899	51.0922	51.0939	51.0948	51.0957	51.0966	51.0974	51.0978	51.0982	51.0985	51.0988	51.0991	51.0992	51.0993	51.0994	51.0996	51.0997	51.0998	51.0998	51.0998	51.0999	51.0999	51.0999	51.0999	51.1	51.1
9	49.9424	50.0948	50.2323	50.3537	50.4609	50.5606	50.6454	50.7251	50.7878	50.8493	50.9107	50.9391	50.9676	50.9942	51.0104	51.0266	51.0409	51.0502	51.0595	51.0671	51.0725	51.0778	51.0809	51.0841	51.0873	51.0898	51.0912	51.0926	51.0939	51.0953	51.096	51.0965	51.0971	51.0977	51.0982	51.0984	51.0986	51.0988	51.0991	51.0993	51.0995	51.0996	51.0996	51.0997	51.0997	51.0998	51.0998	51.0999	51.0999
10	49.8729	50.0266	50.1662	50.2906	50.4013	50.505	50.5941	50.6784	50.7459	50.8121	50.8783	50.9098	50.9414	50.971	50.9897	51.0085	51.0251	51.0363	51.0475	51.0567	51.0635	51.0701	51.0742	51.0783	51.0824	51.0857	51.0876	51.0894	51.0913	51.0932	51.0941	51.0949	51.0957	51.0965	51.0973	51.0976	51.0979	51.0983	51.0986	51.0989	51.0992	51.0993	51.0994	51.0995	51.0996	51.0996	51.0997	51.0998	51.0999
11	49.8034	49.9584	50.1002	50.2275	50.3418	50.4493	50.5428	50.6318	50.704	50.7749	50.8458	50.8805	50.9152	50.9479	50.9691	50.9903	51.0092	51.0223	51.0354	51.0463	51.0544	51.0624	51.0674	51.0724	51.0774	51.0816	51.0839	51.0863	51.0887	51.0911	51.0923	51.0933	51.0944	51.0954	51.0964	51.0969	51.0973	51.0977	51.0981	51.0985	51.0989	51.099	51.0992	51.0993	51.0994	51.0995	51.0996	51.0997	51.0998
12	49.7339	49.8902	50.0342	50.1644	50.2822	50.3937	50.4916	50.5851	50.662	50.7377	50.8134	50.8512	50.889	50.9247	50.9484	50.9721	50.9934	51.0084	51.0234	51.0359	51.0454	51.0547	51.0606	51.0666	51.0725	51.0774	51.0803	51.0832	51.0861	51.0889	51.0904	51.0917	51.093	51.0943	51.0955	51.0961	51.0966	51.0971	51.0976	51.0981	51.0986	51.0988	51.0989	51.0991	51.0992	51.0994	51.0995	51.0997	51.0998
13	49.6644	49.822	49.9681	50.1013	50.2227	50.3381	50.4403	50.5384	50.6201	50.7005	50.781	50.8219	50.8628	50.9016	50.9278	50.954	50.9776	50.9945	51.0114	51.0255	51.0364	51.047	51.0538	51.0607	51.0676	51.0733	51.0767	51.0801	51.0834	51.0868	51.0886	51.0901	51.0916	51.0931	51.0946	51.0953	51.0959	51.0965	51.0971	51.0977	51.0983	51.0985	51.0987	51.0989	51.0991	51.0992	51.0994	51.0996	51.0998
14	49.5949	49.7538	49.9021	50.0381	50.1631	50.2825	50.3891	50.4917	50.5782	50.6634	50.7486	50.7926	50.8366	50.8784	50.9071	50.9358	50.9618	50.9805	50.9993	51.0151	51.0273	51.0392	51.0471	51.0549	51.0627	51.0692	51.0731	51.0769	51.0808	51.0847	51.0867	51.0885	51.0903	51.092	51.0937	51.0945	51.0952	51.0959	51.0966	51.0973	51.098	51.0983	51.0985	51.0987	51.0989	51.0991	51.0993	51.0995	51.0997
15	49.545	49.7047	49.8543	49.992	50.1192	50.2408	50.35	50.4554	50.5448	50.6329	50.721	50.7671	50.8132	50.8569	50.8874	50.9179	50.9455	50.9658	50.9861	51.0032	51.0166	51.0297	51.0384	51.0471	51.0558	51.0631	51.0675	51.072	51.0764	51.0809	51.0833	51.0854	51.0875	51.0896	51.0916	51.0926	51.0935	51.0944	51.0953	51.0962	51.0971	51.0974	51.0977	51.098	51.0983	51.0985	51.0988	51.0991	51.0994
16	49.5081	49.6682	49.8186	49.9573	50.0855	50.2085	50.3191	50.4261	50.5171	50.6069	50.6967	50.7441	50.7915	50.8366	50.8684	50.9001	50.929	50.9505	50.972	50.9903	51.0047	51.0188	51.0284	51.038	51.0476	51.0556	51.0607	51.0658	51.0709	51.076	51.0788	51.0813	51.0838	51.0863	51.0888	51.09	51.0911	51.0922	51.0933	51.0945	51.0956	51.0961	51.0965	51.0969	51.0973	51.0977	51.0981	51.0985	51.0988
17	49.4712	49.6318	49.7829	49.9225	50.0519	50.1761	50.2882	50.3967	50.4894	50.5809	50.6725	50.7212	50.7698	50.8162	50.8493	50.8824	50.9125	50.9352	50.9579	50.9774	50.9928	51.0079	51.0184	51.0289	51.0393	51.0482	51.0539	51.0596	51.0653	51.071	51.0743	51.0772	51.0801	51.083	51.0859	51.0873	51.0887	51.09	51.0914	51.0928	51.0942	51.0948	51.0953	51.0958	51.0963	51.0968	51.0973	51.0978	51.0983
18	49.4342	49.5954	49.7472	49.8878	50.0183	50.1438	50.2573	50.3673	50.4617	50.555	50.6482	50.6982	50.7482	50.7959	50.8303	50.8646	50.8961	50.92	50.9439	50.9644	50.9809	50.9971	51.0084	51.0198	51.0311	51.0407	51.0471	51.0534	51.0597	51.0661	51.0698	51.0731	51.0764	51.0797	51.083	51.0847	51.0863	51.0879	51.0895	51.0911	51.0928	51.0935	51.0941	51.0947	51.0953	51.0959	51.0966	51.0972	51.0977
19	49.3973	49.559	49.7115	49.853	49.9847	50.1114	50.2264	50.338	50.4341	50.529	50.6239	50.6752	50.7265	50.7755	50.8112	50.8468	50.8796	50.9047	50.9298	50.9515	50.969	50.9862	50.9984	51.0106	51.0229	51.0333	51.0402	51.0472	51.0542	51.0612	51.0653	51.069	51.0727	51.0764	51.0801	51.0821	51.0839	51.0857	51.0876	51.0895	51.0913	51.0922	51.0929	51.0936	51.0944	51.0951	51.0958	51.0965	51.0972
20	49.3604	49.5226	49.6759	49.8183	49.9511	50.0791	50.1955	50.3086	50.4064	50.503	50.5996	50.6522	50.7049	50.7552	50.7921	50.8291	50.8631	50.8894	50.9158	50.9386	50.9571	50.9754	50.9885	51.0015	51.0146	51.0258	51.0334	51.041	51.0486	51.0562	51.0608	51.0649	51.069	51.0732	51.0773	51.0794	51.0815	51.0836	51.0857	51.0878	51.0899	51.0908	51.0917	51.0925	51.0934	51.0942	51.0951	51.0959	51.0967
21	49.3235	49.4862	49.6402	49.7835	49.9175	50.0467	50.1646	50.2792	50.3787	50.477	50.5753	50.6293	50.6832	50.7349	50.7731	50.8113	50.8466	50.8741	50.9017	50.9257	50.9452	50.9645	50.9785	50.9924	51.0064	51.0184	51.0266	51.0348	51.0431	51.0513	51.0563	51.0608	51.0654	51.0699	51.0744	51.0768	51.0791	51.0814	51.0838	51.0861	51.0885	51.0895	51.0905	51.0914	51.0924	51.0934	51.0943	51.0953	51.0961
22	49.2866	49.4498	49.6045	49.7487	49.8839	50.0144	50.1337	50.2499	50.351	50.451	50.5511	50.6063	50.6616	50.7145	50.754	50.7936	50.8301	50.8588	50.8876	50.9127	50.9334	50.9537	50.9685	50.9833	50.9981	51.0109	51.0198	51.0286	51.0375	51.0464	51.0518	51.0567	51.0617	51.0666	51.0715	51.0742	51.0767	51.0793	51.0819	51.0844	51.087	51.0882	51.0893	51.0904	51.0914	51.0925	51.0936	51.0946	51.0956
23	49.2497	49.4134	49.5688	49.714	49.8502	49.982	50.1028	50.2205	50.3233	50.4251	50.5268	50.5833	50.6399	50.6942	50.735	50.7758	50.8136	50.8436	50.8736	50.8998	50.9215	50.9428	50.9585	50.9742	50.9899	51.0035	51.013	51.0225	51.0319	51.0414	51.0473	51.0526	51.058	51.0633	51.0686	51.0715	51.0743	51.0771	51.0799	51.0828	51.0856	51.0869	51.0881	51.0893	51.0904	51.0916	51.0928	51.094	51.095
24	49.2128	49.3769	49.5331	49.6792	49.8166	49.9496	50.0718	50.1911	50.2957	50.3991	50.5025	50.5604	50.6183	50.6738	50.7159	50.758	50.7971	50.8283	50.8595	50.8869	50.9096	50.9319	50.9485	50.9651	50.9817	50.996	51.0062	51.0163	51.0264	51.0365	51.0428	51.0485	51.0543	51.06	51.0658	51.0689	51.0719	51.0749	51.078	51.0811	51.0842	51.0856	51.0869	51.0882	51.0895	51.0908	51.092	51.0933	51.0945
25	49.1759	49.3405	49.4974	49.6445	49.783	49.9173	50.0409	50.1618	50.268	50.3731	50.4782	50.5374	50.5966	50.6535	50.6969	50.7403	50.7806	50.813	50.8454	50.8739	50.8977	50.9211	50.9385	50.956	50.9734	50.9886	50.9993	51.0101	51.0208	51.0316	51.0383	51.0444	51.0506	51.0568	51.0629	51.0663	51.0695	51.0728	51.0761	51.0794	51.0827	51.0843	51.0857	51.0871	51.0885	51.0899	51.0913	51.0927	51.0939
26	49.139	49.3041	49.4617	49.6097	49.7494	49.8849	50.01	50.1324	50.2403	50.3471	50.4539	50.5144	50.5749	50.6331	50.6778	50.7225	50.7641	50.7977	50.8314	50.861	50.8858	50.9102	50.9285	50.9469	50.9652	50.9811	50.9925	51.0039	51.0153	51.0266	51.0338	51.0403	51.0469	51.0535	51.06	51.0636	51.0671	51.0706	51.0742	51.0778	51.0813	51.083	51.0845	51.086	51.0875	51.089	51.0905	51.092	51.0934
27	49.1021	49.2677	49.4261	49.575	49.7158	49.8526	49.9791	50.103	50.2126	50.3211	50.4296	50.4915	50.5533	50.6128	50.6588	50.7047	50.7476	50.7824	50.8173	50.8481	50.8739	50.8994	50.9186	50.9378	50.957	50.9737	50.9857	50.9977	51.0097	51.0217	51.0293	51.0362	51.0432	51.0502	51.0571	51.061	51.0647	51.0685	51.0723	51.0761	51.0799	51.0817	51.0833	51.0849	51.0865	51.0882	51.0898	51.0914	51.0929
28	49.0652	49.2313	49.3904	49.5402	49.6822	49.8202	49.9482	50.0737	50.1849	50.2952	50.4054	50.4685	50.5316	50.5924	50.6397	50.687	50.7311	50.7672	50.8032	50.8352	50.862	50.8885	50.9086	50.9287	50.9487	50.9663	50.9789	50.9915	51.0041	51.0168	51.0248	51.0322	51.0395	51.0469	51.0543	51.0584	51.0623	51.0663	51.0704	51.0744	51.0784	51.0804	51.0821	51.0838	51.0856	51.0873	51.089	51.0908	51.0923
29	49.032	49.1985	49.3582	49.5088	49.6517	49.7909	49.9201	50.0468	50.1596	50.2712	50.3829	50.4471	50.5114	50.5733	50.6217	50.6701	50.7154	50.7525	50.7897	50.8226	50.8504	50.8778	50.8987	50.9195	50.9404	50.9587	50.9719	50.9851	50.9983	51.0115	51.02	51.0277	51.0355	51.0433	51.051	51.0554	51.0595	51.0638	51.0681	51.0724	51.0767	51.0788	51.0806	51.0825	51.0843	51.0862	51.088	51.0899	51.0916
30	49.0135	49.1801	49.34	49.4908	49.634	49.7734	49.903	50.0301	50.1433	50.2554	50.3676	50.4322	50.4969	50.5593	50.6081	50.657	50.7027	50.7404	50.7781	50.8115	50.8398	50.8677	50.8891	50.9105	50.9318	50.9506	50.9642	50.9779	50.9915	51.0052	51.014	51.0221	51.0302	51.0383	51.0464	51.0511	51.0555	51.06	51.0646	51.0692	51.0737	51.076	51.078	51.08	51.082	51.0841	51.0861	51.0881	51.0899
31	48.9951	49.1618	49.3217	49.4727	49.6162	49.756	49.8859	50.0134	50.1271	50.2397	50.3522	50.4173	50.4824	50.5452	50.5945	50.6439	50.6901	50.7283	50.7665	50.8004	50.8292	50.8577	50.8795	50.9014	50.9232	50.9424	50.9565	50.9706	50.9847	50.9988	51.008	51.0164	51.0249	51.0334	51.0418	51.0468	51.0514	51.0562	51.0611	51.0659	51.0707	51.0731	51.0753	51.0775	51.0797	51.0819	51.0841	51.0863	51.0883
32	48.9766	49.1434	49.3035	49.4547	49.5985	49.7385	49.8688	49.9967	50.1108	50.2239	50.3369	50.4024	50.4679	50.5311	50.5809	50.6307	50.6774	50.7161	50.7548	50.7893	50.8187	50.8476	50.8699	50.8923	50.9146	50.9343	50.9488	50.9634	50.9779	50.9924	51.002	51.0108	51.0196	51.0284	51.0373	51.0424	51.0473	51.0524	51.0575	51.0626	51.0677	51.0703	51.0727	51.0751	51.0774	51.0798	51.0822	51.0845	51.0867
33	48.9582	49.125	49.2853	49.4367	49.5807	49.7211	49.8517	49.98	50.0946	50.2081	50.3216	50.3875	50.4534	50.517	50.5673	50.6176	50.6648	50.704	50.7432	50.7782	50.8081	50.8375	50.8604	50.8832	50.906	50.9262	50.9412	50.9561	50.9711	50.9861	50.996	51.0051	51.0143	51.0235	51.0327	51.0381	51.0433	51.0486	51.054	51.0594	51.0648	51.0675	51.0701	51.0726	51.0751	51.0777	51.0802	51.0827	51.085
34	48.9397	49.1067	49.2671	49.4187	49.563	49.7036	49.8346	49.9633	50.0783	50.1923	50.3063	50.3726	50.4389	50.503	50.5537	50.6045	50.6521	50.6919	50.7316	50.7672	50.7975	50.8275	50.8508	50.8741	50.8974	50.9181	50.9335	50.9489	50.9643	50.9797	50.99	50.9995	51.009	51.0186	51.0281	51.0338	51.0392	51.0449	51.0505	51.0561	51.0618	51.0647	51.0674	51.0701	51.0728	51.0755	51.0782	51.0809	51.0834
35	48.9213	49.0883	49.2488	49.4007	49.5452	49.6861	49.8175	49.9466	50.0621	50.1765	50.291	50.3577	50.4244	50.4889	50.5401	50.5913	50.6395	50.6798	50.72	50.7561	50.7869	50.8174	50.8412	50.865	50.8889	50.91	50.9258	50.9417	50.9575	50.9733	50.9839	50.9938	51.0037	51.0136	51.0235	51.0295	51.0352	51.0411	51.047	51.0529	51.0588	51.0619	51.0648	51.0677	51.0705	51.0734	51.0763	51.0791	51.0818
36	48.9029	49.0699	49.2306	49.3826	49.5274	49.6687	49.8004	49.9299	50.0459	50.1608	50.2757	50.3428	50.4099	50.4748	50.5265	50.5782	50.6269	50.6676	50.7084	50.745	50.7763	50.8073	50.8316	50.8559	50.8803	50.9018	50.9181	50.9344	50.9507	50.967	50.9779	50.9882	50.9984	51.0087	51.0189	51.0251	51.0311	51.0373	51.0434	51.0496	51.0558	51.0591	51.0621	51.0652	51.0682	51.0713	51.0743	51.0773	51.0801
37	48.8844	49.0516	49.2124	49.3646	49.5097	49.6512	49.7833	49.9132	50.0296	50.145	50.2603	50.3279	50.3954	50.4607	50.5129	50.5651	50.6142	50.6555	50.6968	50.7339	50.7658	50.7973	50.8221	50.8469	50.8717	50.8937	50.9104	50.9272	50.9439	50.9606	50.9719	50.9825	50.9931	51.0037	51.0143	51.0208	51.027	51.0335	51.0399	51.0464	51.0528	51.0563	51.0595	51.0627	51.0659	51.0691	51.0723	51.0756	51.0785
38	48.866	49.0332	49.1942	49.3466	49.4919	49.6338	49.7662	49.8965	50.0134	50.1292	50.245	50.313	50.381	50.4467	50.4993	50.5519	50.6016	50.6434	50.6852	50.7228	50.7552	50.7872	50.8125	50.8378	50.8631	50.8856	50.9028	50.9199	50.9371	50.9543	50.9659	50.9769	50.9878	50.9988	51.0097	51.0165	51.023	51.0297	51.0364	51.0431	51.0498	51.0535	51.0569	51.0602	51.0636	51.067	51.0704	51.0738	51.0769
39	48.8475	49.0148	49.176	49.3286	49.4742	49.6163	49.7491	49.8798	49.9971	50.1134	50.2297	50.2981	50.3665	50.4326	50.4857	50.5388	50.5889	50.6313	50.6736	50.7117	50.7446	50.7771	50.8029	50.8287	50.8545	50.8775	50.8951	50.9127	50.9303	50.9479	50.9599	50.9712	50.9825	50.9938	51.0051	51.0122	51.0189	51.0259	51.0329	51.0399	51.0468	51.0507	51.0542	51.0578	51.0613	51.0649	51.0684	51.072	51.0752
40	48.8291	48.9965	49.1577	49.3105	49.4564	49.5989	49.7321	49.8631	49.9809	50.0976	50.2144	50.2832	50.352	50.4185	50.4721	50.5257	50.5763	50.6192	50.662	50.7006	50.734	50.767	50.7933	50.8196	50.8459	50.8694	50.8874	50.9054	50.9235	50.9415	50.9539	50.9656	50.9772	50.9889	51.0005	51.0078	51.0148	51.0221	51.0293	51.0366	51.0439	51.0479	51.0516	51.0553	51.059	51.0627	51.0665	51.0702	51.0736
41	48.8106	48.9781	49.1395	49.2925	49.4387	49.5814	49.715	49.8464	49.9647	50.0819	50.1991	50.2683	50.3375	50.4044	50.4585	50.5126	50.5636	50.607	50.6504	50.6895	50.7235	50.757	50.7838	50.8105	50.8373	50.8612	50.8797	50.8982	50.9167	50.9352	50.9479	50.9599	50.9719	50.9839	50.9959	51.0035	51.0108	51.0183	51.0258	51.0333	51.0409	51.0451	51.049	51.0528	51.0567	51.0606	51.0645	51.0684	51.072
42	48.7922	48.9597	49.1213	49.2745	49.4209	49.564	49.6979	49.8297	49.9484	50.0661	50.1837	50.2534	50.323	50.3904	50.4449	50.4994	50.551	50.5949	50.6388	50.6785	50.7129	50.7469	50.7742	50.8014	50.8287	50.8531	50.872	50.891	50.9099	50.9288	50.9419	50.9543	50.9666	50.979	50.9913	50.9992	51.0067	51.0145	51.0223	51.0301	51.0379	51.0423	51.0463	51.0504	51.0544	51.0585	51.0625	51.0666	51.0703
43	48.7738	48.9414	49.1031	49.2565	49.4032	49.5465	49.6808	49.813	49.9322	50.0503	50.1684	50.2385	50.3085	50.3763	50.4313	50.4863	50.5383	50.5828	50.6272	50.6674	50.7023	50.7368	50.7646	50.7924	50.8201	50.845	50.8644	50.8837	50.9031	50.9224	50.9359	50.9486	50.9613	50.974	50.9868	50.9949	51.0026	51.0107	51.0188	51.0268	51.0349	51.0394	51.0437	51.0479	51.0521	51.0563	51.0606	51.0648	51.0687
44	48.7553	48.923	49.0848	49.2385	49.3854	49.5291	49.6637	49.7963	49.9159	50.0345	50.1531	50.2235	50.294	50.3622	50.4177	50.4732	50.5257	50.5707	50.6156	50.6563	50.6917	50.7268	50.755	50.7833	50.8115	50.8369	50.8567	50.8765	50.8963	50.9161	50.9299	50.943	50.956	50.9691	50.9822	50.9905	50.9986	51.0069	51.0152	51.0236	51.0319	51.0366	51.041	51.0454	51.0498	51.0542	51.0586	51.063	51.0671
45	48.7369	48.9047	49.0666	49.2204	49.3677	49.5116	49.6466	49.7796	49.8997	50.0187	50.1378	50.2086	50.2795	50.3481	50.4041	50.46	50.5131	50.5585	50.604	50.6452	50.6811	50.7167	50.7454	50.7742	50.8029	50.8288	50.849	50.8692	50.8895	50.9097	50.9239	50.9373	50.9507	50.9641	50.9776	50.9862	50.9945	51.0031	51.0117	51.0203	51.0289	51.0338	51.0384	51.043	51.0475	51.0521	51.0566	51.0612	51.0654
46	48.7184	48.8863	49.0484	49.2024	49.3499	49.4942	49.6295	49.763	49.8835	50.003	50.1225	50.1937	50.265	50.3341	50.3905	50.4469	50.5004	50.5464	50.5924	50.6341	50.6706	50.7066	50.7359	50.7651	50.7943	50.8207	50.8413	50.862	50.8827	50.9033	50.9179	50.9317	50.9454	50.9592	50.973	50.9819	50.9904	50.9993	51.0082	51.0171	51.0259	51.031	51.0358	51.0405	51.0452	51.05	51.0547	51.0594	51.0638
47	48.7	48.8679	49.0302	49.1844	49.3321	49.4767	49.6124	49.7463	49.8672	49.9872	50.1072	50.1788	50.2505	50.32	50.3769	50.4338	50.4878	50.5343	50.5808	50.623	50.66	50.6966	50.7263	50.756	50.7857	50.8125	50.8336	50.8547	50.8759	50.897	50.9119	50.926	50.9401	50.9542	50.9684	50.9776	50.9864	50.9955	51.0047	51.0138	51.023	51.0282	51.0331	51.038	51.0429	51.0478	51.0527	51.0576	51.0622
48	48.6815	48.8496	49.012	49.1664	49.3144	49.4592	49.5953	49.7296	49.851	49.9714	50.0918	50.1639	50.236	50.3059	50.3633	50.4206	50.4751	50.5222	50.5692	50.6119	50.6494	50.6865	50.7167	50.7469	50.7771	50.8044	50.826	50.8475	50.8691	50.8906	50.9059	50.9204	50.9348	50.9493	50.9638	50.9732	50.9823	50.9917	51.0011	51.0106	51.02	51.0254	51.0305	51.0355	51.0406	51.0457	51.0508	51.0558	51.0605
49	48.6631	48.8312	48.9937	49.1484	49.2966	49.4418	49.5782	49.7129	49.8347	49.9556	50.0765	50.149	50.2215	50.2918	50.3497	50.4075	50.4625	50.51	50.5576	50.6008	50.6388	50.6764	50.7071	50.7378	50.7685	50.7963	50.8183	50.8403	50.8623	50.8842	50.8999	50.9147	50.9295	50.9443	50.9592	50.9689	50.9782	50.9879	50.9976	51.0073	51.017	51.0226	51.0278	51.0331	51.0383	51.0436	51.0488	51.054	51.0589
50	48.6447	48.8128	48.9755	49.1303	49.2789	49.4243	49.5611	49.6962	49.8185	49.9398	50.0612	50.1341	50.207	50.2778	50.3361	50.3944	50.4498	50.4979	50.546	50.5898	50.6282	50.6664	50.6976	50.7288	50.76	50.7882	50.8106	50.833	50.8554	50.8779	50.8939	50.9091	50.9242	50.9394	50.9546	50.9646	50.9742	50.9841	50.9941	51.004	51.014	51.0198	51.0252	51.0306	51.036	51.0414	51.0468	51.0522	51.0573
51	48.6262	48.7945	48.9573	49.1123	49.2611	49.4069	49.544	49.6795	49.8022	49.9241	50.0459	50.1192	50.1925	50.2637	50.3225	50.3812	50.4372	50.4858	50.5344	50.5787	50.6177	50.6563	50.688	50.7197	50.7514	50.7801	50.8029	50.8258	50.8486	50.8715	50.8879	50.9034	50.9189	50.9345	50.95	50.9603	50.9701	50.9803	50.9906	51.0008	51.011	51.017	51.0226	51.0281	51.0337	51.0393	51.0449	51.0505	51.0556
52	48.6078	48.7761	48.9391	49.0943	49.2434	49.3894	49.5269	49.6628	49.786	49.9083	50.0306	50.1043	50.178	50.2496	50.3089	50.3681	50.4245	50.4737	50.5228	50.5676	50.6071	50.6462	50.6784	50.7106	50.7428	50.7719	50.7952	50.8185	50.8418	50.8651	50.8819	50.8977	50.9136	50.9295	50.9454	50.9559	50.966	50.9765	50.987	50.9975	51.008	51.0142	51.0199	51.0257	51.0314	51.0372	51.0429	51.0487	51.054
53	48.5893	48.7577	48.9208	49.0763	49.2256	49.372	49.5099	49.6461	49.7698	49.8925	50.0152	50.0894	50.1635	50.2355	50.2953	50.355	50.4119	50.4615	50.5112	50.5565	50.5965	50.6361	50.6688	50.7015	50.7342	50.7638	50.7876	50.8113	50.835	50.8588	50.8759	50.8921	50.9083	50.9246	50.9408	50.9516	50.962	50.9727	50.9835	50.9943	51.005	51.0114	51.0173	51.0232	51.0291	51.035	51.041	51.0469	51.0524
54	48.5709	48.7394	48.9026	49.0583	49.2079	49.3545	49.4928	49.6294	49.7535	49.8767	49.9999	50.0745	50.149	50.2215	50.2817	50.3419	50.3993	50.4494	50.4996	50.5454	50.5859	50.6261	50.6592	50.6924	50.7256	50.7557	50.7799	50.8041	50.8282	50.8524	50.8699	50.8864	50.903	50.9196	50.9363	50.9473	50.9579	50.9689	50.98	50.991	51.0021	51.0086	51.0146	51.0207	51.0268	51.0329	51.039	51.0451	51.0507
55	48.5524	48.721	48.8844	49.0402	49.1901	49.3371	49.4757	49.6127	49.7373	49.8609	49.9846	50.0596	50.1345	50.2074	50.2681	50.3287	50.3866	50.4373	50.488	50.5343	50.5754	50.616	50.6497	50.6833	50.717	50.7476	50.7722	50.7968	50.8214	50.846	50.8639	50.8808	50.8977	50.9147	50.9317	50.9429	50.9538	50.9651	50.9764	50.9878	50.9991	51.0057	51.012	51.0183	51.0245	51.0308	51.037	51.0433	51.0491
56	48.534	48.7026	48.8662	49.0222	49.1723	49.3196	49.4586	49.596	49.721	49.8452	49.9693	50.0447	50.12	50.1933	50.2545	50.3156	50.374	50.4252	50.4764	50.5232	50.5648	50.6059	50.6401	50.6742	50.7084	50.7395	50.7645	50.7896	50.8146	50.8397	50.8579	50.8751	50.8924	50.9097	50.9271	50.9386	50.9498	50.9613	50.9729	50.9845	50.9961	51.0029	51.0094	51.0158	51.0222	51.0286	51.0351	51.0415	51.0475
57	48.5155	48.6843	48.848	49.0042	49.1546	49.3022	49.4415	49.5793	49.7048	49.8294	49.954	50.0298	50.1055	50.1792	50.2409	50.3025	50.3613	50.4131	50.4648	50.5122	50.5542	50.5959	50.6305	50.6652	50.6998	50.7313	50.7568	50.7823	50.8078	50.8333	50.8519	50.8695	50.8871	50.9048	50.9225	50.9343	50.9457	50.9575	50.9694	50.9812	50.9931	51.0001	51.0067	51.0133	51.0199	51.0265	51.0331	51.0397	51.0459
58	48.5008	48.6695	48.8333	48.9896	49.1402	49.288	49.4276	49.5656	49.6914	49.8163	49.9412	50.0173	50.0934	50.1674	50.2293	50.2913	50.3505	50.4026	50.4547	50.5024	50.5449	50.5869	50.6219	50.657	50.692	50.7239	50.7497	50.7756	50.8014	50.8272	50.8461	50.864	50.8819	50.8998	50.9178	50.9299	50.9415	50.9536	50.9657	50.9778	50.9898	50.997	51.0038	51.0105	51.0173	51.0241	51.0308	51.0376	51.0439
59	48.4915	48.6602	48.824	48.9803	49.1309	49.2787	49.4184	49.5565	49.6824	49.8074	49.9324	50.0085	50.0847	50.1588	50.2209	50.283	50.3423	50.3946	50.4469	50.4948	50.5374	50.5796	50.6149	50.6501	50.6853	50.7174	50.7434	50.7695	50.7955	50.8216	50.8406	50.8587	50.8768	50.8949	50.9131	50.9254	50.9372	50.9494	50.9617	50.9739	50.9862	50.9935	51.0004	51.0073	51.0142	51.0211	51.028	51.0349	51.0413
60	48.4822	48.6509	48.8146	48.971	49.1216	49.2695	49.4092	49.5473	49.6733	49.7984	49.9235	49.9998	50.076	50.1502	50.2125	50.2747	50.3342	50.3866	50.4391	50.4872	50.5299	50.5724	50.6078	50.6432	50.6786	50.7109	50.7371	50.7634	50.7896	50.8159	50.8351	50.8534	50.8717	50.89	50.9084	50.9208	50.9328	50.9452	50.9577	50.9701	50.9825	50.99	50.9971	51.0041	51.0111	51.0181	51.0252	51.0322	51.0388
61	48.4729	48.6416	48.8053	48.9617	49.1123	49.2602	49.4	49.5382	49.6643	49.7895	49.9146	49.991	50.0674	50.1417	50.204	50.2664	50.326	50.3786	50.4312	50.4795	50.5225	50.5651	50.6007	50.6363	50.6719	50.7044	50.7309	50.7573	50.7838	50.8102	50.8296	50.8481	50.8666	50.8851	50.9037	50.9163	50.9284	50.941	50.9536	50.9663	50.9789	50.9865	50.9937	51.0009	51.008	51.0152	51.0224	51.0295	51.0363
62	48.4636	48.6322	48.796	48.9524	49.1031	49.251	49.3908	49.5291	49.6553	49.7805	49.9058	49.9822	50.0587	50.1331	50.1956	50.2581	50.3179	50.3706	50.4234	50.4719	50.515	50.5578	50.5936	50.6294	50.6652	50.6979	50.7246	50.7512	50.7779	50.8045	50.8242	50.8428	50.8615	50.8802	50.899	50.9118	50.9241	50.9368	50.9496	50.9624	50.9752	50.983	50.9903	50.9976	51.0049	51.0122	51.0196	51.0269	51.0337
63	48.4543	48.6229	48.7867	48.943	49.0938	49.2417	49.3816	49.5199	49.6462	49.7716	49.8969	49.9735	50.05	50.1245	50.1872	50.2498	50.3097	50.3627	50.4156	50.4642	50.5076	50.5505	50.5865	50.6225	50.6585	50.6914	50.7183	50.7451	50.772	50.7989	50.8187	50.8375	50.8564	50.8753	50.8943	50.9072	50.9197	50.9327	50.9456	50.9586	50.9716	50.9795	50.9869	50.9944	51.0018	51.0093	51.0167	51.0242	51.0312
64	48.445	48.6136	48.7773	48.9337	49.0845	49.2325	49.3724	49.5108	49.6372	49.7626	49.8881	49.9647	50.0414	50.116	50.1787	50.2415	50.3016	50.3547	50.4078	50.4566	50.5001	50.5433	50.5795	50.6157	50.6519	50.6849	50.712	50.7391	50.7661	50.7932	50.8132	50.8323	50.8513	50.8704	50.8896	50.9027	50.9153	50.9285	50.9416	50.9548	50.9679	50.976	50.9836	50.9912	50.9988	51.0063	51.0139	51.0215	51.0287
65	48.4357	48.6043	48.768	48.9244	49.0752	49.2232	49.3632	49.5017	49.6281	49.7537	49.8792	49.9559	50.0327	50.1074	50.1703	50.2332	50.2934	50.3467	50.4	50.449	50.4927	50.536	50.5724	50.6088	50.6452	50.6785	50.7057	50.733	50.7603	50.7875	50.8077	50.827	50.8462	50.8655	50.8849	50.8981	50.911	50.9243	50.9376	50.9509	50.9643	50.9725	50.9802	50.9879	50.9957	51.0034	51.0111	51.0189	51.0261
66	48.4264	48.595	48.7587	48.9151	49.0659	49.214	49.354	49.4925	49.6191	49.7447	49.8703	49.9472	50.024	50.0989	50.1619	50.2249	50.2853	50.3387	50.3922	50.4413	50.4852	50.5287	50.5653	50.6019	50.6385	50.672	50.6994	50.7269	50.7544	50.7818	50.8022	50.8217	50.8411	50.8606	50.8802	50.8936	50.9066	50.9201	50.9336	50.9471	50.9606	50.969	50.9768	50.9847	50.9926	51.0004	51.0083	51.0162	51.0236
67	48.4171	48.5856	48.7493	48.9058	49.0566	49.2047	49.3448	49.4834	49.61	49.7357	49.8615	49.9384	50.0154	50.0903	50.1535	50.2166	50.2771	50.3307	50.3844	50.4337	50.4777	50.5214	50.5582	50.595	50.6318	50.6655	50.6932	50.7208	50.7485	50.7762	50.7968	50.8164	50.836	50.8557	50.8755	50.8891	50.9022	50.9159	50.9296	50.9433	50.957	50.9654	50.9735	50.9815	50.9895	50.9975	51.0055	51.0135	51.021
68	48.4078	48.5763	48.74	48.8965	49.0473	49.1954	49.3356	49.4743	49.601	49.7268	49.8526	49.9296	50.0067	50.0817	50.145	50.2083	50.269	50.3227	50.3765	50.426	50.4703	50.5142	50.5511	50.5881	50.6251	50.659	50.6869	50.7147	50.7426	50.7705	50.7913	50.8111	50.8309	50.8508	50.8708	50.8845	50.8979	50.9117	50.9256	50.9394	50.9533	50.9619	50.9701	50.9782	50.9864	50.9945	51.0027	51.0108	51.0185
69	48.3985	48.567	48.7307	48.8871	49.038	49.1862	49.3264	49.4651	49.5919	49.7178	49.8437	49.9209	49.998	50.0732	50.1366	50.2	50.2608	50.3148	50.3687	50.4184	50.4628	50.5069	50.5441	50.5812	50.6184	50.6525	50.6806	50.7087	50.7367	50.7648	50.7858	50.8058	50.8258	50.8459	50.8661	50.88	50.8935	50.9075	50.9216	50.9356	50.9497	50.9584	50.9667	50.975	50.9833	50.9916	50.9999	51.0082	51.016
70	48.3892	48.5577	48.7214	48.8778	49.0287	49.1769	49.3172	49.456	49.5829	49.7089	49.8349	49.9121	49.9894	50.0646	50.1282	50.1917	50.2526	50.3068	50.3609	50.4108	50.4554	50.4996	50.537	50.5744	50.6117	50.646	50.6743	50.7026	50.7309	50.7592	50.7803	50.8005	50.8207	50.841	50.8614	50.8755	50.8891	50.9033	50.9176	50.9318	50.946	50.9549	50.9633	50.9718	50.9802	50.9886	50.9971	51.0055	51.0134
71	48.3799	48.5484	48.712	48.8685	49.0194	49.1677	49.308	49.4469	49.5739	49.6999	49.826	49.9033	49.9807	50.056	50.1197	50.1834	50.2445	50.2988	50.3531	50.4031	50.4479	50.4923	50.5299	50.5675	50.605	50.6395	50.668	50.6965	50.725	50.7535	50.7748	50.7952	50.8156	50.8361	50.8567	50.8709	50.8848	50.8992	50.9136	50.928	50.9424	50.9514	50.96	50.9685	50.9771	50.9857	50.9943	51.0028	51.0109
72	48.3706	48.539	48.7027	48.8592	49.0101	49.1584	49.2988	49.4377	49.5648	49.691	49.8171	49.8946	49.972	50.0475	50.1113	50.1751	50.2363	50.2908	50.3453	50.3955	50.4404	50.4851	50.5228	50.5606	50.5984	50.633	50.6617	50.6904	50.7191	50.7478	50.7694	50.79	50.8105	50.8312	50.852	50.8664	50.8804	50.895	50.9095	50.9241	50.9387	50.9479	50.9566	50.9653	50.974	50.9827	50.9914	51.0002	51.0084
73	48.3613	48.5297	48.6934	48.8499	49.0008	49.1492	49.2896	49.4286	49.5558	49.682	49.8083	49.8858	49.9634	50.0389	50.1029	50.1668	50.2282	50.2828	50.3375	50.3878	50.433	50.4778	50.5157	50.5537	50.5917	50.6265	50.6554	50.6843	50.7132	50.7421	50.7639	50.7847	50.8054	50.8263	50.8472	50.8619	50.8761	50.8908	50.9055	50.9203	50.935	50.9444	50.9532	50.9621	50.9709	50.9798	50.9886	50.9975	51.0058
74	48.352	48.5204	48.684	48.8405	48.9915	49.1399	49.2804	49.4195	49.5467	49.6731	49.7994	49.877	49.9547	50.0304	50.0944	50.1585	50.22	50.2748	50.3296	50.3802	50.4255	50.4705	50.5087	50.5468	50.585	50.6201	50.6492	50.6783	50.7074	50.7365	50.7584	50.7794	50.8003	50.8214	50.8425	50.8573	50.8717	50.8866	50.9015	50.9165	50.9314	50.9409	50.9499	50.9589	50.9678	50.9768	50.9858	50.9948	51.0033
75	48.3427	48.5111	48.6747	48.8312	48.9823	49.1307	49.2712	49.4103	49.5377	49.6641	49.7905	49.8683	49.946	50.0218	50.086	50.1502	50.2119	50.2669	50.3218	50.3725	50.4181	50.4632	50.5016	50.5399	50.5783	50.6136	50.6429	50.6722	50.7015	50.7308	50.7529	50.7741	50.7953	50.8165	50.8378	50.8528	50.8673	50.8824	50.8975	50.9126	50.9277	50.9374	50.9465	50.9556	50.9648	50.9739	50.983	50.9921	51.0008
76	48.3334	48.5017	48.6654	48.8219	48.973	49.1214	49.262	49.4012	49.5286	49.6551	49.7817	49.8595	49.9374	50.0132	50.0776	50.1419	50.2037	50.2589	50.314	50.3649	50.4106	50.456	50.4945	50.5331	50.5716	50.6071	50.6366	50.6661	50.6956	50.7251	50.7474	50.7688	50.7902	50.8116	50.8331	50.8483	50.863	50.8782	50.8935	50.9088	50.9241	50.9339	50.9431	50.9524	50.9617	50.9709	50.9802	50.9895	50.9982
77	48.3242	48.4924	48.6561	48.8126	48.9637	49.1121	49.2528	49.3921	49.5196	49.6462	49.7728	49.8508	49.9287	50.0047	50.0692	50.1337	50.1956	50.2509	50.3062	50.3573	50.4032	50.4487	50.4874	50.5262	50.5649	50.6006	50.6303	50.66	50.6897	50.7194	50.742	50.7635	50.7851	50.8067	50.8284	50.8437	50.8586	50.874	50.8895	50.905	50.9204	50.9303	50.9398	50.9492	50.9586	50.968	50.9774	50.9868	50.9957
78	48.3149	48.4831	48.6467	48.8033	48.9544	49.1029	49.2436	49.3829	49.5105	49.6372	49.7639	49.842	49.92	49.9961	50.0607	50.1254	50.1874	50.2429	50.2984	50.3496	50.3957	50.4414	50.4804	50.5193	50.5582	50.5941	50.624	50.6539	50.6839	50.7138	50.7365	50.7582	50.78	50.8018	50.8237	50.8392	50.8542	50.8699	50.8855	50.9011	50.9168	50.9268	50.9364	50.9459	50.9555	50.965	50.9746	50.9841	50.9932
79	48.3056	48.4738	48.6374	48.7939	48.9451	49.0936	49.2344	49.3738	49.5015	49.6283	49.7551	49.8332	49.9114	49.9875	50.0523	50.1171	50.1793	50.2349	50.2906	50.342	50.3882	50.4341	50.4733	50.5124	50.5515	50.5876	50.6177	50.6479	50.678	50.7081	50.731	50.7529	50.7749	50.7969	50.819	50.8347	50.8499	50.8657	50.8815	50.8973	50.9131	50.9233	50.933	50.9427	50.9524	50.9621	50.9718	50.9815	50.9906
80	48.2963	48.4645	48.6281	48.7846	48.9358	49.0844	49.2252	49.3647	49.4924	49.6193	49.7462	49.8245	49.9027	49.979	50.0439	50.1088	50.1711	50.2269	50.2828	50.3343	50.3808	50.4269	50.4662	50.5055	50.5449	50.5811	50.6115	50.6418	50.6721	50.7024	50.7255	50.7477	50.7698	50.792	50.8143	50.8301	50.8455	50.8615	50.8775	50.8935	50.9095	50.9198	50.9296	50.9395	50.9493	50.9591	50.969	50.9788	50.9881
81	48.287	48.4551	48.6187	48.7753	48.9265	49.0751	49.216	49.3555	49.4834	49.6104	49.7373	49.8157	49.894	49.9704	50.0354	50.1005	50.163	50.219	50.2749	50.3267	50.3733	50.4196	50.4591	50.4986	50.5382	50.5746	50.6052	50.6357	50.6662	50.6968	50.7201	50.7424	50.7647	50.7871	50.8096	50.8256	50.8411	50.8573	50.8735	50.8896	50.9058	50.9163	50.9263	50.9362	50.9462	50.9562	50.9661	50.9761	50.9856
82	48.2777	48.4458	48.6094	48.766	48.9172	49.0659	49.2068	49.3464	49.4744	49.6014	49.7285	49.8069	49.8854	49.9618	50.027	50.0922	50.1548	50.211	50.2671	50.3191	50.3659	50.4123	50.452	50.4918	50.5315	50.5682	50.5989	50.6296	50.6604	50.6911	50.7146	50.7371	50.7596	50.7822	50.8049	50.8211	50.8368	50.8531	50.8695	50.8858	50.9022	50.9128	50.9229	50.933	50.9431	50.9532	50.9633	50.9734	50.983
83	48.2684	48.4365	48.6001	48.7567	48.9079	49.0566	49.1976	49.3373	49.4653	49.5925	49.7196	49.7982	49.8767	49.9533	50.0186	50.0839	50.1467	50.203	50.2593	50.3114	50.3584	50.405	50.445	50.4849	50.5248	50.5617	50.5926	50.6235	50.6545	50.6854	50.7091	50.7318	50.7545	50.7773	50.8002	50.8165	50.8324	50.8489	50.8654	50.882	50.8985	50.9093	50.9195	50.9298	50.94	50.9503	50.9605	50.9708	50.9805
84	48.2591	48.4272	48.5908	48.7473	48.8986	49.0474	49.1884	49.3281	49.4563	49.5835	49.7107	49.7894	49.868	49.9447	50.0102	50.0756	50.1385	50.195	50.2515	50.3038	50.3509	50.3978	50.4379	50.478	50.5181	50.5552	50.5863	50.6175	50.6486	50.6797	50.7036	50.7265	50.7494	50.7724	50.7955	50.812	50.828	50.8447	50.8614	50.8781	50.8949	50.9058	50.9162	50.9265	50.9369	50.9473	50.9577	50.9681	50.978
85	48.2498	48.4179	48.5814	48.738	48.8893	49.0381	49.1792	49.319	49.4472	49.5745	49.7019	49.7806	49.8594	49.9362	50.0017	50.0673	50.1304	50.187	50.2437	50.2961	50.3435	50.3905	50.4308	50.4711	50.5114	50.5487	50.58	50.6114	50.6427	50.6741	50.6981	50.7212	50.7443	50.7675	50.7908	50.8075	50.8237	50.8405	50.8574	50.8743	50.8912	50.9023	50.9128	50.9233	50.9338	50.9444	50.9549	50.9654	50.9754
86	48.2405	48.4085	48.5721	48.7287	48.88	49.0289	49.17	49.3099	49.4382	49.5656	49.693	49.7719	49.8507	49.9276	49.9933	50.059	50.1222	50.179	50.2359	50.2885	50.336	50.3832	50.4237	50.4642	50.5047	50.5422	50.5737	50.6053	50.6368	50.6684	50.6927	50.7159	50.7392	50.7626	50.7861	50.8029	50.8193	50.8364	50.8534	50.8705	50.8875	50.8987	50.9094	50.9201	50.9307	50.9414	50.9521	50.9628	50.9729
87	48.2312	48.3992	48.5628	48.7194	48.8708	49.0196	49.1608	49.3007	49.4291	49.5566	49.6842	49.7631	49.842	49.919	49.9849	50.0507	50.1141	50.1711	50.2281	50.2809	50.3286	50.3759	50.4166	50.4573	50.498	50.5357	50.5675	50.5992	50.631	50.6627	50.6872	50.7106	50.7341	50.7577	50.7814	50.7984	50.8149	50.8322	50.8494	50.8667	50.8839	50.8952	50.906	50.9169	50.9277	50.9385	50.9493	50.9601	50.9704
88	48.2219	48.3899	48.5534	48.7101	48.8615	49.0103	49.1516	49.2916	49.4201	49.5477	49.6753	49.7543	49.8334	49.9105	49.9764	50.0424	50.1059	50.1631	50.2202	50.2732	50.3211	50.3687	50.4096	50.4505	50.4914	50.5292	50.5612	50.5931	50.6251	50.657	50.6817	50.7054	50.729	50.7528	50.7766	50.7939	50.8106	50.828	50.8454	50.8628	50.8802	50.8917	50.9027	50.9136	50.9246	50.9355	50.9465	50.9574	50.9678
89	48.2126	48.3806	48.5441	48.7007	48.8522	49.0011	49.1424	49.2825	49.411	49.5387	49.6664	49.7456	49.8247	49.9019	49.968	50.0341	50.0978	50.1551	50.2124	50.2656	50.3136	50.3614	50.4025	50.4436	50.4847	50.5227	50.5549	50.5871	50.6192	50.6514	50.6762	50.7001	50.7239	50.7479	50.7719	50.7893	50.8062	50.8238	50.8414	50.859	50.8766	50.8882	50.8993	50.9104	50.9215	50.9326	50.9436	50.9547	50.9653
90	48.2033	48.3713	48.5348	48.6914	48.8429	48.9918	49.1332	49.2733	49.402	49.5298	49.6576	49.7368	49.816	49.8933	49.9596	50.0258	50.0896	50.1471	50.2046	50.2579	50.3062	50.3541	50.3954	50.4367	50.478	50.5162	50.5486	50.581	50.6133	50.6457	50.6707	50.6948	50.7188	50.743	50.7672	50.7848	50.8019	50.8196	50.8374	50.8552	50.8729	50.8847	50.8959	50.9072	50.9184	50.9296	50.9408	50.9521	50.9628
91	48.194	48.3619	48.5255	48.6821	48.8336	48.9826	49.124	49.2642	49.3929	49.5208	49.6487	49.728	49.8074	49.8848	49.9511	50.0175	50.0815	50.1391	50.1968	50.2503	50.2987	50.3468	50.3883	50.4298	50.4713	50.5098	50.5423	50.5749	50.6075	50.64	50.6653	50.6895	50.7137	50.7381	50.7625	50.7802	50.7975	50.8154	50.8334	50.8513	50.8693	50.8812	50.8926	50.9039	50.9153	50.9267	50.938	50.9494	50.9602
92	48.1847	48.3526	48.5161	48.6728	48.8243	48.9733	49.1148	49.2551	49.3839	49.5119	49.6398	49.7193	49.7987	49.8762	49.9427	50.0092	50.0733	50.1311	50.189	50.2427	50.2913	50.3396	50.3812	50.4229	50.4646	50.5033	50.536	50.5688	50.6016	50.6344	50.6598	50.6842	50.7086	50.7332	50.7578	50.7757	50.7931	50.8112	50.8294	50.8475	50.8656	50.8777	50.8892	50.9007	50.9122	50.9237	50.9352	50.9467	50.9577
93	48.1754	48.3433	48.5068	48.6635	48.815	48.9641	49.1056	49.2459	49.3749	49.5029	49.631	49.7105	49.79	49.8677	49.9343	50.0009	50.0651	50.1232	50.1812	50.235	50.2838	50.3323	50.3742	50.416	50.4579	50.4968	50.5298	50.5627	50.5957	50.6287	50.6543	50.6789	50.7035	50.7283	50.7531	50.7712	50.7888	50.8071	50.8254	50.8437	50.862	50.8742	50.8858	50.8975	50.9091	50.9208	50.9324	50.944	50.9552
94	48.1661	48.334	48.4975	48.6541	48.8057	48.9548	49.0964	49.2368	49.3658	49.494	49.6221	49.7017	49.7814	49.8591	49.9259	49.9926	50.057	50.1152	50.1733	50.2274	50.2764	50.325	50.3671	50.4092	50.4512	50.4903	50.5235	50.5567	50.5898	50.623	50.6488	50.6736	50.6984	50.7234	50.7484	50.7666	50.7844	50.8029	50.8214	50.8398	50.8583	50.8707	50.8824	50.8942	50.906	50.9178	50.9296	50.9414	50.9526
95	48.1568	48.3247	48.4881	48.6448	48.7964	48.9456	49.0872	49.2277	49.3568	49.485	49.6132	49.693	49.7727	49.8505	49.9174	49.9843	50.0488	50.1072	50.1655	50.2197	50.2689	50.3177	50.36	50.4023	50.4445	50.4838	50.5172	50.5506	50.584	50.6173	50.6433	50.6683	50.6933	50.7185	50.7437	50.7621	50.78	50.7987	50.8173	50.836	50.8547	50.8672	50.8791	50.891	50.9029	50.9149	50.9268	50.9387	50.9501
96	48.1475	48.3153	48.4788	48.6355	48.7871	48.9363	49.078	49.2185	49.3477	49.476	49.6044	49.6842	49.764	49.842	49.909	49.976	50.0407	50.0992	50.1577	50.2121	50.2614	50.3105	50.3529	50.3954	50.4379	50.4773	50.5109	50.5445	50.5781	50.6117	50.6379	50.663	50.6882	50.7136	50.739	50.7576	50.7757	50.7945	50.8133	50.8322	50.851	50.8636	50.8757	50.8878	50.8998	50.9119	50.924	50.936	50.9476
97	48.1382	48.306	48.4695	48.6262	48.7778	48.9271	49.0688	49.2094	49.3387	49.4671	49.5955	49.6754	49.7554	49.8334	49.9006	49.9677	50.0325	50.0912	50.1499	50.2045	50.254	50.3032	50.3458	50.3885	50.4312	50.4708	50.5046	50.5384	50.5722	50.606	50.6324	50.6578	50.6831	50.7087	50.7343	50.753	50.7713	50.7903	50.8093	50.8283	50.8474	50.8601	50.8723	50.8845	50.8967	50.909	50.9212	50.9334	50.945
98	48.1289	48.2967	48.4602	48.6169	48.7685	48.9178	49.0596	49.2003	49.3296	49.4581	49.5866	49.6667	49.7467	49.8248	49.8921	49.9594	50.0244	50.0832	50.1421	50.1968	50.2465	50.2959	50.3388	50.3816	50.4245	50.4643	50.4983	50.5323	50.5663	50.6003	50.6269	50.6525	50.678	50.7038	50.7296	50.7485	50.7669	50.7861	50.8053	50.8245	50.8437	50.8566	50.869	50.8813	50.8937	50.906	50.9183	50.9307	50.9425
99	48.1197	48.2874	48.4508	48.6076	48.7592	48.9085	49.0504	49.1911	49.3206	49.4492	49.5778	49.6579	49.738	49.8163	49.8837	49.9512	50.0162	50.0753	50.1343	50.1892	50.2391	50.2886	50.3317	50.3747	50.4178	50.4578	50.492	50.5262	50.5604	50.5947	50.6214	50.6472	50.673	50.6989	50.7249	50.744	50.7626	50.7819	50.8013	50.8207	50.84	50.8531	50.8656	50.8781	50.8906	50.903	50.9155	50.928	50.9399
100	48.1104	48.2781	48.4415	48.5982	48.75	48.8993	49.0412	49.182	49.3115	49.4402	49.5689	49.6491	49.7293	49.8077	49.8753	49.9429	50.0081	50.0673	50.1265	50.1815	50.2316	50.2814	50.3246	50.3679	50.4111	50.4514	50.4858	50.5202	50.5546	50.589	50.6159	50.6419	50.6679	50.694	50.7202	50.7394	50.7582	50.7777	50.7973	50.8168	50.8364	50.8496	50.8622	50.8748	50.8875	50.9001	50.9127	50.9253	50.9374
101	48.1011	48.2687	48.4322	48.5889	48.7407	48.89	49.032	49.1729	49.3025	49.4313	49.56	49.6404	49.7207	49.7991	49.8669	49.9346	49.9999	50.0593	50.1186	50.1739	50.2241	50.2741	50.3175	50.361	50.4044	50.4449	50.4795	50.5141	50.5487	50.5833	50.6105	50.6366	50.6628	50.6891	50.7155	50.7349	50.7538	50.7736	50.7933	50.813	50.8327	50.8461	50.8589	50.8716	50.8844	50.8971	50.9099	50.9227	50.9349
102	48.0918	48.2594	48.4229	48.5796	48.7314	48.8808	49.0228	49.1637	49.2934	49.4223	49.5512	49.6316	49.712	49.7906	49.8584	49.9263	49.9918	50.0513	50.1108	50.1663	50.2167	50.2668	50.3105	50.3541	50.3977	50.4384	50.4732	50.508	50.5428	50.5776	50.605	50.6313	50.6577	50.6841	50.7108	50.7304	50.7495	50.7694	50.7893	50.8092	50.8291	50.8426	50.8555	50.8684	50.8813	50.8942	50.9071	50.92	50.9323
103	48.0825	48.2501	48.4135	48.5703	48.7221	48.8715	49.0136	49.1546	49.2844	49.4134	49.5423	49.6228	49.7033	49.782	49.85	49.918	49.9836	50.0433	50.103	50.1586	50.2092	50.2595	50.3034	50.3472	50.391	50.4319	50.4669	50.5019	50.5369	50.572	50.5995	50.626	50.6526	50.6792	50.7061	50.7258	50.7451	50.7652	50.7853	50.8054	50.8254	50.8391	50.8521	50.8652	50.8782	50.8912	50.9043	50.9173	50.9298
104	48.0732	48.2408	48.4042	48.561	48.7128	48.8623	49.0044	49.1455	49.2754	49.4044	49.5334	49.6141	49.6947	49.7735	49.8416	49.9097	49.9755	50.0353	50.0952	50.151	50.2018	50.2523	50.2963	50.3403	50.3844	50.4254	50.4606	50.4958	50.5311	50.5663	50.594	50.6207	50.6475	50.6743	50.7013	50.7213	50.7408	50.761	50.7813	50.8015	50.8218	50.8356	50.8487	50.8619	50.8751	50.8883	50.9015	50.9147	50.9273
105	48.0639	48.2315	48.3949	48.5516	48.7035	48.853	48.9952	49.1363	49.2663	49.3954	49.5246	49.6053	49.686	49.7649	49.8331	49.9014	49.9673	50.0274	50.0874	50.1433	50.1943	50.245	50.2892	50.3334	50.3777	50.4189	50.4543	50.4898	50.5252	50.5606	50.5885	50.6155	50.6424	50.6694	50.6966	50.7168	50.7364	50.7568	50.7773	50.7977	50.8181	50.832	50.8454	50.8587	50.872	50.8853	50.8987	50.912	50.9247
106	48.0546	48.2221	48.3855	48.5423	48.6942	48.8438	48.986	49.1272	49.2573	49.3865	49.5157	49.5965	49.6773	49.7563	49.8247	49.8931	49.9592	50.0194	50.0796	50.1357	50.1869	50.2377	50.2821	50.3266	50.371	50.4124	50.4481	50.4837	50.5193	50.5549	50.5831	50.6102	50.6373	50.6645	50.6919	50.7122	50.732	50.7526	50.7732	50.7939	50.8145	50.8285	50.842	50.8555	50.8689	50.8824	50.8959	50.9093	50.9222
107	48.0453	48.2128	48.3762	48.533	48.6849	48.8345	48.9768	49.1181	49.2482	49.3775	49.5068	49.5878	49.6687	49.7478	49.8163	49.8848	49.951	50.0114	50.0717	50.128	50.1794	50.2304	50.2751	50.3197	50.3643	50.4059	50.4418	50.4776	50.5134	50.5493	50.5776	50.6049	50.6322	50.6596	50.6872	50.7077	50.7277	50.7484	50.7692	50.79	50.8108	50.825	50.8386	50.8522	50.8658	50.8794	50.893	50.9066	50.9197
108	48.036	48.2035	48.3669	48.5237	48.6756	48.8252	48.9676	49.1089	49.2392	49.3686	49.498	49.579	49.66	49.7392	49.8078	49.8765	49.9429	50.0034	50.0639	50.1204	50.1719	50.2232	50.268	50.3128	50.3576	50.3994	50.4355	50.4715	50.5076	50.5436	50.5721	50.5996	50.6271	50.6547	50.6825	50.7032	50.7233	50.7443	50.7652	50.7862	50.8072	50.8215	50.8353	50.849	50.8627	50.8765	50.8902	50.904	50.9171
109	48.0267	48.1942	48.3576	48.5144	48.6663	48.816	48.9584	49.0998	49.2301	49.3596	49.4891	49.5702	49.6513	49.7306	49.7994	49.8682	49.9347	49.9954	50.0561	50.1128	50.1645	50.2159	50.2609	50.3059	50.3509	50.393	50.4292	50.4654	50.5017	50.5379	50.5666	50.5943	50.622	50.6498	50.6778	50.6986	50.7189	50.7401	50.7612	50.7824	50.8035	50.818	50.8319	50.8458	50.8597	50.8735	50.8874	50.9013	50.9146
110	48.0174	48.1849	48.3482	48.505	48.657	48.8067	48.9492	49.0907	49.2211	49.3507	49.4803	49.5615	49.6427	49.7221	49.791	49.8599	49.9266	49.9874	50.0483	50.1051	50.157	50.2086	50.2538	50.299	50.3442	50.3865	50.4229	50.4594	50.4958	50.5323	50.5611	50.589	50.6169	50.6449	50.6731	50.6941	50.7146	50.7359	50.7572	50.7785	50.7999	50.8145	50.8285	50.8425	50.8566	50.8706	50.8846	50.8986	50.9121
111	48.0081	48.1755	48.3389	48.4957	48.6477	48.7975	48.94	49.0815	49.212	49.3417	49.4714	49.5527	49.634	49.7135	49.7826	49.8516	49.9184	49.9794	50.0405	50.0975	50.1496	50.2013	50.2467	50.2921	50.3375	50.38	50.4166	50.4533	50.4899	50.5266	50.5557	50.5837	50.6118	50.64	50.6684	50.6896	50.7102	50.7317	50.7532	50.7747	50.7962	50.811	50.8251	50.8393	50.8535	50.8676	50.8818	50.896	50.9095
112	47.9988	48.1662	48.3296	48.4864	48.6384	48.7882	48.9308	49.0724	49.203	49.3328	49.4625	49.5439	49.6253	49.7049	49.7741	49.8433	49.9103	49.9715	50.0327	50.0898	50.1421	50.1941	50.2397	50.2853	50.3309	50.3735	50.4103	50.4472	50.4841	50.5209	50.5502	50.5784	50.6067	50.6351	50.6637	50.685	50.7058	50.7275	50.7492	50.7709	50.7926	50.8075	50.8218	50.8361	50.8504	50.8647	50.879	50.8933	50.907
113	47.9895	48.1569	48.3202	48.4771	48.6292	48.779	48.9216	49.0633	49.1939	49.3238	49.4537	49.5352	49.6167	49.6964	49.7657	49.835	49.9021	49.9635	50.0249	50.0822	50.1346	50.1868	50.2326	50.2784	50.3242	50.367	50.4041	50.4411	50.4782	50.5152	50.5447	50.5732	50.6016	50.6302	50.659	50.6805	50.7015	50.7233	50.7452	50.767	50.7889	50.804	50.8184	50.8328	50.8473	50.8617	50.8762	50.8906	50.9045
114	47.9802	48.1476	48.3109	48.4678	48.6199	48.7697	48.9124	49.0541	49.1849	49.3148	49.4448	49.5264	49.608	49.6878	49.7573	49.8267	49.894	49.9555	50.017	50.0746	50.1272	50.1795	50.2255	50.2715	50.3175	50.3605	50.3978	50.435	50.4723	50.5096	50.5392	50.5679	50.5965	50.6253	50.6543	50.676	50.6971	50.7191	50.7412	50.7632	50.7852	50.8005	50.815	50.8296	50.8442	50.8588	50.8734	50.8879	50.9019
115	47.9709	48.1382	48.3016	48.4584	48.6106	48.7605	48.9032	49.045	49.1759	49.3059	49.4359	49.5176	49.5993	49.6793	49.7488	49.8184	49.8858	49.9475	50.0092	50.0669	50.1197	50.1722	50.2184	50.2646	50.3108	50.354	50.3915	50.429	50.4664	50.5039	50.5338	50.5626	50.5914	50.6204	50.6496	50.6714	50.6927	50.7149	50.7372	50.7594	50.7816	50.7969	50.8117	50.8264	50.8411	50.8558	50.8706	50.8853	50.8994
116	47.9652	48.1325	48.2958	48.4526	48.6048	48.7546	48.8974	49.0392	49.1701	49.3001	49.4302	49.5119	49.5937	49.6736	49.7433	49.8129	49.8803	49.9421	50.0039	50.0617	50.1145	50.1671	50.2134	50.2597	50.306	50.3493	50.3868	50.4244	50.462	50.4995	50.5295	50.5584	50.5874	50.6165	50.6457	50.6677	50.6891	50.7114	50.7337	50.756	50.7783	50.7938	50.8086	50.8234	50.8382	50.853	50.8678	50.8826	50.8968
117	47.9603	48.1276	48.2909	48.4477	48.5998	48.7497	48.8924	49.0342	49.1651	49.2952	49.4252	49.507	49.5887	49.6687	49.7384	49.808	49.8755	49.9373	49.9992	50.057	50.1099	50.1626	50.2089	50.2552	50.3016	50.3449	50.3826	50.4202	50.4579	50.4955	50.5255	50.5545	50.5835	50.6127	50.6421	50.6641	50.6856	50.708	50.7304	50.7528	50.7752	50.7907	50.8056	50.8204	50.8353	50.8502	50.8651	50.88	50.8943
118	47.9555	48.1227	48.286	48.4428	48.5949	48.7447	48.8875	49.0292	49.1601	49.2902	49.4203	49.502	49.5838	49.6638	49.7335	49.8032	49.8707	49.9326	49.9944	50.0523	50.1053	50.158	50.2044	50.2508	50.2972	50.3406	50.3783	50.416	50.4538	50.4915	50.5216	50.5507	50.5797	50.609	50.6384	50.6605	50.6821	50.7045	50.727	50.7495	50.772	50.7876	50.8025	50.8175	50.8325	50.8474	50.8624	50.8773	50.8917
119	47.9506	48.1178	48.281	48.4378	48.5899	48.7398	48.8825	49.0243	49.1552	49.2852	49.4153	49.4971	49.5789	49.6589	49.7286	49.7983	49.8659	49.9278	49.9897	50.0476	50.1007	50.1534	50.1999	50.2463	50.2928	50.3363	50.3741	50.4119	50.4496	50.4874	50.5176	50.5468	50.5759	50.6053	50.6348	50.6569	50.6786	50.7011	50.7237	50.7463	50.7688	50.7845	50.7995	50.8145	50.8296	50.8446	50.8597	50.8747	50.8891
120	47.9457	48.1129	48.2761	48.4329	48.585	48.7348	48.8775	49.0193	49.1502	49.2803	49.4104	49.4922	49.574	49.654	49.7237	49.7935	49.8611	49.923	49.985	50.0429	50.096	50.1488	50.1954	50.2419	50.2884	50.332	50.3698	50.4077	50.4455	50.4834	50.5137	50.5429	50.5721	50.6015	50.6311	50.6534	50.6751	50.6977	50.7204	50.743	50.7656	50.7814	50.7965	50.8116	50.8267	50.8418	50.8569	50.872	50.8866
121	47.9409	48.108	48.2712	48.428	48.58	48.7298	48.8726	49.0143	49.1452	49.2753	49.4054	49.4872	49.569	49.6491	49.7189	49.7887	49.8563	49.9183	49.9803	50.0383	50.0914	50.1443	50.1908	50.2374	50.284	50.3277	50.3656	50.4035	50.4414	50.4794	50.5097	50.539	50.5683	50.5978	50.6275	50.6498	50.6716	50.6943	50.717	50.7397	50.7625	50.7783	50.7935	50.8087	50.8238	50.839	50.8542	50.8694	50.884
122	47.936	48.1031	48.2663	48.423	48.5751	48.7249	48.8676	49.0094	49.1403	49.2704	49.4005	49.4823	49.5641	49.6442	49.714	49.7838	49.8514	49.9135	49.9755	50.0336	50.0868	50.1397	50.1863	50.233	50.2796	50.3233	50.3613	50.3993	50.4373	50.4753	50.5057	50.5351	50.5645	50.5941	50.6238	50.6462	50.6681	50.6909	50.7137	50.7365	50.7593	50.7752	50.7904	50.8057	50.821	50.8362	50.8515	50.8668	50.8814
123	47.9312	48.0982	48.2614	48.4181	48.5701	48.7199	48.8626	49.0044	49.1353	49.2654	49.3955	49.4773	49.5592	49.6393	49.7091	49.779	49.8466	49.9087	49.9708	50.0289	50.0822	50.1351	50.1818	50.2285	50.2752	50.319	50.3571	50.3952	50.4332	50.4713	50.5018	50.5313	50.5607	50.5904	50.6202	50.6426	50.6646	50.6875	50.7104	50.7332	50.7561	50.7721	50.7874	50.8028	50.8181	50.8334	50.8488	50.8641	50.8789
124	47.9263	48.0934	48.2565	48.4132	48.5652	48.7149	48.8577	48.9994	49.1303	49.2604	49.3905	49.4724	49.5543	49.6344	49.7042	49.7741	49.8418	49.904	49.9661	50.0242	50.0775	50.1306	50.1773	50.2241	50.2709	50.3147	50.3528	50.391	50.4291	50.4673	50.4978	50.5274	50.5569	50.5866	50.6165	50.6391	50.6611	50.6841	50.707	50.73	50.753	50.769	50.7844	50.7998	50.8152	50.8306	50.8461	50.8615	50.8763
125	47.9214	48.0885	48.2516	48.4082	48.5602	48.71	48.8527	48.9944	49.1254	49.2555	49.3856	49.4675	49.5494	49.6295	49.6994	49.7693	49.837	49.8992	49.9614	50.0196	50.0729	50.126	50.1728	50.2196	50.2665	50.3104	50.3486	50.3868	50.425	50.4632	50.4939	50.5235	50.5531	50.5829	50.6129	50.6355	50.6576	50.6806	50.7037	50.7267	50.7498	50.7659	50.7814	50.7969	50.8124	50.8278	50.8433	50.8588	50.8737
126	47.9166	48.0836	48.2466	48.4033	48.5553	48.705	48.8477	48.9895	49.1204	49.2505	49.3806	49.4625	49.5444	49.6246	49.6945	49.7644	49.8322	49.8944	49.9566	50.0149	50.0683	50.1214	50.1683	50.2152	50.2621	50.306	50.3443	50.3826	50.4209	50.4592	50.4899	50.5196	50.5493	50.5792	50.6092	50.6319	50.6541	50.6772	50.7004	50.7235	50.7466	50.7628	50.7784	50.7939	50.8095	50.8251	50.8406	50.8562	50.8711
127	47.9117	48.0787	48.2417	48.3983	48.5503	48.7001	48.8428	48.9845	49.1154	49.2456	49.3757	49.4576	49.5395	49.6197	49.6896	49.7596	49.8274	49.8896	49.9519	50.0102	50.0637	50.1168	50.1638	50.2107	50.2577	50.3017	50.3401	50.3784	50.4168	50.4552	50.486	50.5157	50.5455	50.5755	50.6056	50.6284	50.6506	50.6738	50.697	50.7202	50.7434	50.7597	50.7753	50.791	50.8066	50.8223	50.8379	50.8535	50.8686
128	47.9069	48.0738	48.2368	48.3934	48.5454	48.6951	48.8378	48.9795	49.1105	49.2406	49.3707	49.4526	49.5346	49.6148	49.6847	49.7547	49.8226	49.8849	49.9472	50.0055	50.059	50.1123	50.1593	50.2063	50.2533	50.2974	50.3358	50.3743	50.4127	50.4511	50.482	50.5118	50.5417	50.5717	50.6019	50.6248	50.6471	50.6704	50.6937	50.717	50.7403	50.7566	50.7723	50.788	50.8038	50.8195	50.8352	50.8509	50.866
129	47.902	48.0689	48.2319	48.3885	48.5404	48.6901	48.8328	48.9746	49.1055	49.2356	49.3658	49.4477	49.5297	49.6098	49.6799	49.7499	49.8178	49.8801	49.9425	50.0009	50.0544	50.1077	50.1548	50.2018	50.2489	50.2931	50.3316	50.3701	50.4086	50.4471	50.478	50.508	50.5379	50.568	50.5983	50.6212	50.6436	50.667	50.6904	50.7137	50.7371	50.7535	50.7693	50.7851	50.8009	50.8167	50.8325	50.8482	50.8634
130	47.8972	48.064	48.227	48.3835	48.5355	48.6852	48.8278	48.9696	49.1005	49.2307	49.3608	49.4428	49.5247	49.6049	49.675	49.745	49.8129	49.8753	49.9377	49.9962	50.0498	50.1031	50.1503	50.1974	50.2445	50.2888	50.3273	50.3659	50.4045	50.4431	50.4741	50.5041	50.5341	50.5643	50.5946	50.6176	50.6401	50.6636	50.687	50.7105	50.7339	50.7504	50.7663	50.7821	50.798	50.8139	50.8297	50.8456	50.8609
131	47.8923	48.0591	48.2221	48.3786	48.5305	48.6802	48.8229	48.9646	49.0956	49.2257	49.3559	49.4378	49.5198	49.6	49.6701	49.7402	49.8081	49.8706	49.933	49.9915	50.0452	50.0985	50.1457	50.1929	50.2401	50.2844	50.3231	50.3617	50.4004	50.439	50.4701	50.5002	50.5303	50.5605	50.591	50.6141	50.6367	50.6602	50.6837	50.7072	50.7308	50.7473	50.7633	50.7792	50.7951	50.8111	50.827	50.843	50.8583
132	47.8874	48.0542	48.2172	48.3737	48.5256	48.6752	48.8179	48.9596	49.0906	49.2208	49.3509	49.4329	49.5149	49.5951	49.6652	49.7353	49.8033	49.8658	49.9283	49.9868	50.0405	50.094	50.1412	50.1885	50.2358	50.2801	50.3188	50.3576	50.3963	50.435	50.4662	50.4963	50.5265	50.5568	50.5873	50.6105	50.6332	50.6567	50.6804	50.704	50.7276	50.7442	50.7602	50.7763	50.7923	50.8083	50.8243	50.8403	50.8557
133	47.8826	48.0494	48.2122	48.3687	48.5206	48.6703	48.8129	48.9547	49.0856	49.2158	49.3459	49.428	49.51	49.5902	49.6604	49.7305	49.7985	49.861	49.9236	49.9821	50.0359	50.0894	50.1367	50.184	50.2314	50.2758	50.3146	50.3534	50.3922	50.431	50.4622	50.4924	50.5227	50.5531	50.5837	50.6069	50.6297	50.6533	50.677	50.7007	50.7244	50.7411	50.7572	50.7733	50.7894	50.8055	50.8216	50.8377	50.8532
134	47.8777	48.0445	48.2073	48.3638	48.5157	48.6653	48.808	48.9497	49.0807	49.2108	49.341	49.423	49.505	49.5853	49.6555	49.7257	49.7937	49.8563	49.9188	49.9775	50.0313	50.0848	50.1322	50.1796	50.227	50.2715	50.3103	50.3492	50.3881	50.4269	50.4582	50.4886	50.5189	50.5494	50.58	50.6033	50.6262	50.6499	50.6737	50.6975	50.7212	50.738	50.7542	50.7704	50.7865	50.8027	50.8189	50.835	50.8506
135	47.8729	48.0396	48.2024	48.3589	48.5107	48.6604	48.803	48.9447	49.0757	49.2059	49.336	49.4181	49.5001	49.5804	49.6506	49.7208	49.7889	49.8515	49.9141	49.9728	50.0267	50.0803	50.1277	50.1752	50.2226	50.2671	50.3061	50.345	50.384	50.4229	50.4543	50.4847	50.5151	50.5456	50.5764	50.5998	50.6227	50.6465	50.6704	50.6942	50.7181	50.7349	50.7512	50.7674	50.7837	50.7999	50.8161	50.8324	50.848
136	47.868	48.0347	48.1975	48.3539	48.5058	48.6554	48.798	48.9398	49.0707	49.2009	49.3311	49.4131	49.4952	49.5755	49.6457	49.716	49.7841	49.8467	49.9094	49.9681	50.022	50.0757	50.1232	50.1707	50.2182	50.2628	50.3018	50.3408	50.3798	50.4189	50.4503	50.4808	50.5112	50.5419	50.5727	50.5962	50.6192	50.6431	50.667	50.691	50.7149	50.7318	50.7482	50.7645	50.7808	50.7971	50.8134	50.8297	50.8455
137	47.8631	48.0298	48.1926	48.349	48.5008	48.6504	48.7931	48.9348	49.0658	49.1959	49.3261	49.4082	49.4903	49.5706	49.6409	49.7111	49.7793	49.842	49.9047	49.9634	50.0174	50.0711	50.1187	50.1663	50.2138	50.2585	50.2976	50.3367	50.3757	50.4148	50.4464	50.4769	50.5074	50.5382	50.5691	50.5926	50.6157	50.6397	50.6637	50.6877	50.7117	50.7288	50.7451	50.7615	50.7779	50.7943	50.8107	50.8271	50.8429
138	47.8583	48.0249	48.1877	48.3441	48.4959	48.6455	48.7881	48.9298	49.0608	49.191	49.3212	49.4033	49.4853	49.5657	49.636	49.7063	49.7745	49.8372	49.8999	49.9588	50.0128	50.0665	50.1142	50.1618	50.2094	50.2542	50.2933	50.3325	50.3716	50.4108	50.4424	50.473	50.5036	50.5344	50.5654	50.5891	50.6122	50.6363	50.6604	50.6845	50.7086	50.7257	50.7421	50.7586	50.775	50.7915	50.808	50.8244	50.8403
139	47.8534	48.02	48.1827	48.3391	48.4909	48.6405	48.7831	48.9248	49.0558	49.186	49.3162	49.3983	49.4804	49.5608	49.6311	49.7014	49.7696	49.8324	49.8952	49.9541	50.0082	50.062	50.1097	50.1574	50.205	50.2499	50.2891	50.3283	50.3675	50.4068	50.4385	50.4691	50.4998	50.5307	50.5618	50.5855	50.6087	50.6329	50.657	50.6812	50.7054	50.7226	50.7391	50.7556	50.7722	50.7887	50.8053	50.8218	50.8378
140	47.8486	48.0151	48.1778	48.3342	48.486	48.6356	48.7782	48.9199	49.0509	49.1811	49.3112	49.3934	49.4755	49.5559	49.6262	49.6966	49.7648	49.8277	49.8905	49.9494	50.0035	50.0574	50.1052	50.1529	50.2007	50.2455	50.2848	50.3241	50.3634	50.4027	50.4345	50.4653	50.496	50.527	50.5581	50.5819	50.6052	50.6294	50.6537	50.678	50.7022	50.7195	50.7361	50.7527	50.7693	50.7859	50.8025	50.8192	50.8352
141	47.8437	48.0102	48.1729	48.3293	48.481	48.6306	48.7732	48.9149	49.0459	49.1761	49.3063	49.3884	49.4706	49.551	49.6214	49.6917	49.76	49.8229	49.8858	49.9447	49.9989	50.0528	50.1006	50.1485	50.1963	50.2412	50.2806	50.3199	50.3593	50.3987	50.4305	50.4614	50.4922	50.5233	50.5545	50.5783	50.6017	50.626	50.6504	50.6747	50.699	50.7164	50.7331	50.7497	50.7664	50.7831	50.7998	50.8165	50.8326
142	47.8388	48.0054	48.168	48.3243	48.4761	48.6256	48.7682	48.9099	49.0409	49.1711	49.3013	49.3835	49.4656	49.5461	49.6165	49.6869	49.7552	49.8181	49.881	49.94	49.9943	50.0483	50.0961	50.144	50.1919	50.2369	50.2763	50.3158	50.3552	50.3947	50.4266	50.4575	50.4884	50.5195	50.5508	50.5748	50.5982	50.6226	50.647	50.6714	50.6959	50.7133	50.73	50.7468	50.7636	50.7803	50.7971	50.8139	50.83
143	47.834	48.0005	48.1631	48.3194	48.4711	48.6207	48.7633	48.905	49.036	49.1662	49.2964	49.3786	49.4607	49.5412	49.6116	49.682	49.7504	49.8134	49.8763	49.9354	49.9897	50.0437	50.0916	50.1396	50.1875	50.2326	50.2721	50.3116	50.3511	50.3906	50.4226	50.4536	50.4846	50.5158	50.5472	50.5712	50.5947	50.6192	50.6437	50.6682	50.6927	50.7102	50.727	50.7439	50.7607	50.7775	50.7944	50.8112	50.8275
144	47.8291	47.9956	48.1582	48.3144	48.4662	48.6157	48.7583	48.9	49.031	49.1612	49.2914	49.3736	49.4558	49.5363	49.6067	49.6772	49.7456	49.8086	49.8716	49.9307	49.985	50.0391	50.0871	50.1351	50.1831	50.2282	50.2678	50.3074	50.347	50.3866	50.4187	50.4497	50.4808	50.5121	50.5435	50.5676	50.5912	50.6158	50.6404	50.6649	50.6895	50.7071	50.724	50.7409	50.7578	50.7747	50.7917	50.8086	50.8249
145	47.8243	47.9907	48.1533	48.3095	48.4612	48.6107	48.7533	48.895	49.026	49.1563	49.2865	49.3687	49.4509	49.5314	49.6019	49.6723	49.7408	49.8038	49.8669	49.926	49.9804	50.0345	50.0826	50.1307	50.1787	50.2239	50.2636	50.3032	50.3429	50.3825	50.4147	50.4459	50.477	50.5083	50.5399	50.5641	50.5877	50.6124	50.637	50.6617	50.6864	50.704	50.721	50.738	50.755	50.7719	50.7889	50.8059	50.8223
146	47.8194	47.9858	48.1483	48.3046	48.4563	48.6058	48.7484	48.89	49.0211	49.1513	49.2815	49.3637	49.446	49.5264	49.597	49.6675	49.736	49.799	49.8621	49.9213	49.9758	50.03	50.0781	50.1262	50.1743	50.2196	50.2593	50.2991	50.3388	50.3785	50.4108	50.442	50.4732	50.5046	50.5362	50.5605	50.5842	50.609	50.6337	50.6584	50.6832	50.7009	50.718	50.735	50.7521	50.7692	50.7862	50.8033	50.8198
147	47.8146	47.9809	48.1434	48.2996	48.4513	48.6008	48.7434	48.8851	49.0161	49.1463	49.2766	49.3588	49.441	49.5215	49.5921	49.6627	49.7311	49.7943	49.8574	49.9167	49.9712	50.0254	50.0736	50.1218	50.1699	50.2153	50.2551	50.2949	50.3347	50.3745	50.4068	50.4381	50.4694	50.5009	50.5326	50.5569	50.5807	50.6055	50.6304	50.6552	50.68	50.6978	50.7149	50.7321	50.7492	50.7664	50.7835	50.8006	50.8172
148	47.8097	47.976	48.1385	48.2947	48.4464	48.5959	48.7384	48.8801	49.0111	49.1414	49.2716	49.3539	49.4361	49.5166	49.5872	49.6578	49.7263	49.7895	49.8527	49.912	49.9665	50.0208	50.0691	50.1173	50.1656	50.211	50.2508	50.2907	50.3306	50.3704	50.4028	50.4342	50.4656	50.4972	50.5289	50.5533	50.5772	50.6021	50.627	50.6519	50.6768	50.6947	50.7119	50.7291	50.7463	50.7636	50.7808	50.798	50.8146
149	47.8048	47.9711	48.1336	48.2898	48.4414	48.5909	48.7335	48.8751	49.0062	49.1364	49.2666	49.3489	49.4312	49.5117	49.5823	49.653	49.7215	49.7847	49.848	49.9073	49.9619	50.0163	50.0646	50.1129	50.1612	50.2066	50.2466	50.2865	50.3265	50.3664	50.3989	50.4303	50.4618	50.4934	50.5253	50.5498	50.5737	50.5987	50.6237	50.6487	50.6737	50.6916	50.7089	50.7262	50.7435	50.7608	50.7781	50.7954	50.8121
150	47.8	47.9662	48.1287	48.2848	48.4365	48.5859	48.7285	48.8701	49.0012	49.1314	49.2617	49.344	49.4263	49.5068	49.5775	49.6481	49.7167	49.78	49.8432	49.9026	49.9573	50.0117	50.0601	50.1084	50.1568	50.2023	50.2423	50.2823	50.3224	50.3624	50.3949	50.4264	50.458	50.4897	50.5216	50.5462	50.5702	50.5953	50.6204	50.6454	50.6705	50.6885	50.7059	50.7232	50.7406	50.758	50.7753	50.7927	50.8095
151	47.7951	47.9613	48.1238	48.2799	48.4315	48.581	48.7235	48.8652	48.9962	49.1265	49.2567	49.339	49.4213	49.5019	49.5726	49.6433	49.7119	49.7752	49.8385	49.898	49.9527	50.0071	50.0555	50.104	50.1524	50.198	50.2381	50.2782	50.3183	50.3583	50.391	50.4226	50.4542	50.486	50.518	50.5426	50.5668	50.5919	50.617	50.6422	50.6673	50.6854	50.7029	50.7203	50.7377	50.7552	50.7726	50.7901	50.8069
152	47.7903	47.9565	48.1189	48.275	48.4266	48.576	48.7185	48.8602	48.9913	49.1215	49.2518	49.3341	49.4164	49.497	49.5677	49.6384	49.7071	49.7704	49.8338	49.8933	49.948	50.0025	50.051	50.0995	50.148	50.1937	50.2338	50.274	50.3142	50.3543	50.387	50.4187	50.4504	50.4822	50.5143	50.539	50.5633	50.5885	50.6137	50.6389	50.6642	50.6823	50.6998	50.7173	50.7349	50.7524	50.7699	50.7874	50.8044
153	47.7854	47.9516	48.1139	48.27	48.4216	48.571	48.7136	48.8552	48.9863	49.1166	49.2468	49.3292	49.4115	49.4921	49.5628	49.6336	49.7023	49.7657	49.8291	49.8886	49.9434	49.998	50.0465	50.0951	50.1436	50.1893	50.2296	50.2698	50.31	50.3503	50.383	50.4148	50.4466	50.4785	50.5107	50.5355	50.5598	50.5851	50.6104	50.6357	50.661	50.6792	50.6968	50.7144	50.732	50.7496	50.7672	50.7848	50.8018
154	47.7805	47.9467	48.109	48.2651	48.4167	48.5661	48.7086	48.8503	48.9813	49.1116	49.2419	49.3242	49.4066	49.4872	49.558	49.6287	49.6975	49.7609	49.8243	49.8839	49.9388	49.9934	50.042	50.0906	50.1392	50.185	50.2253	50.2656	50.3059	50.3462	50.3791	50.4109	50.4427	50.4748	50.507	50.5319	50.5563	50.5816	50.607	50.6324	50.6578	50.6761	50.6938	50.7115	50.7291	50.7468	50.7645	50.7821	50.7992
155	47.7757	47.9418	48.1041	48.2602	48.4117	48.5611	48.7036	48.8453	48.9764	49.1066	49.2369	49.3193	49.4016	49.4823	49.5531	49.6239	49.6926	49.7561	49.8196	49.8792	49.9342	49.9888	50.0375	50.0862	50.1348	50.1807	50.2211	50.2615	50.3018	50.3422	50.3751	50.407	50.4389	50.4711	50.5034	50.5283	50.5528	50.5782	50.6037	50.6292	50.6546	50.673	50.6908	50.7085	50.7263	50.744	50.7617	50.7795	50.7967
156	47.7708	47.9369	48.0992	48.2552	48.4068	48.5562	48.6987	48.8403	48.9714	49.1017	49.232	49.3143	49.3967	49.4774	49.5482	49.619	49.6878	49.7514	49.8149	49.8746	49.9295	49.9843	50.033	50.0817	50.1305	50.1764	50.2168	50.2573	50.2977	50.3382	50.3712	50.4032	50.4351	50.4673	50.4997	50.5248	50.5493	50.5748	50.6004	50.6259	50.6515	50.6699	50.6877	50.7056	50.7234	50.7412	50.759	50.7768	50.7941
157	47.766	47.932	48.0943	48.2503	48.4018	48.5512	48.6937	48.8353	48.9664	49.0967	49.227	49.3094	49.3918	49.4725	49.5433	49.6142	49.683	49.7466	49.8102	49.8699	49.9249	49.9797	50.0285	50.0773	50.1261	50.1721	50.2126	50.2531	50.2936	50.3341	50.3672	50.3993	50.4313	50.4636	50.4961	50.5212	50.5458	50.5714	50.597	50.6227	50.6483	50.6668	50.6847	50.7026	50.7205	50.7384	50.7563	50.7742	50.7915
158	47.7611	47.9271	48.0894	48.2454	48.3969	48.5462	48.6887	48.8304	48.9615	49.0918	49.222	49.3045	49.3869	49.4676	49.5385	49.6093	49.6782	49.7418	49.8054	49.8652	49.9203	49.9751	50.024	50.0728	50.1217	50.1677	50.2083	50.2489	50.2895	50.3301	50.3633	50.3954	50.4275	50.4599	50.4924	50.5176	50.5423	50.568	50.5937	50.6194	50.6451	50.6637	50.6817	50.6997	50.7176	50.7356	50.7536	50.7716	50.7889
159	47.7562	47.9222	48.0845	48.2404	48.3919	48.5413	48.6838	48.8254	48.9565	49.0868	49.2171	49.2995	49.3819	49.4627	49.5336	49.6045	49.6734	49.7371	49.8007	49.8605	49.9157	49.9705	50.0195	50.0684	50.1173	50.1634	50.2041	50.2447	50.2854	50.3261	50.3593	50.3915	50.4237	50.4562	50.4888	50.514	50.5388	50.5646	50.5904	50.6162	50.642	50.6606	50.6787	50.6967	50.7148	50.7328	50.7509	50.7689	50.7864
160	47.7514	47.9173	48.0795	48.2355	48.387	48.5363	48.6788	48.8204	48.9515	49.0818	49.2121	49.2946	49.377	49.4578	49.5287	49.5997	49.6686	49.7323	49.796	49.8559	49.911	49.966	50.015	50.0639	50.1129	50.1591	50.1998	50.2406	50.2813	50.322	50.3553	50.3876	50.4199	50.4524	50.4851	50.5105	50.5353	50.5612	50.587	50.6129	50.6388	50.6575	50.6757	50.6938	50.7119	50.73	50.7481	50.7663	50.7838
161	47.7465	47.9125	48.0746	48.2306	48.382	48.5313	48.6738	48.8155	48.9466	49.0769	49.2072	49.2896	49.3721	49.4529	49.5238	49.5948	49.6638	49.7275	49.7913	49.8512	49.9064	49.9614	50.0104	50.0595	50.1085	50.1548	50.1956	50.2364	50.2772	50.318	50.3514	50.3837	50.4161	50.4487	50.4815	50.5069	50.5318	50.5577	50.5837	50.6097	50.6356	50.6545	50.6726	50.6908	50.709	50.7272	50.7454	50.7636	50.7812
162	47.7417	47.9076	48.0697	48.2256	48.3771	48.5264	48.6689	48.8105	48.9416	49.0719	49.2022	49.2847	49.3672	49.448	49.519	49.59	49.659	49.7227	49.7865	49.8465	49.9018	49.9568	50.0059	50.055	50.1041	50.1504	50.1913	50.2322	50.2731	50.314	50.3474	50.3799	50.4123	50.445	50.4778	50.5033	50.5283	50.5543	50.5804	50.6064	50.6324	50.6514	50.6696	50.6879	50.7062	50.7244	50.7427	50.761	50.7787
163	47.7368	47.9027	48.0648	48.2207	48.3721	48.5214	48.6639	48.8055	48.9366	49.0669	49.1973	49.2798	49.3622	49.4431	49.5141	49.5851	49.6541	49.718	49.7818	49.8418	49.8972	49.9523	50.0014	50.0506	50.0998	50.1461	50.1871	50.228	50.269	50.3099	50.3435	50.376	50.4085	50.4412	50.4742	50.4998	50.5248	50.5509	50.577	50.6031	50.6293	50.6483	50.6666	50.685	50.7033	50.7216	50.74	50.7583	50.7761
164	47.732	47.8978	48.0599	48.2157	48.3672	48.5165	48.6589	48.8005	48.9317	49.062	49.1923	49.2748	49.3573	49.4381	49.5092	49.5803	49.6493	49.7132	49.7771	49.8372	49.8925	49.9477	49.9969	50.0461	50.0954	50.1418	50.1828	50.2239	50.2649	50.3059	50.3395	50.3721	50.4047	50.4375	50.4705	50.4962	50.5213	50.5475	50.5737	50.5999	50.6261	50.6452	50.6636	50.682	50.7004	50.7188	50.7373	50.7557	50.7735
165	47.7271	47.8929	48.055	48.2108	48.3622	48.5115	48.654	48.7956	48.9267	49.057	49.1873	49.2699	49.3524	49.4332	49.5043	49.5754	49.6445	49.7084	49.7724	49.8325	49.8879	49.9431	49.9924	50.0417	50.091	50.1375	50.1786	50.2197	50.2608	50.3019	50.3356	50.3682	50.4009	50.4338	50.4669	50.4926	50.5178	50.5441	50.5704	50.5966	50.6229	50.6421	50.6606	50.6791	50.6976	50.7161	50.7345	50.753	50.771
166	47.7222	47.888	48.05	48.2059	48.3573	48.5065	48.649	48.7906	48.9217	49.0521	49.1824	49.2649	49.3475	49.4283	49.4995	49.5706	49.6397	49.7037	49.7676	49.8278	49.8833	49.9385	49.9879	50.0372	50.0866	50.1332	50.1743	50.2155	50.2567	50.2978	50.3316	50.3643	50.3971	50.4301	50.4632	50.489	50.5143	50.5407	50.567	50.5934	50.6198	50.639	50.6575	50.6761	50.6947	50.7133	50.7318	50.7504	50.7684
167	47.7174	47.8831	48.0451	48.2009	48.3523	48.5016	48.644	48.7856	48.9168	49.0471	49.1774	49.26	49.3426	49.4234	49.4946	49.5657	49.6349	49.6989	49.7629	49.8231	49.8787	49.934	49.9834	50.0328	50.0822	50.1288	50.1701	50.2113	50.2526	50.2938	50.3276	50.3605	50.3933	50.4263	50.4596	50.4855	50.5108	50.5373	50.5637	50.5901	50.6166	50.6359	50.6545	50.6732	50.6918	50.7105	50.7291	50.7478	50.7658
168	47.7125	47.8782	48.0402	48.196	48.3474	48.4966	48.6391	48.7807	48.9118	49.0421	49.1725	49.2551	49.3376	49.4185	49.4897	49.5609	49.6301	49.6941	49.7582	49.8184	49.874	49.9294	49.9789	50.0283	50.0778	50.1245	50.1658	50.2071	50.2485	50.2898	50.3237	50.3566	50.3895	50.4226	50.4559	50.4819	50.5073	50.5338	50.5604	50.5869	50.6134	50.6328	50.6515	50.6702	50.6889	50.7077	50.7264	50.7451	50.7633
169	47.7077	47.8733	48.0353	48.1911	48.3424	48.4916	48.6341	48.7757	48.9068	49.0372	49.1675	49.2501	49.3327	49.4136	49.4848	49.556	49.6253	49.6894	49.7535	49.8138	49.8694	49.9248	49.9744	50.0239	50.0734	50.1202	50.1616	50.203	50.2444	50.2857	50.3197	50.3527	50.3857	50.4189	50.4523	50.4783	50.5038	50.5304	50.557	50.5836	50.6102	50.6297	50.6485	50.6673	50.6861	50.7049	50.7237	50.7425	50.7607
170	47.7028	47.8685	48.0304	48.1861	48.3375	48.4867	48.6291	48.7707	48.9019	49.0322	49.1626	49.2452	49.3278	49.4087	49.48	49.5512	49.6205	49.6846	49.7487	49.8091	49.8648	49.9203	49.9699	50.0194	50.069	50.1159	50.1573	50.1988	50.2402	50.2817	50.3158	50.3488	50.3819	50.4151	50.4486	50.4747	50.5003	50.527	50.5537	50.5804	50.6071	50.6266	50.6455	50.6643	50.6832	50.7021	50.7209	50.7398	50.7581
171	47.6979	47.8636	48.0255	48.1812	48.3325	48.4817	48.6242	48.7657	48.8969	49.0273	49.1576	49.2402	49.3229	49.4038	49.4751	49.5463	49.6156	49.6798	49.744	49.8044	49.8602	49.9157	49.9653	50.015	50.0647	50.1115	50.1531	50.1946	50.2361	50.2777	50.3118	50.3449	50.3781	50.4114	50.445	50.4712	50.4969	50.5236	50.5504	50.5771	50.6039	50.6235	50.6424	50.6614	50.6803	50.6993	50.7182	50.7372	50.7555
172	47.6931	47.8587	48.0206	48.1763	48.3276	48.4768	48.6192	48.7608	48.8919	49.0223	49.1527	49.2353	49.3179	49.3989	49.4702	49.5415	49.6108	49.6751	49.7393	49.7997	49.8556	49.9111	49.9608	50.0105	50.0603	50.1072	50.1488	50.1904	50.232	50.2736	50.3078	50.341	50.3743	50.4077	50.4413	50.4676	50.4934	50.5202	50.547	50.5739	50.6007	50.6204	50.6394	50.6584	50.6775	50.6965	50.7155	50.7345	50.753
173	47.6882	47.8538	48.0156	48.1713	48.3226	48.4718	48.6142	48.7558	48.887	49.0173	49.1477	49.2304	49.313	49.394	49.4653	49.5367	49.606	49.6703	49.7346	49.7951	49.8509	49.9065	49.9563	50.0061	50.0559	50.1029	50.1446	50.1863	50.2279	50.2696	50.3039	50.3372	50.3704	50.404	50.4377	50.464	50.4899	50.5168	50.5437	50.5706	50.5976	50.6173	50.6364	50.6555	50.6746	50.6937	50.7128	50.7319	50.7504
174	47.6834	47.8489	48.0107	48.1664	48.3177	48.4668	48.6092	48.7508	48.882	49.0124	49.1427	49.2254	49.3081	49.3891	49.4604	49.5318	49.6012	49.6655	49.7298	49.7904	49.8463	49.902	49.9518	50.0017	50.0515	50.0986	50.1403	50.1821	50.2238	50.2656	50.2999	50.3333	50.3666	50.4002	50.434	50.4605	50.4864	50.5134	50.5404	50.5674	50.5944	50.6142	50.6334	50.6526	50.6717	50.6909	50.7101	50.7292	50.7478
175	47.6785	47.844	48.0058	48.1615	48.3127	48.4619	48.6043	48.7459	48.877	49.0074	49.1378	49.2205	49.3032	49.3842	49.4556	49.527	49.5964	49.6608	49.7251	49.7857	49.8417	49.8974	49.9473	49.9972	50.0471	50.0943	50.1361	50.1779	50.2197	50.2615	50.296	50.3294	50.3628	50.3965	50.4304	50.4569	50.4829	50.5099	50.537	50.5641	50.5912	50.6111	50.6304	50.6496	50.6689	50.6881	50.7073	50.7266	50.7453
176	47.6736	47.8391	48.0009	48.1565	48.3078	48.4569	48.5993	48.7409	48.8721	49.0025	49.1328	49.2155	49.2982	49.3793	49.4507	49.5221	49.5916	49.656	49.7204	49.781	49.8371	49.8928	49.9428	49.9928	50.0427	50.0899	50.1318	50.1737	50.2156	50.2575	50.292	50.3255	50.359	50.3928	50.4267	50.4533	50.4794	50.5065	50.5337	50.5609	50.588	50.608	50.6273	50.6467	50.666	50.6853	50.7046	50.7239	50.7427
177	47.6688	47.8342	47.996	48.1516	48.3028	48.452	48.5943	48.7359	48.8671	48.9975	49.1279	49.2106	49.2933	49.3744	49.4458	49.5173	49.5868	49.6512	49.7157	49.7764	49.8324	49.8883	49.9383	49.9883	50.0383	50.0856	50.1276	50.1695	50.2115	50.2535	50.2881	50.3216	50.3552	50.389	50.4231	50.4497	50.4759	50.5031	50.5304	50.5576	50.5849	50.6049	50.6243	50.6437	50.6631	50.6825	50.7019	50.7213	50.7401
178	47.6639	47.8293	47.9911	48.1467	48.2979	48.447	48.5894	48.7309	48.8621	48.9925	49.1229	49.2057	49.2884	49.3695	49.4409	49.5124	49.582	49.6465	49.7109	49.7717	49.8278	49.8837	49.9338	49.9839	50.0339	50.0813	50.1233	50.1654	50.2074	50.2494	50.2841	50.3178	50.3514	50.3853	50.4194	50.4462	50.4724	50.4997	50.527	50.5544	50.5817	50.6018	50.6213	50.6408	50.6602	50.6797	50.6992	50.7187	50.7376
179	47.6591	47.8244	47.9862	48.1417	48.2929	48.442	48.5844	48.726	48.8572	48.9876	49.118	49.2007	49.2835	49.3646	49.4361	49.5076	49.5771	49.6417	49.7062	49.767	49.8232	49.8791	49.9293	49.9794	50.0296	50.077	50.1191	50.1612	50.2033	50.2454	50.2801	50.3139	50.3476	50.3816	50.4158	50.4426	50.4689	50.4963	50.5237	50.5511	50.5785	50.5987	50.6183	50.6378	50.6574	50.6769	50.6965	50.716	50.735
180	47.6542	47.8196	47.9812	48.1368	48.288	48.4371	48.5794	48.721	48.8522	48.9826	49.113	49.1958	49.2785	49.3597	49.4312	49.5027	49.5723	49.6369	49.7015	49.7623	49.8186	49.8745	49.9247	49.975	50.0252	50.0726	50.1148	50.157	50.1992	50.2414	50.2762	50.31	50.3438	50.3779	50.4121	50.439	50.4654	50.4929	50.5204	50.5479	50.5754	50.5956	50.6153	50.6349	50.6545	50.6741	50.6937	50.7134	50.7324
181	47.6493	47.8147	47.9763	48.1318	48.283	48.4321	48.5745	48.716	48.8472	48.9776	49.1081	49.1908	49.2736	49.3547	49.4263	49.4979	49.5675	49.6321	49.6968	49.7576	49.8139	49.87	49.9202	49.9705	50.0208	50.0683	50.1106	50.1528	50.1951	50.2373	50.2722	50.3061	50.34	50.3741	50.4085	50.4354	50.4619	50.4895	50.517	50.5446	50.5722	50.5925	50.6122	50.6319	50.6516	50.6713	50.691	50.7107	50.7299
182	47.6445	47.8098	47.9714	48.1269	48.2781	48.4271	48.5695	48.7111	48.8423	48.9727	49.1031	49.1859	49.2687	49.3498	49.4214	49.493	49.5627	49.6274	49.692	49.753	49.8093	49.8654	49.9157	49.9661	50.0164	50.064	50.1063	50.1487	50.191	50.2333	50.2683	50.3022	50.3362	50.3704	50.4048	50.4319	50.4584	50.486	50.5137	50.5414	50.569	50.5894	50.6092	50.629	50.6488	50.6685	50.6883	50.7081	50.7273
183	47.6396	47.8049	47.9665	48.122	48.2731	48.4222	48.5645	48.7061	48.8373	48.9677	49.0981	49.181	49.2638	49.3449	49.4166	49.4882	49.5579	49.6226	49.6873	49.7483	49.8047	49.8608	49.9112	49.9616	50.012	50.0597	50.1021	50.1445	50.1869	50.2293	50.2643	50.2984	50.3324	50.3667	50.4012	50.4283	50.4549	50.4826	50.5104	50.5381	50.5658	50.5863	50.6062	50.626	50.6459	50.6657	50.6856	50.7054	50.7247
184	47.6348	47.8	47.9616	48.117	48.2682	48.4172	48.5596	48.7011	48.8323	48.9628	49.0932	49.176	49.2588	49.34	49.4117	49.4833	49.5531	49.6178	49.6826	49.7436	49.8001	49.8563	49.9067	49.9572	50.0076	50.0554	50.0978	50.1403	50.1828	50.2252	50.2604	50.2945	50.3286	50.363	50.3975	50.4247	50.4514	50.4792	50.507	50.5348	50.5627	50.5832	50.6032	50.6231	50.643	50.6629	50.6829	50.7028	50.7222
185	47.6299	47.7951	47.9567	48.1121	48.2632	48.4123	48.5546	48.6961	48.8274	48.9578	49.0882	49.1711	49.2539	49.3351	49.4068	49.4785	49.5483	49.6131	49.6779	49.7389	49.7954	49.8517	49.9022	49.9527	50.0032	50.051	50.0936	50.1361	50.1787	50.2212	50.2564	50.2906	50.3248	50.3592	50.3939	50.4212	50.4479	50.4758	50.5037	50.5316	50.5595	50.5802	50.6002	50.6202	50.6402	50.6602	50.6801	50.7001	50.7196
186	47.6251	47.7902	47.9518	48.1072	48.2583	48.4073	48.5496	48.6912	48.8224	48.9528	49.0833	49.1661	49.249	49.3302	49.4019	49.4737	49.5435	49.6083	49.6732	49.7343	49.7908	49.8471	49.8977	49.9483	49.9988	50.0467	50.0893	50.1319	50.1746	50.2172	50.2524	50.2867	50.321	50.3555	50.3902	50.4176	50.4444	50.4724	50.5004	50.5283	50.5563	50.5771	50.5971	50.6172	50.6373	50.6574	50.6774	50.6975	50.717
187	47.6202	47.7853	47.9468	48.1022	48.2533	48.4023	48.5447	48.6862	48.8174	48.9479	49.0783	49.1612	49.2441	49.3253	49.3971	49.4688	49.5386	49.6035	49.6684	49.7296	49.7862	49.8425	49.8932	49.9438	49.9945	50.0424	50.0851	50.1278	50.1704	50.2131	50.2485	50.2828	50.3172	50.3518	50.3866	50.414	50.4409	50.469	50.497	50.5251	50.5532	50.574	50.5941	50.6143	50.6344	50.6546	50.6747	50.6949	50.7144
188	47.6153	47.7804	47.9419	48.0973	48.2484	48.3974	48.5397	48.6812	48.8125	48.9429	49.0734	49.1563	49.2392	49.3204	49.3922	49.464	49.5338	49.5988	49.6637	49.7249	49.7816	49.838	49.8887	49.9394	49.9901	50.0381	50.0808	50.1236	50.1663	50.2091	50.2445	50.2789	50.3134	50.348	50.3829	50.4104	50.4374	50.4656	50.4937	50.5218	50.55	50.5709	50.5911	50.6113	50.6315	50.6518	50.672	50.6922	50.7119
189	47.6105	47.7756	47.937	48.0924	48.2434	48.3924	48.5347	48.6763	48.8075	48.938	49.0684	49.1513	49.2342	49.3155	49.3873	49.4591	49.529	49.594	49.659	49.7202	49.7769	49.8334	49.8842	49.9349	49.9857	50.0337	50.0766	50.1194	50.1622	50.2051	50.2406	50.2751	50.3096	50.3443	50.3793	50.4069	50.4339	50.4621	50.4904	50.5186	50.5468	50.5678	50.5881	50.6084	50.6287	50.649	50.6693	50.6896	50.7093
190	47.6056	47.7707	47.9321	48.0874	48.2385	48.3874	48.5298	48.6713	48.8025	48.933	49.0635	49.1464	49.2293	49.3106	49.3824	49.4543	49.5242	49.5892	49.6543	49.7156	49.7723	49.8288	49.8796	49.9305	49.9813	50.0294	50.0723	50.1152	50.1581	50.201	50.2366	50.2712	50.3058	50.3406	50.3756	50.4033	50.4305	50.4587	50.487	50.5153	50.5436	50.5647	50.5851	50.6054	50.6258	50.6462	50.6666	50.6869	50.7067
191	47.6008	47.7658	47.9272	48.0825	48.2335	48.3825	48.5248	48.6663	48.7976	48.928	49.0585	49.1414	49.2244	49.3057	49.3776	49.4494	49.5194	49.5845	49.6495	49.7109	49.7677	49.8243	49.8751	49.926	49.9769	50.0251	50.0681	50.111	50.154	50.197	50.2326	50.2673	50.302	50.3369	50.372	50.3997	50.427	50.4553	50.4837	50.5121	50.5405	50.5616	50.582	50.6025	50.6229	50.6434	50.6638	50.6843	50.7042
192	47.5959	47.7609	47.9223	48.0776	48.2286	48.3775	48.5198	48.6613	48.7926	48.9231	49.0535	49.1365	49.2195	49.3008	49.3727	49.4446	49.5146	49.5797	49.6448	49.7062	49.7631	49.8197	49.8706	49.9216	49.9725	50.0208	50.0638	50.1069	50.1499	50.193	50.2287	50.2634	50.2981	50.3331	50.3683	50.3962	50.4235	50.4519	50.4804	50.5088	50.5373	50.5585	50.579	50.5995	50.6201	50.6406	50.6611	50.6816	50.7016
193	47.591	47.756	47.9174	48.0726	48.2236	48.3726	48.5149	48.6564	48.7876	48.9181	49.0486	49.1316	49.2145	49.2959	49.3678	49.4397	49.5098	49.5749	49.6401	49.7015	49.7584	49.8151	49.8661	49.9171	49.9681	50.0165	50.0596	50.1027	50.1458	50.1889	50.2247	50.2595	50.2943	50.3294	50.3647	50.3926	50.42	50.4485	50.477	50.5056	50.5341	50.5554	50.576	50.5966	50.6172	50.6378	50.6584	50.679	50.699
194	47.5862	47.7511	47.9124	48.0677	48.2187	48.3676	48.5099	48.6514	48.7827	48.9131	49.0436	49.1266	49.2096	49.291	49.3629	49.4349	49.505	49.5702	49.6354	49.6968	49.7538	49.8105	49.8616	49.9127	49.9637	50.0121	50.0553	50.0985	50.1417	50.1849	50.2208	50.2557	50.2905	50.3257	50.361	50.389	50.4165	50.4451	50.4737	50.5023	50.531	50.5523	50.573	50.5936	50.6143	50.635	50.6557	50.6763	50.6965
195	47.5813	47.7462	47.9075	48.0628	48.2137	48.3626	48.5049	48.6464	48.7777	48.9082	49.0387	49.1217	49.2047	49.2861	49.3581	49.43	49.5001	49.5654	49.6306	49.6922	49.7492	49.806	49.8571	49.9082	49.9594	50.0078	50.0511	50.0943	50.1376	50.1809	50.2168	50.2518	50.2867	50.3219	50.3574	50.3854	50.413	50.4417	50.4704	50.4991	50.5278	50.5492	50.5699	50.5907	50.6114	50.6322	50.653	50.6737	50.6939
196	47.5765	47.7413	47.9026	48.0578	48.2088	48.3577	48.4999	48.6415	48.7727	48.9032	49.0337	49.1167	49.1998	49.2812	49.3532	49.4252	49.4953	49.5606	49.6259	49.6875	49.7446	49.8014	49.8526	49.9038	49.955	50.0035	50.0468	50.0902	50.1335	50.1768	50.2129	50.2479	50.2829	50.3182	50.3537	50.3819	50.4095	50.4382	50.467	50.4958	50.5246	50.5461	50.5669	50.5878	50.6086	50.6294	50.6502	50.6711	50.6913
197	47.5716	47.7364	47.8977	48.0529	48.2038	48.3527	48.495	48.6365	48.7678	48.8983	49.0288	49.1118	49.1948	49.2763	49.3483	49.4203	49.4905	49.5558	49.6212	49.6828	49.7399	49.7968	49.8481	49.8993	49.9506	49.9992	50.0426	50.086	50.1294	50.1728	50.2089	50.244	50.2791	50.3145	50.3501	50.3783	50.406	50.4348	50.4637	50.4926	50.5214	50.543	50.5639	50.5848	50.6057	50.6266	50.6475	50.6684	50.6888
198	47.5667	47.7316	47.8928	48.048	48.1989	48.3477	48.49	48.6315	48.7628	48.8933	49.0238	49.1069	49.1899	49.2714	49.3434	49.4155	49.4857	49.5511	49.6165	49.6781	49.7353	49.7923	49.8436	49.8949	49.9462	49.9948	50.0383	50.0818	50.1253	50.1688	50.2049	50.2401	50.2753	50.3108	50.3464	50.3747	50.4025	50.4314	50.4604	50.4893	50.5183	50.5399	50.5609	50.5819	50.6028	50.6238	50.6448	50.6658	50.6862
199	47.5619	47.7267	47.8879	48.043	48.1939	48.3428	48.485	48.6265	48.7578	48.8883	49.0188	49.1019	49.185	49.2664	49.3386	49.4107	49.4809	49.5463	49.6117	49.6735	49.7307	49.7877	49.8391	49.8904	49.9418	49.9905	50.0341	50.0776	50.1212	50.1647	50.201	50.2362	50.2715	50.307	50.3428	50.3711	50.399	50.428	50.457	50.4861	50.5151	50.5368	50.5579	50.5789	50.6	50.621	50.6421	50.6631	50.6836
200	47.557	47.7218	47.8829	48.0381	48.189	48.3378	48.4801	48.6216	48.7529	48.8834	49.0139	49.097	49.1801	49.2615	49.3337	49.4058	49.4761	49.5415	49.607	49.6688	49.7261	49.7831	49.8345	49.886	49.9374	49.9862	50.0298	50.0734	50.1171	50.1607	50.197	50.2324	50.2677	50.3033	50.3391	50.3676	50.3955	50.4246	50.4537	50.4828	50.5119	50.5337	50.5548	50.576	50.5971	50.6182	50.6394	50.6605	50.6811
201	47.5522	47.7169	47.878	48.0331	48.184	48.3329	48.4751	48.6166	48.7479	48.8784	49.0089	49.092	49.1751	49.2566	49.3288	49.401	49.4713	49.5368	49.6023	49.6641	49.7214	49.7785	49.83	49.8815	49.933	49.9819	50.0256	50.0693	50.113	50.1567	50.1931	50.2285	50.2639	50.2996	50.3355	50.364	50.392	50.4212	50.4504	50.4796	50.5088	50.5306	50.5518	50.573	50.5942	50.6154	50.6366	50.6578	50.6785
202	47.5473	47.712	47.8731	48.0282	48.1791	48.3279	48.4701	48.6116	48.7429	48.8735	49.004	49.0871	49.1702	49.2517	49.3239	49.3961	49.4665	49.532	49.5976	49.6594	49.7168	49.774	49.8255	49.8771	49.9286	49.9776	50.0213	50.0651	50.1089	50.1526	50.1891	50.2246	50.2601	50.2958	50.3318	50.3604	50.3885	50.4178	50.447	50.4763	50.5056	50.5275	50.5488	50.5701	50.5914	50.6126	50.6339	50.6552	50.6759
203	47.5425	47.7071	47.8682	48.0233	48.1741	48.3229	48.4652	48.6067	48.738	48.8685	48.999	49.0822	49.1653	49.2468	49.319	49.3913	49.4616	49.5272	49.5928	49.6547	49.7122	49.7694	49.821	49.8726	49.9243	49.9732	50.0171	50.0609	50.1048	50.1486	50.1851	50.2207	50.2563	50.2921	50.3282	50.3569	50.385	50.4143	50.4437	50.4731	50.5024	50.5244	50.5458	50.5671	50.5885	50.6098	50.6312	50.6525	50.6733
204	47.5376	47.7022	47.8633	48.0183	48.1692	48.318	48.4602	48.6017	48.733	48.8635	48.9941	49.0772	49.1604	49.2419	49.3142	49.3864	49.4568	49.5225	49.5881	49.6501	49.7076	49.7648	49.8165	49.8682	49.9199	49.9689	50.0128	50.0567	50.1006	50.1446	50.1812	50.2168	50.2525	50.2884	50.3245	50.3533	50.3815	50.4109	50.4404	50.4698	50.4992	50.5213	50.5428	50.5642	50.5856	50.607	50.6285	50.6499	50.6708
205	47.5327	47.6973	47.8584	48.0134	48.1642	48.313	48.4552	48.5967	48.728	48.8586	48.9891	49.0723	49.1554	49.237	49.3093	49.3816	49.452	49.5177	49.5834	49.6454	49.7029	49.7602	49.812	49.8637	49.9155	49.9646	50.0086	50.0526	50.0965	50.1405	50.1772	50.213	50.2487	50.2847	50.3209	50.3497	50.378	50.4075	50.437	50.4666	50.4961	50.5182	50.5397	50.5612	50.5827	50.6043	50.6258	50.6473	50.6682
206	47.5279	47.6924	47.8535	48.0085	48.1593	48.308	48.4503	48.5917	48.7231	48.8536	48.9842	49.0673	49.1505	49.2321	49.3044	49.3767	49.4472	49.5129	49.5787	49.6407	49.6983	49.7557	49.8075	49.8593	49.9111	49.9603	50.0043	50.0484	50.0924	50.1365	50.1733	50.2091	50.2449	50.2809	50.3172	50.3461	50.3745	50.4041	50.4337	50.4633	50.4929	50.5151	50.5367	50.5583	50.5799	50.6015	50.623	50.6446	50.6656
207	47.523	47.6875	47.8485	48.0035	48.1543	48.3031	48.4453	48.5868	48.7181	48.8486	48.9792	49.0624	49.1456	49.2272	49.2995	49.3719	49.4424	49.5082	49.5739	49.636	49.6937	49.7511	49.803	49.8548	49.9067	49.9559	50.0001	50.0442	50.0883	50.1325	50.1693	50.2052	50.2411	50.2772	50.3136	50.3426	50.371	50.4007	50.4304	50.46	50.4897	50.512	50.5337	50.5554	50.577	50.5987	50.6203	50.642	50.6631
208	47.5182	47.6827	47.8436	47.9986	48.1494	48.2981	48.4403	48.5818	48.7131	48.8437	48.9742	49.0575	49.1407	49.2223	49.2947	49.367	49.4376	49.5034	49.5692	49.6314	49.6891	49.7465	49.7985	49.8504	49.9023	49.9516	49.9958	50.04	50.0842	50.1284	50.1654	50.2013	50.2373	50.2735	50.3099	50.339	50.3675	50.3973	50.427	50.4568	50.4866	50.509	50.5307	50.5524	50.5741	50.5959	50.6176	50.6393	50.6605
209	47.5133	47.6778	47.8387	47.9937	48.1444	48.2932	48.4354	48.5768	48.7082	48.8387	48.9693	49.0525	49.1358	49.2174	49.2898	49.3622	49.4328	49.4986	49.5645	49.6267	49.6844	49.742	49.794	49.8459	49.8979	49.9473	49.9916	50.0358	50.0801	50.1244	50.1614	50.1974	50.2335	50.2697	50.3063	50.3354	50.364	50.3939	50.4237	50.4535	50.4834	50.5059	50.5277	50.5495	50.5713	50.5931	50.6149	50.6367	50.6579
210	47.5084	47.6729	47.8338	47.9887	48.1395	48.2882	48.4304	48.5719	48.7032	48.8338	48.9643	49.0476	49.1308	49.2125	49.2849	49.3574	49.428	49.4939	49.5598	49.622	49.6798	49.7374	49.7894	49.8415	49.8935	49.943	49.9873	50.0317	50.076	50.1204	50.1574	50.1935	50.2296	50.266	50.3026	50.3318	50.3606	50.3904	50.4204	50.4503	50.4802	50.5028	50.5246	50.5465	50.5684	50.5903	50.6122	50.634	50.6554
211	47.5036	47.668	47.8289	47.9838	48.1345	48.2832	48.4254	48.5669	48.6982	48.8288	48.9594	49.0426	49.1259	49.2076	49.28	49.3525	49.4231	49.4891	49.555	49.6173	49.6752	49.7328	49.7849	49.837	49.8892	49.9387	49.9831	50.0275	50.0719	50.1163	50.1535	50.1897	50.2258	50.2623	50.299	50.3283	50.3571	50.387	50.417	50.447	50.477	50.4997	50.5216	50.5436	50.5655	50.5875	50.6094	50.6314	50.6528
212	47.4987	47.6631	47.824	47.9789	48.1296	48.2783	48.4205	48.5619	48.6933	48.8238	48.9544	49.0377	49.121	49.2027	49.2752	49.3477	49.4183	49.4843	49.5503	49.6127	49.6706	49.7282	49.7804	49.8326	49.8848	49.9343	49.9788	50.0233	50.0678	50.1123	50.1495	50.1858	50.222	50.2586	50.2953	50.3247	50.3536	50.3836	50.4137	50.4438	50.4739	50.4966	50.5186	50.5406	50.5627	50.5847	50.6067	50.6287	50.6502
213	47.4939	47.6582	47.8191	47.9739	48.1246	48.2733	48.4155	48.5569	48.6883	48.8189	48.9495	49.0328	49.1161	49.1978	49.2703	49.3428	49.4135	49.4796	49.5456	49.608	49.6659	49.7237	49.7759	49.8282	49.8804	49.93	49.9746	50.0191	50.0637	50.1083	50.1456	50.1819	50.2182	50.2548	50.2917	50.3211	50.3501	50.3802	50.4104	50.4405	50.4707	50.4935	50.5156	50.5377	50.5598	50.5819	50.604	50.6261	50.6477
214	47.489	47.6533	47.8141	47.969	48.1197	48.2684	48.4105	48.552	48.6833	48.8139	48.9445	49.0278	49.1111	49.1929	49.2654	49.338	49.4087	49.4748	49.5409	49.6033	49.6613	49.7191	49.7714	49.8237	49.876	49.9257	49.9703	50.015	50.0596	50.1042	50.1416	50.178	50.2144	50.2511	50.288	50.3176	50.3466	50.3768	50.407	50.4373	50.4675	50.4904	50.5126	50.5347	50.5569	50.5791	50.6013	50.6235	50.6451
215	47.4841	47.6484	47.8092	47.9641	48.1147	48.2634	48.4056	48.547	48.6784	48.809	48.9396	49.0229	49.1062	49.188	49.2605	49.3331	49.4039	49.47	49.5361	49.5986	49.6567	49.7145	49.7669	49.8193	49.8716	49.9214	49.9661	50.0108	50.0555	50.1002	50.1377	50.1741	50.2106	50.2474	50.2844	50.314	50.3431	50.3734	50.4037	50.434	50.4644	50.4873	50.5095	50.5318	50.554	50.5763	50.5986	50.6208	50.6425
216	47.4793	47.6435	47.8043	47.9591	48.1098	48.2584	48.4006	48.542	48.6734	48.804	48.9346	49.0179	49.1013	49.183	49.2557	49.3283	49.3991	49.4652	49.5314	49.5939	49.6521	49.71	49.7624	49.8148	49.8672	49.917	49.9618	50.0066	50.0514	50.0962	50.1337	50.1703	50.2068	50.2437	50.2807	50.3104	50.3396	50.37	50.4004	50.4308	50.4612	50.4842	50.5065	50.5288	50.5512	50.5735	50.5958	50.6182	50.6399
217	47.4744	47.6387	47.7994	47.9542	48.1048	48.2535	48.3956	48.5371	48.6684	48.799	48.9296	49.013	49.0964	49.1781	49.2508	49.3234	49.3943	49.4605	49.5267	49.5893	49.6474	49.7054	49.7579	49.8104	49.8628	49.9127	49.9576	50.0024	50.0473	50.0921	50.1297	50.1664	50.203	50.2399	50.2771	50.3068	50.3361	50.3665	50.397	50.4275	50.458	50.4811	50.5035	50.5259	50.5483	50.5707	50.5931	50.6155	50.6374
218	47.4696	47.6338	47.7945	47.9493	48.0999	48.2485	48.3906	48.5321	48.6635	48.7941	48.9247	49.0081	49.0914	49.1732	49.2459	49.3186	49.3895	49.4557	49.522	49.5846	49.6428	49.7008	49.7534	49.8059	49.8585	49.9084	49.9533	49.9982	50.0432	50.0881	50.1258	50.1625	50.1992	50.2362	50.2734	50.3033	50.3326	50.3631	50.3937	50.4243	50.4548	50.478	50.5005	50.523	50.5454	50.5679	50.5904	50.6129	50.6348
219	47.4647	47.6289	47.7896	47.9443	48.0949	48.2435	48.3857	48.5271	48.6585	48.7891	48.9197	49.0031	49.0865	49.1683	49.241	49.3137	49.3846	49.4509	49.5172	49.5799	49.6382	49.6962	49.7489	49.8015	49.8541	49.9041	49.9491	49.9941	50.0391	50.0841	50.1218	50.1586	50.1954	50.2325	50.2698	50.2997	50.3291	50.3597	50.3904	50.421	50.4517	50.4749	50.4975	50.52	50.5426	50.5651	50.5877	50.6102	50.6322
220	47.4599	47.624	47.7847	47.9394	48.09	48.2386	48.3807	48.5221	48.6535	48.7842	48.9148	48.9982	49.0816	49.1634	49.2362	49.3089	49.3798	49.4462	49.5125	49.5752	49.6336	49.6917	49.7443	49.797	49.8497	49.8998	49.9448	49.9899	50.035	50.08	50.1179	50.1547	50.1916	50.2287	50.2661	50.2961	50.3256	50.3563	50.387	50.4178	50.4485	50.4718	50.4944	50.5171	50.5397	50.5623	50.585	50.6076	50.6297
221	47.455	47.6191	47.7797	47.9344	48.085	48.2336	48.3757	48.5172	48.6486	48.7792	48.9098	48.9932	49.0767	49.1585	49.2313	49.304	49.375	49.4414	49.5078	49.5706	49.6289	49.6871	49.7398	49.7926	49.8453	49.8954	49.9406	49.9857	50.0308	50.076	50.1139	50.1508	50.1878	50.225	50.2625	50.2926	50.3221	50.3529	50.3837	50.4145	50.4453	50.4687	50.4914	50.5141	50.5368	50.5595	50.5822	50.6049	50.6271
222	47.4501	47.6142	47.7748	47.9295	48.0801	48.2287	48.3708	48.5122	48.6436	48.7742	48.9049	48.9883	49.0717	49.1536	49.2264	49.2992	49.3702	49.4366	49.5031	49.5659	49.6243	49.6825	49.7353	49.7881	49.8409	49.8911	49.9363	49.9815	50.0267	50.072	50.1099	50.147	50.184	50.2213	50.2588	50.289	50.3186	50.3495	50.3804	50.4113	50.4422	50.4656	50.4884	50.5112	50.534	50.5567	50.5795	50.6023	50.6245
223	47.4453	47.6093	47.7699	47.9246	48.0751	48.2237	48.3658	48.5072	48.6386	48.7693	48.8999	48.9834	49.0668	49.1487	49.2215	49.2944	49.3654	49.4319	49.4983	49.5612	49.6197	49.678	49.7308	49.7837	49.8365	49.8868	49.9321	49.9774	50.0226	50.0679	50.106	50.1431	50.1802	50.2176	50.2552	50.2854	50.3151	50.3461	50.377	50.408	50.439	50.4625	50.4854	50.5082	50.5311	50.5539	50.5768	50.5997	50.622
224	47.4404	47.6044	47.765	47.9196	48.0702	48.2187	48.3608	48.5023	48.6337	48.7643	48.8949	48.9784	49.0619	49.1438	49.2167	49.2895	49.3606	49.4271	49.4936	49.5565	49.6151	49.6734	49.7263	49.7792	49.8321	49.8825	49.9278	49.9732	50.0185	50.0639	50.102	50.1392	50.1764	50.2138	50.2515	50.2818	50.3116	50.3426	50.3737	50.4048	50.4358	50.4594	50.4824	50.5053	50.5282	50.5511	50.5741	50.597	50.6194
225	47.4356	47.5995	47.7601	47.9147	48.0652	48.2138	48.3559	48.4973	48.6287	48.7593	48.89	48.9735	49.057	49.1389	49.2118	49.2847	49.3558	49.4223	49.4889	49.5519	49.6104	49.6688	49.7218	49.7748	49.8277	49.8781	49.9236	49.969	50.0144	50.0599	50.0981	50.1353	50.1726	50.2101	50.2479	50.2783	50.3081	50.3392	50.3704	50.4015	50.4326	50.4563	50.4793	50.5023	50.5253	50.5484	50.5714	50.5944	50.6168
226	47.4307	47.5947	47.7552	47.9098	48.0603	48.2088	48.3509	48.4923	48.6237	48.7544	48.885	48.9685	49.052	49.134	49.2069	49.2798	49.351	49.4176	49.4842	49.5472	49.6058	49.6642	49.7173	49.7703	49.8234	49.8738	49.9193	49.9648	50.0103	50.0558	50.0941	50.1314	50.1688	50.2064	50.2442	50.2747	50.3046	50.3358	50.367	50.3983	50.4295	50.4532	50.4763	50.4994	50.5225	50.5456	50.5686	50.5917	50.6143
227	47.4258	47.5898	47.7502	47.9048	48.0553	48.2038	48.3459	48.4873	48.6188	48.7494	48.8801	48.9636	49.0471	49.1291	49.202	49.275	49.3461	49.4128	49.4794	49.5425	49.6012	49.6597	49.7128	49.7659	49.819	49.8695	49.9151	49.9606	50.0062	50.0518	50.0902	50.1276	50.165	50.2026	50.2406	50.2711	50.3011	50.3324	50.3637	50.395	50.4263	50.4501	50.4733	50.4964	50.5196	50.5428	50.5659	50.5891	50.6117
228	47.421	47.5849	47.7453	47.8999	48.0504	48.1989	48.341	48.4824	48.6138	48.7445	48.8751	48.9587	49.0422	49.1242	49.1972	49.2701	49.3413	49.408	49.4747	49.5378	49.5966	49.6551	49.7083	49.7614	49.8146	49.8652	49.9108	49.9565	50.0021	50.0477	50.0862	50.1237	50.1612	50.1989	50.2369	50.2675	50.2976	50.329	50.3604	50.3917	50.4231	50.447	50.4703	50.4935	50.5167	50.54	50.5632	50.5864	50.6091
229	47.4161	47.58	47.7404	47.895	48.0454	48.1939	48.336	48.4774	48.6088	48.7395	48.8702	48.9537	49.0373	49.1193	49.1923	49.2653	49.3365	49.4033	49.47	49.5331	49.5919	49.6505	49.7038	49.757	49.8102	49.8609	49.9066	49.9523	49.998	50.0437	50.0822	50.1198	50.1573	50.1952	50.2333	50.264	50.2941	50.3256	50.357	50.3885	50.42	50.4439	50.4672	50.4906	50.5139	50.5372	50.5605	50.5838	50.6066
230	47.4113	47.5751	47.7355	47.89	48.0405	48.189	48.331	48.4724	48.6039	48.7345	48.8652	48.9488	49.0324	49.1144	49.1874	49.2604	49.3317	49.3985	49.4653	49.5285	49.5873	49.646	49.6992	49.7525	49.8058	49.8565	49.9023	49.9481	49.9939	50.0397	50.0783	50.1159	50.1535	50.1915	50.2296	50.2604	50.2907	50.3222	50.3537	50.3852	50.4168	50.4408	50.4642	50.4876	50.511	50.5344	50.5578	50.5811	50.604
231	47.4076	47.5715	47.7318	47.8863	48.0368	48.1852	48.3273	48.4687	48.6001	48.7308	48.8615	48.945	49.0286	49.1106	49.1837	49.2567	49.328	49.3948	49.4616	49.5249	49.5837	49.6424	49.6957	49.7491	49.8024	49.8531	49.899	49.9448	49.9906	50.0365	50.0751	50.1128	50.1505	50.1884	50.2266	50.2575	50.2878	50.3193	50.3509	50.3825	50.4141	50.4382	50.4616	50.4851	50.5085	50.5319	50.5554	50.5788	50.6017
232	47.4049	47.5686	47.729	47.8835	48.0339	48.1824	48.3244	48.4658	48.5972	48.7279	48.8585	48.9421	49.0257	49.1077	49.1808	49.2538	49.3251	49.3919	49.4587	49.522	49.5809	49.6396	49.6929	49.7462	49.7996	49.8504	49.8962	49.9421	49.9879	50.0338	50.0725	50.1102	50.1479	50.1859	50.2241	50.2549	50.2853	50.3169	50.3485	50.3801	50.4117	50.4359	50.4594	50.4828	50.5063	50.5298	50.5532	50.5767	50.5996
233	47.4021	47.5658	47.7262	47.8806	48.031	48.1795	48.3215	48.4629	48.5943	48.725	48.8556	48.9392	49.0228	49.1048	49.1778	49.2509	49.3222	49.389	49.4558	49.5191	49.578	49.6367	49.6901	49.7434	49.7968	49.8476	49.8935	49.9393	49.9852	50.0311	50.0698	50.1075	50.1453	50.1833	50.2215	50.2524	50.2828	50.3144	50.3461	50.3777	50.4094	50.4336	50.4571	50.4806	50.5041	50.5276	50.5511	50.5746	50.5975
234	47.3993	47.563	47.7233	47.8778	48.0282	48.1766	48.3186	48.46	48.5914	48.722	48.8527	48.9363	49.0198	49.1019	49.1749	49.248	49.3193	49.3861	49.453	49.5162	49.5751	49.6339	49.6872	49.7406	49.794	49.8448	49.8907	49.9366	49.9825	50.0284	50.0671	50.1049	50.1427	50.1807	50.219	50.2499	50.2803	50.312	50.3437	50.3754	50.407	50.4313	50.4548	50.4783	50.5019	50.5254	50.5489	50.5725	50.5955
235	47.3965	47.5602	47.7205	47.8749	48.0253	48.1737	48.3157	48.4571	48.5885	48.7191	48.8498	48.9333	49.0169	49.0989	49.172	49.2451	49.3164	49.3832	49.4501	49.5133	49.5723	49.631	49.6844	49.7378	49.7912	49.842	49.8879	49.9339	49.9798	50.0257	50.0645	50.1023	50.1401	50.1781	50.2165	50.2474	50.2778	50.3095	50.3412	50.373	50.4047	50.4289	50.4525	50.4761	50.4996	50.5232	50.5468	50.5703	50.5934
236	47.3937	47.5574	47.7177	47.8721	48.0224	48.1708	48.3128	48.4542	48.5856	48.7162	48.8468	48.9304	49.014	49.096	49.1691	49.2421	49.3135	49.3803	49.4472	49.5105	49.5694	49.6281	49.6816	49.735	49.7884	49.8392	49.8852	49.9311	49.9771	50.023	50.0618	50.0996	50.1375	50.1756	50.2139	50.2449	50.2754	50.3071	50.3388	50.3706	50.4023	50.4266	50.4502	50.4738	50.4974	50.521	50.5446	50.5682	50.5913
237	47.3909	47.5546	47.7149	47.8693	48.0196	48.168	48.31	48.4513	48.5827	48.7133	48.8439	48.9275	49.011	49.0931	49.1661	49.2392	49.3105	49.3774	49.4443	49.5076	49.5665	49.6253	49.6787	49.7321	49.7856	49.8365	49.8824	49.9284	49.9744	50.0204	50.0592	50.097	50.1348	50.173	50.2114	50.2424	50.2729	50.3046	50.3364	50.3682	50.4	50.4243	50.4479	50.4716	50.4952	50.5188	50.5425	50.5661	50.5892
238	47.3881	47.5518	47.712	47.8664	48.0167	48.1651	48.3071	48.4484	48.5797	48.7104	48.841	48.9245	49.0081	49.0901	49.1632	49.2363	49.3076	49.3745	49.4414	49.5047	49.5637	49.6224	49.6759	49.7293	49.7828	49.8337	49.8797	49.9257	49.9717	50.0177	50.0565	50.0944	50.1322	50.1704	50.2088	50.2399	50.2704	50.3022	50.334	50.3658	50.3976	50.422	50.4456	50.4693	50.493	50.5167	50.5403	50.564	50.5871
239	47.3853	47.549	47.7092	47.8636	48.0138	48.1622	48.3042	48.4455	48.5768	48.7074	48.838	48.9216	49.0052	49.0872	49.1603	49.2334	49.3047	49.3716	49.4385	49.5018	49.5608	49.6196	49.673	49.7265	49.78	49.8309	49.8769	49.9229	49.969	50.015	50.0539	50.0917	50.1296	50.1678	50.2063	50.2374	50.2679	50.2997	50.3316	50.3634	50.3953	50.4197	50.4434	50.4671	50.4908	50.5145	50.5382	50.5619	50.5851
240	47.3825	47.5461	47.7064	47.8607	48.011	48.1593	48.3013	48.4426	48.5739	48.7045	48.8351	48.9187	49.0023	49.0843	49.1574	49.2304	49.3018	49.3687	49.4356	49.4989	49.5579	49.6167	49.6702	49.7237	49.7772	49.8281	49.8742	49.9202	49.9663	50.0123	50.0512	50.0891	50.127	50.1653	50.2037	50.2348	50.2654	50.2973	50.3292	50.361	50.3929	50.4173	50.4411	50.4648	50.4886	50.5123	50.536	50.5598	50.583
241	47.3797	47.5433	47.7035	47.8579	48.0081	48.1564	48.2984	48.4396	48.571	48.7016	48.8322	48.9158	48.9993	49.0813	49.1544	49.2275	49.2989	49.3658	49.4327	49.496	49.5551	49.6139	49.6674	49.7209	49.7744	49.8253	49.8714	49.9175	49.9635	50.0096	50.0485	50.0865	50.1244	50.1627	50.2012	50.2323	50.2629	50.2948	50.3267	50.3587	50.3906	50.415	50.4388	50.4626	50.4863	50.5101	50.5339	50.5576	50.5809
242	47.377	47.5405	47.7007	47.855	48.0052	48.1536	48.2955	48.4367	48.5681	48.6987	48.8293	48.9128	48.9964	49.0784	49.1515	49.2246	49.296	49.3629	49.4298	49.4932	49.5522	49.611	49.6645	49.7181	49.7716	49.8226	49.8687	49.9147	49.9608	50.0069	50.0459	50.0839	50.1218	50.1601	50.1986	50.2298	50.2605	50.2924	50.3243	50.3563	50.3882	50.4127	50.4365	50.4603	50.4841	50.5079	50.5317	50.5555	50.5788
243	47.3742	47.5377	47.6979	47.8522	48.0024	48.1507	48.2926	48.4338	48.5652	48.6958	48.8263	48.9099	48.9935	49.0755	49.1486	49.2217	49.2931	49.36	49.4269	49.4903	49.5493	49.6082	49.6617	49.7152	49.7688	49.8198	49.8659	49.912	49.9581	50.0042	50.0432	50.0812	50.1192	50.1575	50.1961	50.2273	50.258	50.2899	50.3219	50.3539	50.3859	50.4104	50.4342	50.4581	50.4819	50.5057	50.5296	50.5534	50.5767
244	47.3714	47.5349	47.695	47.8493	47.9995	48.1478	48.2897	48.4309	48.5623	48.6928	48.8234	48.907	48.9905	49.0726	49.1457	49.2188	49.2901	49.3571	49.424	49.4874	49.5464	49.6053	49.6589	49.7124	49.766	49.817	49.8631	49.9093	49.9554	50.0016	50.0406	50.0786	50.1166	50.155	50.1936	50.2248	50.2555	50.2875	50.3195	50.3515	50.3835	50.4081	50.4319	50.4558	50.4797	50.5036	50.5274	50.5513	50.5746
245	47.3686	47.5321	47.6922	47.8465	47.9966	48.1449	48.2868	48.428	48.5594	48.6899	48.8205	48.904	48.9876	49.0696	49.1427	49.2158	49.2872	49.3542	49.4211	49.4845	49.5436	49.6024	49.656	49.7096	49.7632	49.8142	49.8604	49.9065	49.9527	49.9989	50.0379	50.076	50.114	50.1524	50.191	50.2223	50.253	50.285	50.3171	50.3491	50.3812	50.4057	50.4297	50.4536	50.4775	50.5014	50.5253	50.5492	50.5726
246	47.3658	47.5293	47.6894	47.8436	47.9938	48.142	48.2839	48.4251	48.5564	48.687	48.8175	48.9011	48.9847	49.0667	49.1398	49.2129	49.2843	49.3513	49.4182	49.4816	49.5407	49.5996	49.6532	49.7068	49.7604	49.8114	49.8576	49.9038	49.95	49.9962	50.0353	50.0733	50.1114	50.1498	50.1885	50.2198	50.2505	50.2826	50.3147	50.3467	50.3788	50.4034	50.4274	50.4513	50.4752	50.4992	50.5231	50.5471	50.5705
247	47.363	47.5265	47.6865	47.8408	47.9909	48.1392	48.281	48.4222	48.5535	48.6841	48.8146	48.8982	48.9817	49.0638	49.1369	49.21	49.2814	49.3484	49.4153	49.4787	49.5378	49.5967	49.6503	49.704	49.7576	49.8087	49.8549	49.9011	49.9473	49.9935	50.0326	50.0707	50.1088	50.1473	50.1859	50.2172	50.248	50.2801	50.3122	50.3443	50.3765	50.4011	50.4251	50.4491	50.473	50.497	50.521	50.545	50.5684
248	47.3602	47.5237	47.6837	47.8379	47.988	48.1363	48.2781	48.4193	48.5506	48.6812	48.8117	48.8953	48.9788	49.0608	49.134	49.2071	49.2785	49.3454	49.4124	49.4759	49.535	49.5939	49.6475	49.7011	49.7548	49.8059	49.8521	49.8984	49.9446	49.9908	50.0299	50.0681	50.1062	50.1447	50.1834	50.2147	50.2456	50.2777	50.3098	50.342	50.3741	50.3988	50.4228	50.4468	50.4708	50.4948	50.5188	50.5428	50.5663
249	47.3574	47.5208	47.6809	47.8351	47.9852	48.1334	48.2752	48.4164	48.5477	48.6782	48.8088	48.8923	48.9759	49.0579	49.131	49.2042	49.2756	49.3425	49.4095	49.473	49.5321	49.591	49.6447	49.6983	49.752	49.8031	49.8494	49.8956	49.9419	49.9881	50.0273	50.0655	50.1036	50.1421	50.1808	50.2122	50.2431	50.2752	50.3074	50.3396	50.3717	50.3965	50.4205	50.4446	50.4686	50.4926	50.5167	50.5407	50.5642
250	47.3546	47.518	47.678	47.8322	47.9823	48.1305	48.2723	48.4135	48.5448	48.6753	48.8058	48.8894	48.9729	49.055	49.1281	49.2012	49.2726	49.3396	49.4066	49.4701	49.5292	49.5882	49.6418	49.6955	49.7492	49.8003	49.8466	49.8929	49.9392	49.9855	50.0246	50.0628	50.101	50.1395	50.1783	50.2097	50.2406	50.2728	50.305	50.3372	50.3694	50.3941	50.4182	50.4423	50.4664	50.4904	50.5145	50.5386	50.5622
251	47.3518	47.5152	47.6752	47.8294	47.9794	48.1276	48.2695	48.4106	48.5419	48.6724	48.8029	48.8865	48.97	49.052	49.1252	49.1983	49.2697	49.3367	49.4037	49.4672	49.5264	49.5853	49.639	49.6927	49.7464	49.7975	49.8438	49.8902	49.9365	49.9828	50.022	50.0602	50.0984	50.137	50.1757	50.2072	50.2381	50.2703	50.3026	50.3348	50.367	50.3918	50.4159	50.44	50.4642	50.4883	50.5124	50.5365	50.5601
252	47.3491	47.5124	47.6724	47.8265	47.9766	48.1248	48.2666	48.4077	48.539	48.6695	48.8	48.8835	48.9671	49.0491	49.1222	49.1954	49.2668	49.3338	49.4008	49.4643	49.5235	49.5825	49.6362	49.6899	49.7436	49.7948	49.8411	49.8874	49.9338	49.9801	50.0193	50.0576	50.0958	50.1344	50.1732	50.2047	50.2356	50.2679	50.3001	50.3324	50.3647	50.3895	50.4137	50.4378	50.4619	50.4861	50.5102	50.5344	50.558
253	47.3463	47.5096	47.6695	47.8237	47.9737	48.1219	48.2637	48.4048	48.5361	48.6666	48.797	48.8806	48.9642	49.0462	49.1193	49.1925	49.2639	49.3309	49.3979	49.4614	49.5206	49.5796	49.6333	49.687	49.7408	49.792	49.8383	49.8847	49.931	49.9774	50.0167	50.0549	50.0932	50.1318	50.1707	50.2022	50.2331	50.2654	50.2977	50.33	50.3623	50.3872	50.4114	50.4355	50.4597	50.4839	50.5081	50.5323	50.5559
254	47.3435	47.5068	47.6667	47.8208	47.9709	48.119	48.2608	48.4019	48.5331	48.6636	48.7941	48.8777	48.9612	49.0432	49.1164	49.1895	49.261	49.328	49.395	49.4586	49.5178	49.5768	49.6305	49.6842	49.738	49.7892	49.8356	49.882	49.9283	49.9747	50.014	50.0523	50.0906	50.1292	50.1681	50.1996	50.2307	50.263	50.2953	50.3276	50.36	50.3849	50.4091	50.4333	50.4575	50.4817	50.5059	50.5301	50.5538
255	47.3407	47.504	47.6639	47.818	47.968	48.1161	48.2579	48.399	48.5302	48.6607	48.7912	48.8747	48.9583	49.0403	49.1135	49.1866	49.2581	49.3251	49.3922	49.4557	49.5149	49.5739	49.6277	49.6814	49.7352	49.7864	49.8328	49.8792	49.9256	49.972	50.0113	50.0497	50.088	50.1267	50.1656	50.1971	50.2282	50.2605	50.2929	50.3253	50.3576	50.3826	50.4068	50.431	50.4553	50.4795	50.5038	50.528	50.5517
256	47.3379	47.5012	47.6611	47.8151	47.9651	48.1132	48.255	48.3961	48.5273	48.6578	48.7883	48.8718	48.9554	49.0374	49.1105	49.1837	49.2552	49.3222	49.3893	49.4528	49.512	49.571	49.6248	49.6786	49.7324	49.7836	49.8301	49.8765	49.9229	49.9694	50.0087	50.0471	50.0854	50.1241	50.163	50.1946	50.2257	50.2581	50.2905	50.3229	50.3553	50.3802	50.4045	50.4288	50.4531	50.4773	50.5016	50.5259	50.5497
257	47.3351	47.4984	47.6582	47.8123	47.9623	48.1104	48.2521	48.3932	48.5244	48.6549	48.7853	48.8689	48.9524	49.0345	49.1076	49.1808	49.2522	49.3193	49.3864	49.4499	49.5091	49.5682	49.622	49.6758	49.7296	49.7809	49.8273	49.8738	49.9202	49.9667	50.006	50.0444	50.0828	50.1215	50.1605	50.1921	50.2232	50.2556	50.2881	50.3205	50.3529	50.3779	50.4022	50.4265	50.4508	50.4752	50.4995	50.5238	50.5476
258	47.3323	47.4955	47.6554	47.8094	47.9594	48.1075	48.2492	48.3903	48.5215	48.6519	48.7824	48.866	48.9495	49.0315	49.1047	49.1779	49.2493	49.3164	49.3835	49.447	49.5063	49.5653	49.6191	49.673	49.7268	49.7781	49.8246	49.871	49.9175	49.964	50.0034	50.0418	50.0802	50.1189	50.1579	50.1896	50.2207	50.2532	50.2856	50.3181	50.3506	50.3756	50.3999	50.4243	50.4486	50.473	50.4973	50.5217	50.5455
259	47.3295	47.4927	47.6526	47.8066	47.9565	48.1046	48.2463	48.3874	48.5186	48.649	48.7795	48.863	48.9466	49.0286	49.1018	49.1749	49.2464	49.3135	49.3806	49.4441	49.5034	49.5625	49.6163	49.6701	49.724	49.7753	49.8218	49.8683	49.9148	49.9613	50.0007	50.0392	50.0776	50.1164	50.1554	50.1871	50.2183	50.2507	50.2832	50.3157	50.3482	50.3733	50.3977	50.422	50.4464	50.4708	50.4952	50.5196	50.5434
260	47.3267	47.4899	47.6497	47.8037	47.9537	48.1017	48.2434	48.3845	48.5157	48.6461	48.7766	48.8601	48.9436	49.0257	49.0988	49.172	49.2435	49.3106	49.3777	49.4413	49.5005	49.5596	49.6135	49.6673	49.7212	49.7725	49.819	49.8656	49.9121	49.9586	49.9981	50.0365	50.075	50.1138	50.1528	50.1846	50.2158	50.2483	50.2808	50.3133	50.3459	50.371	50.3954	50.4198	50.4442	50.4686	50.493	50.5174	50.5413
261	47.3239	47.4871	47.6469	47.8009	47.9508	48.0988	48.2405	48.3816	48.5128	48.6432	48.7736	48.8572	48.9407	49.0227	49.0959	49.1691	49.2406	49.3077	49.3748	49.4384	49.4977	49.5568	49.6106	49.6645	49.7184	49.7697	49.8163	49.8628	49.9094	49.9559	49.9954	50.0339	50.0724	50.1112	50.1503	50.1821	50.2133	50.2458	50.2784	50.3109	50.3435	50.3686	50.3931	50.4175	50.442	50.4664	50.4909	50.5153	50.5393
262	47.3212	47.4843	47.6441	47.798	47.9479	48.096	48.2376	48.3787	48.5098	48.6403	48.7707	48.8542	48.9378	49.0198	49.093	49.1662	49.2377	49.3048	49.3719	49.4355	49.4948	49.5539	49.6078	49.6617	49.7156	49.767	49.8135	49.8601	49.9067	49.9532	49.9927	50.0313	50.0698	50.1087	50.1478	50.1795	50.2108	50.2434	50.276	50.3086	50.3412	50.3663	50.3908	50.4153	50.4398	50.4642	50.4887	50.5132	50.5372
263	47.3184	47.4815	47.6412	47.7952	47.9451	48.0931	48.2347	48.3758	48.5069	48.6373	48.7678	48.8513	48.9349	49.0169	49.0901	49.1633	49.2348	49.3019	49.369	49.4326	49.4919	49.5511	49.605	49.6589	49.7128	49.7642	49.8108	49.8574	49.904	49.9506	49.9901	50.0287	50.0672	50.1061	50.1452	50.177	50.2083	50.2409	50.2735	50.3062	50.3388	50.364	50.3885	50.413	50.4375	50.4621	50.4866	50.5111	50.5351
264	47.3156	47.4787	47.6384	47.7923	47.9422	48.0902	48.2319	48.3729	48.504	48.6344	48.7648	48.8484	48.9319	49.0139	49.0871	49.1603	49.2318	49.299	49.3661	49.4297	49.4891	49.5482	49.6021	49.656	49.71	49.7614	49.808	49.8546	49.9013	49.9479	49.9874	50.026	50.0646	50.1035	50.1427	50.1745	50.2058	50.2385	50.2711	50.3038	50.3365	50.3617	50.3862	50.4108	50.4353	50.4599	50.4844	50.509	50.533
265	47.3128	47.4759	47.6356	47.7895	47.9393	48.0873	48.229	48.3699	48.5011	48.6315	48.7619	48.8455	48.929	49.011	49.0842	49.1574	49.2289	49.2961	49.3632	49.4268	49.4862	49.5454	49.5993	49.6532	49.7072	49.7586	49.8053	49.8519	49.8985	49.9452	49.9848	50.0234	50.062	50.1009	50.1401	50.172	50.2034	50.236	50.2687	50.3014	50.3341	50.3594	50.3839	50.4085	50.4331	50.4577	50.4823	50.5069	50.5309
266	47.31	47.473	47.6327	47.7866	47.9365	48.0844	48.2261	48.367	48.4982	48.6286	48.759	48.8425	48.9261	49.0081	49.0813	49.1545	49.226	49.2932	49.3603	49.424	49.4833	49.5425	49.5965	49.6504	49.7044	49.7558	49.8025	49.8492	49.8958	49.9425	49.9821	50.0208	50.0594	50.0984	50.1376	50.1695	50.2009	50.2336	50.2663	50.299	50.3317	50.357	50.3817	50.4063	50.4309	50.4555	50.4801	50.5047	50.5288
267	47.3072	47.4702	47.6299	47.7838	47.9336	48.0816	48.2232	48.3641	48.4953	48.6257	48.7561	48.8396	48.9231	49.0052	49.0784	49.1516	49.2231	49.2903	49.3574	49.4211	49.4805	49.5396	49.5936	49.6476	49.7016	49.7531	49.7998	49.8464	49.8931	49.9398	49.9795	50.0181	50.0568	50.0958	50.135	50.167	50.1984	50.2311	50.2639	50.2966	50.3294	50.3547	50.3794	50.404	50.4287	50.4533	50.478	50.5026	50.5268
268	47.3044	47.4674	47.6271	47.7809	47.9307	48.0787	48.2203	48.3612	48.4924	48.6227	48.7531	48.8367	48.9202	49.0022	49.0754	49.1486	49.2202	49.2873	49.3545	49.4182	49.4776	49.5368	49.5908	49.6448	49.6988	49.7503	49.797	49.8437	49.8904	49.9371	49.9768	50.0155	50.0542	50.0932	50.1325	50.1645	50.1959	50.2287	50.2615	50.2942	50.327	50.3524	50.3771	50.4018	50.4265	50.4511	50.4758	50.5005	50.5247
269	47.3016	47.4646	47.6242	47.7781	47.9279	48.0758	48.2174	48.3583	48.4895	48.6198	48.7502	48.8337	48.9173	48.9993	49.0725	49.1457	49.2173	49.2844	49.3516	49.4153	49.4747	49.5339	49.5879	49.642	49.696	49.7475	49.7942	49.841	49.8877	49.9345	49.9741	50.0129	50.0516	50.0906	50.1299	50.1619	50.1934	50.2262	50.259	50.2919	50.3247	50.3501	50.3748	50.3995	50.4242	50.449	50.4737	50.4984	50.5226
270	47.2988	47.4618	47.6214	47.7752	47.925	48.0729	48.2145	48.3554	48.4865	48.6169	48.7473	48.8308	48.9143	48.9964	49.0696	49.1428	49.2143	49.2815	49.3487	49.4124	49.4718	49.5311	49.5851	49.6391	49.6932	49.7447	49.7915	49.8382	49.885	49.9318	49.9715	50.0102	50.049	50.0881	50.1274	50.1594	50.1909	50.2238	50.2566	50.2895	50.3223	50.3478	50.3725	50.3973	50.422	50.4468	50.4715	50.4963	50.5205
271	47.296	47.459	47.6186	47.7724	47.9221	48.07	48.2116	48.3525	48.4836	48.614	48.7443	48.8279	48.9114	48.9934	49.0667	49.1399	49.2114	49.2786	49.3458	49.4095	49.469	49.5282	49.5823	49.6363	49.6904	49.7419	49.7887	49.8355	49.8823	49.9291	49.9688	50.0076	50.0464	50.0855	50.1249	50.1569	50.1885	50.2213	50.2542	50.2871	50.32	50.3454	50.3702	50.395	50.4198	50.4446	50.4694	50.4942	50.5184
272	47.2933	47.4562	47.6158	47.7695	47.9193	48.0672	48.2087	48.3496	48.4807	48.6111	48.7414	48.8249	48.9085	48.9905	49.0637	49.137	49.2085	49.2757	49.3429	49.4067	49.4661	49.5254	49.5794	49.6335	49.6876	49.7392	49.786	49.8328	49.8796	49.9264	49.9662	50.005	50.0438	50.0829	50.1223	50.1544	50.186	50.2189	50.2518	50.2847	50.3176	50.3431	50.3679	50.3928	50.4176	50.4424	50.4672	50.492	50.5164
273	47.2905	47.4534	47.6129	47.7667	47.9164	48.0643	48.2058	48.3467	48.4778	48.6081	48.7385	48.822	48.9056	48.9876	49.0608	49.134	49.2056	49.2728	49.34	49.4038	49.4632	49.5225	49.5766	49.6307	49.6848	49.7364	49.7832	49.83	49.8769	49.9237	49.9635	50.0024	50.0412	50.0804	50.1198	50.1519	50.1835	50.2164	50.2494	50.2823	50.3153	50.3408	50.3657	50.3905	50.4154	50.4402	50.4651	50.4899	50.5143
274	47.2877	47.4506	47.6101	47.7638	47.9135	48.0614	48.2029	48.3438	48.4749	48.6052	48.7356	48.8191	48.9026	48.9846	49.0579	49.1311	49.2027	49.2699	49.3371	49.4009	49.4604	49.5197	49.5738	49.6279	49.682	49.7336	49.7805	49.8273	49.8742	49.921	49.9609	49.9997	50.0386	50.0778	50.1172	50.1494	50.181	50.214	50.247	50.2799	50.3129	50.3385	50.3634	50.3883	50.4131	50.438	50.4629	50.4878	50.5122
275	47.2849	47.4477	47.6073	47.761	47.9107	48.0585	48.2	48.3409	48.472	48.6023	48.7326	48.8162	48.8997	48.9817	49.055	49.1282	49.1998	49.267	49.3343	49.398	49.4575	49.5168	49.5709	49.625	49.6792	49.7308	49.7777	49.8246	49.8715	49.9184	49.9582	49.9971	50.036	50.0752	50.1147	50.1469	50.1785	50.2115	50.2445	50.2776	50.3106	50.3362	50.3611	50.386	50.4109	50.4358	50.4608	50.4857	50.5101
276	47.2821	47.4449	47.6044	47.7581	47.9078	48.0556	48.1971	48.338	48.4691	48.5994	48.7297	48.8132	48.8968	48.9788	49.052	49.1253	49.1969	49.2641	49.3314	49.3951	49.4546	49.5139	49.5681	49.6222	49.6764	49.728	49.7749	49.8219	49.8688	49.9157	49.9555	49.9945	50.0334	50.0726	50.1121	50.1443	50.176	50.2091	50.2421	50.2752	50.3082	50.3338	50.3588	50.3838	50.4087	50.4337	50.4586	50.4836	50.508
277	47.2793	47.4421	47.6016	47.7553	47.905	48.0528	48.1942	48.3351	48.4662	48.5965	48.7268	48.8103	48.8938	48.9758	49.0491	49.1224	49.1939	49.2612	49.3285	49.3922	49.4518	49.5111	49.5652	49.6194	49.6736	49.7253	49.7722	49.8191	49.8661	49.913	49.9529	49.9918	50.0308	50.0701	50.1096	50.1418	50.1736	50.2066	50.2397	50.2728	50.3059	50.3315	50.3565	50.3815	50.4065	50.4315	50.4565	50.4815	50.5059
278	47.2765	47.4393	47.5988	47.7524	47.9021	48.0499	48.1914	48.3322	48.4632	48.5935	48.7238	48.8074	48.8909	48.9729	49.0462	49.1194	49.191	49.2583	49.3256	49.3894	49.4489	49.5082	49.5624	49.6166	49.6708	49.7225	49.7694	49.8164	49.8633	49.9103	49.9502	49.9892	50.0282	50.0675	50.107	50.1393	50.1711	50.2042	50.2373	50.2704	50.3035	50.3292	50.3542	50.3793	50.4043	50.4293	50.4543	50.4793	50.5039
279	47.2737	47.4365	47.5959	47.7496	47.8992	48.047	48.1885	48.3293	48.4603	48.5906	48.7209	48.8044	48.888	48.97	49.0432	49.1165	49.1881	49.2554	49.3227	49.3865	49.446	49.5054	49.5596	49.6138	49.668	49.7197	49.7667	49.8137	49.8606	49.9076	49.9476	49.9866	50.0256	50.0649	50.1045	50.1368	50.1686	50.2017	50.2349	50.268	50.3012	50.3269	50.3519	50.377	50.4021	50.4271	50.4522	50.4772	50.5018
280	47.2709	47.4337	47.5931	47.7467	47.8964	48.0441	48.1856	48.3264	48.4574	48.5877	48.718	48.8015	48.885	48.9671	49.0403	49.1136	49.1852	49.2525	49.3198	49.3836	49.4432	49.5025	49.5567	49.611	49.6652	49.7169	49.7639	49.8109	49.8579	49.9049	49.9449	49.984	50.023	50.0623	50.1019	50.1343	50.1661	50.1993	50.2324	50.2656	50.2988	50.3246	50.3497	50.3747	50.3998	50.4249	50.45	50.4751	50.4997
281	47.2681	47.4309	47.5903	47.7439	47.8935	48.0412	48.1827	48.3235	48.4545	48.5848	48.7151	48.7986	48.8821	48.9641	49.0374	49.1107	49.1823	49.2496	49.3169	49.3807	49.4403	49.4997	49.5539	49.6081	49.6624	49.7141	49.7612	49.8082	49.8552	49.9022	49.9423	49.9813	50.0204	50.0598	50.0994	50.1318	50.1636	50.1968	50.23	50.2632	50.2964	50.3222	50.3474	50.3725	50.3976	50.4227	50.4479	50.473	50.4976
282	47.2654	47.4281	47.5874	47.741	47.8906	48.0384	48.1798	48.3206	48.4516	48.5819	48.7121	48.7957	48.8792	48.9612	49.0345	49.1077	49.1794	49.2467	49.314	49.3778	49.4374	49.4968	49.5511	49.6053	49.6596	49.7114	49.7584	49.8055	49.8525	49.8996	49.9396	49.9787	50.0178	50.0572	50.0969	50.1293	50.1612	50.1944	50.2276	50.2609	50.2941	50.3199	50.3451	50.3702	50.3954	50.4206	50.4457	50.4709	50.4955
283	47.2626	47.4253	47.5846	47.7382	47.8878	48.0355	48.1769	48.3177	48.4487	48.5789	48.7092	48.7927	48.8762	48.9583	49.0315	49.1048	49.1764	49.2438	49.3111	49.3749	49.4345	49.494	49.5482	49.6025	49.6568	49.7086	49.7557	49.8027	49.8498	49.8969	49.9369	49.9761	50.0152	50.0546	50.0943	50.1267	50.1587	50.1919	50.2252	50.2585	50.2917	50.3176	50.3428	50.368	50.3932	50.4184	50.4436	50.4688	50.4934
284	47.2598	47.4224	47.5818	47.7353	47.8849	48.0326	48.174	48.3148	48.4458	48.576	48.7063	48.7898	48.8733	48.9553	49.0286	49.1019	49.1735	49.2409	49.3082	49.3721	49.4317	49.4911	49.5454	49.5997	49.654	49.7058	49.7529	49.8	49.8471	49.8942	49.9343	49.9734	50.0126	50.052	50.0918	50.1242	50.1562	50.1895	50.2228	50.2561	50.2894	50.3153	50.3405	50.3657	50.391	50.4162	50.4414	50.4666	50.4914
285	47.257	47.4196	47.5789	47.7325	47.882	48.0297	48.1711	48.3119	48.4429	48.5731	48.7033	48.7869	48.8704	48.9524	49.0257	49.099	49.1706	49.238	49.3053	49.3692	49.4288	49.4883	49.5426	49.5969	49.6512	49.703	49.7501	49.7973	49.8444	49.8915	49.9316	49.9708	50.01	50.0495	50.0892	50.1217	50.1537	50.187	50.2204	50.2537	50.287	50.313	50.3382	50.3635	50.3887	50.414	50.4393	50.4645	50.4893
286	47.2542	47.4168	47.5761	47.7296	47.8792	48.0268	48.1682	48.309	48.4399	48.5702	48.7004	48.7839	48.8675	48.9495	49.0228	49.0961	49.1677	49.2351	49.3024	49.3663	49.4259	49.4854	49.5397	49.594	49.6484	49.7002	49.7474	49.7945	49.8417	49.8888	49.929	49.9682	50.0074	50.0469	50.0867	50.1192	50.1512	50.1846	50.2179	50.2513	50.2847	50.3107	50.3359	50.3612	50.3865	50.4118	50.4371	50.4624	50.4872
287	47.2514	47.414	47.5733	47.7268	47.8763	48.024	48.1653	48.3061	48.437	48.5673	48.6975	48.781	48.8645	48.9465	49.0198	49.0931	49.1648	49.2321	49.2995	49.3634	49.4231	49.4825	49.5369	49.5912	49.6456	49.6975	49.7446	49.7918	49.839	49.8861	49.9263	49.9656	50.0048	50.0443	50.0841	50.1167	50.1487	50.1821	50.2155	50.2489	50.2823	50.3083	50.3337	50.359	50.3843	50.4096	50.435	50.4603	50.4851
288	47.2486	47.4112	47.5704	47.7239	47.8734	48.0211	48.1624	48.3032	48.4341	48.5643	48.6946	48.7781	48.8616	48.9436	49.0169	49.0902	49.1619	49.2292	49.2966	49.3605	49.4202	49.4797	49.534	49.5884	49.6428	49.6947	49.7419	49.7891	49.8363	49.8835	49.9237	49.9629	50.0022	50.0418	50.0816	50.1142	50.1463	50.1797	50.2131	50.2465	50.28	50.306	50.3314	50.3567	50.3821	50.4075	50.4328	50.4582	50.483
289	47.2458	47.4084	47.5676	47.7211	47.8706	48.0182	48.1595	48.3002	48.4312	48.5614	48.6916	48.7751	48.8587	48.9407	49.014	49.0873	49.159	49.2263	49.2937	49.3576	49.4173	49.4768	49.5312	49.5856	49.64	49.6919	49.7391	49.7863	49.8336	49.8808	49.921	49.9603	49.9996	50.0392	50.079	50.1117	50.1438	50.1772	50.2107	50.2442	50.2776	50.3037	50.3291	50.3545	50.3799	50.4053	50.4307	50.4561	50.481
290	47.243	47.4056	47.5648	47.7182	47.8677	48.0153	48.1566	48.2973	48.4283	48.5585	48.6887	48.7722	48.8557	48.9378	49.0111	49.0844	49.156	49.2234	49.2908	49.3548	49.4145	49.474	49.5284	49.5828	49.6372	49.6891	49.7364	49.7836	49.8308	49.8781	49.9183	49.9577	49.997	50.0366	50.0765	50.1092	50.1413	50.1748	50.2083	50.2418	50.2753	50.3014	50.3268	50.3522	50.3777	50.4031	50.4285	50.4539	50.4789
291	47.2402	47.4028	47.562	47.7154	47.8648	48.0124	48.1538	48.2944	48.4254	48.5556	48.6858	48.7693	48.8528	48.9348	49.0081	49.0815	49.1531	49.2205	49.2879	49.3519	49.4116	49.4711	49.5255	49.58	49.6344	49.6863	49.7336	49.7809	49.8281	49.8754	49.9157	49.955	49.9944	50.034	50.074	50.1066	50.1388	50.1723	50.2058	50.2394	50.2729	50.2991	50.3245	50.35	50.3754	50.4009	50.4264	50.4518	50.4768
292	47.2375	47.3999	47.5591	47.7125	47.862	48.0096	48.1509	48.2915	48.4225	48.5527	48.6828	48.7664	48.8499	48.9319	49.0052	49.0785	49.1502	49.2176	49.285	49.349	49.4087	49.4683	49.5227	49.5771	49.6316	49.6836	49.7308	49.7781	49.8254	49.8727	49.913	49.9524	49.9918	50.0315	50.0714	50.1041	50.1363	50.1699	50.2034	50.237	50.2706	50.2967	50.3222	50.3477	50.3732	50.3987	50.4242	50.4497	50.4747
293	47.2347	47.3971	47.5563	47.7097	47.8591	48.0067	48.148	48.2886	48.4196	48.5497	48.6799	48.7634	48.8469	48.929	49.0023	49.0756	49.1473	49.2147	49.2821	49.3461	49.4059	49.4654	49.5199	49.5743	49.6288	49.6808	49.7281	49.7754	49.8227	49.87	49.9104	49.9498	49.9892	50.0289	50.0689	50.1016	50.1338	50.1674	50.201	50.2346	50.2682	50.2944	50.3199	50.3455	50.371	50.3965	50.4221	50.4476	50.4726
294	47.2319	47.3943	47.5535	47.7068	47.8562	48.0038	48.1451	48.2857	48.4166	48.5468	48.677	48.7605	48.844	48.926	48.9994	49.0727	49.1444	49.2118	49.2792	49.3432	49.403	49.4626	49.517	49.5715	49.626	49.678	49.7253	49.7727	49.82	49.8674	49.9077	49.9471	49.9866	50.0263	50.0663	50.0991	50.1314	50.165	50.1986	50.2322	50.2659	50.2921	50.3177	50.3432	50.3688	50.3943	50.4199	50.4455	50.4705
295	47.2291	47.3915	47.5506	47.704	47.8534	48.0009	48.1422	48.2828	48.4137	48.5439	48.6741	48.7576	48.8411	48.9231	48.9964	49.0698	49.1415	49.2089	49.2763	49.3403	49.4001	49.4597	49.5142	49.5687	49.6232	49.6752	49.7226	49.7699	49.8173	49.8647	49.9051	49.9445	49.984	50.0237	50.0638	50.0966	50.1289	50.1625	50.1962	50.2298	50.2635	50.2898	50.3154	50.341	50.3666	50.3922	50.4178	50.4434	50.4685
296	47.2263	47.3887	47.5478	47.7011	47.8505	47.998	48.1393	48.2799	48.4108	48.541	48.6711	48.7546	48.8382	48.9202	48.9935	49.0669	49.1385	49.206	49.2735	49.3375	49.3972	49.4568	49.5114	49.5659	49.6204	49.6724	49.7198	49.7672	49.8146	49.862	49.9024	49.9419	49.9814	50.0212	50.0612	50.0941	50.1264	50.1601	50.1938	50.2275	50.2612	50.2875	50.3131	50.3387	50.3643	50.39	50.4156	50.4412	50.4664
297	47.2235	47.3859	47.545	47.6983	47.8477	47.9952	48.1364	48.277	48.4079	48.5381	48.6682	48.7517	48.8352	48.9172	48.9906	49.0639	49.1356	49.2031	49.2706	49.3346	49.3944	49.454	49.5085	49.563	49.6176	49.6697	49.7171	49.7645	49.8119	49.8593	49.8998	49.9393	49.9788	50.0186	50.0587	50.0916	50.1239	50.1576	50.1913	50.2251	50.2588	50.2851	50.3108	50.3365	50.3621	50.3878	50.4135	50.4391	50.4643
298	47.2207	47.3831	47.5421	47.6954	47.8448	47.9923	48.1335	48.2741	48.405	48.5351	48.6653	48.7488	48.8323	48.9143	48.9877	49.061	49.1327	49.2002	49.2677	49.3317	49.3915	49.4511	49.5057	49.5602	49.6148	49.6669	49.7143	49.7617	49.8092	49.8566	49.8971	49.9366	49.9762	50.016	50.0561	50.089	50.1214	50.1552	50.1889	50.2227	50.2564	50.2828	50.3085	50.3342	50.3599	50.3856	50.4113	50.437	50.4622
299	47.2179	47.3803	47.5393	47.6926	47.8419	47.9894	48.1306	48.2712	48.4021	48.5322	48.6623	48.7459	48.8294	48.9114	48.9847	49.0581	49.1298	49.1973	49.2648	49.3288	49.3886	49.4483	49.5028	49.5574	49.612	49.6641	49.7116	49.759	49.8065	49.8539	49.8944	49.934	49.9736	50.0135	50.0536	50.0865	50.1189	50.1527	50.1865	50.2203	50.2541	50.2805	50.3062	50.332	50.3577	50.3834	50.4092	50.4349	50.4601
300	47.2151	47.3775	47.5365	47.6897	47.8391	47.9865	48.1277	48.2683	48.3992	48.5293	48.6594	48.7429	48.8264	48.9084	48.9818	49.0552	49.1269	49.1944	49.2619	49.3259	49.3858	49.4454	49.5	49.5546	49.6092	49.6613	49.7088	49.7563	49.8038	49.8512	49.8918	49.9314	49.971	50.0109	50.0511	50.084	50.1165	50.1503	50.1841	50.2179	50.2517	50.2782	50.3039	50.3297	50.3555	50.3812	50.407	50.4328	50.4581
301	47.2123	47.3746	47.5336	47.6869	47.8362	47.9836	48.1248	48.2654	48.3963	48.5264	48.6565	48.74	48.8235	48.9055	48.9789	49.0522	49.124	49.1915	49.259	49.323	49.3829	49.4426	49.4972	49.5518	49.6064	49.6585	49.706	49.7536	49.8011	49.8486	49.8891	49.9287	49.9684	50.0083	50.0485	50.0815	50.114	50.1478	50.1817	50.2155	50.2494	50.2759	50.3017	50.3275	50.3533	50.3791	50.4049	50.4307	50.456
302	47.2096	47.3718	47.5308	47.684	47.8333	47.9808	48.1219	48.2625	48.3933	48.5235	48.6536	48.7371	48.8206	48.9026	48.976	49.0493	49.1211	49.1886	49.2561	49.3202	49.38	49.4397	49.4943	49.5489	49.6036	49.6558	49.7033	49.7508	49.7983	49.8459	49.8865	49.9261	49.9658	50.0057	50.046	50.079	50.1115	50.1454	50.1793	50.2131	50.247	50.2735	50.2994	50.3252	50.351	50.3769	50.4027	50.4285	50.4539
303	47.2068	47.369	47.528	47.6812	47.8305	47.9779	48.119	48.2596	48.3904	48.5205	48.6506	48.7341	48.8176	48.8997	48.973	49.0464	49.1181	49.1857	49.2532	49.3173	49.3772	49.4369	49.4915	49.5461	49.6008	49.653	49.7005	49.7481	49.7956	49.8432	49.8838	49.9235	49.9632	50.0032	50.0434	50.0765	50.109	50.1429	50.1768	50.2108	50.2447	50.2712	50.2971	50.323	50.3488	50.3747	50.4006	50.4264	50.4518
304	47.204	47.3662	47.5251	47.6783	47.8276	47.975	48.1161	48.2567	48.3875	48.5176	48.6477	48.7312	48.8147	48.8967	48.9701	49.0435	49.1152	49.1828	49.2503	49.3144	49.3743	49.434	49.4887	49.5433	49.598	49.6502	49.6978	49.7454	49.7929	49.8405	49.8812	49.9209	49.9606	50.0006	50.0409	50.074	50.1065	50.1405	50.1744	50.2084	50.2423	50.2689	50.2948	50.3207	50.3466	50.3725	50.3984	50.4243	50.4497
305	47.2012	47.3634	47.5223	47.6755	47.8247	47.9721	48.1133	48.2538	48.3846	48.5147	48.6448	48.7283	48.8118	48.8938	48.9672	49.0406	49.1123	49.1799	49.2474	49.3115	49.3714	49.4312	49.4858	49.5405	49.5952	49.6474	49.695	49.7426	49.7902	49.8378	49.8785	49.9182	49.958	49.998	50.0383	50.0714	50.104	50.138	50.172	50.206	50.24	50.2666	50.2925	50.3185	50.3444	50.3703	50.3963	50.4222	50.4476
306	47.1984	47.3606	47.5195	47.6726	47.8219	47.9692	48.1104	48.2509	48.3817	48.5118	48.6418	48.7253	48.8088	48.8909	48.9643	49.0376	49.1094	49.1769	49.2445	49.3086	49.3686	49.4283	49.483	49.5377	49.5924	49.6446	49.6923	49.7399	49.7875	49.8351	49.8758	49.9156	49.9554	49.9954	50.0358	50.0689	50.1016	50.1356	50.1696	50.2036	50.2376	50.2643	50.2902	50.3162	50.3422	50.3681	50.3941	50.4201	50.4456
307	47.1956	47.3578	47.5166	47.6698	47.819	47.9664	48.1075	48.248	48.3788	48.5088	48.6389	48.7224	48.8059	48.8879	48.9613	49.0347	49.1065	49.174	49.2416	49.3057	49.3657	49.4254	49.4802	49.5349	49.5896	49.6419	49.6895	49.7372	49.7848	49.8325	49.8732	49.913	49.9528	49.9929	50.0332	50.0664	50.0991	50.1331	50.1672	50.2012	50.2353	50.2619	50.2879	50.3139	50.34	50.366	50.392	50.418	50.4435
308	47.1928	47.355	47.5138	47.667	47.8161	47.9635	48.1046	48.2451	48.3759	48.5059	48.636	48.7195	48.803	48.885	48.9584	49.0318	49.1036	49.1711	49.2387	49.3029	49.3628	49.4226	49.4773	49.532	49.5868	49.6391	49.6868	49.7344	49.7821	49.8298	49.8705	49.9103	49.9502	49.9903	50.0307	50.0639	50.0966	50.1307	50.1647	50.1988	50.2329	50.2596	50.2857	50.3117	50.3377	50.3638	50.3898	50.4158	50.4414
309	47.19	47.3522	47.511	47.6641	47.8133	47.9606	48.1017	48.2422	48.373	48.503	48.6331	48.7166	48.8001	48.8821	48.9555	49.0289	49.1007	49.1682	49.2358	49.3	49.3599	49.4197	49.4745	49.5292	49.584	49.6363	49.684	49.7317	49.7794	49.8271	49.8679	49.9077	49.9476	49.9877	50.0282	50.0614	50.0941	50.1282	50.1623	50.1964	50.2306	50.2573	50.2834	50.3094	50.3355	50.3616	50.3877	50.4137	50.4393
310	47.1872	47.3493	47.5082	47.6613	47.8104	47.9577	48.0988	48.2393	48.37	48.5001	48.6301	48.7136	48.7971	48.8791	48.9525	49.026	49.0977	49.1653	49.2329	49.2971	49.3571	49.4169	49.4716	49.5264	49.5812	49.6335	49.6812	49.729	49.7767	49.8244	49.8652	49.9051	49.945	49.9851	50.0256	50.0589	50.0916	50.1258	50.1599	50.1941	50.2282	50.255	50.2811	50.3072	50.3333	50.3594	50.3855	50.4116	50.4372
311	47.1844	47.3465	47.5053	47.6584	47.8075	47.9548	48.0959	48.2364	48.3671	48.4972	48.6272	48.7107	48.7942	48.8762	48.9496	49.023	49.0948	49.1624	49.23	49.2942	49.3542	49.414	49.4688	49.5236	49.5784	49.6307	49.6785	49.7262	49.774	49.8217	49.8626	49.9025	49.9423	49.9826	50.0231	50.0564	50.0892	50.1233	50.1575	50.1917	50.2259	50.2527	50.2788	50.3049	50.3311	50.3572	50.3834	50.4095	50.4352
312	47.1817	47.3437	47.5025	47.6556	47.8047	47.952	48.093	48.2334	48.3642	48.4942	48.6243	48.7078	48.7913	48.8733	48.9467	49.0201	49.0919	49.1595	49.2271	49.2913	49.3513	49.4112	49.466	49.5208	49.5756	49.628	49.6757	49.7235	49.7713	49.819	49.8599	49.8998	49.9397	49.98	50.0205	50.0539	50.0867	50.1209	50.1551	50.1893	50.2235	50.2503	50.2765	50.3027	50.3289	50.355	50.3812	50.4074	50.4331
313	47.1789	47.3409	47.4997	47.6527	47.8018	47.9491	48.0901	48.2305	48.3613	48.4913	48.6213	48.7048	48.7883	48.8703	48.9438	49.0172	49.089	49.1566	49.2242	49.2884	49.3485	49.4083	49.4631	49.5179	49.5728	49.6252	49.673	49.7208	49.7686	49.8163	49.8572	49.8972	49.9371	49.9774	50.018	50.0513	50.0842	50.1184	50.1527	50.1869	50.2212	50.248	50.2742	50.3004	50.3266	50.3528	50.3791	50.4053	50.431
314	47.1761	47.3381	47.4968	47.6499	47.7989	47.9462	48.0872	48.2276	48.3584	48.4884	48.6184	48.7019	48.7854	48.8674	48.9408	49.0143	49.0861	49.1537	49.2213	49.2856	49.3456	49.4055	49.4603	49.5151	49.57	49.6224	49.6702	49.718	49.7658	49.8137	49.8546	49.8946	49.9345	49.9749	50.0154	50.0488	50.0817	50.116	50.1502	50.1845	50.2188	50.2457	50.2719	50.2982	50.3244	50.3507	50.3769	50.4031	50.4289
315	47.1733	47.3353	47.494	47.647	47.7961	47.9433	48.0843	48.2247	48.3555	48.4855	48.6155	48.699	48.7825	48.8645	48.9379	49.0113	49.0832	49.1508	49.2184	49.2827	49.3427	49.4026	49.4575	49.5123	49.5672	49.6196	49.6675	49.7153	49.7631	49.811	49.8519	49.8919	49.9319	49.9723	50.0129	50.0463	50.0792	50.1135	50.1478	50.1821	50.2164	50.2434	50.2697	50.2959	50.3222	50.3485	50.3748	50.401	50.4268
316	47.1705	47.3325	47.4912	47.6442	47.7932	47.9404	48.0814	48.2218	48.3526	48.4826	48.6126	48.6961	48.7795	48.8616	48.935	49.0084	49.0802	49.1479	49.2156	49.2798	49.3399	49.3998	49.4546	49.5095	49.5644	49.6168	49.6647	49.7126	49.7604	49.8083	49.8493	49.8893	49.9293	49.9697	50.0103	50.0438	50.0767	50.1111	50.1454	50.1797	50.2141	50.2411	50.2674	50.2937	50.32	50.3463	50.3726	50.3989	50.4247
317	47.1677	47.3297	47.4883	47.6413	47.7903	47.9376	48.0785	48.2189	48.3497	48.4796	48.6096	48.6931	48.7766	48.8586	48.9321	49.0055	49.0773	49.145	49.2127	49.2769	49.337	49.3969	49.4518	49.5067	49.5616	49.6141	49.6619	49.7098	49.7577	49.8056	49.8466	49.8867	49.9267	49.9671	50.0078	50.0413	50.0743	50.1086	50.143	50.1774	50.2117	50.2388	50.2651	50.2914	50.3178	50.3441	50.3705	50.3968	50.4227
318	47.1649	47.3268	47.4855	47.6385	47.7875	47.9347	48.0757	48.216	48.3467	48.4767	48.6067	48.6902	48.7737	48.8557	48.9291	49.0026	49.0744	49.1421	49.2098	49.274	49.3341	49.394	49.4489	49.5039	49.5588	49.6113	49.6592	49.7071	49.755	49.8029	49.844	49.884	49.9241	49.9646	50.0053	50.0388	50.0718	50.1062	50.1406	50.175	50.2094	50.2364	50.2628	50.2892	50.3156	50.3419	50.3683	50.3947	50.4206
319	47.1621	47.324	47.4827	47.6356	47.7846	47.9318	48.0728	48.2131	48.3438	48.4738	48.6038	48.6873	48.7708	48.8528	48.9262	48.9997	49.0715	49.1392	49.2069	49.2711	49.3313	49.3912	49.4461	49.501	49.556	49.6085	49.6564	49.7044	49.7523	49.8002	49.8413	49.8814	49.9215	49.962	50.0027	50.0363	50.0693	50.1037	50.1381	50.1726	50.207	50.2341	50.2605	50.2869	50.3133	50.3397	50.3662	50.3926	50.4185
320	47.1593	47.3212	47.4798	47.6328	47.7818	47.9289	48.0699	48.2102	48.3409	48.4709	48.6008	48.6843	48.7678	48.8498	48.9233	48.9967	49.0686	49.1363	49.204	49.2683	49.3284	49.3883	49.4433	49.4982	49.5532	49.6057	49.6537	49.7016	49.7496	49.7976	49.8386	49.8788	49.9189	49.9594	50.0002	50.0337	50.0668	50.1013	50.1357	50.1702	50.2047	50.2318	50.2582	50.2847	50.3111	50.3376	50.364	50.3904	50.4164
321	47.1565	47.3184	47.477	47.6299	47.7789	47.926	48.067	48.2073	48.338	48.468	48.5979	48.6814	48.7649	48.8469	48.9204	48.9938	49.0657	49.1334	49.2011	49.2654	49.3255	49.3855	49.4404	49.4954	49.5504	49.6029	49.6509	49.6989	49.7469	49.7949	49.836	49.8762	49.9163	49.9568	49.9976	50.0312	50.0643	50.0988	50.1333	50.1678	50.2023	50.2295	50.256	50.2824	50.3089	50.3354	50.3619	50.3883	50.4143
322	47.1538	47.3156	47.4742	47.6271	47.776	47.9232	48.0641	48.2044	48.3351	48.465	48.595	48.6785	48.762	48.844	48.9174	48.9909	49.0628	49.1305	49.1982	49.2625	49.3226	49.3826	49.4376	49.4926	49.5476	49.6002	49.6482	49.6962	49.7442	49.7922	49.8333	49.8735	49.9137	49.9543	49.9951	50.0287	50.0618	50.0964	50.1309	50.1654	50.2	50.2272	50.2537	50.2802	50.3067	50.3332	50.3597	50.3862	50.4123
323	47.151	47.3128	47.4713	47.6242	47.7732	47.9203	48.0612	48.2015	48.3322	48.4621	48.5921	48.6755	48.759	48.841	48.9145	48.988	49.0598	49.1276	49.1953	49.2596	49.3198	49.3798	49.4348	49.4898	49.5448	49.5974	49.6454	49.6934	49.7415	49.7895	49.8307	49.8709	49.9111	49.9517	49.9925	50.0262	50.0594	50.0939	50.1285	50.163	50.1976	50.2248	50.2514	50.2779	50.3045	50.331	50.3576	50.3841	50.4102
324	47.1482	47.31	47.4685	47.6214	47.7703	47.9174	48.0583	48.1986	48.3293	48.4592	48.5891	48.6726	48.7561	48.8381	48.9116	48.9851	49.0569	49.1247	49.1924	49.2567	49.3169	49.3769	49.4319	49.4869	49.542	49.5946	49.6427	49.6907	49.7388	49.7868	49.828	49.8683	49.9085	49.9491	49.99	50.0237	50.0569	50.0915	50.1261	50.1607	50.1953	50.2225	50.2491	50.2757	50.3022	50.3288	50.3554	50.382	50.4081
325	47.1454	47.3072	47.4657	47.6185	47.7674	47.9145	48.0554	48.1957	48.3264	48.4563	48.5862	48.6697	48.7532	48.8352	48.9087	48.9821	49.054	49.1218	49.1895	49.2538	49.314	49.3741	49.4291	49.4841	49.5392	49.5918	49.6399	49.688	49.7361	49.7841	49.8254	49.8656	49.9059	49.9465	49.9874	50.0212	50.0544	50.089	50.1236	50.1583	50.1929	50.2202	50.2468	50.2734	50.3	50.3266	50.3533	50.3799	50.406
326	47.1426	47.3044	47.4629	47.6157	47.7646	47.9116	48.0525	48.1928	48.3234	48.4534	48.5833	48.6668	48.7502	48.8323	48.9057	48.9792	49.0511	49.1188	49.1866	49.251	49.3112	49.3712	49.4263	49.4813	49.5364	49.589	49.6371	49.6852	49.7334	49.7815	49.8227	49.863	49.9033	49.944	49.9849	50.0187	50.0519	50.0866	50.1212	50.1559	50.1906	50.2179	50.2445	50.2712	50.2978	50.3245	50.3511	50.3777	50.4039
327	47.1398	47.3015	47.46	47.6128	47.7617	47.9088	48.0496	48.1899	48.3205	48.4504	48.5803	48.6638	48.7473	48.8293	48.9028	48.9763	49.0482	49.1159	49.1837	49.2481	49.3083	49.3683	49.4234	49.4785	49.5336	49.5863	49.6344	49.6825	49.7306	49.7788	49.82	49.8604	49.9007	49.9414	49.9824	50.0161	50.0494	50.0841	50.1188	50.1535	50.1882	50.2156	50.2422	50.2689	50.2956	50.3223	50.349	50.3756	50.4018
328	47.137	47.2987	47.4572	47.61	47.7588	47.9059	48.0467	48.187	48.3176	48.4475	48.5774	48.6609	48.7444	48.8264	48.8999	48.9734	49.0453	49.113	49.1808	49.2452	49.3054	49.3655	49.4206	49.4757	49.5308	49.5835	49.6316	49.6798	49.7279	49.7761	49.8174	49.8578	49.8981	49.9388	49.9798	50.0136	50.0469	50.0817	50.1164	50.1511	50.1859	50.2132	50.24	50.2667	50.2934	50.3201	50.3468	50.3735	50.3998
329	47.1342	47.2959	47.4544	47.6071	47.756	47.903	48.0438	48.1841	48.3147	48.4446	48.5745	48.658	48.7415	48.8235	48.897	48.9704	49.0423	49.1101	49.1779	49.2423	49.3026	49.3626	49.4177	49.4729	49.528	49.5807	49.6289	49.6771	49.7252	49.7734	49.8147	49.8551	49.8955	49.9363	49.9773	50.0111	50.0445	50.0792	50.114	50.1487	50.1835	50.2109	50.2377	50.2644	50.2912	50.3179	50.3446	50.3714	50.3977
330	47.1314	47.2931	47.4515	47.6043	47.7531	47.9001	48.0409	48.1812	48.3118	48.4417	48.5716	48.655	48.7385	48.8205	48.894	48.9675	49.0394	49.1072	49.175	49.2394	49.2997	49.3598	49.4149	49.47	49.5252	49.5779	49.6261	49.6743	49.7225	49.7707	49.8121	49.8525	49.8929	49.9337	49.9747	50.0086	50.042	50.0768	50.1116	50.1464	50.1812	50.2086	50.2354	50.2622	50.2889	50.3157	50.3425	50.3693	50.3956
331	47.1286	47.2903	47.4487	47.6014	47.7502	47.8972	48.0381	48.1783	48.3089	48.4388	48.5686	48.6521	48.7356	48.8176	48.8911	48.9646	49.0365	49.1043	49.1721	49.2365	49.2968	49.3569	49.4121	49.4672	49.5224	49.5751	49.6234	49.6716	49.7198	49.768	49.8094	49.8499	49.8903	49.9311	49.9722	50.0061	50.0395	50.0743	50.1091	50.144	50.1788	50.2063	50.2331	50.2599	50.2867	50.3135	50.3403	50.3672	50.3935
332	47.1259	47.2875	47.4459	47.5986	47.7474	47.8944	48.0352	48.1754	48.306	48.4358	48.5657	48.6492	48.7327	48.8147	48.8882	48.9617	49.0336	49.1014	49.1692	49.2337	49.294	49.3541	49.4092	49.4644	49.5196	49.5724	49.6206	49.6689	49.7171	49.7653	49.8068	49.8472	49.8877	49.9285	49.9696	50.0036	50.037	50.0719	50.1067	50.1416	50.1764	50.204	50.2308	50.2577	50.2845	50.3114	50.3382	50.365	50.3914
333	47.1231	47.2847	47.443	47.5957	47.7445	47.8915	48.0323	48.1725	48.3031	48.4329	48.5628	48.6463	48.7297	48.8117	48.8853	48.9588	49.0307	49.0985	49.1663	49.2308	49.2911	49.3512	49.4064	49.4616	49.5168	49.5696	49.6179	49.6661	49.7144	49.7627	49.8041	49.8446	49.8851	49.926	49.9671	50.0011	50.0345	50.0694	50.1043	50.1392	50.1741	50.2016	50.2285	50.2554	50.2823	50.3092	50.336	50.3629	50.3894
334	47.1203	47.2819	47.4402	47.5929	47.7416	47.8886	48.0294	48.1696	48.3001	48.43	48.5598	48.6433	48.7268	48.8088	48.8823	48.9558	49.0278	49.0956	49.1634	49.2279	49.2882	49.3484	49.4036	49.4588	49.514	49.5668	49.6151	49.6634	49.7117	49.76	49.8014	49.842	49.8825	49.9234	49.9645	49.9985	50.0321	50.067	50.1019	50.1368	50.1717	50.1993	50.2262	50.2532	50.2801	50.307	50.3339	50.3608	50.3873
335	47.1175	47.279	47.4374	47.59	47.7388	47.8857	48.0265	48.1667	48.2972	48.4271	48.5569	48.6404	48.7239	48.8059	48.8794	48.9529	49.0249	49.0927	49.1605	49.225	49.2853	49.3455	49.4007	49.4559	49.5112	49.564	49.6123	49.6607	49.709	49.7573	49.7988	49.8394	49.8799	49.9208	49.962	49.996	50.0296	50.0645	50.0995	50.1344	50.1694	50.197	50.224	50.2509	50.2779	50.3048	50.3317	50.3587	50.3852
336	47.1147	47.2762	47.4345	47.5872	47.7359	47.8828	48.0236	48.1637	48.2943	48.4242	48.554	48.6375	48.7209	48.8029	48.8765	48.95	49.0219	49.0898	49.1576	49.2221	49.2825	49.3427	49.3979	49.4531	49.5084	49.5612	49.6096	49.6579	49.7063	49.7546	49.7961	49.8367	49.8773	49.9182	49.9595	49.9935	50.0271	50.0621	50.097	50.132	50.167	50.1947	50.2217	50.2486	50.2756	50.3026	50.3296	50.3566	50.3831
337	47.1119	47.2734	47.4317	47.5843	47.733	47.88	48.0207	48.1608	48.2914	48.4212	48.5511	48.6345	48.718	48.8	48.8735	48.9471	49.019	49.0869	49.1548	49.2192	49.2796	49.3398	49.3951	49.4503	49.5056	49.5585	49.6068	49.6552	49.7036	49.7519	49.7935	49.8341	49.8747	49.9157	49.9569	49.991	50.0246	50.0596	50.0946	50.1297	50.1647	50.1924	50.2194	50.2464	50.2734	50.3004	50.3274	50.3545	50.381
338	47.1091	47.2706	47.4289	47.5815	47.7302	47.8771	48.0178	48.1579	48.2885	48.4183	48.5481	48.6316	48.7151	48.7971	48.8706	48.9442	49.0161	49.084	49.1519	49.2164	49.2767	49.3369	49.3922	49.4475	49.5028	49.5557	49.6041	49.6525	49.7009	49.7492	49.7908	49.8315	49.8721	49.9131	49.9544	49.9885	50.0221	50.0572	50.0922	50.1273	50.1623	50.19	50.2171	50.2441	50.2712	50.2982	50.3253	50.3523	50.3789
339	47.1063	47.2678	47.426	47.5786	47.7273	47.8742	48.0149	48.155	48.2856	48.4154	48.5452	48.6287	48.7121	48.7942	48.8677	48.9412	49.0132	49.0811	49.149	49.2135	49.2739	49.3341	49.3894	49.4447	49.5	49.5529	49.6013	49.6497	49.6981	49.7466	49.7882	49.8288	49.8695	49.9105	49.9518	49.986	50.0196	50.0547	50.0898	50.1249	50.16	50.1877	50.2148	50.2419	50.269	50.2961	50.3231	50.3502	50.3769
340	47.1035	47.265	47.4232	47.5758	47.7244	47.8713	48.012	48.1521	48.2827	48.4125	48.5423	48.6257	48.7092	48.7912	48.8648	48.9383	49.0103	49.0782	49.1461	49.2106	49.271	49.3312	49.3865	49.4419	49.4972	49.5501	49.5986	49.647	49.6954	49.7439	49.7855	49.8262	49.8669	49.908	49.9493	49.9835	50.0172	50.0523	50.0874	50.1225	50.1576	50.1854	50.2125	50.2396	50.2668	50.2939	50.321	50.3481	50.3748
341	47.1007	47.2622	47.4204	47.5729	47.7216	47.8684	48.0091	48.1492	48.2798	48.4096	48.5393	48.6228	48.7063	48.7883	48.8618	48.9354	49.0074	49.0753	49.1432	49.2077	49.2681	49.3284	49.3837	49.439	49.4944	49.5473	49.5958	49.6443	49.6927	49.7412	49.7828	49.8236	49.8643	49.9054	49.9467	49.981	50.0147	50.0498	50.085	50.1201	50.1553	50.1831	50.2102	50.2374	50.2645	50.2917	50.3188	50.346	50.3727
342	47.098	47.2594	47.4175	47.5701	47.7187	47.8656	48.0062	48.1463	48.2768	48.4066	48.5364	48.6199	48.7034	48.7854	48.8589	48.9325	49.0044	49.0724	49.1403	49.2048	49.2653	49.3255	49.3809	49.4362	49.4916	49.5446	49.593	49.6415	49.69	49.7385	49.7802	49.8209	49.8617	49.9028	49.9442	49.9784	50.0122	50.0473	50.0825	50.1177	50.1529	50.1808	50.208	50.2351	50.2623	50.2895	50.3167	50.3439	50.3706
343	47.0952	47.2566	47.4147	47.5672	47.7159	47.8627	48.0033	48.1434	48.2739	48.4037	48.5335	48.617	48.7004	48.7824	48.856	48.9295	49.0015	49.0695	49.1374	49.2019	49.2624	49.3227	49.378	49.4334	49.4888	49.5418	49.5903	49.6388	49.6873	49.7358	49.7775	49.8183	49.8591	49.9002	49.9416	49.9759	50.0097	50.0449	50.0801	50.1153	50.1506	50.1784	50.2057	50.2329	50.2601	50.2873	50.3145	50.3418	50.3685
344	47.0924	47.2537	47.4119	47.5644	47.713	47.8598	48.0004	48.1405	48.271	48.4008	48.5306	48.614	48.6975	48.7795	48.8531	48.9266	48.9986	49.0666	49.1345	49.1991	49.2595	49.3198	49.3752	49.4306	49.486	49.539	49.5875	49.6361	49.6846	49.7331	49.7749	49.8157	49.8565	49.8977	49.9391	49.9734	50.0072	50.0424	50.0777	50.113	50.1482	50.1761	50.2034	50.2306	50.2579	50.2851	50.3124	50.3396	50.3665
345	47.0896	47.2509	47.4091	47.5615	47.7101	47.8569	47.9976	48.1376	48.2681	48.3979	48.5276	48.6111	48.6946	48.7766	48.8501	48.9237	48.9957	49.0636	49.1316	49.1962	49.2567	49.317	49.3724	49.4278	49.4832	49.5362	49.5848	49.6333	49.6819	49.7305	49.7722	49.8131	49.8539	49.8951	49.9365	49.9709	50.0047	50.04	50.0753	50.1106	50.1459	50.1738	50.2011	50.2284	50.2557	50.283	50.3102	50.3375	50.3644
346	47.0868	47.2481	47.4062	47.5587	47.7073	47.854	47.9947	48.1347	48.2652	48.395	48.5247	48.6082	48.6916	48.7736	48.8472	48.9208	48.9928	49.0607	49.1287	49.1933	49.2538	49.3141	49.3695	49.4249	49.4804	49.5334	49.582	49.6306	49.6792	49.7278	49.7696	49.8104	49.8513	49.8925	49.934	49.9684	50.0023	50.0375	50.0729	50.1082	50.1435	50.1715	50.1988	50.2261	50.2535	50.2808	50.3081	50.3354	50.3623
347	47.084	47.2453	47.4034	47.5558	47.7044	47.8512	47.9918	48.1318	48.2623	48.392	48.5218	48.6052	48.6887	48.7707	48.8443	48.9179	48.9899	49.0578	49.1258	49.1904	49.2509	49.3113	49.3667	49.4221	49.4776	49.5307	49.5793	49.6279	49.6765	49.7251	49.7669	49.8078	49.8487	49.8899	49.9315	49.9659	49.9998	50.0351	50.0704	50.1058	50.1411	50.1692	50.1965	50.2239	50.2512	50.2786	50.3059	50.3333	50.3602
348	47.0812	47.2425	47.4006	47.553	47.7015	47.8483	47.9889	48.1289	48.2594	48.3891	48.5189	48.6023	48.6858	48.7678	48.8414	48.9149	48.987	49.0549	49.1229	49.1875	49.248	49.3084	49.3638	49.4193	49.4748	49.5279	49.5765	49.6251	49.6738	49.7224	49.7642	49.8052	49.8461	49.8874	49.9289	49.9634	49.9973	50.0326	50.068	50.1034	50.1388	50.1669	50.1942	50.2216	50.249	50.2764	50.3038	50.3312	50.3581
349	47.0784	47.2397	47.3977	47.5501	47.6987	47.8454	47.986	48.126	48.2565	48.3862	48.5159	48.5994	48.6828	48.7649	48.8384	48.912	48.984	49.052	49.12	49.1846	49.2452	49.3055	49.361	49.4165	49.472	49.5251	49.5738	49.6224	49.6711	49.7197	49.7616	49.8025	49.8435	49.8848	49.9264	49.9608	49.9948	50.0302	50.0656	50.101	50.1364	50.1645	50.192	50.2194	50.2468	50.2742	50.3016	50.3291	50.356
350	47.0756	47.2369	47.3949	47.5473	47.6958	47.8425	47.9831	48.1231	48.2535	48.3833	48.513	48.5965	48.6799	48.7619	48.8355	48.9091	48.9811	49.0491	49.1171	49.1818	49.2423	49.3027	49.3582	49.4137	49.4692	49.5223	49.571	49.6197	49.6684	49.717	49.7589	49.7999	49.8409	49.8822	49.9238	49.9583	49.9923	50.0277	50.0632	50.0986	50.1341	50.1622	50.1897	50.2171	50.2446	50.272	50.2995	50.3269	50.354
351	47.0728	47.2341	47.3921	47.5444	47.6929	47.8396	47.9802	48.1202	48.2506	48.3803	48.5101	48.5935	48.677	48.759	48.8326	48.9062	48.9782	49.0462	49.1142	49.1789	49.2394	49.2998	49.3553	49.4108	49.4664	49.5195	49.5682	49.6169	49.6656	49.7143	49.7563	49.7973	49.8383	49.8796	49.9213	49.9558	49.9898	50.0253	50.0608	50.0963	50.1317	50.1599	50.1874	50.2149	50.2424	50.2699	50.2973	50.3248	50.3519
352	47.0701	47.2313	47.3892	47.5416	47.6901	47.8368	47.9773	48.1173	48.2477	48.3774	48.5071	48.5906	48.6741	48.7561	48.8297	48.9033	48.9753	49.0433	49.1113	49.176	49.2366	49.297	49.3525	49.408	49.4636	49.5168	49.5655	49.6142	49.6629	49.7117	49.7536	49.7947	49.8357	49.8771	49.9187	49.9533	49.9874	50.0228	50.0584	50.0939	50.1294	50.1576	50.1851	50.2126	50.2401	50.2677	50.2952	50.3227	50.3498
353	47.0673	47.2284	47.3864	47.5387	47.6872	47.8339	47.9744	48.1144	48.2448	48.3745	48.5042	48.5877	48.6711	48.7531	48.8267	48.9003	48.9724	49.0404	49.1084	49.1731	49.2337	49.2941	49.3497	49.4052	49.4608	49.514	49.5627	49.6115	49.6602	49.709	49.751	49.792	49.8331	49.8745	49.9162	49.9508	49.9849	50.0204	50.0559	50.0915	50.127	50.1553	50.1828	50.2104	50.2379	50.2655	50.293	50.3206	50.3477
354	47.0645	47.2256	47.3836	47.5359	47.6843	47.831	47.9715	48.1115	48.2419	48.3716	48.5013	48.5847	48.6682	48.7502	48.8238	48.8974	48.9695	49.0375	49.1055	49.1702	49.2308	49.2913	49.3468	49.4024	49.458	49.5112	49.56	49.6087	49.6575	49.7063	49.7483	49.7894	49.8305	49.8719	49.9136	49.9483	49.9824	50.0179	50.0535	50.0891	50.1247	50.1529	50.1805	50.2081	50.2357	50.2633	50.2909	50.3185	50.3456
355	47.0617	47.2228	47.3807	47.533	47.6815	47.8281	47.9686	48.1086	48.239	48.3687	48.4984	48.5818	48.6653	48.7473	48.8209	48.8945	48.9666	49.0346	49.1026	49.1673	49.228	49.2884	49.344	49.3996	49.4552	49.5084	49.5572	49.606	49.6548	49.7036	49.7456	49.7868	49.8279	49.8694	49.9111	49.9458	49.9799	50.0155	50.0511	50.0867	50.1223	50.1506	50.1782	50.2059	50.2335	50.2611	50.2887	50.3164	50.3436
356	47.0589	47.22	47.3779	47.5302	47.6786	47.8252	47.9657	48.1057	48.2361	48.3657	48.4954	48.5789	48.6623	48.7443	48.818	48.8916	48.9636	49.0317	49.0997	49.1645	49.2251	49.2856	49.3412	49.3968	49.4524	49.5056	49.5545	49.6033	49.6521	49.7009	49.743	49.7841	49.8253	49.8668	49.9086	49.9432	49.9774	50.013	50.0487	50.0843	50.12	50.1483	50.176	50.2036	50.2313	50.2589	50.2866	50.3142	50.3415
357	47.0561	47.2172	47.3751	47.5273	47.6757	47.8224	47.9628	48.1028	48.2332	48.3628	48.4925	48.5759	48.6594	48.7414	48.815	48.8887	48.9607	49.0288	49.0969	49.1616	49.2222	49.2827	49.3383	49.3939	49.4496	49.5029	49.5517	49.6006	49.6494	49.6982	49.7403	49.7815	49.8227	49.8642	49.906	49.9407	49.975	50.0106	50.0463	50.0819	50.1176	50.146	50.1737	50.2014	50.2291	50.2567	50.2844	50.3121	50.3394
358	47.0533	47.2144	47.3722	47.5245	47.6729	47.8195	47.96	48.0999	48.2302	48.3599	48.4896	48.573	48.6565	48.7385	48.8121	48.8857	48.9578	49.0259	49.094	49.1587	49.2194	49.2798	49.3355	49.3911	49.4468	49.5001	49.549	49.5978	49.6467	49.6956	49.7377	49.7789	49.8201	49.8616	49.9035	49.9382	49.9725	50.0081	50.0439	50.0796	50.1153	50.1437	50.1714	50.1991	50.2268	50.2546	50.2823	50.31	50.3373
359	47.0505	47.2116	47.3694	47.5216	47.67	47.8166	47.9571	48.0969	48.2273	48.357	48.4866	48.5701	48.6535	48.7355	48.8092	48.8828	48.9549	49.023	49.0911	49.1558	49.2165	49.277	49.3326	49.3883	49.444	49.4973	49.5462	49.5951	49.644	49.6929	49.735	49.7763	49.8175	49.8591	49.9009	49.9357	49.97	50.0057	50.0414	50.0772	50.1129	50.1413	50.1691	50.1969	50.2246	50.2524	50.2801	50.3079	50.3352
360	47.0477	47.2088	47.3666	47.5188	47.6671	47.8137	47.9542	48.094	48.2244	48.3541	48.4837	48.5672	48.6506	48.7326	48.8063	48.8799	48.952	49.0201	49.0882	49.1529	49.2136	49.2741	49.3298	49.3855	49.4412	49.4945	49.5434	49.5924	49.6413	49.6902	49.7324	49.7736	49.8149	49.8565	49.8984	49.9332	49.9675	50.0032	50.039	50.0748	50.1106	50.139	50.1668	50.1946	50.2224	50.2502	50.278	50.3058	50.3331
361	47.0449	47.2059	47.3638	47.5159	47.6643	47.8108	47.9513	48.0911	48.2215	48.3511	48.4808	48.5642	48.6477	48.7297	48.8033	48.877	48.9491	49.0172	49.0853	49.15	49.2107	49.2713	49.327	49.3827	49.4384	49.4917	49.5407	49.5896	49.6386	49.6875	49.7297	49.771	49.8123	49.8539	49.8958	49.9307	49.965	50.0008	50.0366	50.0724	50.1082	50.1367	50.1645	50.1924	50.2202	50.248	50.2758	50.3037	50.3311
362	47.0422	47.2031	47.3609	47.5131	47.6614	47.808	47.9484	48.0882	48.2186	48.3482	48.4779	48.5613	48.6448	48.7268	48.8004	48.874	48.9461	49.0143	49.0824	49.1472	49.2079	49.2684	49.3241	49.3798	49.4356	49.489	49.5379	49.5869	49.6359	49.6848	49.7271	49.7684	49.8097	49.8513	49.8933	49.9282	49.9625	49.9983	50.0342	50.07	50.1059	50.1344	50.1622	50.1901	50.218	50.2458	50.2737	50.3016	50.329
363	47.0394	47.2003	47.3581	47.5102	47.6585	47.8051	47.9455	48.0853	48.2157	48.3453	48.4749	48.5584	48.6418	48.7238	48.7975	48.8711	48.9432	49.0114	49.0795	49.1443	49.205	49.2656	49.3213	49.377	49.4328	49.4862	49.5352	49.5842	49.6331	49.6821	49.7244	49.7657	49.8071	49.8488	49.8907	49.9257	49.9601	49.9959	50.0318	50.0676	50.1035	50.1321	50.16	50.1879	50.2157	50.2436	50.2715	50.2994	50.3269
364	47.0366	47.1975	47.3553	47.5074	47.6557	47.8022	47.9426	48.0824	48.2128	48.3424	48.472	48.5554	48.6389	48.7209	48.7945	48.8682	48.9403	49.0085	49.0766	49.1414	49.2021	49.2627	49.3185	49.3742	49.43	49.4834	49.5324	49.5814	49.6304	49.6795	49.7217	49.7631	49.8045	49.8462	49.8882	49.9231	49.9576	49.9934	50.0293	50.0652	50.1011	50.1297	50.1577	50.1856	50.2135	50.2415	50.2694	50.2973	50.3248
365	47.0338	47.1947	47.3524	47.5045	47.6528	47.7993	47.9397	48.0795	48.2099	48.3395	48.4691	48.5525	48.636	48.718	48.7916	48.8653	48.9374	49.0055	49.0737	49.1385	49.1993	49.2599	49.3156	49.3714	49.4272	49.4806	49.5297	49.5787	49.6277	49.6768	49.7191	49.7605	49.8019	49.8436	49.8857	49.9206	49.9551	49.991	50.0269	50.0629	50.0988	50.1274	50.1554	50.1833	50.2113	50.2393	50.2672	50.2952	50.3227
366	47.031	47.1919	47.3496	47.5017	47.65	47.7964	47.9368	48.0766	48.2069	48.3365	48.4661	48.5496	48.633	48.715	48.7887	48.8624	48.9345	49.0026	49.0708	49.1356	49.1964	49.257	49.3128	49.3686	49.4244	49.4778	49.5269	49.576	49.625	49.6741	49.7164	49.7578	49.7993	49.841	49.8831	49.9181	49.9526	49.9885	50.0245	50.0605	50.0964	50.1251	50.1531	50.1811	50.2091	50.2371	50.2651	50.2931	50.3207
367	47.0282	47.1891	47.3468	47.4988	47.6471	47.7936	47.9339	48.0737	48.204	48.3336	48.4632	48.5467	48.6301	48.7121	48.7858	48.8594	48.9316	48.9997	49.0679	49.1327	49.1935	49.2542	49.31	49.3658	49.4216	49.4751	49.5241	49.5732	49.6223	49.6714	49.7138	49.7552	49.7967	49.8385	49.8806	49.9156	49.9501	49.9861	50.0221	50.0581	50.0941	50.1228	50.1508	50.1788	50.2069	50.2349	50.2629	50.291	50.3186
368	47.0254	47.1863	47.3439	47.496	47.6442	47.7907	47.931	48.0708	48.2011	48.3307	48.4603	48.5437	48.6272	48.7092	48.7828	48.8565	48.9287	48.9968	49.065	49.1299	49.1907	49.2513	49.3071	49.3629	49.4188	49.4723	49.5214	49.5705	49.6196	49.6687	49.7111	49.7526	49.7941	49.8359	49.878	49.9131	49.9476	49.9836	50.0197	50.0557	50.0917	50.1205	50.1485	50.1766	50.2047	50.2327	50.2608	50.2889	50.3165
369	47.0226	47.1835	47.3411	47.4931	47.6414	47.7878	47.9281	48.0679	48.1982	48.3278	48.4574	48.5408	48.6242	48.7062	48.7799	48.8536	48.9257	48.9939	49.0621	49.127	49.1878	49.2484	49.3043	49.3601	49.416	49.4695	49.5186	49.5678	49.6169	49.666	49.7085	49.75	49.7915	49.8333	49.8755	49.9106	49.9452	49.9812	50.0173	50.0533	50.0894	50.1181	50.1462	50.1743	50.2024	50.2305	50.2586	50.2867	50.3144
370	47.0198	47.1806	47.3383	47.4903	47.6385	47.7849	47.9252	48.065	48.1953	48.3249	48.4544	48.5379	48.6213	48.7033	48.777	48.8507	48.9228	48.991	49.0592	49.1241	49.1849	49.2456	49.3014	49.3573	49.4132	49.4667	49.5159	49.565	49.6142	49.6633	49.7058	49.7473	49.7889	49.8308	49.8729	49.9081	49.9427	49.9787	50.0148	50.0509	50.087	50.1158	50.144	50.1721	50.2002	50.2284	50.2565	50.2846	50.3123
371	47.017	47.1778	47.3354	47.4874	47.6356	47.782	47.9223	48.0621	48.1924	48.3219	48.4515	48.5349	48.6184	48.7004	48.7741	48.8478	48.9199	48.9881	49.0563	49.1212	49.1821	49.2427	49.2986	49.3545	49.4104	49.4639	49.5131	49.5623	49.6115	49.6607	49.7031	49.7447	49.7863	49.8282	49.8704	49.9055	49.9402	49.9763	50.0124	50.0485	50.0847	50.1135	50.1417	50.1698	50.198	50.2262	50.2543	50.2825	50.3102
372	47.0143	47.175	47.3326	47.4846	47.6328	47.7792	47.9195	48.0592	48.1895	48.319	48.4486	48.532	48.6154	48.6975	48.7711	48.8448	48.917	48.9852	49.0534	49.1183	49.1792	49.2399	49.2958	49.3517	49.4076	49.4612	49.5104	49.5596	49.6088	49.658	49.7005	49.7421	49.7837	49.8256	49.8678	49.903	49.9377	49.9738	50.01	50.0462	50.0823	50.1112	50.1394	50.1676	50.1958	50.224	50.2522	50.2804	50.3082
373	47.0115	47.1722	47.3298	47.4817	47.6299	47.7763	47.9166	48.0563	48.1866	48.3161	48.4456	48.5291	48.6125	48.6945	48.7682	48.8419	48.9141	48.9823	49.0505	49.1154	49.1763	49.237	49.2929	49.3488	49.4048	49.4584	49.5076	49.5568	49.6061	49.6553	49.6978	49.7394	49.7811	49.823	49.8653	49.9005	49.9352	49.9714	50.0076	50.0438	50.08	50.1089	50.1371	50.1653	50.1936	50.2218	50.25	50.2783	50.3061
374	47.0087	47.1694	47.3269	47.4789	47.627	47.7734	47.9137	48.0534	48.1836	48.3132	48.4427	48.5261	48.6096	48.6916	48.7653	48.839	48.9112	48.9794	49.0476	49.1126	49.1734	49.2342	49.2901	49.346	49.402	49.4556	49.5049	49.5541	49.6034	49.6526	49.6952	49.7368	49.7785	49.8205	49.8628	49.898	49.9327	49.9689	50.0052	50.0414	50.0776	50.1065	50.1348	50.1631	50.1914	50.2196	50.2479	50.2762	50.304
375	47.0059	47.1666	47.3241	47.476	47.6242	47.7705	47.9108	48.0505	48.1807	48.3103	48.4398	48.5232	48.6067	48.6887	48.7624	48.8361	48.9082	48.9765	49.0447	49.1097	49.1706	49.2313	49.2873	49.3432	49.3992	49.4528	49.5021	49.5514	49.6007	49.6499	49.6925	49.7342	49.7759	49.8179	49.8602	49.8955	49.9303	49.9665	50.0027	50.039	50.0753	50.1042	50.1325	50.1608	50.1891	50.2174	50.2457	50.274	50.3019
376	47.0031	47.1638	47.3213	47.4732	47.6213	47.7676	47.9079	48.0476	48.1778	48.3073	48.4369	48.5203	48.6037	48.6857	48.7594	48.8331	48.9053	48.9736	49.0418	49.1068	49.1677	49.2285	49.2844	49.3404	49.3964	49.45	49.4993	49.5486	49.5979	49.6472	49.6899	49.7316	49.7733	49.8153	49.8577	49.893	49.9278	49.964	50.0003	50.0366	50.0729	50.1019	50.1302	50.1586	50.1869	50.2152	50.2436	50.2719	50.2998
377	47.0003	47.161	47.3184	47.4703	47.6184	47.7648	47.905	48.0447	48.1749	48.3044	48.4339	48.5174	48.6008	48.6828	48.7565	48.8302	48.9024	48.9707	49.039	49.1039	49.1648	49.2256	49.2816	49.3376	49.3936	49.4473	49.4966	49.5459	49.5952	49.6446	49.6872	49.7289	49.7707	49.8127	49.8551	49.8905	49.9253	49.9616	49.9979	50.0342	50.0706	50.0996	50.128	50.1563	50.1847	50.2131	50.2414	50.2698	50.2977
378	46.9975	47.1582	47.3156	47.4675	47.6156	47.7619	47.9021	48.0418	48.172	48.3015	48.431	48.5144	48.5979	48.6799	48.7536	48.8273	48.8995	48.9678	49.0361	49.101	49.162	49.2227	49.2788	49.3348	49.3908	49.4445	49.4938	49.5432	49.5925	49.6419	49.6845	49.7263	49.7681	49.8102	49.8526	49.8879	49.9228	49.9591	49.9955	50.0319	50.0682	50.0973	50.1257	50.1541	50.1825	50.2109	50.2393	50.2677	50.2957
379	46.9947	47.1553	47.3128	47.4647	47.6127	47.759	47.8992	48.0389	48.1691	48.2986	48.4281	48.5115	48.5949	48.6769	48.7507	48.8244	48.8966	48.9649	49.0332	49.0981	49.1591	49.2199	49.2759	49.3319	49.388	49.4417	49.4911	49.5404	49.5898	49.6392	49.6819	49.7237	49.7655	49.8076	49.85	49.8854	49.9203	49.9567	49.9931	50.0295	50.0659	50.095	50.1234	50.1518	50.1803	50.2087	50.2371	50.2656	50.2936
380	46.9919	47.1525	47.31	47.4618	47.6098	47.7561	47.8963	48.036	48.1662	48.2957	48.4251	48.5086	48.592	48.674	48.7477	48.8215	48.8937	48.962	49.0303	49.0953	49.1562	49.217	49.2731	49.3291	49.3852	49.4389	49.4883	49.5377	49.5871	49.6365	49.6792	49.721	49.7629	49.805	49.8475	49.8829	49.9179	49.9542	49.9907	50.0271	50.0635	50.0926	50.1211	50.1496	50.178	50.2065	50.235	50.2635	50.2915
381	46.9891	47.1497	47.3071	47.459	47.607	47.7532	47.8934	48.0331	48.1633	48.2927	48.4222	48.5056	48.5891	48.6711	48.7448	48.8185	48.8908	48.9591	49.0274	49.0924	49.1534	49.2142	49.2702	49.3263	49.3824	49.4361	49.4856	49.535	49.5844	49.6338	49.6766	49.7184	49.7603	49.8025	49.8449	49.8804	49.9154	49.9518	49.9882	50.0247	50.0611	50.0903	50.1188	50.1473	50.1758	50.2043	50.2328	50.2613	50.2894
382	46.9864	47.1469	47.3043	47.4561	47.6041	47.7504	47.8905	48.0302	48.1603	48.2898	48.4193	48.5027	48.5861	48.6681	48.7419	48.8156	48.8878	48.9562	49.0245	49.0895	49.1505	49.2113	49.2674	49.3235	49.3796	49.4334	49.4828	49.5322	49.5817	49.6311	49.6739	49.7158	49.7577	49.7999	49.8424	49.8779	49.9129	49.9493	49.9858	50.0223	50.0588	50.088	50.1165	50.1451	50.1736	50.2021	50.2307	50.2592	50.2873
383	46.9836	47.1441	47.3015	47.4533	47.6012	47.7475	47.8876	48.0272	48.1574	48.2869	48.4164	48.4998	48.5832	48.6652	48.739	48.8127	48.8849	48.9533	49.0216	49.0866	49.1476	49.2085	49.2646	49.3207	49.3768	49.4306	49.4801	49.5295	49.579	49.6285	49.6713	49.7132	49.7551	49.7973	49.8399	49.8754	49.9104	49.9469	49.9834	50.0199	50.0564	50.0857	50.1142	50.1428	50.1714	50.2	50.2285	50.2571	50.2853
384	46.9808	47.1413	47.2986	47.4504	47.5984	47.7446	47.8847	48.0243	48.1545	48.284	48.4134	48.4969	48.5803	48.6623	48.736	48.8098	48.882	48.9503	49.0187	49.0837	49.1448	49.2056	49.2617	49.3178	49.374	49.4278	49.4773	49.5268	49.5763	49.6258	49.6686	49.7105	49.7524	49.7947	49.8373	49.8729	49.9079	49.9444	49.981	50.0175	50.0541	50.0834	50.112	50.1406	50.1692	50.1978	50.2264	50.255	50.2832
385	46.978	47.1385	47.2958	47.4476	47.5955	47.7417	47.8819	48.0214	48.1516	48.2811	48.4105	48.4939	48.5774	48.6594	48.7331	48.8069	48.8791	48.9474	49.0158	49.0808	49.1419	49.2028	49.2589	49.315	49.3712	49.425	49.4745	49.5241	49.5736	49.6231	49.6659	49.7079	49.7498	49.7922	49.8348	49.8704	49.9054	49.942	49.9786	50.0152	50.0517	50.081	50.1097	50.1383	50.167	50.1956	50.2242	50.2529	50.2811
386	46.9752	47.1357	47.293	47.4447	47.5926	47.7388	47.879	48.0185	48.1487	48.2781	48.4076	48.491	48.5744	48.6564	48.7302	48.8039	48.8762	48.9445	49.0129	49.078	49.139	49.1999	49.2561	49.3122	49.3684	49.4222	49.4718	49.5213	49.5709	49.6204	49.6633	49.7053	49.7472	49.7896	49.8322	49.8678	49.903	49.9395	49.9762	50.0128	50.0494	50.0787	50.1074	50.1361	50.1647	50.1934	50.2221	50.2508	50.279
387	46.9724	47.1328	47.2901	47.4419	47.5898	47.736	47.8761	48.0156	48.1458	48.2752	48.4046	48.4881	48.5715	48.6535	48.7273	48.801	48.8733	48.9416	49.01	49.0751	49.1361	49.1971	49.2532	49.3094	49.3656	49.4195	49.469	49.5186	49.5682	49.6177	49.6606	49.7026	49.7446	49.787	49.8297	49.8653	49.9005	49.9371	49.9737	50.0104	50.047	50.0764	50.1051	50.1338	50.1625	50.1912	50.2199	50.2486	50.2769
388	46.9696	47.13	47.2873	47.439	47.5869	47.7331	47.8732	48.0127	48.1429	48.2723	48.4017	48.4851	48.5686	48.6506	48.7243	48.7981	48.8703	48.9387	49.0071	49.0722	49.1333	49.1942	49.2504	49.3066	49.3628	49.4167	49.4663	49.5159	49.5654	49.615	49.658	49.7	49.742	49.7844	49.8271	49.8628	49.898	49.9346	49.9713	50.008	50.0447	50.0741	50.1028	50.1316	50.1603	50.189	50.2178	50.2465	50.2748
389	46.9668	47.1272	47.2845	47.4362	47.5841	47.7302	47.8703	48.0098	48.14	48.2694	48.3988	48.4822	48.5656	48.6476	48.7214	48.7952	48.8674	48.9358	49.0042	49.0693	49.1304	49.1913	49.2475	49.3038	49.36	49.4139	49.4635	49.5131	49.5627	49.6123	49.6553	49.6974	49.7394	49.7819	49.8246	49.8603	49.8955	49.9322	49.9689	50.0056	50.0423	50.0718	50.1005	50.1293	50.1581	50.1869	50.2156	50.2444	50.2728
390	46.964	47.1244	47.2816	47.4333	47.5812	47.7273	47.8674	48.0069	48.137	48.2665	48.3959	48.4793	48.5627	48.6447	48.7185	48.7922	48.8645	48.9329	49.0013	49.0664	49.1275	49.1885	49.2447	49.3009	49.3572	49.4111	49.4608	49.5104	49.56	49.6097	49.6527	49.6947	49.7368	49.7793	49.822	49.8578	49.893	49.9297	49.9665	50.0032	50.04	50.0694	50.0982	50.1271	50.1559	50.1847	50.2135	50.2423	50.2707
391	46.9613	47.1216	47.2788	47.4305	47.5783	47.7244	47.8645	48.004	48.1341	48.2635	48.3929	48.4764	48.5598	48.6418	48.7155	48.7893	48.8616	48.93	48.9984	49.0635	49.1247	49.1856	49.2419	49.2981	49.3544	49.4083	49.458	49.5077	49.5573	49.607	49.65	49.6921	49.7342	49.7767	49.8195	49.8553	49.8905	49.9273	49.9641	50.0008	50.0376	50.0671	50.096	50.1248	50.1536	50.1825	50.2113	50.2402	50.2686
392	46.9585	47.1188	47.276	47.4276	47.5755	47.7216	47.8616	48.0011	48.1312	48.2606	48.39	48.4734	48.5568	48.6388	48.7126	48.7864	48.8587	48.9271	48.9955	49.0607	49.1218	49.1828	49.239	49.2953	49.3516	49.4056	49.4552	49.5049	49.5546	49.6043	49.6473	49.6895	49.7316	49.7741	49.817	49.8528	49.8881	49.9248	49.9616	49.9985	50.0353	50.0648	50.0937	50.1226	50.1514	50.1803	50.2092	50.2381	50.2665
393	46.9557	47.116	47.2731	47.4248	47.5726	47.7187	47.8587	47.9982	48.1283	48.2577	48.3871	48.4705	48.5539	48.6359	48.7097	48.7835	48.8558	48.9242	48.9926	49.0578	49.1189	49.1799	49.2362	49.2925	49.3488	49.4028	49.4525	49.5022	49.5519	49.6016	49.6447	49.6869	49.729	49.7716	49.8144	49.8502	49.8856	49.9224	49.9592	49.9961	50.0329	50.0625	50.0914	50.1203	50.1492	50.1781	50.207	50.2359	50.2644
394	46.9529	47.1132	47.2703	47.4219	47.5697	47.7158	47.8558	47.9953	48.1254	48.2548	48.3841	48.4676	48.551	48.633	48.7068	48.7806	48.8529	48.9213	48.9897	49.0549	49.1161	49.1771	49.2334	49.2897	49.346	49.4	49.4497	49.4995	49.5492	49.5989	49.642	49.6842	49.7264	49.769	49.8119	49.8477	49.8831	49.9199	49.9568	49.9937	50.0306	50.0602	50.0891	50.118	50.147	50.1759	50.2049	50.2338	50.2624
395	46.9501	47.1104	47.2675	47.4191	47.5669	47.7129	47.8529	47.9924	48.1225	48.2518	48.3812	48.4646	48.548	48.6301	48.7038	48.7776	48.8499	48.9184	48.9868	49.052	49.1132	49.1742	49.2305	49.2868	49.3432	49.3972	49.447	49.4967	49.5465	49.5962	49.6394	49.6816	49.7238	49.7664	49.8093	49.8452	49.8806	49.9175	49.9544	49.9913	50.0282	50.0578	50.0868	50.1158	50.1448	50.1738	50.2027	50.2317	50.2603
396	46.9473	47.1075	47.2647	47.4162	47.564	47.71	47.85	47.9895	48.1196	48.2489	48.3783	48.4617	48.5451	48.6271	48.7009	48.7747	48.847	48.9155	48.9839	49.0491	49.1103	49.1714	49.2277	49.284	49.3404	49.3944	49.4442	49.494	49.5438	49.5936	49.6367	49.679	49.7212	49.7639	49.8068	49.8427	49.8781	49.915	49.952	49.9889	50.0259	50.0555	50.0845	50.1135	50.1426	50.1716	50.2006	50.2296	50.2582
397	46.9445	47.1047	47.2618	47.4134	47.5611	47.7072	47.8471	47.9866	48.1167	48.246	48.3754	48.4588	48.5422	48.6242	48.698	48.7718	48.8441	48.9126	48.981	49.0462	49.1075	49.1685	49.2249	49.2812	49.3376	49.3917	49.4415	49.4913	49.5411	49.5909	49.6341	49.6763	49.7186	49.7613	49.8042	49.8402	49.8756	49.9126	49.9496	49.9865	50.0235	50.0532	50.0822	50.1113	50.1403	50.1694	50.1984	50.2275	50.2561
398	46.9417	47.1019	47.259	47.4105	47.5583	47.7043	47.8442	47.9837	48.1137	48.2431	48.3724	48.4558	48.5393	48.6213	48.6951	48.7689	48.8412	48.9097	48.9782	49.0434	49.1046	49.1657	49.222	49.2784	49.3348	49.3889	49.4387	49.4885	49.5384	49.5882	49.6314	49.6737	49.716	49.7587	49.8017	49.8377	49.8732	49.9101	49.9471	49.9841	50.0211	50.0509	50.08	50.109	50.1381	50.1672	50.1963	50.2254	50.254
399	46.9389	47.0991	47.2562	47.4077	47.5554	47.7014	47.8414	47.9808	48.1108	48.2402	48.3695	48.4529	48.5363	48.6183	48.6921	48.766	48.8383	48.9068	48.9753	49.0405	49.1017	49.1628	49.2192	49.2756	49.332	49.3861	49.436	49.4858	49.5357	49.5855	49.6287	49.6711	49.7134	49.7561	49.7991	49.8352	49.8707	49.9077	49.9447	49.9818	50.0188	50.0486	50.0777	50.1068	50.1359	50.165	50.1941	50.2232	50.2519
400	46.9361	47.0963	47.2533	47.4048	47.5525	47.6985	47.8385	47.9779	48.1079	48.2372	48.3666	48.45	48.5334	48.6154	48.6892	48.763	48.8354	48.9039	48.9724	49.0376	49.0988	49.1599	49.2163	49.2727	49.3292	49.3833	49.4332	49.4831	49.5329	49.5828	49.6261	49.6685	49.7108	49.7536	49.7966	49.8326	49.8682	49.9052	49.9423	49.9794	50.0164	50.0462	50.0754	50.1045	50.1337	50.1628	50.192	50.2211	50.2499
401	46.9334	47.0935	47.2505	47.402	47.5497	47.6956	47.8356	47.975	48.105	48.2343	48.3636	48.4471	48.5305	48.6125	48.6863	48.7601	48.8325	48.901	48.9695	49.0347	49.096	49.1571	49.2135	49.2699	49.3264	49.3805	49.4304	49.4803	49.5302	49.5801	49.6234	49.6658	49.7082	49.751	49.7941	49.8301	49.8657	49.9028	49.9399	49.977	50.0141	50.0439	50.0731	50.1023	50.1315	50.1606	50.1898	50.219	50.2478
402	46.9306	47.0907	47.2477	47.3991	47.5468	47.6928	47.8327	47.9721	48.1021	48.2314	48.3607	48.4441	48.5275	48.6095	48.6834	48.7572	48.8295	48.8981	48.9666	49.0318	49.0931	49.1542	49.2107	49.2671	49.3236	49.3778	49.4277	49.4776	49.5275	49.5775	49.6208	49.6632	49.7056	49.7484	49.7915	49.8276	49.8632	49.9003	49.9375	49.9746	50.0117	50.0416	50.0708	50.1	50.1292	50.1585	50.1877	50.2169	50.2457
403	46.9278	47.0879	47.2448	47.3963	47.5439	47.6899	47.8298	47.9692	48.0992	48.2285	48.3578	48.4412	48.5246	48.6066	48.6804	48.7543	48.8266	48.8951	48.9637	49.0289	49.0902	49.1514	49.2078	49.2643	49.3208	49.375	49.4249	49.4749	49.5248	49.5748	49.6181	49.6606	49.703	49.7458	49.789	49.8251	49.8608	49.8979	49.935	49.9722	50.0094	50.0393	50.0685	50.0978	50.127	50.1563	50.1855	50.2148	50.2436
404	46.925	47.0851	47.242	47.3934	47.5411	47.687	47.8269	47.9663	48.0963	48.2256	48.3549	48.4383	48.5217	48.6037	48.6775	48.7513	48.8237	48.8922	48.9608	49.0261	49.0874	49.1485	49.205	49.2615	49.318	49.3722	49.4222	49.4721	49.5221	49.5721	49.6155	49.6579	49.7004	49.7433	49.7864	49.8226	49.8583	49.8954	49.9326	49.9698	50.007	50.037	50.0663	50.0955	50.1248	50.1541	50.1834	50.2127	50.2415
405	46.9222	47.0822	47.2392	47.3906	47.5382	47.6841	47.824	47.9634	48.0934	48.2226	48.3519	48.4353	48.5187	48.6007	48.6746	48.7484	48.8208	48.8893	48.9579	49.0232	49.0845	49.1457	49.2022	49.2587	49.3152	49.3694	49.4194	49.4694	49.5194	49.5694	49.6128	49.6553	49.6978	49.7407	49.7839	49.8201	49.8558	49.893	49.9302	49.9674	50.0047	50.0347	50.064	50.0933	50.1226	50.1519	50.1812	50.2105	50.2395
406	46.9194	47.0794	47.2363	47.3877	47.5353	47.6812	47.8211	47.9605	48.0904	48.2197	48.349	48.4324	48.5158	48.5978	48.6717	48.7455	48.8179	48.8864	48.955	49.0203	49.0816	49.1428	49.1993	49.2558	49.3124	49.3666	49.4167	49.4667	49.5167	49.5667	49.6101	49.6527	49.6952	49.7381	49.7813	49.8176	49.8533	49.8905	49.9278	49.9651	50.0023	50.0323	50.0617	50.091	50.1204	50.1497	50.1791	50.2084	50.2374
407	46.9166	47.0766	47.2335	47.3849	47.5325	47.6784	47.8182	47.9575	48.0875	48.2168	48.3461	48.4295	48.5129	48.5949	48.6687	48.7426	48.815	48.8835	48.9521	49.0174	49.0788	49.14	49.1965	49.253	49.3096	49.3639	49.4139	49.4639	49.514	49.564	49.6075	49.6501	49.6926	49.7355	49.7788	49.815	49.8508	49.8881	49.9254	49.9627	50	50.03	50.0594	50.0888	50.1182	50.1475	50.1769	50.2063	50.2353
408	46.9138	47.0738	47.2307	47.382	47.5296	47.6755	47.8153	47.9546	48.0846	48.2139	48.3431	48.4266	48.51	48.592	48.6658	48.7397	48.812	48.8806	48.9492	49.0145	49.0759	49.1371	49.1937	49.2502	49.3068	49.3611	49.4111	49.4612	49.5113	49.5613	49.6048	49.6474	49.69	49.733	49.7762	49.8125	49.8483	49.8856	49.923	49.9603	49.9976	50.0277	50.0571	50.0865	50.1159	50.1454	50.1748	50.2042	50.2332
409	46.911	47.071	47.2278	47.3792	47.5267	47.6726	47.8124	47.9517	48.0817	48.211	48.3402	48.4236	48.507	48.589	48.6629	48.7367	48.8091	48.8777	48.9463	49.0116	49.073	49.1342	49.1908	49.2474	49.304	49.3583	49.4084	49.4585	49.5086	49.5587	49.6022	49.6448	49.6874	49.7304	49.7737	49.81	49.8459	49.8832	49.9205	49.9579	49.9953	50.0254	50.0548	50.0843	50.1137	50.1432	50.1726	50.2021	50.2311
410	46.9082	47.0682	47.225	47.3763	47.5239	47.6697	47.8095	47.9488	48.0788	48.208	48.3373	48.4207	48.5041	48.5861	48.66	48.7338	48.8062	48.8748	48.9434	49.0088	49.0702	49.1314	49.188	49.2446	49.3012	49.3555	49.4056	49.4558	49.5059	49.556	49.5995	49.6422	49.6848	49.7278	49.7711	49.8075	49.8434	49.8807	49.9181	49.9555	49.9929	50.0231	50.0525	50.082	50.1115	50.141	50.1705	50.2	50.229
411	46.906	47.0659	47.2227	47.374	47.5216	47.6674	47.8072	47.9465	48.0764	48.2057	48.3349	48.4183	48.5017	48.5837	48.6576	48.7314	48.8038	48.8724	48.941	49.0064	49.0678	49.129	49.1856	49.2422	49.2988	49.3532	49.4033	49.4535	49.5036	49.5537	49.5973	49.64	49.6826	49.7257	49.769	49.8054	49.8413	49.8786	49.9161	49.9535	49.9909	50.0211	50.0506	50.0801	50.1096	50.1391	50.1686	50.1981	50.2272
412	46.9041	47.064	47.2208	47.3721	47.5196	47.6654	47.8052	47.9445	48.0744	48.2037	48.3329	48.4163	48.4997	48.5817	48.6555	48.7294	48.8018	48.8704	48.939	49.0044	49.0658	49.127	49.1836	49.2402	49.2968	49.3512	49.4014	49.4515	49.5016	49.5518	49.5954	49.638	49.6807	49.7238	49.7671	49.8035	49.8394	49.8768	49.9142	49.9517	49.9891	50.0193	50.0488	50.0783	50.1078	50.1374	50.1669	50.1964	50.2256
413	46.9022	47.0621	47.2189	47.3701	47.5177	47.6634	47.8032	47.9425	48.0724	48.2017	48.3309	48.4143	48.4977	48.5797	48.6535	48.7274	48.7998	48.8684	48.937	49.0024	49.0638	49.125	49.1816	49.2382	49.2948	49.3492	49.3994	49.4495	49.4997	49.5498	49.5934	49.6361	49.6788	49.7219	49.7652	49.8016	49.8375	49.875	49.9124	49.9498	49.9873	50.0175	50.047	50.0766	50.1061	50.1357	50.1652	50.1947	50.2239
414	46.9003	47.0602	47.2169	47.3682	47.5157	47.6615	47.8013	47.9405	48.0704	48.1997	48.3289	48.4123	48.4956	48.5776	48.6515	48.7254	48.7978	48.8664	48.935	49.0003	49.0617	49.123	49.1796	49.2362	49.2929	49.3473	49.3974	49.4476	49.4977	49.5479	49.5915	49.6342	49.6769	49.72	49.7633	49.7998	49.8357	49.8731	49.9106	49.948	49.9855	50.0157	50.0453	50.0748	50.1044	50.1339	50.1635	50.1931	50.2222
415	46.8984	47.0583	47.215	47.3663	47.5138	47.6595	47.7993	47.9385	48.0684	48.1976	48.3269	48.4102	48.4936	48.5756	48.6495	48.7233	48.7957	48.8643	48.9329	48.9983	49.0597	49.121	49.1776	49.2342	49.2909	49.3453	49.3954	49.4456	49.4958	49.5459	49.5895	49.6323	49.675	49.7181	49.7614	49.7979	49.8338	49.8713	49.9087	49.9462	49.9837	50.0139	50.0435	50.0731	50.1027	50.1322	50.1618	50.1914	50.2206
416	46.8965	47.0564	47.2131	47.3643	47.5118	47.6575	47.7973	47.9365	48.0664	48.1956	48.3248	48.4082	48.4916	48.5736	48.6474	48.7213	48.7937	48.8623	48.9309	48.9963	49.0577	49.119	49.1756	49.2322	49.2889	49.3433	49.3935	49.4436	49.4938	49.544	49.5876	49.6303	49.6731	49.7162	49.7596	49.796	49.832	49.8694	49.9069	49.9444	49.9819	50.0121	50.0417	50.0713	50.1009	50.1305	50.1601	50.1897	50.2189
417	46.8946	47.0544	47.2112	47.3624	47.5098	47.6556	47.7953	47.9346	48.0645	48.1936	48.3228	48.4062	48.4896	48.5716	48.6454	48.7193	48.7917	48.8603	48.9289	48.9943	49.0557	49.117	49.1736	49.2302	49.2869	49.3413	49.3915	49.4417	49.4919	49.542	49.5857	49.6284	49.6712	49.7143	49.7577	49.7941	49.8301	49.8676	49.9051	49.9426	49.9801	50.0104	50.04	50.0696	50.0992	50.1288	50.1584	50.188	50.2172
418	46.8927	47.0525	47.2092	47.3604	47.5079	47.6536	47.7934	47.9326	48.0625	48.1916	48.3208	48.4042	48.4876	48.5695	48.6434	48.7172	48.7896	48.8583	48.9269	48.9923	49.0537	49.115	49.1716	49.2282	49.2849	49.3393	49.3895	49.4397	49.4899	49.5401	49.5837	49.6265	49.6692	49.7124	49.7558	49.7923	49.8283	49.8657	49.9033	49.9408	49.9783	50.0086	50.0382	50.0678	50.0975	50.1271	50.1567	50.1863	50.2156
419	46.8908	47.0506	47.2073	47.3585	47.5059	47.6517	47.7914	47.9306	48.0605	48.1896	48.3188	48.4022	48.4855	48.5675	48.6414	48.7152	48.7876	48.8562	48.9249	48.9902	49.0517	49.1129	49.1696	49.2262	49.2829	49.3373	49.3875	49.4377	49.4879	49.5382	49.5818	49.6246	49.6673	49.7105	49.7539	49.7904	49.8264	49.8639	49.9014	49.939	49.9765	50.0068	50.0364	50.0661	50.0957	50.1254	50.155	50.1847	50.2139
420	46.8889	47.0487	47.2054	47.3566	47.504	47.6497	47.7894	47.9286	48.0585	48.1876	48.3168	48.4001	48.4835	48.5655	48.6393	48.7132	48.7856	48.8542	48.9228	48.9882	49.0497	49.1109	49.1676	49.2242	49.2809	49.3353	49.3856	49.4358	49.486	49.5362	49.5799	49.6226	49.6654	49.7086	49.752	49.7885	49.8245	49.8621	49.8996	49.9372	49.9747	50.005	50.0347	50.0643	50.094	50.1237	50.1533	50.183	50.2123
421	46.887	47.0468	47.2035	47.3546	47.502	47.6477	47.7874	47.9266	48.0565	48.1856	48.3148	48.3981	48.4815	48.5635	48.6373	48.7112	48.7836	48.8522	48.9208	48.9862	49.0476	49.1089	49.1656	49.2222	49.2789	49.3334	49.3836	49.4338	49.484	49.5343	49.5779	49.6207	49.6635	49.7067	49.7501	49.7866	49.8227	49.8602	49.8978	49.9353	49.9729	50.0032	50.0329	50.0626	50.0923	50.1219	50.1516	50.1813	50.2106
422	46.8851	47.0449	47.2015	47.3527	47.5001	47.6458	47.7854	47.9246	48.0545	48.1836	48.3128	48.3961	48.4795	48.5614	48.6353	48.7091	48.7815	48.8502	48.9188	48.9842	49.0456	49.1069	49.1636	49.2202	49.2769	49.3314	49.3816	49.4318	49.4821	49.5323	49.576	49.6188	49.6616	49.7048	49.7482	49.7848	49.8208	49.8584	49.8959	49.9335	49.9711	50.0015	50.0312	50.0608	50.0905	50.1202	50.1499	50.1796	50.2089
423	46.8832	47.043	47.1996	47.3507	47.4981	47.6438	47.7835	47.9226	48.0525	48.1816	48.3107	48.3941	48.4774	48.5594	48.6333	48.7071	48.7795	48.8481	48.9168	48.9822	49.0436	49.1049	49.1616	49.2182	49.2749	49.3294	49.3796	49.4299	49.4801	49.5304	49.5741	49.6169	49.6597	49.7029	49.7463	49.7829	49.819	49.8565	49.8941	49.9317	49.9693	49.9997	50.0294	50.0591	50.0888	50.1185	50.1482	50.1779	50.2073
424	46.8813	47.0411	47.1977	47.3488	47.4962	47.6418	47.7815	47.9206	48.0505	48.1796	48.3087	48.3921	48.4754	48.5574	48.6312	48.7051	48.7775	48.8461	48.9147	48.9801	49.0416	49.1029	49.1596	49.2162	49.2729	49.3274	49.3777	49.4279	49.4782	49.5284	49.5721	49.6149	49.6578	49.701	49.7445	49.781	49.8171	49.8547	49.8923	49.9299	49.9675	49.9979	50.0276	50.0573	50.0871	50.1168	50.1465	50.1763	50.2056
425	46.8794	47.0391	47.1957	47.3468	47.4942	47.6399	47.7795	47.9186	48.0485	48.1776	48.3067	48.3901	48.4734	48.5554	48.6292	48.7031	48.7755	48.8441	48.9127	48.9781	49.0396	49.1009	49.1576	49.2142	49.2709	49.3254	49.3757	49.4259	49.4762	49.5265	49.5702	49.613	49.6559	49.6991	49.7426	49.7792	49.8152	49.8528	49.8905	49.9281	49.9657	49.9961	50.0259	50.0556	50.0853	50.1151	50.1448	50.1746	50.2039
426	46.8775	47.0372	47.1938	47.3449	47.4923	47.6379	47.7775	47.9167	48.0465	48.1756	48.3047	48.388	48.4714	48.5533	48.6272	48.701	48.7734	48.8421	48.9107	48.9761	49.0376	49.0989	49.1556	49.2122	49.2689	49.3234	49.3737	49.424	49.4742	49.5245	49.5683	49.6111	49.6539	49.6972	49.7407	49.7773	49.8134	49.851	49.8886	49.9263	49.9639	49.9943	50.0241	50.0539	50.0836	50.1134	50.1431	50.1729	50.2023
427	46.8756	47.0353	47.1919	47.343	47.4903	47.6359	47.7756	47.9147	48.0445	48.1736	48.3027	48.386	48.4694	48.5513	48.6252	48.699	48.7714	48.84	48.9087	48.9741	49.0355	49.0969	49.1535	49.2102	49.2669	49.3214	49.3717	49.422	49.4723	49.5226	49.5663	49.6092	49.652	49.6953	49.7388	49.7754	49.8115	49.8491	49.8868	49.9245	49.9621	49.9925	50.0223	50.0521	50.0819	50.1117	50.1414	50.1712	50.2006
428	46.8738	47.0334	47.19	47.341	47.4884	47.634	47.7736	47.9127	48.0425	48.1716	48.3007	48.384	48.4673	48.5493	48.6231	48.697	48.7694	48.838	48.9066	48.9721	49.0335	49.0948	49.1515	49.2082	49.265	49.3195	49.3698	49.42	49.4703	49.5206	49.5644	49.6072	49.6501	49.6934	49.7369	49.7735	49.8097	49.8473	49.885	49.9226	49.9603	49.9908	50.0206	50.0504	50.0802	50.1099	50.1397	50.1695	50.199
429	46.8719	47.0315	47.188	47.3391	47.4864	47.632	47.7716	47.9107	48.0405	48.1696	48.2987	48.382	48.4653	48.5473	48.6211	48.695	48.7673	48.836	48.9046	48.97	49.0315	49.0928	49.1495	49.2062	49.263	49.3175	49.3678	49.4181	49.4684	49.5187	49.5624	49.6053	49.6482	49.6915	49.735	49.7717	49.8078	49.8455	49.8831	49.9208	49.9585	49.989	50.0188	50.0486	50.0784	50.1082	50.138	50.1679	50.1973
430	46.87	47.0296	47.1861	47.3371	47.4844	47.63	47.7696	47.9087	48.0385	48.1676	48.2966	48.38	48.4633	48.5452	48.6191	48.6929	48.7653	48.834	48.9026	48.968	49.0295	49.0908	49.1475	49.2042	49.261	49.3155	49.3658	49.4161	49.4664	49.5167	49.5605	49.6034	49.6463	49.6896	49.7331	49.7698	49.8059	49.8436	49.8813	49.919	49.9567	49.9872	50.017	50.0469	50.0767	50.1065	50.1364	50.1662	50.1956
431	46.8681	47.0277	47.1842	47.3352	47.4825	47.6281	47.7676	47.9067	48.0365	48.1656	48.2946	48.3779	48.4613	48.5432	48.6171	48.6909	48.7633	48.8319	48.9006	48.966	49.0275	49.0888	49.1455	49.2022	49.259	49.3135	49.3638	49.4141	49.4645	49.5148	49.5586	49.6015	49.6444	49.6877	49.7312	49.7679	49.8041	49.8418	49.8795	49.9172	49.9549	49.9854	50.0153	50.0451	50.075	50.1048	50.1347	50.1645	50.194
432	46.8662	47.0258	47.1823	47.3333	47.4805	47.6261	47.7657	47.9047	48.0345	48.1636	48.2926	48.3759	48.4593	48.5412	48.615	48.6889	48.7613	48.8299	48.8986	48.964	49.0255	49.0868	49.1435	49.2002	49.257	49.3115	49.3618	49.4122	49.4625	49.5128	49.5566	49.5996	49.6425	49.6858	49.7294	49.766	49.8022	49.8399	49.8777	49.9154	49.9531	49.9836	50.0135	50.0434	50.0732	50.1031	50.133	50.1628	50.1923
433	46.8643	47.0238	47.1803	47.3313	47.4786	47.6241	47.7637	47.9027	48.0325	48.1615	48.2906	48.3739	48.4572	48.5392	48.613	48.6868	48.7592	48.8279	48.8965	48.962	49.0234	49.0848	49.1415	49.1983	49.255	49.3095	49.3599	49.4102	49.4605	49.5109	49.5547	49.5976	49.6406	49.6839	49.7275	49.7642	49.8004	49.8381	49.8758	49.9136	49.9513	49.9819	50.0117	50.0416	50.0715	50.1014	50.1313	50.1611	50.1906
434	46.8624	47.0219	47.1784	47.3294	47.4766	47.6222	47.7617	47.9008	48.0305	48.1595	48.2886	48.3719	48.4552	48.5371	48.611	48.6848	48.7572	48.8259	48.8945	48.9599	49.0214	49.0828	49.1395	49.1963	49.253	49.3075	49.3579	49.4082	49.4586	49.5089	49.5528	49.5957	49.6386	49.682	49.7256	49.7623	49.7985	49.8362	49.874	49.9118	49.9495	49.9801	50.01	50.0399	50.0698	50.0997	50.1296	50.1595	50.189
435	46.8605	47.02	47.1765	47.3274	47.4747	47.6202	47.7597	47.8988	48.0285	48.1575	48.2866	48.3699	48.4532	48.5351	48.6089	48.6828	48.7552	48.8238	48.8925	48.9579	49.0194	49.0808	49.1375	49.1943	49.251	49.3056	49.3559	49.4063	49.4566	49.507	49.5508	49.5938	49.6367	49.6801	49.7237	49.7604	49.7966	49.8344	49.8722	49.9099	49.9477	49.9783	50.0082	50.0381	50.068	50.098	50.1279	50.1578	50.1873
436	46.8586	47.0181	47.1745	47.3255	47.4727	47.6182	47.7578	47.8968	48.0265	48.1555	48.2846	48.3679	48.4512	48.5331	48.6069	48.6808	48.7532	48.8218	48.8905	48.9559	49.0174	49.0787	49.1355	49.1923	49.249	49.3036	49.3539	49.4043	49.4547	49.505	49.5489	49.5919	49.6348	49.6782	49.7218	49.7585	49.7948	49.8325	49.8703	49.9081	49.9459	49.9765	50.0064	50.0364	50.0663	50.0962	50.1262	50.1561	50.1857
437	46.8567	47.0162	47.1726	47.3236	47.4708	47.6163	47.7558	47.8948	48.0245	48.1535	48.2825	48.3658	48.4491	48.5311	48.6049	48.6787	48.7511	48.8198	48.8884	48.9539	49.0154	49.0767	49.1335	49.1903	49.247	49.3016	49.352	49.4023	49.4527	49.5031	49.547	49.5899	49.6329	49.6763	49.7199	49.7567	49.7929	49.8307	49.8685	49.9063	49.9441	49.9747	50.0047	50.0346	50.0646	50.0945	50.1245	50.1544	50.184
438	46.8548	47.0143	47.1707	47.3216	47.4688	47.6143	47.7538	47.8928	48.0225	48.1515	48.2805	48.3638	48.4471	48.529	48.6029	48.6767	48.7491	48.8178	48.8864	48.9519	49.0134	49.0747	49.1315	49.1883	49.245	49.2996	49.35	49.4004	49.4508	49.5011	49.545	49.588	49.631	49.6744	49.718	49.7548	49.7911	49.8289	49.8667	49.9045	49.9423	49.9729	50.0029	50.0329	50.0628	50.0928	50.1228	50.1527	50.1823
439	46.8529	47.0124	47.1688	47.3197	47.4669	47.6123	47.7518	47.8908	48.0205	48.1495	48.2785	48.3618	48.4451	48.527	48.6008	48.6747	48.7471	48.8157	48.8844	48.9498	49.0113	49.0727	49.1295	49.1863	49.243	49.2976	49.348	49.3984	49.4488	49.4992	49.5431	49.5861	49.6291	49.6725	49.7161	49.7529	49.7892	49.827	49.8649	49.9027	49.9405	49.9712	50.0011	50.0311	50.0611	50.0911	50.1211	50.1511	50.1807
440	46.851	47.0105	47.1668	47.3177	47.4649	47.6104	47.7499	47.8888	48.0185	48.1475	48.2765	48.3598	48.4431	48.525	48.5988	48.6727	48.7451	48.8137	48.8824	48.9478	49.0093	49.0707	49.1275	49.1843	49.241	49.2956	49.346	49.3964	49.4468	49.4972	49.5411	49.5842	49.6272	49.6706	49.7143	49.7511	49.7874	49.8252	49.863	49.9009	49.9387	49.9694	49.9994	50.0294	50.0594	50.0894	50.1194	50.1494	50.179
441	46.8491	47.0085	47.1649	47.3158	47.463	47.6084	47.7479	47.8868	48.0165	48.1455	48.2745	48.3578	48.4411	48.523	48.5968	48.6706	48.743	48.8117	48.8803	48.9458	49.0073	49.0687	49.1255	49.1823	49.239	49.2936	49.3441	49.3945	49.4449	49.4953	49.5392	49.5822	49.6253	49.6687	49.7124	49.7492	49.7855	49.8233	49.8612	49.8991	49.9369	49.9676	49.9976	50.0276	50.0577	50.0877	50.1177	50.1477	50.1773
442	46.8472	47.0066	47.163	47.3138	47.461	47.6064	47.7459	47.8849	48.0145	48.1435	48.2725	48.3558	48.439	48.5209	48.5948	48.6686	48.741	48.8097	48.8783	48.9438	49.0053	49.0667	49.1235	49.1803	49.237	49.2917	49.3421	49.3925	49.4429	49.4934	49.5373	49.5803	49.6233	49.6668	49.7105	49.7473	49.7836	49.8215	49.8594	49.8972	49.9351	49.9658	49.9959	50.0259	50.0559	50.086	50.116	50.146	50.1757
443	46.8453	47.0047	47.1611	47.3119	47.459	47.6045	47.7439	47.8829	48.0125	48.1415	48.2705	48.3537	48.437	48.5189	48.5927	48.6666	48.739	48.8076	48.8763	48.9418	49.0033	49.0647	49.1215	49.1783	49.2351	49.2897	49.3401	49.3905	49.441	49.4914	49.5353	49.5784	49.6214	49.6649	49.7086	49.7454	49.7818	49.8196	49.8575	49.8954	49.9333	49.964	49.9941	50.0241	50.0542	50.0842	50.1143	50.1443	50.174
444	46.8434	47.0028	47.1591	47.31	47.4571	47.6025	47.7419	47.8809	48.0105	48.1395	48.2684	48.3517	48.435	48.5169	48.5907	48.6646	48.7369	48.8056	48.8743	48.9397	49.0013	49.0626	49.1195	49.1763	49.2331	49.2877	49.3381	49.3886	49.439	49.4895	49.5334	49.5765	49.6195	49.663	49.7067	49.7436	49.7799	49.8178	49.8557	49.8936	49.9315	49.9623	49.9923	50.0224	50.0525	50.0825	50.1126	50.1427	50.1724
445	46.8415	47.0009	47.1572	47.308	47.4551	47.6005	47.74	47.8789	48.0085	48.1375	48.2664	48.3497	48.433	48.5149	48.5887	48.6625	48.7349	48.8036	48.8723	48.9377	48.9992	49.0606	49.1174	49.1743	49.2311	49.2857	49.3362	49.3866	49.4371	49.4875	49.5315	49.5745	49.6176	49.6611	49.7048	49.7417	49.7781	49.816	49.8539	49.8918	49.9297	49.9605	49.9906	50.0206	50.0507	50.0808	50.1109	50.141	50.1707
446	46.8396	46.999	47.1553	47.3061	47.4532	47.5986	47.738	47.8769	48.0065	48.1355	48.2644	48.3477	48.4309	48.5128	48.5867	48.6605	48.7329	48.8016	48.8702	48.9357	48.9972	49.0586	49.1154	49.1723	49.2291	49.2837	49.3342	49.3846	49.4351	49.4856	49.5295	49.5726	49.6157	49.6592	49.7029	49.7398	49.7762	49.8141	49.8521	49.89	49.9279	49.9587	49.9888	50.0189	50.049	50.0791	50.1092	50.1393	50.169
447	46.8377	46.9971	47.1533	47.3041	47.4512	47.5966	47.736	47.8749	48.0045	48.1335	48.2624	48.3457	48.4289	48.5108	48.5846	48.6585	48.7309	48.7995	48.8682	48.9337	48.9952	49.0566	49.1134	49.1703	49.2271	49.2817	49.3322	49.3827	49.4331	49.4836	49.5276	49.5707	49.6138	49.6573	49.701	49.7379	49.7743	49.8123	49.8502	49.8882	49.9261	49.9569	49.987	50.0171	50.0473	50.0774	50.1075	50.1376	50.1674
448	46.8358	46.9952	47.1514	47.3022	47.4493	47.5946	47.734	47.8729	48.0025	48.1315	48.2604	48.3436	48.4269	48.5088	48.5826	48.6564	48.7288	48.7975	48.8662	48.9316	48.9932	49.0546	49.1114	49.1683	49.2251	49.2797	49.3302	49.3807	49.4312	49.4817	49.5257	49.5688	49.6119	49.6554	49.6992	49.7361	49.7725	49.8104	49.8484	49.8864	49.9243	49.9551	49.9853	50.0154	50.0455	50.0757	50.1058	50.1359	50.1657
449	46.8339	46.9933	47.1495	47.3003	47.4473	47.5927	47.7321	47.8709	48.0006	48.1295	48.2584	48.3416	48.4249	48.5068	48.5806	48.6544	48.7268	48.7955	48.8642	48.9296	48.9912	49.0526	49.1094	49.1663	49.2231	49.2778	49.3282	49.3787	49.4292	49.4797	49.5237	49.5668	49.61	49.6535	49.6973	49.7342	49.7706	49.8086	49.8466	49.8846	49.9225	49.9533	49.9835	50.0136	50.0438	50.074	50.1041	50.1343	50.164
450	46.832	46.9913	47.1476	47.2983	47.4454	47.5907	47.7301	47.8689	47.9986	48.1275	48.2564	48.3396	48.4229	48.5047	48.5786	48.6524	48.7248	48.7935	48.8621	48.9276	48.9892	49.0506	49.1074	49.1643	49.2211	49.2758	49.3263	49.3768	49.4273	49.4778	49.5218	49.5649	49.608	49.6516	49.6954	49.7323	49.7688	49.8067	49.8447	49.8827	49.9207	49.9516	49.9817	50.0119	50.0421	50.0722	50.1024	50.1326	50.1624
451	46.8301	46.9894	47.1456	47.2964	47.4434	47.5887	47.7281	47.867	47.9966	48.1254	48.2543	48.3376	48.4208	48.5027	48.5765	48.6504	48.7228	48.7914	48.8601	48.9256	48.9871	49.0486	49.1054	49.1623	49.2191	49.2738	49.3243	49.3748	49.4253	49.4758	49.5198	49.563	49.6061	49.6497	49.6935	49.7304	49.7669	49.8049	49.8429	49.8809	49.9189	49.9498	49.98	50.0102	50.0403	50.0705	50.1007	50.1309	50.1607
452	46.8282	46.9875	47.1437	47.2944	47.4415	47.5868	47.7261	47.865	47.9946	48.1234	48.2523	48.3356	48.4188	48.5007	48.5745	48.6483	48.7207	48.7894	48.8581	48.9236	48.9851	49.0465	49.1034	49.1603	49.2171	49.2718	49.3223	49.3728	49.4234	49.4739	49.5179	49.5611	49.6042	49.6478	49.6916	49.7286	49.765	49.803	49.8411	49.8791	49.9171	49.948	49.9782	50.0084	50.0386	50.0688	50.099	50.1292	50.1591
453	46.8263	46.9856	47.1418	47.2925	47.4395	47.5848	47.7241	47.863	47.9926	48.1214	48.2503	48.3336	48.4168	48.4987	48.5725	48.6463	48.7187	48.7874	48.8561	48.9215	48.9831	49.0445	49.1014	49.1583	49.2151	49.2698	49.3203	49.3709	49.4214	49.4719	49.516	49.5591	49.6023	49.6459	49.6897	49.7267	49.7632	49.8012	49.8392	49.8773	49.9153	49.9462	49.9764	50.0067	50.0369	50.0671	50.0973	50.1275	50.1574
454	46.8244	46.9837	47.1399	47.2906	47.4376	47.5828	47.7222	47.861	47.9906	48.1194	48.2483	48.3315	48.4148	48.4966	48.5705	48.6443	48.7167	48.7854	48.854	48.9195	48.9811	49.0425	49.0994	49.1563	49.2131	49.2678	49.3184	49.3689	49.4194	49.47	49.514	49.5572	49.6004	49.644	49.6878	49.7248	49.7613	49.7994	49.8374	49.8755	49.9135	49.9444	49.9747	50.0049	50.0351	50.0654	50.0956	50.1259	50.1557
455	46.8226	46.9818	47.1379	47.2886	47.4356	47.5809	47.7202	47.859	47.9886	48.1174	48.2463	48.3295	48.4128	48.4946	48.5684	48.6423	48.7146	48.7833	48.852	48.9175	48.9791	49.0405	49.0974	49.1543	49.2111	49.2658	49.3164	49.3669	49.4175	49.468	49.5121	49.5553	49.5985	49.6421	49.6859	49.7229	49.7595	49.7975	49.8356	49.8737	49.9117	49.9427	49.9729	50.0032	50.0334	50.0637	50.0939	50.1242	50.1541
456	46.8207	46.9799	47.136	47.2867	47.4336	47.5789	47.7182	47.857	47.9866	48.1154	48.2443	48.3275	48.4107	48.4926	48.5664	48.6402	48.7126	48.7813	48.85	48.9155	48.9771	49.0385	49.0954	49.1523	49.2091	49.2639	49.3144	49.365	49.4155	49.4661	49.5102	49.5534	49.5966	49.6402	49.6841	49.7211	49.7576	49.7957	49.8338	49.8719	49.9099	49.9409	49.9711	50.0014	50.0317	50.062	50.0922	50.1225	50.1524
457	46.8188	46.978	47.1341	47.2847	47.4317	47.5769	47.7162	47.855	47.9846	48.1134	48.2423	48.3255	48.4087	48.4906	48.5644	48.6382	48.7106	48.7793	48.848	48.9135	48.9751	49.0365	49.0934	49.1503	49.2072	49.2619	49.3124	49.363	49.4136	49.4641	49.5082	49.5514	49.5947	49.6383	49.6822	49.7192	49.7558	49.7938	49.8319	49.87	49.9081	49.9391	49.9694	49.9997	50.03	50.0602	50.0905	50.1208	50.1507
458	46.8169	46.976	47.1321	47.2828	47.4297	47.575	47.7143	47.853	47.9826	48.1114	48.2402	48.3235	48.4067	48.4885	48.5624	48.6362	48.7086	48.7773	48.846	48.9114	48.973	49.0345	49.0914	49.1483	49.2052	49.2599	49.3105	49.361	49.4116	49.4622	49.5063	49.5495	49.5928	49.6364	49.6803	49.7173	49.7539	49.792	49.8301	49.8682	49.9063	49.9373	49.9676	49.9979	50.0282	50.0585	50.0888	50.1191	50.1491
459	46.815	46.9741	47.1302	47.2809	47.4278	47.573	47.7123	47.8511	47.9806	48.1094	48.2382	48.3214	48.4047	48.4865	48.5603	48.6341	48.7065	48.7752	48.8439	48.9094	48.971	49.0325	49.0894	49.1463	49.2032	49.2579	49.3085	49.3591	49.4097	49.4602	49.5044	49.5476	49.5908	49.6345	49.6784	49.7155	49.752	49.7901	49.8283	49.8664	49.9046	49.9355	49.9658	49.9962	50.0265	50.0568	50.0871	50.1175	50.1474
460	46.8131	46.9722	47.1283	47.2789	47.4258	47.571	47.7103	47.8491	47.9786	48.1074	48.2362	48.3194	48.4026	48.4845	48.5583	48.6321	48.7045	48.7732	48.8419	48.9074	48.969	49.0305	49.0874	49.1443	49.2012	49.2559	49.3065	49.3571	49.4077	49.4583	49.5024	49.5457	49.5889	49.6326	49.6765	49.7136	49.7502	49.7883	49.8264	49.8646	49.9028	49.9337	49.9641	49.9944	50.0248	50.0551	50.0854	50.1158	50.1458
461	46.8112	46.9703	47.1264	47.277	47.4239	47.5691	47.7083	47.8471	47.9766	48.1054	48.2342	48.3174	48.4006	48.4825	48.5563	48.6301	48.7025	48.7712	48.8399	48.9054	48.967	49.0284	49.0854	49.1423	49.1992	49.2539	49.3045	49.3551	49.4057	49.4563	49.5005	49.5437	49.587	49.6307	49.6746	49.7117	49.7483	49.7865	49.8246	49.8628	49.901	49.932	49.9623	49.9927	50.023	50.0534	50.0837	50.1141	50.1441
462	46.8093	46.9684	47.1244	47.275	47.4219	47.5671	47.7063	47.8451	47.9746	48.1034	48.2322	48.3154	48.3986	48.4804	48.5542	48.6281	48.7005	48.7692	48.8379	48.9034	48.965	49.0264	49.0833	49.1403	49.1972	49.2519	49.3026	49.3532	49.4038	49.4544	49.4985	49.5418	49.5851	49.6288	49.6727	49.7098	49.7465	49.7846	49.8228	49.861	49.8992	49.9302	49.9606	49.9909	50.0213	50.0517	50.082	50.1124	50.1424
463	46.8074	46.9665	47.1225	47.2731	47.42	47.5651	47.7044	47.8431	47.9726	48.1014	48.2302	48.3134	48.3966	48.4784	48.5522	48.626	48.6984	48.7671	48.8358	48.9013	48.963	49.0244	49.0813	49.1383	49.1952	49.25	49.3006	49.3512	49.4018	49.4524	49.4966	49.5399	49.5832	49.6269	49.6708	49.708	49.7446	49.7828	49.821	49.8592	49.8974	49.9284	49.9588	49.9892	50.0196	50.05	50.0803	50.1107	50.1408
464	46.8055	46.9646	47.1206	47.2711	47.418	47.5632	47.7024	47.8411	47.9706	48.0994	48.2282	48.3114	48.3946	48.4764	48.5502	48.624	48.6964	48.7651	48.8338	48.8993	48.9609	49.0224	49.0793	49.1363	49.1932	49.248	49.2986	49.3492	49.3999	49.4505	49.4947	49.538	49.5813	49.625	49.669	49.7061	49.7427	49.7809	49.8191	49.8573	49.8956	49.9266	49.957	49.9874	50.0178	50.0482	50.0787	50.1091	50.1391
465	46.8036	46.9627	47.1187	47.2692	47.4161	47.5612	47.7004	47.8391	47.9686	48.0974	48.2261	48.3093	48.3925	48.4744	48.5482	48.622	48.6944	48.7631	48.8318	48.8973	48.9589	49.0204	49.0773	49.1343	49.1912	49.246	49.2966	49.3473	49.3979	49.4486	49.4927	49.5361	49.5794	49.6231	49.6671	49.7042	49.7409	49.7791	49.8173	49.8555	49.8938	49.9248	49.9553	49.9857	50.0161	50.0465	50.077	50.1074	50.1374
466	46.8017	46.9607	47.1167	47.2673	47.4141	47.5592	47.6984	47.8371	47.9666	48.0954	48.2241	48.3073	48.3905	48.4723	48.5461	48.62	48.6924	48.7611	48.8298	48.8953	48.9569	49.0184	49.0753	49.1323	49.1892	49.244	49.2947	49.3453	49.396	49.4466	49.4908	49.5341	49.5775	49.6212	49.6652	49.7023	49.739	49.7772	49.8155	49.8537	49.892	49.9231	49.9535	49.9839	50.0144	50.0448	50.0753	50.1057	50.1358
467	46.7998	46.9588	47.1148	47.2653	47.4122	47.5573	47.6965	47.8351	47.9646	48.0934	48.2221	48.3053	48.3885	48.4703	48.5441	48.6179	48.6903	48.759	48.8277	48.8933	48.9549	49.0164	49.0733	49.1303	49.1872	49.242	49.2927	49.3433	49.394	49.4447	49.4889	49.5322	49.5755	49.6193	49.6633	49.7005	49.7372	49.7754	49.8136	49.8519	49.8902	49.9213	49.9517	49.9822	50.0126	50.0431	50.0736	50.104	50.1341
468	46.7979	46.9569	47.1129	47.2634	47.4102	47.5553	47.6945	47.8332	47.9626	48.0914	48.2201	48.3033	48.3865	48.4683	48.5421	48.6159	48.6883	48.757	48.8257	48.8912	48.9529	49.0144	49.0713	49.1283	49.1852	49.24	49.2907	49.3414	49.392	49.4427	49.4869	49.5303	49.5736	49.6174	49.6614	49.6986	49.7353	49.7735	49.8118	49.8501	49.8884	49.9195	49.95	49.9804	50.0109	50.0414	50.0719	50.1023	50.1325
469	46.796	46.955	47.111	47.2614	47.4082	47.5533	47.6925	47.8312	47.9606	48.0893	48.2181	48.3013	48.3844	48.4663	48.5401	48.6139	48.6863	48.755	48.8237	48.8892	48.9509	49.0123	49.0693	49.1263	49.1832	49.238	49.2887	49.3394	49.3901	49.4408	49.485	49.5284	49.5717	49.6155	49.6595	49.6967	49.7334	49.7717	49.81	49.8483	49.8866	49.9177	49.9482	49.9787	50.0092	50.0397	50.0702	50.1007	50.1308
470	46.7941	46.9531	47.109	47.2595	47.4063	47.5514	47.6905	47.8292	47.9586	48.0873	48.2161	48.2992	48.3824	48.4642	48.538	48.6119	48.6842	48.753	48.8217	48.8872	48.9488	49.0103	49.0673	49.1243	49.1812	49.2361	49.2867	49.3374	49.3881	49.4388	49.4831	49.5264	49.5698	49.6136	49.6576	49.6948	49.7316	49.7699	49.8082	49.8465	49.8848	49.9159	49.9464	49.9769	50.0075	50.038	50.0685	50.099	50.1291
471	46.7922	46.9512	47.1071	47.2576	47.4043	47.5494	47.6886	47.8272	47.9566	48.0853	48.2141	48.2972	48.3804	48.4622	48.536	48.6098	48.6822	48.7509	48.8197	48.8852	48.9468	49.0083	49.0653	49.1223	49.1792	49.2341	49.2848	49.3355	49.3862	49.4369	49.4811	49.5245	49.5679	49.6117	49.6557	49.693	49.7297	49.768	49.8063	49.8446	49.883	49.9141	49.9447	49.9752	50.0057	50.0362	50.0668	50.0973	50.1275
472	46.7903	46.9493	47.1052	47.2556	47.4024	47.5474	47.6866	47.8252	47.9546	48.0833	48.212	48.2952	48.3784	48.4602	48.534	48.6078	48.6802	48.7489	48.8176	48.8832	48.9448	49.0063	49.0633	49.1203	49.1773	49.2321	49.2828	49.3335	49.3842	49.4349	49.4792	49.5226	49.566	49.6098	49.6539	49.6911	49.7279	49.7662	49.8045	49.8428	49.8812	49.9124	49.9429	49.9734	50.004	50.0345	50.0651	50.0956	50.1258
473	46.7884	46.9474	47.1032	47.2537	47.4004	47.5455	47.6846	47.8232	47.9526	48.0813	48.21	48.2932	48.3764	48.4582	48.532	48.6058	48.6782	48.7469	48.8156	48.8811	48.9428	49.0043	49.0613	49.1183	49.1753	49.2301	49.2808	49.3315	49.3823	49.433	49.4772	49.5207	49.5641	49.6079	49.652	49.6892	49.726	49.7643	49.8027	49.841	49.8794	49.9106	49.9411	49.9717	50.0023	50.0328	50.0634	50.0939	50.1241
474	46.7865	46.9454	47.1013	47.2517	47.3985	47.5435	47.6826	47.8212	47.9506	48.0793	48.208	48.2912	48.3743	48.4561	48.5299	48.6037	48.6761	48.7449	48.8136	48.8791	48.9408	49.0023	49.0593	49.1163	49.1733	49.2281	49.2788	49.3296	49.3803	49.431	49.4753	49.5187	49.5622	49.606	49.6501	49.6874	49.7242	49.7625	49.8008	49.8392	49.8776	49.9088	49.9394	49.97	50.0005	50.0311	50.0617	50.0923	50.1225
475	46.7846	46.9435	47.0994	47.2498	47.3965	47.5415	47.6806	47.8192	47.9486	48.0773	48.206	48.2892	48.3723	48.4541	48.5279	48.6017	48.6741	48.7428	48.8116	48.8771	48.9388	49.0003	49.0573	49.1143	49.1713	49.2261	49.2769	49.3276	49.3783	49.4291	49.4734	49.5168	49.5602	49.6041	49.6482	49.6855	49.7223	49.7606	49.799	49.8374	49.8758	49.907	49.9376	49.9682	49.9988	50.0294	50.06	50.0906	50.1208
476	46.7827	46.9416	47.0975	47.2479	47.3946	47.5396	47.6787	47.8173	47.9466	48.0753	48.204	48.2871	48.3703	48.4521	48.5259	48.5997	48.6721	48.7408	48.8095	48.8751	48.9367	48.9983	49.0553	49.1123	49.1693	49.2241	49.2749	49.3256	49.3764	49.4271	49.4714	49.5149	49.5583	49.6022	49.6463	49.6836	49.7204	49.7588	49.7972	49.8356	49.874	49.9052	49.9358	49.9665	49.9971	50.0277	50.0583	50.0889	50.1192
477	46.7808	46.9397	47.0955	47.2459	47.3926	47.5376	47.6767	47.8153	47.9446	48.0733	48.202	48.2851	48.3683	48.4501	48.5239	48.5977	48.6701	48.7388	48.8075	48.8731	48.9347	48.9962	49.0533	49.1103	49.1673	49.2222	49.2729	49.3237	49.3744	49.4252	49.4695	49.513	49.5564	49.6003	49.6444	49.6817	49.7186	49.757	49.7954	49.8338	49.8722	49.9035	49.9341	49.9647	49.9953	50.026	50.0566	50.0872	50.1175
478	46.7789	46.9378	47.0936	47.244	47.3907	47.5356	47.6747	47.8133	47.9426	48.0713	48.2	48.2831	48.3663	48.448	48.5218	48.5956	48.668	48.7368	48.8055	48.871	48.9327	48.9942	49.0513	49.1083	49.1653	49.2202	49.2709	49.3217	49.3725	49.4232	49.4676	49.511	49.5545	49.5984	49.6425	49.6799	49.7167	49.7551	49.7935	49.832	49.8704	49.9017	49.9323	49.963	49.9936	50.0242	50.0549	50.0855	50.1158
479	46.777	46.9359	47.0917	47.242	47.3887	47.5337	47.6727	47.8113	47.9406	48.0693	48.1979	48.2811	48.3642	48.446	48.5198	48.5936	48.666	48.7347	48.8035	48.869	48.9307	48.9922	49.0493	49.1063	49.1633	49.2182	49.269	49.3197	49.3705	49.4213	49.4656	49.5091	49.5526	49.5965	49.6406	49.678	49.7149	49.7533	49.7917	49.8301	49.8686	49.8999	49.9305	49.9612	49.9919	50.0225	50.0532	50.0839	50.1142
480	46.7751	46.934	47.0898	47.2401	47.3868	47.5317	47.6708	47.8093	47.9386	48.0673	48.1959	48.2791	48.3622	48.444	48.5178	48.5916	48.664	48.7327	48.8014	48.867	48.9287	48.9902	49.0472	49.1043	49.1613	49.2162	49.267	49.3178	49.3685	49.4193	49.4637	49.5072	49.5507	49.5946	49.6387	49.6761	49.713	49.7514	49.7899	49.8283	49.8668	49.8981	49.9288	49.9595	49.9901	50.0208	50.0515	50.0822	50.1125
481	46.7732	46.9321	47.0878	47.2382	47.3848	47.5297	47.6688	47.8073	47.9367	48.0653	48.1939	48.277	48.3602	48.442	48.5158	48.5896	48.662	48.7307	48.7994	48.865	48.9267	48.9882	49.0452	49.1023	49.1593	49.2142	49.265	49.3158	49.3666	49.4174	49.4618	49.5053	49.5488	49.5927	49.6369	49.6742	49.7111	49.7496	49.788	49.8265	49.865	49.8963	49.927	49.9577	49.9884	50.0191	50.0498	50.0805	50.1108
482	46.7714	46.9302	47.0859	47.2362	47.3828	47.5278	47.6668	47.8053	47.9347	48.0633	48.1919	48.275	48.3582	48.4399	48.5137	48.5875	48.6599	48.7287	48.7974	48.863	48.9246	48.9862	49.0432	49.1003	49.1573	49.2122	49.263	49.3138	49.3646	49.4154	49.4598	49.5033	49.5469	49.5908	49.635	49.6724	49.7093	49.7477	49.7862	49.8247	49.8632	49.8945	49.9253	49.956	49.9867	50.0174	50.0481	50.0788	50.1092
483	46.7695	46.9282	47.084	47.2343	47.3809	47.5258	47.6648	47.8033	47.9327	48.0613	48.1899	48.273	48.3561	48.4379	48.5117	48.5855	48.6579	48.7266	48.7954	48.8609	48.9226	48.9842	49.0412	49.0983	49.1553	49.2102	49.2611	49.3119	49.3627	49.4135	49.4579	49.5014	49.5449	49.5889	49.6331	49.6705	49.7074	49.7459	49.7844	49.8229	49.8614	49.8928	49.9235	49.9542	49.9849	50.0157	50.0464	50.0771	50.1075
484	46.7676	46.9263	47.082	47.2323	47.3789	47.5238	47.6628	47.8014	47.9307	48.0593	48.1879	48.271	48.3541	48.4359	48.5097	48.5835	48.6559	48.7246	48.7934	48.8589	48.9206	48.9822	49.0392	49.0963	49.1533	49.2083	49.2591	49.3099	49.3607	49.4115	49.456	49.4995	49.543	49.587	49.6312	49.6686	49.7056	49.744	49.7826	49.8211	49.8596	49.891	49.9217	49.9525	49.9832	50.014	50.0447	50.0755	50.1059
485	46.7657	46.9244	47.0801	47.2304	47.377	47.5219	47.6609	47.7994	47.9287	48.0573	48.1859	48.269	48.3521	48.4339	48.5077	48.5815	48.6538	48.7226	48.7913	48.8569	48.9186	48.9802	49.0372	49.0943	49.1513	49.2063	49.2571	49.3079	49.3588	49.4096	49.454	49.4976	49.5411	49.5851	49.6293	49.6667	49.7037	49.7422	49.7807	49.8193	49.8578	49.8892	49.92	49.9507	49.9815	50.0123	50.043	50.0738	50.1042
486	46.7638	46.9225	47.0782	47.2284	47.375	47.5199	47.6589	47.7974	47.9267	48.0553	48.1838	48.267	48.3501	48.4318	48.5056	48.5794	48.6518	48.7206	48.7893	48.8549	48.9166	48.9781	49.0352	49.0923	49.1493	49.2043	49.2551	49.306	49.3568	49.4076	49.4521	49.4956	49.5392	49.5832	49.6274	49.6649	49.7018	49.7404	49.7789	49.8174	49.856	49.8874	49.9182	49.949	49.9798	50.0105	50.0413	50.0721	50.1025
487	46.7619	46.9206	47.0763	47.2265	47.3731	47.5179	47.6569	47.7954	47.9247	48.0532	48.1818	48.2649	48.3481	48.4298	48.5036	48.5774	48.6498	48.7185	48.7873	48.8529	48.9146	48.9761	49.0332	49.0903	49.1474	49.2023	49.2531	49.304	49.3548	49.4057	49.4501	49.4937	49.5373	49.5813	49.6255	49.663	49.7	49.7385	49.7771	49.8156	49.8542	49.8856	49.9164	49.9472	49.978	50.0088	50.0396	50.0704	50.1009
488	46.76	46.9187	47.0743	47.2246	47.3711	47.516	47.6549	47.7934	47.9227	48.0512	48.1798	48.2629	48.346	48.4278	48.5016	48.5754	48.6478	48.7165	48.7853	48.8508	48.9125	48.9741	49.0312	49.0883	49.1454	49.2003	49.2512	49.302	49.3529	49.4037	49.4482	49.4918	49.5354	49.5794	49.6236	49.6611	49.6981	49.7367	49.7752	49.8138	49.8524	49.8838	49.9147	49.9455	49.9763	50.0071	50.0379	50.0687	50.0992
489	46.7581	46.9168	47.0724	47.2226	47.3692	47.514	47.653	47.7914	47.9207	48.0492	48.1778	48.2609	48.344	48.4258	48.4995	48.5733	48.6457	48.7145	48.7832	48.8488	48.9105	48.9721	49.0292	49.0863	49.1434	49.1983	49.2492	49.3001	49.3509	49.4018	49.4463	49.4899	49.5335	49.5775	49.6218	49.6593	49.6963	49.7348	49.7734	49.812	49.8506	49.8821	49.9129	49.9437	49.9746	50.0054	50.0362	50.0671	50.0975
490	46.7562	46.9149	47.0705	47.2207	47.3672	47.512	47.651	47.7894	47.9187	48.0472	48.1758	48.2589	48.342	48.4237	48.4975	48.5713	48.6437	48.7125	48.7812	48.8468	48.9085	48.9701	49.0272	49.0843	49.1414	49.1963	49.2472	49.2981	49.349	49.3999	49.4443	49.4879	49.5316	49.5756	49.6199	49.6574	49.6944	49.733	49.7716	49.8102	49.8488	49.8803	49.9111	49.942	49.9728	50.0037	50.0345	50.0654	50.0959
491	46.7543	46.9129	47.0686	47.2187	47.3653	47.5101	47.649	47.7874	47.9167	48.0452	48.1738	48.2569	48.34	48.4217	48.4955	48.5693	48.6417	48.7104	48.7792	48.8448	48.9065	48.9681	49.0252	49.0823	49.1394	49.1944	49.2452	49.2961	49.347	49.3979	49.4424	49.486	49.5296	49.5737	49.618	49.6555	49.6926	49.7311	49.7698	49.8084	49.847	49.8785	49.9094	49.9402	49.9711	50.002	50.0328	50.0637	50.0942
492	46.7524	46.911	47.0666	47.2168	47.3633	47.5081	47.647	47.7854	47.9147	48.0432	48.1718	48.2549	48.3379	48.4197	48.4935	48.5673	48.6397	48.7084	48.7772	48.8428	48.9045	48.9661	49.0232	49.0803	49.1374	49.1924	49.2433	49.2942	49.3451	49.396	49.4405	49.4841	49.5277	49.5718	49.6161	49.6536	49.6907	49.7293	49.7679	49.8066	49.8452	49.8767	49.9076	49.9385	49.9694	50.0003	50.0311	50.062	50.0926
493	46.7505	46.9091	47.0647	47.2149	47.3614	47.5061	47.6451	47.7835	47.9127	48.0412	48.1697	48.2528	48.3359	48.4177	48.4914	48.5652	48.6376	48.7064	48.7751	48.8407	48.9025	48.9641	49.0212	49.0783	49.1354	49.1904	49.2413	49.2922	49.3431	49.394	49.4385	49.4822	49.5258	49.5699	49.6142	49.6518	49.6888	49.7274	49.7661	49.8047	49.8434	49.8749	49.9058	49.9367	49.9676	49.9985	50.0294	50.0603	50.0909
494	46.7486	46.9072	47.0628	47.2129	47.3594	47.5042	47.6431	47.7815	47.9107	48.0392	48.1677	48.2508	48.3339	48.4156	48.4894	48.5632	48.6356	48.7044	48.7731	48.8387	48.9004	48.962	49.0192	49.0763	49.1334	49.1884	49.2393	49.2902	49.3411	49.3921	49.4366	49.4803	49.5239	49.568	49.6123	49.6499	49.687	49.7256	49.7643	49.8029	49.8416	49.8732	49.9041	49.935	49.9659	49.9968	50.0277	50.0587	50.0892
495	46.7467	46.9053	47.0608	47.211	47.3574	47.5022	47.6411	47.7795	47.9087	48.0372	48.1657	48.2488	48.3319	48.4136	48.4874	48.5612	48.6336	48.7023	48.7711	48.8367	48.8984	48.96	49.0172	49.0743	49.1314	49.1864	49.2373	49.2883	49.3392	49.3901	49.4347	49.4783	49.522	49.5661	49.6104	49.648	49.6851	49.7238	49.7624	49.8011	49.8398	49.8714	49.9023	49.9332	49.9642	49.9951	50.026	50.057	50.0876
496	46.7448	46.9034	47.0589	47.209	47.3555	47.5003	47.6391	47.7775	47.9067	48.0352	48.1637	48.2468	48.3299	48.4116	48.4854	48.5592	48.6315	48.7003	48.7691	48.8347	48.8964	48.958	49.0152	49.0723	49.1294	49.1844	49.2354	49.2863	49.3372	49.3882	49.4327	49.4764	49.5201	49.5642	49.6085	49.6461	49.6833	49.7219	49.7606	49.7993	49.838	49.8696	49.9005	49.9315	49.9624	49.9934	50.0243	50.0553	50.0859
497	46.7429	46.9015	47.057	47.2071	47.3535	47.4983	47.6371	47.7755	47.9047	48.0332	48.1617	48.2448	48.3278	48.4096	48.4833	48.5571	48.6295	48.6983	48.767	48.8327	48.8944	48.956	49.0131	49.0703	49.1274	49.1824	49.2334	49.2843	49.3353	49.3862	49.4308	49.4745	49.5182	49.5623	49.6067	49.6443	49.6814	49.7201	49.7588	49.7975	49.8362	49.8678	49.8988	49.9297	49.9607	49.9917	50.0226	50.0536	50.0842
498	46.741	46.8996	47.0551	47.2052	47.3516	47.4963	47.6352	47.7735	47.9027	48.0312	48.1597	48.2427	48.3258	48.4075	48.4813	48.5551	48.6275	48.6963	48.765	48.8306	48.8924	48.954	49.0111	49.0683	49.1254	49.1805	49.2314	49.2824	49.3333	49.3843	49.4288	49.4726	49.5163	49.5604	49.6048	49.6424	49.6795	49.7182	49.757	49.7957	49.8344	49.866	49.897	49.928	49.959	49.99	50.021	50.0519	50.0826
499	46.7391	46.8976	47.0531	47.2032	47.3496	47.4944	47.6332	47.7715	47.9007	48.0292	48.1577	48.2407	48.3238	48.4055	48.4793	48.5531	48.6255	48.6942	48.763	48.8286	48.8904	48.952	49.0091	49.0663	49.1234	49.1785	49.2294	49.2804	49.3314	49.3823	49.4269	49.4706	49.5143	49.5585	49.6029	49.6405	49.6777	49.7164	49.7551	49.7939	49.8326	49.8642	49.8953	49.9263	49.9573	49.9883	50.0193	50.0503	50.0809
500	46.7372	46.8957	47.0512	47.2013	47.3477	47.4924	47.6312	47.7695	47.8987	48.0272	48.1556	48.2387	48.3218	48.4035	48.4773	48.5511	48.6234	48.6922	48.761	48.8266	48.8884	48.95	49.0071	49.0643	49.1214	49.1765	49.2275	49.2784	49.3294	49.3804	49.425	49.4687	49.5124	49.5566	49.601	49.6386	49.6758	49.7145	49.7533	49.792	49.8308	49.8625	49.8935	49.9245	49.9555	49.9865	50.0176	50.0486	50.0793
501	46.7353	46.8938	47.0493	47.1993	47.3457	47.4904	47.6292	47.7676	47.8967	48.0252	48.1536	48.2367	48.3198	48.4015	48.4752	48.549	48.6214	48.6902	48.759	48.8246	48.8863	48.948	49.0051	49.0623	49.1195	49.1745	49.2255	49.2765	49.3274	49.3784	49.423	49.4668	49.5105	49.5547	49.5991	49.6368	49.674	49.7127	49.7515	49.7902	49.829	49.8607	49.8917	49.9228	49.9538	49.9848	50.0159	50.0469	50.0776
502	46.7334	46.8919	47.0474	47.1974	47.3438	47.4885	47.6273	47.7656	47.8947	48.0232	48.1516	48.2347	48.3177	48.3994	48.4732	48.547	48.6194	48.6882	48.7569	48.8226	48.8843	48.9459	49.0031	49.0603	49.1175	49.1725	49.2235	49.2745	49.3255	49.3765	49.4211	49.4649	49.5086	49.5528	49.5972	49.6349	49.6721	49.7109	49.7496	49.7884	49.8272	49.8589	49.89	49.921	49.9521	49.9831	50.0142	50.0452	50.0759
503	46.7315	46.89	47.0454	47.1954	47.3418	47.4865	47.6253	47.7636	47.8927	48.0212	48.1496	48.2327	48.3157	48.3974	48.4712	48.545	48.6174	48.6861	48.7549	48.8205	48.8823	48.9439	49.0011	49.0583	49.1155	49.1705	49.2215	49.2725	49.3235	49.3745	49.4192	49.4629	49.5067	49.5509	49.5953	49.633	49.6702	49.709	49.7478	49.7866	49.8254	49.8571	49.8882	49.9193	49.9503	49.9814	50.0125	50.0435	50.0743
504	46.7296	46.8881	47.0435	47.1935	47.3399	47.4845	47.6233	47.7616	47.8907	48.0192	48.1476	48.2306	48.3137	48.3954	48.4692	48.5429	48.6153	48.6841	48.7529	48.8185	48.8803	48.9419	48.9991	49.0563	49.1135	49.1685	49.2196	49.2706	49.3216	49.3726	49.4172	49.461	49.5048	49.549	49.5934	49.6312	49.6684	49.7072	49.746	49.7848	49.8236	49.8553	49.8864	49.9175	49.9486	49.9797	50.0108	50.0419	50.0726
505	46.7277	46.8862	47.0416	47.1916	47.3379	47.4826	47.6213	47.7596	47.8887	48.0171	48.1456	48.2286	48.3117	48.3933	48.4671	48.5409	48.6133	48.6821	48.7509	48.8165	48.8783	48.9399	48.9971	49.0543	49.1115	49.1666	49.2176	49.2686	49.3196	49.3706	49.4153	49.4591	49.5029	49.5471	49.5916	49.6293	49.6665	49.7053	49.7442	49.783	49.8218	49.8536	49.8847	49.9158	49.9469	49.978	50.0091	50.0402	50.0709
506	46.7258	46.8843	47.0396	47.1896	47.336	47.4806	47.6193	47.7576	47.8867	48.0151	48.1436	48.2266	48.3096	48.3913	48.4651	48.5389	48.6113	48.6801	48.7488	48.8145	48.8763	48.9379	48.9951	49.0523	49.1095	49.1646	49.2156	49.2666	49.3177	49.3687	49.4134	49.4572	49.501	49.5452	49.5897	49.6274	49.6647	49.7035	49.7423	49.7812	49.82	49.8518	49.8829	49.914	49.9451	49.9763	50.0074	50.0385	50.0693
507	46.7239	46.8823	47.0377	47.1877	47.334	47.4786	47.6174	47.7556	47.8847	48.0131	48.1415	48.2246	48.3076	48.3893	48.4631	48.5369	48.6093	48.678	48.7468	48.8125	48.8742	48.9359	48.9931	49.0503	49.1075	49.1626	49.2136	49.2647	49.3157	49.3667	49.4114	49.4552	49.4991	49.5433	49.5878	49.6255	49.6628	49.7016	49.7405	49.7794	49.8182	49.85	49.8811	49.9123	49.9434	49.9745	50.0057	50.0368	50.0676
508	46.722	46.8804	47.0358	47.1857	47.332	47.4767	47.6154	47.7536	47.8827	48.0111	48.1395	48.2226	48.3056	48.3873	48.4611	48.5348	48.6072	48.676	48.7448	48.8104	48.8722	48.9339	48.9911	49.0483	49.1055	49.1606	49.2116	49.2627	49.3137	49.3648	49.4095	49.4533	49.4971	49.5414	49.5859	49.6237	49.6609	49.6998	49.7387	49.7775	49.8164	49.8482	49.8794	49.9105	49.9417	49.9728	50.004	50.0351	50.066
509	46.7202	46.8785	47.0339	47.1838	47.3301	47.4747	47.6134	47.7517	47.8807	48.0091	48.1375	48.2205	48.3036	48.3852	48.459	48.5328	48.6052	48.674	48.7428	48.8084	48.8702	48.9319	48.9891	49.0463	49.1035	49.1586	49.2097	49.2607	49.3118	49.3628	49.4075	49.4514	49.4952	49.5395	49.584	49.6218	49.6591	49.6979	49.7368	49.7757	49.8146	49.8464	49.8776	49.9088	49.9399	49.9711	50.0023	50.0335	50.0643
510	46.7183	46.8766	47.0319	47.1819	47.3281	47.4727	47.6114	47.7497	47.8787	48.0071	48.1355	48.2185	48.3016	48.3832	48.457	48.5308	48.6032	48.672	48.7407	48.8064	48.8682	48.9299	48.9871	49.0443	49.1015	49.1566	49.2077	49.2588	49.3098	49.3609	49.4056	49.4495	49.4933	49.5376	49.5821	49.6199	49.6572	49.6961	49.735	49.7739	49.8128	49.8446	49.8758	49.907	49.9382	49.9694	50.0006	50.0318	50.0626
511	46.7164	46.8747	47.03	47.1799	47.3262	47.4708	47.6095	47.7477	47.8767	48.0051	48.1335	48.2165	48.2995	48.3812	48.455	48.5288	48.6011	48.6699	48.7387	48.8044	48.8662	48.9278	48.9851	49.0423	49.0995	49.1546	49.2057	49.2568	49.3079	49.3589	49.4037	49.4475	49.4914	49.5357	49.5802	49.618	49.6554	49.6943	49.7332	49.7721	49.811	49.8429	49.8741	49.9053	49.9365	49.9677	49.9989	50.0301	50.061
512	46.7145	46.8728	47.0281	47.178	47.3242	47.4688	47.6075	47.7457	47.8747	48.0031	48.1315	48.2145	48.2975	48.3792	48.453	48.5267	48.5991	48.6679	48.7367	48.8023	48.8642	48.9258	48.9831	49.0403	49.0975	49.1527	49.2037	49.2548	49.3059	49.357	49.4017	49.4456	49.4895	49.5338	49.5783	49.6162	49.6535	49.6924	49.7313	49.7703	49.8092	49.8411	49.8723	49.9035	49.9348	49.966	49.9972	50.0284	50.0593
513	46.7126	46.8709	47.0262	47.176	47.3223	47.4668	47.6055	47.7437	47.8728	48.0011	48.1295	48.2125	48.2955	48.3771	48.4509	48.5247	48.5971	48.6659	48.7347	48.8003	48.8621	48.9238	48.9811	49.0383	49.0955	49.1507	49.2018	49.2529	49.304	49.3551	49.3998	49.4437	49.4876	49.5319	49.5765	49.6143	49.6517	49.6906	49.7295	49.7685	49.8074	49.8393	49.8705	49.9018	49.933	49.9643	49.9955	50.0267	50.0576
514	46.7107	46.869	47.0242	47.1741	47.3203	47.4649	47.6035	47.7417	47.8708	47.9991	48.1274	48.2105	48.2935	48.3751	48.4489	48.5227	48.5951	48.6639	48.7327	48.7983	48.8601	48.9218	48.979	49.0363	49.0935	49.1487	49.1998	49.2509	49.302	49.3531	49.3979	49.4418	49.4857	49.53	49.5746	49.6124	49.6498	49.6887	49.7277	49.7667	49.8056	49.8375	49.8688	49.9	49.9313	49.9625	49.9938	50.0251	50.056
515	46.7088	46.8671	47.0223	47.1722	47.3184	47.4629	47.6016	47.7397	47.8688	47.9971	48.1254	48.2084	48.2914	48.3731	48.4469	48.5206	48.593	48.6618	48.7306	48.7963	48.8581	48.9198	48.977	49.0343	49.0915	49.1467	49.1978	49.2489	49.3	49.3512	49.3959	49.4398	49.4838	49.5281	49.5727	49.6105	49.6479	49.6869	49.7259	49.7648	49.8038	49.8357	49.867	49.8983	49.9296	49.9608	49.9921	50.0234	50.0543
516	46.7069	46.8651	47.0204	47.1702	47.3164	47.4609	47.5996	47.7377	47.8668	47.9951	48.1234	48.2064	48.2894	48.3711	48.4448	48.5186	48.591	48.6598	48.7286	48.7943	48.8561	48.9178	48.975	49.0323	49.0896	49.1447	49.1958	49.247	49.2981	49.3492	49.394	49.4379	49.4818	49.5262	49.5708	49.6087	49.6461	49.685	49.724	49.763	49.802	49.834	49.8652	49.8965	49.9278	49.9591	49.9904	50.0217	50.0527
517	46.705	46.8632	47.0185	47.1683	47.3145	47.459	47.5976	47.7357	47.8648	47.9931	48.1214	48.2044	48.2874	48.369	48.4428	48.5166	48.589	48.6578	48.7266	48.7922	48.8541	48.9158	48.973	49.0303	49.0876	49.1427	49.1939	49.245	49.2961	49.3473	49.3921	49.436	49.4799	49.5243	49.5689	49.6068	49.6442	49.6832	49.7222	49.7612	49.8002	49.8322	49.8635	49.8948	49.9261	49.9574	49.9887	50.02	50.051
518	46.7031	46.8613	47.0165	47.1663	47.3125	47.457	47.5956	47.7338	47.8628	47.9911	48.1194	48.2024	48.2854	48.367	48.4408	48.5146	48.587	48.6558	48.7246	48.7902	48.8521	48.9138	48.971	49.0283	49.0856	49.1407	49.1919	49.243	49.2942	49.3453	49.3901	49.4341	49.478	49.5224	49.567	49.6049	49.6424	49.6814	49.7204	49.7594	49.7984	49.8304	49.8617	49.893	49.9244	49.9557	49.987	50.0183	50.0493
519	46.7012	46.8594	47.0146	47.1644	47.3106	47.455	47.5936	47.7318	47.8608	47.9891	48.1174	48.2004	48.2834	48.365	48.4388	48.5125	48.5849	48.6537	48.7225	48.7882	48.85	48.9117	48.969	49.0263	49.0836	49.1388	49.1899	49.2411	49.2922	49.3434	49.3882	49.4321	49.4761	49.5205	49.5651	49.6031	49.6405	49.6795	49.7185	49.7576	49.7966	49.8286	49.86	49.8913	49.9226	49.954	49.9853	50.0167	50.0477
520	46.6993	46.8575	47.0127	47.1625	47.3086	47.4531	47.5917	47.7298	47.8588	47.9871	48.1154	48.1983	48.2813	48.363	48.4367	48.5105	48.5829	48.6517	48.7205	48.7862	48.848	48.9097	48.967	49.0243	49.0816	49.1368	49.1879	49.2391	49.2903	49.3414	49.3862	49.4302	49.4742	49.5186	49.5632	49.6012	49.6386	49.6777	49.7167	49.7558	49.7948	49.8268	49.8582	49.8895	49.9209	49.9523	49.9836	50.015	50.046
521	46.6974	46.8556	47.0107	47.1605	47.3066	47.4511	47.5897	47.7278	47.8568	47.9851	48.1133	48.1963	48.2793	48.3609	48.4347	48.5085	48.5809	48.6497	48.7185	48.7842	48.846	48.9077	48.965	49.0223	49.0796	49.1348	49.186	49.2371	49.2883	49.3395	49.3843	49.4283	49.4723	49.5167	49.5614	49.5993	49.6368	49.6758	49.7149	49.754	49.793	49.825	49.8564	49.8878	49.9192	49.9505	49.9819	50.0133	50.0443
522	46.6955	46.8537	47.0088	47.1586	47.3047	47.4491	47.5877	47.7258	47.8548	47.9831	48.1113	48.1943	48.2773	48.3589	48.4327	48.5065	48.5788	48.6477	48.7165	48.7821	48.844	48.9057	48.963	49.0203	49.0776	49.1328	49.184	49.2352	49.2863	49.3375	49.3824	49.4264	49.4704	49.5148	49.5595	49.5974	49.6349	49.674	49.7131	49.7521	49.7912	49.8233	49.8547	49.886	49.9174	49.9488	49.9802	50.0116	50.0427
523	46.6936	46.8518	47.0069	47.1566	47.3027	47.4472	47.5857	47.7238	47.8528	47.981	48.1093	48.1923	48.2753	48.3569	48.4307	48.5044	48.5768	48.6456	48.7144	48.7801	48.842	48.9037	48.961	49.0183	49.0756	49.1308	49.182	49.2332	49.2844	49.3356	49.3804	49.4244	49.4685	49.5129	49.5576	49.5956	49.6331	49.6721	49.7112	49.7503	49.7894	49.8215	49.8529	49.8843	49.9157	49.9471	49.9785	50.0099	50.041
524	46.6917	46.8498	47.005	47.1547	47.3008	47.4452	47.5838	47.7218	47.8508	47.979	48.1073	48.1903	48.2733	48.3549	48.4286	48.5024	48.5748	48.6436	48.7124	48.7781	48.84	48.9017	48.959	49.0163	49.0736	49.1288	49.18	49.2312	49.2824	49.3336	49.3785	49.4225	49.4665	49.511	49.5557	49.5937	49.6312	49.6703	49.7094	49.7485	49.7876	49.8197	49.8511	49.8826	49.914	49.9454	49.9768	50.0083	50.0394
525	46.6898	46.8479	47.003	47.1527	47.2988	47.4432	47.5818	47.7198	47.8488	47.977	48.1053	48.1883	48.2712	48.3528	48.4266	48.5004	48.5728	48.6416	48.7104	48.7761	48.8379	48.8997	48.957	49.0143	49.0716	49.1268	49.178	49.2293	49.2805	49.3317	49.3766	49.4206	49.4646	49.5091	49.5538	49.5918	49.6293	49.6684	49.7076	49.7467	49.7858	49.8179	49.8494	49.8808	49.9122	49.9437	49.9751	50.0066	50.0377
526	46.6879	46.846	47.0011	47.1508	47.2969	47.4413	47.5798	47.7179	47.8468	47.975	48.1033	48.1862	48.2692	48.3508	48.4246	48.4984	48.5707	48.6396	48.7084	48.7741	48.8359	48.8977	48.955	49.0123	49.0696	49.1249	49.1761	49.2273	49.2785	49.3297	49.3746	49.4187	49.4627	49.5072	49.5519	49.5899	49.6275	49.6666	49.7057	49.7449	49.784	49.8161	49.8476	49.8791	49.9105	49.942	49.9734	50.0049	50.036
527	46.686	46.8441	46.9992	47.1489	47.2949	47.4393	47.5778	47.7159	47.8448	47.973	48.1013	48.1842	48.2672	48.3488	48.4226	48.4963	48.5687	48.6375	48.7064	48.772	48.8339	48.8956	48.953	49.0103	49.0676	49.1229	49.1741	49.2253	49.2766	49.3278	49.3727	49.4168	49.4608	49.5053	49.55	49.5881	49.6256	49.6648	49.7039	49.7431	49.7822	49.8144	49.8458	49.8773	49.9088	49.9403	49.9717	50.0032	50.0344
528	46.6841	46.8422	46.9973	47.1469	47.293	47.4373	47.5758	47.7139	47.8428	47.971	48.0992	48.1822	48.2652	48.3468	48.4205	48.4943	48.5667	48.6355	48.7043	48.77	48.8319	48.8936	48.951	49.0083	49.0656	49.1209	49.1721	49.2234	49.2746	49.3258	49.3708	49.4148	49.4589	49.5034	49.5481	49.5862	49.6238	49.6629	49.7021	49.7413	49.7804	49.8126	49.8441	49.8756	49.9071	49.9385	49.97	50.0015	50.0327
529	46.6822	46.8403	46.9953	47.145	47.291	47.4354	47.5739	47.7119	47.8408	47.969	48.0972	48.1802	48.2631	48.3447	48.4185	48.4923	48.5647	48.6335	48.7023	48.768	48.8299	48.8916	48.949	49.0063	49.0636	49.1189	49.1701	49.2214	49.2726	49.3239	49.3688	49.4129	49.457	49.5015	49.5463	49.5843	49.6219	49.6611	49.7003	49.7394	49.7786	49.8108	49.8423	49.8738	49.9053	49.9368	49.9683	49.9999	50.031
530	46.6803	46.8384	46.9934	47.143	47.2891	47.4334	47.5719	47.7099	47.8388	47.967	48.0952	48.1782	48.2611	48.3427	48.4165	48.4902	48.5626	48.6315	48.7003	48.766	48.8279	48.8896	48.947	49.0043	49.0617	49.1169	49.1682	49.2194	49.2707	49.3219	49.3669	49.411	49.4551	49.4996	49.5444	49.5824	49.6201	49.6592	49.6984	49.7376	49.7768	49.809	49.8405	49.8721	49.9036	49.9351	49.9666	49.9982	50.0294
531	46.6784	46.8365	46.9915	47.1411	47.2871	47.4314	47.5699	47.7079	47.8368	47.965	48.0932	48.1762	48.2591	48.3407	48.4145	48.4882	48.5606	48.6294	48.6983	48.764	48.8258	48.8876	48.945	49.0023	49.0597	49.1149	49.1662	49.2175	49.2687	49.32	49.3649	49.4091	49.4532	49.4977	49.5425	49.5806	49.6182	49.6574	49.6966	49.7358	49.775	49.8072	49.8388	49.8703	49.9019	49.9334	49.965	49.9965	50.0277
532	46.6765	46.8345	46.9895	47.1392	47.2852	47.4295	47.5679	47.7059	47.8348	47.963	48.0912	48.1741	48.2571	48.3387	48.4124	48.4862	48.5586	48.6274	48.6962	48.7619	48.8238	48.8856	48.9429	49.0003	49.0577	49.1129	49.1642	49.2155	49.2668	49.318	49.363	49.4071	49.4512	49.4958	49.5406	49.5787	49.6163	49.6555	49.6948	49.734	49.7732	49.8054	49.837	49.8686	49.9001	49.9317	49.9633	49.9948	50.0261
533	46.6746	46.8326	46.9876	47.1372	47.2832	47.4275	47.566	47.7039	47.8328	47.961	48.0892	48.1721	48.2551	48.3366	48.4104	48.4842	48.5566	48.6254	48.6942	48.7599	48.8218	48.8836	48.9409	48.9983	49.0557	49.111	49.1622	49.2135	49.2648	49.3161	49.3611	49.4052	49.4493	49.4939	49.5387	49.5768	49.6145	49.6537	49.6929	49.7322	49.7714	49.8037	49.8352	49.8668	49.8984	49.93	49.9616	49.9931	50.0244
534	46.6727	46.8307	46.9857	47.1353	47.2812	47.4255	47.564	47.702	47.8308	47.959	48.0872	48.1701	48.253	48.3346	48.4084	48.4821	48.5545	48.6234	48.6922	48.7579	48.8198	48.8816	48.9389	48.9963	49.0537	49.109	49.1603	49.2116	49.2629	49.3141	49.3591	49.4033	49.4474	49.492	49.5368	49.575	49.6126	49.6518	49.6911	49.7304	49.7696	49.8019	49.8335	49.8651	49.8967	49.9283	49.9599	49.9915	50.0227
535	46.6708	46.8288	46.9838	47.1333	47.2793	47.4236	47.562	47.7	47.8288	47.957	48.0851	48.1681	48.251	48.3326	48.4064	48.4801	48.5525	48.6213	48.6902	48.7559	48.8178	48.8795	48.9369	48.9943	49.0517	49.107	49.1583	49.2096	49.2609	49.3122	49.3572	49.4014	49.4455	49.4901	49.5349	49.5731	49.6108	49.65	49.6893	49.7286	49.7678	49.8001	49.8317	49.8633	49.8949	49.9266	49.9582	49.9898	50.0211
536	46.669	46.8269	46.9818	47.1314	47.2773	47.4216	47.56	47.698	47.8268	47.955	48.0831	48.1661	48.249	48.3306	48.4043	48.4781	48.5505	48.6193	48.6881	48.7539	48.8158	48.8775	48.9349	48.9923	49.0497	49.105	49.1563	49.2076	49.2589	49.3102	49.3553	49.3994	49.4436	49.4882	49.533	49.5712	49.6089	49.6482	49.6875	49.7268	49.766	49.7983	49.8299	49.8616	49.8932	49.9248	49.9565	49.9881	50.0194
537	46.6671	46.825	46.9799	47.1295	47.2754	47.4196	47.5581	47.696	47.8248	47.953	48.0811	48.164	48.247	48.3285	48.4023	48.4761	48.5484	48.6173	48.6861	48.7518	48.8138	48.8755	48.9329	48.9903	49.0477	49.103	49.1543	49.2057	49.257	49.3083	49.3533	49.3975	49.4417	49.4863	49.5312	49.5693	49.607	49.6463	49.6856	49.7249	49.7643	49.7965	49.8282	49.8598	49.8915	49.9231	49.9548	49.9864	50.0177
538	46.6652	46.8231	46.978	47.1275	47.2734	47.4177	47.5561	47.694	47.8228	47.951	48.0791	48.162	48.2449	48.3265	48.4003	48.474	48.5464	48.6153	48.6841	48.7498	48.8117	48.8735	48.9309	48.9883	49.0457	49.101	49.1524	49.2037	49.255	49.3064	49.3514	49.3956	49.4398	49.4844	49.5293	49.5675	49.6052	49.6445	49.6838	49.7231	49.7625	49.7948	49.8264	49.8581	49.8897	49.9214	49.9531	49.9847	50.0161
539	46.6633	46.8212	46.9761	47.1256	47.2715	47.4157	47.5541	47.692	47.8208	47.949	48.0771	48.16	48.2429	48.3245	48.3983	48.472	48.5444	48.6132	48.6821	48.7478	48.8097	48.8715	48.9289	48.9863	49.0437	49.099	49.1504	49.2017	49.2531	49.3044	49.3495	49.3937	49.4379	49.4825	49.5274	49.5656	49.6033	49.6426	49.682	49.7213	49.7607	49.793	49.8247	49.8563	49.888	49.9197	49.9514	49.9831	50.0144
540	46.6614	46.8192	46.9741	47.1236	47.2695	47.4137	47.5521	47.69	47.8188	47.947	48.0751	48.158	48.2409	48.3225	48.3962	48.47	48.5424	48.6112	48.6801	48.7458	48.8077	48.8695	48.9269	48.9843	49.0417	49.0971	49.1484	49.1998	49.2511	49.3025	49.3475	49.3917	49.4359	49.4806	49.5255	49.5637	49.6015	49.6408	49.6801	49.7195	49.7589	49.7912	49.8229	49.8546	49.8863	49.918	49.9497	49.9814	50.0128
541	46.6595	46.8173	46.9722	47.1217	47.2676	47.4118	47.5501	47.688	47.8168	47.9449	48.0731	48.156	48.2389	48.3204	48.3942	48.468	48.5403	48.6092	48.678	48.7438	48.8057	48.8675	48.9249	48.9823	49.0397	49.0951	49.1464	49.1978	49.2491	49.3005	49.3456	49.3898	49.434	49.4787	49.5236	49.5618	49.5996	49.6389	49.6783	49.7177	49.7571	49.7894	49.8211	49.8528	49.8846	49.9163	49.948	49.9797	50.0111
542	46.6576	46.8154	46.9703	47.1198	47.2656	47.4098	47.5482	47.686	47.8148	47.9429	48.071	48.154	48.2369	48.3184	48.3922	48.4659	48.5383	48.6072	48.676	48.7417	48.8037	48.8655	48.9229	48.9803	49.0377	49.0931	49.1445	49.1958	49.2472	49.2986	49.3437	49.3879	49.4321	49.4768	49.5217	49.56	49.5977	49.6371	49.6765	49.7159	49.7553	49.7876	49.8194	49.8511	49.8828	49.9146	49.9463	49.978	50.0094
543	46.6557	46.8135	46.9683	47.1178	47.2637	47.4078	47.5462	47.6841	47.8128	47.9409	48.069	48.1519	48.2348	48.3164	48.3901	48.4639	48.5363	48.6051	48.674	48.7397	48.8017	48.8635	48.9209	48.9783	49.0357	49.0911	49.1425	49.1939	49.2452	49.2966	49.3417	49.386	49.4302	49.4749	49.5198	49.5581	49.5959	49.6353	49.6747	49.7141	49.7535	49.7858	49.8176	49.8493	49.8811	49.9128	49.9446	49.9763	50.0078
544	46.6538	46.8116	46.9664	47.1159	47.2617	47.4059	47.5442	47.6821	47.8108	47.9389	48.067	48.1499	48.2328	48.3144	48.3881	48.4619	48.5343	48.6031	48.672	48.7377	48.7996	48.8614	48.9189	48.9763	49.0337	49.0891	49.1405	49.1919	49.2433	49.2947	49.3398	49.384	49.4283	49.473	49.5179	49.5562	49.594	49.6334	49.6728	49.7122	49.7517	49.7841	49.8158	49.8476	49.8794	49.9111	49.9429	49.9747	50.0061
545	46.6519	46.8097	46.9645	47.1139	47.2598	47.4039	47.5422	47.6801	47.8089	47.9369	48.065	48.1479	48.2308	48.3123	48.3861	48.4598	48.5322	48.6011	48.6699	48.7357	48.7976	48.8594	48.9169	48.9743	49.0318	49.0871	49.1385	49.1899	49.2413	49.2927	49.3378	49.3821	49.4264	49.4711	49.516	49.5543	49.5922	49.6316	49.671	49.7104	49.7499	49.7823	49.8141	49.8458	49.8776	49.9094	49.9412	49.973	50.0044
546	46.65	46.8078	46.9626	47.112	47.2578	47.4019	47.5403	47.6781	47.8069	47.9349	48.063	48.1459	48.2288	48.3103	48.3841	48.4578	48.5302	48.5991	48.6679	48.7337	48.7956	48.8574	48.9149	48.9723	49.0298	49.0851	49.1365	49.188	49.2394	49.2908	49.3359	49.3802	49.4245	49.4692	49.5142	49.5525	49.5903	49.6297	49.6692	49.7086	49.7481	49.7805	49.8123	49.8441	49.8759	49.9077	49.9395	49.9713	50.0028
547	46.6481	46.8059	46.9606	47.11	47.2558	47.4	47.5383	47.6761	47.8049	47.9329	48.061	48.1439	48.2268	48.3083	48.382	48.4558	48.5282	48.597	48.6659	48.7316	48.7936	48.8554	48.9129	48.9703	49.0278	49.0832	49.1346	49.186	49.2374	49.2888	49.334	49.3783	49.4226	49.4673	49.5123	49.5506	49.5885	49.6279	49.6673	49.7068	49.7463	49.7787	49.8105	49.8423	49.8742	49.906	49.9378	49.9696	50.0011
548	46.6462	46.804	46.9587	47.1081	47.2539	47.398	47.5363	47.6741	47.8029	47.9309	48.059	48.1418	48.2247	48.3063	48.38	48.4538	48.5261	48.595	48.6639	48.7296	48.7916	48.8534	48.9109	48.9683	49.0258	49.0812	49.1326	49.184	49.2354	49.2869	49.332	49.3763	49.4207	49.4654	49.5104	49.5487	49.5866	49.626	49.6655	49.705	49.7445	49.7769	49.8088	49.8406	49.8724	49.9043	49.9361	49.9679	49.9995
549	46.6443	46.802	46.9568	47.1062	47.2519	47.396	47.5343	47.6721	47.8009	47.9289	48.0569	48.1398	48.2227	48.3042	48.378	48.4517	48.5241	48.593	48.6618	48.7276	48.7896	48.8514	48.9088	48.9663	49.0238	49.0792	49.1306	49.1821	49.2335	49.2849	49.3301	49.3744	49.4187	49.4635	49.5085	49.5469	49.5847	49.6242	49.6637	49.7032	49.7427	49.7752	49.807	49.8389	49.8707	49.9026	49.9344	49.9663	49.9978
550	46.6424	46.8001	46.9549	47.1042	47.25	47.3941	47.5323	47.6701	47.7989	47.9269	48.0549	48.1378	48.2207	48.3022	48.376	48.4497	48.5221	48.591	48.6598	48.7256	48.7875	48.8494	48.9068	48.9643	49.0218	49.0772	49.1286	49.1801	49.2315	49.283	49.3282	49.3725	49.4168	49.4616	49.5066	49.545	49.5829	49.6223	49.6619	49.7014	49.7409	49.7734	49.8052	49.8371	49.869	49.9008	49.9327	49.9646	49.9961
551	46.6405	46.7982	46.9529	47.1023	47.248	47.3921	47.5304	47.6682	47.7969	47.9249	48.0529	48.1358	48.2187	48.3002	48.3739	48.4477	48.5201	48.5889	48.6578	48.7236	48.7855	48.8474	48.9048	48.9623	49.0198	49.0752	49.1267	49.1781	49.2296	49.281	49.3262	49.3706	49.4149	49.4597	49.5047	49.5431	49.581	49.6205	49.66	49.6995	49.7391	49.7716	49.8035	49.8354	49.8672	49.8991	49.931	49.9629	49.9945
552	46.6386	46.7963	46.951	47.1003	47.2461	47.3901	47.5284	47.6662	47.7949	47.9229	48.0509	48.1338	48.2166	48.2982	48.3719	48.4457	48.518	48.5869	48.6558	48.7215	48.7835	48.8453	48.9028	48.9603	49.0178	49.0732	49.1247	49.1762	49.2276	49.2791	49.3243	49.3686	49.413	49.4578	49.5028	49.5412	49.5792	49.6187	49.6582	49.6977	49.7373	49.7698	49.8017	49.8336	49.8655	49.8974	49.9293	49.9612	49.9928
553	46.6367	46.7944	46.9491	47.0984	47.2441	47.3882	47.5264	47.6642	47.7929	47.9209	48.0489	48.1318	48.2146	48.2961	48.3699	48.4436	48.516	48.5849	48.6538	48.7195	48.7815	48.8433	48.9008	48.9583	49.0158	49.0712	49.1227	49.1742	49.2257	49.2771	49.3224	49.3667	49.4111	49.4559	49.5009	49.5394	49.5773	49.6168	49.6564	49.6959	49.7355	49.768	49.7999	49.8319	49.8638	49.8957	49.9276	49.9595	49.9911
554	46.6348	46.7925	46.9471	47.0965	47.2422	47.3862	47.5244	47.6622	47.7909	47.9189	48.0469	48.1297	48.2126	48.2941	48.3679	48.4416	48.514	48.5829	48.6517	48.7175	48.7795	48.8413	48.8988	48.9563	49.0138	49.0693	49.1207	49.1722	49.2237	49.2752	49.3204	49.3648	49.4092	49.454	49.4991	49.5375	49.5754	49.615	49.6545	49.6941	49.7337	49.7662	49.7982	49.8301	49.862	49.894	49.9259	49.9579	49.9895
555	46.6329	46.7906	46.9452	47.0945	47.2402	47.3842	47.5225	47.6602	47.7889	47.9169	48.0449	48.1277	48.2106	48.2921	48.3658	48.4396	48.512	48.5808	48.6497	48.7155	48.7775	48.8393	48.8968	48.9543	49.0118	49.0673	49.1188	49.1703	49.2217	49.2732	49.3185	49.3629	49.4073	49.4521	49.4972	49.5356	49.5736	49.6131	49.6527	49.6923	49.7319	49.7645	49.7964	49.8284	49.8603	49.8923	49.9242	49.9562	49.9878
556	46.631	46.7887	46.9433	47.0926	47.2383	47.3823	47.5205	47.6582	47.7869	47.9149	48.0428	48.1257	48.2086	48.2901	48.3638	48.4376	48.5099	48.5788	48.6477	48.7135	48.7754	48.8373	48.8948	48.9523	49.0098	49.0653	49.1168	49.1683	49.2198	49.2713	49.3165	49.3609	49.4054	49.4502	49.4953	49.5337	49.5717	49.6113	49.6509	49.6905	49.7301	49.7627	49.7946	49.8266	49.8586	49.8906	49.9225	49.9545	49.9862
557	46.6291	46.7867	46.9414	47.0906	47.2363	47.3803	47.5185	47.6562	47.7849	47.9129	48.0408	48.1237	48.2065	48.288	48.3618	48.4355	48.5079	48.5768	48.6457	48.7114	48.7734	48.8353	48.8928	48.9503	49.0078	49.0633	49.1148	49.1663	49.2178	49.2693	49.3146	49.359	49.4034	49.4483	49.4934	49.5319	49.5699	49.6094	49.6491	49.6887	49.7283	49.7609	49.7929	49.8249	49.8569	49.8888	49.9208	49.9528	49.9845
558	46.6272	46.7848	46.9394	47.0887	47.2344	47.3783	47.5165	47.6542	47.7829	47.9109	48.0388	48.1217	48.2045	48.286	48.3598	48.4335	48.5059	48.5748	48.6436	48.7094	48.7714	48.8333	48.8908	48.9483	49.0058	49.0613	49.1128	49.1644	49.2159	49.2674	49.3127	49.3571	49.4015	49.4464	49.4915	49.53	49.568	49.6076	49.6472	49.6869	49.7265	49.7591	49.7911	49.8231	49.8551	49.8871	49.9191	49.9511	49.9828
559	46.6253	46.7829	46.9375	47.0868	47.2324	47.3764	47.5145	47.6523	47.7809	47.9088	48.0368	48.1196	48.2025	48.284	48.3577	48.4315	48.5039	48.5727	48.6416	48.7074	48.7694	48.8313	48.8888	48.9463	49.0038	49.0593	49.1109	49.1624	49.2139	49.2654	49.3107	49.3552	49.3996	49.4445	49.4896	49.5281	49.5661	49.6058	49.6454	49.685	49.7247	49.7573	49.7894	49.8214	49.8534	49.8854	49.9174	49.9495	49.9812
560	46.6234	46.781	46.9356	47.0848	47.2304	47.3744	47.5126	47.6503	47.7789	47.9068	48.0348	48.1176	48.2005	48.282	48.3557	48.4294	48.5018	48.5707	48.6396	48.7054	48.7674	48.8292	48.8868	48.9443	49.0019	49.0573	49.1089	49.1604	49.212	49.2635	49.3088	49.3533	49.3977	49.4426	49.4877	49.5262	49.5643	49.6039	49.6436	49.6832	49.7229	49.7556	49.7876	49.8196	49.8517	49.8837	49.9157	49.9478	49.9795
561	46.6215	46.7791	46.9337	47.0829	47.2285	47.3724	47.5106	47.6483	47.7769	47.9048	48.0328	48.1156	48.1984	48.2799	48.3537	48.4274	48.4998	48.5687	48.6376	48.7034	48.7654	48.8272	48.8848	48.9423	48.9999	49.0554	49.1069	49.1585	49.21	49.2616	49.3069	49.3513	49.3958	49.4407	49.4858	49.5244	49.5624	49.6021	49.6417	49.6814	49.7211	49.7538	49.7858	49.8179	49.8499	49.882	49.914	49.9461	49.9778
562	46.6196	46.7772	46.9317	47.0809	47.2265	47.3705	47.5086	47.6463	47.7749	47.9028	48.0308	48.1136	48.1964	48.2779	48.3517	48.4254	48.4978	48.5667	48.6355	48.7013	48.7633	48.8252	48.8828	48.9403	48.9979	49.0534	49.1049	49.1565	49.208	49.2596	49.3049	49.3494	49.3939	49.4388	49.484	49.5225	49.5606	49.6002	49.6399	49.6796	49.7193	49.752	49.7841	49.8161	49.8482	49.8803	49.9123	49.9444	49.9762
563	46.6178	46.7753	46.9298	47.079	47.2246	47.3685	47.5066	47.6443	47.7729	47.9008	48.0287	48.1116	48.1944	48.2759	48.3496	48.4234	48.4957	48.5646	48.6335	48.6993	48.7613	48.8232	48.8808	48.9383	48.9959	49.0514	49.1029	49.1545	49.2061	49.2577	49.303	49.3475	49.392	49.4369	49.4821	49.5206	49.5587	49.5984	49.6381	49.6778	49.7175	49.7502	49.7823	49.8144	49.8465	49.8786	49.9106	49.9427	49.9745
564	46.6159	46.7734	46.9279	47.0771	47.2226	47.3665	47.5047	47.6423	47.7709	47.8988	48.0267	48.1096	48.1924	48.2739	48.3476	48.4213	48.4937	48.5626	48.6315	48.6973	48.7593	48.8212	48.8788	48.9363	48.9939	49.0494	49.101	49.1526	49.2041	49.2557	49.3011	49.3456	49.3901	49.435	49.4802	49.5188	49.5568	49.5965	49.6363	49.676	49.7157	49.7484	49.7805	49.8126	49.8447	49.8768	49.9089	49.9411	49.9729
565	46.614	46.7714	46.9259	47.0751	47.2207	47.3646	47.5027	47.6403	47.7689	47.8968	48.0247	48.1075	48.1904	48.2718	48.3456	48.4193	48.4917	48.5606	48.6295	48.6953	48.7573	48.8192	48.8768	48.9343	48.9919	49.0474	49.099	49.1506	49.2022	49.2538	49.2991	49.3436	49.3881	49.4331	49.4783	49.5169	49.555	49.5947	49.6344	49.6742	49.7139	49.7466	49.7788	49.8109	49.843	49.8751	49.9073	49.9394	49.9712
566	46.6121	46.7695	46.924	47.0732	47.2187	47.3626	47.5007	47.6383	47.7669	47.8948	48.0227	48.1055	48.1883	48.2698	48.3436	48.4173	48.4897	48.5586	48.6275	48.6933	48.7553	48.8172	48.8748	48.9323	48.9899	49.0454	49.097	49.1486	49.2002	49.2518	49.2972	49.3417	49.3862	49.4312	49.4764	49.515	49.5531	49.5928	49.6326	49.6723	49.7121	49.7449	49.777	49.8091	49.8413	49.8734	49.9056	49.9377	49.9695
567	46.6102	46.7676	46.9221	47.0712	47.2168	47.3606	47.4987	47.6363	47.7649	47.8928	48.0207	48.1035	48.1863	48.2678	48.3415	48.4153	48.4876	48.5565	48.6254	48.6912	48.7533	48.8152	48.8727	48.9303	48.9879	49.0434	49.095	49.1467	49.1983	49.2499	49.2952	49.3398	49.3843	49.4293	49.4745	49.5131	49.5513	49.591	49.6308	49.6705	49.7103	49.7431	49.7752	49.8074	49.8395	49.8717	49.9039	49.936	49.9679
568	46.6083	46.7657	46.9202	47.0693	47.2148	47.3587	47.4968	47.6344	47.7629	47.8908	48.0187	48.1015	48.1843	48.2658	48.3395	48.4132	48.4856	48.5545	48.6234	48.6892	48.7512	48.8132	48.8707	48.9283	48.9859	49.0415	49.0931	49.1447	49.1963	49.2479	49.2933	49.3379	49.3824	49.4274	49.4726	49.5113	49.5494	49.5892	49.6289	49.6687	49.7085	49.7413	49.7735	49.8056	49.8378	49.87	49.9022	49.9343	49.9662
569	46.6064	46.7638	46.9182	47.0673	47.2129	47.3567	47.4948	47.6324	47.7609	47.8888	48.0167	48.0995	48.1823	48.2637	48.3375	48.4112	48.4836	48.5525	48.6214	48.6872	48.7492	48.8111	48.8687	48.9263	48.9839	49.0395	49.0911	49.1427	49.1943	49.246	49.2914	49.3359	49.3805	49.4255	49.4707	49.5094	49.5476	49.5873	49.6271	49.6669	49.7067	49.7395	49.7717	49.8039	49.8361	49.8683	49.9005	49.9327	49.9645
570	46.6045	46.7619	46.9163	47.0654	47.2109	47.3548	47.4928	47.6304	47.7589	47.8868	48.0146	48.0974	48.1803	48.2617	48.3354	48.4092	48.4816	48.5505	48.6194	48.6852	48.7472	48.8091	48.8667	48.9243	48.9819	49.0375	49.0891	49.1407	49.1924	49.244	49.2894	49.334	49.3786	49.4236	49.4689	49.5075	49.5457	49.5855	49.6253	49.6651	49.7049	49.7377	49.7699	49.8021	49.8344	49.8666	49.8988	49.931	49.9629
571	46.6026	46.76	46.9144	47.0635	47.209	47.3528	47.4908	47.6284	47.7569	47.8848	48.0126	48.0954	48.1782	48.2597	48.3334	48.4071	48.4795	48.5484	48.6173	48.6832	48.7452	48.8071	48.8647	48.9223	48.9799	49.0355	49.0871	49.1388	49.1904	49.2421	49.2875	49.3321	49.3767	49.4217	49.467	49.5056	49.5438	49.5836	49.6234	49.6633	49.7031	49.736	49.7682	49.8004	49.8326	49.8648	49.8971	49.9293	49.9612
572	46.6007	46.7581	46.9125	47.0615	47.207	47.3508	47.4888	47.6264	47.7549	47.8828	48.0106	48.0934	48.1762	48.2577	48.3314	48.4051	48.4775	48.5464	48.6153	48.6811	48.7432	48.8051	48.8627	48.9203	48.9779	49.0335	49.0852	49.1368	49.1885	49.2401	49.2856	49.3302	49.3748	49.4198	49.4651	49.5038	49.542	49.5818	49.6216	49.6615	49.7013	49.7342	49.7664	49.7987	49.8309	49.8631	49.8954	49.9276	49.9596
573	46.5988	46.7561	46.9105	47.0596	47.205	47.3489	47.4869	47.6244	47.7529	47.8808	48.0086	48.0914	48.1742	48.2556	48.3294	48.4031	48.4755	48.5444	48.6133	48.6791	48.7412	48.8031	48.8607	48.9183	48.9759	49.0315	49.0832	49.1348	49.1865	49.2382	49.2836	49.3282	49.3728	49.4179	49.4632	49.5019	49.5401	49.5799	49.6198	49.6596	49.6995	49.7324	49.7646	49.7969	49.8292	49.8614	49.8937	49.9259	49.9579
574	46.5969	46.7542	46.9086	47.0576	47.2031	47.3469	47.4849	47.6224	47.7509	47.8788	48.0066	48.0894	48.1722	48.2536	48.3273	48.4011	48.4735	48.5424	48.6113	48.6771	48.7391	48.8011	48.8587	48.9163	48.974	49.0295	49.0812	49.1329	49.1846	49.2362	49.2817	49.3263	49.3709	49.416	49.4613	49.5	49.5383	49.5781	49.618	49.6578	49.6977	49.7306	49.7629	49.7952	49.8274	49.8597	49.892	49.9243	49.9562
575	46.595	46.7523	46.9067	47.0557	47.2011	47.3449	47.4829	47.6204	47.7489	47.8768	48.0046	48.0874	48.1701	48.2516	48.3253	48.399	48.4714	48.5403	48.6092	48.6751	48.7371	48.7991	48.8567	48.9143	48.972	49.0275	49.0792	49.1309	49.1826	49.2343	49.2798	49.3244	49.369	49.4141	49.4594	49.4981	49.5364	49.5763	49.6161	49.656	49.6959	49.7288	49.7611	49.7934	49.8257	49.858	49.8903	49.9226	49.9546
576	46.5931	46.7504	46.9048	47.0538	47.1992	47.343	47.4809	47.6185	47.7469	47.8748	48.0026	48.0853	48.1681	48.2496	48.3233	48.397	48.4694	48.5383	48.6072	48.6731	48.7351	48.7971	48.8547	48.9123	48.97	49.0256	49.0773	49.1289	49.1806	49.2323	49.2778	49.3225	49.3671	49.4122	49.4575	49.4963	49.5345	49.5744	49.6143	49.6542	49.6941	49.727	49.7594	49.7917	49.824	49.8563	49.8886	49.9209	49.9529
577	46.5912	46.7485	46.9028	47.0518	47.1972	47.341	47.479	47.6165	47.745	47.8727	48.0005	48.0833	48.1661	48.2475	48.3213	48.395	48.4674	48.5363	48.6052	48.671	48.7331	48.795	48.8527	48.9103	48.968	49.0236	49.0753	49.127	49.1787	49.2304	49.2759	49.3205	49.3652	49.4103	49.4556	49.4944	49.5327	49.5726	49.6125	49.6524	49.6923	49.7253	49.7576	49.7899	49.8222	49.8546	49.8869	49.9192	49.9512
578	46.5893	46.7466	46.9009	47.0499	47.1953	47.339	47.477	47.6145	47.743	47.8707	47.9985	48.0813	48.1641	48.2455	48.3192	48.393	48.4653	48.5343	48.6032	48.669	48.7311	48.793	48.8507	48.9083	48.966	49.0216	49.0733	49.125	49.1767	49.2284	49.2739	49.3186	49.3633	49.4084	49.4538	49.4925	49.5308	49.5707	49.6106	49.6506	49.6905	49.7235	49.7558	49.7882	49.8205	49.8528	49.8852	49.9175	49.9496
579	46.5874	46.7447	46.899	47.0479	47.1933	47.3371	47.475	47.6125	47.741	47.8687	47.9965	48.0793	48.1621	48.2435	48.3172	48.3909	48.4633	48.5322	48.6012	48.667	48.7291	48.791	48.8487	48.9063	48.964	49.0196	49.0713	49.123	49.1748	49.2265	49.272	49.3167	49.3614	49.4065	49.4519	49.4907	49.529	49.5689	49.6088	49.6488	49.6887	49.7217	49.7541	49.7864	49.8188	49.8511	49.8835	49.9159	49.9479
580	46.5855	46.7428	46.897	47.046	47.1914	47.3351	47.473	47.6105	47.739	47.8667	47.9945	48.0773	48.16	48.2415	48.3152	48.3889	48.4613	48.5302	48.5991	48.665	48.7271	48.789	48.8467	48.9043	48.962	49.0176	49.0694	49.1211	49.1728	49.2245	49.2701	49.3148	49.3595	49.4046	49.45	49.4888	49.5271	49.567	49.607	49.6469	49.6869	49.7199	49.7523	49.7847	49.817	49.8494	49.8818	49.9142	49.9463
581	46.5836	46.7409	46.8951	47.0441	47.1894	47.3331	47.471	47.6085	47.737	47.8647	47.9925	48.0753	48.158	48.2394	48.3132	48.3869	48.4593	48.5282	48.5971	48.6629	48.725	48.787	48.8447	48.9023	48.96	49.0156	49.0674	49.1191	49.1709	49.2226	49.2681	49.3128	49.3575	49.4027	49.4481	49.4869	49.5252	49.5652	49.6052	49.6451	49.6851	49.7181	49.7505	49.7829	49.8153	49.8477	49.8801	49.9125	49.9446
582	46.5817	46.7389	46.8932	47.0421	47.1875	47.3312	47.4691	47.6065	47.735	47.8627	47.9905	48.0732	48.156	48.2374	48.3111	48.3849	48.4572	48.5262	48.5951	48.6609	48.723	48.785	48.8427	48.9003	48.958	49.0136	49.0654	49.1171	49.1689	49.2206	49.2662	49.3109	49.3556	49.4008	49.4462	49.485	49.5234	49.5633	49.6033	49.6433	49.6833	49.7164	49.7488	49.7812	49.8136	49.846	49.8784	49.9108	49.9429
583	46.5798	46.737	46.8913	47.0402	47.1855	47.3292	47.4671	47.6045	47.733	47.8607	47.9885	48.0712	48.154	48.2354	48.3091	48.3828	48.4552	48.5241	48.5931	48.6589	48.721	48.783	48.8407	48.8983	48.956	49.0117	49.0634	49.1152	49.1669	49.2187	49.2643	49.309	49.3537	49.3989	49.4443	49.4832	49.5215	49.5615	49.6015	49.6415	49.6815	49.7146	49.747	49.7794	49.8119	49.8443	49.8767	49.9091	49.9413
584	46.5779	46.7351	46.8893	47.0382	47.1836	47.3272	47.4651	47.6025	47.731	47.8587	47.9864	48.0692	48.1519	48.2334	48.3071	48.3808	48.4532	48.5221	48.591	48.6569	48.719	48.781	48.8386	48.8963	48.954	49.0097	49.0614	49.1132	49.165	49.2168	49.2623	49.3071	49.3518	49.397	49.4424	49.4813	49.5197	49.5597	49.5997	49.6397	49.6797	49.7128	49.7452	49.7777	49.8101	49.8426	49.875	49.9075	49.9396
585	46.576	46.7332	46.8874	47.0363	47.1816	47.3253	47.4631	47.6006	47.729	47.8567	47.9844	48.0672	48.1499	48.2313	48.3051	48.3788	48.4512	48.5201	48.589	48.6549	48.717	48.7789	48.8366	48.8943	48.952	49.0077	49.0595	49.1112	49.163	49.2148	49.2604	49.3051	49.3499	49.3951	49.4405	49.4794	49.5178	49.5578	49.5978	49.6379	49.6779	49.711	49.7435	49.7759	49.8084	49.8408	49.8733	49.9058	49.9379
586	46.5741	46.7313	46.8855	47.0343	47.1796	47.3233	47.4612	47.5986	47.727	47.8547	47.9824	48.0652	48.1479	48.2293	48.303	48.3767	48.4491	48.5181	48.587	48.6528	48.715	48.7769	48.8346	48.8923	48.95	49.0057	49.0575	49.1093	49.1611	49.2129	49.2585	49.3032	49.348	49.3932	49.4387	49.4775	49.516	49.556	49.596	49.6361	49.6761	49.7092	49.7417	49.7742	49.8067	49.8391	49.8716	49.9041	49.9363
587	46.5722	46.7294	46.8836	47.0324	47.1777	47.3213	47.4592	47.5966	47.725	47.8527	47.9804	48.0631	48.1459	48.2273	48.301	48.3747	48.4471	48.516	48.585	48.6508	48.7129	48.7749	48.8326	48.8903	48.948	49.0037	49.0555	49.1073	49.1591	49.2109	49.2565	49.3013	49.3461	49.3913	49.4368	49.4757	49.5141	49.5541	49.5942	49.6343	49.6743	49.7074	49.7399	49.7724	49.8049	49.8374	49.8699	49.9024	49.9346
588	46.5703	46.7275	46.8816	47.0305	47.1757	47.3194	47.4572	47.5946	47.723	47.8507	47.9784	48.0611	48.1439	48.2253	48.299	48.3727	48.4451	48.514	48.5829	48.6488	48.7109	48.7729	48.8306	48.8883	48.946	49.0017	49.0535	49.1053	49.1572	49.209	49.2546	49.2994	49.3442	49.3894	49.4349	49.4738	49.5122	49.5523	49.5924	49.6324	49.6725	49.7057	49.7382	49.7707	49.8032	49.8357	49.8682	49.9007	49.933
589	46.5684	46.7256	46.8797	47.0285	47.1738	47.3174	47.4552	47.5926	47.721	47.8487	47.9764	48.0591	48.1418	48.2232	48.297	48.3707	48.443	48.512	48.5809	48.6468	48.7089	48.7709	48.8286	48.8863	48.9441	48.9997	49.0516	49.1034	49.1552	49.207	49.2526	49.2974	49.3422	49.3875	49.433	49.4719	49.5104	49.5504	49.5905	49.6306	49.6707	49.7039	49.7364	49.7689	49.8015	49.834	49.8665	49.8991	49.9313
590	46.5666	46.7236	46.8778	47.0266	47.1718	47.3154	47.4533	47.5906	47.719	47.8467	47.9744	48.0571	48.1398	48.2212	48.2949	48.3686	48.441	48.51	48.5789	48.6448	48.7069	48.7689	48.8266	48.8843	48.9421	48.9978	49.0496	49.1014	49.1532	49.2051	49.2507	49.2955	49.3403	49.3856	49.4311	49.47	49.5085	49.5486	49.5887	49.6288	49.6689	49.7021	49.7346	49.7672	49.7997	49.8323	49.8648	49.8974	49.9296
591	46.5649	46.722	46.8761	47.0249	47.1702	47.3138	47.4516	47.5889	47.7173	47.845	47.9726	48.0554	48.1381	48.2195	48.2932	48.3669	48.4393	48.5082	48.5772	48.643	48.7052	48.7672	48.8249	48.8826	48.9403	48.9961	49.0479	49.0997	49.1515	49.2034	49.249	49.2939	49.3387	49.3839	49.4295	49.4684	49.5069	49.547	49.5871	49.6272	49.6673	49.7005	49.7331	49.7656	49.7982	49.8308	49.8633	49.8959	49.9281
592	46.5635	46.7206	46.8747	47.0235	47.1687	47.3123	47.4501	47.5874	47.7158	47.8435	47.9711	48.0539	48.1366	48.218	48.2917	48.3654	48.4378	48.5067	48.5756	48.6415	48.7036	48.7656	48.8234	48.8811	48.9388	48.9945	49.0464	49.0982	49.15	49.2019	49.2475	49.2924	49.3372	49.3824	49.428	49.4669	49.5054	49.5455	49.5857	49.6258	49.6659	49.6991	49.7317	49.7642	49.7968	49.8294	49.8619	49.8945	49.9268
593	46.5621	46.7192	46.8733	47.022	47.1672	47.3108	47.4486	47.586	47.7143	47.842	47.9696	48.0523	48.1351	48.2164	48.2901	48.3639	48.4362	48.5052	48.5741	48.64	48.7021	48.7641	48.8218	48.8796	48.9373	48.993	49.0448	49.0967	49.1485	49.2004	49.246	49.2909	49.3357	49.3809	49.4265	49.4655	49.504	49.5441	49.5842	49.6243	49.6645	49.6977	49.7303	49.7628	49.7954	49.828	49.8606	49.8931	49.9254
594	46.5607	46.7177	46.8718	47.0206	47.1658	47.3093	47.4471	47.5845	47.7128	47.8405	47.9681	48.0508	48.1335	48.2149	48.2886	48.3623	48.4347	48.5036	48.5726	48.6384	48.7006	48.7626	48.8203	48.878	48.9358	48.9915	49.0433	49.0952	49.147	49.1989	49.2445	49.2894	49.3342	49.3795	49.425	49.464	49.5025	49.5426	49.5828	49.6229	49.663	49.6963	49.7289	49.7614	49.794	49.8266	49.8592	49.8918	49.9241
595	46.5593	46.7163	46.8704	47.0191	47.1643	47.3079	47.4456	47.583	47.7113	47.8389	47.9666	48.0493	48.132	48.2134	48.2871	48.3608	48.4332	48.5021	48.571	48.6369	48.699	48.761	48.8188	48.8765	48.9342	48.99	49.0418	49.0937	49.1455	49.1974	49.243	49.2879	49.3327	49.378	49.4236	49.4625	49.501	49.5412	49.5813	49.6215	49.6616	49.6948	49.7274	49.76	49.7926	49.8252	49.8578	49.8904	49.9227
596	46.5579	46.7149	46.8689	47.0177	47.1629	47.3064	47.4442	47.5815	47.7098	47.8374	47.9651	48.0478	48.1305	48.2119	48.2856	48.3593	48.4316	48.5006	48.5695	48.6354	48.6975	48.7595	48.8172	48.875	48.9327	48.9884	49.0403	49.0921	49.144	49.1959	49.2415	49.2864	49.3312	49.3765	49.4221	49.4611	49.4996	49.5397	49.5799	49.62	49.6602	49.6934	49.726	49.7586	49.7912	49.8238	49.8564	49.8891	49.9214
597	46.5564	46.7134	46.8675	47.0162	47.1614	47.3049	47.4427	47.58	47.7083	47.8359	47.9636	48.0463	48.129	48.2103	48.284	48.3577	48.4301	48.499	48.568	48.6338	48.696	48.758	48.8157	48.8735	48.9312	48.9869	49.0388	49.0906	49.1425	49.1943	49.24	49.2849	49.3297	49.375	49.4206	49.4596	49.4981	49.5383	49.5784	49.6186	49.6588	49.692	49.7246	49.7572	49.7898	49.8225	49.8551	49.8877	49.92
598	46.555	46.712	46.8661	47.0148	47.1599	47.3034	47.4412	47.5785	47.7068	47.8344	47.962	48.0447	48.1274	48.2088	48.2825	48.3562	48.4286	48.4975	48.5664	48.6323	48.6944	48.7564	48.8142	48.8719	48.9297	48.9854	49.0373	49.0891	49.141	49.1928	49.2385	49.2834	49.3283	49.3735	49.4191	49.4581	49.4967	49.5368	49.577	49.6172	49.6573	49.6906	49.7232	49.7558	49.7885	49.8211	49.8537	49.8863	49.9187
599	46.5536	46.7106	46.8646	47.0133	47.1585	47.302	47.4397	47.577	47.7053	47.8329	47.9605	48.0432	48.1259	48.2073	48.281	48.3547	48.427	48.496	48.5649	48.6308	48.6929	48.7549	48.8127	48.8704	48.9281	48.9839	49.0357	49.0876	49.1395	49.1913	49.237	49.2819	49.3268	49.372	49.4176	49.4567	49.4952	49.5353	49.5755	49.6157	49.6559	49.6892	49.7218	49.7544	49.7871	49.8197	49.8523	49.885	49.9173
600	46.5522	46.7092	46.8632	47.0119	47.157	47.3005	47.4382	47.5755	47.7038	47.8314	47.959	48.0417	48.1244	48.2058	48.2795	48.3531	48.4255	48.4944	48.5634	48.6292	48.6914	48.7534	48.8111	48.8689	48.9266	48.9824	49.0342	49.0861	49.138	49.1898	49.2355	49.2804	49.3253	49.3706	49.4162	49.4552	49.4937	49.5339	49.5741	49.6143	49.6545	49.6877	49.7204	49.753	49.7857	49.8183	49.851	49.8836	49.916
601	46.5508	46.7077	46.8617	47.0104	47.1555	47.299	47.4368	47.574	47.7023	47.8299	47.9575	48.0402	48.1229	48.2042	48.2779	48.3516	48.424	48.4929	48.5618	48.6277	48.6898	48.7518	48.8096	48.8673	48.9251	48.9808	49.0327	49.0846	49.1364	49.1883	49.234	49.2789	49.3238	49.3691	49.4147	49.4537	49.4923	49.5324	49.5726	49.6128	49.653	49.6863	49.719	49.7516	49.7843	49.8169	49.8496	49.8822	49.9146
602	46.5494	46.7063	46.8603	47.009	47.1541	47.2976	47.4353	47.5725	47.7008	47.8284	47.956	48.0387	48.1214	48.2027	48.2764	48.3501	48.4224	48.4914	48.5603	48.6262	48.6883	48.7503	48.8081	48.8658	48.9236	48.9793	49.0312	49.0831	49.1349	49.1868	49.2325	49.2774	49.3223	49.3676	49.4132	49.4522	49.4908	49.531	49.5712	49.6114	49.6516	49.6849	49.7176	49.7502	49.7829	49.8155	49.8482	49.8809	49.9132
603	46.5479	46.7049	46.8588	47.0075	47.1526	47.2961	47.4338	47.571	47.6993	47.8269	47.9545	48.0372	48.1198	48.2012	48.2749	48.3486	48.4209	48.4898	48.5588	48.6246	48.6868	48.7488	48.8065	48.8643	48.922	48.9778	49.0297	49.0815	49.1334	49.1853	49.231	49.2759	49.3208	49.3661	49.4117	49.4508	49.4894	49.5295	49.5697	49.61	49.6502	49.6835	49.7161	49.7488	49.7815	49.8142	49.8468	49.8795	49.9119
604	46.5465	46.7034	46.8574	47.0061	47.1512	47.2946	47.4323	47.5696	47.6978	47.8254	47.953	48.0356	48.1183	48.1997	48.2733	48.347	48.4194	48.4883	48.5572	48.6231	48.6852	48.7473	48.805	48.8628	48.9205	48.9763	49.0281	49.08	49.1319	49.1838	49.2295	49.2744	49.3193	49.3646	49.4103	49.4493	49.4879	49.5281	49.5683	49.6085	49.6487	49.682	49.7147	49.7474	49.7801	49.8128	49.8455	49.8781	49.9105
605	46.5451	46.702	46.856	47.0046	47.1497	47.2931	47.4308	47.5681	47.6963	47.8239	47.9514	48.0341	48.1168	48.1981	48.2718	48.3455	48.4178	48.4868	48.5557	48.6216	48.6837	48.7457	48.8035	48.8612	48.919	48.9747	49.0266	49.0785	49.1304	49.1823	49.228	49.2729	49.3178	49.3631	49.4088	49.4478	49.4864	49.5266	49.5669	49.6071	49.6473	49.6806	49.7133	49.746	49.7787	49.8114	49.8441	49.8768	49.9092
606	46.5437	46.7006	46.8545	47.0032	47.1482	47.2917	47.4293	47.5666	47.6948	47.8224	47.9499	48.0326	48.1153	48.1966	48.2703	48.344	48.4163	48.4852	48.5542	48.62	48.6822	48.7442	48.802	48.8597	48.9175	48.9732	49.0251	49.077	49.1289	49.1808	49.2265	49.2714	49.3163	49.3617	49.4073	49.4464	49.485	49.5252	49.5654	49.6056	49.6459	49.6792	49.7119	49.7446	49.7773	49.81	49.8427	49.8754	49.9078
607	46.5423	46.6992	46.8531	47.0017	47.1468	47.2902	47.4279	47.5651	47.6933	47.8209	47.9484	48.0311	48.1137	48.1951	48.2688	48.3424	48.4148	48.4837	48.5526	48.6185	48.6806	48.7427	48.8004	48.8582	48.9159	48.9717	49.0236	49.0755	49.1274	49.1793	49.225	49.2699	49.3149	49.3602	49.4058	49.4449	49.4835	49.5237	49.564	49.6042	49.6444	49.6778	49.7105	49.7432	49.7759	49.8086	49.8413	49.874	49.9065
608	46.5409	46.6977	46.8516	47.0003	47.1453	47.2887	47.4264	47.5636	47.6918	47.8194	47.9469	48.0296	48.1122	48.1936	48.2672	48.3409	48.4132	48.4822	48.5511	48.617	48.6791	48.7411	48.7989	48.8567	48.9144	48.9702	49.0221	49.074	49.1259	49.1778	49.2235	49.2685	49.3134	49.3587	49.4044	49.4434	49.482	49.5223	49.5625	49.6028	49.643	49.6764	49.7091	49.7418	49.7745	49.8072	49.84	49.8727	49.9051
609	46.5394	46.6963	46.8502	46.9988	47.1438	47.2873	47.4249	47.5621	47.6903	47.8179	47.9454	48.028	48.1107	48.192	48.2657	48.3394	48.4117	48.4806	48.5496	48.6154	48.6776	48.7396	48.7974	48.8551	48.9129	48.9687	49.0206	49.0725	49.1244	49.1763	49.222	49.267	49.3119	49.3572	49.4029	49.442	49.4806	49.5208	49.5611	49.6013	49.6416	49.6749	49.7077	49.7404	49.7731	49.8059	49.8386	49.8713	49.9038
610	46.538	46.6949	46.8488	46.9974	47.1424	47.2858	47.4234	47.5606	47.6888	47.8164	47.9439	48.0265	48.1092	48.1905	48.2642	48.3378	48.4102	48.4791	48.548	48.6139	48.676	48.7381	48.7958	48.8536	48.9114	48.9671	49.019	49.0709	49.1229	49.1748	49.2205	49.2655	49.3104	49.3557	49.4014	49.4405	49.4791	49.5194	49.5596	49.5999	49.6402	49.6735	49.7063	49.739	49.7717	49.8045	49.8372	49.8699	49.9024
611	46.5366	46.6934	46.8473	46.9959	47.1409	47.2843	47.4219	47.5591	47.6873	47.8148	47.9424	48.025	48.1077	48.189	48.2626	48.3363	48.4087	48.4776	48.5465	48.6124	48.6745	48.7365	48.7943	48.8521	48.9098	48.9656	49.0175	49.0694	49.1213	49.1733	49.219	49.264	49.3089	49.3542	49.3999	49.439	49.4777	49.5179	49.5582	49.5984	49.6387	49.6721	49.7048	49.7376	49.7703	49.8031	49.8358	49.8686	49.901
612	46.5352	46.692	46.8459	46.9945	47.1395	47.2828	47.4205	47.5576	47.6858	47.8133	47.9409	48.0235	48.1061	48.1875	48.2611	48.3348	48.4071	48.476	48.545	48.6108	48.673	48.735	48.7928	48.8505	48.9083	48.9641	49.016	49.0679	49.1198	49.1718	49.2175	49.2625	49.3074	49.3528	49.3984	49.4376	49.4762	49.5164	49.5567	49.597	49.6373	49.6707	49.7034	49.7362	49.7689	49.8017	49.8345	49.8672	49.8997
613	46.5338	46.6906	46.8444	46.993	47.138	47.2814	47.419	47.5561	47.6843	47.8118	47.9393	48.022	48.1046	48.1859	48.2596	48.3332	48.4056	48.4745	48.5434	48.6093	48.6715	48.7335	48.7912	48.849	48.9068	48.9626	49.0145	49.0664	49.1183	49.1702	49.216	49.261	49.3059	49.3513	49.397	49.4361	49.4747	49.515	49.5553	49.5956	49.6359	49.6693	49.702	49.7348	49.7676	49.8003	49.8331	49.8658	49.8983
614	46.5324	46.6892	46.843	46.9915	47.1365	47.2799	47.4175	47.5546	47.6828	47.8103	47.9378	48.0205	48.1031	48.1844	48.2581	48.3317	48.4041	48.473	48.5419	48.6078	48.6699	48.7319	48.7897	48.8475	48.9053	48.961	49.013	49.0649	49.1168	49.1687	49.2145	49.2595	49.3044	49.3498	49.3955	49.4346	49.4733	49.5135	49.5538	49.5941	49.6344	49.6678	49.7006	49.7334	49.7662	49.7989	49.8317	49.8645	49.897
615	46.5309	46.6877	46.8416	46.9901	47.1351	47.2784	47.416	47.5532	47.6813	47.8088	47.9363	48.0189	48.1016	48.1829	48.2565	48.3302	48.4025	48.4714	48.5404	48.6062	48.6684	48.7304	48.7882	48.846	48.9037	48.9595	49.0114	49.0634	49.1153	49.1672	49.213	49.258	49.3029	49.3483	49.394	49.4331	49.4718	49.5121	49.5524	49.5927	49.633	49.6664	49.6992	49.732	49.7648	49.7975	49.8303	49.8631	49.8956
616	46.5295	46.6863	46.8401	46.9886	47.1336	47.2769	47.4145	47.5517	47.6798	47.8073	47.9348	48.0174	48.1	48.1814	48.255	48.3287	48.401	48.4699	48.5388	48.6047	48.6669	48.7289	48.7867	48.8444	48.9022	48.958	49.0099	49.0619	49.1138	49.1657	49.2115	49.2565	49.3015	49.3468	49.3925	49.4317	49.4703	49.5106	49.5509	49.5913	49.6316	49.665	49.6978	49.7306	49.7634	49.7962	49.829	49.8618	49.8943
617	46.5281	46.6849	46.8387	46.9872	47.1322	47.2755	47.4131	47.5502	47.6783	47.8058	47.9333	48.0159	48.0985	48.1798	48.2535	48.3271	48.3995	48.4684	48.5373	48.6032	48.6653	48.7273	48.7851	48.8429	48.9007	48.9565	49.0084	49.0603	49.1123	49.1642	49.21	49.255	49.3	49.3453	49.3911	49.4302	49.4689	49.5092	49.5495	49.5898	49.6301	49.6636	49.6964	49.7292	49.762	49.7948	49.8276	49.8604	49.8929
618	46.5267	46.6834	46.8372	46.9857	47.1307	47.274	47.4116	47.5487	47.6768	47.8043	47.9318	48.0144	48.097	48.1783	48.2519	48.3256	48.3979	48.4669	48.5358	48.6016	48.6638	48.7258	48.7836	48.8414	48.8992	48.955	49.0069	49.0588	49.1108	49.1627	49.2085	49.2535	49.2985	49.3439	49.3896	49.4287	49.4674	49.5077	49.548	49.5884	49.6287	49.6621	49.695	49.7278	49.7606	49.7934	49.8262	49.859	49.8916
619	46.5253	46.682	46.8358	46.9843	47.1292	47.2725	47.4101	47.5472	47.6753	47.8028	47.9303	48.0129	48.0955	48.1768	48.2504	48.3241	48.3964	48.4653	48.5342	48.6001	48.6623	48.7243	48.7821	48.8399	48.8976	48.9534	49.0054	49.0573	49.1093	49.1612	49.207	49.252	49.297	49.3424	49.3881	49.4273	49.466	49.5063	49.5466	49.5869	49.6273	49.6607	49.6935	49.7264	49.7592	49.792	49.8248	49.8577	49.8902
620	46.5239	46.6806	46.8344	46.9828	47.1278	47.2711	47.4086	47.5457	47.6738	47.8013	47.9287	48.0113	48.094	48.1752	48.2489	48.3225	48.3949	48.4638	48.5327	48.5986	48.6607	48.7227	48.7805	48.8383	48.8961	48.9519	49.0039	49.0558	49.1078	49.1597	49.2055	49.2505	49.2955	49.3409	49.3866	49.4258	49.4645	49.5048	49.5452	49.5855	49.6258	49.6593	49.6921	49.725	49.7578	49.7906	49.8235	49.8563	49.8888
621	46.5224	46.6791	46.8329	46.9814	47.1263	47.2696	47.4071	47.5442	47.6723	47.7998	47.9272	48.0098	48.0924	48.1737	48.2474	48.321	48.3933	48.4623	48.5312	48.597	48.6592	48.7212	48.779	48.8368	48.8946	48.9504	49.0023	49.0543	49.1062	49.1582	49.204	49.249	49.294	49.3394	49.3852	49.4243	49.463	49.5034	49.5437	49.5841	49.6244	49.6579	49.6907	49.7236	49.7564	49.7892	49.8221	49.8549	49.8875
622	46.521	46.6777	46.8315	46.9799	47.1248	47.2681	47.4056	47.5427	47.6708	47.7983	47.9257	48.0083	48.0909	48.1722	48.2458	48.3195	48.3918	48.4607	48.5296	48.5955	48.6577	48.7197	48.7775	48.8353	48.8931	48.9489	49.0008	49.0528	49.1047	49.1567	49.2025	49.2475	49.2925	49.3379	49.3837	49.4229	49.4616	49.5019	49.5423	49.5826	49.623	49.6565	49.6893	49.7222	49.755	49.7879	49.8207	49.8536	49.8861
623	46.5196	46.6763	46.83	46.9785	47.1234	47.2666	47.4042	47.5412	47.6693	47.7968	47.9242	48.0068	48.0894	48.1707	48.2443	48.3179	48.3903	48.4592	48.5281	48.594	48.6561	48.7182	48.776	48.8337	48.8915	48.9473	48.9993	49.0513	49.1032	49.1552	49.201	49.246	49.291	49.3364	49.3822	49.4214	49.4601	49.5004	49.5408	49.5812	49.6216	49.655	49.6879	49.7208	49.7536	49.7865	49.8193	49.8522	49.8848
624	46.5182	46.6749	46.8286	46.977	47.1219	47.2652	47.4027	47.5397	47.6678	47.7953	47.9227	48.0053	48.0879	48.1691	48.2428	48.3164	48.3887	48.4577	48.5266	48.5924	48.6546	48.7166	48.7744	48.8322	48.89	48.9458	48.9978	49.0498	49.1017	49.1537	49.1995	49.2445	49.2895	49.335	49.3807	49.4199	49.4586	49.499	49.5394	49.5797	49.6201	49.6536	49.6865	49.7194	49.7522	49.7851	49.818	49.8508	49.8834
625	46.5168	46.6734	46.8272	46.9756	47.1205	47.2637	47.4012	47.5383	47.6663	47.7938	47.9212	48.0038	48.0863	48.1676	48.2413	48.3149	48.3872	48.4561	48.525	48.5909	48.6531	48.7151	48.7729	48.8307	48.8885	48.9443	48.9963	49.0482	49.1002	49.1522	49.198	49.243	49.2881	49.3335	49.3792	49.4184	49.4572	49.4975	49.5379	49.5783	49.6187	49.6522	49.6851	49.718	49.7508	49.7837	49.8166	49.8495	49.8821
626	46.5154	46.672	46.8257	46.9741	47.119	47.2622	47.3997	47.5368	47.6648	47.7923	47.9197	48.0022	48.0848	48.1661	48.2397	48.3134	48.3857	48.4546	48.5235	48.5894	48.6515	48.7136	48.7714	48.8292	48.887	48.9428	48.9947	49.0467	49.0987	49.1507	49.1965	49.2415	49.2866	49.332	49.3778	49.417	49.4557	49.4961	49.5365	49.5769	49.6173	49.6508	49.6837	49.7166	49.7494	49.7823	49.8152	49.8481	49.8807
627	46.5139	46.6706	46.8243	46.9727	47.1175	47.2608	47.3982	47.5353	47.6634	47.7907	47.9181	48.0007	48.0833	48.1646	48.2382	48.3118	48.3841	48.4531	48.522	48.5878	48.65	48.712	48.7698	48.8276	48.8854	48.9412	48.9932	49.0452	49.0972	49.1492	49.195	49.2401	49.2851	49.3305	49.3763	49.4155	49.4543	49.4946	49.535	49.5754	49.6158	49.6494	49.6823	49.7151	49.748	49.7809	49.8138	49.8467	49.8794
628	46.5125	46.6691	46.8228	46.9712	47.1161	47.2593	47.3968	47.5338	47.6619	47.7892	47.9166	47.9992	48.0818	48.163	48.2367	48.3103	48.3826	48.4515	48.5204	48.5863	48.6485	48.7105	48.7683	48.8261	48.8839	48.9397	48.9917	49.0437	49.0957	49.1477	49.1935	49.2386	49.2836	49.329	49.3748	49.414	49.4528	49.4932	49.5336	49.574	49.6144	49.6479	49.6808	49.7137	49.7467	49.7796	49.8125	49.8454	49.878
629	46.5111	46.6677	46.8214	46.9698	47.1146	47.2578	47.3953	47.5323	47.6604	47.7877	47.9151	47.9977	48.0803	48.1615	48.2351	48.3088	48.3811	48.45	48.5189	48.5848	48.6469	48.709	48.7668	48.8246	48.8824	48.9382	48.9902	49.0422	49.0942	49.1462	49.192	49.2371	49.2821	49.3276	49.3733	49.4126	49.4513	49.4917	49.5321	49.5726	49.613	49.6465	49.6794	49.7123	49.7453	49.7782	49.8111	49.844	49.8766
630	46.5097	46.6663	46.8199	46.9683	47.1131	47.2563	47.3938	47.5308	47.6589	47.7862	47.9136	47.9962	48.0787	48.16	48.2336	48.3072	48.3795	48.4485	48.5174	48.5832	48.6454	48.7074	48.7652	48.8231	48.8809	48.9367	48.9887	49.0407	49.0927	49.1446	49.1905	49.2356	49.2806	49.3261	49.3719	49.4111	49.4499	49.4903	49.5307	49.5711	49.6115	49.6451	49.678	49.7109	49.7439	49.7768	49.8097	49.8426	49.8753
631	46.5083	46.6649	46.8185	46.9669	47.1117	47.2549	47.3923	47.5293	47.6574	47.7847	47.9121	47.9947	48.0772	48.1585	48.2321	48.3057	48.378	48.4469	48.5158	48.5817	48.6439	48.7059	48.7637	48.8215	48.8793	48.9352	48.9872	49.0392	49.0911	49.1431	49.189	49.2341	49.2791	49.3246	49.3704	49.4096	49.4484	49.4888	49.5292	49.5697	49.6101	49.6437	49.6766	49.7095	49.7425	49.7754	49.8083	49.8413	49.8739
632	46.5069	46.6634	46.8171	46.9654	47.1102	47.2534	47.3908	47.5278	47.6559	47.7832	47.9106	47.9931	48.0757	48.1569	48.2306	48.3042	48.3765	48.4454	48.5143	48.5802	48.6423	48.7044	48.7622	48.82	48.8778	48.9336	48.9856	49.0376	49.0896	49.1416	49.1875	49.2326	49.2776	49.3231	49.3689	49.4082	49.447	49.4874	49.5278	49.5682	49.6087	49.6422	49.6752	49.7081	49.7411	49.774	49.807	49.8399	49.8726
633	46.5054	46.662	46.8156	46.964	47.1088	47.2519	47.3893	47.5263	47.6544	47.7817	47.9091	47.9916	48.0742	48.1554	48.229	48.3026	48.375	48.4439	48.5128	48.5786	48.6408	48.7028	48.7607	48.8185	48.8763	48.9321	48.9841	49.0361	49.0881	49.1401	49.186	49.2311	49.2761	49.3216	49.3674	49.4067	49.4455	49.4859	49.5264	49.5668	49.6072	49.6408	49.6738	49.7067	49.7397	49.7726	49.8056	49.8385	49.8712
634	46.504	46.6606	46.8142	46.9625	47.1073	47.2504	47.3879	47.5248	47.6529	47.7802	47.9075	47.9901	48.0727	48.1539	48.2275	48.3011	48.3734	48.4423	48.5112	48.5771	48.6393	48.7013	48.7591	48.8169	48.8748	48.9306	48.9826	49.0346	49.0866	49.1386	49.1845	49.2296	49.2747	49.3201	49.366	49.4052	49.444	49.4844	49.5249	49.5654	49.6058	49.6394	49.6724	49.7053	49.7383	49.7713	49.8042	49.8372	49.8699
635	46.5026	46.6591	46.8127	46.9611	47.1058	47.249	47.3864	47.5233	47.6514	47.7787	47.906	47.9886	48.0711	48.1524	48.226	48.2996	48.3719	48.4408	48.5097	48.5756	48.6377	48.6998	48.7576	48.8154	48.8732	48.9291	48.9811	49.0331	49.0851	49.1371	49.183	49.2281	49.2732	49.3187	49.3645	49.4038	49.4426	49.483	49.5235	49.5639	49.6044	49.638	49.671	49.7039	49.7369	49.7699	49.8028	49.8358	49.8685
636	46.5012	46.6577	46.8113	46.9596	47.1044	47.2475	47.3849	47.5219	47.6499	47.7772	47.9045	47.9871	48.0696	48.1508	48.2244	48.2981	48.3704	48.4393	48.5082	48.574	48.6362	48.6982	48.7561	48.8139	48.8717	48.9275	48.9796	49.0316	49.0836	49.1356	49.1815	49.2266	49.2717	49.3172	49.363	49.4023	49.4411	49.4815	49.522	49.5625	49.603	49.6366	49.6695	49.7025	49.7355	49.7685	49.8015	49.8344	49.8672
637	46.4998	46.6563	46.8099	46.9582	47.1029	47.246	47.3834	47.5204	47.6484	47.7757	47.903	47.9855	48.0681	48.1493	48.2229	48.2965	48.3688	48.4377	48.5066	48.5725	48.6347	48.6967	48.7545	48.8124	48.8702	48.926	48.978	49.0301	49.0821	49.1341	49.18	49.2251	49.2702	49.3157	49.3615	49.4008	49.4396	49.4801	49.5206	49.561	49.6015	49.6351	49.6681	49.7011	49.7341	49.7671	49.8001	49.8331	49.8658
638	46.4984	46.6549	46.8084	46.9567	47.1014	47.2446	47.3819	47.5189	47.6469	47.7742	47.9015	47.984	48.0666	48.1478	48.2214	48.295	48.3673	48.4362	48.5051	48.571	48.6331	48.6952	48.753	48.8108	48.8687	48.9245	48.9765	49.0286	49.0806	49.1326	49.1785	49.2236	49.2687	49.3142	49.36	49.3993	49.4382	49.4786	49.5191	49.5596	49.6001	49.6337	49.6667	49.6997	49.7327	49.7657	49.7987	49.8317	49.8644
639	46.4969	46.6534	46.807	46.9553	47.1	47.2431	47.3805	47.5174	47.6454	47.7727	47.9	47.9825	48.065	48.1463	48.2199	48.2935	48.3658	48.4347	48.5036	48.5694	48.6316	48.6936	48.7515	48.8093	48.8671	48.923	48.975	49.027	49.0791	49.1311	49.177	49.2221	49.2672	49.3127	49.3586	49.3979	49.4367	49.4772	49.5177	49.5582	49.5987	49.6323	49.6653	49.6983	49.7313	49.7643	49.7973	49.8304	49.8631
640	46.4955	46.652	46.8055	46.9538	47.0985	47.2416	47.379	47.5159	47.6439	47.7712	47.8985	47.981	48.0635	48.1447	48.2183	48.2919	48.3642	48.4331	48.502	48.5679	48.6301	48.6921	48.75	48.8078	48.8656	48.9215	48.9735	49.0255	49.0776	49.1296	49.1755	49.2206	49.2657	49.3112	49.3571	49.3964	49.4353	49.4757	49.5162	49.5567	49.5972	49.6309	49.6639	49.6969	49.7299	49.7629	49.796	49.829	49.8617
641	46.4941	46.6506	46.8041	46.9523	47.0971	47.2401	47.3775	47.5144	47.6424	47.7697	47.8969	47.9795	48.062	48.1432	48.2168	48.2904	48.3627	48.4316	48.5005	48.5664	48.6285	48.6906	48.7484	48.8063	48.8641	48.9199	48.972	49.024	49.076	49.1281	49.174	49.2191	49.2642	49.3098	49.3556	49.3949	49.4338	49.4743	49.5148	49.5553	49.5958	49.6295	49.6625	49.6955	49.7285	49.7616	49.7946	49.8276	49.8604
642	46.4927	46.6491	46.8027	46.9509	47.0956	47.2387	47.376	47.5129	47.6409	47.7682	47.8954	47.978	48.0605	48.1417	48.2153	48.2889	48.3612	48.4301	48.499	48.5648	48.627	48.6891	48.7469	48.8047	48.8626	48.9184	48.9705	49.0225	49.0745	49.1266	49.1725	49.2176	49.2627	49.3083	49.3541	49.3935	49.4323	49.4728	49.5133	49.5539	49.5944	49.628	49.6611	49.6941	49.7271	49.7602	49.7932	49.8263	49.859
643	46.4913	46.6477	46.8012	46.9494	47.0941	47.2372	47.3745	47.5114	47.6394	47.7666	47.8939	47.9764	48.059	48.1402	48.2138	48.2873	48.3596	48.4285	48.4974	48.5633	48.6255	48.6875	48.7454	48.8032	48.861	48.9169	48.9689	49.021	49.073	49.1251	49.171	49.2161	49.2613	49.3068	49.3527	49.392	49.4309	49.4714	49.5119	49.5524	49.5929	49.6266	49.6597	49.6927	49.7258	49.7588	49.7918	49.8249	49.8577
644	46.4899	46.6463	46.7998	46.948	47.0927	47.2357	47.373	47.5099	47.6379	47.7651	47.8924	47.9749	48.0574	48.1386	48.2122	48.2858	48.3581	48.427	48.4959	48.5618	48.6239	48.686	48.7438	48.8017	48.8595	48.9154	48.9674	49.0195	49.0715	49.1236	49.1695	49.2146	49.2598	49.3053	49.3512	49.3905	49.4294	49.4699	49.5104	49.551	49.5915	49.6252	49.6582	49.6913	49.7244	49.7574	49.7905	49.8235	49.8563
645	46.4884	46.6449	46.7983	46.9465	47.0912	47.2343	47.3716	47.5084	47.6364	47.7636	47.8909	47.9734	48.0559	48.1371	48.2107	48.2843	48.3566	48.4255	48.4944	48.5602	48.6224	48.6845	48.7423	48.8001	48.858	48.9138	48.9659	49.018	49.07	49.1221	49.168	49.2131	49.2583	49.3038	49.3497	49.3891	49.4279	49.4685	49.509	49.5495	49.5901	49.6238	49.6568	49.6899	49.723	49.756	49.7891	49.8222	49.855
646	46.487	46.6434	46.7969	46.9451	47.0897	47.2328	47.3701	47.5069	47.6349	47.7621	47.8894	47.9719	48.0544	48.1356	48.2092	48.2828	48.355	48.4239	48.4928	48.5587	48.6209	48.6829	48.7408	48.7986	48.8565	48.9123	48.9644	49.0164	49.0685	49.1206	49.1665	49.2117	49.2568	49.3023	49.3482	49.3876	49.4265	49.467	49.5075	49.5481	49.5886	49.6223	49.6554	49.6885	49.7216	49.7546	49.7877	49.8208	49.8536
647	46.4856	46.642	46.7955	46.9436	47.0883	47.2313	47.3686	47.5055	47.6334	47.7606	47.8879	47.9704	48.0529	48.1341	48.2076	48.2812	48.3535	48.4224	48.4913	48.5572	48.6194	48.6814	48.7392	48.7971	48.8549	48.9108	48.9629	49.0149	49.067	49.119	49.165	49.2102	49.2553	49.3009	49.3468	49.3861	49.425	49.4655	49.5061	49.5467	49.5872	49.6209	49.654	49.6871	49.7202	49.7533	49.7863	49.8194	49.8522
648	46.4842	46.6406	46.794	46.9422	47.0868	47.2298	47.3671	47.504	47.6319	47.7591	47.8863	47.9688	48.0513	48.1325	48.2061	48.2797	48.352	48.4209	48.4898	48.5556	48.6178	48.6799	48.7377	48.7956	48.8534	48.9093	48.9613	49.0134	49.0655	49.1175	49.1635	49.2087	49.2538	49.2994	49.3453	49.3846	49.4236	49.4641	49.5047	49.5452	49.5858	49.6195	49.6526	49.6857	49.7188	49.7519	49.785	49.8181	49.8509
649	46.4828	46.6391	46.7926	46.9407	47.0854	47.2284	47.3656	47.5025	47.6304	47.7576	47.8848	47.9673	48.0498	48.131	48.2046	48.2782	48.3504	48.4193	48.4882	48.5541	48.6163	48.6783	48.7362	48.794	48.8519	48.9078	48.9598	49.0119	49.064	49.116	49.162	49.2072	49.2523	49.2979	49.3438	49.3832	49.4221	49.4626	49.5032	49.5438	49.5844	49.6181	49.6512	49.6843	49.7174	49.7505	49.7836	49.8167	49.8495
650	46.4814	46.6377	46.7911	46.9393	47.0839	47.2269	47.3642	47.501	47.6289	47.7561	47.8833	47.9658	48.0483	48.1295	48.2031	48.2766	48.3489	48.4178	48.4867	48.5526	48.6148	48.6768	48.7347	48.7925	48.8504	48.9062	48.9583	49.0104	49.0625	49.1145	49.1605	49.2057	49.2508	49.2964	49.3423	49.3817	49.4206	49.4612	49.5018	49.5423	49.5829	49.6167	49.6498	49.6829	49.716	49.7491	49.7822	49.8153	49.8482
651	46.4799	46.6363	46.7897	46.9378	47.0824	47.2254	47.3627	47.4995	47.6274	47.7546	47.8818	47.9643	48.0468	48.128	48.2015	48.2751	48.3474	48.4163	48.4852	48.551	48.6132	48.6753	48.7331	48.791	48.8488	48.9047	48.9568	49.0089	49.0609	49.113	49.159	49.2042	49.2493	49.2949	49.3408	49.3802	49.4192	49.4597	49.5003	49.5409	49.5815	49.6152	49.6484	49.6815	49.7146	49.7477	49.7808	49.814	49.8468
652	46.4785	46.6348	46.7882	46.9364	47.081	47.2239	47.3612	47.498	47.6259	47.7531	47.8803	47.9628	48.0453	48.1264	48.2	48.2736	48.3458	48.4147	48.4836	48.5495	48.6117	48.6737	48.7316	48.7895	48.8473	48.9032	48.9553	49.0074	49.0594	49.1115	49.1575	49.2027	49.2479	49.2934	49.3394	49.3788	49.4177	49.4583	49.4989	49.5395	49.5801	49.6138	49.6469	49.6801	49.7132	49.7463	49.7795	49.8126	49.8455
653	46.4771	46.6334	46.7868	46.9349	47.0795	47.2225	47.3597	47.4965	47.6244	47.7516	47.8788	47.9613	48.0437	48.1249	48.1985	48.272	48.3443	48.4132	48.4821	48.548	48.6102	48.6722	48.7301	48.7879	48.8458	48.9017	48.9538	49.0058	49.0579	49.11	49.156	49.2012	49.2464	49.292	49.3379	49.3773	49.4163	49.4568	49.4974	49.538	49.5786	49.6124	49.6455	49.6787	49.7118	49.745	49.7781	49.8112	49.8441
654	46.4757	46.632	46.7854	46.9335	47.078	47.221	47.3582	47.495	47.6229	47.7501	47.8773	47.9597	48.0422	48.1234	48.1969	48.2705	48.3428	48.4117	48.4806	48.5465	48.6086	48.6707	48.7285	48.7864	48.8443	48.9001	48.9522	49.0043	49.0564	49.1085	49.1545	49.1997	49.2449	49.2905	49.3364	49.3758	49.4148	49.4554	49.496	49.5366	49.5772	49.611	49.6441	49.6773	49.7104	49.7436	49.7767	49.8099	49.8428
655	46.4743	46.6306	46.7839	46.932	47.0766	47.2195	47.3568	47.4935	47.6214	47.7486	47.8758	47.9582	48.0407	48.1218	48.1954	48.269	48.3412	48.4101	48.479	48.5449	48.6071	48.6691	48.727	48.7849	48.8427	48.8986	48.9507	49.0028	49.0549	49.107	49.153	49.1982	49.2434	49.289	49.3349	49.3744	49.4133	49.4539	49.4945	49.5351	49.5758	49.6096	49.6427	49.6759	49.709	49.7422	49.7753	49.8085	49.8414
656	46.4729	46.6291	46.7825	46.9306	47.0751	47.2181	47.3553	47.492	47.6199	47.7471	47.8742	47.9567	48.0392	48.1203	48.1939	48.2675	48.3397	48.4086	48.4775	48.5434	48.6056	48.6676	48.7255	48.7833	48.8412	48.8971	48.9492	49.0013	49.0534	49.1055	49.1515	49.1967	49.2419	49.2875	49.3335	49.3729	49.4119	49.4525	49.4931	49.5337	49.5743	49.6081	49.6413	49.6745	49.7076	49.7408	49.774	49.8071	49.84
657	46.4714	46.6277	46.781	46.9291	47.0737	47.2166	47.3538	47.4906	47.6184	47.7456	47.8727	47.9552	48.0376	48.1188	48.1924	48.2659	48.3382	48.4071	48.476	48.5419	48.604	48.6661	48.724	48.7818	48.8397	48.8956	48.9477	48.9998	49.0519	49.104	49.15	49.1952	49.2404	49.286	49.332	49.3714	49.4104	49.451	49.4916	49.5323	49.5729	49.6067	49.6399	49.6731	49.7062	49.7394	49.7726	49.8058	49.8387
658	46.47	46.6263	46.7796	46.9277	47.0722	47.2151	47.3523	47.4891	47.6169	47.7441	47.8712	47.9537	48.0361	48.1173	48.1908	48.2644	48.3367	48.4056	48.4744	48.5403	48.6025	48.6646	48.7224	48.7803	48.8382	48.8941	48.9462	48.9983	49.0504	49.1025	49.1485	49.1937	49.2389	49.2845	49.3305	49.37	49.4089	49.4495	49.4902	49.5308	49.5715	49.6053	49.6385	49.6717	49.7048	49.738	49.7712	49.8044	49.8373
659	46.4686	46.6248	46.7782	46.9262	47.0707	47.2136	47.3508	47.4876	47.6154	47.7425	47.8697	47.9521	48.0346	48.1157	48.1893	48.2629	48.3351	48.404	48.4729	48.5388	48.601	48.663	48.7209	48.7788	48.8366	48.8925	48.9446	48.9968	49.0489	49.101	49.147	49.1922	49.2374	49.2831	49.329	49.3685	49.4075	49.4481	49.4887	49.5294	49.57	49.6039	49.6371	49.6703	49.7035	49.7367	49.7699	49.803	49.836
660	46.4672	46.6234	46.7767	46.9248	47.0693	47.2122	47.3493	47.4861	47.6139	47.741	47.8682	47.9506	48.0331	48.1142	48.1878	48.2613	48.3336	48.4025	48.4714	48.5373	48.5994	48.6615	48.7194	48.7772	48.8351	48.891	48.9431	48.9952	49.0474	49.0995	49.1455	49.1907	49.2359	49.2816	49.3276	49.367	49.406	49.4466	49.4873	49.528	49.5686	49.6024	49.6356	49.6689	49.7021	49.7353	49.7685	49.8017	49.8346
661	46.4658	46.622	46.7753	46.9233	47.0678	47.2107	47.3479	47.4846	47.6124	47.7395	47.8667	47.9491	48.0316	48.1127	48.1862	48.2598	48.3321	48.401	48.4698	48.5357	48.5979	48.66	48.7178	48.7757	48.8336	48.8895	48.9416	48.9937	49.0458	49.098	49.144	49.1892	49.2345	49.2801	49.3261	49.3655	49.4046	49.4452	49.4859	49.5265	49.5672	49.601	49.6342	49.6675	49.7007	49.7339	49.7671	49.8003	49.8333
662	46.4644	46.6206	46.7738	46.9219	47.0664	47.2092	47.3464	47.4831	47.6109	47.738	47.8652	47.9476	48.03	48.1112	48.1847	48.2583	48.3305	48.3994	48.4683	48.5342	48.5964	48.6584	48.7163	48.7742	48.8321	48.888	48.9401	48.9922	49.0443	49.0965	49.1425	49.1877	49.233	49.2786	49.3246	49.3641	49.4031	49.4437	49.4844	49.5251	49.5658	49.5996	49.6328	49.6661	49.6993	49.7325	49.7657	49.799	49.8319
663	46.4629	46.6191	46.7724	46.9204	47.0649	47.2078	47.3449	47.4816	47.6094	47.7365	47.8636	47.9461	48.0285	48.1096	48.1832	48.2567	48.329	48.3979	48.4668	48.5327	48.5948	48.6569	48.7148	48.7727	48.8305	48.8864	48.9386	48.9907	49.0428	49.095	49.141	49.1862	49.2315	49.2771	49.3231	49.3626	49.4016	49.4423	49.483	49.5236	49.5643	49.5982	49.6314	49.6646	49.6979	49.7311	49.7644	49.7976	49.8306
664	46.4615	46.6177	46.771	46.919	47.0634	47.2063	47.3434	47.4801	47.6079	47.735	47.8621	47.9446	48.027	48.1081	48.1817	48.2552	48.3275	48.3964	48.4652	48.5311	48.5933	48.6554	48.7132	48.7711	48.829	48.8849	48.9371	48.9892	49.0413	49.0934	49.1395	49.1848	49.23	49.2756	49.3216	49.3611	49.4002	49.4408	49.4815	49.5222	49.5629	49.5968	49.63	49.6632	49.6965	49.7297	49.763	49.7962	49.8292
665	46.4601	46.6163	46.7695	46.9175	47.062	47.2048	47.3419	47.4786	47.6064	47.7335	47.8606	47.943	48.0255	48.1066	48.1801	48.2537	48.3259	48.3948	48.4637	48.5296	48.5918	48.6538	48.7117	48.7696	48.8275	48.8834	48.9355	48.9877	49.0398	49.0919	49.138	49.1833	49.2285	49.2742	49.3202	49.3597	49.3987	49.4394	49.4801	49.5208	49.5615	49.5953	49.6286	49.6618	49.6951	49.7283	49.7616	49.7949	49.8279
666	46.4587	46.6148	46.7681	46.9161	47.0605	47.2033	47.3405	47.4771	47.6049	47.732	47.8591	47.9415	48.0239	48.1051	48.1786	48.2522	48.3244	48.3933	48.4622	48.5281	48.5902	48.6523	48.7102	48.7681	48.826	48.8819	48.934	48.9862	49.0383	49.0904	49.1365	49.1818	49.227	49.2727	49.3187	49.3582	49.3972	49.4379	49.4786	49.5193	49.56	49.5939	49.6272	49.6604	49.6937	49.727	49.7602	49.7935	49.8265
667	46.4573	46.6134	46.7666	46.9146	47.059	47.2019	47.339	47.4756	47.6034	47.7305	47.8576	47.94	48.0224	48.1035	48.1771	48.2506	48.3229	48.3918	48.4606	48.5265	48.5887	48.6508	48.7087	48.7665	48.8244	48.8804	48.9325	48.9846	49.0368	49.0889	49.135	49.1803	49.2255	49.2712	49.3172	49.3567	49.3958	49.4365	49.4772	49.5179	49.5586	49.5925	49.6258	49.659	49.6923	49.7256	49.7589	49.7921	49.8251
668	46.4559	46.612	46.7652	46.9131	47.0576	47.2004	47.3375	47.4742	47.6019	47.729	47.8561	47.9385	48.0209	48.102	48.1756	48.2491	48.3213	48.3902	48.4591	48.525	48.5872	48.6492	48.7071	48.765	48.8229	48.8788	48.931	48.9831	49.0353	49.0874	49.1335	49.1788	49.224	49.2697	49.3157	49.3553	49.3943	49.435	49.4757	49.5164	49.5572	49.5911	49.6244	49.6576	49.6909	49.7242	49.7575	49.7908	49.8238
669	46.4544	46.6106	46.7638	46.9117	47.0561	47.1989	47.336	47.4727	47.6004	47.7275	47.8546	47.937	48.0194	48.1005	48.174	48.2476	48.3198	48.3887	48.4576	48.5235	48.5856	48.6477	48.7056	48.7635	48.8214	48.8773	48.9295	48.9816	49.0338	49.0859	49.132	49.1773	49.2225	49.2682	49.3143	49.3538	49.3929	49.4336	49.4743	49.515	49.5557	49.5896	49.6229	49.6562	49.6895	49.7228	49.7561	49.7894	49.8224
670	46.453	46.6091	46.7623	46.9102	47.0547	47.1974	47.3345	47.4712	47.5989	47.726	47.853	47.9355	48.0179	48.099	48.1725	48.246	48.3183	48.3872	48.456	48.5219	48.5841	48.6462	48.7041	48.762	48.8199	48.8758	48.9279	48.9801	49.0323	49.0844	49.1305	49.1758	49.2211	49.2667	49.3128	49.3523	49.3914	49.4321	49.4728	49.5136	49.5543	49.5882	49.6215	49.6548	49.6881	49.7214	49.7547	49.788	49.8211
671	46.4516	46.6077	46.7609	46.9088	47.0532	47.196	47.333	47.4697	47.5974	47.7245	47.8515	47.9339	48.0163	48.0974	48.171	48.2445	48.3167	48.3856	48.4545	48.5204	48.5826	48.6446	48.7025	48.7604	48.8183	48.8743	48.9264	48.9786	49.0307	49.0829	49.129	49.1743	49.2196	49.2653	49.3113	49.3508	49.3899	49.4306	49.4714	49.5121	49.5529	49.5868	49.6201	49.6534	49.6867	49.72	49.7534	49.7867	49.8197
672	46.4502	46.6063	46.7594	46.9073	47.0517	47.1945	47.3316	47.4682	47.5959	47.723	47.85	47.9324	48.0148	48.0959	48.1694	48.243	48.3152	48.3841	48.453	48.5189	48.581	48.6431	48.701	48.7589	48.8168	48.8727	48.9249	48.9771	49.0292	49.0814	49.1275	49.1728	49.2181	49.2638	49.3098	49.3494	49.3885	49.4292	49.4699	49.5107	49.5514	49.5854	49.6187	49.652	49.6853	49.7187	49.752	49.7853	49.8184
673	46.4488	46.6048	46.758	46.9059	47.0503	47.193	47.3301	47.4667	47.5944	47.7215	47.8485	47.9309	48.0133	48.0944	48.1679	48.2414	48.3137	48.3826	48.4515	48.5173	48.5795	48.6416	48.6995	48.7574	48.8153	48.8712	48.9234	48.9756	49.0277	49.0799	49.126	49.1713	49.2166	49.2623	49.3084	49.3479	49.387	49.4277	49.4685	49.5093	49.55	49.584	49.6173	49.6506	49.6839	49.7173	49.7506	49.7839	49.817
674	46.4473	46.6034	46.7566	46.9044	47.0488	47.1916	47.3286	47.4652	47.5929	47.72	47.847	47.9294	48.0118	48.0929	48.1664	48.2399	48.3121	48.381	48.4499	48.5158	48.578	48.64	48.698	48.7559	48.8138	48.8697	48.9219	48.974	49.0262	49.0784	49.1245	49.1698	49.2151	49.2608	49.3069	49.3464	49.3855	49.4263	49.467	49.5078	49.5486	49.5825	49.6159	49.6492	49.6826	49.7159	49.7492	49.7826	49.8157
675	46.4459	46.602	46.7551	46.903	47.0473	47.1901	47.3271	47.4637	47.5914	47.7184	47.8455	47.9279	48.0103	48.0913	48.1649	48.2384	48.3106	48.3795	48.4484	48.5143	48.5764	48.6385	48.6964	48.7543	48.8122	48.8682	48.9204	48.9725	49.0247	49.0769	49.123	49.1683	49.2136	49.2593	49.3054	49.345	49.3841	49.4248	49.4656	49.5064	49.5472	49.5811	49.6145	49.6478	49.6812	49.7145	49.7479	49.7812	49.8143
676	46.4445	46.6005	46.7537	46.9015	47.0459	47.1886	47.3256	47.4622	47.5899	47.7169	47.844	47.9263	48.0087	48.0898	48.1633	48.2369	48.3091	48.378	48.4469	48.5127	48.5749	48.637	48.6949	48.7528	48.8107	48.8667	48.9188	48.971	49.0232	49.0754	49.1215	49.1668	49.2121	49.2579	49.3039	49.3435	49.3826	49.4234	49.4642	49.5049	49.5457	49.5797	49.6131	49.6464	49.6798	49.7131	49.7465	49.7798	49.8129
677	46.4431	46.5991	46.7522	46.9001	47.0444	47.1871	47.3242	47.4607	47.5884	47.7154	47.8424	47.9248	48.0072	48.0883	48.1618	48.2353	48.3075	48.3764	48.4453	48.5112	48.5734	48.6355	48.6934	48.7513	48.8092	48.8651	48.9173	48.9695	49.0217	49.0739	49.12	49.1653	49.2106	49.2564	49.3024	49.342	49.3812	49.4219	49.4627	49.5035	49.5443	49.5783	49.6116	49.645	49.6784	49.7117	49.7451	49.7785	49.8116
678	46.4417	46.5977	46.7508	46.8986	47.043	47.1857	47.3227	47.4592	47.5869	47.7139	47.8409	47.9233	48.0057	48.0868	48.1603	48.2338	48.306	48.3749	48.4438	48.5097	48.5718	48.6339	48.6918	48.7497	48.8077	48.8636	48.9158	48.968	49.0202	49.0724	49.1185	49.1638	49.2091	49.2549	49.301	49.3406	49.3797	49.4205	49.4613	49.5021	49.5429	49.5769	49.6102	49.6436	49.677	49.7104	49.7437	49.7771	49.8102
679	46.4403	46.5963	46.7493	46.8972	47.0415	47.1842	47.3212	47.4578	47.5854	47.7124	47.8394	47.9218	48.0042	48.0852	48.1587	48.2323	48.3045	48.3734	48.4423	48.5081	48.5703	48.6324	48.6903	48.7482	48.8061	48.8621	48.9143	48.9665	49.0187	49.0709	49.117	49.1623	49.2077	49.2534	49.2995	49.3391	49.3782	49.419	49.4598	49.5006	49.5414	49.5754	49.6088	49.6422	49.6756	49.709	49.7424	49.7757	49.8089
680	46.4388	46.5948	46.7479	46.8957	47.04	47.1827	47.3197	47.4563	47.5839	47.7109	47.8379	47.9203	48.0026	48.0837	48.1572	48.2307	48.303	48.3718	48.4407	48.5066	48.5688	48.6309	48.6888	48.7467	48.8046	48.8606	48.9128	48.965	49.0172	49.0693	49.1155	49.1608	49.2062	49.2519	49.298	49.3376	49.3768	49.4176	49.4584	49.4992	49.54	49.574	49.6074	49.6408	49.6742	49.7076	49.741	49.7744	49.8075
681	46.4374	46.5934	46.7465	46.8943	47.0386	47.1812	47.3182	47.4548	47.5824	47.7094	47.8364	47.9188	48.0011	48.0822	48.1557	48.2292	48.3014	48.3703	48.4392	48.5051	48.5672	48.6293	48.6872	48.7452	48.8031	48.859	48.9112	48.9634	49.0156	49.0678	49.114	49.1593	49.2047	49.2504	49.2965	49.3362	49.3753	49.4161	49.4569	49.4977	49.5386	49.5726	49.606	49.6394	49.6728	49.7062	49.7396	49.773	49.8062
682	46.436	46.592	46.745	46.8928	47.0371	47.1798	47.3167	47.4533	47.5809	47.7079	47.8349	47.9172	47.9996	48.0807	48.1542	48.2277	48.2999	48.3688	48.4377	48.5035	48.5657	48.6278	48.6857	48.7436	48.8016	48.8575	48.9097	48.9619	49.0141	49.0663	49.1125	49.1578	49.2032	49.249	49.2951	49.3347	49.3739	49.4146	49.4555	49.4963	49.5371	49.5712	49.6046	49.638	49.6714	49.7048	49.7382	49.7716	49.8048
683	46.4346	46.5905	46.7436	46.8914	47.0356	47.1783	47.3153	47.4518	47.5794	47.7064	47.8334	47.9157	47.9981	48.0791	48.1526	48.2261	48.2984	48.3672	48.4361	48.502	48.5642	48.6263	48.6842	48.7421	48.8	48.856	48.9082	48.9604	49.0126	49.0648	49.111	49.1564	49.2017	49.2475	49.2936	49.3332	49.3724	49.4132	49.454	49.4949	49.5357	49.5697	49.6032	49.6366	49.67	49.7034	49.7369	49.7703	49.8035
684	46.4332	46.5891	46.7421	46.8899	47.0342	47.1768	47.3138	47.4503	47.5779	47.7049	47.8318	47.9142	47.9966	48.0776	48.1511	48.2246	48.2968	48.3657	48.4346	48.5005	48.5627	48.6247	48.6827	48.7406	48.7985	48.8545	48.9067	48.9589	49.0111	49.0633	49.1095	49.1549	49.2002	49.246	49.2921	49.3317	49.3709	49.4117	49.4526	49.4934	49.5343	49.5683	49.6018	49.6352	49.6686	49.7021	49.7355	49.7689	49.8021
685	46.4318	46.5877	46.7407	46.8885	47.0327	47.1754	47.3123	47.4488	47.5764	47.7034	47.8303	47.9127	47.995	48.0761	48.1496	48.2231	48.2953	48.3642	48.4331	48.4989	48.5611	48.6232	48.6811	48.7391	48.797	48.853	48.9052	48.9574	49.0096	49.0618	49.108	49.1534	49.1987	49.2445	49.2906	49.3303	49.3695	49.4103	49.4511	49.492	49.5328	49.5669	49.6003	49.6338	49.6672	49.7007	49.7341	49.7676	49.8007
686	46.4303	46.5863	46.7393	46.887	47.0313	47.1739	47.3108	47.4473	47.5749	47.7019	47.8288	47.9112	47.9935	48.0746	48.1481	48.2215	48.2938	48.3626	48.4315	48.4974	48.5596	48.6217	48.6796	48.7375	48.7955	48.8514	48.9037	48.9559	49.0081	49.0603	49.1065	49.1519	49.1972	49.243	49.2892	49.3288	49.368	49.4088	49.4497	49.4906	49.5314	49.5655	49.5989	49.6324	49.6658	49.6993	49.7327	49.7662	49.7994
687	46.4289	46.5848	46.7378	46.8856	47.0298	47.1724	47.3093	47.4458	47.5734	47.7004	47.8273	47.9096	47.992	48.073	48.1465	48.22	48.2922	48.3611	48.43	48.4959	48.5581	48.6201	48.6781	48.736	48.7939	48.8499	48.9021	48.9544	49.0066	49.0588	49.105	49.1504	49.1958	49.2415	49.2877	49.3273	49.3665	49.4074	49.4482	49.4891	49.53	49.5641	49.5975	49.631	49.6644	49.6979	49.7314	49.7648	49.798
688	46.4275	46.5834	46.7364	46.8841	47.0283	47.1709	47.3079	47.4443	47.5719	47.6989	47.8258	47.9081	47.9905	48.0715	48.145	48.2185	48.2907	48.3596	48.4285	48.4943	48.5565	48.6186	48.6765	48.7345	48.7924	48.8484	48.9006	48.9528	49.0051	49.0573	49.1035	49.1489	49.1943	49.2401	49.2862	49.3259	49.3651	49.4059	49.4468	49.4877	49.5286	49.5626	49.5961	49.6296	49.663	49.6965	49.73	49.7635	49.7967
689	46.4261	46.582	46.7349	46.8827	47.0269	47.1695	47.3064	47.4429	47.5704	47.6974	47.8243	47.9066	47.9889	48.07	48.1435	48.217	48.2892	48.358	48.4269	48.4928	48.555	48.6171	48.675	48.7329	48.7909	48.8469	48.8991	48.9513	49.0036	49.0558	49.102	49.1474	49.1928	49.2386	49.2847	49.3244	49.3636	49.4045	49.4454	49.4862	49.5271	49.5612	49.5947	49.6282	49.6617	49.6951	49.7286	49.7621	49.7953
690	46.4247	46.5805	46.7335	46.8812	47.0254	47.168	47.3049	47.4414	47.5689	47.6959	47.8228	47.9051	47.9874	48.0685	48.1419	48.2154	48.2876	48.3565	48.4254	48.4913	48.5535	48.6155	48.6735	48.7314	48.7894	48.8453	48.8976	48.9498	49.0021	49.0543	49.1005	49.1459	49.1913	49.2371	49.2832	49.3229	49.3622	49.403	49.4439	49.4848	49.5257	49.5598	49.5933	49.6268	49.6603	49.6938	49.7272	49.7607	49.794
691	46.4233	46.5791	46.7321	46.8798	47.0239	47.1665	47.3034	47.4399	47.5674	47.6943	47.8212	47.9036	47.9859	48.0669	48.1404	48.2139	48.2861	48.355	48.4239	48.4897	48.5519	48.614	48.672	48.7299	48.7878	48.8438	48.8961	48.9483	49.0005	49.0528	49.099	49.1444	49.1898	49.2356	49.2818	49.3215	49.3607	49.4016	49.4425	49.4834	49.5243	49.5584	49.5919	49.6254	49.6589	49.6924	49.7259	49.7594	49.7926
692	46.4218	46.5777	46.7306	46.8783	47.0225	47.1651	47.3019	47.4384	47.566	47.6928	47.8197	47.9021	47.9844	48.0654	48.1389	48.2124	48.2846	48.3534	48.4223	48.4882	48.5504	48.6125	48.6704	48.7284	48.7863	48.8423	48.8945	48.9468	48.999	49.0513	49.0975	49.1429	49.1883	49.2341	49.2803	49.32	49.3592	49.4001	49.441	49.4819	49.5228	49.557	49.5905	49.624	49.6575	49.691	49.7245	49.758	49.7913
693	46.4204	46.5763	46.7292	46.8769	47.021	47.1636	47.3005	47.4369	47.5645	47.6913	47.8182	47.9005	47.9829	48.0639	48.1374	48.2108	48.283	48.3519	48.4208	48.4867	48.5489	48.6109	48.6689	48.7268	48.7848	48.8408	48.893	48.9453	48.9975	49.0498	49.096	49.1414	49.1868	49.2326	49.2788	49.3185	49.3578	49.3986	49.4396	49.4805	49.5214	49.5555	49.589	49.6226	49.6561	49.6896	49.7231	49.7566	49.7899
694	46.419	46.5748	46.7277	46.8754	47.0196	47.1621	47.299	47.4354	47.563	47.6898	47.8167	47.899	47.9813	48.0623	48.1358	48.2093	48.2815	48.3504	48.4193	48.4851	48.5473	48.6094	48.6674	48.7253	48.7833	48.8393	48.8915	48.9438	48.996	49.0483	49.0945	49.1399	49.1853	49.2312	49.2773	49.317	49.3563	49.3972	49.4381	49.479	49.52	49.5541	49.5876	49.6212	49.6547	49.6882	49.7217	49.7553	49.7885
695	46.4176	46.5734	46.7263	46.874	47.0181	47.1606	47.2975	47.4339	47.5615	47.6883	47.8152	47.8975	47.9798	48.0608	48.1343	48.2078	48.28	48.3488	48.4177	48.4836	48.5458	48.6079	48.6658	48.7238	48.7817	48.8377	48.89	48.9422	48.9945	49.0468	49.093	49.1384	49.1838	49.2297	49.2759	49.3156	49.3548	49.3957	49.4367	49.4776	49.5185	49.5527	49.5862	49.6198	49.6533	49.6868	49.7204	49.7539	49.7872
696	46.4162	46.572	46.7249	46.8725	47.0166	47.1592	47.296	47.4324	47.56	47.6868	47.8137	47.896	47.9783	48.0593	48.1328	48.2062	48.2784	48.3473	48.4162	48.4821	48.5443	48.6064	48.6643	48.7223	48.7802	48.8362	48.8885	48.9407	48.993	49.0453	49.0915	49.1369	49.1824	49.2282	49.2744	49.3141	49.3534	49.3943	49.4352	49.4762	49.5171	49.5513	49.5848	49.6184	49.6519	49.6854	49.719	49.7525	49.7858
697	46.4148	46.5705	46.7234	46.871	47.0152	47.1577	47.2945	47.4309	47.5585	47.6853	47.8122	47.8945	47.9768	48.0578	48.1312	48.2047	48.2769	48.3458	48.4147	48.4805	48.5427	48.6048	48.6628	48.7207	48.7787	48.8347	48.8869	48.9392	48.9915	49.0437	49.09	49.1354	49.1809	49.2267	49.2729	49.3126	49.3519	49.3928	49.4338	49.4747	49.5157	49.5498	49.5834	49.617	49.6505	49.6841	49.7176	49.7512	49.7845
698	46.4133	46.5691	46.722	46.8696	47.0137	47.1562	47.293	47.4294	47.557	47.6838	47.8107	47.8929	47.9752	48.0562	48.1297	48.2032	48.2754	48.3442	48.4131	48.479	48.5412	48.6033	48.6612	48.7192	48.7772	48.8332	48.8854	48.9377	48.99	49.0422	49.0885	49.1339	49.1794	49.2252	49.2714	49.3112	49.3505	49.3914	49.4323	49.4733	49.5142	49.5484	49.582	49.6156	49.6491	49.6827	49.7162	49.7498	49.7831
699	46.4119	46.5677	46.7205	46.8681	47.0123	47.1547	47.2916	47.4279	47.5555	47.6823	47.8091	47.8914	47.9737	48.0547	48.1282	48.2017	48.2738	48.3427	48.4116	48.4775	48.5397	48.6018	48.6597	48.7177	48.7756	48.8316	48.8839	48.9362	48.9885	49.0407	49.087	49.1324	49.1779	49.2237	49.27	49.3097	49.349	49.3899	49.4309	49.4718	49.5128	49.547	49.5806	49.6141	49.6477	49.6813	49.7149	49.7484	49.7818
700	46.4105	46.5663	46.7191	46.8667	47.0108	47.1533	47.2901	47.4265	47.554	47.6808	47.8076	47.8899	47.9722	48.0532	48.1267	48.2001	48.2723	48.3412	48.4101	48.4759	48.5381	48.6002	48.6582	48.7161	48.7741	48.8301	48.8824	48.9347	48.987	49.0392	49.0855	49.1309	49.1764	49.2223	49.2685	49.3082	49.3475	49.3885	49.4294	49.4704	49.5114	49.5456	49.5792	49.6127	49.6463	49.6799	49.7135	49.7471	49.7804
701	46.4091	46.5648	46.7177	46.8652	47.0093	47.1518	47.2886	47.425	47.5525	47.6793	47.8061	47.8884	47.9707	48.0517	48.1251	48.1986	48.2708	48.3397	48.4085	48.4744	48.5366	48.5987	48.6567	48.7146	48.7726	48.8286	48.8809	48.9332	48.9854	49.0377	49.084	49.1295	49.1749	49.2208	49.267	49.3068	49.3461	49.387	49.428	49.469	49.51	49.5442	49.5778	49.6113	49.6449	49.6785	49.7121	49.7457	49.7791
702	46.4077	46.5634	46.7162	46.8638	47.0079	47.1503	47.2871	47.4235	47.551	47.6778	47.8046	47.8869	47.9692	48.0501	48.1236	48.1971	48.2692	48.3381	48.407	48.4729	48.5351	48.5972	48.6551	48.7131	48.7711	48.8271	48.8794	48.9316	48.9839	49.0362	49.0825	49.128	49.1734	49.2193	49.2655	49.3053	49.3446	49.3856	49.4265	49.4675	49.5085	49.5427	49.5763	49.6099	49.6435	49.6771	49.7107	49.7443	49.7777
703	46.4063	46.562	46.7148	46.8623	47.0064	47.1489	47.2856	47.422	47.5495	47.6763	47.8031	47.8854	47.9676	48.0486	48.1221	48.1955	48.2677	48.3366	48.4055	48.4713	48.5335	48.5956	48.6536	48.7116	48.7695	48.8255	48.8778	48.9301	48.9824	49.0347	49.081	49.1265	49.1719	49.2178	49.264	49.3038	49.3431	49.3841	49.4251	49.4661	49.5071	49.5413	49.5749	49.6085	49.6421	49.6758	49.7094	49.743	49.7763
704	46.4048	46.5605	46.7133	46.8609	47.0049	47.1474	47.2842	47.4205	47.548	47.6748	47.8016	47.8838	47.9661	48.0471	48.1205	48.194	48.2662	48.3351	48.4039	48.4698	48.532	48.5941	48.6521	48.71	48.768	48.824	48.8763	48.9286	48.9809	49.0332	49.0795	49.125	49.1704	49.2163	49.2626	49.3024	49.3417	49.3827	49.4237	49.4647	49.5057	49.5399	49.5735	49.6071	49.6408	49.6744	49.708	49.7416	49.775
705	46.4034	46.5591	46.7119	46.8594	47.0035	47.1459	47.2827	47.419	47.5465	47.6733	47.8001	47.8823	47.9646	48.0456	48.119	48.1925	48.2647	48.3335	48.4024	48.4683	48.5305	48.5926	48.6505	48.7085	48.7665	48.8225	48.8748	48.9271	48.9794	49.0317	49.078	49.1235	49.169	49.2148	49.2611	49.3009	49.3402	49.3812	49.4222	49.4632	49.5042	49.5385	49.5721	49.6057	49.6394	49.673	49.7066	49.7402	49.7736
706	46.402	46.5577	46.7104	46.858	47.002	47.1444	47.2812	47.4175	47.545	47.6718	47.7985	47.8808	47.9631	48.044	48.1175	48.1909	48.2631	48.332	48.4009	48.4667	48.5289	48.591	48.649	48.707	48.765	48.821	48.8733	48.9256	48.9779	49.0302	49.0765	49.122	49.1675	49.2134	49.2596	49.2994	49.3388	49.3797	49.4208	49.4618	49.5028	49.5371	49.5707	49.6043	49.638	49.6716	49.7052	49.7389	49.7723
707	46.4006	46.5562	46.709	46.8565	47.0006	47.143	47.2797	47.416	47.5435	47.6703	47.797	47.8793	47.9615	48.0425	48.116	48.1894	48.2616	48.3305	48.3993	48.4652	48.5274	48.5895	48.6475	48.7055	48.7634	48.8195	48.8718	48.9241	48.9764	49.0287	49.075	49.1205	49.166	49.2119	49.2581	49.2979	49.3373	49.3783	49.4193	49.4603	49.5014	49.5356	49.5693	49.6029	49.6366	49.6702	49.7039	49.7375	49.7709
708	46.3992	46.5548	46.7076	46.8551	46.9991	47.1415	47.2782	47.4145	47.542	47.6687	47.7955	47.8778	47.96	48.041	48.1144	48.1879	48.2601	48.3289	48.3978	48.4637	48.5259	48.588	48.646	48.7039	48.7619	48.8179	48.8702	48.9226	48.9749	49.0272	49.0735	49.119	49.1645	49.2104	49.2567	49.2965	49.3358	49.3768	49.4179	49.4589	49.4999	49.5342	49.5679	49.6015	49.6352	49.6688	49.7025	49.7362	49.7696
709	46.3978	46.5534	46.7061	46.8536	46.9976	47.14	47.2767	47.413	47.5405	47.6672	47.794	47.8763	47.9585	48.0395	48.1129	48.1864	48.2585	48.3274	48.3963	48.4621	48.5243	48.5864	48.6444	48.7024	48.7604	48.8164	48.8687	48.921	48.9734	49.0257	49.072	49.1175	49.163	49.2089	49.2552	49.295	49.3344	49.3754	49.4164	49.4575	49.4985	49.5328	49.5665	49.6001	49.6338	49.6675	49.7011	49.7348	49.7682
710	46.3963	46.552	46.7047	46.8522	46.9962	47.1386	47.2753	47.4115	47.539	47.6657	47.7925	47.8747	47.957	48.0379	48.1114	48.1848	48.257	48.3259	48.3947	48.4606	48.5228	48.5849	48.6429	48.7009	48.7589	48.8149	48.8672	48.9195	48.9719	49.0242	49.0705	49.116	49.1615	49.2074	49.2537	49.2935	49.3329	49.3739	49.415	49.456	49.4971	49.5314	49.565	49.5987	49.6324	49.6661	49.6997	49.7334	49.7669
711	46.3949	46.5505	46.7032	46.8507	46.9947	47.1371	47.2738	47.4101	47.5375	47.6642	47.791	47.8732	47.9555	48.0364	48.1099	48.1833	48.2555	48.3243	48.3932	48.4591	48.5213	48.5834	48.6414	48.6993	48.7573	48.8134	48.8657	48.918	48.9703	49.0227	49.069	49.1145	49.16	49.2059	49.2522	49.2921	49.3315	49.3725	49.4135	49.4546	49.4956	49.5299	49.5636	49.5973	49.631	49.6647	49.6984	49.7321	49.7655
712	46.3935	46.5491	46.7018	46.8493	46.9932	47.1356	47.2723	47.4086	47.536	47.6627	47.7895	47.8717	47.9539	48.0349	48.1083	48.1818	48.2539	48.3228	48.3917	48.4575	48.5197	48.5818	48.6398	48.6978	48.7558	48.8118	48.8642	48.9165	48.9688	49.0212	49.0675	49.113	49.1585	49.2045	49.2508	49.2906	49.33	49.371	49.4121	49.4531	49.4942	49.5285	49.5622	49.5959	49.6296	49.6633	49.697	49.7307	49.7641
713	46.3921	46.5477	46.7004	46.8478	46.9918	47.1341	47.2708	47.4071	47.5345	47.6612	47.7879	47.8702	47.9524	48.0334	48.1068	48.1802	48.2524	48.3213	48.3901	48.456	48.5182	48.5803	48.6383	48.6963	48.7543	48.8103	48.8627	48.915	48.9673	49.0197	49.066	49.1115	49.157	49.203	49.2493	49.2891	49.3285	49.3696	49.4106	49.4517	49.4928	49.5271	49.5608	49.5945	49.6282	49.6619	49.6956	49.7293	49.7628
714	46.3907	46.5462	46.6989	46.8464	46.9903	47.1327	47.2693	47.4056	47.533	47.6597	47.7864	47.8687	47.9509	48.0318	48.1053	48.1787	48.2509	48.3197	48.3886	48.4545	48.5167	48.5788	48.6368	48.6948	48.7528	48.8088	48.8611	48.9135	48.9658	49.0181	49.0645	49.11	49.1556	49.2015	49.2478	49.2877	49.3271	49.3681	49.4092	49.4503	49.4913	49.5257	49.5594	49.5931	49.6268	49.6605	49.6942	49.728	49.7614
715	46.3893	46.5448	46.6975	46.8449	46.9889	47.1312	47.2679	47.4041	47.5315	47.6582	47.7849	47.8671	47.9494	48.0303	48.1037	48.1772	48.2493	48.3182	48.3871	48.4529	48.5151	48.5773	48.6352	48.6932	48.7512	48.8073	48.8596	48.912	48.9643	49.0166	49.063	49.1085	49.1541	49.2	49.2463	49.2862	49.3256	49.3667	49.4077	49.4488	49.4899	49.5243	49.558	49.5917	49.6254	49.6592	49.6929	49.7266	49.7601
716	46.3878	46.5434	46.696	46.8435	46.9874	47.1297	47.2664	47.4026	47.53	47.6567	47.7834	47.8656	47.9479	48.0288	48.1022	48.1756	48.2478	48.3167	48.3855	48.4514	48.5136	48.5757	48.6337	48.6917	48.7497	48.8058	48.8581	48.9104	48.9628	49.0151	49.0615	49.107	49.1526	49.1985	49.2448	49.2847	49.3241	49.3652	49.4063	49.4474	49.4885	49.5228	49.5566	49.5903	49.624	49.6578	49.6915	49.7252	49.7587
717	46.3864	46.542	46.6946	46.842	46.9859	47.1282	47.2649	47.4011	47.5285	47.6552	47.7819	47.8641	47.9463	48.0273	48.1007	48.1741	48.2463	48.3151	48.384	48.4499	48.5121	48.5742	48.6322	48.6902	48.7482	48.8042	48.8566	48.9089	48.9613	49.0136	49.06	49.1055	49.1511	49.1971	49.2434	49.2832	49.3227	49.3637	49.4049	49.446	49.4871	49.5214	49.5552	49.5889	49.6226	49.6564	49.6901	49.7239	49.7574
718	46.385	46.5405	46.6932	46.8406	46.9845	47.1268	47.2634	47.3996	47.527	47.6537	47.7804	47.8626	47.9448	48.0257	48.0992	48.1726	48.2447	48.3136	48.3825	48.4483	48.5106	48.5727	48.6307	48.6887	48.7467	48.8027	48.8551	48.9074	48.9598	49.0121	49.0585	49.104	49.1496	49.1956	49.2419	49.2818	49.3212	49.3623	49.4034	49.4445	49.4856	49.52	49.5537	49.5875	49.6212	49.655	49.6888	49.7225	49.756
719	46.3836	46.5391	46.6917	46.8391	46.983	47.1253	47.2619	47.3981	47.5255	47.6522	47.7789	47.8611	47.9433	48.0242	48.0976	48.1711	48.2432	48.3121	48.3809	48.4468	48.509	48.5711	48.6291	48.6871	48.7451	48.8012	48.8535	48.9059	48.9583	49.0106	49.057	49.1025	49.1481	49.1941	49.2404	49.2803	49.3198	49.3608	49.402	49.4431	49.4842	49.5186	49.5523	49.5861	49.6199	49.6536	49.6874	49.7211	49.7547
720	46.3822	46.5377	46.6903	46.8377	46.9815	47.1238	47.2605	47.3966	47.524	47.6507	47.7773	47.8596	47.9418	48.0227	48.0961	48.1695	48.2417	48.3105	48.3794	48.4453	48.5075	48.5696	48.6276	48.6856	48.7436	48.7997	48.852	48.9044	48.9568	49.0091	49.0555	49.1011	49.1466	49.1926	49.2389	49.2788	49.3183	49.3594	49.4005	49.4416	49.4828	49.5171	49.5509	49.5847	49.6185	49.6522	49.686	49.7198	49.7533
721	46.3808	46.5362	46.6888	46.8362	46.9801	47.1224	47.259	47.3952	47.5225	47.6492	47.7758	47.858	47.9402	48.0212	48.0946	48.168	48.2401	48.309	48.3779	48.4437	48.506	48.5681	48.6261	48.6841	48.7421	48.7981	48.8505	48.9029	48.9552	49.0076	49.054	49.0996	49.1451	49.1911	49.2375	49.2774	49.3168	49.3579	49.3991	49.4402	49.4813	49.5157	49.5495	49.5833	49.6171	49.6508	49.6846	49.7184	49.7519
722	46.3793	46.5348	46.6874	46.8348	46.9786	47.1209	47.2575	47.3937	47.521	47.6477	47.7743	47.8565	47.9387	48.0196	48.093	48.1665	48.2386	48.3075	48.3763	48.4422	48.5044	48.5665	48.6245	48.6825	48.7406	48.7966	48.849	48.9014	48.9537	49.0061	49.0525	49.0981	49.1436	49.1896	49.236	49.2759	49.3154	49.3565	49.3976	49.4388	49.4799	49.5143	49.5481	49.5819	49.6157	49.6495	49.6833	49.717	49.7506
723	46.3779	46.5334	46.686	46.8333	46.9772	47.1194	47.256	47.3922	47.5195	47.6462	47.7728	47.855	47.9372	48.0181	48.0915	48.1649	48.2371	48.3059	48.3748	48.4407	48.5029	48.565	48.623	48.681	48.739	48.7951	48.8475	48.8998	48.9522	49.0046	49.051	49.0966	49.1422	49.1882	49.2345	49.2744	49.3139	49.355	49.3962	49.4373	49.4785	49.5129	49.5467	49.5805	49.6143	49.6481	49.6819	49.7157	49.7492
724	46.3765	46.532	46.6845	46.8318	46.9757	47.1179	47.2545	47.3907	47.518	47.6446	47.7713	47.8535	47.9357	48.0166	48.09	48.1634	48.2355	48.3044	48.3733	48.4391	48.5014	48.5635	48.6215	48.6795	48.7375	48.7936	48.846	48.8983	48.9507	49.0031	49.0495	49.0951	49.1407	49.1867	49.233	49.273	49.3124	49.3536	49.3947	49.4359	49.477	49.5115	49.5453	49.5791	49.6129	49.6467	49.6805	49.7143	49.7479
725	46.3751	46.5305	46.6831	46.8304	46.9742	47.1165	47.253	47.3892	47.5165	47.6431	47.7698	47.852	47.9342	48.0151	48.0885	48.1619	48.234	48.3029	48.3717	48.4376	48.4998	48.5619	48.62	48.678	48.736	48.7921	48.8444	48.8968	48.9492	49.0016	49.048	49.0936	49.1392	49.1852	49.2315	49.2715	49.311	49.3521	49.3933	49.4344	49.4756	49.51	49.5439	49.5777	49.6115	49.6453	49.6791	49.7129	49.7465
726	46.3737	46.5291	46.6816	46.8289	46.9728	47.115	47.2516	47.3877	47.515	47.6416	47.7683	47.8504	47.9326	48.0135	48.0869	48.1603	48.2325	48.3013	48.3702	48.4361	48.4983	48.5604	48.6184	48.6764	48.7345	48.7905	48.8429	48.8953	48.9477	49.0001	49.0465	49.0921	49.1377	49.1837	49.2301	49.27	49.3095	49.3507	49.3918	49.433	49.4742	49.5086	49.5424	49.5763	49.6101	49.6439	49.6778	49.7116	49.7452
727	46.3723	46.5277	46.6802	46.8275	46.9713	47.1135	47.2501	47.3862	47.5135	47.6401	47.7667	47.8489	47.9311	48.012	48.0854	48.1588	48.231	48.2998	48.3687	48.4345	48.4968	48.5589	48.6169	48.6749	48.7329	48.789	48.8414	48.8938	48.9462	48.9986	49.045	49.0906	49.1362	49.1822	49.2286	49.2686	49.3081	49.3492	49.3904	49.4316	49.4727	49.5072	49.541	49.5749	49.6087	49.6425	49.6764	49.7102	49.7438
728	46.3708	46.5262	46.6787	46.826	46.9698	47.1121	47.2486	47.3847	47.512	47.6386	47.7652	47.8474	47.9296	48.0105	48.0839	48.1573	48.2294	48.2983	48.3671	48.433	48.4952	48.5573	48.6154	48.6734	48.7314	48.7875	48.8399	48.8923	48.9447	48.9971	49.0435	49.0891	49.1347	49.1807	49.2271	49.2671	49.3066	49.3478	49.3889	49.4301	49.4713	49.5058	49.5396	49.5735	49.6073	49.6412	49.675	49.7089	49.7425
729	46.3694	46.5248	46.6773	46.8246	46.9684	47.1106	47.2471	47.3832	47.5105	47.6371	47.7637	47.8459	47.9281	48.0089	48.0824	48.1558	48.2279	48.2967	48.3656	48.4315	48.4937	48.5558	48.6138	48.6719	48.7299	48.786	48.8384	48.8908	48.9432	48.9956	49.042	49.0876	49.1332	49.1793	49.2256	49.2656	49.3051	49.3463	49.3875	49.4287	49.4699	49.5044	49.5382	49.5721	49.6059	49.6398	49.6736	49.7075	49.7411
730	46.368	46.5234	46.6759	46.8231	46.9669	47.1091	47.2456	47.3817	47.509	47.6356	47.7622	47.8444	47.9265	48.0074	48.0808	48.1542	48.2264	48.2952	48.3641	48.4299	48.4922	48.5543	48.6123	48.6703	48.7284	48.7844	48.8368	48.8892	48.9416	48.9941	49.0405	49.0861	49.1317	49.1778	49.2242	49.2641	49.3037	49.3448	49.386	49.4273	49.4685	49.5029	49.5368	49.5707	49.6045	49.6384	49.6723	49.7061	49.7398
731	46.3666	46.522	46.6744	46.8217	46.9655	47.1076	47.2442	47.3802	47.5075	47.6341	47.7607	47.8429	47.925	48.0059	48.0793	48.1527	48.2248	48.2937	48.3625	48.4284	48.4906	48.5527	48.6108	48.6688	48.7268	48.7829	48.8353	48.8877	48.9401	48.9925	49.039	49.0846	49.1302	49.1763	49.2227	49.2627	49.3022	49.3434	49.3846	49.4258	49.467	49.5015	49.5354	49.5693	49.6031	49.637	49.6709	49.7048	49.7384
732	46.3652	46.5205	46.673	46.8202	46.964	47.1062	47.2427	47.3788	47.506	47.6326	47.7592	47.8413	47.9235	48.0044	48.0778	48.1512	48.2233	48.2921	48.361	48.4269	48.4891	48.5512	48.6092	48.6673	48.7253	48.7814	48.8338	48.8862	48.9386	48.991	49.0375	49.0831	49.1288	49.1748	49.2212	49.2612	49.3007	49.3419	49.3832	49.4244	49.4656	49.5001	49.534	49.5679	49.6017	49.6356	49.6695	49.7034	49.737
733	46.3638	46.5191	46.6715	46.8188	46.9625	47.1047	47.2412	47.3773	47.5045	47.6311	47.7577	47.8398	47.922	48.0028	48.0762	48.1496	48.2218	48.2906	48.3595	48.4253	48.4876	48.5497	48.6077	48.6657	48.7238	48.7799	48.8323	48.8847	48.9371	48.9895	49.036	49.0816	49.1273	49.1733	49.2197	49.2597	49.2993	49.3405	49.3817	49.4229	49.4642	49.4987	49.5326	49.5665	49.6003	49.6342	49.6681	49.702	49.7357
734	46.3623	46.5177	46.6701	46.8173	46.9611	47.1032	47.2397	47.3758	47.503	47.6296	47.7561	47.8383	47.9205	48.0013	48.0747	48.1481	48.2202	48.2891	48.3579	48.4238	48.486	48.5482	48.6062	48.6642	48.7223	48.7784	48.8308	48.8832	48.9356	48.988	49.0345	49.0801	49.1258	49.1718	49.2183	49.2583	49.2978	49.339	49.3803	49.4215	49.4627	49.4972	49.5311	49.5651	49.599	49.6329	49.6668	49.7007	49.7343
735	46.3609	46.5162	46.6687	46.8159	46.9596	47.1017	47.2382	47.3743	47.5015	47.6281	47.7546	47.8368	47.9189	47.9998	48.0732	48.1466	48.2187	48.2875	48.3564	48.4223	48.4845	48.5466	48.6047	48.6627	48.7207	48.7768	48.8293	48.8817	48.9341	48.9865	49.033	49.0786	49.1243	49.1704	49.2168	49.2568	49.2964	49.3376	49.3788	49.4201	49.4613	49.4958	49.5297	49.5636	49.5976	49.6315	49.6654	49.6993	49.733
736	46.3595	46.5148	46.6672	46.8144	46.9581	47.1003	47.2367	47.3728	47.5	47.6266	47.7531	47.8353	47.9174	47.9983	48.0717	48.145	48.2172	48.286	48.3549	48.4207	48.483	48.5451	48.6031	48.6612	48.7192	48.7753	48.8277	48.8802	48.9326	48.985	49.0315	49.0771	49.1228	49.1689	49.2153	49.2553	49.2949	49.3361	49.3774	49.4186	49.4599	49.4944	49.5283	49.5622	49.5962	49.6301	49.664	49.6979	49.7316
737	46.3581	46.5134	46.6658	46.813	46.9567	47.0988	47.2353	47.3713	47.4985	47.6251	47.7516	47.8337	47.9159	47.9967	48.0701	48.1435	48.2156	48.2845	48.3533	48.4192	48.4814	48.5436	48.6016	48.6596	48.7177	48.7738	48.8262	48.8786	48.9311	48.9835	49.03	49.0756	49.1213	49.1674	49.2138	49.2539	49.2934	49.3347	49.3759	49.4172	49.4584	49.493	49.5269	49.5608	49.5948	49.6287	49.6626	49.6966	49.7303
738	46.3567	46.5119	46.6643	46.8115	46.9552	47.0973	47.2338	47.3698	47.497	47.6236	47.7501	47.8322	47.9144	47.9952	48.0686	48.142	48.2141	48.2829	48.3518	48.4177	48.4799	48.542	48.6001	48.6581	48.7162	48.7723	48.8247	48.8771	48.9296	48.982	49.0285	49.0742	49.1198	49.1659	49.2123	49.2524	49.292	49.3332	49.3745	49.4157	49.457	49.4916	49.5255	49.5594	49.5934	49.6273	49.6613	49.6952	49.7289
739	46.3553	46.5105	46.6629	46.8101	46.9538	47.0959	47.2323	47.3683	47.4955	47.6221	47.7486	47.8307	47.9128	47.9937	48.0671	48.1405	48.2126	48.2814	48.3503	48.4161	48.4784	48.5405	48.5985	48.6566	48.7146	48.7707	48.8232	48.8756	48.9281	48.9805	49.027	49.0727	49.1183	49.1644	49.2109	49.2509	49.2905	49.3318	49.373	49.4143	49.4556	49.4901	49.5241	49.558	49.592	49.6259	49.6599	49.6938	49.7276
740	46.3538	46.5091	46.6615	46.8086	46.9523	47.0944	47.2308	47.3668	47.494	47.6205	47.7471	47.8292	47.9113	47.9922	48.0655	48.1389	48.211	48.2799	48.3487	48.4146	48.4768	48.539	48.597	48.6551	48.7131	48.7692	48.8217	48.8741	48.9265	48.979	49.0255	49.0712	49.1168	49.1629	49.2094	49.2495	49.2891	49.3303	49.3716	49.4129	49.4541	49.4887	49.5227	49.5566	49.5906	49.6246	49.6585	49.6925	49.7262
741	46.3524	46.5077	46.66	46.8072	46.9508	47.0929	47.2293	47.3653	47.4925	47.619	47.7456	47.8277	47.9098	47.9906	48.064	48.1374	48.2095	48.2784	48.3472	48.4131	48.4753	48.5374	48.5955	48.6535	48.7116	48.7677	48.8201	48.8726	48.925	48.9775	49.024	49.0697	49.1154	49.1615	49.2079	49.248	49.2876	49.3288	49.3701	49.4114	49.4527	49.4873	49.5213	49.5552	49.5892	49.6232	49.6571	49.6911	49.7248
742	46.351	46.5062	46.6586	46.8057	46.9494	47.0914	47.2279	47.3638	47.491	47.6175	47.744	47.8262	47.9083	47.9891	48.0625	48.1359	48.208	48.2768	48.3457	48.4115	48.4738	48.5359	48.594	48.652	48.7101	48.7662	48.8186	48.8711	48.9235	48.976	49.0225	49.0682	49.1139	49.16	49.2064	49.2465	49.2861	49.3274	49.3687	49.41	49.4513	49.4859	49.5199	49.5538	49.5878	49.6218	49.6558	49.6897	49.7235
743	46.3496	46.5048	46.6571	46.8043	46.9479	47.09	47.2264	47.3624	47.4895	47.616	47.7425	47.8246	47.9068	47.9876	48.061	48.1343	48.2064	48.2753	48.3441	48.41	48.4722	48.5344	48.5924	48.6505	48.7085	48.7647	48.8171	48.8696	48.922	48.9745	49.021	49.0667	49.1124	49.1585	49.205	49.245	49.2847	49.3259	49.3672	49.4085	49.4499	49.4845	49.5184	49.5524	49.5864	49.6204	49.6544	49.6884	49.7221
744	46.3482	46.5034	46.6557	46.8028	46.9465	47.0885	47.2249	47.3609	47.488	47.6145	47.741	47.8231	47.9052	47.9861	48.0594	48.1328	48.2049	48.2738	48.3426	48.4085	48.4707	48.5328	48.5909	48.6489	48.707	48.7631	48.8156	48.868	48.9205	48.973	49.0195	49.0652	49.1109	49.157	49.2035	49.2436	49.2832	49.3245	49.3658	49.4071	49.4484	49.483	49.517	49.551	49.585	49.619	49.653	49.687	49.7208
745	46.3468	46.5019	46.6543	46.8014	46.945	47.087	47.2234	47.3594	47.4865	47.613	47.7395	47.8216	47.9037	47.9845	48.0579	48.1313	48.2034	48.2722	48.3411	48.4069	48.4692	48.5313	48.5894	48.6474	48.7055	48.7616	48.8141	48.8665	48.919	48.9715	49.018	49.0637	49.1094	49.1555	49.202	49.2421	49.2817	49.323	49.3644	49.4057	49.447	49.4816	49.5156	49.5496	49.5836	49.6176	49.6516	49.6856	49.7194
746	46.3453	46.5005	46.6528	46.7999	46.9435	47.0856	47.2219	47.3579	47.485	47.6115	47.738	47.8201	47.9022	47.983	48.0564	48.1297	48.2018	48.2707	48.3395	48.4054	48.4676	48.5298	48.5878	48.6459	48.704	48.7601	48.8126	48.865	48.9175	48.97	49.0165	49.0622	49.1079	49.154	49.2005	49.2406	49.2803	49.3216	49.3629	49.4042	49.4456	49.4802	49.5142	49.5482	49.5822	49.6162	49.6503	49.6843	49.7181
747	46.3439	46.4991	46.6514	46.7985	46.9421	47.0841	47.2204	47.3564	47.4835	47.61	47.7365	47.8186	47.9007	47.9815	48.0548	48.1282	48.2003	48.2692	48.338	48.4039	48.4661	48.5282	48.5863	48.6444	48.7024	48.7586	48.811	48.8635	48.916	48.9684	49.015	49.0607	49.1064	49.1526	49.1991	49.2392	49.2788	49.3201	49.3615	49.4028	49.4441	49.4788	49.5128	49.5468	49.5808	49.6149	49.6489	49.6829	49.7167
748	46.3425	46.4977	46.6499	46.797	46.9406	47.0826	47.219	47.3549	47.482	47.6085	47.735	47.8171	47.8991	47.98	48.0533	48.1267	48.1988	48.2676	48.3365	48.4023	48.4646	48.5267	48.5848	48.6428	48.7009	48.757	48.8095	48.862	48.9145	48.9669	49.0135	49.0592	49.1049	49.1511	49.1976	49.2377	49.2774	49.3187	49.36	49.4014	49.4427	49.4773	49.5114	49.5454	49.5794	49.6135	49.6475	49.6815	49.7154
749	46.3411	46.4962	46.6485	46.7956	46.9391	47.0811	47.2175	47.3534	47.4805	47.607	47.7334	47.8155	47.8976	47.9784	48.0518	48.1252	48.1972	48.2661	48.3349	48.4008	48.463	48.5252	48.5832	48.6413	48.6994	48.7555	48.808	48.8605	48.913	48.9654	49.012	49.0577	49.1034	49.1496	49.1961	49.2362	49.2759	49.3172	49.3586	49.3999	49.4413	49.4759	49.51	49.544	49.5781	49.6121	49.6461	49.6802	49.714
750	46.3397	46.4948	46.6471	46.7941	46.9377	47.0797	47.216	47.3519	47.479	47.6055	47.7319	47.814	47.8961	47.9769	48.0503	48.1236	48.1957	48.2646	48.3334	48.3993	48.4615	48.5236	48.5817	48.6398	48.6979	48.754	48.8065	48.859	48.9114	48.9639	49.0105	49.0562	49.102	49.1481	49.1946	49.2348	49.2744	49.3158	49.3571	49.3985	49.4398	49.4745	49.5086	49.5426	49.5767	49.6107	49.6448	49.6788	49.7126
751	46.3383	46.4934	46.6456	46.7927	46.9362	47.0782	47.2145	47.3504	47.4775	47.604	47.7304	47.8125	47.8946	47.9754	48.0487	48.1221	48.1942	48.263	48.3319	48.3977	48.46	48.5221	48.5802	48.6383	48.6963	48.7525	48.805	48.8575	48.9099	48.9624	49.009	49.0547	49.1005	49.1466	49.1931	49.2333	49.273	49.3143	49.3557	49.397	49.4384	49.4731	49.5071	49.5412	49.5753	49.6093	49.6434	49.6775	49.7113
752	46.3368	46.4919	46.6442	46.7912	46.9348	47.0767	47.213	47.3489	47.476	47.6025	47.7289	47.811	47.8931	47.9739	48.0472	48.1206	48.1927	48.2615	48.3303	48.3962	48.4585	48.5206	48.5787	48.6367	48.6948	48.751	48.8034	48.8559	48.9084	48.9609	49.0075	49.0532	49.099	49.1451	49.1917	49.2318	49.2715	49.3128	49.3542	49.3956	49.437	49.4717	49.5057	49.5398	49.5739	49.6079	49.642	49.6761	49.7099
753	46.3354	46.4905	46.6427	46.7897	46.9333	47.0752	47.2116	47.3475	47.4745	47.601	47.7274	47.8095	47.8915	47.9723	48.0457	48.119	48.1911	48.26	48.3288	48.3947	48.4569	48.5191	48.5771	48.6352	48.6933	48.7494	48.8019	48.8544	48.9069	48.9594	49.006	49.0517	49.0975	49.1437	49.1902	49.2303	49.27	49.3114	49.3528	49.3942	49.4355	49.4702	49.5043	49.5384	49.5725	49.6066	49.6406	49.6747	49.7086
754	46.334	46.4891	46.6413	46.7883	46.9318	47.0738	47.2101	47.346	47.473	47.5995	47.7259	47.8079	47.89	47.9708	48.0442	48.1175	48.1896	48.2584	48.3273	48.3931	48.4554	48.5175	48.5756	48.6337	48.6918	48.7479	48.8004	48.8529	48.9054	48.9579	49.0045	49.0502	49.096	49.1422	49.1887	49.2289	49.2686	49.3099	49.3513	49.3927	49.4341	49.4688	49.5029	49.537	49.5711	49.6052	49.6393	49.6734	49.7072
755	46.3326	46.4877	46.6398	46.7868	46.9304	47.0723	47.2086	47.3445	47.4715	47.598	47.7244	47.8064	47.8885	47.9693	48.0426	48.116	48.1881	48.2569	48.3257	48.3916	48.4539	48.516	48.5741	48.6321	48.6902	48.7464	48.7989	48.8514	48.9039	48.9564	49.003	49.0487	49.0945	49.1407	49.1872	49.2274	49.2671	49.3085	49.3499	49.3913	49.4327	49.4674	49.5015	49.5356	49.5697	49.6038	49.6379	49.672	49.7059
756	46.3312	46.4862	46.6384	46.7854	46.9289	47.0708	47.2071	47.343	47.47	47.5964	47.7228	47.8049	47.887	47.9678	48.0411	48.1144	48.1865	48.2554	48.3242	48.3901	48.4523	48.5145	48.5725	48.6306	48.6887	48.7449	48.7974	48.8499	48.9024	48.9549	49.0015	49.0472	49.093	49.1392	49.1858	49.2259	49.2657	49.307	49.3484	49.3898	49.4313	49.466	49.5001	49.5342	49.5683	49.6024	49.6365	49.6706	49.7045
757	46.3298	46.4848	46.637	46.7839	46.9274	47.0694	47.2056	47.3415	47.4686	47.5949	47.7213	47.8034	47.8855	47.9662	48.0396	48.1129	48.185	48.2538	48.3227	48.3885	48.4508	48.5129	48.571	48.6291	48.6872	48.7433	48.7959	48.8484	48.9009	48.9534	49	49.0458	49.0915	49.1377	49.1843	49.2245	49.2642	49.3056	49.347	49.3884	49.4298	49.4646	49.4987	49.5328	49.5669	49.601	49.6351	49.6693	49.7032
758	46.3283	46.4834	46.6355	46.7825	46.926	47.0679	47.2042	47.34	47.4671	47.5934	47.7198	47.8019	47.8839	47.9647	48.038	48.1114	48.1835	48.2523	48.3211	48.387	48.4493	48.5114	48.5695	48.6276	48.6857	48.7418	48.7943	48.8469	48.8994	48.9519	48.9985	49.0443	49.09	49.1363	49.1828	49.223	49.2627	49.3041	49.3455	49.387	49.4284	49.4631	49.4973	49.5314	49.5655	49.5996	49.6338	49.6679	49.7018
759	46.3269	46.4819	46.6341	46.781	46.9245	47.0664	47.2027	47.3385	47.4656	47.5919	47.7183	47.8004	47.8824	47.9632	48.0365	48.1098	48.1819	48.2508	48.3196	48.3855	48.4477	48.5099	48.568	48.626	48.6841	48.7403	48.7928	48.8453	48.8979	48.9504	48.997	49.0428	49.0886	49.1348	49.1813	49.2215	49.2613	49.3027	49.3441	49.3855	49.427	49.4617	49.4958	49.53	49.5641	49.5983	49.6324	49.6665	49.7004
760	46.3255	46.4805	46.6326	46.7796	46.9231	47.0649	47.2012	47.337	47.4641	47.5904	47.7168	47.7988	47.8809	47.9617	48.035	48.1083	48.1804	48.2492	48.3181	48.3839	48.4462	48.5083	48.5664	48.6245	48.6826	48.7388	48.7913	48.8438	48.8963	48.9489	48.9955	49.0413	49.0871	49.1333	49.1799	49.2201	49.2598	49.3012	49.3427	49.3841	49.4255	49.4603	49.4944	49.5286	49.5627	49.5969	49.631	49.6652	49.6991
761	46.3241	46.4791	46.6312	46.7781	46.9216	47.0635	47.1997	47.3355	47.4626	47.5889	47.7153	47.7973	47.8794	47.9601	48.0335	48.1068	48.1789	48.2477	48.3165	48.3824	48.4447	48.5068	48.5649	48.623	48.6811	48.7373	48.7898	48.8423	48.8948	48.9474	48.994	49.0398	49.0856	49.1318	49.1784	49.2186	49.2583	49.2998	49.3412	49.3827	49.4241	49.4589	49.493	49.5272	49.5613	49.5955	49.6296	49.6638	49.6977
762	46.3227	46.4777	46.6298	46.7767	46.9201	47.062	47.1982	47.334	47.4611	47.5874	47.7138	47.7958	47.8778	47.9586	48.0319	48.1053	48.1773	48.2462	48.315	48.3809	48.4431	48.5053	48.5634	48.6215	48.6795	48.7357	48.7883	48.8408	48.8933	48.9459	48.9925	49.0383	49.0841	49.1303	49.1769	49.2171	49.2569	49.2983	49.3398	49.3812	49.4227	49.4574	49.4916	49.5258	49.5599	49.5941	49.6283	49.6624	49.6964
763	46.3213	46.4762	46.6283	46.7752	46.9187	47.0605	47.1967	47.3325	47.4596	47.5859	47.7122	47.7943	47.8763	47.9571	48.0304	48.1037	48.1758	48.2446	48.3135	48.3793	48.4416	48.5037	48.5618	48.6199	48.678	48.7342	48.7867	48.8393	48.8918	48.9444	48.991	49.0368	49.0826	49.1288	49.1754	49.2157	49.2554	49.2969	49.3383	49.3798	49.4212	49.456	49.4902	49.5244	49.5585	49.5927	49.6269	49.6611	49.695
764	46.3198	46.4748	46.6269	46.7738	46.9172	47.059	47.1953	47.3311	47.4581	47.5844	47.7107	47.7928	47.8748	47.9555	48.0289	48.1022	48.1743	48.2431	48.3119	48.3778	48.4401	48.5022	48.5603	48.6184	48.6765	48.7327	48.7852	48.8378	48.8903	48.9428	48.9895	49.0353	49.0811	49.1274	49.1739	49.2142	49.254	49.2954	49.3369	49.3783	49.4198	49.4546	49.4888	49.523	49.5572	49.5913	49.6255	49.6597	49.6937
765	46.3184	46.4734	46.6254	46.7723	46.9157	47.0576	47.1938	47.3296	47.4566	47.5829	47.7092	47.7912	47.8733	47.954	48.0273	48.1007	48.1727	48.2416	48.3104	48.3763	48.4385	48.5007	48.5588	48.6169	48.675	48.7312	48.7837	48.8363	48.8888	48.9413	48.988	49.0338	49.0796	49.1259	49.1725	49.2127	49.2525	49.2939	49.3354	49.3769	49.4184	49.4532	49.4874	49.5216	49.5558	49.59	49.6241	49.6583	49.6923
766	46.317	46.4719	46.624	46.7709	46.9143	47.0561	47.1923	47.3281	47.4551	47.5814	47.7077	47.7897	47.8718	47.9525	48.0258	48.0991	48.1712	48.24	48.3089	48.3747	48.437	48.4991	48.5572	48.6153	48.6734	48.7296	48.7822	48.8347	48.8873	48.9398	48.9865	49.0323	49.0781	49.1244	49.171	49.2112	49.251	49.2925	49.334	49.3755	49.4169	49.4518	49.486	49.5202	49.5544	49.5886	49.6228	49.657	49.691
767	46.3156	46.4705	46.6226	46.7694	46.9128	47.0546	47.1908	47.3266	47.4536	47.5799	47.7062	47.7882	47.8702	47.951	48.0243	48.0976	48.1697	48.2385	48.3073	48.3732	48.4355	48.4976	48.5557	48.6138	48.6719	48.7281	48.7807	48.8332	48.8858	48.9383	48.985	49.0308	49.0766	49.1229	49.1695	49.2098	49.2496	49.291	49.3325	49.374	49.4155	49.4503	49.4845	49.5188	49.553	49.5872	49.6214	49.6556	49.6896
768	46.3142	46.4691	46.6211	46.768	46.9114	47.0532	47.1893	47.3251	47.4521	47.5784	47.7047	47.7867	47.8687	47.9494	48.0228	48.0961	48.1681	48.237	48.3058	48.3717	48.4339	48.4961	48.5542	48.6123	48.6704	48.7266	48.7792	48.8317	48.8843	48.9368	48.9835	49.0293	49.0752	49.1214	49.168	49.2083	49.2481	49.2896	49.3311	49.3726	49.4141	49.4489	49.4831	49.5174	49.5516	49.5858	49.62	49.6542	49.6882
769	46.3128	46.4676	46.6197	46.7665	46.9099	47.0517	47.1879	47.3236	47.4506	47.5769	47.7032	47.7852	47.8672	47.9479	48.0212	48.0945	48.1666	48.2354	48.3043	48.3701	48.4324	48.4945	48.5527	48.6108	48.6689	48.7251	48.7776	48.8302	48.8828	48.9353	48.982	49.0278	49.0737	49.1199	49.1666	49.2068	49.2467	49.2881	49.3296	49.3711	49.4127	49.4475	49.4817	49.516	49.5502	49.5844	49.6186	49.6529	49.6869
770	46.3113	46.4662	46.6182	46.7651	46.9084	47.0502	47.1864	47.3221	47.4491	47.5754	47.7016	47.7837	47.8657	47.9464	48.0197	48.093	48.1651	48.2339	48.3027	48.3686	48.4309	48.493	48.5511	48.6092	48.6673	48.7236	48.7761	48.8287	48.8812	48.9338	48.9805	49.0263	49.0722	49.1185	49.1651	49.2054	49.2452	49.2867	49.3282	49.3697	49.4112	49.4461	49.4803	49.5146	49.5488	49.583	49.6173	49.6515	49.6855
771	46.3101	46.4649	46.617	46.7638	46.9071	47.0489	47.1851	47.3208	47.4477	47.574	47.7003	47.7823	47.8643	47.945	48.0183	48.0917	48.1637	48.2325	48.3014	48.3672	48.4295	48.4917	48.5498	48.6079	48.666	48.7222	48.7748	48.8273	48.8799	48.9325	48.9791	49.025	49.0708	49.1171	49.1638	49.204	49.2439	49.2854	49.3269	49.3684	49.4099	49.4448	49.479	49.5133	49.5475	49.5818	49.616	49.6503	49.6843
772	46.3089	46.4638	46.6158	46.7626	46.9059	47.0477	47.1838	47.3196	47.4465	47.5728	47.6991	47.7811	47.8631	47.9438	48.0171	48.0904	48.1625	48.2313	48.3001	48.366	48.4282	48.4904	48.5485	48.6066	48.6647	48.7209	48.7735	48.8261	48.8786	48.9312	48.9779	49.0237	49.0696	49.1159	49.1625	49.2028	49.2427	49.2841	49.3257	49.3672	49.4087	49.4436	49.4778	49.5121	49.5463	49.5806	49.6149	49.6491	49.6831
773	46.3078	46.4626	46.6146	46.7614	46.9048	47.0465	47.1826	47.3184	47.4453	47.5716	47.6978	47.7798	47.8618	47.9425	48.0158	48.0892	48.1612	48.23	48.2989	48.3647	48.427	48.4891	48.5472	48.6054	48.6635	48.7197	48.7723	48.8248	48.8774	48.93	48.9766	49.0225	49.0684	49.1147	49.1613	49.2016	49.2414	49.2829	49.3245	49.366	49.4075	49.4424	49.4767	49.5109	49.5452	49.5794	49.6137	49.6479	49.682
774	46.3066	46.4615	46.6134	46.7602	46.9036	47.0453	47.1814	47.3171	47.4441	47.5703	47.6966	47.7786	47.8606	47.9413	48.0146	48.0879	48.16	48.2288	48.2976	48.3635	48.4257	48.4879	48.546	48.6041	48.6622	48.7184	48.771	48.8236	48.8761	48.9287	48.9754	49.0213	49.0671	49.1134	49.1601	49.2004	49.2402	49.2817	49.3232	49.3648	49.4063	49.4412	49.4755	49.5097	49.544	49.5783	49.6125	49.6468	49.6808
775	46.3055	46.4603	46.6123	46.759	46.9024	47.0441	47.1802	47.3159	47.4429	47.5691	47.6954	47.7774	47.8593	47.9401	48.0134	48.0866	48.1587	48.2275	48.2963	48.3622	48.4245	48.4866	48.5447	48.6028	48.661	48.7172	48.7697	48.8223	48.8749	48.9275	48.9741	49.02	49.0659	49.1122	49.1588	49.1991	49.239	49.2805	49.322	49.3636	49.4051	49.44	49.4743	49.5085	49.5428	49.5771	49.6114	49.6456	49.6797
776	46.3043	46.4591	46.6111	46.7579	46.9012	47.0429	47.179	47.3147	47.4416	47.5679	47.6941	47.7761	47.8581	47.9388	48.0121	48.0854	48.1574	48.2263	48.2951	48.361	48.4232	48.4854	48.5435	48.6016	48.6597	48.7159	48.7685	48.8211	48.8736	48.9262	48.9729	49.0188	49.0647	49.111	49.1576	49.1979	49.2378	49.2793	49.3208	49.3624	49.4039	49.4388	49.4731	49.5074	49.5416	49.5759	49.6102	49.6445	49.6785
777	46.3032	46.458	46.6099	46.7567	46.9	47.0417	47.1778	47.3135	47.4404	47.5666	47.6929	47.7749	47.8569	47.9376	48.0109	48.0841	48.1562	48.225	48.2938	48.3597	48.422	48.4841	48.5422	48.6003	48.6584	48.7147	48.7672	48.8198	48.8724	48.925	48.9717	49.0175	49.0634	49.1097	49.1564	49.1967	49.2365	49.2781	49.3196	49.3612	49.4027	49.4376	49.4719	49.5062	49.5405	49.5747	49.609	49.6433	49.6774
778	46.302	46.4568	46.6087	46.7555	46.8988	47.0405	47.1766	47.3123	47.4392	47.5654	47.6917	47.7736	47.8556	47.9363	48.0096	48.0829	48.1549	48.2238	48.2926	48.3584	48.4207	48.4828	48.541	48.5991	48.6572	48.7134	48.766	48.8186	48.8712	48.9237	48.9704	49.0163	49.0622	49.1085	49.1551	49.1955	49.2353	49.2768	49.3184	49.36	49.4015	49.4364	49.4707	49.505	49.5393	49.5736	49.6079	49.6421	49.6762
779	46.3009	46.4556	46.6076	46.7543	46.8976	47.0393	47.1754	47.3111	47.438	47.5642	47.6904	47.7724	47.8544	47.9351	48.0084	48.0816	48.1537	48.2225	48.2913	48.3572	48.4194	48.4816	48.5397	48.5978	48.6559	48.7122	48.7647	48.8173	48.8699	48.9225	48.9692	49.0151	49.0609	49.1072	49.1539	49.1942	49.2341	49.2756	49.3172	49.3587	49.4003	49.4352	49.4695	49.5038	49.5381	49.5724	49.6067	49.641	49.6751
780	46.2997	46.4545	46.6064	46.7531	46.8964	47.0381	47.1742	47.3099	47.4367	47.563	47.6892	47.7712	47.8531	47.9338	48.0071	48.0804	48.1524	48.2212	48.2901	48.3559	48.4182	48.4803	48.5384	48.5966	48.6547	48.7109	48.7635	48.8161	48.8687	48.9212	48.9679	49.0138	49.0597	49.106	49.1527	49.193	49.2329	49.2744	49.316	49.3575	49.3991	49.434	49.4683	49.5026	49.5369	49.5712	49.6055	49.6398	49.6739
781	46.2986	46.4533	46.6052	46.752	46.8952	47.0369	47.173	47.3086	47.4355	47.5617	47.6879	47.7699	47.8519	47.9326	48.0059	48.0791	48.1512	48.22	48.2888	48.3547	48.4169	48.4791	48.5372	48.5953	48.6534	48.7096	48.7622	48.8148	48.8674	48.92	48.9667	49.0126	49.0585	49.1048	49.1515	49.1918	49.2317	49.2732	49.3148	49.3563	49.3979	49.4328	49.4671	49.5014	49.5357	49.57	49.6044	49.6387	49.6728
782	46.2974	46.4522	46.6041	46.7508	46.894	47.0357	47.1718	47.3074	47.4343	47.5605	47.6867	47.7687	47.8506	47.9313	48.0046	48.0779	48.1499	48.2187	48.2876	48.3534	48.4157	48.4778	48.5359	48.5941	48.6522	48.7084	48.761	48.8136	48.8662	48.9187	48.9654	49.0113	49.0572	49.1035	49.1502	49.1906	49.2304	49.272	49.3135	49.3551	49.3967	49.4316	49.4659	49.5002	49.5346	49.5689	49.6032	49.6375	49.6716
783	46.2962	46.451	46.6029	46.7496	46.8928	47.0345	47.1706	47.3062	47.4331	47.5593	47.6855	47.7674	47.8494	47.9301	48.0034	48.0766	48.1487	48.2175	48.2863	48.3522	48.4144	48.4766	48.5347	48.5928	48.6509	48.7071	48.7597	48.8123	48.8649	48.9175	48.9642	49.0101	49.056	49.1023	49.149	49.1893	49.2292	49.2708	49.3123	49.3539	49.3955	49.4304	49.4647	49.4991	49.5334	49.5677	49.602	49.6363	49.6704
784	46.2951	46.4498	46.6017	46.7484	46.8917	47.0333	47.1694	47.305	47.4319	47.558	47.6842	47.7662	47.8482	47.9288	48.0021	48.0754	48.1474	48.2162	48.285	48.3509	48.4132	48.4753	48.5334	48.5915	48.6497	48.7059	48.7585	48.8111	48.8637	48.9163	48.963	49.0089	49.0548	49.1011	49.1478	49.1881	49.228	49.2695	49.3111	49.3527	49.3943	49.4292	49.4636	49.4979	49.5322	49.5665	49.6009	49.6352	49.6693
785	46.2939	46.4487	46.6005	46.7472	46.8905	47.0321	47.1682	47.3038	47.4306	47.5568	47.683	47.765	47.8469	47.9276	48.0009	48.0741	48.1462	48.215	48.2838	48.3496	48.4119	48.474	48.5322	48.5903	48.6484	48.7046	48.7572	48.8098	48.8624	48.915	48.9617	49.0076	49.0535	49.0998	49.1465	49.1869	49.2268	49.2683	49.3099	49.3515	49.3931	49.428	49.4624	49.4967	49.531	49.5654	49.5997	49.634	49.6681
786	46.2928	46.4475	46.5994	46.746	46.8893	47.0309	47.1669	47.3026	47.4294	47.5556	47.6818	47.7637	47.8457	47.9263	47.9996	48.0729	48.1449	48.2137	48.2825	48.3484	48.4106	48.4728	48.5309	48.589	48.6471	48.7034	48.756	48.8086	48.8612	48.9138	48.9605	49.0064	49.0523	49.0986	49.1453	49.1856	49.2255	49.2671	49.3087	49.3503	49.3919	49.4268	49.4612	49.4955	49.5298	49.5642	49.5985	49.6329	49.667
787	46.2916	46.4463	46.5982	46.7449	46.8881	47.0297	47.1657	47.3013	47.4282	47.5544	47.6805	47.7625	47.8444	47.9251	47.9984	48.0716	48.1437	48.2125	48.2813	48.3471	48.4094	48.4715	48.5296	48.5878	48.6459	48.7021	48.7547	48.8073	48.8599	48.9125	48.9592	49.0051	49.051	49.0974	49.1441	49.1844	49.2243	49.2659	49.3075	49.3491	49.3907	49.4256	49.46	49.4943	49.5287	49.563	49.5974	49.6317	49.6658
788	46.2905	46.4452	46.597	46.7437	46.8869	47.0285	47.1645	47.3001	47.427	47.5531	47.6793	47.7612	47.8432	47.9238	47.9971	48.0704	48.1424	48.2112	48.28	48.3459	48.4081	48.4703	48.5284	48.5865	48.6446	48.7009	48.7535	48.8061	48.8587	48.9113	48.958	49.0039	49.0498	49.0961	49.1428	49.1832	49.2231	49.2647	49.3063	49.3479	49.3895	49.4244	49.4588	49.4931	49.5275	49.5618	49.5962	49.6305	49.6647
789	46.2893	46.444	46.5959	46.7425	46.8857	47.0273	47.1633	47.2989	47.4257	47.5519	47.6781	47.76	47.8419	47.9226	47.9959	48.0691	48.1412	48.21	48.2788	48.3446	48.4069	48.469	48.5271	48.5853	48.6434	48.6996	48.7522	48.8048	48.8574	48.91	48.9567	49.0027	49.0486	49.0949	49.1416	49.182	49.2219	49.2635	49.3051	49.3467	49.3883	49.4232	49.4576	49.492	49.5263	49.5607	49.595	49.6294	49.6635
790	46.2882	46.4429	46.5947	46.7413	46.8845	47.0261	47.1621	47.2977	47.4245	47.5507	47.6768	47.7588	47.8407	47.9214	47.9946	48.0679	48.1399	48.2087	48.2775	48.3434	48.4056	48.4678	48.5259	48.584	48.6421	48.6983	48.751	48.8036	48.8562	48.9088	48.9555	49.0014	49.0473	49.0937	49.1404	49.1807	49.2207	49.2622	49.3039	49.3455	49.3871	49.422	49.4564	49.4908	49.5251	49.5595	49.5939	49.6282	49.6624
791	46.287	46.4417	46.5935	46.7401	46.8833	47.0249	47.1609	47.2965	47.4233	47.5494	47.6756	47.7575	47.8395	47.9201	47.9934	48.0666	48.1386	48.2074	48.2762	48.3421	48.4044	48.4665	48.5246	48.5827	48.6409	48.6971	48.7497	48.8023	48.8549	48.9075	48.9542	49.0002	49.0461	49.0924	49.1391	49.1795	49.2194	49.261	49.3026	49.3443	49.3859	49.4208	49.4552	49.4896	49.5239	49.5583	49.5927	49.6271	49.6612
792	46.2859	46.4405	46.5923	46.739	46.8821	47.0237	47.1597	47.2953	47.4221	47.5482	47.6744	47.7563	47.8382	47.9189	47.9921	48.0654	48.1374	48.2062	48.275	48.3408	48.4031	48.4652	48.5234	48.5815	48.6396	48.6958	48.7484	48.8011	48.8537	48.9063	48.953	48.9989	49.0449	49.0912	49.1379	49.1783	49.2182	49.2598	49.3014	49.343	49.3847	49.4197	49.454	49.4884	49.5228	49.5571	49.5915	49.6259	49.6601
793	46.2847	46.4394	46.5912	46.7378	46.8809	47.0225	47.1585	47.2941	47.4209	47.547	47.6731	47.755	47.837	47.9176	47.9909	48.0641	48.1361	48.2049	48.2737	48.3396	48.4018	48.464	48.5221	48.5802	48.6384	48.6946	48.7472	48.7998	48.8524	48.905	48.9518	48.9977	49.0436	49.09	49.1367	49.1771	49.217	49.2586	49.3002	49.3418	49.3835	49.4185	49.4528	49.4872	49.5216	49.556	49.5903	49.6247	49.6589
794	46.2836	46.4382	46.59	46.7366	46.8798	47.0213	47.1573	47.2928	47.4196	47.5458	47.6719	47.7538	47.8357	47.9164	47.9896	48.0629	48.1349	48.2037	48.2725	48.3383	48.4006	48.4627	48.5208	48.579	48.6371	48.6933	48.7459	48.7986	48.8512	48.9038	48.9505	48.9964	49.0424	49.0887	49.1355	49.1758	49.2158	49.2574	49.299	49.3406	49.3823	49.4173	49.4516	49.486	49.5204	49.5548	49.5892	49.6236	49.6577
795	46.2824	46.437	46.5888	46.7354	46.8786	47.0201	47.1561	47.2916	47.4184	47.5445	47.6707	47.7526	47.8345	47.9151	47.9884	48.0616	48.1336	48.2024	48.2712	48.3371	48.3993	48.4615	48.5196	48.5777	48.6358	48.6921	48.7447	48.7973	48.8499	48.9025	48.9493	48.9952	49.0411	49.0875	49.1342	49.1746	49.2146	49.2562	49.2978	49.3394	49.3811	49.4161	49.4505	49.4848	49.5192	49.5536	49.588	49.6224	49.6566
796	46.2813	46.4359	46.5876	46.7342	46.8774	47.0189	47.1549	47.2904	47.4172	47.5433	47.6694	47.7513	47.8332	47.9139	47.9871	48.0604	48.1324	48.2012	48.27	48.3358	48.3981	48.4602	48.5183	48.5765	48.6346	48.6908	48.7434	48.7961	48.8487	48.9013	48.948	48.994	49.0399	49.0863	49.133	49.1734	49.2133	49.2549	49.2966	49.3382	49.3799	49.4149	49.4493	49.4837	49.5181	49.5525	49.5868	49.6212	49.6554
797	46.2801	46.4347	46.5865	46.733	46.8762	47.0177	47.1537	47.2892	47.416	47.5421	47.6682	47.7501	47.832	47.9126	47.9859	48.0591	48.1311	48.1999	48.2687	48.3346	48.3968	48.4589	48.5171	48.5752	48.6333	48.6896	48.7422	48.7948	48.8474	48.9	48.9468	48.9927	49.0387	49.085	49.1318	49.1722	49.2121	49.2537	49.2954	49.337	49.3787	49.4137	49.4481	49.4825	49.5169	49.5513	49.5857	49.6201	49.6543
798	46.279	46.4336	46.5853	46.7319	46.875	47.0165	47.1525	47.288	47.4148	47.5409	47.6669	47.7489	47.8308	47.9114	47.9846	48.0579	48.1299	48.1987	48.2675	48.3333	48.3955	48.4577	48.5158	48.5739	48.6321	48.6883	48.7409	48.7936	48.8462	48.8988	48.9455	48.9915	49.0374	49.0838	49.1305	49.1709	49.2109	49.2525	49.2942	49.3358	49.3775	49.4125	49.4469	49.4813	49.5157	49.5501	49.5845	49.6189	49.6531
799	46.2778	46.4324	46.5841	46.7307	46.8738	47.0153	47.1513	47.2868	47.4135	47.5396	47.6657	47.7476	47.8295	47.9101	47.9834	48.0566	48.1286	48.1974	48.2662	48.332	48.3943	48.4564	48.5146	48.5727	48.6308	48.6871	48.7397	48.7923	48.8449	48.8976	48.9443	48.9902	49.0362	49.0826	49.1293	49.1697	49.2097	49.2513	49.2929	49.3346	49.3763	49.4113	49.4457	49.4801	49.5145	49.5489	49.5833	49.6178	49.652
800	46.2766	46.4312	46.583	46.7295	46.8726	47.0141	47.1501	47.2856	47.4123	47.5384	47.6645	47.7464	47.8283	47.9089	47.9821	48.0554	48.1274	48.1962	48.2649	48.3308	48.393	48.4552	48.5133	48.5714	48.6296	48.6858	48.7384	48.7911	48.8437	48.8963	48.9431	48.989	49.035	49.0813	49.1281	49.1685	49.2084	49.2501	49.2917	49.3334	49.375	49.4101	49.4445	49.4789	49.5133	49.5478	49.5822	49.6166	49.6508
801	46.2755	46.4301	46.5818	46.7283	46.8714	47.0129	47.1488	47.2843	47.4111	47.5372	47.6632	47.7451	47.827	47.9076	47.9809	48.0541	48.1261	48.1949	48.2637	48.3295	48.3918	48.4539	48.512	48.5702	48.6283	48.6845	48.7372	48.7898	48.8424	48.8951	48.9418	48.9878	49.0337	49.0801	49.1268	49.1673	49.2072	49.2489	49.2905	49.3322	49.3738	49.4089	49.4433	49.4777	49.5122	49.5466	49.581	49.6154	49.6497
802	46.2743	46.4289	46.5806	46.7271	46.8702	47.0117	47.1476	47.2831	47.4099	47.5359	47.662	47.7439	47.8258	47.9064	47.9796	48.0529	48.1249	48.1936	48.2624	48.3283	48.3905	48.4527	48.5108	48.5689	48.6271	48.6833	48.7359	48.7885	48.8412	48.8938	48.9406	48.9865	49.0325	49.0789	49.1256	49.166	49.206	49.2476	49.2893	49.331	49.3726	49.4077	49.4421	49.4765	49.511	49.5454	49.5798	49.6143	49.6485
803	46.2732	46.4277	46.5794	46.726	46.869	47.0105	47.1464	47.2819	47.4086	47.5347	47.6608	47.7427	47.8245	47.9052	47.9784	48.0516	48.1236	48.1924	48.2612	48.327	48.3893	48.4514	48.5095	48.5677	48.6258	48.682	48.7347	48.7873	48.8399	48.8926	48.9393	48.9853	49.0312	49.0776	49.1244	49.1648	49.2048	49.2464	49.2881	49.3298	49.3714	49.4065	49.4409	49.4754	49.5098	49.5442	49.5787	49.6131	49.6473
804	46.272	46.4266	46.5783	46.7248	46.8678	47.0093	47.1452	47.2807	47.4074	47.5335	47.6595	47.7414	47.8233	47.9039	47.9771	48.0504	48.1224	48.1911	48.2599	48.3258	48.388	48.4501	48.5083	48.5664	48.6245	48.6808	48.7334	48.786	48.8387	48.8913	48.9381	48.984	49.03	49.0764	49.1231	49.1636	49.2036	49.2452	49.2869	49.3286	49.3702	49.4053	49.4397	49.4742	49.5086	49.5431	49.5775	49.612	49.6462
805	46.2709	46.4254	46.5771	46.7236	46.8667	47.0081	47.144	47.2795	47.4062	47.5323	47.6583	47.7402	47.8221	47.9027	47.9759	48.0491	48.1211	48.1899	48.2587	48.3245	48.3867	48.4489	48.507	48.5652	48.6233	48.6795	48.7322	48.7848	48.8374	48.8901	48.9368	48.9828	49.0288	49.0752	49.1219	49.1624	49.2023	49.244	49.2857	49.3274	49.369	49.4041	49.4385	49.473	49.5074	49.5419	49.5763	49.6108	49.645
806	46.2697	46.4242	46.5759	46.7224	46.8655	47.0069	47.1428	47.2783	47.405	47.531	47.6571	47.7389	47.8208	47.9014	47.9746	48.0479	48.1198	48.1886	48.2574	48.3232	48.3855	48.4476	48.5058	48.5639	48.622	48.6783	48.7309	48.7835	48.8362	48.8888	48.9356	48.9816	49.0275	49.0739	49.1207	49.1611	49.2011	49.2428	49.2845	49.3261	49.3678	49.4029	49.4374	49.4718	49.5063	49.5407	49.5752	49.6096	49.6439
807	46.2686	46.4231	46.5747	46.7212	46.8643	47.0057	47.1416	47.2771	47.4038	47.5298	47.6558	47.7377	47.8196	47.9002	47.9734	48.0466	48.1186	48.1874	48.2561	48.322	48.3842	48.4464	48.5045	48.5626	48.6208	48.677	48.7297	48.7823	48.8349	48.8876	48.9343	48.9803	49.0263	49.0727	49.1195	49.1599	49.1999	49.2416	49.2832	49.3249	49.3666	49.4017	49.4362	49.4706	49.5051	49.5395	49.574	49.6085	49.6427
808	46.2674	46.4219	46.5736	46.72	46.8631	47.0045	47.1404	47.2758	47.4025	47.5286	47.6546	47.7365	47.8183	47.8989	47.9721	48.0454	48.1173	48.1861	48.2549	48.3207	48.383	48.4451	48.5032	48.5614	48.6195	48.6758	48.7284	48.781	48.8337	48.8863	48.9331	48.9791	49.0251	49.0715	49.1182	49.1587	49.1987	49.2403	49.282	49.3237	49.3654	49.4005	49.435	49.4694	49.5039	49.5384	49.5728	49.6073	49.6416
809	46.2663	46.4208	46.5724	46.7189	46.8619	47.0033	47.1392	47.2746	47.4013	47.5273	47.6534	47.7352	47.8171	47.8977	47.9709	48.0441	48.1161	48.1849	48.2536	48.3195	48.3817	48.4439	48.502	48.5601	48.6183	48.6745	48.7271	48.7798	48.8324	48.8851	48.9319	48.9778	49.0238	49.0702	49.117	49.1574	49.1975	49.2391	49.2808	49.3225	49.3642	49.3993	49.4338	49.4683	49.5027	49.5372	49.5717	49.6062	49.6404
810	46.2651	46.4196	46.5712	46.7177	46.8607	47.0021	47.138	47.2734	47.4001	47.5261	47.6521	47.734	47.8158	47.8964	47.9696	48.0429	48.1148	48.1836	48.2524	48.3182	48.3805	48.4426	48.5007	48.5589	48.617	48.6732	48.7259	48.7785	48.8312	48.8838	48.9306	48.9766	49.0226	49.069	49.1158	49.1562	49.1962	49.2379	49.2796	49.3213	49.363	49.3981	49.4326	49.4671	49.5015	49.536	49.5705	49.605	49.6393
811	46.264	46.4184	46.5701	46.7165	46.8595	47.0009	47.1368	47.2722	47.3989	47.5249	47.6509	47.7327	47.8146	47.8952	47.9684	48.0416	48.1136	48.1823	48.2511	48.317	48.3792	48.4413	48.4995	48.5576	48.6157	48.672	48.7246	48.7773	48.8299	48.8826	48.9294	48.9754	49.0213	49.0678	49.1145	49.155	49.195	49.2367	49.2784	49.3201	49.3618	49.3969	49.4314	49.4659	49.5004	49.5349	49.5693	49.6038	49.6381
812	46.2628	46.4173	46.5689	46.7153	46.8583	46.9997	47.1356	47.271	47.3976	47.5237	47.6497	47.7315	47.8134	47.8939	47.9671	48.0404	48.1123	48.1811	48.2499	48.3157	48.3779	48.4401	48.4982	48.5564	48.6145	48.6707	48.7234	48.776	48.8287	48.8813	48.9281	48.9741	49.0201	49.0665	49.1133	49.1538	49.1938	49.2355	49.2772	49.3189	49.3606	49.3957	49.4302	49.4647	49.4992	49.5337	49.5682	49.6027	49.637
813	46.2617	46.4161	46.5677	46.7141	46.8571	46.9985	47.1344	47.2698	47.3964	47.5224	47.6484	47.7303	47.8121	47.8927	47.9659	48.0391	48.1111	48.1798	48.2486	48.3144	48.3767	48.4388	48.497	48.5551	48.6132	48.6695	48.7221	48.7748	48.8274	48.8801	48.9269	48.9729	49.0189	49.0653	49.1121	49.1525	49.1926	49.2343	49.276	49.3177	49.3594	49.3945	49.429	49.4635	49.498	49.5325	49.567	49.6015	49.6358
814	46.2605	46.4149	46.5665	46.713	46.8559	46.9973	47.1332	47.2685	47.3952	47.5212	47.6472	47.729	47.8109	47.8914	47.9646	48.0378	48.1098	48.1786	48.2474	48.3132	48.3754	48.4376	48.4957	48.5538	48.612	48.6682	48.7209	48.7735	48.8262	48.8788	48.9256	48.9716	49.0176	49.0641	49.1108	49.1513	49.1913	49.233	49.2748	49.3165	49.3582	49.3933	49.4278	49.4623	49.4968	49.5313	49.5658	49.6003	49.6346
815	46.2594	46.4138	46.5654	46.7118	46.8548	46.9961	47.1319	47.2673	47.394	47.52	47.6459	47.7278	47.8096	47.8902	47.9634	48.0366	48.1086	48.1773	48.2461	48.3119	48.3742	48.4363	48.4944	48.5526	48.6107	48.667	48.7196	48.7723	48.8249	48.8776	48.9244	48.9704	49.0164	49.0628	49.1096	49.1501	49.1901	49.2318	49.2735	49.3153	49.357	49.3921	49.4266	49.4611	49.4957	49.5302	49.5647	49.5992	49.6335
816	46.2582	46.4126	46.5642	46.7106	46.8536	46.9949	47.1307	47.2661	47.3928	47.5187	47.6447	47.7265	47.8084	47.889	47.9621	48.0353	48.1073	48.1761	48.2448	48.3107	48.3729	48.4351	48.4932	48.5513	48.6095	48.6657	48.7184	48.771	48.8237	48.8764	48.9232	48.9692	49.0152	49.0616	49.1084	49.1489	49.1889	49.2306	49.2723	49.3141	49.3558	49.3909	49.4254	49.46	49.4945	49.529	49.5635	49.598	49.6323
817	46.2571	46.4115	46.563	46.7094	46.8524	46.9937	47.1295	47.2649	47.3915	47.5175	47.6435	47.7253	47.8071	47.8877	47.9609	48.0341	48.1061	48.1748	48.2436	48.3094	48.3717	48.4338	48.4919	48.5501	48.6082	48.6645	48.7171	48.7698	48.8224	48.8751	48.9219	48.9679	49.0139	49.0604	49.1071	49.1476	49.1877	49.2294	49.2711	49.3129	49.3546	49.3897	49.4243	49.4588	49.4933	49.5278	49.5623	49.5969	49.6312
818	46.2559	46.4103	46.5618	46.7082	46.8512	46.9925	47.1283	47.2637	47.3903	47.5163	47.6422	47.7241	47.8059	47.8865	47.9597	48.0328	48.1048	48.1736	48.2423	48.3082	48.3704	48.4325	48.4907	48.5488	48.607	48.6632	48.7159	48.7685	48.8212	48.8739	48.9207	48.9667	49.0127	49.0591	49.1059	49.1464	49.1865	49.2282	49.2699	49.3117	49.3534	49.3885	49.4231	49.4576	49.4921	49.5266	49.5612	49.5957	49.63
819	46.2547	46.4091	46.5607	46.707	46.85	46.9913	47.1271	47.2625	47.3891	47.5151	47.641	47.7228	47.8047	47.8852	47.9584	48.0316	48.1035	48.1723	48.2411	48.3069	48.3691	48.4313	48.4894	48.5476	48.6057	48.662	48.7146	48.7673	48.8199	48.8726	48.9194	48.9654	49.0115	49.0579	49.1047	49.1452	49.1852	49.2269	49.2687	49.3104	49.3522	49.3873	49.4219	49.4564	49.4909	49.5255	49.56	49.5945	49.6289
820	46.2536	46.408	46.5595	46.7059	46.8488	46.9902	47.1259	47.2613	47.3879	47.5138	47.6398	47.7216	47.8034	47.884	47.9572	48.0303	48.1023	48.1711	48.2398	48.3056	48.3679	48.43	48.4882	48.5463	48.6044	48.6607	48.7134	48.766	48.8187	48.8714	48.9182	48.9642	49.0102	49.0567	49.1035	49.144	49.184	49.2257	49.2675	49.3092	49.351	49.3861	49.4207	49.4552	49.4898	49.5243	49.5588	49.5934	49.6277
821	46.2524	46.4068	46.5583	46.7047	46.8476	46.989	47.1247	47.26	47.3867	47.5126	47.6385	47.7204	47.8022	47.8827	47.9559	48.0291	48.101	48.1698	48.2386	48.3044	48.3666	48.4288	48.4869	48.545	48.6032	48.6594	48.7121	48.7648	48.8175	48.8701	48.9169	48.963	49.009	49.0554	49.1022	49.1427	49.1828	49.2245	49.2663	49.308	49.3498	49.3849	49.4195	49.454	49.4886	49.5231	49.5577	49.5922	49.6266
822	46.2513	46.4056	46.5572	46.7035	46.8464	46.9878	47.1235	47.2588	47.3854	47.5114	47.6373	47.7191	47.8009	47.8815	47.9547	48.0278	48.0998	48.1685	48.2373	48.3031	48.3654	48.4275	48.4856	48.5438	48.6019	48.6582	48.7109	48.7635	48.8162	48.8689	48.9157	48.9617	49.0077	49.0542	49.101	49.1415	49.1816	49.2233	49.2651	49.3068	49.3486	49.3837	49.4183	49.4528	49.4874	49.522	49.5565	49.5911	49.6254
823	46.2501	46.4045	46.556	46.7023	46.8452	46.9866	47.1223	47.2576	47.3842	47.5101	47.6361	47.7179	47.7997	47.8802	47.9534	48.0266	48.0985	48.1673	48.236	48.3019	48.3641	48.4262	48.4844	48.5425	48.6007	48.6569	48.7096	48.7623	48.815	48.8676	48.9144	48.9605	49.0065	49.053	49.0998	49.1403	49.1803	49.2221	49.2639	49.3056	49.3474	49.3825	49.4171	49.4517	49.4862	49.5208	49.5553	49.5899	49.6243
824	46.249	46.4033	46.5548	46.7011	46.844	46.9854	47.1211	47.2564	47.383	47.5089	47.6348	47.7166	47.7984	47.879	47.9522	48.0253	48.0973	48.166	48.2348	48.3006	48.3629	48.425	48.4831	48.5413	48.5994	48.6557	48.7084	48.761	48.8137	48.8664	48.9132	48.9592	49.0053	49.0517	49.0985	49.1391	49.1791	49.2209	49.2626	49.3044	49.3462	49.3814	49.4159	49.4505	49.485	49.5196	49.5542	49.5887	49.6231
825	46.2478	46.4022	46.5536	46.7	46.8428	46.9842	47.1199	47.2552	47.3818	47.5077	47.6336	47.7154	47.7972	47.8777	47.9509	48.0241	48.096	48.1648	48.2335	48.2994	48.3616	48.4237	48.4819	48.54	48.5982	48.6544	48.7071	48.7598	48.8125	48.8651	48.912	48.958	49.004	49.0505	49.0973	49.1378	49.1779	49.2196	49.2614	49.3032	49.345	49.3802	49.4147	49.4493	49.4839	49.5184	49.553	49.5876	49.6219
826	46.2467	46.401	46.5525	46.6988	46.8417	46.983	47.1187	47.254	47.3805	47.5065	47.6324	47.7142	47.796	47.8765	47.9497	48.0228	48.0948	48.1635	48.2323	48.2981	48.3603	48.4225	48.4806	48.5388	48.5969	48.6532	48.7059	48.7585	48.8112	48.8639	48.9107	48.9568	49.0028	49.0493	49.0961	49.1366	49.1767	49.2184	49.2602	49.302	49.3438	49.379	49.4135	49.4481	49.4827	49.5173	49.5518	49.5864	49.6208
827	46.2455	46.3998	46.5513	46.6976	46.8405	46.9818	47.1175	47.2528	47.3793	47.5052	47.6311	47.7129	47.7947	47.8752	47.9484	48.0216	48.0935	48.1623	48.231	48.2968	48.3591	48.4212	48.4794	48.5375	48.5957	48.6519	48.7046	48.7573	48.81	48.8626	48.9095	48.9555	49.0016	49.048	49.0948	49.1354	49.1755	49.2172	49.259	49.3008	49.3426	49.3778	49.4123	49.4469	49.4815	49.5161	49.5507	49.5853	49.6196
828	46.2444	46.3987	46.5501	46.6964	46.8393	46.9806	47.1163	47.2515	47.3781	47.504	47.6299	47.7117	47.7935	47.874	47.9472	48.0203	48.0923	48.161	48.2298	48.2956	48.3578	48.42	48.4781	48.5363	48.5944	48.6507	48.7033	48.756	48.8087	48.8614	48.9082	48.9543	49.0003	49.0468	49.0936	49.1342	49.1742	49.216	49.2578	49.2996	49.3414	49.3766	49.4112	49.4457	49.4803	49.5149	49.5495	49.5841	49.6185
829	46.2432	46.3975	46.5489	46.6952	46.8381	46.9794	47.115	47.2503	47.3769	47.5028	47.6287	47.7104	47.7922	47.8727	47.9459	48.0191	48.091	48.1598	48.2285	48.2943	48.3566	48.4187	48.4768	48.535	48.5931	48.6494	48.7021	48.7548	48.8075	48.8601	48.907	48.953	48.9991	49.0456	49.0924	49.1329	49.173	49.2148	49.2566	49.2984	49.3402	49.3754	49.41	49.4446	49.4792	49.5137	49.5483	49.5829	49.6173
830	46.2421	46.3963	46.5478	46.694	46.8369	46.9782	47.1138	47.2491	47.3757	47.5015	47.6274	47.7092	47.791	47.8715	47.9447	48.0178	48.0898	48.1585	48.2273	48.2931	48.3553	48.4174	48.4756	48.5337	48.5919	48.6482	48.7008	48.7535	48.8062	48.8589	48.9057	48.9518	48.9978	49.0443	49.0912	49.1317	49.1718	49.2136	49.2554	49.2972	49.339	49.3742	49.4088	49.4434	49.478	49.5126	49.5472	49.5818	49.6162
831	46.2409	46.3952	46.5466	46.6929	46.8357	46.977	47.1126	47.2479	47.3744	47.5003	47.6262	47.708	47.7897	47.8703	47.9434	48.0166	48.0885	48.1573	48.226	48.2918	48.3541	48.4162	48.4743	48.5325	48.5906	48.6469	48.6996	48.7523	48.805	48.8577	48.9045	48.9505	48.9966	49.0431	49.0899	49.1305	49.1706	49.2123	49.2542	49.296	49.3378	49.373	49.4076	49.4422	49.4768	49.5114	49.546	49.5806	49.615
832	46.2398	46.394	46.5454	46.6917	46.8345	46.9758	47.1114	47.2467	47.3732	47.4991	47.6249	47.7067	47.7885	47.869	47.9422	48.0153	48.0873	48.156	48.2247	48.2906	48.3528	48.4149	48.4731	48.5312	48.5894	48.6456	48.6983	48.751	48.8037	48.8564	48.9033	48.9493	48.9954	49.0418	49.0887	49.1292	49.1694	49.2111	49.2529	49.2948	49.3366	49.3718	49.4064	49.441	49.4756	49.5102	49.5448	49.5795	49.6139
833	46.2386	46.3929	46.5443	46.6905	46.8333	46.9746	47.1102	47.2455	47.372	47.4979	47.6237	47.7055	47.7873	47.8678	47.9409	48.0141	48.086	48.1547	48.2235	48.2893	48.3515	48.4137	48.4718	48.53	48.5881	48.6444	48.6971	48.7498	48.8025	48.8552	48.902	48.9481	48.9941	49.0406	49.0875	49.128	49.1681	49.2099	49.2517	49.2935	49.3354	49.3706	49.4052	49.4398	49.4744	49.5091	49.5437	49.5783	49.6127
834	46.2375	46.3917	46.5431	46.6893	46.8321	46.9734	47.109	47.2443	47.3708	47.4966	47.6225	47.7042	47.786	47.8665	47.9397	48.0128	48.0847	48.1535	48.2222	48.288	48.3503	48.4124	48.4706	48.5287	48.5869	48.6431	48.6958	48.7485	48.8012	48.8539	48.9008	48.9468	48.9929	49.0394	49.0862	49.1268	49.1669	49.2087	49.2505	49.2923	49.3342	49.3694	49.404	49.4386	49.4733	49.5079	49.5425	49.5771	49.6116
835	46.2363	46.3905	46.5419	46.6881	46.8309	46.9722	47.1078	47.243	47.3696	47.4954	47.6212	47.703	47.7848	47.8653	47.9384	48.0116	48.0835	48.1522	48.221	48.2868	48.349	48.4112	48.4693	48.5275	48.5856	48.6419	48.6946	48.7473	48.8	48.8527	48.8995	48.9456	48.9917	49.0381	49.085	49.1256	49.1657	49.2075	49.2493	49.2911	49.333	49.3682	49.4028	49.4374	49.4721	49.5067	49.5413	49.576	49.6104
836	46.2351	46.3894	46.5407	46.687	46.8297	46.971	47.1066	47.2418	47.3683	47.4942	47.62	47.7018	47.7835	47.864	47.9372	48.0103	48.0822	48.151	48.2197	48.2855	48.3478	48.4099	48.468	48.5262	48.5844	48.6406	48.6933	48.746	48.7987	48.8514	48.8983	48.9443	48.9904	49.0369	49.0838	49.1243	49.1645	49.2063	49.2481	49.2899	49.3318	49.367	49.4016	49.4363	49.4709	49.5055	49.5402	49.5748	49.6092
837	46.234	46.3882	46.5396	46.6858	46.8286	46.9698	47.1054	47.2406	47.3671	47.4929	47.6188	47.7005	47.7823	47.8628	47.9359	48.0091	48.081	48.1497	48.2185	48.2843	48.3465	48.4086	48.4668	48.5249	48.5831	48.6394	48.6921	48.7448	48.7975	48.8502	48.897	48.9431	48.9892	49.0357	49.0825	49.1231	49.1632	49.205	49.2469	49.2887	49.3305	49.3658	49.4004	49.4351	49.4697	49.5044	49.539	49.5736	49.6081
838	46.2328	46.387	46.5384	46.6846	46.8274	46.9686	47.1042	47.2394	47.3659	47.4917	47.6175	47.6993	47.781	47.8615	47.9347	48.0078	48.0797	48.1485	48.2172	48.283	48.3453	48.4074	48.4655	48.5237	48.5818	48.6381	48.6908	48.7435	48.7962	48.8489	48.8958	48.9419	48.9879	49.0344	49.0813	49.1219	49.162	49.2038	49.2457	49.2875	49.3293	49.3646	49.3992	49.4339	49.4685	49.5032	49.5378	49.5725	49.6069
839	46.2317	46.3859	46.5372	46.6834	46.8262	46.9674	47.103	47.2382	47.3647	47.4905	47.6163	47.6981	47.7798	47.8603	47.9334	48.0066	48.0785	48.1472	48.2159	48.2818	48.344	48.4061	48.4643	48.5224	48.5806	48.6369	48.6896	48.7423	48.795	48.8477	48.8945	48.9406	48.9867	49.0332	49.0801	49.1207	49.1608	49.2026	49.2445	49.2863	49.3281	49.3634	49.3981	49.4327	49.4674	49.502	49.5367	49.5713	49.6058
840	46.2305	46.3847	46.536	46.6822	46.825	46.9662	47.1018	47.237	47.3634	47.4893	47.6151	47.6968	47.7786	47.859	47.9322	48.0053	48.0772	48.146	48.2147	48.2805	48.3427	48.4049	48.463	48.5212	48.5793	48.6356	48.6883	48.741	48.7937	48.8464	48.8933	48.9394	48.9855	49.032	49.0788	49.1194	49.1596	49.2014	49.2432	49.2851	49.3269	49.3622	49.3969	49.4315	49.4662	49.5008	49.5355	49.5702	49.6046
841	46.2294	46.3835	46.5349	46.6811	46.8238	46.965	47.1006	47.2357	47.3622	47.488	47.6138	47.6956	47.7773	47.8578	47.9309	48.0041	48.076	48.1447	48.2134	48.2792	48.3415	48.4036	48.4618	48.5199	48.5781	48.6343	48.6871	48.7398	48.7925	48.8452	48.8921	48.9381	48.9842	49.0307	49.0776	49.1182	49.1584	49.2002	49.242	49.2839	49.3257	49.361	49.3957	49.4303	49.465	49.4997	49.5343	49.569	49.6035
842	46.2282	46.3824	46.5337	46.6799	46.8226	46.9638	47.0994	47.2345	47.361	47.4868	47.6126	47.6943	47.7761	47.8565	47.9297	48.0028	48.0747	48.1435	48.2122	48.278	48.3402	48.4024	48.4605	48.5187	48.5768	48.6331	48.6858	48.7385	48.7912	48.8439	48.8908	48.9369	48.983	49.0295	49.0764	49.117	49.1571	49.199	49.2408	49.2827	49.3245	49.3598	49.3945	49.4292	49.4638	49.4985	49.5332	49.5678	49.6023
843	46.2271	46.3812	46.5325	46.6787	46.8214	46.9626	47.0981	47.2333	47.3598	47.4856	47.6114	47.6931	47.7748	47.8553	47.9284	48.0016	48.0735	48.1422	48.2109	48.2767	48.339	48.4011	48.4592	48.5174	48.5756	48.6318	48.6846	48.7373	48.79	48.8427	48.8896	48.9357	48.9818	49.0283	49.0752	49.1158	49.1559	49.1977	49.2396	49.2815	49.3233	49.3586	49.3933	49.428	49.4626	49.4973	49.532	49.5667	49.6012
844	46.2259	46.3801	46.5314	46.6775	46.8202	46.9614	47.0969	47.2321	47.3586	47.4843	47.6101	47.6919	47.7736	47.8541	47.9272	48.0003	48.0722	48.1409	48.2097	48.2755	48.3377	48.3998	48.458	48.5161	48.5743	48.6306	48.6833	48.736	48.7887	48.8414	48.8883	48.9344	48.9805	49.027	49.0739	49.1145	49.1547	49.1965	49.2384	49.2803	49.3221	49.3574	49.3921	49.4268	49.4615	49.4962	49.5308	49.5655	49.6
845	46.2248	46.3789	46.5302	46.6763	46.819	46.9602	47.0957	47.2309	47.3573	47.4831	47.6089	47.6906	47.7723	47.8528	47.9259	47.9991	48.071	48.1397	48.2084	48.2742	48.3365	48.3986	48.4567	48.5149	48.573	48.6293	48.682	48.7348	48.7875	48.8402	48.8871	48.9332	48.9793	49.0258	49.0727	49.1133	49.1535	49.1953	49.2372	49.2791	49.3209	49.3562	49.3909	49.4256	49.4603	49.495	49.5297	49.5644	49.5989
846	46.2236	46.3777	46.529	46.6751	46.8178	46.959	47.0945	47.2297	47.3561	47.4819	47.6077	47.6894	47.7711	47.8516	47.9247	47.9978	48.0697	48.1384	48.2072	48.273	48.3352	48.3973	48.4555	48.5136	48.5718	48.6281	48.6808	48.7335	48.7862	48.8389	48.8858	48.9319	48.978	49.0246	49.0715	49.1121	49.1523	49.1941	49.236	49.2778	49.3197	49.355	49.3897	49.4244	49.4591	49.4938	49.5285	49.5632	49.5977
847	46.2225	46.3766	46.5278	46.674	46.8167	46.9578	47.0933	47.2285	47.3549	47.4807	47.6064	47.6881	47.7699	47.8503	47.9234	47.9966	48.0685	48.1372	48.2059	48.2717	48.3339	48.3961	48.4542	48.5124	48.5705	48.6268	48.6795	48.7323	48.785	48.8377	48.8846	48.9307	48.9768	49.0233	49.0702	49.1109	49.151	49.1929	49.2348	49.2766	49.3185	49.3538	49.3885	49.4232	49.4579	49.4926	49.5273	49.562	49.5965
848	46.2213	46.3754	46.5267	46.6728	46.8155	46.9566	47.0921	47.2272	47.3537	47.4794	47.6052	47.6869	47.7686	47.8491	47.9222	47.9953	48.0672	48.1359	48.2046	48.2704	48.3327	48.3948	48.453	48.5111	48.5693	48.6256	48.6783	48.731	48.7837	48.8365	48.8834	48.9295	48.9756	49.0221	49.069	49.1096	49.1498	49.1917	49.2335	49.2754	49.3173	49.3526	49.3873	49.422	49.4568	49.4915	49.5262	49.5609	49.5954
849	46.2202	46.3742	46.5255	46.6716	46.8143	46.9554	47.0909	47.226	47.3524	47.4782	47.6039	47.6857	47.7674	47.8478	47.9209	47.9941	48.0659	48.1347	48.2034	48.2692	48.3314	48.3935	48.4517	48.5099	48.568	48.6243	48.677	48.7298	48.7825	48.8352	48.8821	48.9282	48.9743	49.0209	49.0678	49.1084	49.1486	49.1904	49.2323	49.2742	49.3161	49.3514	49.3861	49.4209	49.4556	49.4903	49.525	49.5597	49.5942
850	46.219	46.3731	46.5243	46.6704	46.8131	46.9542	47.0897	47.2248	47.3512	47.477	47.6027	47.6844	47.7661	47.8466	47.9197	47.9928	48.0647	48.1334	48.2021	48.2679	48.3302	48.3923	48.4504	48.5086	48.5668	48.6231	48.6758	48.7285	48.7812	48.834	48.8809	48.927	48.9731	49.0196	49.0665	49.1072	49.1474	49.1892	49.2311	49.273	49.3149	49.3502	49.385	49.4197	49.4544	49.4891	49.5238	49.5586	49.5931
851	46.2179	46.3719	46.5231	46.6692	46.8119	46.953	47.0885	47.2236	47.35	47.4757	47.6015	47.6832	47.7649	47.8453	47.9184	47.9916	48.0634	48.1322	48.2009	48.2667	48.3289	48.391	48.4492	48.5074	48.5655	48.6218	48.6745	48.7273	48.78	48.8327	48.8796	48.9257	48.9719	49.0184	49.0653	49.1059	49.1461	49.188	49.2299	49.2718	49.3137	49.349	49.3838	49.4185	49.4532	49.4879	49.5227	49.5574	49.5919
852	46.2167	46.3708	46.522	46.6681	46.8107	46.9518	47.0873	47.2224	47.3488	47.4745	47.6002	47.6819	47.7636	47.8441	47.9172	47.9903	48.0622	48.1309	48.1996	48.2654	48.3276	48.3898	48.4479	48.5061	48.5643	48.6205	48.6733	48.726	48.7787	48.8315	48.8784	48.9245	48.9706	49.0172	49.0641	49.1047	49.1449	49.1868	49.2287	49.2706	49.3125	49.3478	49.3826	49.4173	49.452	49.4868	49.5215	49.5562	49.5908
853	46.2156	46.3696	46.5208	46.6669	46.8095	46.9506	47.0861	47.2212	47.3476	47.4733	47.599	47.6807	47.7624	47.8428	47.9159	47.989	48.0609	48.1296	48.1984	48.2642	48.3264	48.3885	48.4467	48.5048	48.563	48.6193	48.672	48.7248	48.7775	48.8302	48.8771	48.9233	48.9694	49.0159	49.0628	49.1035	49.1437	49.1856	49.2275	49.2694	49.3113	49.3466	49.3814	49.4161	49.4509	49.4856	49.5203	49.5551	49.5896
854	46.2144	46.3684	46.5196	46.6657	46.8083	46.9494	47.0849	47.22	47.3463	47.4721	47.5978	47.6795	47.7612	47.8416	47.9147	47.9878	48.0597	48.1284	48.1971	48.2629	48.3251	48.3873	48.4454	48.5036	48.5617	48.618	48.6708	48.7235	48.7762	48.829	48.8759	48.922	48.9681	49.0147	49.0616	49.1023	49.1425	49.1844	49.2263	49.2682	49.3101	49.3454	49.3802	49.4149	49.4497	49.4844	49.5192	49.5539	49.5885
855	46.2132	46.3673	46.5185	46.6645	46.8071	46.9482	47.0837	47.2187	47.3451	47.4708	47.5965	47.6782	47.7599	47.8403	47.9134	47.9865	48.0584	48.1271	48.1959	48.2616	48.3239	48.386	48.4442	48.5023	48.5605	48.6168	48.6695	48.7223	48.775	48.8277	48.8746	48.9208	48.9669	49.0135	49.0604	49.101	49.1413	49.1831	49.2251	49.267	49.3089	49.3442	49.379	49.4137	49.4485	49.4832	49.518	49.5527	49.5873
856	46.2121	46.3661	46.5173	46.6633	46.8059	46.947	47.0825	47.2175	47.3439	47.4696	47.5953	47.677	47.7587	47.8391	47.9122	47.9853	48.0572	48.1259	48.1946	48.2604	48.3226	48.3847	48.4429	48.5011	48.5592	48.6155	48.6683	48.721	48.7737	48.8265	48.8734	48.9195	48.9657	49.0122	49.0592	49.0998	49.14	49.1819	49.2238	49.2658	49.3077	49.3431	49.3778	49.4126	49.4473	49.4821	49.5168	49.5516	49.5861
857	46.2109	46.3649	46.5161	46.6621	46.8047	46.9458	47.0813	47.2163	47.3427	47.4684	47.5941	47.6757	47.7574	47.8379	47.9109	47.984	48.0559	48.1246	48.1933	48.2591	48.3214	48.3835	48.4416	48.4998	48.558	48.6143	48.667	48.7198	48.7725	48.8252	48.8722	48.9183	48.9644	49.011	49.0579	49.0986	49.1388	49.1807	49.2226	49.2646	49.3065	49.3419	49.3766	49.4114	49.4461	49.4809	49.5157	49.5504	49.585
858	46.2098	46.3638	46.5149	46.661	46.8036	46.9446	47.08	47.2151	47.3415	47.4671	47.5928	47.6745	47.7562	47.8366	47.9097	47.9828	48.0547	48.1234	48.1921	48.2579	48.3201	48.3822	48.4404	48.4986	48.5567	48.613	48.6658	48.7185	48.7712	48.824	48.8709	48.9171	48.9632	49.0098	49.0567	49.0974	49.1376	49.1795	49.2214	49.2634	49.3053	49.3407	49.3754	49.4102	49.445	49.4797	49.5145	49.5493	49.5838
859	46.2086	46.3626	46.5138	46.6598	46.8024	46.9434	47.0788	47.2139	47.3402	47.4659	47.5916	47.6733	47.7549	47.8354	47.9084	47.9815	48.0534	48.1221	48.1908	48.2566	48.3188	48.381	48.4391	48.4973	48.5555	48.6118	48.6645	48.7173	48.77	48.8227	48.8697	48.9158	48.962	49.0085	49.0555	49.0961	49.1364	49.1783	49.2202	49.2621	49.3041	49.3395	49.3742	49.409	49.4438	49.4786	49.5133	49.5481	49.5827
860	46.2075	46.3615	46.5126	46.6586	46.8012	46.9422	47.0776	47.2127	47.339	47.4647	47.5904	47.672	47.7537	47.8341	47.9072	47.9803	48.0522	48.1209	48.1896	48.2554	48.3176	48.3797	48.4379	48.496	48.5542	48.6105	48.6633	48.716	48.7687	48.8215	48.8684	48.9146	48.9607	49.0073	49.0542	49.0949	49.1352	49.1771	49.219	49.2609	49.3029	49.3383	49.373	49.4078	49.4426	49.4774	49.5122	49.5469	49.5815
861	46.2063	46.3603	46.5114	46.6574	46.8	46.941	47.0764	47.2115	47.3378	47.4635	47.5891	47.6708	47.7525	47.8329	47.906	47.979	48.0509	48.1196	48.1883	48.2541	48.3163	48.3785	48.4366	48.4948	48.553	48.6093	48.662	48.7147	48.7675	48.8202	48.8672	48.9133	48.9595	49.0061	49.053	49.0937	49.1339	49.1758	49.2178	49.2597	49.3017	49.3371	49.3719	49.4066	49.4414	49.4762	49.511	49.5458	49.5804
862	46.2052	46.3591	46.5103	46.6562	46.7988	46.9398	47.0752	47.2102	47.3366	47.4622	47.5879	47.6696	47.7512	47.8316	47.9047	47.9778	48.0497	48.1184	48.1871	48.2528	48.3151	48.3772	48.4354	48.4935	48.5517	48.608	48.6607	48.7135	48.7662	48.819	48.8659	48.9121	48.9582	49.0048	49.0518	49.0925	49.1327	49.1746	49.2166	49.2585	49.3005	49.3359	49.3707	49.4055	49.4402	49.475	49.5098	49.5446	49.5792
863	46.204	46.358	46.5091	46.6551	46.7976	46.9386	47.074	47.209	47.3353	47.461	47.5867	47.6683	47.75	47.8304	47.9035	47.9765	48.0484	48.1171	48.1858	48.2516	48.3138	48.3759	48.4341	48.4923	48.5504	48.6067	48.6595	48.7122	48.765	48.8178	48.8647	48.9109	48.957	49.0036	49.0505	49.0912	49.1315	49.1734	49.2154	49.2573	49.2993	49.3347	49.3695	49.4043	49.4391	49.4739	49.5087	49.5435	49.5781
864	46.2029	46.3568	46.5079	46.6539	46.7964	46.9374	47.0728	47.2078	47.3341	47.4598	47.5854	47.6671	47.7487	47.8291	47.9022	47.9753	48.0471	48.1158	48.1845	48.2503	48.3126	48.3747	48.4328	48.491	48.5492	48.6055	48.6582	48.711	48.7638	48.8165	48.8635	48.9096	48.9558	49.0024	49.0493	49.09	49.1303	49.1722	49.2142	49.2561	49.2981	49.3335	49.3683	49.4031	49.4379	49.4727	49.5075	49.5423	49.5769
865	46.2017	46.3556	46.5067	46.6527	46.7952	46.9362	47.0716	47.2066	47.3329	47.4585	47.5842	47.6658	47.7475	47.8279	47.901	47.974	48.0459	48.1146	48.1833	48.2491	48.3113	48.3734	48.4316	48.4898	48.5479	48.6042	48.657	48.7097	48.7625	48.8153	48.8622	48.9084	48.9545	49.0011	49.0481	49.0888	49.129	49.171	49.2129	49.2549	49.2969	49.3323	49.3671	49.4019	49.4367	49.4715	49.5063	49.5411	49.5758
866	46.2006	46.3545	46.5056	46.6515	46.794	46.935	47.0704	47.2054	47.3317	47.4573	47.5829	47.6646	47.7462	47.8266	47.8997	47.9728	48.0446	48.1133	48.182	48.2478	48.31	48.3722	48.4303	48.4885	48.5467	48.603	48.6557	48.7085	48.7613	48.814	48.861	48.9071	48.9533	48.9999	49.0469	49.0876	49.1278	49.1698	49.2117	49.2537	49.2957	49.3311	49.3659	49.4007	49.4355	49.4703	49.5052	49.54	49.5746
867	46.1994	46.3533	46.5044	46.6503	46.7928	46.9338	47.0692	47.2042	47.3305	47.4561	47.5817	47.6634	47.745	47.8254	47.8985	47.9715	48.0434	48.1121	48.1808	48.2466	48.3088	48.3709	48.4291	48.4872	48.5454	48.6017	48.6545	48.7072	48.76	48.8128	48.8597	48.9059	48.9521	48.9987	49.0456	49.0863	49.1266	49.1685	49.2105	49.2525	49.2945	49.3299	49.3647	49.3995	49.4344	49.4692	49.504	49.5388	49.5734
868	46.1983	46.3522	46.5032	46.6491	46.7917	46.9326	47.068	47.2029	47.3292	47.4549	47.5805	47.6621	47.7438	47.8241	47.8972	47.9703	48.0421	48.1108	48.1795	48.2453	48.3075	48.3697	48.4278	48.486	48.5442	48.6005	48.6532	48.706	48.7588	48.8115	48.8585	48.9047	48.9508	48.9974	49.0444	49.0851	49.1254	49.1673	49.2093	49.2513	49.2933	49.3287	49.3635	49.3983	49.4332	49.468	49.5028	49.5377	49.5723
869	46.1971	46.351	46.502	46.648	46.7905	46.9314	47.0668	47.2017	47.328	47.4536	47.5792	47.6609	47.7425	47.8229	47.896	47.969	48.0409	48.1096	48.1783	48.244	48.3063	48.3684	48.4266	48.4847	48.5429	48.5992	48.652	48.7047	48.7575	48.8103	48.8572	48.9034	48.9496	48.9962	49.0432	49.0839	49.1242	49.1661	49.2081	49.2501	49.2921	49.3275	49.3623	49.3972	49.432	49.4668	49.5017	49.5365	49.5711
870	46.196	46.3498	46.5009	46.6468	46.7893	46.9302	47.0656	47.2005	47.3268	47.4524	47.578	47.6596	47.7413	47.8216	47.8947	47.9678	48.0396	48.1083	48.177	48.2428	48.305	48.3671	48.4253	48.4835	48.5416	48.598	48.6507	48.7035	48.7563	48.809	48.856	48.9022	48.9483	48.995	49.0419	49.0827	49.1229	49.1649	49.2069	49.2489	49.2909	49.3263	49.3611	49.396	49.4308	49.4657	49.5005	49.5353	49.57
871	46.1948	46.3487	46.4997	46.6456	46.7881	46.929	47.0644	47.1993	47.3256	47.4512	47.5768	47.6584	47.74	47.8204	47.8935	47.9665	48.0384	48.1071	48.1758	48.2415	48.3038	48.3659	48.424	48.4822	48.5404	48.5967	48.6495	48.7022	48.755	48.8078	48.8547	48.9009	48.9471	48.9937	49.0407	49.0814	49.1217	49.1637	49.2057	49.2477	49.2897	49.3251	49.3599	49.3948	49.4296	49.4645	49.4993	49.5342	49.5688
872	46.1936	46.3475	46.4985	46.6444	46.7869	46.9278	47.0631	47.1981	47.3243	47.4499	47.5755	47.6572	47.7388	47.8192	47.8922	47.9653	48.0371	48.1058	48.1745	48.2403	48.3025	48.3646	48.4228	48.481	48.5391	48.5954	48.6482	48.701	48.7538	48.8065	48.8535	48.8997	48.9459	48.9925	49.0395	49.0802	49.1205	49.1625	49.2045	49.2465	49.2885	49.3239	49.3588	49.3936	49.4285	49.4633	49.4982	49.533	49.5677
873	46.1925	46.3463	46.4974	46.6432	46.7857	46.9266	47.0619	47.1969	47.3231	47.4487	47.5743	47.6559	47.7375	47.8179	47.891	47.964	48.0359	48.1046	48.1732	48.239	48.3012	48.3634	48.4215	48.4797	48.5379	48.5942	48.647	48.6997	48.7525	48.8053	48.8523	48.8984	48.9446	48.9913	49.0382	49.079	49.1193	49.1612	49.2032	49.2452	49.2872	49.3227	49.3576	49.3924	49.4273	49.4621	49.497	49.5319	49.5665
874	46.1913	46.3452	46.4962	46.6421	46.7845	46.9254	47.0607	47.1957	47.3219	47.4475	47.5731	47.6547	47.7363	47.8167	47.8897	47.9628	48.0346	48.1033	48.172	48.2378	48.3	48.3621	48.4203	48.4785	48.5366	48.5929	48.6457	48.6985	48.7513	48.804	48.851	48.8972	48.9434	48.99	49.037	49.0777	49.118	49.16	49.202	49.244	49.286	49.3215	49.3564	49.3912	49.4261	49.461	49.4958	49.5307	49.5654
875	46.1902	46.344	46.495	46.6409	46.7833	46.9242	47.0595	47.1944	47.3207	47.4463	47.5718	47.6534	47.7351	47.8154	47.8885	47.9615	48.0334	48.102	48.1707	48.2365	48.2987	48.3608	48.419	48.4772	48.5354	48.5917	48.6445	48.6972	48.75	48.8028	48.8498	48.896	48.9422	48.9888	49.0358	49.0765	49.1168	49.1588	49.2008	49.2428	49.2848	49.3203	49.3552	49.39	49.4249	49.4598	49.4947	49.5295	49.5642
876	46.189	46.3428	46.4938	46.6397	46.7821	46.923	47.0583	47.1932	47.3195	47.445	47.5706	47.6522	47.7338	47.8142	47.8872	47.9603	48.0321	48.1008	48.1695	48.2352	48.2975	48.3596	48.4178	48.4759	48.5341	48.5904	48.6432	48.696	48.7488	48.8015	48.8485	48.8947	48.9409	48.9876	49.0345	49.0753	49.1156	49.1576	49.1996	49.2416	49.2836	49.3191	49.354	49.3889	49.4237	49.4586	49.4935	49.5284	49.5631
877	46.1879	46.3417	46.4927	46.6385	46.7809	46.9218	47.0571	47.192	47.3182	47.4438	47.5694	47.651	47.7326	47.8129	47.886	47.959	48.0308	48.0995	48.1682	48.234	48.2962	48.3583	48.4165	48.4747	48.5329	48.5892	48.642	48.6947	48.7475	48.8003	48.8473	48.8935	48.9397	48.9863	49.0333	49.0741	49.1144	49.1564	49.1984	49.2404	49.2824	49.3179	49.3528	49.3877	49.4226	49.4574	49.4923	49.5272	49.5619
878	46.1867	46.3405	46.4915	46.6373	46.7797	46.9206	47.0559	47.1908	47.317	47.4426	47.5681	47.6497	47.7313	47.8117	47.8847	47.9578	48.0296	48.0983	48.167	48.2327	48.295	48.3571	48.4152	48.4734	48.5316	48.5879	48.6407	48.6935	48.7463	48.799	48.846	48.8922	48.9385	48.9851	49.0321	49.0728	49.1132	49.1552	49.1972	49.2392	49.2812	49.3167	49.3516	49.3865	49.4214	49.4563	49.4912	49.526	49.5607
879	46.1856	46.3394	46.4903	46.6361	46.7786	46.9194	47.0547	47.1896	47.3158	47.4413	47.5669	47.6485	47.7301	47.8104	47.8835	47.9565	48.0283	48.097	48.1657	48.2315	48.2937	48.3558	48.414	48.4722	48.5303	48.5867	48.6394	48.6922	48.745	48.7978	48.8448	48.891	48.9372	48.9839	49.0309	49.0716	49.1119	49.1539	49.196	49.238	49.28	49.3155	49.3504	49.3853	49.4202	49.4551	49.49	49.5249	49.5596
880	46.1844	46.3382	46.4891	46.635	46.7774	46.9182	47.0535	47.1884	47.3146	47.4401	47.5657	47.6473	47.7288	47.8092	47.8822	47.9553	48.0271	48.0958	48.1644	48.2302	48.2924	48.3546	48.4127	48.4709	48.5291	48.5854	48.6382	48.691	48.7438	48.7966	48.8436	48.8898	48.936	48.9826	49.0296	49.0704	49.1107	49.1527	49.1948	49.2368	49.2788	49.3143	49.3492	49.3841	49.419	49.4539	49.4888	49.5237	49.5584
881	46.1833	46.337	46.488	46.6338	46.7762	46.917	47.0523	47.1872	47.3134	47.4389	47.5644	47.646	47.7276	47.8079	47.881	47.954	48.0258	48.0945	48.1632	48.229	48.2912	48.3533	48.4115	48.4697	48.5278	48.5842	48.6369	48.6897	48.7425	48.7953	48.8423	48.8885	48.9347	48.9814	49.0284	49.0692	49.1095	49.1515	49.1935	49.2356	49.2776	49.3131	49.348	49.3829	49.4178	49.4528	49.4877	49.5226	49.5573
882	46.1821	46.3359	46.4868	46.6326	46.775	46.9158	47.0511	47.1859	47.3121	47.4377	47.5632	47.6448	47.7264	47.8067	47.8797	47.9528	48.0246	48.0933	48.1619	48.2277	48.2899	48.352	48.4102	48.4684	48.5266	48.5829	48.6357	48.6885	48.7413	48.7941	48.8411	48.8873	48.9335	48.9802	49.0272	49.0679	49.1083	49.1503	49.1923	49.2344	49.2764	49.3119	49.3468	49.3818	49.4167	49.4516	49.4865	49.5214	49.5561
883	46.181	46.3347	46.4856	46.6314	46.7738	46.9146	47.0499	47.1847	47.3109	47.4364	47.5619	47.6435	47.7251	47.8054	47.8785	47.9515	48.0233	48.092	48.1607	48.2264	48.2887	48.3508	48.409	48.4671	48.5253	48.5816	48.6344	48.6872	48.74	48.7928	48.8398	48.886	48.9323	48.9789	49.0259	49.0667	49.1071	49.1491	49.1911	49.2332	49.2752	49.3107	49.3457	49.3806	49.4155	49.4504	49.4853	49.5202	49.555
884	46.1798	46.3335	46.4845	46.6302	46.7726	46.9134	47.0487	47.1835	47.3097	47.4352	47.5607	47.6423	47.7239	47.8042	47.8772	47.9503	48.0221	48.0907	48.1594	48.2252	48.2874	48.3495	48.4077	48.4659	48.5241	48.5804	48.6332	48.686	48.7388	48.7916	48.8386	48.8848	48.931	48.9777	49.0247	49.0655	49.1058	49.1479	49.1899	49.232	49.274	49.3095	49.3445	49.3794	49.4143	49.4492	49.4842	49.5191	49.5538
885	46.1787	46.3324	46.4833	46.6291	46.7714	46.9122	47.0475	47.1823	47.3085	47.434	47.5595	47.6411	47.7226	47.803	47.876	47.949	48.0208	48.0895	48.1582	48.2239	48.2862	48.3483	48.4065	48.4646	48.5228	48.5791	48.6319	48.6847	48.7375	48.7903	48.8373	48.8836	48.9298	48.9764	49.0235	49.0643	49.1046	49.1466	49.1887	49.2308	49.2728	49.3083	49.3433	49.3782	49.4131	49.4481	49.483	49.5179	49.5527
886	46.1775	46.3312	46.4821	46.6279	46.7702	46.911	47.0462	47.1811	47.3072	47.4327	47.5582	47.6398	47.7214	47.8017	47.8747	47.9478	48.0196	48.0882	48.1569	48.2227	48.2849	48.347	48.4052	48.4634	48.5216	48.5779	48.6307	48.6835	48.7363	48.7891	48.8361	48.8823	48.9286	48.9752	49.0222	49.063	49.1034	49.1454	49.1875	49.2295	49.2716	49.3071	49.3421	49.377	49.412	49.4469	49.4818	49.5168	49.5515
887	46.1764	46.3301	46.4809	46.6267	46.769	46.9098	47.045	47.1799	47.306	47.4315	47.557	47.6386	47.7201	47.8005	47.8735	47.9465	48.0183	48.087	48.1557	48.2214	48.2836	48.3458	48.4039	48.4621	48.5203	48.5766	48.6294	48.6822	48.735	48.7878	48.8348	48.8811	48.9273	48.974	49.021	49.0618	49.1022	49.1442	49.1863	49.2283	49.2704	49.3059	49.3409	49.3758	49.4108	49.4457	49.4807	49.5156	49.5504
888	46.1752	46.3289	46.4798	46.6255	46.7678	46.9086	47.0438	47.1787	47.3048	47.4303	47.5558	47.6373	47.7189	47.7992	47.8722	47.9453	48.0171	48.0857	48.1544	48.2202	48.2824	48.3445	48.4027	48.4609	48.519	48.5754	48.6282	48.681	48.7338	48.7866	48.8336	48.8798	48.9261	48.9727	49.0198	49.0606	49.1009	49.143	49.1851	49.2271	49.2692	49.3048	49.3397	49.3746	49.4096	49.4445	49.4795	49.5144	49.5492
889	46.1741	46.3277	46.4786	46.6243	46.7666	46.9074	47.0426	47.1774	47.3036	47.4291	47.5545	47.6361	47.7177	47.798	47.871	47.944	48.0158	48.0845	48.1531	48.2189	48.2811	48.3432	48.4014	48.4596	48.5178	48.5741	48.6269	48.6797	48.7325	48.7853	48.8324	48.8786	48.9248	48.9715	49.0185	49.0594	49.0997	49.1418	49.1838	49.2259	49.268	49.3036	49.3385	49.3735	49.4084	49.4434	49.4783	49.5133	49.548
890	46.1729	46.3266	46.4774	46.6231	46.7655	46.9062	47.0414	47.1762	47.3024	47.4278	47.5533	47.6349	47.7164	47.7967	47.8697	47.9428	48.0146	48.0832	48.1519	48.2176	48.2799	48.342	48.4002	48.4583	48.5165	48.5729	48.6257	48.6785	48.7313	48.7841	48.8311	48.8774	48.9236	48.9703	49.0173	49.0581	49.0985	49.1406	49.1826	49.2247	49.2668	49.3024	49.3373	49.3723	49.4072	49.4422	49.4772	49.5121	49.5469
891	46.1717	46.3254	46.4762	46.622	46.7643	46.905	47.0402	47.175	47.3011	47.4266	47.5521	47.6336	47.7152	47.7955	47.8685	47.9415	48.0133	48.082	48.1506	48.2164	48.2786	48.3407	48.3989	48.4571	48.5153	48.5716	48.6244	48.6772	48.73	48.7828	48.8299	48.8761	48.9224	48.969	49.0161	49.0569	49.0973	49.1393	49.1814	49.2235	49.2656	49.3012	49.3361	49.3711	49.4061	49.441	49.476	49.511	49.5457
892	46.1706	46.3242	46.4751	46.6208	46.7631	46.9038	47.039	47.1738	47.2999	47.4254	47.5508	47.6324	47.7139	47.7942	47.8672	47.9402	48.012	48.0807	48.1494	48.2151	48.2774	48.3395	48.3977	48.4558	48.514	48.5704	48.6232	48.676	48.7288	48.7816	48.8286	48.8749	48.9211	48.9678	49.0149	49.0557	49.0961	49.1381	49.1802	49.2223	49.2644	49.3	49.3349	49.3699	49.4049	49.4398	49.4748	49.5098	49.5446
893	46.1694	46.3231	46.4739	46.6196	46.7619	46.9026	47.0378	47.1726	47.2987	47.4241	47.5496	47.6311	47.7127	47.793	47.866	47.939	48.0108	48.0795	48.1481	48.2139	48.2761	48.3382	48.3964	48.4546	48.5128	48.5691	48.6219	48.6747	48.7275	48.7803	48.8274	48.8736	48.9199	48.9666	49.0136	49.0545	49.0948	49.1369	49.179	49.2211	49.2632	49.2988	49.3337	49.3687	49.4037	49.4387	49.4737	49.5086	49.5434
894	46.1683	46.3219	46.4727	46.6184	46.7607	46.9014	47.0366	47.1714	47.2975	47.4229	47.5484	47.6299	47.7114	47.7917	47.8647	47.9377	48.0095	48.0782	48.1469	48.2126	48.2748	48.337	48.3951	48.4533	48.5115	48.5678	48.6207	48.6735	48.7263	48.7791	48.8261	48.8724	48.9187	48.9653	49.0124	49.0532	49.0936	49.1357	49.1778	49.2199	49.262	49.2976	49.3326	49.3675	49.4025	49.4375	49.4725	49.5075	49.5423
895	46.1671	46.3208	46.4716	46.6172	46.7595	46.9002	47.0354	47.1701	47.2962	47.4217	47.5471	47.6287	47.7102	47.7905	47.8635	47.9365	48.0083	48.0769	48.1456	48.2114	48.2736	48.3357	48.3939	48.4521	48.5103	48.5666	48.6194	48.6722	48.725	48.7779	48.8249	48.8712	48.9174	48.9641	49.0112	49.052	49.0924	49.1345	49.1766	49.2187	49.2608	49.2964	49.3314	49.3664	49.4013	49.4363	49.4713	49.5063	49.5411
896	46.166	46.3196	46.4704	46.6161	46.7583	46.899	47.0342	47.1689	47.295	47.4205	47.5459	47.6274	47.709	47.7892	47.8622	47.9352	48.007	48.0757	48.1443	48.2101	48.2723	48.3344	48.3926	48.4508	48.509	48.5653	48.6182	48.671	48.7238	48.7766	48.8237	48.8699	48.9162	48.9629	49.0099	49.0508	49.0912	49.1332	49.1754	49.2175	49.2596	49.2952	49.3302	49.3652	49.4002	49.4352	49.4702	49.5051	49.54
897	46.1648	46.3184	46.4692	46.6149	46.7571	46.8978	47.033	47.1677	47.2938	47.4192	47.5447	47.6262	47.7077	47.788	47.861	47.934	48.0058	48.0744	48.1431	48.2088	48.2711	48.3332	48.3914	48.4496	48.5077	48.5641	48.6169	48.6697	48.7225	48.7754	48.8224	48.8687	48.9149	48.9616	49.0087	49.0495	49.09	49.132	49.1741	49.2163	49.2584	49.294	49.329	49.364	49.399	49.434	49.469	49.504	49.5388
898	46.1637	46.3173	46.468	46.6137	46.7559	46.8966	47.0318	47.1665	47.2926	47.418	47.5434	47.6249	47.7065	47.7868	47.8597	47.9327	48.0045	48.0732	48.1418	48.2076	48.2698	48.3319	48.3901	48.4483	48.5065	48.5628	48.6156	48.6685	48.7213	48.7741	48.8212	48.8674	48.9137	48.9604	49.0075	49.0483	49.0887	49.1308	49.1729	49.2151	49.2572	49.2928	49.3278	49.3628	49.3978	49.4328	49.4678	49.5028	49.5377
899	46.1625	46.3161	46.4669	46.6125	46.7547	46.8954	47.0306	47.1653	47.2914	47.4168	47.5422	47.6237	47.7052	47.7855	47.8585	47.9315	48.0033	48.0719	48.1406	48.2063	48.2685	48.3307	48.3889	48.447	48.5052	48.5616	48.6144	48.6672	48.72	48.7729	48.8199	48.8662	48.9125	48.9592	49.0062	49.0471	49.0875	49.1296	49.1717	49.2139	49.256	49.2916	49.3266	49.3616	49.3966	49.4316	49.4667	49.5017	49.5365
900	46.1614	46.3149	46.4657	46.6113	46.7536	46.8942	47.0293	47.1641	47.2901	47.4155	47.5409	47.6225	47.704	47.7843	47.8572	47.9302	48.002	48.0707	48.1393	48.2051	48.2673	48.3294	48.3876	48.4458	48.504	48.5603	48.6131	48.666	48.7188	48.7716	48.8187	48.865	48.9112	48.9579	49.005	49.0459	49.0863	49.1284	49.1705	49.2126	49.2548	49.2904	49.3254	49.3604	49.3954	49.4305	49.4655	49.5005	49.5353
901	46.1602	46.3138	46.4645	46.6101	46.7524	46.893	47.0281	47.1629	47.2889	47.4143	47.5397	47.6212	47.7027	47.783	47.856	47.929	48.0008	48.0694	48.1381	48.2038	48.266	48.3281	48.3863	48.4445	48.5027	48.5591	48.6119	48.6647	48.7175	48.7704	48.8174	48.8637	48.91	48.9567	49.0038	49.0446	49.0851	49.1272	49.1693	49.2114	49.2536	49.2892	49.3242	49.3592	49.3943	49.4293	49.4643	49.4993	49.5342
902	46.1591	46.3126	46.4633	46.609	46.7512	46.8918	47.0269	47.1616	47.2877	47.4131	47.5385	47.62	47.7015	47.7818	47.8548	47.9277	47.9995	48.0682	48.1368	48.2026	48.2648	48.3269	48.3851	48.4433	48.5015	48.5578	48.6106	48.6635	48.7163	48.7691	48.8162	48.8625	48.9088	48.9555	49.0025	49.0434	49.0838	49.1259	49.1681	49.2102	49.2524	49.288	49.323	49.3581	49.3931	49.4281	49.4632	49.4982	49.533
903	46.1579	46.3115	46.4622	46.6078	46.75	46.8906	47.0257	47.1604	47.2865	47.4119	47.5372	47.6188	47.7003	47.7805	47.8535	47.9265	47.9983	48.0669	48.1356	48.2013	48.2635	48.3256	48.3838	48.442	48.5002	48.5565	48.6094	48.6622	48.715	48.7679	48.8149	48.8612	48.9075	48.9542	49.0013	49.0422	49.0826	49.1247	49.1669	49.209	49.2512	49.2868	49.3218	49.3569	49.3919	49.4269	49.462	49.497	49.5319
904	46.1568	46.3103	46.461	46.6066	46.7488	46.8894	47.0245	47.1592	47.2853	47.4106	47.536	47.6175	47.699	47.7793	47.8523	47.9252	47.997	48.0657	48.1343	48.2	48.2623	48.3244	48.3826	48.4408	48.4989	48.5553	48.6081	48.661	48.7138	48.7666	48.8137	48.86	48.9063	48.953	49.0001	49.041	49.0814	49.1235	49.1657	49.2078	49.25	49.2856	49.3206	49.3557	49.3907	49.4258	49.4608	49.4959	49.5307
905	46.1556	46.3091	46.4598	46.6054	46.7476	46.8882	47.0233	47.158	47.284	47.4094	47.5348	47.6163	47.6978	47.778	47.851	47.924	47.9958	48.0644	48.133	48.1988	48.261	48.3231	48.3813	48.4395	48.4977	48.554	48.6069	48.6597	48.7125	48.7654	48.8125	48.8588	48.905	48.9518	48.9989	49.0397	49.0802	49.1223	49.1645	49.2066	49.2488	49.2844	49.3195	49.3545	49.3896	49.4246	49.4597	49.4947	49.5296
906	46.1545	46.308	46.4587	46.6042	46.7464	46.887	47.0221	47.1568	47.2828	47.4082	47.5335	47.615	47.6965	47.7768	47.8498	47.9227	47.9945	48.0631	48.1318	48.1975	48.2597	48.3219	48.3801	48.4382	48.4964	48.5528	48.6056	48.6585	48.7113	48.7641	48.8112	48.8575	48.9038	48.9505	48.9976	49.0385	49.079	49.1211	49.1632	49.2054	49.2476	49.2832	49.3183	49.3533	49.3884	49.4234	49.4585	49.4935	49.5284
907	46.1533	46.3068	46.4575	46.6031	46.7452	46.8858	47.0209	47.1556	47.2816	47.4069	47.5323	47.6138	47.6953	47.7755	47.8485	47.9215	47.9932	48.0619	48.1305	48.1963	48.2585	48.3206	48.3788	48.437	48.4952	48.5515	48.6044	48.6572	48.7101	48.7629	48.81	48.8563	48.9026	48.9493	48.9964	49.0373	49.0777	49.1199	49.162	49.2042	49.2464	49.282	49.3171	49.3521	49.3872	49.4223	49.4573	49.4924	49.5273
908	46.1522	46.3056	46.4563	46.6019	46.744	46.8846	47.0197	47.1544	47.2804	47.4057	47.5311	47.6126	47.6941	47.7743	47.8473	47.9202	47.992	48.0606	48.1293	48.195	48.2572	48.3193	48.3775	48.4357	48.4939	48.5503	48.6031	48.656	48.7088	48.7616	48.8087	48.855	48.9013	48.9481	48.9952	49.0361	49.0765	49.1186	49.1608	49.203	49.2452	49.2808	49.3159	49.3509	49.386	49.4211	49.4561	49.4912	49.5261
909	46.151	46.3045	46.4551	46.6007	46.7428	46.8834	47.0185	47.1531	47.2791	47.4045	47.5298	47.6113	47.6928	47.773	47.846	47.919	47.9907	48.0594	48.128	48.1938	48.256	48.3181	48.3763	48.4345	48.4927	48.549	48.6019	48.6547	48.7076	48.7604	48.8075	48.8538	48.9001	48.9468	48.9939	49.0348	49.0753	49.1174	49.1596	49.2018	49.244	49.2796	49.3147	49.3498	49.3848	49.4199	49.455	49.4901	49.525
910	46.1498	46.3033	46.454	46.5995	46.7416	46.8822	47.0173	47.1519	47.2779	47.4033	47.5286	47.6101	47.6916	47.7718	47.8448	47.9177	47.9895	48.0581	48.1268	48.1925	48.2547	48.3168	48.375	48.4332	48.4914	48.5478	48.6006	48.6535	48.7063	48.7592	48.8062	48.8525	48.8989	48.9456	48.9927	49.0336	49.0741	49.1162	49.1584	49.2006	49.2427	49.2784	49.3135	49.3486	49.3837	49.4187	49.4538	49.4889	49.5238
911	46.1487	46.3021	46.4528	46.5983	46.7405	46.881	47.0161	47.1507	47.2767	47.402	47.5274	47.6088	47.6903	47.7705	47.8435	47.9165	47.9882	48.0569	48.1255	48.1912	48.2535	48.3156	48.3738	48.432	48.4902	48.5465	48.5994	48.6522	48.7051	48.7579	48.805	48.8513	48.8976	48.9444	48.9915	49.0324	49.0728	49.115	49.1572	49.1994	49.2415	49.2772	49.3123	49.3474	49.3825	49.4176	49.4526	49.4877	49.5226
912	46.1475	46.301	46.4516	46.5971	46.7393	46.8798	47.0149	47.1495	47.2755	47.4008	47.5261	47.6076	47.6891	47.7693	47.8423	47.9152	47.987	48.0556	48.1243	48.19	48.2522	48.3143	48.3725	48.4307	48.4889	48.5453	48.5981	48.651	48.7038	48.7567	48.8038	48.8501	48.8964	48.9431	48.9902	49.0312	49.0716	49.1138	49.156	49.1982	49.2403	49.276	49.3111	49.3462	49.3813	49.4164	49.4515	49.4866	49.5215
913	46.1464	46.2998	46.4504	46.596	46.7381	46.8786	47.0137	47.1483	47.2743	47.3996	47.5249	47.6064	47.6878	47.7681	47.841	47.914	47.9857	48.0544	48.123	48.1887	48.2509	48.3131	48.3713	48.4294	48.4876	48.544	48.5969	48.6497	48.7026	48.7554	48.8025	48.8488	48.8951	48.9419	48.989	49.0299	49.0704	49.1126	49.1548	49.1969	49.2391	49.2748	49.3099	49.345	49.3801	49.4152	49.4503	49.4854	49.5203
914	46.1452	46.2987	46.4493	46.5948	46.7369	46.8774	47.0124	47.1471	47.273	47.3983	47.5237	47.6051	47.6866	47.7668	47.8398	47.9127	47.9845	48.0531	48.1217	48.1875	48.2497	48.3118	48.37	48.4282	48.4864	48.5427	48.5956	48.6485	48.7013	48.7542	48.8013	48.8476	48.8939	48.9407	48.9878	49.0287	49.0692	49.1113	49.1535	49.1957	49.2379	49.2736	49.3087	49.3438	49.3789	49.414	49.4491	49.4843	49.5192
915	46.1441	46.2975	46.4481	46.5936	46.7357	46.8762	47.0112	47.1459	47.2718	47.3971	47.5224	47.6039	47.6854	47.7656	47.8385	47.9115	47.9832	48.0518	48.1205	48.1862	48.2484	48.3105	48.3687	48.4269	48.4851	48.5415	48.5943	48.6472	48.7001	48.7529	48.8	48.8463	48.8927	48.9394	48.9866	49.0275	49.068	49.1101	49.1523	49.1945	49.2367	49.2724	49.3075	49.3427	49.3778	49.4129	49.448	49.4831	49.518
916	46.1429	46.2963	46.4469	46.5924	46.7345	46.875	47.01	47.1446	47.2706	47.3959	47.5212	47.6026	47.6841	47.7643	47.8373	47.9102	47.982	48.0506	48.1192	48.185	48.2472	48.3093	48.3675	48.4257	48.4839	48.5402	48.5931	48.646	48.6988	48.7517	48.7988	48.8451	48.8914	48.9382	48.9853	49.0263	49.0667	49.1089	49.1511	49.1933	49.2355	49.2712	49.3064	49.3415	49.3766	49.4117	49.4468	49.4819	49.5169
917	46.1418	46.2952	46.4458	46.5912	46.7333	46.8738	47.0088	47.1434	47.2694	47.3947	47.5199	47.6014	47.6829	47.7631	47.836	47.909	47.9807	48.0493	48.118	48.1837	48.2459	48.308	48.3662	48.4244	48.4826	48.539	48.5918	48.6447	48.6976	48.7504	48.7975	48.8439	48.8902	48.937	48.9841	49.025	49.0655	49.1077	49.1499	49.1921	49.2343	49.27	49.3052	49.3403	49.3754	49.4105	49.4456	49.4808	49.5157
918	46.1406	46.294	46.4446	46.5901	46.7321	46.8726	47.0076	47.1422	47.2682	47.3934	47.5187	47.6002	47.6816	47.7618	47.8348	47.9077	47.9795	48.0481	48.1167	48.1825	48.2447	48.3068	48.365	48.4232	48.4814	48.5377	48.5906	48.6435	48.6963	48.7492	48.7963	48.8426	48.889	48.9357	48.9829	49.0238	49.0643	49.1065	49.1487	49.1909	49.2331	49.2688	49.304	49.3391	49.3742	49.4094	49.4445	49.4796	49.5146
919	46.1395	46.2928	46.4434	46.5889	46.7309	46.8714	47.0064	47.141	47.2669	47.3922	47.5175	47.5989	47.6804	47.7606	47.8335	47.9065	47.9782	48.0468	48.1155	48.1812	48.2434	48.3055	48.3637	48.4219	48.4801	48.5365	48.5893	48.6422	48.6951	48.7479	48.795	48.8414	48.8877	48.9345	48.9816	49.0226	49.0631	49.1053	49.1475	49.1897	49.2319	49.2676	49.3028	49.3379	49.373	49.4082	49.4433	49.4784	49.5134
920	46.1383	46.2917	46.4422	46.5877	46.7297	46.8702	47.0052	47.1398	47.2657	47.391	47.5162	47.5977	47.6791	47.7593	47.8323	47.9052	47.977	48.0456	48.1142	48.1799	48.2421	48.3042	48.3625	48.4207	48.4789	48.5352	48.5881	48.6409	48.6938	48.7467	48.7938	48.8401	48.8865	48.9333	48.9804	49.0213	49.0619	49.104	49.1463	49.1885	49.2307	49.2665	49.3016	49.3367	49.3719	49.407	49.4421	49.4773	49.5122
921	46.1372	46.2905	46.4411	46.5865	46.7286	46.869	47.004	47.1386	47.2645	47.3897	47.515	47.5965	47.6779	47.7581	47.831	47.904	47.9757	48.0443	48.1129	48.1787	48.2409	48.303	48.3612	48.4194	48.4776	48.534	48.5868	48.6397	48.6926	48.7454	48.7926	48.8389	48.8852	48.932	48.9792	49.0201	49.0606	49.1028	49.1451	49.1873	49.2295	49.2653	49.3004	49.3355	49.3707	49.4058	49.441	49.4761	49.5111
922	46.136	46.2894	46.4399	46.5853	46.7274	46.8678	47.0028	47.1373	47.2633	47.3885	47.5138	47.5952	47.6767	47.7568	47.8298	47.9027	47.9744	48.0431	48.1117	48.1774	48.2396	48.3017	48.3599	48.4181	48.4763	48.5327	48.5856	48.6384	48.6913	48.7442	48.7913	48.8377	48.884	48.9308	48.9779	49.0189	49.0594	49.1016	49.1438	49.1861	49.2283	49.2641	49.2992	49.3344	49.3695	49.4047	49.4398	49.475	49.5099
923	46.1349	46.2882	46.4387	46.5841	46.7262	46.8666	47.0016	47.1361	47.262	47.3873	47.5125	47.594	47.6754	47.7556	47.8285	47.9015	47.9732	48.0418	48.1104	48.1762	48.2384	48.3005	48.3587	48.4169	48.4751	48.5315	48.5843	48.6372	48.6901	48.7429	48.7901	48.8364	48.8828	48.9296	48.9767	49.0177	49.0582	49.1004	49.1426	49.1849	49.2271	49.2629	49.298	49.3332	49.3683	49.4035	49.4386	49.4738	49.5088
924	46.1337	46.287	46.4375	46.583	46.725	46.8654	47.0004	47.1349	47.2608	47.3861	47.5113	47.5927	47.6742	47.7543	47.8273	47.9002	47.9719	48.0406	48.1092	48.1749	48.2371	48.2992	48.3574	48.4156	48.4738	48.5302	48.5831	48.6359	48.6888	48.7417	48.7888	48.8352	48.8815	48.9283	48.9755	49.0164	49.057	49.0992	49.1414	49.1837	49.2259	49.2617	49.2968	49.332	49.3672	49.4023	49.4375	49.4726	49.5076
925	46.1326	46.2859	46.4364	46.5818	46.7238	46.8642	46.9992	47.1337	47.2596	47.3848	47.5101	47.5915	47.6729	47.7531	47.826	47.899	47.9707	48.0393	48.1079	48.1737	48.2359	48.298	48.3562	48.4144	48.4726	48.5289	48.5818	48.6347	48.6876	48.7404	48.7876	48.8339	48.8803	48.9271	48.9742	49.0152	49.0557	49.098	49.1402	49.1825	49.2247	49.2605	49.2956	49.3308	49.366	49.4011	49.4363	49.4715	49.5065
926	46.1314	46.2847	46.4352	46.5806	46.7226	46.863	46.998	47.1325	47.2584	47.3836	47.5088	47.5903	47.6717	47.7519	47.8248	47.8977	47.9694	48.038	48.1067	48.1724	48.2346	48.2967	48.3549	48.4131	48.4713	48.5277	48.5806	48.6334	48.6863	48.7392	48.7863	48.8327	48.8791	48.9259	48.973	49.014	49.0545	49.0967	49.139	49.1812	49.2235	49.2593	49.2944	49.3296	49.3648	49.4	49.4351	49.4703	49.5053
927	46.1302	46.2835	46.434	46.5794	46.7214	46.8618	46.9968	47.1313	47.2572	47.3824	47.5076	47.589	47.6704	47.7506	47.8235	47.8965	47.9682	48.0368	48.1054	48.1711	48.2333	48.2954	48.3537	48.4119	48.4701	48.5264	48.5793	48.6322	48.6851	48.738	48.7851	48.8315	48.8778	48.9246	48.9718	49.0128	49.0533	49.0955	49.1378	49.18	49.2223	49.2581	49.2933	49.3284	49.3636	49.3988	49.434	49.4692	49.5042
928	46.1291	46.2824	46.4329	46.5782	46.7202	46.8606	46.9956	47.1301	47.2559	47.3811	47.5064	47.5878	47.6692	47.7494	47.8223	47.8952	47.9669	48.0355	48.1042	48.1699	48.2321	48.2942	48.3524	48.4106	48.4688	48.5252	48.5781	48.6309	48.6838	48.7367	48.7839	48.8302	48.8766	48.9234	48.9706	49.0115	49.0521	49.0943	49.1366	49.1788	49.2211	49.2569	49.2921	49.3272	49.3624	49.3976	49.4328	49.468	49.503
929	46.1279	46.2812	46.4317	46.5771	46.719	46.8594	46.9943	47.1288	47.2547	47.3799	47.5051	47.5865	47.668	47.7481	47.821	47.894	47.9657	48.0343	48.1029	48.1686	48.2308	48.2929	48.3511	48.4093	48.4676	48.5239	48.5768	48.6297	48.6826	48.7355	48.7826	48.829	48.8754	48.9222	48.9693	49.0103	49.0509	49.0931	49.1354	49.1776	49.2199	49.2557	49.2909	49.3261	49.3613	49.3965	49.4316	49.4668	49.5019
930	46.1268	46.2801	46.4305	46.5759	46.7178	46.8582	46.9931	47.1276	47.2535	47.3787	47.5039	47.5853	47.6667	47.7469	47.8198	47.8927	47.9644	48.033	48.1016	48.1674	48.2296	48.2917	48.3499	48.4081	48.4663	48.5227	48.5756	48.6284	48.6813	48.7342	48.7814	48.8277	48.8741	48.9209	48.9681	49.0091	49.0496	49.0919	49.1341	49.1764	49.2187	49.2545	49.2897	49.3249	49.3601	49.3953	49.4305	49.4657	49.5007
931	46.1256	46.2789	46.4293	46.5747	46.7166	46.8571	46.9919	47.1264	47.2523	47.3775	47.5027	47.5841	47.6655	47.7456	47.8185	47.8914	47.9632	48.0318	48.1004	48.1661	48.2283	48.2904	48.3486	48.4068	48.465	48.5214	48.5743	48.6272	48.6801	48.733	48.7801	48.8265	48.8729	48.9197	48.9669	49.0079	49.0484	49.0907	49.1329	49.1752	49.2175	49.2533	49.2885	49.3237	49.3589	49.3941	49.4293	49.4645	49.4995
932	46.1245	46.2777	46.4282	46.5735	46.7155	46.8559	46.9907	47.1252	47.251	47.3762	47.5014	47.5828	47.6642	47.7444	47.8173	47.8902	47.9619	48.0305	48.0991	48.1649	48.2271	48.2892	48.3474	48.4056	48.4638	48.5202	48.573	48.6259	48.6788	48.7317	48.7789	48.8253	48.8716	48.9185	48.9656	49.0066	49.0472	49.0894	49.1317	49.174	49.2163	49.2521	49.2873	49.3225	49.3577	49.3929	49.4281	49.4634	49.4984
933	46.1233	46.2766	46.427	46.5723	46.7143	46.8547	46.9895	47.124	47.2498	47.375	47.5002	47.5816	47.663	47.7431	47.816	47.8889	47.9607	48.0293	48.0979	48.1636	48.2258	48.2879	48.3461	48.4043	48.4625	48.5189	48.5718	48.6247	48.6776	48.7305	48.7776	48.824	48.8704	48.9172	48.9644	49.0054	49.046	49.0882	49.1305	49.1728	49.2151	49.2509	49.2861	49.3213	49.3565	49.3918	49.427	49.4622	49.4972
934	46.1222	46.2754	46.4258	46.5711	46.7131	46.8535	46.9883	47.1228	47.2486	47.3738	47.4989	47.5803	47.6617	47.7419	47.8148	47.8877	47.9594	48.028	48.0966	48.1623	48.2245	48.2866	48.3449	48.4031	48.4613	48.5176	48.5705	48.6234	48.6763	48.7292	48.7764	48.8228	48.8692	48.916	48.9632	49.0042	49.0448	49.087	49.1293	49.1716	49.2139	49.2497	49.2849	49.3201	49.3554	49.3906	49.4258	49.461	49.4961
935	46.121	46.2742	46.4247	46.57	46.7119	46.8523	46.9871	47.1216	47.2474	47.3725	47.4977	47.5791	47.6605	47.7406	47.8135	47.8864	47.9581	48.0268	48.0954	48.1611	48.2233	48.2854	48.3436	48.4018	48.46	48.5164	48.5693	48.6222	48.6751	48.728	48.7751	48.8215	48.8679	48.9148	48.9619	49.003	49.0435	49.0858	49.1281	49.1704	49.2127	49.2485	49.2837	49.319	49.3542	49.3894	49.4246	49.4599	49.4949
936	46.1199	46.2731	46.4235	46.5688	46.7107	46.8511	46.9859	47.1203	47.2462	47.3713	47.4965	47.5779	47.6593	47.7394	47.8123	47.8852	47.9569	48.0255	48.0941	48.1598	48.222	48.2841	48.3423	48.4005	48.4588	48.5151	48.568	48.6209	48.6738	48.7267	48.7739	48.8203	48.8667	48.9135	48.9607	49.0017	49.0423	49.0846	49.1269	49.1692	49.2115	49.2473	49.2825	49.3178	49.353	49.3882	49.4235	49.4587	49.4938
937	46.1187	46.2719	46.4223	46.5676	46.7095	46.8499	46.9847	47.1191	47.2449	47.3701	47.4952	47.5766	47.658	47.7381	47.811	47.8839	47.9556	48.0242	48.0928	48.1586	48.2208	48.2829	48.3411	48.3993	48.4575	48.5139	48.5668	48.6197	48.6726	48.7255	48.7727	48.8191	48.8655	48.9123	48.9595	49.0005	49.0411	49.0834	49.1257	49.168	49.2103	49.2461	49.2813	49.3166	49.3518	49.3871	49.4223	49.4575	49.4926
938	46.1176	46.2707	46.4211	46.5664	46.7083	46.8487	46.9835	47.1179	47.2437	47.3689	47.494	47.5754	47.6568	47.7369	47.8098	47.8827	47.9544	48.023	48.0916	48.1573	48.2195	48.2816	48.3398	48.398	48.4562	48.5126	48.5655	48.6184	48.6713	48.7242	48.7714	48.8178	48.8642	48.911	48.9582	48.9993	49.0399	49.0821	49.1245	49.1668	49.2091	49.2449	49.2802	49.3154	49.3506	49.3859	49.4211	49.4564	49.4915
939	46.1164	46.2696	46.42	46.5652	46.7071	46.8475	46.9823	47.1167	47.2425	47.3676	47.4928	47.5741	47.6555	47.7357	47.8085	47.8814	47.9531	48.0217	48.0903	48.1561	48.2183	48.2804	48.3386	48.3968	48.455	48.5114	48.5643	48.6172	48.6701	48.723	48.7702	48.8166	48.863	48.9098	48.957	48.998	49.0386	49.0809	49.1232	49.1656	49.2079	49.2437	49.279	49.3142	49.3495	49.3847	49.42	49.4552	49.4903
940	46.1153	46.2684	46.4188	46.5641	46.7059	46.8463	46.9811	47.1155	47.2413	47.3664	47.4915	47.5729	47.6543	47.7344	47.8073	47.8802	47.9519	48.0205	48.0891	48.1548	48.217	48.2791	48.3373	48.3955	48.4537	48.5101	48.563	48.6159	48.6688	48.7217	48.7689	48.8153	48.8617	48.9086	48.9558	48.9968	49.0374	49.0797	49.122	49.1643	49.2067	49.2425	49.2778	49.313	49.3483	49.3835	49.4188	49.4541	49.4892
941	46.1141	46.2673	46.4176	46.5629	46.7047	46.8451	46.9799	47.1143	47.2401	47.3652	47.4903	47.5717	47.653	47.7332	47.806	47.8789	47.9506	48.0192	48.0878	48.1535	48.2157	48.2778	48.3361	48.3943	48.4525	48.5089	48.5618	48.6147	48.6676	48.7205	48.7677	48.8141	48.8605	48.9073	48.9546	48.9956	49.0362	49.0785	49.1208	49.1631	49.2055	49.2413	49.2766	49.3118	49.3471	49.3824	49.4176	49.4529	49.488
942	46.113	46.2661	46.4164	46.5617	46.7035	46.8439	46.9787	47.1131	47.2388	47.3639	47.4891	47.5704	47.6518	47.7319	47.8048	47.8777	47.9494	48.018	48.0866	48.1523	48.2145	48.2766	48.3348	48.393	48.4512	48.5076	48.5605	48.6134	48.6663	48.7193	48.7664	48.8129	48.8593	48.9061	48.9533	48.9944	49.035	49.0773	49.1196	49.1619	49.2043	49.2401	49.2754	49.3107	49.3459	49.3812	49.4165	49.4517	49.4868
943	46.1118	46.2649	46.4153	46.5605	46.7024	46.8427	46.9774	47.1118	47.2376	47.3627	47.4878	47.5692	47.6506	47.7307	47.8035	47.8764	47.9481	48.0167	48.0853	48.151	48.2132	48.2753	48.3335	48.3918	48.45	48.5064	48.5593	48.6122	48.6651	48.718	48.7652	48.8116	48.858	48.9049	48.9521	48.9931	49.0338	49.0761	49.1184	49.1607	49.2031	49.2389	49.2742	49.3095	49.3448	49.38	49.4153	49.4506	49.4857
944	46.1107	46.2638	46.4141	46.5593	46.7012	46.8415	46.9762	47.1106	47.2364	47.3615	47.4866	47.568	47.6493	47.7294	47.8023	47.8752	47.9469	48.0155	48.0841	48.1498	48.212	48.2741	48.3323	48.3905	48.4487	48.5051	48.558	48.6109	48.6638	48.7168	48.764	48.8104	48.8568	48.9036	48.9509	48.9919	49.0325	49.0748	49.1172	49.1595	49.2019	49.2377	49.273	49.3083	49.3436	49.3789	49.4141	49.4494	49.4845
945	46.1095	46.2626	46.4129	46.5581	46.7	46.8403	46.975	47.1094	47.2352	47.3603	47.4854	47.5667	47.6481	47.7282	47.8011	47.8739	47.9456	48.0142	48.0828	48.1485	48.2107	48.2728	48.331	48.3892	48.4475	48.5038	48.5568	48.6097	48.6626	48.7155	48.7627	48.8091	48.8556	48.9024	48.9496	48.9907	49.0313	49.0736	49.116	49.1583	49.2007	49.2365	49.2718	49.3071	49.3424	49.3777	49.413	49.4483	49.4834
946	46.1083	46.2614	46.4118	46.557	46.6988	46.8391	46.9738	47.1082	47.2339	47.359	47.4841	47.5655	47.6468	47.7269	47.7998	47.8727	47.9444	48.013	48.0815	48.1473	48.2095	48.2715	48.3298	48.388	48.4462	48.5026	48.5555	48.6084	48.6613	48.7143	48.7615	48.8079	48.8543	48.9012	48.9484	48.9895	49.0301	49.0724	49.1148	49.1571	49.1994	49.2353	49.2706	49.3059	49.3412	49.3765	49.4118	49.4471	49.4822
947	46.1072	46.2603	46.4106	46.5558	46.6976	46.8379	46.9726	47.107	47.2327	47.3578	47.4829	47.5642	47.6456	47.7257	47.7986	47.8714	47.9431	48.0117	48.0803	48.146	48.2082	48.2703	48.3285	48.3867	48.4449	48.5013	48.5543	48.6072	48.6601	48.713	48.7602	48.8067	48.8531	48.8999	48.9472	48.9882	49.0289	49.0712	49.1135	49.1559	49.1982	49.2341	49.2694	49.3047	49.34	49.3753	49.4106	49.4459	49.4811
948	46.106	46.2591	46.4094	46.5546	46.6964	46.8367	46.9714	47.1058	47.2315	47.3566	47.4817	47.563	47.6443	47.7244	47.7973	47.8702	47.9419	48.0104	48.079	48.1447	48.2069	48.269	48.3273	48.3855	48.4437	48.5001	48.553	48.6059	48.6588	48.7118	48.759	48.8054	48.8518	48.8987	48.9459	48.987	49.0277	49.07	49.1123	49.1547	49.197	49.2329	49.2682	49.3036	49.3389	49.3742	49.4095	49.4448	49.4799
949	46.1049	46.258	46.4082	46.5534	46.6952	46.8355	46.9702	47.1045	47.2303	47.3553	47.4804	47.5618	47.6431	47.7232	47.7961	47.8689	47.9406	48.0092	48.0778	48.1435	48.2057	48.2678	48.326	48.3842	48.4424	48.4988	48.5518	48.6047	48.6576	48.7105	48.7577	48.8042	48.8506	48.8975	48.9447	48.9858	49.0264	49.0688	49.1111	49.1535	49.1958	49.2317	49.2671	49.3024	49.3377	49.373	49.4083	49.4436	49.4788
950	46.1037	46.2568	46.4071	46.5522	46.694	46.8343	46.969	47.1033	47.2291	47.3541	47.4792	47.5605	47.6419	47.7219	47.7948	47.8677	47.9393	48.0079	48.0765	48.1422	48.2044	48.2665	48.3247	48.383	48.4412	48.4976	48.5505	48.6034	48.6564	48.7093	48.7565	48.8029	48.8494	48.8962	48.9435	48.9846	49.0252	49.0675	49.1099	49.1523	49.1946	49.2305	49.2659	49.3012	49.3365	49.3718	49.4071	49.4425	49.4776
951	46.1027	46.2558	46.406	46.5512	46.693	46.8332	46.9679	47.1023	47.228	47.353	47.4781	47.5594	47.6407	47.7208	47.7937	47.8666	47.9382	48.0068	48.0754	48.1411	48.2033	48.2654	48.3236	48.3818	48.4401	48.4964	48.5494	48.6023	48.6552	48.7082	48.7554	48.8018	48.8483	48.8951	48.9424	48.9835	49.0241	49.0664	49.1088	49.1512	49.1936	49.2295	49.2648	49.3001	49.3354	49.3708	49.4061	49.4414	49.4766
952	46.1018	46.2548	46.4051	46.5502	46.692	46.8322	46.9669	47.1013	47.227	47.352	47.4771	47.5584	47.6397	47.7198	47.7927	47.8655	47.9372	48.0058	48.0744	48.1401	48.2023	48.2644	48.3226	48.3808	48.439	48.4954	48.5483	48.6013	48.6542	48.7071	48.7543	48.8008	48.8472	48.8941	48.9413	48.9824	49.0231	49.0654	49.1078	49.1502	49.1925	49.2285	49.2638	49.2991	49.3344	49.3698	49.4051	49.4404	49.4756
953	46.1008	46.2539	46.4041	46.5493	46.691	46.8312	46.966	47.1003	47.226	47.351	47.4761	47.5574	47.6387	47.7188	47.7916	47.8645	47.9362	48.0048	48.0733	48.139	48.2012	48.2633	48.3215	48.3798	48.438	48.4944	48.5473	48.6002	48.6532	48.7061	48.7533	48.7998	48.8462	48.8931	48.9403	48.9814	49.0221	49.0644	49.1068	49.1492	49.1915	49.2275	49.2628	49.2981	49.3334	49.3688	49.4041	49.4394	49.4746
954	46.0999	46.2529	46.4031	46.5483	46.6901	46.8303	46.965	47.0993	47.225	47.35	47.4751	47.5564	47.6377	47.7178	47.7906	47.8635	47.9351	48.0037	48.0723	48.138	48.2002	48.2623	48.3205	48.3787	48.4369	48.4933	48.5463	48.5992	48.6521	48.7051	48.7523	48.7987	48.8452	48.8921	48.9393	48.9804	49.021	49.0634	49.1058	49.1481	49.1905	49.2264	49.2618	49.2971	49.3324	49.3678	49.4031	49.4384	49.4736
955	46.099	46.252	46.4022	46.5473	46.6891	46.8293	46.964	47.0983	47.224	47.349	47.474	47.5554	47.6367	47.7167	47.7896	47.8625	47.9341	48.0027	48.0713	48.137	48.1992	48.2613	48.3195	48.3777	48.4359	48.4923	48.5452	48.5982	48.6511	48.704	48.7513	48.7977	48.8441	48.891	48.9383	48.9794	49.02	49.0624	49.1048	49.1471	49.1895	49.2254	49.2608	49.2961	49.3315	49.3668	49.4021	49.4375	49.4726
956	46.098	46.251	46.4012	46.5464	46.6881	46.8283	46.963	47.0973	47.223	47.348	47.473	47.5543	47.6357	47.7157	47.7886	47.8614	47.9331	48.0017	48.0702	48.1359	48.1981	48.2602	48.3184	48.3767	48.4349	48.4913	48.5442	48.5971	48.6501	48.703	48.7502	48.7967	48.8431	48.89	48.9373	48.9783	49.019	49.0614	49.1037	49.1461	49.1885	49.2244	49.2598	49.2951	49.3305	49.3658	49.4011	49.4365	49.4717
957	46.0971	46.2501	46.4003	46.5454	46.6871	46.8273	46.962	47.0963	47.222	47.347	47.472	47.5533	47.6346	47.7147	47.7876	47.8604	47.9321	48.0006	48.0692	48.1349	48.1971	48.2592	48.3174	48.3756	48.4338	48.4902	48.5432	48.5961	48.649	48.702	48.7492	48.7956	48.8421	48.889	48.9362	48.9773	49.018	49.0603	49.1027	49.1451	49.1875	49.2234	49.2588	49.2941	49.3295	49.3648	49.4002	49.4355	49.4707
958	46.0961	46.2491	46.3993	46.5444	46.6862	46.8264	46.961	47.0953	47.221	47.346	47.471	47.5523	47.6336	47.7137	47.7865	47.8594	47.931	47.9996	48.0682	48.1339	48.1961	48.2582	48.3164	48.3746	48.4328	48.4892	48.5421	48.5951	48.648	48.7009	48.7482	48.7946	48.8411	48.8879	48.9352	48.9763	49.017	49.0593	49.1017	49.1441	49.1865	49.2224	49.2578	49.2931	49.3285	49.3638	49.3992	49.4345	49.4697
959	46.0952	46.2482	46.3984	46.5435	46.6852	46.8254	46.96	47.0943	47.22	47.345	47.47	47.5513	47.6326	47.7127	47.7855	47.8584	47.93	47.9986	48.0671	48.1328	48.195	48.2571	48.3153	48.3736	48.4318	48.4882	48.5411	48.594	48.647	48.6999	48.7471	48.7936	48.84	48.8869	48.9342	48.9753	49.0159	49.0583	49.1007	49.1431	49.1855	49.2214	49.2568	49.2921	49.3275	49.3628	49.3982	49.4335	49.4687
960	46.0943	46.2472	46.3974	46.5425	46.6842	46.8244	46.9591	47.0933	47.219	47.344	47.469	47.5503	47.6316	47.7116	47.7845	47.8573	47.929	47.9976	48.0661	48.1318	48.194	48.2561	48.3143	48.3725	48.4307	48.4871	48.5401	48.593	48.6459	48.6989	48.7461	48.7925	48.839	48.8859	48.9332	48.9743	49.0149	49.0573	49.0997	49.1421	49.1845	49.2204	49.2558	49.2911	49.3265	49.3618	49.3972	49.4325	49.4677
961	46.0933	46.2463	46.3965	46.5415	46.6833	46.8234	46.9581	47.0923	47.218	47.343	47.468	47.5493	47.6306	47.7106	47.7835	47.8563	47.928	47.9965	48.0651	48.1308	48.193	48.2551	48.3133	48.3715	48.4297	48.4861	48.539	48.592	48.6449	48.6978	48.7451	48.7915	48.838	48.8849	48.9321	48.9732	49.0139	49.0563	49.0987	49.1411	49.1835	49.2194	49.2548	49.2901	49.3255	49.3608	49.3962	49.4316	49.4668
962	46.0924	46.2453	46.3955	46.5406	46.6823	46.8224	46.9571	47.0913	47.217	47.342	47.467	47.5483	47.6296	47.7096	47.7824	47.8553	47.9269	47.9955	48.0641	48.1297	48.1919	48.254	48.3122	48.3704	48.4287	48.4851	48.538	48.5909	48.6439	48.6968	48.744	48.7905	48.8369	48.8838	48.9311	48.9722	49.0129	49.0553	49.0977	49.14	49.1824	49.2184	49.2538	49.2891	49.3245	49.3599	49.3952	49.4306	49.4658
963	46.0914	46.2444	46.3945	46.5396	46.6813	46.8215	46.9561	47.0903	47.216	47.341	47.466	47.5473	47.6285	47.7086	47.7814	47.8543	47.9259	47.9945	48.063	48.1287	48.1909	48.253	48.3112	48.3694	48.4276	48.484	48.537	48.5899	48.6428	48.6958	48.743	48.7895	48.8359	48.8828	48.9301	48.9712	49.0119	49.0542	49.0966	49.139	49.1814	49.2174	49.2528	49.2881	49.3235	49.3589	49.3942	49.4296	49.4648
964	46.0905	46.2434	46.3936	46.5386	46.6803	46.8205	46.9551	47.0894	47.215	47.34	47.465	47.5462	47.6275	47.7076	47.7804	47.8532	47.9249	47.9934	48.062	48.1277	48.1899	48.2519	48.3102	48.3684	48.4266	48.483	48.5359	48.5889	48.6418	48.6947	48.742	48.7884	48.8349	48.8818	48.9291	48.9702	49.0109	49.0532	49.0956	49.138	49.1804	49.2164	49.2518	49.2871	49.3225	49.3579	49.3932	49.4286	49.4638
965	46.0896	46.2425	46.3926	46.5377	46.6794	46.8195	46.9541	47.0884	47.214	47.339	47.4639	47.5452	47.6265	47.7065	47.7794	47.8522	47.9238	47.9924	48.061	48.1267	48.1888	48.2509	48.3091	48.3673	48.4256	48.482	48.5349	48.5878	48.6408	48.6937	48.7409	48.7874	48.8339	48.8808	48.928	48.9691	49.0098	49.0522	49.0946	49.137	49.1794	49.2154	49.2508	49.2861	49.3215	49.3569	49.3922	49.4276	49.4628
966	46.0886	46.2415	46.3917	46.5367	46.6784	46.8185	46.9531	47.0874	47.213	47.338	47.4629	47.5442	47.6255	47.7055	47.7784	47.8512	47.9228	47.9914	48.0599	48.1256	48.1878	48.2499	48.3081	48.3663	48.4245	48.4809	48.5339	48.5868	48.6397	48.6927	48.7399	48.7864	48.8328	48.8797	48.927	48.9681	49.0088	49.0512	49.0936	49.136	49.1784	49.2144	49.2498	49.2851	49.3205	49.3559	49.3913	49.4266	49.4619
967	46.0877	46.2406	46.3907	46.5358	46.6774	46.8175	46.9522	47.0864	47.212	47.337	47.4619	47.5432	47.6245	47.7045	47.7773	47.8502	47.9218	47.9903	48.0589	48.1246	48.1868	48.2488	48.3071	48.3653	48.4235	48.4799	48.5328	48.5858	48.6387	48.6916	48.7389	48.7853	48.8318	48.8787	48.926	48.9671	49.0078	49.0502	49.0926	49.135	49.1774	49.2134	49.2488	49.2841	49.3195	49.3549	49.3903	49.4257	49.4609
968	46.0867	46.2396	46.3898	46.5348	46.6765	46.8166	46.9512	47.0854	47.211	47.336	47.4609	47.5422	47.6235	47.7035	47.7763	47.8491	47.9208	47.9893	48.0579	48.1236	48.1857	48.2478	48.306	48.3642	48.4225	48.4789	48.5318	48.5847	48.6377	48.6906	48.7378	48.7843	48.8308	48.8777	48.925	48.9661	49.0068	49.0491	49.0916	49.134	49.1764	49.2124	49.2477	49.2831	49.3185	49.3539	49.3893	49.4247	49.4599
969	46.0858	46.2387	46.3888	46.5338	46.6755	46.8156	46.9502	47.0844	47.21	47.335	47.4599	47.5412	47.6224	47.7025	47.7753	47.8481	47.9197	47.9883	48.0568	48.1225	48.1847	48.2468	48.305	48.3632	48.4214	48.4778	48.5308	48.5837	48.6366	48.6896	48.7368	48.7833	48.8298	48.8767	48.9239	48.9651	49.0058	49.0481	49.0905	49.133	49.1754	49.2114	49.2467	49.2821	49.3175	49.3529	49.3883	49.4237	49.4589
970	46.0849	46.2377	46.3878	46.5329	46.6745	46.8146	46.9492	47.0834	47.209	47.334	47.4589	47.5402	47.6214	47.7014	47.7743	47.8471	47.9187	47.9873	48.0558	48.1215	48.1837	48.2457	48.304	48.3622	48.4204	48.4768	48.5297	48.5827	48.6356	48.6885	48.7358	48.7823	48.8287	48.8756	48.9229	48.964	49.0047	49.0471	49.0895	49.132	49.1744	49.2104	49.2457	49.2811	49.3165	49.3519	49.3873	49.4227	49.4579
971	46.0839	46.2368	46.3869	46.5319	46.6735	46.8136	46.9482	47.0824	47.208	47.3329	47.4579	47.5391	47.6204	47.7004	47.7732	47.8461	47.9177	47.9862	48.0548	48.1205	48.1826	48.2447	48.3029	48.3611	48.4193	48.4757	48.5287	48.5816	48.6346	48.6875	48.7348	48.7812	48.8277	48.8746	48.9219	48.963	49.0037	49.0461	49.0885	49.1309	49.1734	49.2093	49.2447	49.2801	49.3155	49.3509	49.3863	49.4217	49.457
972	46.083	46.2358	46.3859	46.5309	46.6726	46.8126	46.9472	47.0814	47.207	47.3319	47.4569	47.5381	47.6194	47.6994	47.7722	47.845	47.9167	47.9852	48.0537	48.1194	48.1816	48.2437	48.3019	48.3601	48.4183	48.4747	48.5277	48.5806	48.6335	48.6865	48.7337	48.7802	48.8267	48.8736	48.9209	48.962	49.0027	49.0451	49.0875	49.1299	49.1724	49.2083	49.2437	49.2791	49.3145	49.3499	49.3853	49.4207	49.456
973	46.082	46.2349	46.385	46.53	46.6716	46.8117	46.9462	47.0804	47.206	47.3309	47.4559	47.5371	47.6184	47.6984	47.7712	47.844	47.9156	47.9842	48.0527	48.1184	48.1806	48.2426	48.3009	48.3591	48.4173	48.4737	48.5266	48.5796	48.6325	48.6854	48.7327	48.7792	48.8256	48.8726	48.9198	48.961	49.0017	49.0441	49.0865	49.1289	49.1713	49.2073	49.2427	49.2781	49.3135	49.3489	49.3843	49.4198	49.455
974	46.0811	46.234	46.384	46.529	46.6706	46.8107	46.9453	47.0794	47.205	47.3299	47.4549	47.5361	47.6174	47.6974	47.7702	47.843	47.9146	47.9831	48.0517	48.1174	48.1795	48.2416	48.2998	48.358	48.4162	48.4726	48.5256	48.5785	48.6315	48.6844	48.7317	48.7781	48.8246	48.8715	48.9188	48.9599	49.0007	49.043	49.0855	49.1279	49.1703	49.2063	49.2417	49.2771	49.3125	49.348	49.3834	49.4188	49.454
975	46.0802	46.233	46.3831	46.528	46.6697	46.8097	46.9443	47.0784	47.204	47.3289	47.4538	47.5351	47.6163	47.6963	47.7692	47.842	47.9136	47.9821	48.0507	48.1163	48.1785	48.2406	48.2988	48.357	48.4152	48.4716	48.5245	48.5775	48.6304	48.6834	48.7306	48.7771	48.8236	48.8705	48.9178	48.9589	48.9996	49.042	49.0845	49.1269	49.1693	49.2053	49.2407	49.2761	49.3116	49.347	49.3824	49.4178	49.453
976	46.0792	46.2321	46.3821	46.5271	46.6687	46.8087	46.9433	47.0774	47.203	47.3279	47.4528	47.5341	47.6153	47.6953	47.7681	47.8409	47.9125	47.9811	48.0496	48.1153	48.1775	48.2395	48.2978	48.356	48.4142	48.4706	48.5235	48.5765	48.6294	48.6823	48.7296	48.7761	48.8226	48.8695	48.9168	48.9579	48.9986	49.041	49.0834	49.1259	49.1683	49.2043	49.2397	49.2751	49.3106	49.346	49.3814	49.4168	49.4521
977	46.0783	46.2311	46.3812	46.5261	46.6677	46.8078	46.9423	47.0765	47.202	47.3269	47.4518	47.5331	47.6143	47.6943	47.7671	47.8399	47.9115	47.9801	48.0486	48.1143	48.1764	48.2385	48.2967	48.3549	48.4131	48.4695	48.5225	48.5754	48.6284	48.6813	48.7286	48.775	48.8215	48.8684	48.9157	48.9569	48.9976	49.04	49.0824	49.1249	49.1673	49.2033	49.2387	49.2741	49.3096	49.345	49.3804	49.4158	49.4511
978	46.0773	46.2302	46.3802	46.5252	46.6667	46.8068	46.9413	47.0755	47.201	47.3259	47.4508	47.5321	47.6133	47.6933	47.7661	47.8389	47.9105	47.979	48.0476	48.1132	48.1754	48.2375	48.2957	48.3539	48.4121	48.4685	48.5214	48.5744	48.6273	48.6803	48.7275	48.774	48.8205	48.8674	48.9147	48.9559	48.9966	49.039	49.0814	49.1239	49.1663	49.2023	49.2377	49.2731	49.3086	49.344	49.3794	49.4148	49.4501
979	46.0764	46.2292	46.3792	46.5242	46.6658	46.8058	46.9403	47.0745	47.2	47.3249	47.4498	47.531	47.6123	47.6923	47.7651	47.8379	47.9095	47.978	48.0465	48.1122	48.1744	48.2364	48.2946	48.3529	48.4111	48.4675	48.5204	48.5734	48.6263	48.6792	48.7265	48.773	48.8195	48.8664	48.9137	48.9548	48.9956	49.038	49.0804	49.1228	49.1653	49.2013	49.2367	49.2721	49.3076	49.343	49.3784	49.4138	49.4491
980	46.0755	46.2283	46.3783	46.5232	46.6648	46.8048	46.9393	47.0735	47.199	47.3239	47.4488	47.53	47.6113	47.6912	47.764	47.8368	47.9084	47.977	48.0455	48.1112	48.1733	48.2354	48.2936	48.3518	48.41	48.4664	48.5194	48.5723	48.6253	48.6782	48.7255	48.772	48.8184	48.8654	48.9127	48.9538	48.9945	49.0369	49.0794	49.1218	49.1643	49.2003	49.2357	49.2712	49.3066	49.342	49.3774	49.4129	49.4481
981	46.0745	46.2273	46.3773	46.5223	46.6638	46.8038	46.9384	47.0725	47.198	47.3229	47.4478	47.529	47.6102	47.6902	47.763	47.8358	47.9074	47.9759	48.0445	48.1101	48.1723	48.2344	48.2926	48.3508	48.409	48.4654	48.5183	48.5713	48.6242	48.6772	48.7244	48.7709	48.8174	48.8643	48.9116	48.9528	48.9935	49.0359	49.0784	49.1208	49.1633	49.1993	49.2347	49.2702	49.3056	49.341	49.3764	49.4119	49.4471
982	46.0736	46.2264	46.3764	46.5213	46.6629	46.8029	46.9374	47.0715	47.197	47.3219	47.4468	47.528	47.6092	47.6892	47.762	47.8348	47.9064	47.9749	48.0434	48.1091	48.1713	48.2333	48.2915	48.3498	48.408	48.4644	48.5173	48.5703	48.6232	48.6762	48.7234	48.7699	48.8164	48.8633	48.9106	48.9518	48.9925	49.0349	49.0774	49.1198	49.1623	49.1983	49.2337	49.2692	49.3046	49.34	49.3755	49.4109	49.4462
983	46.0726	46.2254	46.3754	46.5203	46.6619	46.8019	46.9364	47.0705	47.196	47.3209	47.4458	47.527	47.6082	47.6882	47.761	47.8338	47.9054	47.9739	48.0424	48.1081	48.1702	48.2323	48.2905	48.3487	48.4069	48.4633	48.5163	48.5692	48.6222	48.6751	48.7224	48.7689	48.8154	48.8623	48.9096	48.9507	48.9915	49.0339	49.0763	49.1188	49.1613	49.1973	49.2327	49.2682	49.3036	49.339	49.3745	49.4099	49.4452
984	46.0717	46.2245	46.3745	46.5194	46.6609	46.8009	46.9354	47.0695	47.195	47.3199	47.4448	47.526	47.6072	47.6872	47.7599	47.8327	47.9043	47.9729	48.0414	48.107	48.1692	48.2313	48.2895	48.3477	48.4059	48.4623	48.5152	48.5682	48.6211	48.6741	48.7213	48.7678	48.8143	48.8613	48.9086	48.9497	48.9905	49.0329	49.0753	49.1178	49.1602	49.1963	49.2317	49.2672	49.3026	49.338	49.3735	49.4089	49.4442
985	46.0708	46.2235	46.3735	46.5184	46.6599	46.7999	46.9344	47.0685	47.194	47.3189	47.4437	47.525	47.6062	47.6861	47.7589	47.8317	47.9033	47.9718	48.0403	48.106	48.1682	48.2302	48.2884	48.3466	48.4049	48.4613	48.5142	48.5672	48.6201	48.6731	48.7203	48.7668	48.8133	48.8602	48.9075	48.9487	48.9894	49.0319	49.0743	49.1168	49.1592	49.1953	49.2307	49.2662	49.3016	49.3371	49.3725	49.4079	49.4432
986	46.0698	46.2226	46.3725	46.5174	46.659	46.7989	46.9334	47.0675	47.193	47.3179	47.4427	47.5239	47.6052	47.6851	47.7579	47.8307	47.9023	47.9708	48.0393	48.105	48.1671	48.2292	48.2874	48.3456	48.4038	48.4602	48.5132	48.5661	48.6191	48.672	48.7193	48.7658	48.8123	48.8592	48.9065	48.9477	48.9884	49.0308	49.0733	49.1158	49.1582	49.1943	49.2297	49.2652	49.3006	49.3361	49.3715	49.407	49.4422
987	46.0689	46.2216	46.3716	46.5165	46.658	46.798	46.9324	47.0665	47.192	47.3169	47.4417	47.5229	47.6041	47.6841	47.7569	47.8297	47.9012	47.9698	48.0383	48.1039	48.1661	48.2282	48.2864	48.3446	48.4028	48.4592	48.5121	48.5651	48.618	48.671	48.7183	48.7648	48.8112	48.8582	48.9055	48.9467	48.9874	49.0298	49.0723	49.1148	49.1572	49.1933	49.2287	49.2642	49.2996	49.3351	49.3705	49.406	49.4413
988	46.0679	46.2207	46.3706	46.5155	46.657	46.797	46.9315	47.0655	47.191	47.3159	47.4407	47.5219	47.6031	47.6831	47.7559	47.8286	47.9002	47.9687	48.0373	48.1029	48.1651	48.2271	48.2853	48.3435	48.4018	48.4581	48.5111	48.5641	48.617	48.67	48.7172	48.7637	48.8102	48.8572	48.9045	48.9456	48.9864	49.0288	49.0713	49.1137	49.1562	49.1922	49.2277	49.2632	49.2986	49.3341	49.3695	49.405	49.4403
989	46.067	46.2197	46.3697	46.5145	46.6561	46.796	46.9305	47.0646	47.19	47.3149	47.4397	47.5209	47.6021	47.6821	47.7548	47.8276	47.8992	47.9677	48.0362	48.1019	48.164	48.2261	48.2843	48.3425	48.4007	48.4571	48.5101	48.563	48.616	48.6689	48.7162	48.7627	48.8092	48.8561	48.9034	48.9446	48.9854	49.0278	49.0703	49.1127	49.1552	49.1912	49.2267	49.2622	49.2976	49.3331	49.3685	49.404	49.4393
990	46.0661	46.2188	46.3687	46.5136	46.6551	46.795	46.9295	47.0636	47.189	47.3139	47.4387	47.5199	47.6011	47.681	47.7538	47.8266	47.8982	47.9667	48.0352	48.1008	48.163	48.2251	48.2833	48.3415	48.3997	48.4561	48.509	48.562	48.6149	48.6679	48.7152	48.7617	48.8082	48.8551	48.9024	48.9436	48.9843	49.0268	49.0692	49.1117	49.1542	49.1902	49.2257	49.2612	49.2966	49.3321	49.3676	49.403	49.4383
991	46.0651	46.2178	46.3678	46.5126	46.6541	46.7941	46.9285	47.0626	47.188	47.3129	47.4377	47.5189	47.6001	47.68	47.7528	47.8256	47.8971	47.9656	48.0342	48.0998	48.162	48.224	48.2822	48.3404	48.3986	48.455	48.508	48.5609	48.6139	48.6669	48.7141	48.7606	48.8071	48.8541	48.9014	48.9426	48.9833	49.0258	49.0682	49.1107	49.1532	49.1892	49.2247	49.2602	49.2956	49.3311	49.3666	49.402	49.4373
992	46.0642	46.2169	46.3668	46.5117	46.6531	46.7931	46.9275	47.0616	47.187	47.3119	47.4367	47.5179	47.5991	47.679	47.7518	47.8245	47.8961	47.9646	48.0331	48.0988	48.1609	48.223	48.2812	48.3394	48.3976	48.454	48.507	48.5599	48.6129	48.6658	48.7131	48.7596	48.8061	48.8531	48.9004	48.9415	48.9823	49.0247	49.0672	49.1097	49.1522	49.1882	49.2237	49.2592	49.2946	49.3301	49.3656	49.4011	49.4364
993	46.0632	46.2159	46.3659	46.5107	46.6522	46.7921	46.9265	47.0606	47.1861	47.3109	47.4357	47.5169	47.598	47.678	47.7507	47.8235	47.8951	47.9636	48.0321	48.0977	48.1599	48.222	48.2802	48.3384	48.3966	48.453	48.5059	48.5589	48.6118	48.6648	48.7121	48.7586	48.8051	48.852	48.8993	48.9405	48.9813	49.0237	49.0662	49.1087	49.1512	49.1872	49.2227	49.2582	49.2936	49.3291	49.3646	49.4001	49.4354
994	46.0623	46.215	46.3649	46.5097	46.6512	46.7911	46.9255	47.0596	47.1851	47.3099	47.4347	47.5158	47.597	47.677	47.7497	47.8225	47.8941	47.9626	48.0311	48.0967	48.1589	48.2209	48.2791	48.3373	48.3955	48.4519	48.5049	48.5578	48.6108	48.6638	48.711	48.7575	48.8041	48.851	48.8983	48.9395	48.9803	49.0227	49.0652	49.1077	49.1502	49.1862	49.2217	49.2572	49.2927	49.3281	49.3636	49.3991	49.4344
995	46.0614	46.214	46.3639	46.5088	46.6502	46.7901	46.9246	47.0586	47.1841	47.3089	47.4336	47.5148	47.596	47.6759	47.7487	47.8215	47.893	47.9615	48.03	48.0957	48.1578	48.2199	48.2781	48.3363	48.3945	48.4509	48.5039	48.5568	48.6098	48.6627	48.71	48.7565	48.803	48.85	48.8973	48.9385	48.9792	49.0217	49.0642	49.1067	49.1491	49.1852	49.2207	49.2562	49.2917	49.3271	49.3626	49.3981	49.4334
996	46.0604	46.2131	46.363	46.5078	46.6493	46.7892	46.9236	47.0576	47.1831	47.3078	47.4326	47.5138	47.595	47.6749	47.7477	47.8204	47.892	47.9605	48.029	48.0947	48.1568	48.2189	48.2771	48.3353	48.3935	48.4499	48.5028	48.5558	48.6087	48.6617	48.709	48.7555	48.802	48.8489	48.8963	48.9375	48.9782	49.0207	49.0632	49.1056	49.1481	49.1842	49.2197	49.2552	49.2907	49.3261	49.3616	49.3971	49.4324
997	46.0595	46.2121	46.362	46.5068	46.6483	46.7882	46.9226	47.0566	47.1821	47.3068	47.4316	47.5128	47.594	47.6739	47.7467	47.8194	47.891	47.9595	48.028	48.0936	48.1558	48.2178	48.276	48.3342	48.3924	48.4488	48.5018	48.5547	48.6077	48.6607	48.7079	48.7545	48.801	48.8479	48.8952	48.9364	48.9772	49.0197	49.0621	49.1046	49.1471	49.1832	49.2187	49.2542	49.2897	49.3252	49.3606	49.3961	49.4315
998	46.0585	46.2112	46.3611	46.5059	46.6473	46.7872	46.9216	47.0556	47.1811	47.3058	47.4306	47.5118	47.593	47.6729	47.7456	47.8184	47.8899	47.9584	48.0269	48.0926	48.1547	48.2168	48.275	48.3332	48.3914	48.4478	48.5008	48.5537	48.6067	48.6596	48.7069	48.7534	48.7999	48.8469	48.8942	48.9354	48.9762	49.0186	49.0611	49.1036	49.1461	49.1822	49.2177	49.2532	49.2887	49.3242	49.3597	49.3951	49.4305
999	46.0576	46.2102	46.3601	46.5049	46.6463	46.7862	46.9206	47.0546	47.1801	47.3048	47.4296	47.5108	47.5919	47.6719	47.7446	47.8174	47.8889	47.9574	48.0259	48.0916	48.1537	48.2158	48.274	48.3322	48.3904	48.4468	48.4997	48.5527	48.6056	48.6586	48.7059	48.7524	48.7989	48.8459	48.8932	48.9344	48.9752	49.0176	49.0601	49.1026	49.1451	49.1812	49.2167	49.2522	49.2877	49.3232	49.3587	49.3942	49.4295
1000	46.0567	46.2093	46.3592	46.5039	46.6454	46.7852	46.9196	47.0536	47.1791	47.3038	47.4286	47.5098	47.5909	47.6708	47.7436	47.8163	47.8879	47.9564	48.0249	48.0905	48.1527	48.2147	48.2729	48.3311	48.3893	48.4457	48.4987	48.5516	48.6046	48.6576	48.7049	48.7514	48.7979	48.8448	48.8922	48.9334	48.9741	49.0166	49.0591	49.1016	49.1441	49.1802	49.2157	49.2512	49.2867	49.3222	49.3577	49.3932	49.4285
1001	46.0557	46.2084	46.3582	46.503	46.6444	46.7843	46.9187	47.0526	47.1781	47.3028	47.4276	47.5087	47.5899	47.6698	47.7426	47.8153	47.8869	47.9554	48.0239	48.0895	48.1516	48.2137	48.2719	48.3301	48.3883	48.4447	48.4976	48.5506	48.6036	48.6565	48.7038	48.7503	48.7969	48.8438	48.8911	48.9323	48.9731	49.0156	49.0581	49.1006	49.1431	49.1792	49.2147	49.2502	49.2857	49.3212	49.3567	49.3922	49.4275
1002	46.0548	46.2074	46.3572	46.502	46.6434	46.7833	46.9177	47.0517	47.1771	47.3018	47.4266	47.5077	47.5889	47.6688	47.7415	47.8143	47.8858	47.9543	48.0228	48.0885	48.1506	48.2126	48.2709	48.3291	48.3873	48.4437	48.4966	48.5496	48.6025	48.6555	48.7028	48.7493	48.7958	48.8428	48.8901	48.9313	48.9721	49.0146	49.0571	49.0996	49.1421	49.1782	49.2137	49.2492	49.2847	49.3202	49.3557	49.3912	49.4266
1003	46.0538	46.2065	46.3563	46.5011	46.6425	46.7823	46.9167	47.0507	47.1761	47.3008	47.4256	47.5067	47.5879	47.6678	47.7405	47.8133	47.8848	47.9533	48.0218	48.0874	48.1496	48.2116	48.2698	48.328	48.3862	48.4426	48.4956	48.5485	48.6015	48.6545	48.7018	48.7483	48.7948	48.8418	48.8891	48.9303	48.9711	49.0136	49.0561	49.0986	49.1411	49.1772	49.2127	49.2482	49.2837	49.3192	49.3547	49.3902	49.4256
1004	46.0529	46.2055	46.3553	46.5001	46.6415	46.7813	46.9157	47.0497	47.1751	47.2998	47.4246	47.5057	47.5869	47.6668	47.7395	47.8122	47.8838	47.9523	48.0208	48.0864	48.1485	48.2106	48.2688	48.327	48.3852	48.4416	48.4945	48.5475	48.6005	48.6534	48.7007	48.7473	48.7938	48.8407	48.8881	48.9293	48.9701	49.0125	49.055	49.0976	49.1401	49.1762	49.2117	49.2472	49.2827	49.3182	49.3537	49.3892	49.4246
1005	46.052	46.2046	46.3544	46.4991	46.6405	46.7804	46.9147	47.0487	47.1741	47.2988	47.4235	47.5047	47.5858	47.6657	47.7385	47.8112	47.8828	47.9512	48.0197	48.0854	48.1475	48.2095	48.2677	48.326	48.3842	48.4405	48.4935	48.5465	48.5994	48.6524	48.6997	48.7462	48.7927	48.8397	48.887	48.9283	48.969	49.0115	49.054	49.0965	49.1391	49.1752	49.2107	49.2462	49.2817	49.3172	49.3527	49.3883	49.4236
1006	46.051	46.2036	46.3534	46.4982	46.6395	46.7794	46.9137	47.0477	47.1731	47.2978	47.4225	47.5037	47.5848	47.6647	47.7375	47.8102	47.8817	47.9502	48.0187	48.0843	48.1465	48.2085	48.2667	48.3249	48.3831	48.4395	48.4925	48.5454	48.5984	48.6514	48.6987	48.7452	48.7917	48.8387	48.886	48.9272	48.968	49.0105	49.053	49.0955	49.138	49.1741	49.2097	49.2452	49.2807	49.3162	49.3518	49.3873	49.4226
1007	46.0501	46.2027	46.3525	46.4972	46.6386	46.7784	46.9127	47.0467	47.1721	47.2968	47.4215	47.5027	47.5838	47.6637	47.7364	47.8092	47.8807	47.9492	48.0177	48.0833	48.1454	48.2075	48.2657	48.3239	48.3821	48.4385	48.4914	48.5444	48.5974	48.6503	48.6976	48.7442	48.7907	48.8377	48.885	48.9262	48.967	49.0095	49.052	49.0945	49.137	49.1731	49.2087	49.2442	49.2797	49.3152	49.3508	49.3863	49.4217
1008	46.0491	46.2017	46.3515	46.4962	46.6376	46.7774	46.9118	47.0457	47.1711	47.2958	47.4205	47.5017	47.5828	47.6627	47.7354	47.8081	47.8797	47.9482	48.0166	48.0823	48.1444	48.2064	48.2646	48.3228	48.381	48.4374	48.4904	48.5434	48.5963	48.6493	48.6966	48.7431	48.7897	48.8366	48.884	48.9252	48.966	49.0085	49.051	49.0935	49.136	49.1721	49.2077	49.2432	49.2787	49.3143	49.3498	49.3853	49.4207
1009	46.0482	46.2008	46.3506	46.4953	46.6366	46.7764	46.9108	47.0447	47.1701	47.2948	47.4195	47.5006	47.5818	47.6617	47.7344	47.8071	47.8786	47.9471	48.0156	48.0812	48.1434	48.2054	48.2636	48.3218	48.38	48.4364	48.4894	48.5423	48.5953	48.6483	48.6956	48.7421	48.7886	48.8356	48.8829	48.9242	48.965	49.0074	49.05	49.0925	49.135	49.1711	49.2067	49.2422	49.2777	49.3133	49.3488	49.3843	49.4197
1010	46.0473	46.1998	46.3496	46.4943	46.6357	46.7755	46.9098	47.0437	47.1691	47.2938	47.4185	47.4996	47.5808	47.6606	47.7334	47.8061	47.8776	47.9461	48.0146	48.0802	48.1423	48.2044	48.2626	48.3208	48.379	48.4354	48.4883	48.5413	48.5943	48.6472	48.6945	48.7411	48.7876	48.8346	48.8819	48.9231	48.9639	49.0064	49.049	49.0915	49.134	49.1701	49.2057	49.2412	49.2767	49.3123	49.3478	49.3833	49.4187
1011	46.0463	46.1989	46.3486	46.4933	46.6347	46.7745	46.9088	47.0427	47.1681	47.2928	47.4175	47.4986	47.5797	47.6596	47.7323	47.8051	47.8766	47.9451	48.0135	48.0792	48.1413	48.2033	48.2615	48.3197	48.3779	48.4343	48.4873	48.5403	48.5932	48.6462	48.6935	48.74	48.7866	48.8336	48.8809	48.9221	48.9629	49.0054	49.0479	49.0905	49.133	49.1691	49.2047	49.2402	49.2757	49.3113	49.3468	49.3824	49.4177
1012	46.0454	46.1979	46.3477	46.4924	46.6337	46.7735	46.9078	47.0417	47.1671	47.2918	47.4165	47.4976	47.5787	47.6586	47.7313	47.804	47.8756	47.944	48.0125	48.0781	48.1403	48.2023	48.2605	48.3187	48.3769	48.4333	48.4863	48.5392	48.5922	48.6452	48.6925	48.739	48.7855	48.8325	48.8799	48.9211	48.9619	49.0044	49.0469	49.0895	49.132	49.1681	49.2037	49.2392	49.2747	49.3103	49.3458	49.3814	49.4168
1013	46.0444	46.197	46.3467	46.4914	46.6327	46.7725	46.9068	47.0407	47.1661	47.2908	47.4155	47.4966	47.5777	47.6576	47.7303	47.803	47.8745	47.943	48.0115	48.0771	48.1392	48.2013	48.2595	48.3177	48.3759	48.4323	48.4852	48.5382	48.5912	48.6441	48.6914	48.738	48.7845	48.8315	48.8788	48.9201	48.9609	49.0034	49.0459	49.0884	49.131	49.1671	49.2027	49.2382	49.2737	49.3093	49.3448	49.3804	49.4158
1014	46.0435	46.196	46.3458	46.4904	46.6318	46.7715	46.9058	47.0398	47.1651	47.2898	47.4145	47.4956	47.5767	47.6566	47.7293	47.802	47.8735	47.942	48.0105	48.0761	48.1382	48.2002	48.2584	48.3166	48.3748	48.4312	48.4842	48.5372	48.5901	48.6431	48.6904	48.737	48.7835	48.8305	48.8778	48.9191	48.9599	49.0024	49.0449	49.0874	49.13	49.1661	49.2017	49.2372	49.2728	49.3083	49.3439	49.3794	49.4148
[truncated: 2,586 more rows]
[truncated: 428 more columns]

## Sheet: Sheet2
1000000	1000000	1000000	1000000	1000000	1000000	1000000	10	11	12	13	14	15	16	17	18	19	20	21	22	23	24	25	26	27	28	29	30	31	32	33	34	35	36	37	38	39	40	41	42	43	44	45	46	47	48	49	50	51	52
[truncated: 1,801 more rows]
[truncated: 426 more columns]
