# Supplementary material for: Numerical simulation research on thermal insulation performance of composite heat-insulation zone structure in hydrothermal high-temperature mine
Source: Sci Rep. 2024 Jun 18;14:14096. doi: 10.1038/s41598-024-64702-4 (PMC11189482; doi:10.1038/s41598-024-64702-4)
Supplement: Supplementary file 1 — Supplementary Information. [file 41598_2024_64702_MOESM1_ESM.zip › Heat-regulating circle scenario 5-1.txt]

% Model:              方案五-1.mph
% Version:            COMSOL 5.6.0.280
% Date:               Sep 24 2022, 16:47
% Table:              表格: 表格 25 {tbl25} - 点计算: 点计算 1 {pev1}
% 时间 (d)                 温度 (degC), 点: (52.4, 78.1)温度 (degC), 点: (52.5, 78.1)温度 (degC), 点: (52.6, 78.1)温度 (degC), 点: (52.7, 78.1)温度 (degC), 点: (52.8, 78.1)温度 (degC), 点: (52.9, 78.1)温度 (degC), 点: (53, 78.1) 温度 (degC), 点: (53.1, 78.1)温度 (degC), 点: (53.2, 78.1)温度 (degC), 点: (53.3, 78.1)温度 (degC), 点: (53.4, 78.1)温度 (degC), 点: (53.5, 78.1)温度 (degC), 点: (53.6, 78.1)温度 (degC), 点: (53.7, 78.1)温度 (degC), 点: (53.8, 78.1)温度 (degC), 点: (53.9, 78.1)温度 (degC), 点: (54, 78.1) 温度 (degC), 点: (54.1, 78.1)温度 (degC), 点: (54.2, 78.1)温度 (degC), 点: (54.3, 78.1)温度 (degC), 点: (54.4, 78.1)温度 (degC), 点: (54.5, 78.1)温度 (degC), 点: (54.6, 78.1)温度 (degC), 点: (54.7, 78.1)温度 (degC), 点: (54.8, 78.1)温度 (degC), 点: (54.9, 78.1)温度 (degC), 点: (55, 78.1) 温度 (degC), 点: (55.1, 78.1)温度 (degC), 点: (55.2, 78.1)温度 (degC), 点: (55.3, 78.1)温度 (degC), 点: (55.4, 78.1)温度 (degC), 点: (55.5, 78.1)温度 (degC), 点: (55.6, 78.1)温度 (degC), 点: (55.7, 78.1)温度 (degC), 点: (55.8, 78.1)温度 (degC), 点: (55.9, 78.1)温度 (degC), 点: (56, 78.1) 温度 (degC), 点: (56.1, 78.1)温度 (degC), 点: (56.2, 78.1)温度 (degC), 点: (56.3, 78.1)温度 (degC), 点: (56.4, 78.1)温度 (degC), 点: (56.5, 78.1)温度 (degC), 点: (56.6, 78.1)温度 (degC), 点: (56.7, 78.1)温度 (degC), 点: (56.8, 78.1)温度 (degC), 点: (56.9, 78.1)温度 (degC), 点: (57, 78.1) 温度 (degC), 点: (57.1, 78.1)温度 (degC), 点: (57.2, 78.1)温度 (degC), 点: (57.3, 78.1)温度 (degC), 点: (57.4, 78.1)温度 (degC), 点: (57.5, 78.1)温度 (degC), 点: (57.6, 78.1)温度 (degC), 点: (57.7, 78.1)温度 (degC), 点: (57.8, 78.1)温度 (degC), 点: (57.9, 78.1)温度 (degC), 点: (58, 78.1) 温度 (degC), 点: (58.1, 78.1)温度 (degC), 点: (58.2, 78.1)温度 (degC), 点: (58.3, 78.1)温度 (degC), 点: (58.4, 78.1)温度 (degC), 点: (58.5, 78.1)温度 (degC), 点: (58.6, 78.1)温度 (degC), 点: (58.7, 78.1)温度 (degC), 点: (58.8, 78.1)温度 (degC), 点: (58.9, 78.1)温度 (degC), 点: (59, 78.1) 温度 (degC), 点: (59.1, 78.1)温度 (degC), 点: (59.2, 78.1)温度 (degC), 点: (59.3, 78.1)温度 (degC), 点: (59.4, 78.1)温度 (degC), 点: (59.5, 78.1)温度 (degC), 点: (59.6, 78.1)温度 (degC), 点: (59.7, 78.1)温度 (degC), 点: (59.8, 78.1)温度 (degC), 点: (59.9, 78.1)温度 (degC), 点: (60, 78.1) 温度 (degC), 点: (60.1, 78.1)温度 (degC), 点: (60.2, 78.1)温度 (degC), 点: (60.3, 78.1)温度 (degC), 点: (60.4, 78.1)温度 (degC), 点: (60.5, 78.1)温度 (degC), 点: (60.6, 78.1)温度 (degC), 点: (60.7, 78.1)温度 (degC), 点: (60.8, 78.1)温度 (degC), 点: (60.9, 78.1)温度 (degC), 点: (61, 78.1) 温度 (degC), 点: (61.1, 78.1)温度 (degC), 点: (61.2, 78.1)温度 (degC), 点: (61.3, 78.1)温度 (degC), 点: (61.4, 78.1)温度 (degC), 点: (61.5, 78.1)温度 (degC), 点: (61.6, 78.1)温度 (degC), 点: (61.7, 78.1)温度 (degC), 点: (61.8, 78.1)温度 (degC), 点: (61.9, 78.1)温度 (degC), 点: (62, 78.1) 温度 (degC), 点: (62.1, 78.1)温度 (degC), 点: (62.2, 78.1)温度 (degC), 点: (62.3, 78.1)温度 (degC), 点: (62.4, 78.1)温度 (degC), 点: (62.5, 78.1)温度 (degC), 点: (62.6, 78.1)温度 (degC), 点: (62.7, 78.1)温度 (degC), 点: (62.8, 78.1)温度 (degC), 点: (62.9, 78.1)温度 (degC), 点: (63, 78.1) 温度 (degC), 点: (63.1, 78.1)温度 (degC), 点: (63.2, 78.1)温度 (degC), 点: (63.3, 78.1)温度 (degC), 点: (63.4, 78.1)温度 (degC), 点: (63.5, 78.1)温度 (degC), 点: (63.6, 78.1)温度 (degC), 点: (63.7, 78.1)温度 (degC), 点: (63.8, 78.1)温度 (degC), 点: (63.9, 78.1)温度 (degC), 点: (64, 78.1) 温度 (degC), 点: (64.1, 78.1)温度 (degC), 点: (64.2, 78.1)温度 (degC), 点: (64.3, 78.1)温度 (degC), 点: (64.4, 78.1)温度 (degC), 点: (64.5, 78.1)温度 (degC), 点: (64.6, 78.1)温度 (degC), 点: (64.7, 78.1)温度 (degC), 点: (64.8, 78.1)温度 (degC), 点: (64.9, 78.1)温度 (degC), 点: (65, 78.1) 温度 (degC), 点: (65.1, 78.1)温度 (degC), 点: (65.2, 78.1)温度 (degC), 点: (65.3, 78.1)温度 (degC), 点: (65.4, 78.1)温度 (degC), 点: (65.5, 78.1)温度 (degC), 点: (65.6, 78.1)温度 (degC), 点: (65.7, 78.1)温度 (degC), 点: (65.8, 78.1)温度 (degC), 点: (65.9, 78.1)温度 (degC), 点: (66, 78.1) 温度 (degC), 点: (66.1, 78.1)温度 (degC), 点: (66.2, 78.1)温度 (degC), 点: (66.3, 78.1)温度 (degC), 点: (66.4, 78.1)温度 (degC), 点: (66.5, 78.1)温度 (degC), 点: (66.6, 78.1)温度 (degC), 点: (66.7, 78.1)温度 (degC), 点: (66.8, 78.1)温度 (degC), 点: (66.9, 78.1)温度 (degC), 点: (67, 78.1) 温度 (degC), 点: (67.1, 78.1)温度 (degC), 点: (67.2, 78.1)温度 (degC), 点: (67.3, 78.1)温度 (degC), 点: (67.4, 78.1)温度 (degC), 点: (67.5, 78.1)温度 (degC), 点: (67.6, 78.1)温度 (degC), 点: (67.7, 78.1)温度 (degC), 点: (67.8, 78.1)温度 (degC), 点: (67.9, 78.1)温度 (degC), 点: (68, 78.1) 温度 (degC), 点: (68.1, 78.1)温度 (degC), 点: (68.2, 78.1)温度 (degC), 点: (68.3, 78.1)温度 (degC), 点: (68.4, 78.1)温度 (degC), 点: (68.5, 78.1)温度 (degC), 点: (68.6, 78.1)温度 (degC), 点: (68.7, 78.1)温度 (degC), 点: (68.8, 78.1)温度 (degC), 点: (68.9, 78.1)温度 (degC), 点: (69, 78.1) 温度 (degC), 点: (69.1, 78.1)温度 (degC), 点: (69.2, 78.1)温度 (degC), 点: (69.3, 78.1)温度 (degC), 点: (69.4, 78.1)温度 (degC), 点: (69.5, 78.1)温度 (degC), 点: (69.6, 78.1)温度 (degC), 点: (69.7, 78.1)温度 (degC), 点: (69.8, 78.1)温度 (degC), 点: (69.9, 78.1)温度 (degC), 点: (70, 78.1) 温度 (degC), 点: (70.1, 78.1)温度 (degC), 点: (70.2, 78.1)温度 (degC), 点: (70.3, 78.1)温度 (degC), 点: (70.4, 78.1)温度 (degC), 点: (70.5, 78.1)温度 (degC), 点: (70.6, 78.1)温度 (degC), 点: (70.7, 78.1)温度 (degC), 点: (70.8, 78.1)温度 (degC), 点: (70.9, 78.1)温度 (degC), 点: (71, 78.1) 温度 (degC), 点: (71.1, 78.1)温度 (degC), 点: (71.2, 78.1)温度 (degC), 点: (71.3, 78.1)温度 (degC), 点: (71.4, 78.1)温度 (degC), 点: (71.5, 78.1)温度 (degC), 点: (71.6, 78.1)温度 (degC), 点: (71.7, 78.1)温度 (degC), 点: (71.8, 78.1)温度 (degC), 点: (71.9, 78.1)温度 (degC), 点: (72, 78.1) 温度 (degC), 点: (72.1, 78.1)温度 (degC), 点: (72.2, 78.1)温度 (degC), 点: (72.3, 78.1)温度 (degC), 点: (72.4, 78.1)温度 (degC), 点: (72.5, 78.1)温度 (degC), 点: (72.6, 78.1)温度 (degC), 点: (72.7, 78.1)温度 (degC), 点: (72.8, 78.1)温度 (degC), 点: (72.9, 78.1)温度 (degC), 点: (73, 78.1) 温度 (degC), 点: (73.1, 78.1)温度 (degC), 点: (73.2, 78.1)温度 (degC), 点: (73.3, 78.1)温度 (degC), 点: (73.4, 78.1)温度 (degC), 点: (73.5, 78.1)温度 (degC), 点: (73.6, 78.1)温度 (degC), 点: (73.7, 78.1)温度 (degC), 点: (73.8, 78.1)温度 (degC), 点: (73.9, 78.1)温度 (degC), 点: (74, 78.1) 温度 (degC), 点: (74.1, 78.1)温度 (degC), 点: (74.2, 78.1)温度 (degC), 点: (74.3, 78.1)温度 (degC), 点: (74.4, 78.1)温度 (degC), 点: (74.5, 78.1)温度 (degC), 点: (74.6, 78.1)温度 (degC), 点: (74.7, 78.1)温度 (degC), 点: (74.8, 78.1)温度 (degC), 点: (74.9, 78.1)温度 (degC), 点: (75, 78.1) 温度 (degC), 点: (75.1, 78.1)温度 (degC), 点: (75.2, 78.1)温度 (degC), 点: (75.3, 78.1)温度 (degC), 点: (75.4, 78.1)温度 (degC), 点: (75.5, 78.1)温度 (degC), 点: (75.6, 78.1)温度 (degC), 点: (75.7, 78.1)温度 (degC), 点: (75.8, 78.1)温度 (degC), 点: (75.9, 78.1)温度 (degC), 点: (76, 78.1) 温度 (degC), 点: (76.1, 78.1)温度 (degC), 点: (76.2, 78.1)温度 (degC), 点: (76.3, 78.1)温度 (degC), 点: (76.4, 78.1)温度 (degC), 点: (76.5, 78.1)温度 (degC), 点: (76.6, 78.1)温度 (degC), 点: (76.7, 78.1)温度 (degC), 点: (76.8, 78.1)温度 (degC), 点: (76.9, 78.1)温度 (degC), 点: (77, 78.1) 温度 (degC), 点: (77.1, 78.1)温度 (degC), 点: (77.2, 78.1)温度 (degC), 点: (77.3, 78.1)温度 (degC), 点: (77.4, 78.1)温度 (degC), 点: (77.5, 78.1)温度 (degC), 点: (77.6, 78.1)温度 (degC), 点: (77.7, 78.1)温度 (degC), 点: (77.8, 78.1)温度 (degC), 点: (77.9, 78.1)温度 (degC), 点: (78, 78.1) 温度 (degC), 点: (78.1, 78.1)温度 (degC), 点: (78.2, 78.1)温度 (degC), 点: (78.3, 78.1)温度 (degC), 点: (78.4, 78.1)温度 (degC), 点: (78.5, 78.1)温度 (degC), 点: (78.6, 78.1)温度 (degC), 点: (78.7, 78.1)温度 (degC), 点: (78.8, 78.1)温度 (degC), 点: (78.9, 78.1)温度 (degC), 点: (79, 78.1) 温度 (degC), 点: (79.1, 78.1)温度 (degC), 点: (79.2, 78.1)温度 (degC), 点: (79.3, 78.1)温度 (degC), 点: (79.4, 78.1)温度 (degC), 点: (79.5, 78.1)温度 (degC), 点: (79.6, 78.1)温度 (degC), 点: (79.7, 78.1)温度 (degC), 点: (79.8, 78.1)温度 (degC), 点: (79.9, 78.1)温度 (degC), 点: (80, 78.1) 温度 (degC), 点: (80.1, 78.1)温度 (degC), 点: (80.2, 78.1)温度 (degC), 点: (80.3, 78.1)温度 (degC), 点: (80.4, 78.1)温度 (degC), 点: (80.5, 78.1)温度 (degC), 点: (80.6, 78.1)温度 (degC), 点: (80.7, 78.1)温度 (degC), 点: (80.8, 78.1)温度 (degC), 点: (80.9, 78.1)温度 (degC), 点: (81, 78.1) 温度 (degC), 点: (81.1, 78.1)温度 (degC), 点: (81.2, 78.1)温度 (degC), 点: (81.3, 78.1)温度 (degC), 点: (81.4, 78.1)温度 (degC), 点: (81.5, 78.1)温度 (degC), 点: (81.6, 78.1)温度 (degC), 点: (81.7, 78.1)温度 (degC), 点: (81.8, 78.1)温度 (degC), 点: (81.9, 78.1)温度 (degC), 点: (82, 78.1) 温度 (degC), 点: (82.1, 78.1)温度 (degC), 点: (82.2, 78.1)温度 (degC), 点: (82.3, 78.1)温度 (degC), 点: (82.4, 78.1)温度 (degC), 点: (82.5, 78.1)温度 (degC), 点: (82.6, 78.1)温度 (degC), 点: (82.7, 78.1)温度 (degC), 点: (82.8, 78.1)温度 (degC), 点: (82.9, 78.1)温度 (degC), 点: (83, 78.1) 温度 (degC), 点: (83.1, 78.1)温度 (degC), 点: (83.2, 78.1)温度 (degC), 点: (83.3, 78.1)温度 (degC), 点: (83.4, 78.1)温度 (degC), 点: (83.5, 78.1)温度 (degC), 点: (83.6, 78.1)温度 (degC), 点: (83.7, 78.1)温度 (degC), 点: (83.8, 78.1)温度 (degC), 点: (83.9, 78.1)温度 (degC), 点: (84, 78.1) 温度 (degC), 点: (84.1, 78.1)温度 (degC), 点: (84.2, 78.1)温度 (degC), 点: (84.3, 78.1)温度 (degC), 点: (84.4, 78.1)温度 (degC), 点: (84.5, 78.1)温度 (degC), 点: (84.6, 78.1)温度 (degC), 点: (84.7, 78.1)温度 (degC), 点: (84.8, 78.1)温度 (degC), 点: (84.9, 78.1)温度 (degC), 点: (85, 78.1) 温度 (degC), 点: (85.1, 78.1)温度 (degC), 点: (85.2, 78.1)温度 (degC), 点: (85.3, 78.1)温度 (degC), 点: (85.4, 78.1)温度 (degC), 点: (85.5, 78.1)温度 (degC), 点: (85.6, 78.1)温度 (degC), 点: (85.7, 78.1)温度 (degC), 点: (85.8, 78.1)温度 (degC), 点: (85.9, 78.1)温度 (degC), 点: (86, 78.1) 温度 (degC), 点: (86.1, 78.1)温度 (degC), 点: (86.2, 78.1)温度 (degC), 点: (86.3, 78.1)温度 (degC), 点: (86.4, 78.1)温度 (degC), 点: (86.5, 78.1)温度 (degC), 点: (86.6, 78.1)温度 (degC), 点: (86.7, 78.1)温度 (degC), 点: (86.8, 78.1)温度 (degC), 点: (86.9, 78.1)温度 (degC), 点: (87, 78.1) 温度 (degC), 点: (87.1, 78.1)温度 (degC), 点: (87.2, 78.1)温度 (degC), 点: (87.3, 78.1)温度 (degC), 点: (87.4, 78.1)温度 (degC), 点: (87.5, 78.1)温度 (degC), 点: (87.6, 78.1)温度 (degC), 点: (87.7, 78.1)温度 (degC), 点: (87.8, 78.1)温度 (degC), 点: (87.9, 78.1)温度 (degC), 点: (88, 78.1) 温度 (degC), 点: (88.1, 78.1)温度 (degC), 点: (88.2, 78.1)温度 (degC), 点: (88.3, 78.1)温度 (degC), 点: (88.4, 78.1)温度 (degC), 点: (88.5, 78.1)温度 (degC), 点: (88.6, 78.1)温度 (degC), 点: (88.7, 78.1)温度 (degC), 点: (88.8, 78.1)温度 (degC), 点: (88.9, 78.1)温度 (degC), 点: (89, 78.1) 温度 (degC), 点: (89.1, 78.1)温度 (degC), 点: (89.2, 78.1)温度 (degC), 点: (89.3, 78.1)温度 (degC), 点: (89.4, 78.1)温度 (degC), 点: (89.5, 78.1)温度 (degC), 点: (89.6, 78.1)温度 (degC), 点: (89.7, 78.1)温度 (degC), 点: (89.8, 78.1)温度 (degC), 点: (89.9, 78.1)温度 (degC), 点: (90, 78.1) 温度 (degC), 点: (90.1, 78.1)温度 (degC), 点: (90.2, 78.1)温度 (degC), 点: (90.3, 78.1)温度 (degC), 点: (90.4, 78.1)温度 (degC), 点: (90.5, 78.1)温度 (degC), 点: (90.6, 78.1)温度 (degC), 点: (90.7, 78.1)温度 (degC), 点: (90.8, 78.1)温度 (degC), 点: (90.9, 78.1)温度 (degC), 点: (91, 78.1) 温度 (degC), 点: (91.1, 78.1)温度 (degC), 点: (91.2, 78.1)温度 (degC), 点: (91.3, 78.1)温度 (degC), 点: (91.4, 78.1)温度 (degC), 点: (91.5, 78.1)温度 (degC), 点: (91.6, 78.1)温度 (degC), 点: (91.7, 78.1)温度 (degC), 点: (91.8, 78.1)温度 (degC), 点: (91.9, 78.1)温度 (degC), 点: (92, 78.1) 温度 (degC), 点: (92.1, 78.1)温度 (degC), 点: (92.2, 78.1)温度 (degC), 点: (92.3, 78.1)温度 (degC), 点: (92.4, 78.1)温度 (degC), 点: (92.5, 78.1)温度 (degC), 点: (92.6, 78.1)温度 (degC), 点: (92.7, 78.1)温度 (degC), 点: (92.8, 78.1)温度 (degC), 点: (92.9, 78.1)温度 (degC), 点: (93, 78.1) 温度 (degC), 点: (93.1, 78.1)温度 (degC), 点: (93.2, 78.1)温度 (degC), 点: (93.3, 78.1)温度 (degC), 点: (93.4, 78.1)温度 (degC), 点: (93.5, 78.1)温度 (degC), 点: (93.6, 78.1)温度 (degC), 点: (93.7, 78.1)温度 (degC), 点: (93.8, 78.1)温度 (degC), 点: (93.9, 78.1)温度 (degC), 点: (94, 78.1) 温度 (degC), 点: (94.1, 78.1)温度 (degC), 点: (94.2, 78.1)温度 (degC), 点: (94.3, 78.1)温度 (degC), 点: (94.4, 78.1)温度 (degC), 点: (94.5, 78.1)温度 (degC), 点: (94.6, 78.1)温度 (degC), 点: (94.7, 78.1)温度 (degC), 点: (94.8, 78.1)温度 (degC), 点: (94.9, 78.1)温度 (degC), 点: (95, 78.1) 温度 (degC), 点: (95.1, 78.1)温度 (degC), 点: (95.2, 78.1)温度 (degC), 点: (95.3, 78.1)温度 (degC), 点: (95.4, 78.1)温度 (degC), 点: (95.5, 78.1)温度 (degC), 点: (95.6, 78.1)温度 (degC), 点: (95.7, 78.1)温度 (degC), 点: (95.8, 78.1)温度 (degC), 点: (95.9, 78.1)温度 (degC), 点: (96, 78.1) 温度 (degC), 点: (96.1, 78.1)温度 (degC), 点: (96.2, 78.1)温度 (degC), 点: (96.3, 78.1)温度 (degC), 点: (96.4, 78.1)温度 (degC), 点: (96.5, 78.1)温度 (degC), 点: (96.6, 78.1)温度 (degC), 点: (96.7, 78.1)温度 (degC), 点: (96.8, 78.1)温度 (degC), 点: (96.9, 78.1)温度 (degC), 点: (97, 78.1) 温度 (degC), 点: (97.1, 78.1)温度 (degC), 点: (97.2, 78.1)温度 (degC), 点: (97.3, 78.1)温度 (degC), 点: (97.4, 78.1)温度 (degC), 点: (97.5, 78.1)温度 (degC), 点: (97.6, 78.1)温度 (degC), 点: (97.7, 78.1)温度 (degC), 点: (97.8, 78.1)温度 (degC), 点: (97.9, 78.1)温度 (degC), 点: (98, 78.1) 温度 (degC), 点: (98.1, 78.1)温度 (degC), 点: (98.2, 78.1)温度 (degC), 点: (98.3, 78.1)温度 (degC), 点: (98.4, 78.1)温度 (degC), 点: (98.5, 78.1)温度 (degC), 点: (98.6, 78.1)温度 (degC), 点: (98.7, 78.1)温度 (degC), 点: (98.8, 78.1)温度 (degC), 点: (98.9, 78.1)温度 (degC), 点: (99, 78.1) 温度 (degC), 点: (99.1, 78.1)温度 (degC), 点: (99.2, 78.1)温度 (degC), 点: (99.3, 78.1)温度 (degC), 点: (99.4, 78.1)温度 (degC), 点: (99.5, 78.1)温度 (degC), 点: (99.6, 78.1)温度 (degC), 点: (99.7, 78.1)温度 (degC), 点: (99.8, 78.1)温度 (degC), 点: (99.9, 78.1)温度 (degC), 点: (100, 78.1)
0                        51.10033252267476        51.09992452863355        51.10001289799095        51.09999757473349        51.09999953733478        51.100000161353194       51.099999939524764       51.09999995178572        51.09999998203659        51.1000000069522         51.100000003494415       51.100000000036744       51.0999999963621         51.099999997931775       51.099999999839156       51.100000001746594       51.100000003654145       51.100000002070715       51.10000000047114        51.099999998871624       51.09999999727205        51.10000000028106        51.100000003290006       51.100000006298956       51.10000000930785        51.10000000965181        51.100000009624864       51.100000009598034       51.10000000957115        51.10000000759163        51.10000000485036        51.10000000210903        51.09999999936764        51.10000000258424        51.10000000590742        51.10000000923054        51.10000000306189        51.100000001253306       51.10000000761852        51.100000003951266       51.100000000227624       51.09999999650404        51.099999995209714       51.09999999605111        51.09999999689251        51.099999999676186       51.10000000556363        51.1000000114509         51.100000009923576       51.09999999969932        51.099999989475066       51.09999997925081        51.09999996902661        51.0999999633957         51.09999995957611        51.099999957489956       51.099999976127265       51.09999999476452        51.10000001340177        51.10000003203902        51.100000050676385       51.10000006931364        51.10000006648181        51.100000061705714       51.100000056929616       51.10000005218848        51.10000005819063        51.100000064192784       51.10000007019494        51.10000007619709        51.10000005573579        51.10000002015306        51.09999998457033        51.099999948987545       51.09999993206969        51.099999923087466       51.099999914105126       51.0999999051229         51.09999989614067        51.09999989087862        51.09999990290174        51.09999991492481        51.09999992694787        51.099999938970996       51.09999995099406        51.099999963017126       51.09999997504019        51.09999997614375        51.099999973452555       51.09999997076136        51.09999996807005        51.099999965378856       51.099999972553746       51.099999988612865       51.1000000046721         51.10000002073133        51.10000003679056        51.10000005284974        51.10000006271662        51.10000005118019        51.1000000396437         51.100000028107274       51.100000016570846       51.10000000503442        51.09999999349793        51.099999981961446       51.09999997042502        51.09999995888859        51.0999999473521         51.099999935815674       51.099999924279246       51.09999993147488        51.09999994373146        51.09999994040396        51.09999993506756        51.09999992973127        51.099999924394865       51.09999991905852        51.099999913722115       51.09999990838577        51.09999990304948        51.09999990454526        51.09999990811656        51.09999991168786        51.09999991525922        51.09999991883052        51.09999992240188        51.09999992597318        51.09999992931495        51.09999993177445        51.099999932753576       51.09999992625086        51.09999991974814        51.09999991324548        51.09999990674282        51.09999990024005        51.09999989373739        51.09999988723462        51.09999988073196        51.09999987422924        51.099999867726524       51.09999986122381        51.09999985472109        51.09999984821843        51.09999984171566        51.09999983521294        51.09999983800441        51.09999984298372        51.09999984796303        51.09999985294235        51.0999998579216         51.099999862900916       51.09999987595944        51.09999990681217        51.09999993766496        51.09999996851775        51.09999999937054        51.10000003022327        51.10000006107606        51.10000007919706        51.10000007353233        51.100000067867654       51.10000006220287        51.10000005653819        51.10000005087346        51.10000004520879        51.10000003954406        51.100000033879326       51.10000002821465        51.10000002254998        51.10000001721937        51.100000021463416       51.10000002570757        51.10000002995167        51.10000003419577        51.10000003843987        51.10000004268403        51.10000004692807        51.10000005394869        51.10000006109675        51.10000006824481        51.10000007539293        51.10000008254093        51.10000008968905        51.10000009683711        51.10000010398517        51.10000011113323        51.10000011828129        51.10000012542935        51.100000128266345       51.10000012879874        51.10000012933102        51.10000012986336        51.100000130395756       51.10000013092804        51.10000013146043        51.100000131992715       51.100000132525054       51.10000013305745        51.10000013358973        51.10000013149954        51.1000001291211         51.10000012674266        51.10000012436433        51.100000121985886       51.10000011960756        51.10000011722906        51.10000011485067        51.10000011247223        51.1000001100939         51.10000010875916        51.100000109440884       51.10000011012261        51.10000011080433        51.100000111486054       51.100000112167834       51.1000001128495         51.10000011353134        51.100000114213          51.10000011489478        51.100000116117485       51.100000120480445       51.10000012484329        51.10000012920625        51.1000001335691         51.100000137932          51.1000001422949         51.10000014665775        51.10000015102071        51.10000015397179        51.10000015512236        51.10000015627293        51.10000015742338        51.10000015857395        51.10000015972446        51.10000016087503        51.100000162025594       51.100000163176105       51.100000164326616       51.10000016547713        51.100000161248204       51.100000152272855       51.10000014329745        51.1000001343221         51.100000125346696       51.10000011637135        51.100000107396          51.10000009842071        51.100000089445246       51.10000008104657        51.100000073241006       51.10000006543544        51.10000005762987        51.10000004982436        51.10000004201879        51.100000034213224       51.10000002640771        51.10000001860209        51.100000029123294       51.10000004135503        51.10000005358677        51.100000065818506       51.10000007805024        51.10000009028204        51.100000102513775       51.10000011474551        51.10000011219881        51.10000009461402        51.10000007702922        51.100000059444426       51.10000004185963        51.10000002427478        51.10000000669004        51.099999989105186       51.09999997152039        51.099999953935594       51.099999936350855       51.099999918766          51.09999990118115        51.09999988359641        51.09999987218691        51.09999987920963        51.09999988623241        51.099999878507276       51.099999857979185       51.099999840534906       51.099999853572285       51.099999866609664       51.099999879647044       51.09999989268442        51.0999999057218         51.09999991875918        51.0999999317965         51.09999994483394        51.09999995787132        51.0999999709087         51.09999998394608        51.099999996983456       51.100000010020835       51.1000000166772         51.1000000052411         51.099999993805          51.0999999823689         51.0999999709328         51.099999959496756       51.099999948060656       51.099999936624556       51.09999992518851        51.09999991375241        51.09999990231631        51.09999989088027        51.09999987944411        51.09999986800801        51.09999986514879        51.099999887731485       51.099999895431665       51.099999870660724       51.09999986167543        51.09999987256526        51.0999998834551         51.09999989434493        51.09999990523471        51.099999916124546       51.09999992701438        51.099999937904215       51.09999994879399        51.099999959683885       51.09999997057372        51.099999981463554       51.09999999235333        51.10000000324317        51.100000007547465       51.09999999673357        51.09999998591974        51.099999975105845       51.09999996429195        51.09999995347806        51.09999994266417        51.09999993185028        51.09999992103633        51.09999991022255        51.099999899408544       51.09999988859465        51.099999877780874       51.099999866966925       51.09999985615303        51.099999872332205       51.09999988058655        51.09999985685647        51.09999986421701        51.09999987545285        51.09999988668869        51.09999989792459        51.099999909160545       51.099999920396385       51.09999993163228        51.09999994286807        51.099999954103964       51.09999996533986        51.09999997657576        51.0999999878116         51.099999999047554       51.10000001028334        51.100000015958244       51.100000000404634       51.09999998485114        51.09999996929747        51.09999995374392        51.09999993819031        51.099999922636755       51.099999907083145       51.09999989152959        51.09999987597598        51.09999986042243        51.099999844868876       51.099999829315266       51.0999998137616         51.0999997982081         51.09999980597871        51.099999826426824       51.09999982930577        51.099999844788215       51.0999998711664         51.09999989754442        51.09999992392255        51.099999950300685       51.09999997667876        51.100000003056834       51.10000002943491        51.1000000558131         51.100000082191116       51.10000010856925        51.10000013494732        51.1000001613254         51.10000018770347        51.10000021408166        51.10000018769904        51.10000015706521        51.10000012643127        51.10000009579733        51.100000065163385       51.100000034529444       51.10000000389556        51.09999997326162        51.099999942627676       51.09999991199379        51.09999988135985        51.099999850725965       51.09999982009202        51.09999978945814        51.09999976790948        51.0999997636614         51.09999976655229        51.09999977611005        51.09999980735506        51.099999838599956       51.09999986984485        51.09999990108986        51.099999932334754       51.09999996357976        51.099999994824714       51.100000026069665       51.10000005731462        51.10000008855957        51.10000011980452        51.10000015104947        51.100000182294366       51.100000213539374       51.10000020866943        51.100000177192385       51.10000014571534        51.10000011423824        51.1000000827612         51.100000051284155       51.10000001980711        51.09999998833007        51.099999956853026       51.09999992537598        51.09999989389894        51.09999986242184        51.099999830944796       51.09999979946775        51.09999976804005        51.0999997617601         51.099999762521065       51.09999977445881        51.099999802181          51.0999998346407         51.099999867100394       51.09999989956009        51.09999993201973        51.09999996447942        51.09999999693912        51.100000029398814       51.10000006185851        51.10000009431815        51.1000001267779         51.10000015923754        51.10000019169718        51.10000022415693        51.10000024766612        51.10000023383333        51.100000220000595       51.10000020616786        51.100000192335074       51.10000017850234        51.10000016466955        51.10000015083682        51.10000013700409        51.1000001231713         51.100000109338566       51.10000009550572        51.100000081673045       51.100000067840256       51.10000005400752        51.10000003010174        51.099999999999966
1                        50.95790025290091        50.991292961309455       51.01717153376876        51.037024140328754       51.051428392617595       51.06264289819353        51.07190139017706        51.078760373609384       51.08360573425716        51.087544249924065       51.09009224554933        51.09264024117459        51.09479966558189        51.09570341739641        51.096616753528          51.097530089659585       51.098443425791174       51.09874502830161        51.09904380635203        51.09934258440251        51.09964136245293        51.09970941991742        51.09977747738179        51.09984553484628        51.099913592310656       51.099935051116745       51.0999500271833         51.09996500324985        51.0999799793164         51.09998535534078        51.09998896464117        51.09999257394162        51.09999618324201        51.09999709957515        51.099997967742354       51.09999883590956        51.099999660922094       51.10000006615786        51.10000006676694        51.10000021535558        51.10000036477453        51.10000051419354        51.10000058887681        51.10000059785352        51.100000606830406       51.100000678748984       51.10000085124068        51.100001023732375       51.100001057361055       51.10000092811515        51.100000798869246       51.10000066962334        51.10000054037744        51.10000049439816        51.10000048306159        51.100000466798974       51.10000045642573        51.10000044605255        51.10000043567925        51.10000042530601        51.100000414932765       51.10000040455952        51.10000042750039        51.10000045345828        51.10000047941611        51.10000050539588        51.10000053810825        51.10000057082067        51.10000060353303        51.10000063624534        51.09999928620795        51.09999714605499        51.099995005901974       51.09999286574896        51.09999169920354        51.09999094660196        51.099990194000384       51.099989441398805       51.099988688797225       51.09998826554363        51.099989372494065       51.09999047944444        51.09999158639488        51.09999269334526        51.09999380029569        51.09999490724607        51.099996014196506       51.09999597188596        51.09999553018622        51.09999508848642        51.09999464678674        51.099994205087          51.0999964665661         51.10000116223284        51.10000585789953        51.10001055356622        51.10001524923291        51.10001994489966        51.100023094057576       51.10002089784126        51.100018701625004       51.10001650540869        51.100014309192375       51.10001211297606        51.1000099167598         51.10000772054343        51.10000552432717        51.10000332811086        51.1000011318946         51.099998935678286       51.09999673946203        51.09999779318457        51.09999972494313        51.09999852503046        51.09999692142321        51.09999531781591        51.09999371420861        51.09999211060136        51.09999050699406        51.099988903386816       51.099987299779514       51.09998716520289        51.099987476897866       51.099987788592955       51.09998810028799        51.09998841198302        51.09998872367805        51.099989035373085       51.09998932942938        51.09998955572149        51.099989642174535       51.09998902187755        51.099988401580504       51.09998778128352        51.09998716098653        51.09998654068954        51.099985920392555       51.09998530009557        51.09998467979858        51.099984059501594       51.09998343920449        51.09998281890756        51.09998219861052        51.09998157831359        51.099980958016545       51.09998033771956        51.09998045390171        51.099980743451226       51.099981033000745       51.09998132255021        51.09998161209978        51.0999819016493         51.09998383747251        51.09998939918148        51.0999949608904         51.10000052259926        51.10000608430818        51.10001164601715        51.10001720772601        51.10002064431444        51.10002011074346        51.100019577172475       51.10001904360149        51.10001851003051        51.100017976459526       51.10001744288854        51.10001690931762        51.100016375746634       51.10001584217565        51.10001530860467        51.10001482140609        51.10001566307653        51.10001650474703        51.10001734641753        51.10001818808803        51.100019029758414       51.10001987142897        51.10002071309941        51.100022222048835       51.10002376162828        51.10002530120778        51.10002684078722        51.10002838036661        51.10002991994611        51.10003145952555        51.100032999105          51.10003453868444        51.100036078263884       51.10003761784333        51.100038272547124       51.10003845418976        51.100038635832334       51.10003881747491        51.10003899911749        51.100039180760064       51.1000393624027         51.10003954404527        51.10003972568785        51.10003990733048        51.100040088973          51.10003972949556        51.10003931055729        51.100038891618965       51.10003847268075        51.10003805374248        51.100037634804266       51.10003721586594        51.100036796927725       51.1000363779894         51.10003595905118        51.1000357525495         51.10003595650585        51.10003616046214        51.10003636441843        51.100036568374776       51.100036772331066       51.100036976287356       51.1000371802437         51.10003738419999        51.10003758815634        51.10003789442612        51.1000387945183         51.10003969461047        51.10004059470259        51.10004149479482        51.10004239488694        51.100043294979116       51.10004419507129        51.10004509516341        51.10004564271901        51.10004574063839        51.10004583855766        51.100045936477045       51.100046034396314       51.10004613231558        51.100046230234966       51.100046328154235       51.10004642607356        51.10004652399289        51.100046621912156       51.10004569038114        51.10004385055856        51.10004201073599        51.10004017091347        51.1000383310909         51.10003649126833        51.10003465144581        51.100032811623294       51.10003097180072        51.10002924228536        51.10002762624026        51.100026010195165       51.10002439415007        51.10002277810503        51.100021162060045       51.10001954601495        51.10001792996985        51.100016313924755       51.10001837125208        51.10002077145015        51.10002317164822        51.100025571846345       51.10002797204447        51.1000303722426         51.10003277244073        51.10003517263874        51.1000344368166         51.100030509858584       51.10002658290068        51.10002265594267        51.10001872898465        51.10001480202669        51.10001087506873        51.10000694811072        51.10000302115276        51.09999909419474        51.099995167236784       51.09999124027888        51.09998731332087        51.09998338636285        51.09998076323416        51.099982031817774       51.09998330040139        51.09998174432184        51.09997773609143        51.099974361184024       51.099977246337346       51.099980131490724       51.0999830166441         51.09998590179748        51.09998878695086        51.09999167210418        51.09999455725756        51.09999744241088        51.10000032756432        51.10000321271764        51.10000609787107        51.100008983024395       51.10001186817777        51.10001330899445        51.100010654597895       51.100008000201456       51.1000053458049         51.10000269140852        51.10000003701197        51.09999738261547        51.09999472821903        51.099992073822534       51.09998941942604        51.0999867650296         51.099984110633045       51.09998145623655        51.09997880184011        51.09997788851575        51.09998213983249        51.09998360027873        51.09997897151334        51.099977524591964       51.09998008383104        51.09998264307018        51.09998520230931        51.09998776154839        51.09999032078747        51.099992880026605       51.09999543926574        51.09999799850482        51.1000005577439         51.10000311698309        51.10000567622217        51.100008235461246       51.100010794700324       51.10001179456651        51.10000921462722        51.100006634687986       51.10000405474875        51.100001474809574       51.09999889487028        51.09999631493099        51.099993734991756       51.09999115505252        51.09998857511329        51.099985995173995       51.09998341523476        51.099980835295526       51.099978255356234       51.099975675417          51.09997853085184        51.099980012587366       51.099975517623136       51.09997731570252        51.09997989819084        51.099982480679216       51.099985063167594       51.09998764565597        51.09999022814429        51.09999281063267        51.09999539312105        51.099997975609426       51.10000055809775        51.10000314058607        51.1000057230745         51.10000830556288        51.1000108880512         51.100012267843454       51.10000905648616        51.10000584512886        51.10000263377162        51.09999942241427        51.09999621105703        51.09999299969974        51.09998978834244        51.0999865769852         51.09998336562791        51.09998015427067        51.09997694291337        51.09997373155613        51.099970520198724       51.0999673088416         51.099968741845146       51.09997275780512        51.09997394561981        51.099977536081894       51.09998320360023        51.0999888711184         51.09999453863662        51.100000206154846       51.10000587367307        51.10001154119129        51.10001720870957        51.10002287622774        51.100028543745964       51.10003421126419        51.10003987878247        51.100045546300635       51.100051213818915       51.10005688133708        51.100051499078404       51.10004522644897        51.10003895381948        51.10003268118999        51.100026408560495       51.100020135931004       51.10001386330157        51.10000759067208        51.10000131804259        51.09999504541315        51.099988772783604       51.09998250015411        51.09997622752468        51.09996995489519        51.09996538462104        51.09996405602635        51.0999647968913         51.099967027049274       51.09997335585257        51.09997968465569        51.099986013458874       51.099992342262055       51.09999867106524        51.10000499986842        51.1000113286716         51.10001765747472        51.10002398627796        51.100030315081085       51.10003664388432        51.10004297268745        51.100049301490685       51.10005563029381        51.10005464048959        51.10004825879628        51.100041877103024       51.10003549540977        51.10002911371646        51.100022732023206       51.10001635032995        51.10000996863664        51.100003586943444       51.09999720525019        51.09999082355688        51.099984441863626       51.09997806017037        51.09997167847712        51.099965306286435       51.09996377606535        51.09996383887369        51.09996643045588        51.09997217981174        51.09997887692697        51.09998557404231        51.09999227115759        51.09999896827287        51.10000566538815        51.100012362503435       51.10001905961872        51.10002575673394        51.10003245384928        51.100039150964506       51.10004584807973        51.10005254519507        51.10005924231035        51.10006395328503        51.10006037798212        51.100056802679205       51.10005322737629        51.100049652073324       51.10004607677041        51.1000425014675         51.100038926164586       51.100035350861674       51.100031775558705       51.10002820025585        51.10002462495288        51.10002104964997        51.100017474347055       51.10001389904414        51.10000774317075        51.099999999999966
2                        50.811874690004174       50.877028262783824       50.927833130161275       50.967404188116234       50.99655760866898        51.01950914441602        51.03865287806411        51.05302122939497        51.06335306028126        51.071815220144          51.077404584951125       51.08299394975825        51.08775973697766        51.08983970080334        51.09194135285128        51.09404300489922        51.09614465694716        51.09687886573636        51.09760676084801        51.09833465595966        51.09906255107131        51.09923695213149        51.09941135319167        51.09958575425185        51.09976015531197        51.099817493626006       51.09985854633612        51.099899599046296       51.09994065175641        51.09995591397512        51.0999664305524         51.099976947129676       51.09998746370695        51.09999027468518        51.09999294784234        51.09999562099949        51.09999815710091        51.099999473419814       51.09999961863633        51.10000014136824        51.10000066621865        51.100001191069          51.100001452807135       51.10000148322109        51.10000151363511        51.1000016945905         51.10000211609213        51.10000253759381        51.100002621082126       51.10000230810937        51.10000199513672        51.10000168216402        51.10000136919132        51.10000126497624        51.10000124362597        51.10000119909904        51.10000113760913        51.100001076119156       51.10000101462913        51.10000095313916        51.10000089164919        51.10000083015916        51.100000854552945       51.100000886724274       51.1000009188956         51.10000095099389        51.10000096063732        51.10000097028092        51.1000009799244         51.10000098956789        51.09999861427576        51.09999487621019        51.0999911381445         51.099987400078874       51.09998538017504        51.09998409077343        51.099982801371766       51.0999815119701         51.09998022256855        51.09997952047809        51.099981547131165       51.09998357378424        51.09998560043738        51.09998762709046        51.099989653743535       51.099991680396556       51.099993707049634       51.09999360173822        51.09999275553025        51.0999919093224         51.09999106311449        51.09999021690652        51.09999464359447        51.10000381847658        51.10001299335869        51.100022168240855       51.100031343122964       51.10004051800507        51.100046687711256       51.10004247028604        51.10003825286083        51.100034035435556       51.10002981801034        51.10002560058513        51.100021383159856       51.100017165734585       51.10001294830943        51.1000087308841         51.10000451345894        51.10000029603373        51.099996078608456       51.099998068556204       51.10000173555011        51.09999934799498        51.09999617996556        51.099993011936135       51.099989843906656       51.09998667587729        51.09998350784781        51.099980339818444       51.099977171788964       51.09997685590076        51.0999774064544         51.09997795700809        51.09997850756179        51.09997905811548        51.09997960866917        51.09998015922292        51.09998067789746        51.09998107409956        51.09998122005396        51.09998010125105        51.09997898244808        51.09997786364522        51.09997674484225        51.09997562603934        51.099974507236425       51.099973388433455       51.09997226963054        51.09997115082763        51.09997003202466        51.0999689132218         51.09996779441883        51.099966675615974       51.09996555681295        51.09996443801003        51.099964610407824       51.09996508675448        51.09996556310125        51.09996603944796        51.09996651579468        51.09996699214139        51.09997065382504        51.099981331150786       51.099992008476534       51.10000268580234        51.100013363128085       51.10002404045389        51.100034717779636       51.10004133947689        51.10004038443145        51.10003942938607        51.10003847434069        51.100037519295256       51.100036564249876       51.1000356092045         51.10003465415912        51.10003369911374        51.10003274406836        51.10003178902292        51.100030921164375       51.100032551774746       51.100034182385116       51.10003581299543        51.100037443605856       51.10003907421617        51.10004070482654        51.10004233543691        51.10004527358649        51.10004827175584        51.1000512699253         51.10005426809471        51.100057266264116       51.10006026443352        51.10006326260293        51.10006626077234        51.100069258941744       51.100072257111094       51.10007525528056        51.1000765376192         51.10007690266167        51.10007726770414        51.100077632746604       51.10007799778907        51.10007836283154        51.100078727874006       51.10007909291642        51.100079457958884       51.10007982300135        51.10008018804382        51.10007950366395        51.100078703968734       51.10007790427346        51.10007710457825        51.10007630488303        51.10007550518776        51.10007470549249        51.10007390579722        51.100073106101945       51.10007230640679        51.100071917609114       51.10007232272437        51.10007272783963        51.10007313295489        51.100073538070205       51.100073943185464       51.10007434830072        51.10007475341598        51.10007515853124        51.100075563646556       51.100076165371945       51.10007790821328        51.10007965105456        51.100081393895834       51.10008313673711        51.10008487957839        51.10008662241967        51.10008836526089        51.10009010810222        51.10009115850113        51.10009132573697        51.100091492972865       51.100091660208705       51.1000918274446         51.1000919946805         51.10009216191645        51.10009232915229        51.100092496388186       51.10009266362408        51.10009283085992        51.100091015435396       51.100087450695014       51.10008388595469        51.10008032121431        51.10007675647398        51.1000731917336         51.10006962699333        51.10006606225295        51.100062497512624       51.100059147139234       51.10005601728005        51.10005288742087        51.10004975756169        51.10004662770251        51.10004349784339        51.10004036798415        51.10003723812497        51.100034108265845       51.10003807614714        51.10004270652837        51.10004733690954        51.10005196729071        51.10005659767182        51.10006122805305        51.10006585843428        51.10007048881539        51.10006903120154        51.100061378596195       51.100053725990904       51.10004607338561        51.100038420780265       51.100030768174975       51.100023115569684       51.100015462964336       51.100007810359045       51.100000157753755       51.09999250514841        51.09998485254317        51.099977199937825       51.09996954733248        51.0999644223844         51.099966842070216       51.09996926175609        51.09996625528504        51.09995853825063        51.09995204621464        51.099957662637905       51.09996327906117        51.099968895484494       51.09997451190782        51.09998012833114        51.09998574475446        51.09999136117773        51.09999697760105        51.100002594024375       51.10000821044764        51.10001382687096        51.100019443294286       51.10002505971761        51.100027858929366       51.100022670335136       51.100017481740906       51.10001229314662        51.10000710455239        51.10000191595816        51.09999672736393        51.09999153876964        51.09998635017547        51.099981161581184       51.099975972986954       51.09997078439267        51.09996559579844        51.09996040720415        51.099958583584566       51.09996674168008        51.09996954462173        51.09996066351573        51.099957929514176       51.099962935140184       51.099967940766135       51.0999729463922         51.09997795201821        51.099982957644215       51.09998796327022        51.09999296889623        51.09999797452224        51.10000298014825        51.100007985774255       51.10001299140032        51.10001799702627        51.100023002652335       51.10002495632648        51.100019903727116       51.10001485112775        51.100009798528276       51.10000474592886        51.09999969332944        51.099994640730074       51.099989588130654       51.09998453553118        51.099979482931815       51.099974430332395       51.099969377732975       51.099964325133556       51.099959272534136       51.099954219934716       51.09995966707464        51.09996249958715        51.09995386812301        51.09995739716106        51.09996244196924        51.0999674867773         51.09997253158542        51.0999775763936         51.09998262120172        51.09998766600984        51.099992710818015       51.099997755626134       51.10000280043431        51.10000784524243        51.10001289005061        51.10001793485867        51.100022979666846       51.10002568695313        51.10001947102819        51.10001325510325        51.100007039178195       51.100000823253254       51.0999946073282         51.09998839140326        51.0999821754782         51.09997595955332        51.09996974362832        51.09996352770332        51.099957311778326       51.09995109585327        51.09994487992827        51.09993866400333        51.09994140841525        51.09994914655607        51.09995154790727        51.09995856679802        51.099969577489446       51.099980588180756       51.099991598872066       51.100002609563376       51.100013620254686       51.100024630945995       51.100035641637305       51.100046652328615       51.10005766301998        51.10006867371129        51.10007968440266        51.10009069509397        51.10010170578528        51.10011271647659        51.10010230868983        51.100090175041316       51.10007804139275        51.10006590774424        51.10005377409573        51.100041640447216       51.100029506798705       51.10001737315014        51.10000523950163        51.099993105853116       51.099980972204605       51.09996883855604        51.09995670490753        51.099944571259016       51.09993570305858        51.099933053028906       51.09993451605811        51.099938882295646       51.09995111441037        51.0999633465251         51.099975578639715       51.0999878107545         51.10000004286917        51.10001227498395        51.100024507098624       51.10003673921335        51.10004897132808        51.100061203442806       51.10007343555753        51.10008566767226        51.10009789978693        51.10011013190166        51.100108220523566       51.100095889110946       51.10008355769827        51.10007122628559        51.100058894872916       51.10004656346024        51.10003423204762        51.10002190063494        51.100009569222266       51.09999723780959        51.09998490639691        51.099972574984236       51.09996024357156        51.09994791215894        51.0999355990088         51.099932591371044       51.099932689227046       51.09993771674152        51.099948839184606       51.09996179093088        51.09997474267709        51.09998769442336        51.100000646169576       51.10001359791579        51.10002654966206        51.10003950140833        51.10005245315455        51.10006540490076        51.10007835664703        51.1000913083933         51.10010426013952        51.10011721188579        51.10012629396584        51.100119231605504       51.10011216924505        51.100105106884655       51.10009804452426        51.10009098216386        51.10008391980347        51.10007685744307        51.10006979508273        51.10006273272228        51.10005567036194        51.10004860800149        51.10004154564115        51.100034483280695       51.100027420920355       51.100015274157045       51.099999999999966
3                        50.651475954615876       50.74023103945285        50.812506569012726       50.87119816467282        50.916488267794875       50.953269428167175       50.98480451489024        51.00928382102802        51.02766668151901        51.04299309935578        51.05359731374028        51.06420152812473        51.073361417076626       51.07770743997901        51.08209733471233        51.08648722944565        51.09087712417903        51.0925679479862         51.094246309804134       51.09592467162196        51.09760303343984        51.098036934656704       51.09847083587351        51.098904737090436       51.0993386383073         51.09948954031228        51.099601071866516       51.09971260342081        51.09982413497505        51.09986731615021        51.09989792094484        51.09992852573953        51.0999591305341         51.0999677622716         51.099976001002574       51.099984239733544       51.099992006554544       51.099996250111246       51.09999714138979        51.099998925814816       51.100000715251895       51.100002504688916       51.1000033977906         51.10000350284872        51.10000360790684        51.100004057506794       51.100005057641          51.100006057775204       51.100006249937564       51.10000549441759        51.100004738897724       51.100003983377746       51.100003227857826       51.10000299385666        51.10000295250569        51.10000282336358        51.100002622332          51.10000242130042        51.100002220268834       51.100002019237195       51.10000181820567        51.10000161717403        51.100001545740724       51.10000148604365        51.10000142634681        51.10000136615372        51.100001153612084       51.10000094107039        51.100000728528755       51.10000051598706        51.099998332726045       51.09999502337831        51.09999171403064        51.099988404682904       51.09998671649703        51.09998571757228        51.09998471864759        51.0999837197229         51.099982720798266       51.09998229649068        51.09998454194783        51.09998678740487        51.09998903286203        51.09999127831912        51.09999352377622        51.09999576923326        51.099998014690414       51.0999977680313         51.09999665531643        51.09999554260162        51.099994429886806       51.099993317171936       51.09999955268745        51.100012405216546       51.10002525774564        51.10003811027474        51.10005096280389        51.10006381533299        51.10007253061616        51.10006694586559        51.10006136111508        51.10005577636457        51.100050191614          51.10004460686349        51.100039022112924       51.10003343736241        51.100027852611845       51.10002226786128        51.10001668311082        51.10001109836031        51.100005513609744       51.10000799857619        51.100012663738084       51.10000912431133        51.100004527254896       51.09999993019835        51.09999533314186        51.09999073608543        51.09998613902894        51.099981541972454       51.099976944915966       51.09997626675937        51.099976779111614       51.0999772914638         51.099977803816046       51.099978316168176       51.09997882852048        51.099979340872665       51.09997981978046        51.09998017020172        51.09998027176755        51.09997911561214        51.09997795945674        51.09997680330139        51.09997564714598        51.099974490990576       51.09997333483523        51.099972178679764       51.09997102252436        51.09996986636901        51.099968710213545       51.099967554058196       51.09996639790279        51.09996524174744        51.09996408559198        51.09996292943657        51.0999629293496         51.09996320140135        51.09996347345327        51.09996374550508        51.099964017556886       51.09996428960869        51.099968889535035       51.09998302152047        51.09999715350591        51.10001128549129        51.10002541747673        51.10003954946211        51.10005368144749        51.10006255481943        51.10006160402702        51.10006065323455        51.10005970244214        51.100058751649726       51.10005780085726        51.100056850064846       51.10005589927238        51.100054948479965       51.10005399768755        51.10005304689514        51.100052203208975       51.10005442881328        51.100056654417585       51.10005888002189        51.100061105626196       51.1000633312305         51.10006555683481        51.100067782439055       51.10007185887417        51.10007602026781        51.10008018166144        51.100084343055016       51.10008850444859        51.100092665842226       51.1000968272358         51.10010098862949        51.10010515002307        51.100109311416645       51.100113472810335       51.10011528585591        51.10011584345676        51.10011640105756        51.10011695865853        51.10011751625939        51.10011807386019        51.1001186314611         51.10011918906196        51.10011974666281        51.10012030426367        51.100120861864525       51.10011998252179        51.10011894528117        51.100117908040374       51.100116870799695       51.10011583355896        51.10011479631822        51.10011375907743        51.10011272183675        51.10011168459596        51.10011064735528        51.10011016774513        51.100110765556906       51.10011136336874        51.10011196118057        51.10011255899235        51.10011315680424        51.10011375461602        51.10011435242785        51.10011495023963        51.10011554805146        51.10011640686713        51.10011878053689        51.10012115420659        51.100123527876235       51.10012590154594        51.10012827521564        51.10013064888528        51.100133022554985       51.10013539622469        51.10013678242194        51.100136909165656       51.10013703590931        51.10013716265314        51.10013728939674        51.100137416140456       51.10013754288423        51.10013766962794        51.100137796371655       51.10013792311537        51.10013804985903        51.1001355241749         51.100130658234264       51.10012579229368        51.1001209263531         51.100116060412574       51.10011119447188        51.10010632853135        51.10010146259083        51.100096596650246       51.100092026453694       51.10008776048193        51.10008349451027        51.10007922853856        51.100074962566794       51.10007069659508        51.10006643062343        51.10006216465166        51.10005789867995        51.10006323210763        51.10006946153874        51.100075690969845       51.10008192040095        51.10008814983212        51.100094379263226       51.10010060869433        51.1001068381255         51.10010470465522        51.100094061305924       51.10008341795668        51.10007277460733        51.10006213125803        51.10005148790867        51.10004084455949        51.100030201210075       51.10001955786083        51.10000891451159        51.099998271162235       51.099987627812936       51.09997698446364        51.09996634111434        51.099959153945974       51.09996228289964        51.09996541185336        51.09996134684269        51.099951036597076       51.09994238877101        51.09995017308012        51.09995795738911        51.099965741698156       51.09997352600726        51.09998131031631        51.09998909462536        51.09999687893446        51.10000466324345        51.10001244755256        51.10002023186155        51.100028016170654       51.1000358004797         51.10004358478875        51.100047439335185       51.10004015159376        51.100032863852334       51.10002557611085        51.10001828836948        51.100011000628          51.100003712886576       51.09999642514515        51.09998913740367        51.09998184966224        51.09997456192076        51.099967274179335       51.09995998643791        51.099952698696484       51.09994996546072        51.099960742513645       51.09996444694838        51.09995272011679        51.0999493024587         51.09995634662215        51.09996339078555        51.099970434949          51.0999774791124         51.09998452327591        51.099991567439304       51.09999861160276        51.100005655766154       51.10001269992961        51.10001974409306        51.100026788256514       51.10003383241997        51.100040876583364       51.1000436170504         51.100036477651656       51.10002933825285        51.100022198854106       51.10001505945536        51.10000792005661        51.10000078065775        51.099993641259005       51.09998650186026        51.09997936246157        51.099972223062764       51.09996508366396        51.09995794426521        51.09995080486647        51.09994366546766        51.099950714109866       51.0999544065827         51.099942977556054       51.09994799851199        51.09995506990913        51.09996214130615        51.09996921270317        51.099976284100194       51.099983355497216       51.099990426894294       51.099997498291316       51.10000456968834        51.10001164108536        51.10001871248238        51.10002578387946        51.10003285527648        51.1000399266735         51.10004377496114        51.10003531941243        51.10002686386366        51.100018408314895       51.10000995276607        51.100001497217306       51.0999930416686         51.099984586119774       51.09997613057101        51.0999676750223         51.09995921947353        51.09995076392471        51.099942308375944       51.09993385282718        51.09992539727841        51.09992899779962        51.099939364797365       51.099943094087905       51.099952955204          51.09996811720032        51.09998327919658        51.09999844119284        51.100013603189154       51.100028765185414       51.10004392718167        51.10005908917799        51.10007425117425        51.100089413170565       51.100104575166824       51.10011973716314        51.1001348991594         51.100150061155716       51.100165223151976       51.10015111122931        51.10013464046784        51.10011816970638        51.10010169894491        51.100085228183445       51.10006875742198        51.100052286660514       51.100035815899105       51.10001934513758        51.100002874376116       51.099986403614594       51.099969932853185       51.09995346209172        51.09993699133025        51.09992482840056        51.09992086858216        51.0999229905367         51.09992915477005        51.09994571320959        51.099962271649076       51.09997883008856        51.0999953885281         51.100011946967584       51.10002850540707        51.10004506384661        51.10006162228609        51.100078180725575       51.100094739165115       51.1001112976046         51.10012785604408        51.10014441448362        51.10016097292316        51.100158393413665       51.10014171426883        51.10012503512394        51.100108355979046       51.10009167683421        51.100074997689376       51.100058318544484       51.10004163939965        51.100024960254814       51.10000828110998        51.09999160196509        51.09997492282025        51.09995824367536        51.099941564530525       51.09992490963492        51.09992061067845        51.0999206355832         51.09992752418191        51.0999426255259         51.0999601918046         51.099977758083355       51.099995324362055       51.100012890640755       51.10003045691951        51.10004802319821        51.10006558947697        51.10008315575567        51.10010072203437        51.10011828831307        51.10013585459183        51.10015342087058        51.10017098714928        51.100183174894084       51.10017292312705        51.10016267135995        51.100152419592916       51.100142167825766       51.10013191605873        51.10012166429169        51.1001114125246         51.10010116075756        51.10009090899047        51.10008065722343        51.100070405456336       51.1000601536893         51.100049901922205       51.10003965015517        51.100022076812024       51.099999999999966
4                        50.49472005251329        50.605313525337806       50.69768624979065        50.77446204481305        50.83521069551193        50.885374067569956       50.92899360209901        50.96344919796746        50.98989079993322        51.01214304608004        51.02790037217994        51.0436576982799         51.05736187063502        51.06414823056832        51.071002327354336       51.07785642414035        51.084710520926365       51.08749133736222        51.090253346890904       51.093015356419585       51.095777365948265       51.0965249589882         51.09727255202813        51.09802014506812        51.09876773810811        51.09903835675925        51.09924261940711        51.09944688205496        51.09965114470276        51.09973313430487        51.09979262084414        51.0998521073833         51.09991159392251        51.09992936642277        51.09994639283275        51.09996341924267        51.099979426563436       51.099988494906825       51.099990996851716       51.09999498502293        51.09999898153433        51.10000297804578        51.100005032641036       51.10000537993494        51.100005727228904       51.100006616896565       51.10000837320888        51.10001012952114        51.100010521342995       51.100009312733505       51.10000810412407        51.10000689551464        51.10000568690515        51.10000534585555        51.10000529789852        51.10000506239305        51.10000479523035        51.100004528067586       51.10000426090488        51.10000399374212        51.100003726579416       51.10000345941671        51.100003280400415       51.10000310936664        51.10000293833298        51.10000276650527        51.10000235084402        51.10000193518289        51.10000151952164        51.10000110386039        51.09999916751224        51.09999636222989        51.09999355694754        51.09999075166519        51.0999894628477         51.09998881877789        51.09998817470807        51.09998753063826        51.09998688656856        51.09998678623231        51.09998921217084        51.09999163810926        51.09999406404779        51.09999648998627        51.09999891592474        51.10000134186322        51.100003767801695       51.10000338299494        51.10000202140304        51.10000065981126        51.09999929821936        51.09999793662746        51.100005893496245       51.100022241552836       51.10003858960954        51.10005493766619        51.10007128572289        51.10008763377954        51.100098772985234       51.10009190824712        51.10008504350901        51.10007817877084        51.10007131403273        51.100064449294564       51.10005758455645        51.100050719818285       51.10004385508017        51.100036990342005       51.100030125603894       51.100023260865726       51.10001639612767        51.10001932728835        51.1000249050071         51.10002024230408        51.10001425953806        51.10000827677197        51.10000229400589        51.09999631123992        51.09999032847384        51.09998434570787        51.09997836294178        51.09997731642784        51.099977769480574       51.099978222533366       51.09997867558616        51.09997912863889        51.09997958169163        51.09998003474442        51.09998045243316        51.099980734260726       51.09998077798241        51.099979618310954       51.099978458639384       51.09997729896793        51.099976139296416       51.09997497962485        51.099973819953334       51.09997266028188        51.09997150061031        51.099970340938796       51.099969181267284       51.09996802159577        51.09996686192426        51.0999657022528         51.09996454258123        51.09996338290972        51.09996319812342        51.09996324282531        51.0999632875272         51.099963332229095       51.09996337693099        51.09996342163288        51.09996887858608        51.09998625591652        51.10000363324701        51.10002101057745        51.100038387907944       51.10005576523838        51.10007314256882        51.10008414388727        51.10008323351252        51.100082323137826       51.100081412763075       51.10008050238832        51.10007959201357        51.10007868163882        51.100077771264125       51.100076860889374       51.10007595051462        51.10007504013993        51.100074254719516       51.10007705005427        51.10007984538896        51.100082640723656       51.10008543605841        51.1000882313931         51.100091026727796       51.10009382206249        51.10009899366986        51.10010427435503        51.100109555040206       51.10011483572532        51.10012011641044        51.10012539709561        51.100130677780726       51.1001359584659         51.10014123915107        51.10014651983619        51.10015180052136        51.10015412930977        51.100154879991806       51.100155630673726       51.1001563813557         51.10015713203768        51.1001578827196         51.100158633401634       51.100159384083554       51.100160134765474       51.10016088544751        51.10016163612943        51.10016057960752        51.10015932450159        51.10015806939566        51.10015681428973        51.10015555918386        51.10015430407793        51.10015304897195        51.10015179386602        51.10015053876009        51.10014928365422        51.10014872505167        51.1001495121933         51.10015029933493        51.100151086476615       51.10015187361819        51.100152660759875       51.100153447901505       51.10015423504319        51.100155022184765       51.10015580932651        51.10015691761839        51.1001598898514         51.1001628620844         51.10016583431752        51.10016880655053        51.10017177878353        51.10017475101654        51.100177723249544       51.10018069548255        51.100182394183946       51.100182468582716       51.10018254298154        51.100182617380426       51.100182691779196       51.10018276617802        51.10018284057685        51.10018291497573        51.10018298937456        51.10018306377333        51.100183138172156       51.10017992924861        51.10017382342596        51.1001677176032         51.10016161178055        51.10015550595779        51.10014940013508        51.10014329431243        51.100137188489725       51.10013108266702        51.10012535116465        51.1001200047167         51.10011465826875        51.1001093118208         51.10010396537285        51.10009861892496        51.100093272476954       51.100087926029005       51.100082579581056       51.10008920117224        51.10009693985461        51.100104678537036       51.10011241721941        51.10012015590178        51.10012789458426        51.10013563326663        51.100143371949          51.10014057648823        51.10012706174717        51.10011354700606        51.10010003226495        51.100086517523835       51.10007300278272        51.100059488041666       51.100045973300496       51.10003245855938        51.10001894381827        51.100005429077214       51.0999919143361         51.09997839959493        51.09996488485382        51.09995570889549        51.09995948347779        51.099963258060086       51.099958191189614       51.09994544886399        51.099934783104345       51.09994464309716        51.09995450308992        51.09996436308268        51.09997422307555        51.09998408306831        51.09999394306112        51.10000380305394        51.10001366304664        51.10002352303951        51.10003338303227        51.100043243025084       51.10005310301784        51.10006296301066        51.10006782415485        51.10005851176851        51.10004919938217        51.10003988699583        51.10003057460949        51.10002126222315        51.10001194983681        51.10000263745047        51.09999332506408        51.099984012677794       51.0999747002914         51.09996538790506        51.099956075518776       51.099946763132436       51.099943130355825       51.09995634532805        51.0999608879402         51.099946508917924       51.09994248346533        51.09995149386998        51.09996050427458        51.09996951467923        51.09997852508383        51.09998753548854        51.099996545893134       51.10000555629773        51.100014566702384       51.10002357710698        51.100032587511635       51.10004159791629        51.100050608320885       51.10005961872548        51.10006311672123        51.10005396004658        51.10004480337187        51.100035646697165       51.10002649002246        51.10001733334781        51.10000817667304        51.09999901999839        51.099989863323685       51.09998070664898        51.09997154997427        51.09996239329962        51.09995323662497        51.099944079950205       51.0999349232755         51.09994344159384        51.099947928547465       51.0999338901683         51.09994035864645        51.099949383242915       51.09995840783938        51.09996743243585        51.09997645703237        51.09998548162878        51.099994506225244       51.10000353082171        51.100012555418175       51.10002158001464        51.100030604611106       51.10003962920757        51.10004865380404        51.1000576784005         51.10006263356212        51.10005205414063        51.10004147471909        51.10003089529755        51.10002031587601        51.10000973645458        51.09999915703298        51.0999885776115         51.09997799818996        51.099967418768415       51.09995683934699        51.099946259925446       51.09993568050385        51.099925101082306       51.09991452166082        51.0999189161098         51.09993175505127        51.09993681206731        51.09994941666048        51.099968546032244       51.09998767540395        51.10000680477566        51.100025934147425       51.100045063519076       51.100064192890784       51.10008332226249        51.10010245163414        51.10012158100591        51.100140710377616       51.100159839749324       51.100178969120975       51.10019809849268        51.10021722786439        51.10019960773076        51.10017902638924        51.10015844504767        51.10013786370615        51.100117282364636       51.10009670102306        51.100076119681546       51.10005553834003        51.100034956998456       51.10001437565694        51.099993794315424       51.09997321297391        51.09995263163239        51.09993205029076        51.09991674640298        51.099911492011245       51.09991426150981        51.09992216833683        51.09994282221771        51.09996347609865        51.099984129979475       51.10000478386041        51.100025437741294       51.100046091622175       51.10006674550311        51.10008739938394        51.100108053264876       51.10012870714576        51.10014936102664        51.100170014907576       51.1001906687884         51.10021132266934        51.100208113400356       51.100187323265686       51.10016653313096        51.100145742996176       51.100124952861506       51.10010416272678        51.10008337259205        51.10006258245738        51.100041792322656       51.10002100218799        51.10000021205326        51.09997942191853        51.09995863178381        51.09993784164914        51.09991708134828        51.09991152264996        51.09991145523384        51.09992010467522        51.099938966267075       51.09996089288563        51.09998281950425        51.10000474612286        51.10002667274148        51.100048599360036       51.10007052597871        51.10009245259732        51.10011437921594        51.10013630583455        51.10015823245317        51.100180159071726       51.1002020856904         51.10022401230901        51.100239110460166       51.100225719904415       51.10021232934872        51.100198938792914       51.100185548237164       51.10017215768141        51.10015876712566        51.10014537656991        51.100131986014105       51.100118595458355       51.10010520490266        51.100091814346854       51.10007842379116        51.10006503323535        51.10005164267966        51.100028745179486       51.099999999999966
5                        50.34922381693042        50.47620602152654        50.584430678341676       50.67608744512097        50.75019858978396        50.81236126080512        50.86711662685411        50.91113227494452        50.945656455074925       50.97502483784325        50.9963626313579         51.017700424872544       51.036413078522514       51.04617845279978        51.056040626046524       51.06590279929321        51.075764972540014       51.08004803967344        51.084305347290865       51.08856265490823        51.092819962525596       51.09404874890288        51.09527753528016        51.09650632165739        51.09773510803467        51.098206279739316       51.09857205316081        51.09893782658219        51.09930360000362        51.09945805639637        51.099573604673424       51.09968915295042        51.09980470122741        51.09984187631994        51.09987764964279        51.0999134229657         51.099946973743215       51.09996673202403        51.09997351704902        51.099982620766866       51.09999173749645        51.10000085422604        51.100005708898266       51.10000681643868        51.100007923979035       51.100009783568          51.10001284483553        51.10001590610307        51.10001677881206        51.10001508452768        51.10001339024336        51.10001169595898        51.10001000167472        51.100009623856636       51.10000961069545        51.10000920160519        51.10000909521642        51.10000898882765        51.100008882438885       51.10000877605012        51.10000866966129        51.100008563272524       51.100008240337274       51.10000789779144        51.10000755524567        51.10000721199464        51.10000665214403        51.100006092293484       51.10000553244288        51.100004972592274       51.1000034527915         51.10000138446674        51.099999316141975       51.09999724781716        51.09999656746942        51.09999647724089        51.09999638701237        51.09999629678384        51.099996206555375       51.09999657295492        51.09999906092304        51.10000154889104        51.100004036859104       51.100006524827165       51.100009012795226       51.10001150076323        51.10001398873129        51.10001347566788        51.100011919691326       51.10001036371483        51.10000880773828        51.10000725176178        51.100016659609025       51.10003594027853        51.100055220948036       51.1000745016176         51.100093782287104       51.10011306295655        51.10012625006209        51.10011837528924        51.100110500516394       51.1001026257436         51.100094750970754       51.10008687619796        51.10007900142506        51.10007112665221        51.10006325187936        51.100055377106514       51.10004750233372        51.10003962756093        51.100031752788084       51.100034979231395       51.1000412048902         51.10003550729675        51.1000282727116         51.100021038126386       51.10001380354123        51.10000656895602        51.099999334370864       51.09999209978571        51.0999848652005         51.099983431508804       51.099983760050065       51.099984088591384       51.099984417132646       51.09998474567391        51.09998507421528        51.099985402756545       51.09998569291946        51.099985835641064       51.09998577992849        51.09998472132605        51.0999836627235         51.09998260412101        51.09998154551846        51.09998048691591        51.09997942831342        51.09997836971087        51.09997731110832        51.099976252505826       51.099975193903276       51.09997413530078        51.09997307669818        51.09997201809574        51.09997095949319        51.0999699008907         51.0999694936508         51.099969239741824       51.0999689858329         51.09996873192392        51.099968478014944       51.099968224105965       51.099974287054465       51.09999426275772        51.100014238460915       51.10003421416411        51.100054189867365       51.10007416557056        51.10009414127376        51.10010688810621        51.100106129930964       51.10010537175583        51.10010461358064        51.10010385540551        51.10010309723032        51.10010233905513        51.10010158087994        51.1001008227048         51.10010006452961        51.10009930635448        51.100098684579564       51.10010197155742        51.10010525853528        51.10010854551314        51.10011183249105        51.10011511946891        51.10011840644677        51.10012169342468        51.10012782694491        51.100134091129746       51.10014035531458        51.100146619499355       51.10015288368413        51.10015914786902        51.1001654120538         51.10017167623863        51.100177940423464       51.10018420460824        51.10019046879307        51.10019326707163        51.10019421245039        51.100195157829035       51.10019610320768        51.10019704858638        51.100197993965025       51.100198939343784       51.10019988472243        51.10020083010113        51.10020177547983        51.10020272085842        51.100201542124694       51.100200129983534       51.100198717842375       51.10019730570127        51.10019589356011        51.10019448141901        51.10019306927779        51.10019165713669        51.10019024499553        51.10018883285443        51.10018823179462        51.10018919785978        51.10019016392499        51.10019112999021        51.10019209605542        51.100193062120695       51.10019402818591        51.100194994251126       51.10019596031634        51.100196926381614       51.10019826061557        51.100201731683455       51.10020520275134        51.10020867381928        51.100212144887166       51.100215615954994       51.10021908702288        51.10022255809076        51.10022602915865        51.10022796836358        51.100227953781825       51.10022793920024        51.10022792461859        51.10022791003689        51.10022789545525        51.10022788087355        51.1002278662919         51.10022785171026        51.10022783712856        51.10022782254691        51.100224013901084       51.100216857725          51.10020970154892        51.10020254537278        51.10019538919664        51.10018823302062        51.10018107684448        51.10017392066845        51.100166764492315       51.100160052555964       51.100153797598466       51.100147542641025       51.10014128768353        51.10013503272609        51.10012877776859        51.10012252281115        51.10011626785359        51.10011001289615        51.100117683467886       51.10012665384204        51.10013562421625        51.100144594590404       51.10015356496456        51.10016253533877        51.10017150571298        51.10018047608713        51.10017706149381        51.10016104426768        51.10014502704155        51.100129009815305       51.100112992589175       51.10009697536293        51.1000809581368         51.100064940910556       51.100048923684426       51.10003290645824        51.10001688923211        51.10000087200592        51.09998485477979        51.099968837553604       51.09995789977131        51.09996212327923        51.09996634678714        51.0999604532488         51.09994577688519        51.09993351929376        51.09994516998216        51.099956820670684       51.09996847135915        51.09998012204761        51.09999177273613        51.100003423424596       51.10001507411306        51.10002672480152        51.100038375490044       51.10005002617845        51.10006167686697        51.100073327555435       51.100084978243956       51.100090695344534       51.10007958859313        51.100068481841674       51.100057375090216       51.100046268338815       51.10003516158736        51.100024054835956       51.100012948084554       51.100001841333096       51.099990734581695       51.09997962783024        51.09996852107878        51.09995741432738        51.09994630757592        51.09994180640041        51.099956899719416       51.09996208480618        51.09994565179193        51.09994125302751        51.099952006212334       51.09996275939693        51.099973512581755       51.09998426576641        51.09999501895118        51.10000577213589        51.100016525320655       51.100027278505365       51.10003803169013        51.10004878487484        51.100059538059554       51.100070291244265       51.100081044428975       51.100085209500776       51.1000742504408         51.10006329138082        51.10005233232073        51.10004137326075        51.10003041420077        51.10001945514074        51.10000849608076        51.09999753702067        51.09998657796075        51.09997561890066        51.09996465984068        51.0999537007807         51.09994274172067        51.09993178266063        51.0999413631921         51.09994644223548        51.09993037624383        51.09993815502065        51.09994890597642        51.09995965693213        51.09997040788778        51.09998115884355        51.09999190979926        51.10000266075497        51.10001341171068        51.10002416266639        51.10003491362204        51.100045664577806       51.100056415533516       51.100067166489225       51.100077917444935       51.100083873995914       51.10007152847754        51.10005918295917        51.100046837440686       51.100034491922315       51.100022146403944       51.100009800885516       51.09999745536709        51.09998510984872        51.09997276433029        51.09996041881192        51.09994807329349        51.09993572777506        51.099923382256634       51.099911036738376       51.09991603291712        51.0999308587983         51.09993724287875        51.09995228572785        51.09997481396556        51.09999734220315        51.10001987044075        51.100042398678454       51.100064926916104       51.100087455153755       51.100109983391405       51.100132511629056       51.10015503986665        51.1001775681043         51.10020009634195        51.1002226245796         51.10024515281725        51.1002676810549         51.10024715829627        51.100223166567275       51.10019917483817        51.100175183109116       51.10015119138001        51.100127199650956       51.100103207921904       51.10007921619285        51.100055224463745       51.10003123273469        51.10000724100564        51.099983249276534       51.09995925754748        51.099935265818374       51.09991729626461        51.099910794329446       51.09991417619324        51.09992365437063        51.09994769005334        51.09997172573611        51.09999576141877        51.10001979710148        51.100043832784195       51.10006786846691        51.10009190414962        51.10011593983228        51.100139975514935       51.10016401119765        51.10018804688036        51.100212082563075       51.10023611824579        51.1002601539285         51.10025643350423        51.100232264128636       51.10020809475304        51.10018392537745        51.10015975600186        51.10013558662632        51.10011141725073        51.100087247875194       51.1000630784996         51.10003890912401        51.10001473974842        51.09999057037288        51.09996640099723        51.0999422316217         51.099918096422755       51.09991137558302        51.09991115597643        51.099921256422874       51.09994320242566        51.09996870369798        51.09999420497036        51.100019706242676       51.10004520751505        51.10007070878743        51.100096210059746       51.10012171133212        51.1001472126045         51.10017271387687        51.10019821514925        51.10022371642151        51.10024921769394        51.10027471896632        51.10029212399792        51.10027575110911        51.100259378220244       51.10024300533138        51.100226632442514       51.10021025955365        51.10019388666484        51.10017751377592        51.10016114088711        51.10014476799819        51.10012839510938        51.100112022220515       51.100095649331706       51.10007927644284        51.100062903553976       51.10003499847613        51.099999999999966
6                        50.21200674790606        50.35137058411539        50.47232565672573        50.576508080846224       50.66244050358159        50.7355856259756         50.80077931156961        50.85404895489023        50.89667324016318        50.93329769213511        50.96053018519626        50.98776267825741        51.01182513518131        51.02496561006217        51.038235767422634       51.0515059247831         51.06477608214357        51.07086453090773        51.076919820715204       51.082975110522625       51.089030400330046       51.09086354292276        51.09269668551542        51.09452982810808        51.09636297070074        51.09709413399378        51.09767199148291        51.0982498489721         51.098827706461236       51.0990793784415         51.09927097374543        51.09946256904925        51.099654164353126       51.099718287500764       51.09978013070281        51.0998419739048         51.09989990854865        51.09993466937789        51.099947702492955       51.09996406278714        51.09998044175239        51.09999682071765        51.100005680307675       51.10000792898455        51.100010177661545       51.100013396770066       51.10001816650549        51.10002293624092        51.10002449662193        51.10002229270293        51.100020088783936       51.100017884865          51.100015680945944       51.100015318035844       51.100015370113226       51.100014738010486       51.100014959237626       51.100015180464766       51.100015401691905       51.100015622919045       51.100015844146185       51.100016065373325       51.10001557180141        51.100015013497          51.10001445519265        51.10001389655599        51.10001323584697        51.10001257513795        51.10001191442893        51.10001125371991        51.100010275197974       51.100009115074954       51.100007954951934       51.100006794828914       51.100006876702025       51.10000748662833        51.100008096554575       51.100008706480935       51.10000931640724        51.10001025451652        51.10001271741726        51.10001518031788        51.10001764321862        51.1000201061193         51.100022569019984       51.100025031920666       51.100027494821404       51.100026860773994       51.10002515048075        51.100023440187556       51.10002172989431        51.10002001960106        51.10003067962185        51.10005247899636        51.10007427837087        51.10009607774532        51.10011787711983        51.10013967649434        51.100154635012245       51.10014594869949        51.10013726238674        51.100128576073985       51.10011988976123        51.10011120344848        51.100102517135724       51.10009383082297        51.10008514451022        51.100076458197464       51.10006777188471        51.10005908557201        51.10005039925926        51.10005381002054        51.100060489048474       51.10005382155424        51.10004543359872        51.100037045643205       51.100028657687744       51.10002026973228        51.10001188177671        51.10000349382125        51.09999510586579        51.09999327115759        51.09999342723745        51.099993583317314       51.09999373939718        51.099993895476985       51.099994051556905       51.09999420763671        51.09999432151892        51.09999427328694        51.09999408755937        51.09999320692668        51.09999232629394        51.09999144566126        51.09999056502852        51.09998968439578        51.0999888037631         51.09998792313036        51.09998704249762        51.09998616186488        51.09998528123214        51.09998440059945        51.09998351996671        51.09998263933397        51.09998175870123        51.09998087806861        51.09998022061467        51.099979615697066       51.099979010779464       51.09997840586186        51.099977800944316       51.09997719602666        51.09998368038862        51.10000577874962        51.10002787711062        51.10004997547162        51.100072073832735       51.10009417219379        51.100116270554736       51.10013048170077        51.100129957917716       51.10012943413466        51.10012891035166        51.1001283865686         51.10012786278554        51.10012733900254        51.10012681521948        51.100126291436425       51.100125767653424       51.100125243870366       51.10012486322586        51.100128584429854       51.100132305633736       51.10013602683773        51.10013974804161        51.10014346924555        51.10014719044949        51.10015091165343        51.10015790910188        51.100165056939375       51.10017220477687        51.10017935261436        51.100186500451855       51.100193648289405       51.10020079612684        51.10020794396439        51.10021509180194        51.10022223963938        51.10022938747693        51.10023262123627        51.10023376249961        51.10023490376295        51.10023604502635        51.100237186289746       51.10023832755303        51.100239468816426       51.100240610079766       51.100241751343106       51.1002428926065         51.10024403386984        51.10024277334145        51.10024124889304        51.10023972444458        51.10023819999617        51.100236675547706       51.1002351510993         51.100233626650834       51.100232102202426       51.10023057775402        51.100229053305554       51.1002284366524         51.10022957398951        51.100230711326674       51.10023184866384        51.100232986001004       51.10023412333817        51.10023526067533        51.1002363980125         51.100237535349606       51.10023867268677        51.1002402155583         51.10024411213129        51.100248008704284       51.10025190527733        51.10025580185038        51.100259698423315       51.10026359499636        51.100267491569355       51.1002713881424         51.10027351490919        51.10027338440909        51.10027325390894        51.1002731234089         51.100272992908685       51.100272862408644       51.10027273190855        51.10027260140845        51.10027247090841        51.10027234040831        51.1002722099081         51.10026786294975        51.10025979577961        51.100251728609464       51.100243661439265       51.10023559426912        51.10022752709892        51.10021945992884        51.10021139275864        51.10020332558855        51.10019576621221        51.1001887291913         51.10018169217045        51.100174655149544       51.100167618128694       51.10016058110779        51.100153544086936       51.10014650706597        51.100139470045065       51.10014801372756        51.100158011705616       51.10016800968373        51.10017800766184        51.10018800563989        51.10019800361806        51.100208001596116       51.10021799957417        51.10021399736161        51.100195748905264       51.100177500449036       51.10015925199269        51.10014100353641        51.10012275508012        51.10010450662389        51.10008625816755        51.100068009711265       51.10004976125498        51.100031512798694       51.10001326434241        51.09999501588612        51.09997676742984        51.099964234710455       51.09996876250949        51.099973290308526       51.0999666989199         51.09995045472556        51.099936918612514       51.09995015044666        51.09996338228075        51.099976614114894       51.09998984594904        51.10000307778313        51.10001630961722        51.10002954145136        51.10004277328551        51.1000560051196         51.100069236953686       51.10008246878783        51.10009570062192        51.10010893245607        51.10011539474738        51.100102662954214       51.10008993116105        51.100077199367945       51.10006446757484        51.100051735781676       51.10003900398857        51.10002627219541        51.1000135404023         51.100000808609195       51.09998807681603        51.099975345022926       51.09996261322982        51.09994988143666        51.09994453476065        51.09996109497632        51.09996677863819        51.09994873148412        51.099944131821644       51.09995646347693        51.09996879513204        51.09998112678727        51.0999934584425         51.100005790097725       51.10001812175295        51.10003045340818        51.10004278506335        51.100055116718636       51.10006744837381        51.100079780029034       51.10009211168426        51.10010444333943        51.10010920897798        51.10009660554044        51.1000840021029         51.100071398665364       51.10005879522788        51.1000461917904         51.1000335883528         51.10002098491532        51.10000838147772        51.09999577804024        51.0999831746027         51.09997057116516        51.09995796772762        51.099945364290136       51.099932760852596       51.099943103992246       51.09994862630822        51.09993096045429        51.099939948630094       51.099952259150825       51.09996456967144        51.099976880192116       51.099989190712904       51.10000150123358        51.10001381175425        51.100026122274926       51.10003843279566        51.10005074331633        51.100063053837005       51.100075364357735       51.10008767487841        51.10009998539914        51.10010686577721        51.10009301723244        51.10007916868773        51.1000653201429         51.100051471598135       51.10003762305337        51.1000237745086         51.100009925963775       51.09999607741901        51.09998222887418        51.09996838032947        51.09995453178465        51.09994068323988        51.09992683469511        51.09991298615029        51.099918442737135       51.09993489893742        51.0999426095961         51.09995986627365        51.09998537535557        51.100010884437495       51.10003639351936        51.10006190260128        51.10008741168315        51.10011292076507        51.10013842984699        51.10016393892886        51.10018944801078        51.1002149570927         51.10024046617457        51.10026597525649        51.10029148433841        51.10031699342028        51.10029401332065        51.100267126051506       51.10024023878236        51.10021335151322        51.100186464244075       51.100159576974875       51.10013268970579        51.10010580243659        51.100078915167444       51.10005202789836        51.100025140629214       51.09999825336007        51.09997136609093        51.09994447882178        51.09992419308156        51.09991647818367        51.09992044654598        51.09993137015988        51.099958262909354       51.099985155658885       51.10001204840836        51.10003894115789        51.10006583390742        51.10009272665695        51.10011961940643        51.1001465121559         51.10017340490543        51.100200297654965       51.100227190404496       51.10025408315403        51.1002809759035         51.100307868652976       51.10030372428247        51.10027671371677        51.10024970315101        51.100222692585305       51.1001956820196         51.1001686714539         51.10014166088814        51.10011465032244        51.10008763975674        51.100060629191034       51.100033618625275       51.10000660805963        51.09997959749393        51.09995258692817        51.09992561396848        51.099917802752486       51.099917386933726       51.099928710563404       51.09995324403826        51.09998174225393        51.10001024046966        51.10003873868533        51.100067236901054       51.100095735116724       51.100124233332394       51.10015273154812        51.10018122976385        51.10020972797952        51.100238226195245       51.10026672441086        51.10029522262664        51.10032372084231        51.10034298898529        51.100323748804215       51.10030450862314        51.10028526844212        51.10026602826099        51.10024678807997        51.100227547898896       51.10020830771782        51.100189067536746       51.10016982735567        51.10015058717465        51.10013134699352        51.100112106812446       51.10009286663143        51.100073626450296       51.1000409465737         51.099999999999966
7                        50.08306884544032        50.23080721310407        50.36137118494281        50.47572395198887        50.571936436904934       50.65504716308169        50.729981656245684       50.79219923780488        50.84294115519799        50.88696160895546        50.92040303369504        50.95384445843456        50.98359804061141        51.00050970235566        51.01758775148272        51.034665800609844       51.05174384973702        51.05994081106496        51.068096767163865       51.07625272326277        51.084408679361616       51.08696934104785        51.08953000273402        51.092090664420255       51.09465132610643        51.09570191952258        51.09654243437353        51.097382949224595       51.098223464075545       51.098597100440145       51.09888472806006        51.09917235567991        51.09945998329982        51.09955859996535        51.09965383601275        51.09974907206009        51.09983823097974        51.09989230696823        51.099913553183455       51.09993931108369        51.09996509430209        51.0999908775205         51.100004946869035       51.10000871757268        51.100012488276434       51.100017456502655       51.100024338218645       51.100031219934635       51.1000336747727         51.10003093725925        51.10002819974579        51.10002546223228        51.100022724718826       51.100022428393004       51.100022576151616       51.10002167160883        51.100022387293905       51.10002310297892        51.100023818664          51.10002453434902        51.10002525003404        51.10002596571917        51.100025274792756       51.10002445648331        51.100023638173866       51.100022820189224       51.10002210195273        51.10002138371635        51.10002066547992        51.100019947243425       51.10001963473172        51.10001955405471        51.1000194733777         51.10001939270069        51.10002039054564        51.10002184694025        51.100023303334865       51.100024759729536       51.100026216124206       51.10002783091704        51.10003018165344        51.10003253238983        51.100034883126284       51.100037233862736       51.10003958459913        51.100041935335526       51.10004428607192        51.1000435383134         51.100041713771304       51.100039889229265       51.10003806468728        51.10003624014524        51.100047953534556       51.100071857706155       51.10009576187781        51.10011966604941        51.100143570221064       51.10016747439266        51.100183927835644       51.10017462847776        51.10016532911982        51.10015602976199        51.100146730404106       51.10013743104628        51.10012813168834        51.10011883233045        51.10010953297257        51.10010023361468        51.10009093425674        51.10008163489891        51.10007233554103        51.1000758196559         51.10008275748163        51.10007518507632        51.10006574219943        51.100056299322375       51.100046856445374       51.10003741356843        51.10002797069143        51.10001852781443        51.10000908493748        51.10000683537436        51.100006771042786       51.100006706711156       51.10000664237964        51.10000657804801        51.100006513716494       51.100006449384864       51.100006338231424       51.10000604719835        51.10000570087493        51.100005075112904       51.10000444935076        51.10000382358868        51.100003197826595       51.100002572064454       51.100001946302314       51.10000132054017        51.100000694778146       51.100000069016005       51.099999443253864       51.09999881749184        51.099998191729696       51.099997565967556       51.09999694020547        51.09999631444333        51.099995379014956       51.099994370691036       51.09999336236706        51.099992354043025       51.099991345719104       51.099990337395184       51.0999970585886         51.10002080389245        51.100044549196355       51.10006829450026        51.10009203980405        51.10011578510802        51.100139530411866       51.10015492467113        51.100154717472776       51.100154510274365       51.10015430307601        51.10015409587771        51.1001538886793         51.10015368148095        51.10015347428265        51.100153267084295       51.10015305988594        51.100152852687586       51.10015279065851        51.10015688867145        51.10016098668433        51.10016508469721        51.10016918271015        51.10017328072303        51.10017737873602        51.1001814767489         51.100189240140594       51.10019717178386        51.10020510342713        51.10021303507028        51.10022096671349        51.100228898356704       51.10023682999997        51.10024476164324        51.10025269328645        51.10026062492966        51.10026855657293        51.100272191803754       51.10027353013976        51.10027486847571        51.100276206811714       51.10027754514766        51.10027888348367        51.10028022181967        51.10028156015562        51.10028289849163        51.10028423682758        51.100285575163525       51.10028427325784        51.10028268123           51.100281089202156       51.10027949717443        51.10027790514664        51.100276313118854       51.10027472109101        51.100273129063225       51.10027153703544        51.10026994500765        51.10026933962513        51.10027064058261        51.10027194154003        51.10027324249751        51.10027454345493        51.10027584441241        51.10027714536983        51.10027844632731        51.100279747284674       51.10028104824221        51.10028278244647        51.10028703119491        51.10029127994335        51.10029552869173        51.100299777440114       51.100304026188496       51.10030827493688        51.10031252368526        51.100316772433644       51.10031903382071        51.10031876046423        51.10031848710776        51.10031821375128        51.100317940394746       51.10031766703827        51.100317393681735       51.100317120325315       51.10031684696878        51.100316573612304       51.10031630025583        51.100311476394495       51.10030263758961        51.10029379878472        51.10028495997989        51.10027612117506        51.100267282370226       51.10025844356534        51.10024960476056        51.100240765955675       51.10023249213339        51.10022479949521        51.10021710685703        51.100209414218796       51.10020172158062        51.10019402894244        51.10018633630426        51.100178643666084       51.10017095102779        51.100180191951154       51.10019101344528        51.10020183493947        51.1002126564336         51.10022347792773        51.10023429942191        51.10024512091604        51.10025594241017        51.10025138409139        51.10023117565993        51.10021096722852        51.100190758797055       51.10017055036565        51.10015034193418        51.10013013350277        51.10010992507131        51.10008971663984        51.100069508208435       51.10004929977703        51.10002909134556        51.100008882914096       51.09998867448269        51.09997471371304        51.09997940116864        51.09998408862424        51.09997692820292        51.09995948238526        51.0999449810609         51.099959584490534       51.099974187920225       51.09998879134997        51.10000339477972        51.10001799820941        51.1000326016391         51.10004720506879        51.100061808498594       51.100076411928285       51.100091015357975       51.100105618787666       51.100120222217356       51.10013482564716        51.10014192236349        51.10012773485198        51.10011354734053        51.10009935982907        51.10008517231768        51.10007098480628        51.10005679729477        51.10004260978337        51.10002842227192        51.100014234760465       51.10000004724907        51.09998585973756        51.09997167222616        51.09995748471465        51.09995131543661        51.09996893109866        51.0999749694364         51.09995574799461        51.09995111984773        51.09996486566382        51.09997861147991        51.099992357295946       51.10000610311204        51.100019848928184       51.10003359474422        51.10004734056031        51.100061086376456       51.10007483219255        51.10008857800864        51.10010232382473        51.10011606964082        51.10012981545685        51.10013511515274        51.10012102534546        51.100106935538236       51.10009284573101        51.10007875592373        51.10006466611651        51.10005057630923        51.100036486502006       51.10002239669478        51.1000083068875         51.09999421708034        51.099980127273          51.09996603746583        51.09995194765855        51.09993785785127        51.0999486639941         51.09995448076552        51.09993564279944        51.099945739474606       51.09995944276602        51.09997314605744        51.09998684934885        51.100000552640324       51.10001425593174        51.10002795922321        51.10004166251463        51.10005536580604        51.10006906909746        51.10008277238887        51.10009647568029        51.100110178971704       51.100123882263176       51.100131608906224       51.10011652040561        51.10010143190493        51.100086343404314       51.10007125490358        51.100056166402965       51.10004107790229        51.100025989401615       51.100010900901          51.09999581240032        51.09998072389965        51.09996563539903        51.099950546898356       51.09993545839768        51.09992036989706        51.09992614556995        51.099943875468625       51.09995291221952        51.0999721582981         51.10000023020257        51.100028302107035       51.10005637401156        51.100084445916025       51.10011251782049        51.10014058972496        51.10016866162937        51.10019673353389        51.10022480543836        51.10025287734288        51.10028094924735        51.100309021151816       51.10033709305628        51.10036516496075        51.1003401728039         51.10031090484216        51.10028163688037        51.10025236891863        51.10022310095684        51.100193832995046       51.10016456503331        51.10013529707152        51.100106029109725       51.10007676114799        51.100047493186196       51.1000182252244         51.09998895726267        51.09995968930093        51.09993743685379        51.09992854357404        51.09993307256798        51.09994531570419        51.09997454078558        51.10000376586686        51.10003299094825        51.100062216029585       51.10009144111092        51.100120666192254       51.10014989127359        51.10017911635492        51.1002083414362         51.10023756651759        51.100266791598926       51.100296016680204       51.10032524176154        51.10035446684287        51.100349985734965       51.10032067202985        51.100291358324796       51.100262044619626       51.10023273091451        51.10020341720946        51.1001741035044         51.10014478979923        51.100115476094174       51.10008616238906        51.10005684868389        51.100027534978835       51.09999822127372        51.09996890756861        51.099939633985514       51.099930804158475       51.0999301481059         51.09994246709698        51.09996909110504        51.10000000855365        51.10003092600232        51.100061843450874       51.10009276089954        51.1001236783481         51.100154595796766       51.10018551324538        51.10021643069399        51.1002473481426         51.100278265591214       51.100309183039826       51.10034010048844        51.10037101793711        51.100391705422396       51.10036971298996        51.10034772055758        51.10032572812514        51.100303735692705       51.100281743260325       51.100259750827945       51.10023775839551        51.10021576596313        51.10019377353069        51.10017178109831        51.100149788665874       51.100127796233494       51.10010580380106        51.10008381136868        51.100046589472186       51.099999999999966
8                        49.998079560435485       50.14783469425822        50.28141545134014        50.39949276940797        50.500053564515326       50.587836745260006       50.66762065825549        50.7347361145558         50.79036097188077        50.83912173531195        50.876997362743566       50.91487299017524        50.94888740340383        50.96933674988111        50.98998859017223        51.010640430463354       51.031292270754534       51.04207470850514        51.05281157783884        51.06354844717248        51.07428531650618        51.078029792301436       51.08177426809675        51.08551874389201        51.08926321968727        51.0910070725505         51.0924726015769         51.093938130603306       51.09540365962954        51.09616048050077        51.096786484854704       51.09741248920858        51.09803849356251        51.09831430733385        51.09858385765523        51.098853407976605       51.09911066095492        51.09928588241365        51.09938357673309        51.09948930307115        51.09959507448241        51.099700845893665       51.09976886951836        51.09980370589983        51.09983854228125        51.09987359508182        51.09990899369268        51.09994439230354        51.099966690455744       51.099973622883056       51.099980555310424       51.09998748773785        51.099994420165274       51.10000451235061        51.10001253274129        51.100014321723904       51.1000187145853         51.10002310744676        51.100027500308215       51.10003189316956        51.10003628603101        51.10004067889247        51.100041005760374       51.10004096441088        51.10004092306144        51.100040881562336       51.10004079409521        51.10004070662819        51.10004061916101        51.100040531693935       51.10004103935398        51.10004188707501        51.10004273479609        51.10004358251712        51.1000454015209         51.10004763348013        51.10004986543936        51.10005209739859        51.10005432935776        51.10005657389797        51.10005887689158        51.10006117988519        51.10006348287885        51.100065785872516       51.100068088866124       51.10007039185973        51.10007269485334        51.100071940926114       51.10007012466326        51.10006830840041        51.10006649213756        51.100064675874705       51.10007681308622        51.10010151527274        51.10012621745926        51.100150919645785       51.10017562183231        51.10020032401877        51.100217353462256       51.10020786273128        51.10019837200031        51.10018888126933        51.10017939053836        51.10016989980744        51.100160409076466       51.100150918345435       51.10014142761452        51.100131936883486       51.10012244615257        51.100112955421594       51.100103464690676       51.100106833631344       51.100113676869626       51.100105592756165       51.100095584401174       51.100085576046126       51.10007556769108        51.100065559336144       51.1000555509811         51.10004554262605        51.100035534271115       51.10003300792869        51.100032754520555       51.10003250111254        51.100032247704405       51.10003199429627        51.100031740888255       51.10003148748012        51.10003117089735        51.100030611611146       51.10003007410836        51.10002964670025        51.10002921929208        51.100028791883915       51.10002836447575        51.10002793706758        51.10002750965947        51.10002708225136        51.10002665484319        51.10002622743502        51.100025800026856       51.10002537261869        51.10002494521052        51.10002451780235        51.100024090394186       51.100023662986075       51.1000225461741         51.10002126707633        51.100019987978555       51.10001870888078        51.100017429783065       51.100016150685235       51.10002286540333        51.10004718634411        51.10007150728495        51.100095828225676       51.100120149166514       51.100144470107296       51.10016879104808        51.10018467085035        51.100184780881364       51.10018489091232        51.10018500094333        51.10018511097434        51.10018522100529        51.1001853310363         51.10018544106731        51.100185551098264       51.100185661129274       51.100185771160284       51.10018602289807        51.10019033545751        51.10019464801695        51.100198960576336       51.100203273135776       51.10020758569516        51.1002118982546         51.10021621081398        51.10022441579753        51.1002327994546         51.10024118311168        51.10024956676875        51.10025795042583        51.1002663340829         51.10027471773992        51.10028310139705        51.100291485054186       51.100299868711204       51.100308252368336       51.100312160987755       51.100313677218026       51.10031519344824        51.10031670967845        51.10031822590872        51.100319742138936       51.10032125836915        51.10032277459936        51.100324290829576       51.10032580705979        51.10032732329           51.10032607335444        51.10032451945983        51.10032296556517        51.10032141167045        51.10031985777579        51.100318303881124       51.100316749986405       51.10031519609174        51.100313642196966       51.10031208830236        51.100311545813724       51.10031295750622        51.10031436919871        51.100315780891265       51.10031719258376        51.10031860427631        51.100320015968805       51.100321427661356       51.10032283935385        51.10032425104646        51.10032609869552        51.10033047661602        51.10033485453653        51.100339232456975       51.10034361037742        51.100347988297926       51.10035236621832        51.10035674413882        51.100361122059326       51.100363388584015       51.10036296216788        51.100362535751685       51.10036210933549        51.10036168291924        51.10036125650305        51.10036083008691        51.10036040367072        51.100359977254584       51.100359550838334       51.1003591244222         51.10035403169883        51.100344821858926       51.10033561201897        51.10032640217901        51.10031719233905        51.10030798249909        51.10029877265913        51.10028956281923        51.10028035297927        51.10027174398459        51.100263753065065       51.10025576214559        51.10024777122601        51.10023978030654        51.10023178938701        51.10022379846748        51.10021580754801        51.10020781662848        51.10021728474669        51.10022838248335        51.10023948022001        51.10025057795667        51.10026167569333        51.10027277343005        51.10028387116665        51.10029496890337        51.10029004691336        51.100268823650424       51.10024760038749        51.10022637712456        51.10020515386162        51.10018393059869        51.10016270733581        51.10014148407282        51.10012026080989        51.100099037546954       51.10007781428402        51.10005659102114        51.10003536775815        51.100014144495276       51.09999937655613        51.100003876678784       51.100008376801384       51.100000989832836       51.09998328342516        51.0999686043167         51.09998384845568        51.09999909259466        51.10001433673369        51.10002958087273        51.10004482501171        51.100060069150686       51.10007531328972        51.1000905574287         51.100105801567736       51.10012104570666        51.10013628984575        51.10015153398473        51.10016677812371        51.10017413936953        51.1001591497826         51.10014416019567        51.100129170608795       51.10011418102192        51.10009919143499        51.10008420184812        51.100069212261246       51.100054222674316       51.10003923308744        51.10002424350051        51.10000925391358        51.09999426432677        51.09997927473984        51.09997252402803        51.09999021275871        51.099996252089056       51.09997687438198        51.09997249291405        51.09998699274371        51.10000149257331        51.10001599240297        51.10003049223258        51.100044992062294       51.1000594918919         51.10007399172156        51.10008849155116        51.10010299138082        51.100117491210426       51.10013199104003        51.10014649086969        51.10016099069935        51.10016656380992        51.1001516441213         51.10013672443267        51.10012180474405        51.100106885055425       51.10009196536686        51.10007704567818        51.10006212598961        51.10004720630093        51.10003228661236        51.10001736692368        51.10000244723511        51.099987527546546       51.099972607857865       51.09995768816924        51.099968346643095       51.09997414539828        51.0999551701496         51.09996593138982        51.099980399194294       51.09999486699866        51.10000933480302        51.10002380260744        51.1000382704118         51.10005273821622        51.10006720602064        51.10008167382506        51.10009614162942        51.10011060943384        51.10012507723826        51.10013954504268        51.10015401284704        51.100162249877485       51.10014670166993        51.10013115346243        51.10011560525487        51.10010005704726        51.100084508839814       51.10006896063226        51.10005341242464        51.10003786421714        51.100022316009586       51.10000676780203        51.09999121959447        51.099975671386915       51.09996012317936        51.09994457497186        51.09995035735267        51.09996843881481        51.09997852091732        51.09999892039548        51.1000282391056         51.10005755781572        51.100086876525836       51.10011619523601        51.100145513946075       51.100174832656194       51.10020415136631        51.10023347007643        51.100262788786495       51.10029210749667        51.10032142620673        51.10035074491685        51.10038006362697        51.100409382337034       51.10038363511302        51.10035345077682        51.10032326644057        51.100293082104315       51.10026289776806        51.100232713431865       51.10020252909567        51.100172344759415       51.10014216042316        51.10011197608691        51.100081791750654       51.10005160741446        51.1000214230782         51.09999123874195        51.09996808843772        51.099958332561755       51.09996329772338        51.09997639885404        51.100006522922854       51.10003664699161        51.10006677106037        51.100096895129184       51.10012701919794        51.100157143266756       51.10018726733557        51.10021739140433        51.100247515473086       51.1002776395419         51.10030776361066        51.100337887679416       51.100368011748174       51.10039813581699        51.10039354556102        51.10036337997701        51.10033321439312        51.10030304880917        51.100272883225216       51.100242717641265       51.100212552057314       51.10018238647342        51.10015222088947        51.10012205530552        51.10009188972157        51.10006172413762        51.10003155855361        51.100001392969716       51.099971267670185       51.099961668923925       51.099960588892486       51.09997303146281        51.10000016963488        51.10003171847569        51.100063267316614       51.100094816157366       51.10012636499823        51.10015791383904        51.10018946267991        51.100221011520716       51.10025256036158        51.10028410920239        51.10031565804326        51.10034720688407        51.10037875572493        51.1004103045658         51.1004310646004         51.10040681319697        51.10038256179371        51.10035831039028        51.1003340589869         51.100309807583585       51.10028555618021        51.10026130477678        51.10023705337346        51.10021280197009        51.10018855056671        51.10016429916334        51.10014004776002        51.10011579635659        51.100091544953216       51.100050834439514       51.099999999999966
9                        49.92283555481214        50.07361907849349        50.20903681980752        50.32958053808352        50.43323788776877        50.52452276291615        50.60803787560474        50.679084599320504       50.73878109448344        50.79159725467298        50.8334162677304         50.87523528078782        50.91310175322104        50.93697099595988        50.961078116116425       50.98518523627297        51.009292356429455       51.022734041927606       51.03612648361673        51.04951892530585        51.06291136699497        51.06793525622152        51.07295914544795        51.0779830346745         51.08300692390105        51.08552857776226        51.08770212417318        51.08987567058409        51.09204921699512        51.09325081508399        51.094272784482996       51.095294753882          51.09631672328101        51.09680427823571        51.09728227474335        51.09776027125099        51.09821880967223        51.09853998728727        51.09873089371047        51.09893391003982        51.09913699432627        51.099340078612784       51.09947406191691        51.09954729275535        51.099620523593785       51.09969268639293        51.09976314260052        51.099833598808004       51.09988044647059        51.0998996033166         51.09991876016272        51.09993791700879        51.09995707385485        51.09998012728164        51.099997959975724       51.100003191389135       51.10001203208026        51.10002087277144        51.10002971346256        51.100038554153684       51.10004739484481        51.10005623553593        51.10005788799299        51.100058889481716       51.100059890970556       51.100060891509656       51.100061600386425       51.10006230926325        51.10006301814008        51.100063727016845       51.100065074679435       51.100066787349874       51.10006850002037        51.100070212690866       51.10007280608761        51.10007577393844        51.10007874178916        51.100081709639994       51.10008467749071        51.1000875242982         51.10008980871896        51.100092093139665       51.100094377560424       51.10009666198118        51.10009894640194        51.100101230822645       51.100103515243404       51.100102780942336       51.1001009975804         51.10009921421852        51.100097430856636       51.100095647494754       51.100108080962684       51.100133316554604       51.100158552146695       51.10018378773867        51.10020902333076        51.10023425892268        51.100251676108655       51.1002420696484         51.10023246318809        51.100222856727896       51.10021325026764        51.10020364380739        51.10019403734714        51.100184430886884       51.100174824426574       51.10016521796638        51.10015561150607        51.10014600504587        51.10013639858562        51.10013962186497        51.100146311355104       51.10013780408565        51.100127337846175       51.100116871606645       51.10010640536717        51.10009593912764        51.10008547288817        51.100075006648694       51.10006454040922        51.1000617738822         51.10006134642384        51.10006091896548        51.100060491507065       51.100060064048705       51.100059636590345       51.100059209131985       51.10005869933474        51.10005787320932        51.10005714146854        51.10005688675005        51.10005663203157        51.10005637731308        51.100056122594594       51.10005586787611        51.10005561315762        51.100055358439135       51.10005510372059        51.100054849002106       51.10005459428362        51.10005433956513        51.10005408484665        51.10005383012816        51.100053575409675       51.10005332069119        51.100052050807506       51.10005054195369        51.100049033099936       51.10004752424612        51.100046015392365       51.10004450653855        51.1000511816419         51.1000758817504         51.10010058185878        51.10012528196728        51.10014998207572        51.10017468218416        51.100199382292544       51.10021561542544        51.100216030518084       51.10021644561067        51.10021686070331        51.1002172757959         51.100217690888485       51.10021810598107        51.100218521073714       51.1002189361663         51.10021935125894        51.10021976635153        51.100220319021446       51.10022481417434        51.100229309327176       51.10023380448001        51.100238299632906       51.1002427947858         51.10024728993869        51.10025178509153        51.100260365276654       51.10026913297668        51.1002779006767         51.100286668376725       51.10029543607669        51.100304203776716       51.10031297147668        51.10032173917671        51.10033050687673        51.100339274576754       51.10034804227678        51.10035219736557        51.10035388651727        51.100355575668914       51.100357264820616       51.10035895397226        51.100360643123906       51.10036233227561        51.100364021427254       51.100365710578956       51.10036739973066        51.1003690888823         51.100367908191345       51.10036641214879        51.10036491610606        51.100363420063445       51.100361924020774       51.10036042797822        51.10035893193549        51.100357435892874       51.10035593985026        51.100354443807646       51.100353973089          51.100355483443025       51.10035699379705        51.10035850415113        51.1003600145051         51.10036152485918        51.100363035213206       51.10036454556723        51.100366055921256       51.10036756627534        51.1003695104929         51.10037397283418        51.100378435175344       51.10038289751651        51.10038735985768        51.100391822198844       51.10039628454001        51.10040074688112        51.100405209222345       51.10040745645534        51.10040687846936        51.100406300483314       51.10040572249733        51.100405144511285       51.1004045665253         51.10040398853931        51.10040341055333        51.10040283256728        51.1004022545813         51.100401676595254       51.10039635780879        51.100386856179796       51.10037735455069        51.100367852921636       51.100358351292584       51.10034884966359        51.10033934803448        51.10032984640543        51.10032034477632        51.10031147547852        51.10030325664479        51.100295037811065       51.10028681897728        51.100278600143554       51.10027038130983        51.10026216247604        51.10025394364226        51.100245724808474       51.1002553289905         51.10026659676453        51.1002778645385         51.10028913231247        51.100300400086496       51.100311667860524       51.100322935634495       51.10033420340852        51.10032896112898        51.100306918632214       51.100284876135504       51.10026283363874        51.10024079114197        51.100218748645204       51.100196706148495       51.10017466365167        51.100152621154905       51.100130578658195       51.10010853616143        51.10008649366466        51.10006445116795        51.100042408671186       51.100026963749826       51.10003121148725        51.10003545922467        51.10002791200759        51.10001012533712        51.0999954183049         51.10001115186412        51.100026885423404       51.10004261898257        51.10005835254185        51.10007408610113        51.1000898196603         51.10010555321952        51.100121286778744       51.100137020338025       51.10015275389719        51.10016848745647        51.10018422101564        51.10019995457492        51.100207504491095       51.10019185084093        51.10017619719076        51.100160543540596       51.10014488989043        51.10012923624038        51.100113582590154       51.10009792893999        51.10008227528988        51.10006662163971        51.100050967989546       51.10003531433938        51.10001966068921        51.10000400703905        51.09999673175099        51.1000143096735         51.10002028316046        51.10000093771589        51.09999684585574        51.100011959308574       51.10002707276129        51.100042186214125       51.1000572996669         51.10007241311973        51.10008752657251        51.100102640025284       51.10011775347806        51.100132866930835       51.10014798038367        51.10016309383644        51.10017820728922        51.100193320741994       51.10019911208303        51.10018350293399        51.10016789378494        51.1001522846359         51.100136675486795       51.10012106633775        51.10010545718859        51.1000898480396         51.10007423889044        51.1000586297414         51.10004302059235        51.10002741144319        51.100011802294205       51.0999961931451         51.09998058399606        51.09999098707374        51.09999671201717        51.09997779403085        51.099989123987484       51.10000422425958        51.100019324531615       51.10003442480371        51.100049525075804       51.10006462534784        51.100079725619935       51.10009482589197        51.100109926164066       51.1001250264361         51.1001401267082         51.10015522698029        51.10017032725233        51.100185427524366       51.100194102607134       51.10017825029439        51.10016239798165        51.10014654566885        51.10013069335605        51.10011484104331        51.100098988730565       51.100083136417766       51.100067284104966       51.10005143179217        51.10003557947948        51.10001972716668        51.10000387485394        51.0999880225412         51.099972170228455       51.0999779024209         51.09999615840587        51.10000721574778        51.10002859328932        51.10005889250414        51.100089191718894       51.10011949093365        51.100149790148464       51.10018008936322        51.10021038857798        51.100240687792734       51.10027098700749        51.10030128622225        51.10033158543706        51.10036188465182        51.100392183866575       51.10042248308139        51.10045278229609        51.10042652745972        51.10039571560151        51.10036490374324        51.100334091884974       51.10030328002665        51.10027246816844        51.100241656310175       51.10021084445185        51.100180032593585       51.100149220735375       51.10011840887705        51.100087597018785       51.10005678516052        51.10002597330225        51.10000213993112        51.099991595218455       51.09999696931169        51.100010831941916       51.1000415753723         51.100072318802745       51.100103062233075       51.10013380566346        51.10016454909385        51.10019529252429        51.10022603595462        51.10025677938506        51.10028752281539        51.100318266245836       51.10034900967628        51.10037975310661        51.100410496536995       51.10044123996738        51.10043658437928        51.100405849024014       51.10037511366875        51.10034437831348        51.10031364295821        51.100282907602946       51.10025217224768        51.10022143689247        51.1001907015372         51.10015996618199        51.10012923082667        51.10009849547146        51.10006776011619        51.10003702476092        51.1000063294012         51.09999601339382        51.09999447005049        51.100006852427896       51.10003418521251        51.100066005141855       51.100097825071316       51.10012964500072        51.100161464930125       51.10019328485953        51.10022510478905        51.10025692471845        51.100288744647855       51.10032056457726        51.10035238450672        51.100384204436125       51.100416024365586       51.10044784429499        51.10046840674613        51.10044200243573        51.10041559812544        51.10038919381503        51.10036278950463        51.10033638519428        51.100309980883935       51.10028357657359        51.10025717226324        51.10023076795284        51.10020436364249        51.10017795933214        51.100151555021796       51.10012515071145        51.1000987464011         51.100054775703825       51.099999999999966
10                       49.84759154918885        49.999403462728935       50.13665818827485        50.25966830675918        50.366422211022154       50.46120878057212        50.54845509295393        50.62343308408526        50.687201217086056       50.74407277403412        50.78983517271729        50.835597571400456       50.877316103038254       50.90460524203877        50.93216764206062        50.959730042082526       50.98729244210443        51.003393375350015       51.019441389394615       51.03548940343916        51.0515374174837         51.057840720141485       51.06414402279921        51.070447325456996       51.07675062811472        51.08005008297391        51.08293164676945        51.08581321056505        51.08869477436065        51.09034114966721        51.09175908411129        51.093177018555366       51.094594952999444       51.09529424913751        51.09598069183147        51.09666713452543        51.09732695838966        51.097794092160996       51.098078210687845       51.09837851700854        51.09867891417014        51.09897931133179        51.09917925431529        51.09929087961075        51.099402504906266       51.099511777704095       51.09961729150825        51.099722805312354       51.0997942024855         51.0998255837502         51.099856965014965       51.09988834627973        51.09991972754443        51.099955742212614       51.09998338721016        51.099992061054365       51.10000534957521        51.100018638096          51.10003192661691        51.1000452151377         51.100058503658545       51.10007179217939        51.10007477022555        51.10007681455261        51.10007885887967        51.10008090145692        51.10008240667764        51.100083911898366       51.10008541711909        51.100086922339756       51.100089110004774       51.10009168762474        51.10009426524465        51.10009684286456        51.100100210654375       51.1001039143967         51.10010761813902        51.1001113218814         51.10011502562372        51.10011847469849        51.100120740546345       51.10012300639414        51.10012527224205        51.10012753808985        51.10012980393776        51.10013206978556        51.10013433563341        51.100133620958445       51.10013187049748        51.100130120036624       51.10012836957566        51.10012661911469        51.100139348839036       51.100165117836525       51.10019088683407        51.10021665583156        51.10024242482916        51.10026819382665        51.100285998755055       51.10027627656547        51.100266554375935       51.1002568321864         51.10024710999687        51.10023738780734        51.10022766561781        51.10021794342822        51.10020822123869        51.10019849904916        51.10018877685957        51.10017905467009        51.10016933248056        51.10017241009842        51.10017894584047        51.10017001541519        51.10015909129112        51.100148167167106       51.10013724304315        51.10012631891925        51.10011539479518        51.100104470671226       51.10009354654727        51.10009053983572        51.10008993832702        51.10008933681843        51.10008873530978        51.10008813380102        51.100087532292434       51.100086930783846       51.10008622777207        51.10008513480756        51.10008420882872        51.10008412679986        51.10008404477105        51.10008396274225        51.100083880713385       51.10008379868452        51.10008371665572        51.10008363462691        51.10008355259811        51.100083470569245       51.100083388540384       51.10008330651158        51.10008322448277        51.10008314245397        51.10008306042505        51.1000829783963         51.10008155544091        51.100079816831055       51.100078078221316       51.10007633961146        51.100074601001666       51.10007286239187        51.100079497880415       51.10010457715657        51.10012965643267        51.10015473570877        51.10017981498493        51.10020489426097        51.10022997353707        51.10024656000053        51.10024728015475        51.100248000308966       51.10024872046324        51.10024944061746        51.10025016077168        51.1002508809259         51.100251601080174       51.10025232123439        51.100253041388555       51.10025376154289        51.10025461514482        51.10025929289111        51.10026397063746        51.10026864838375        51.100273326130036       51.10027800387638        51.10028268162273        51.10028735936902        51.10029631475584        51.10030546649875        51.100314618241725       51.1003237699847         51.100332921727556       51.10034207347053        51.100351225213444       51.10036037695636        51.10036952869933        51.10037868044225        51.10038783218522        51.10039223374332        51.10039409581651        51.100395957889646       51.10039781996272        51.10039968203586        51.10040154410899        51.10040340618218        51.10040526825526        51.100407130328335       51.100408992401526       51.1004108544746         51.100409743028194       51.100408304837686       51.10040686664706        51.1004054284565         51.100403990265875       51.10040255207525        51.100401113884686       51.10039967569412        51.1003982375035         51.10039679931293        51.10039640036439        51.10039800937989        51.100399618395386       51.100401227411          51.100402836426554       51.10040444544211        51.10040605445761        51.10040766347322        51.10040927248872        51.100410881504274       51.10041292229039        51.10041746905233        51.10042201581416        51.10042656257605        51.10043110933793        51.10043565609976        51.10044020286159        51.10044474962348        51.100449296385364       51.10045152432673        51.100450794770836       51.100450065215          51.10044933565911        51.10044860610333        51.10044787654749        51.100447146991655       51.10044641743582        51.10044568788004        51.10044495832415        51.10044422876831        51.10043868391875        51.10042889050061        51.10041909708241        51.100409303664264       51.10039951024606        51.10038971682792        51.100379923409776       51.10037012999169        51.10036033657349        51.10035120697256        51.10034276022458        51.10033431347654        51.1003258667285         51.10031741998051        51.10030897323253        51.100300526484546       51.100292079736505       51.10028363298852        51.10029337323431        51.100304811045646       51.100316248856984       51.100327686668265       51.10033912447966        51.10035056229094        51.100362000102336       51.10037343791362        51.1003678753446         51.10034501361406        51.10032215188346        51.10029929015286        51.10027642842232        51.10025356669166        51.10023070496118        51.10020784323058        51.10018498149992        51.10016211976938        51.10013925803884        51.10011639630824        51.100093534577695       51.100070672847096       51.10005455094347        51.10005854629571        51.100062541648015       51.100054834182345       51.100036967249025       51.10002223229321        51.100038455272625       51.100054678252036       51.100070901231504       51.10008712421097        51.10010334719044        51.10011957016985        51.10013579314932        51.10015201612873        51.10016823910826        51.10018446208761        51.10020068506708        51.10021690804655        51.100233131026016       51.10024086961266        51.1002245518992         51.1002082341858         51.10019191647234        51.10017559875894        51.100159281045535       51.10014296333213        51.10012664561873        51.100110327905384       51.10009401019198        51.10007769247852        51.10006137476512        51.100045057051716       51.10002873933831        51.10002093947395        51.10003840658817        51.10004431423181        51.100025001049744       51.10002119879738        51.10003692587327        51.100052652949216       51.100068380025164       51.10008410710111        51.100099834177115       51.10011556125306        51.10013128832901        51.1001470154049         51.100162742480904       51.10017846955685        51.1001941966328         51.100209923708746       51.10022565078464        51.10023166035626        51.10021536174668        51.10019906313721        51.10018276452769        51.100166465918164       51.10015016730864        51.10013386869906        51.10011757008954        51.100101271480014       51.10008497287049        51.10006867426097        51.10005237565139        51.100036077041864       51.100019778432284       51.10000347982276        51.100013627504325       51.10001927863607        51.10000041791204        51.100012316585264       51.10002804932492        51.10004378206463        51.1000595148044         51.10007524754417        51.10009098028388        51.10010671302359        51.10012244576336        51.10013817850307        51.10015391124284        51.100169643982554       51.100185376722266       51.100201109462034       51.100216842201746       51.10022595533678        51.100209798918854       51.10019364250087        51.10017748608283        51.10016132966484        51.100145173246915       51.10012901682887        51.10011286041089        51.100096703992904       51.10008054757492        51.100064391156934       51.10004823473895        51.100032078320965       51.10001592190298        51.099999765484995       51.10000544748914        51.10002387799699        51.1000359105783         51.10005826618317        51.10008954590273        51.10012082562213        51.10015210534152        51.10018338506097        51.10021466478037        51.10024594449976        51.10027722421921        51.10030850393866        51.10033978365806        51.10037106337751        51.1004023430969         51.100433622816354       51.10046490253575        51.10049618225514        51.10046941980653        51.10043798042625        51.10040654104591        51.10037510166558        51.1003436622853         51.10031222290496        51.10028078352468        51.100249344144345       51.10021790476401        51.10018646538373        51.10015502600345        51.10012358662317        51.10009214724283        51.1000607078625         51.100036191424635       51.100024857875155       51.100030640899945       51.100045265029735       51.10007662782181        51.10010799061382        51.10013935340578        51.100170716197795       51.10020207898975        51.10023344178171        51.100264804573726       51.10029616736574        51.1003275301577         51.10035889294966        51.10039025574173        51.10042161853369        51.1004529813257         51.10048434411772        51.10047962319743        51.1004483180709         51.10041701294432        51.100385707817736       51.10035440269115        51.10032309756457        51.10029179243804        51.10026048731146        51.100229182184876       51.10019787705835        51.10016657193171        51.10013526680518        51.100103961678656       51.10007265655207        51.10004139113215        51.10003035786366        51.10002835120849        51.100040673392925       51.10006820079002        51.10010029180802        51.10013238282602        51.100164473844075       51.10019656486202        51.10022865588007        51.10026074689807        51.100292837916186       51.10032492893413        51.100357019952185       51.10038911097024        51.10042120198818        51.10045329300624        51.100485384024296       51.100505748891806       51.100477191674486       51.100448634457166       51.10042007723979        51.10039152002241        51.10036296280509        51.10033440558777        51.10030584837034        51.10027729115302        51.10024873393564        51.10022017671838        51.10019161950095        51.100163062283684       51.10013450506625        51.10010594784893        51.10005871696819        51.099999999999966
11                       49.7723475435655         49.92518784696432        50.06427955674218        50.18975607543479        50.29960653427554        50.39789479822821        50.48887231030312        50.56778156885002        50.635621339688726       50.69654829339527        50.74625407770418        50.79595986201309        50.84153045285552        50.8722394881176         50.90325716800487        50.934274847892084       50.96529252777941        50.98405270877248        51.0027562951725         51.02145988157247        51.04016346797249        51.04774618406151        51.05532890015047        51.06291161623949        51.07049433232851        51.07457158818556        51.07816116936573        51.08175075054589        51.08534033172606        51.08743148425032        51.08924538373958        51.09105928322879        51.09287318271794        51.093784220039424       51.09467910891959        51.09557399779982        51.09643510710691        51.09704819703467        51.097425527665166       51.09782312397721        51.09822083401406        51.098618544050964       51.09888444671384        51.099034466466264       51.0991844862188         51.09933086901526        51.09947144041598        51.0996120118167         51.099707958500346       51.09975156418375        51.09979516986715        51.09983877555055        51.09988238123401        51.099931357143646       51.09996881444448        51.099980930719596       51.09999866707017        51.10001640342068        51.100034139771196       51.10005187612171        51.10006961247234        51.10008734882285        51.100091652458104       51.10009473962339        51.100097826788726       51.10010091140424        51.10010321296875        51.100105514533425       51.100107816098046       51.10011011766261        51.10011314533017        51.10011658789955        51.10012003046893        51.10012347303825        51.10012761522103        51.10013205485495        51.10013649448888        51.100140934122805       51.10014537375673        51.100149425098664       51.10015167237373        51.10015391964862        51.100156166923625       51.100158414198575       51.100160661473524       51.10016290874847        51.10016515602342        51.10016446097461        51.100162743414614       51.100161025854675       51.100159308294735       51.10015759073474        51.10017061671539        51.1001969191185         51.1002232215215         51.100249523924504       51.10027582632762        51.10030212873062        51.100320321401455       51.100310483482644       51.100300645563834       51.10029080764497        51.10028096972616        51.10027113180735        51.10026129388848        51.10025145596967        51.10024161805086        51.10023178013199        51.100221942213125       51.10021210429437        51.10020226637556        51.100205198332105       51.10021158032595        51.100202226744614       51.100190844736176       51.10017946272768        51.100168080719186       51.10015669871075        51.100145316702196       51.10013393469376        51.10012255268532        51.10011930578918        51.10011853023025        51.10011775467132        51.100116979112386       51.100116203553455       51.100115427994524       51.10011465243559        51.10011375620934        51.10011239640568        51.100111276188784       51.10011136684966        51.10011145751048        51.1001115481713         51.10011163883223        51.100111729492994       51.10011182015387        51.10011191081469        51.10011200147551        51.100112092136385       51.100112182797204       51.10011227345808        51.10011236411884        51.100112454779776       51.100112545440595       51.10011263610136        51.10011106007437        51.100109091708475       51.100107123342696       51.1001051549768         51.10010318661102        51.100101218245186       51.10010781411904        51.10013327256274        51.10015873100656        51.10018418945026        51.100209647894076       51.100235106337834       51.10026056478159        51.100277504575615       51.10027852979147        51.10027955500732        51.10028058022317        51.10028160543908        51.100282630654874       51.100283655870726       51.10028468108658        51.10028570630243        51.10028673151828        51.10028775673419        51.100288911268194       51.10029377160794        51.10029863194768        51.10030349228748        51.10030835262722        51.10031321296702        51.10031807330677        51.10032293364651        51.100332264234964       51.10034180002083        51.10035133580675        51.10036087159256        51.10037040737848        51.100379943164285       51.100389478950206       51.10039901473601        51.100408550521934       51.10041808630774        51.100427622093605       51.10043227012113        51.100434305115755       51.100436340110264       51.100438375104886       51.10044041009945        51.10044244509402        51.10044448008864        51.10044651508315        51.10044855007777        51.10045058507234        51.1004526200669         51.100451577865044       51.100450197526584       51.10044881718801        51.100447436849436       51.10044605651092        51.100444676172344       51.10044329583377        51.10044191549525        51.100440535156736       51.10043915481822        51.100438827639664       51.10044053531669        51.10044224299372        51.10044395067081        51.10044565834784        51.10044736602492        51.10044907370201        51.10045078137915        51.100452489056124       51.10045419673321        51.10045633408788        51.100460965270486       51.100465596453034       51.10047022763558        51.10047485881819        51.100479490000794       51.10048412118334        51.10048875236589        51.100493383548496       51.10049559219806        51.100494711072315       51.100493829946686       51.100492948821056       51.10049206769537        51.100491186569684       51.100490305444055       51.100489424318425       51.10048854319274        51.10048766206705        51.100486780941424       51.100481010028716       51.10047092482142        51.10046083961413        51.10045075440689        51.1004406691996         51.10043058399236        51.10042049878507        51.10041041357783        51.10040032837054        51.10039093846649        51.10038226380425        51.10037358914201        51.10036491447977        51.10035623981753        51.10034756515529        51.10033889049305        51.10033021583081        51.10032154116851        51.10033141747812        51.100343025326765       51.100354633175414       51.10036624102406        51.10037784887277        51.10038945672147        51.10040106457012        51.10041267241877        51.100406789560225       51.10038310859585        51.10035942763142        51.100335746666985       51.10031206570261        51.100288384738235       51.10026470377386        51.10024102280943        51.100217341844996       51.10019366088068        51.100169979916245       51.10014629895187        51.10012261798744        51.10009893702306        51.10008213813711        51.100085881104235       51.100089624071245       51.10008175635704        51.10006380916104        51.10004904628147        51.10006575868107        51.10008247108078        51.10009918348044        51.100115895880094       51.10013260827981        51.10014932067941        51.10016603307912        51.100182745478776       51.10019945787849        51.10021617027809        51.1002328826778         51.10024959507746        51.10026630747711        51.100274234734115       51.100257252957476       51.10024027118084        51.1002232894042         51.10020630762756        51.10018932585086        51.100172344074224       51.100155362297585       51.100138380520946       51.10012139874431        51.10010441696761        51.100087435190915       51.10007045341433        51.10005347163764        51.100045147196965       51.100062503502954       51.100068345303214       51.10004906438371        51.100045551739015       51.10006189243819        51.10007823313725        51.10009457383637        51.100110914535435       51.10012725523461        51.10014359593367        51.100159936632735       51.100176277331855       51.100192618030974       51.10020895873009        51.10022529942921        51.100241640128274       51.10025798082734        51.10026420862948        51.10024722055948        51.10023023248948        51.10021324441948        51.10019625634948        51.100179268279476       51.100162280209474       51.10014529213947        51.10012830406947        51.10011131599953        51.10009432792947        51.100077339859524       51.10006035178952        51.10004336371952        51.10002637564946        51.1000362679348         51.10004184525485        51.10002304179329        51.100035509182874       51.10005187439026        51.10006823959765        51.10008460480503        51.10010097001248        51.10011733521986        51.10013370042725        51.10015006563469        51.10016643084208        51.10018279604947        51.10019916125691        51.1002155264643         51.10023189167174        51.10024825687913        51.10025780806643        51.10024134754326        51.10022488702009        51.100208426496806       51.100191965973636       51.100175505450466       51.10015904492724        51.10014258440401        51.10012612388084        51.100109663357614       51.10009320283439        51.10007674231122        51.10006028178799        51.100043821264705       51.10002736074159        51.100032992557374       51.10005159758799        51.10006460540876        51.100087939077014       51.10012019930116        51.10015245952525        51.100184719749336       51.10021697997348        51.10024924019751        51.1002815004216         51.10031376064569        51.10034602086978        51.10037828109387        51.100410541317956       51.100442801542044       51.10047506176613        51.10050732199022        51.10053958221431        51.10051231215334        51.10048024525099        51.10044817834864        51.10041611144629        51.10038404454389        51.10035197764154        51.100319910739245       51.100287843836895       51.10025577693449        51.10022371003214        51.10019164312979        51.10015957622744        51.10012750932509        51.100095442422685       51.10007024291809        51.1000581205318         51.1000643124882         51.10007969811761        51.100111680271254       51.1001436624249         51.10017564457843        51.10020762673207        51.10023960888566        51.100271591039245       51.10030357319283        51.10033555534642        51.100367537500006       51.10039951965365        51.10043150180729        51.10046348396088        51.10049546611447        51.10052744826805        51.10052266201569        51.10049078711779        51.10045891221995        51.10042703732199        51.100395162424206       51.10036328752631        51.10033141262841        51.10029953773051        51.100267662832664       51.100235787934764       51.100203913036864       51.100172038138965       51.10014016324112        51.10010828834322        51.10007645286311        51.1000647023335         51.100062232366554       51.100074494357955       51.10010221636753        51.100134578474126       51.10016694058072        51.100199302687315       51.10023166479397        51.10026402690056        51.10029638900721        51.10032875111381        51.1003611132204         51.100393475326996       51.100425837433704       51.10045819954024        51.10049056164689        51.100522923753545       51.10054309103759        51.100512380913244       51.100481670788895       51.1004509606646         51.100420250540196       51.10038954041585        51.1003588302915         51.10032812016715        51.1002974100428         51.10026669991845        51.10023598979416        51.10020527966981        51.10017456954546        51.10014385942111        51.10011314929676        51.10006265823256        51.099999999999966
12                       49.69710353794221        49.850972231199705       49.99190092520951        50.11984384411039        50.23279085752887        50.334580815884294       50.42928952765237        50.51213005361478        50.584041462291395       50.6490238127563         50.702672982690956       50.75632215262567        50.805744802672734       50.839873734196374       50.87434669394901        50.9088196537017         50.94329261345439        50.96471204219489        50.986071200950335       51.00743035970578        51.028789518461224       51.037651647981534       51.04651377750173        51.05537590702204        51.06423803654218        51.06909309339727        51.07339069196206        51.07768829052685        51.081985889091584       51.08452181883354        51.08673168336787        51.08894154790221        51.091151412436545       51.09227419094128        51.09337752600777        51.0944808610742         51.09554325582428        51.09630230190834        51.096772844642544       51.09726773094587        51.097762753857864       51.09825777676991        51.09858963911233        51.09877805332178        51.098966467531284       51.09914996032637        51.09932558932377        51.099501218321166       51.09962171451525        51.09967754461741        51.09973337471945        51.09978920482149        51.09984503492359        51.09990697207462        51.099954241678915       51.09996980038488        51.09999198456512        51.100014168745304       51.1000363529256         51.10005853710578        51.10008072128602        51.1001029054662         51.10010853469066        51.100112664694166       51.10011679469778        51.100120921351504       51.100124019259965       51.10012711716854        51.100130215077          51.10013331298552        51.10013718065562        51.100141488174415       51.10014579569321        51.100150103211945       51.100155019787735       51.10016019531321        51.10016537083868        51.10017054636421        51.10017572188974        51.10018037549895        51.10018260420111        51.100184832903096       51.1001870616052         51.10018929030724        51.10019151900934        51.10019374771139        51.10019597641343        51.10019530099072        51.100193616331694       51.100191931672725       51.10019024701376        51.10018856235473        51.10020188459174        51.10022872040037        51.100255556208936       51.10028239201745        51.10030922782602        51.10033606363453        51.100354644047854       51.100344690399766       51.10033473675162        51.10032478310353        51.10031482945544        51.100304875807296       51.10029492215921        51.10028496851106        51.100275014862916       51.10026506121483        51.10025510756668        51.10024515391865        51.100235200270504       51.10023798656562        51.10024421481137        51.10023443807415        51.100222598181176       51.1002107582882         51.10019891839522        51.1001870785023         51.100175238609324       51.10016339871635        51.10015155882343        51.100148071742694       51.10014712213348        51.10014617252426        51.1001452229151         51.10014427330589        51.100143323696614       51.1001423740874         51.10014128464678        51.100139658003854       51.10013834354896        51.10013860689946        51.100138870249964       51.100139133600464       51.100139396950965       51.100139660301465       51.10013992365202        51.10014018700247        51.10014045035297        51.10014071370347        51.10014097705397        51.10014124040447        51.10014150375497        51.10014176710553        51.10014203045597        51.10014229380647        51.100140564707715       51.100138366585895       51.100136168464076       51.1001339703422         51.10013177222038        51.1001295740985         51.100136130357555       51.10016196796903        51.10018780558045        51.100213643191864       51.10023948080328        51.100265318414756       51.100291156026174       51.10030844915076        51.10030977942819        51.10031110970567        51.100312439983156       51.10031377026064        51.10031510053807        51.10031643081555        51.10031776109304        51.10031909137052        51.10032042164801        51.100321751925435       51.10032320739151        51.100328250324765       51.10033329325796        51.10033833619116        51.10034337912441        51.100348422057664       51.1003534649908         51.100358507924          51.100368213714205       51.10037813354302        51.10038805337177        51.100397973200586       51.10040789302934        51.100417812858154       51.10042773268697        51.10043765251578        51.10044757234459        51.10045749217329        51.100467412002104       51.100472306499          51.100474514415055       51.10047672233105        51.10047893024705        51.100481138163104       51.1004833460791         51.100485553995156       51.100487761911154       51.10048996982721        51.100492177743206       51.10049438565926        51.10049341270195        51.10049209021548        51.10049076772896        51.10048944524249        51.10048812275596        51.10048680026949        51.10048547778297        51.10048415529644        51.10048283280997        51.10048151032345        51.10048125491494        51.1004830612535         51.10048486759206        51.10048667393062        51.100488480269235       51.10049028660785        51.10049209294641        51.10049389928497        51.10049570562353        51.10049751196209        51.10049974588526        51.100504461488526       51.100509177091794       51.10051389269512        51.10051860829839        51.100523323901655       51.10052803950498        51.10053275510819        51.100537470711515       51.10053966006939        51.10053862737385        51.10053759467837        51.10053656198289        51.100535529287356       51.10053449659188        51.1005334638964         51.10053243120092        51.100531398505495       51.10053036580996        51.10052933311442        51.10052333613862        51.10051295914229        51.10050258214585        51.10049220514952        51.10048182815308        51.10047145115675        51.10046107416042        51.100450697164035       51.10044032016765        51.100430669960474       51.10042176738398        51.10041286480754        51.100403962230985       51.100395059654545       51.10038615707805        51.10037725450161        51.10036835192511        51.10035944934856        51.100369461721925       51.10038123960794        51.1003930174939         51.100404795379916       51.100416573265875       51.10042835115189        51.100440129037906       51.10045190692392        51.10044570377585        51.10042120357764        51.10039670337943        51.100372203181166       51.10034770298296        51.10032320278469        51.10029870258654        51.10027420238828        51.10024970219001        51.100225201991805       51.10020070179365        51.10017620159539        51.100151701397124       51.10012720119897        51.10010972533075        51.10011321591264        51.10011670649459        51.1001086785318         51.10009065107295        51.10007586026967        51.10009306208957        51.100110263909414       51.10012746572937        51.10014466754927        51.100161869369174       51.10017907118902        51.10019627300892        51.10021347482882        51.10023067664872        51.100247878468565       51.10026508028852        51.100282282108424       51.100299483928325       51.100307599855796       51.100289954015864       51.10027230817593        51.100254662336          51.10023701649607        51.10021937065619        51.10020172481626        51.100184078976326       51.10016643313645        51.10014878729652        51.100131141456586       51.10011349561671        51.10009584977678        51.10007820393679        51.10006935491987        51.10008660041757        51.10009237637462        51.10007312771751        51.10006990468071        51.10008685900294        51.10010381332518        51.10012076764747        51.1001377219697         51.10015467629199        51.10017163061423        51.10018858493652        51.100205539258695       51.100222493580986       51.10023944790328        51.10025640222557        51.100273356547746       51.10029031087004        51.10029675690265        51.10027907937217        51.10026140184175        51.10024372431127        51.10022604678079        51.10020836925037        51.100190691719945       51.100173014189465       51.100155336658986       51.10013765912856        51.10011998159814        51.10010230406766        51.10008462653724        51.10006694900676        51.10004927147634        51.100058908365384       51.100064411873745       51.100045665674486       51.10005870178054        51.10007569945566        51.10009269713066        51.100109694805724       51.10012669248084        51.1001436901559         51.10016068783102        51.100177685506026       51.100194683181144       51.100211680856205       51.100228678531266       51.10024567620633        51.10026267388139        51.10027967155645        51.10028966079608        51.10027289616772        51.10025613153931        51.10023936691084        51.10022260228243        51.100205837654016       51.100189073025604       51.10017230839719        51.10015554376878        51.10013877914031        51.10012201451195        51.100105249883484       51.10008848525507        51.10007172062666        51.100054955998246       51.10006053762572        51.100079317179166       51.10009330023928        51.10011761197103        51.100150852699755       51.10018409342854        51.100217334157264       51.10025057488599        51.100283815614716       51.10031705634344        51.100350297072225       51.10038353780095        51.10041677852968        51.10045001925846        51.100483259987186       51.10051650071591        51.10054974144464        51.100582982173364       51.1005552045001         51.10052251007579        51.100489815651315       51.100457121226896       51.10042442680253        51.10039173237817        51.10035903795375        51.10032634352933        51.10029364910491        51.10026095468055        51.10022826025613        51.10019556583177        51.100162871407406       51.10013017698299        51.10010429441155        51.1000913831885         51.10009798407651        51.100114131205544       51.10014673272076        51.100179334235975       51.10021193575113        51.10024453726635        51.10027713878151        51.10030974029678        51.100342341811995       51.100374943327154       51.10040754484237        51.10044014635753        51.1004727478728         51.10050534938796        51.100537950903174       51.10057055241839        51.100565700833954       51.10053325616474        51.10050081149552        51.100468366826306       51.10043592215709        51.10040347748799        51.10037103281877        51.1003385881495         51.10030614348034        51.10027369881112        51.10024125414196        51.10020880947275        51.10017636480359        51.10014392013437        51.10011151459406        51.10009904680339        51.1000961135245         51.100108315322984       51.100136231945044       51.10016886514023        51.10020149833542        51.10023413153067        51.1002667647258         51.10029939792105        51.100332031116295       51.100364664311485       51.100397297506674       51.10042993070192        51.10046256389717        51.1004951970923         51.10052783028755        51.10056046348279        51.100580433183325       51.100547570152          51.10051470712068        51.1004818440893         51.10044898105798        51.10041611802666        51.100383254995336       51.10035039196396        51.10031752893258        51.100284665901256       51.10025180286999        51.10021893983861        51.10018607680729        51.10015321377591        51.10012035074459        51.10006659949687        51.099999999999966
13                       49.62185953231892        49.77675661543503        49.919522293676835       50.049931612786054       50.165975180782254       50.27126683354027        50.36970674500151        50.45647853837954        50.532461584894065       50.6014993321175         50.6590918876779         50.716684443238364       50.76995915249006        50.807507980275204       50.84543621989326        50.88336445951131        50.92129269912937        50.945371375617356       50.96938610672828        50.99340083783915        51.017415568950014       51.0275571119015         51.03769865485299        51.04784019780453        51.05798174075596        51.06361459860898        51.06862021455834        51.073625830507694       51.078631446457166       51.0816121534167         51.084217982996165       51.086823812575574       51.08942964215504        51.09076416184308        51.09207594309589        51.093387724348645       51.094651404541594       51.09555640678201        51.09612016161992        51.096712337914596       51.097304673701785       51.097897009488975       51.09829483151077        51.09852164017724        51.098748448843764       51.09896905163748        51.0991797382315         51.09939042482546        51.09953547053016        51.09960352505095        51.09967157957169        51.09973963409243        51.09980768861317        51.09988258700565        51.09993966891335        51.099958670050114       51.09998530206008        51.10001193406998        51.100038566079945       51.10006519808985        51.100091830099814       51.100118462109776       51.10012541692322        51.10013058976506        51.1001357626069         51.10014093129877        51.10014482555118        51.100148719803656       51.100152614056014       51.10015650830837        51.10016121598096        51.100166388449225       51.10017156091743        51.10017673338564        51.10018242435444        51.10018833577146        51.10019424718848        51.10020015860562        51.10020607002264        51.10021132589918        51.100213536028434       51.10021574615763        51.10021795628677        51.100220166415966       51.10022237654516        51.10022458667436        51.1002267968035         51.100226141006885       51.10022448924883        51.10022283749083        51.100221185732835       51.10021953397478        51.100233152468206       51.10026052168229        51.10028789089631        51.10031526011039        51.10034262932447        51.1003699985385         51.100388966694254       51.10037889731689        51.10036882793946        51.100358758562095       51.10034868918467        51.1003386198073         51.10032855042988        51.100318481052454       51.10030841167509        51.100298342297606       51.10028827292024        51.10027820354293        51.1002681341655         51.10027077479924        51.10027684929673        51.100266649403636       51.10025435162618        51.10024205384872        51.10022975607126        51.100217458293855       51.100205160516396       51.100192862738936       51.10018056496153        51.10017683769621        51.10017571403671        51.100174590377264       51.10017346671776        51.100172343058205       51.10017121939876        51.10017009573926        51.10016881308411        51.10016691960209        51.100165410909085       51.10016584694927        51.10016628298945        51.10016671902963        51.10016715506981        51.10016759110994        51.10016802715012        51.10016846319024        51.100168899230425       51.10016933527061        51.10016977131079        51.10017020735097        51.100170643391095       51.10017107943128        51.10017151547146        51.10017195151164        51.100170069341175       51.10016764146326        51.100165213585456       51.10016278570754        51.10016035782968        51.10015792995182        51.10016444659618        51.10019066337526        51.100216880154335       51.10024309693341        51.10026931371249        51.10029553049162        51.10032174727064        51.10033939372579        51.10034102906491        51.100342664404025       51.10034429974314        51.1003459350822         51.10034757042126        51.10034920576038        51.10035084109944        51.10035247643856        51.100354111777676       51.10035574711674        51.100357503514886       51.10036272904159        51.10036795456824        51.10037318009489        51.10037840562154        51.10038363114819        51.1003888566749         51.10039408220155        51.10040416319333        51.100414467065036       51.1004247709368         51.1004350748085         51.100445378680206       51.10045568255191        51.100465986423615       51.10047629029543        51.10048659416714        51.100496898038784       51.100507201910546       51.1005123428767         51.10051472371424        51.10051710455167        51.10051948538921        51.1005218662267         51.100524247064186       51.10052662790167        51.1005290087391         51.10053138957659        51.10053377041413        51.10053615125156        51.1005352475388         51.10053398290438        51.1005327182699         51.10053145363548        51.10053018900106        51.100528924366586       51.10052765973211        51.10052639509769        51.10052513046321        51.10052386582879        51.100523682190214       51.100525587190305       51.100527492190395       51.100529397190485       51.10053130219063        51.10053320719072        51.10053511219087        51.1005370171909         51.10053892219099        51.10054082719114        51.100543157682694       51.10054795770668        51.10055275773067        51.100557557754655       51.100562357778585       51.10056715780263        51.10057195782656        51.10057675785055        51.100581557874534       51.100583727940716       51.10058254367533        51.10058135941006        51.10058017514473        51.1005789908794         51.100577806614126       51.1005766223488         51.10057543808347        51.100574253818195       51.100573069552865       51.100571885287536       51.100565662248584       51.100554993463106       51.10054432467757        51.10053365589215        51.100522987106615       51.100512318321194       51.100501649535715       51.100490980750294       51.1004803119647         51.10047040145446        51.100461270963706       51.10045214047301        51.1004430099822         51.100433879491504       51.10042474900081        51.100415618510056       51.1004064880193         51.10039735752861        51.10040750596568        51.100419453889          51.10043140181233        51.10044334973571        51.10045529765898        51.10046724558242        51.10047919350569        51.10049114142902        51.10048461799147        51.10045929855943        51.10043397912739        51.10040865969535        51.100383340263306       51.10035802083121        51.100332701399225       51.10030738196713        51.100282062535086       51.1002567431031         51.100231423671005       51.10020610423902        51.10018078480698        51.10015546537488        51.10013731252445        51.10014055072111        51.100143788917876       51.10013560070655        51.100117492984964       51.10010267425798        51.100120365498015       51.10013805673816        51.100155747978306       51.100173439218395       51.100191130458484       51.10020882169863        51.10022651293872        51.10024420417881        51.10026189541895        51.1002795866591         51.100297277899244       51.100314969139276       51.10033266037942        51.10034096497736        51.10032265507414        51.10030434517097        51.1002860352678         51.10026772536463        51.10024941546152        51.100231105558294       51.100212795655125       51.100194485751956       51.100176175848844       51.100157865945675       51.10013955604245        51.10012124613928        51.10010293623611        51.100093562642826       51.100110697332354       51.10011640744597        51.10009719105142        51.100094257622345       51.10011182556781        51.10012939351316        51.10014696145856        51.10016452940397        51.10018209734943        51.10019966529478        51.10021723324019        51.10023480118559        51.100252369131056       51.10026993707646        51.10028750502187        51.100305072967274       51.10032264091262        51.10032930517576        51.10031093818486        51.10029257119396        51.10027420420306        51.10025583721216        51.10023747022126        51.1002191032303         51.1002007362394         51.1001823692485         51.10016400225754        51.10014563526664        51.10012726827574        51.1001089012849         51.10009053429394        51.10007216730298        51.10008154879597        51.100086978492584       51.10006828955568        51.10008189437821        51.10009952452094        51.10011715466368        51.100134784806414       51.10015241494915        51.100170045091886       51.10018767523462        51.10020530537736        51.10022293552015        51.10024056566283        51.10025819580562        51.10027582594836        51.100293456091094       51.10031108623383        51.10032151352573        51.10030444479219        51.10028737605853        51.10027030732488        51.10025323859122        51.10023616985757        51.10021910112397        51.10020203239026        51.10018496365666        51.100167894923004       51.10015082618935        51.100133757455694       51.100116688722096       51.10009961998844        51.10008255125484        51.10008808269396        51.100107036770225       51.1001219950698         51.100147284864875       51.10018150609824        51.10021572733166        51.10024994856508        51.10028416979844        51.10031839103186        51.10035261226528        51.100386833498646       51.10042105473207        51.10045527596543        51.10048949719885        51.10052371843227        51.10055793966558        51.100592160899055       51.10062638213242        51.10059809684685        51.10056477490048        51.10053145295399        51.100498131007555       51.10046480906112        51.10043148711469        51.10039816516826        51.100364843221826       51.10033152127539        51.10029819932896        51.10026487738247        51.10023155543604        51.100198233489664       51.10016491154312        51.10013834590501        51.10012464584514        51.100131655664825       51.10014856429336        51.10018178517021        51.100215006046994       51.10024822692378        51.100281447800626       51.10031466867741        51.10034788955426        51.100381110431044       51.10041433130783        51.100447552184676       51.10048077306146        51.10051399393831        51.100547214815094       51.10058043569188        51.100613656568726       51.10060873965216        51.100575725211684       51.10054271077115        51.10050969633062        51.100476681890086       51.10044366744961        51.10041065300908        51.1003776385686         51.10034462412813        51.10031160968765        51.10027859524706        51.100245580806586       51.100212566366054       51.10017955192552        51.10014657632507        51.10013339127329        51.10012999468256        51.10014213628807        51.10017024752261        51.10020315180634        51.10023605609018        51.10026896037397        51.10030186465781        51.10033476894159        51.10036767322538        51.10040057750916        51.10043348179295        51.10046638607679        51.10049929036063        51.100532194644416       51.1005650989282         51.10059800321204        51.100617775329056       51.100582759390704       51.10054774345235        51.10051272751406        51.10047771157571        51.10044269563741        51.10040767969906        51.10037266376071        51.100337647822414       51.100302631884006       51.10026761594577        51.10023260000736        51.10019758406912        51.10016256813077        51.100127552192475       51.10007054076124        51.099999999999966
14                       49.54661552669563        49.70254099967036        49.84714366214416        49.980019381461716       50.0991595040357         50.20795285119641        50.3101239623507         50.400827023144245       50.480881707496735       50.55397485147853        50.615510792664736       50.67704673385094        50.73417350230727        50.775142226354035       50.81652574583745        50.85790926532093        50.899292784804345       50.926030709039765       50.95270101250617        50.97937131597246        51.006041619438804       51.017462575821526       51.02888353220425        51.040304488587026       51.05172544496969        51.05813610382063        51.06384973715461        51.069563370488595       51.07527700382258        51.07870248799992        51.08170428262446        51.08470607724894        51.08770787187353        51.08925413274494        51.09077436018396        51.09229458762297        51.093759553258906       51.09481051165568        51.09546747859724        51.096156944883205       51.09684659354559        51.09753624220804        51.098000023909265       51.0982652270327         51.0985304301563         51.098788142948706       51.099033887139285       51.099279631329864       51.09944922654512        51.0995295054845         51.09960978442393        51.09969006336337        51.099770342302804       51.09985820193674        51.09992509614773        51.099947539715345       51.09997861955503        51.100009699394604       51.10004077923429        51.100071859073864       51.10010293891355        51.10013401875318        51.10014229915578        51.100148514835894       51.10015473051595        51.10016094124603        51.100165631842344       51.10017032243866        51.100175013034914       51.10017970363123        51.10018525130636        51.100191288724034       51.10019732614171        51.10020336355933        51.10020982892115        51.100216476229775       51.1002231235384         51.10022977084702        51.100236418155646       51.10024227629947        51.100244467855816       51.10024665941205        51.1002488509684         51.10025104252463        51.100253234080924       51.100255425637215       51.100257617193506       51.100256981022994       51.10025536216591        51.10025374330888        51.1002521244518         51.10025050559477        51.10026442034456        51.10029232296415        51.10032022558369        51.100348128203336       51.10037603082287        51.10040393344241        51.100423289340654       51.10041310423401        51.100402919127305       51.10039273402066        51.1003825489139         51.10037236380725        51.10036217870055        51.100351993593904       51.100341808487144       51.1003316233805         51.100321438273795       51.10031125316715        51.1003010680605         51.10030356303281        51.10030948378227        51.10029886073323        51.100286105071234       51.10027334940929        51.100260593747294       51.10024783808541        51.10023508242347        51.100222326761525       51.10020957109958        51.10020560364973        51.10020430594           51.10020300823021        51.10020171052042        51.100200412810636       51.10019911510091        51.10019781739106        51.100196341521496       51.100194181200266       51.100192478269264       51.10019308699913        51.100193695728876       51.100194304458796       51.1001949131886         51.10019552191841        51.100196130648214       51.10019673937808        51.10019734810788        51.10019795683775        51.10019856556755        51.10019917429736        51.10019978302722        51.100200391757085       51.10020100048689        51.10020160921664        51.10019957397452        51.10019691634062        51.10019425870678        51.10019160107282        51.10018894343898        51.10018628580508        51.100192762834695       51.100219358781374       51.100245954728166       51.1002725506749         51.100299146621694       51.10032574256837        51.100352338515165       51.10037033830088        51.10037227870163        51.10037421910232        51.10037615950307        51.10037809990382        51.10038004030446        51.10038198070521        51.10038392110596        51.10038586150665        51.100387801907345       51.100389742308096       51.10039179963832        51.10039720775842        51.10040261587852        51.100408023998625       51.10041343211873        51.10041884023889        51.10042424835899        51.10042965647904        51.10044011267257        51.10045080058717        51.10046148850188        51.100472176416474       51.10048286433113        51.10049355224578        51.10050424016043        51.100514928075086       51.10052561598974        51.100536303904335       51.10054699181899        51.100552379254566       51.10055493301343        51.1005574867724         51.10056004053132        51.100562594290295       51.10056514804921        51.10056770180813        51.10057025556705        51.10057280932597        51.10057536308494        51.100577916843804       51.100577082375594       51.10057587559322        51.10057466881079        51.10057346202848        51.10057225524605        51.10057104846362        51.10056984168119        51.10056863489882        51.10056742811645        51.10056622133402        51.10056610946549        51.10056811312711        51.10057011678873        51.100572120450295       51.100574124111915       51.10057612777359        51.10057813143516        51.10058013509678        51.1005821387584         51.10058414242002        51.10058656948013        51.100591453924835       51.100596338369485       51.10060122281419        51.10060610725884        51.10061099170355        51.100615876148254       51.10062076059285        51.10062564503755        51.10062779581199        51.10062645997681        51.10062512414174        51.100623788306564       51.100622452471384       51.10062111663626        51.10061978080114        51.10061844496602        51.100617109130894       51.10061577329577        51.10061443746059        51.10060798835849        51.10059702778392        51.10058606720935        51.10057510663478        51.10056414606015        51.10055318548558        51.10054222491101        51.10053126433644        51.100520303761925       51.10051013294844        51.100500774543434       51.10049141613848        51.10048205773347        51.10047269932852        51.10046334092357        51.100453982518616       51.10044462411361        51.100435265708654       51.10044555020954        51.10045766817018        51.10046978613087        51.100481904091566       51.1004940220522         51.1005061400129         51.10051825797348        51.10053037593417        51.10052353220715        51.10049739354122        51.1004712548754         51.10044511620953        51.100418977543654       51.100392838877724       51.10036670021191        51.100340561546034       51.10031442288016        51.10028828421434        51.10026214554847        51.1002360068826         51.100209868216666       51.10018372955085        51.100164899718095       51.100167885529686       51.100170871341106       51.10016252288125        51.10014433489687        51.10012948824618        51.100147668906516       51.10016584956685        51.10018403022718        51.10020221088752        51.10022039154785        51.10023857220824        51.10025675286852        51.10027493352891        51.100293114189185       51.100311294849575       51.10032947550991        51.10034765617024        51.10036583683063        51.10037433009887        51.10035535613247        51.100336382166006       51.1003174081996         51.100298434233196       51.10027946026679        51.100260486300385       51.10024151233398        51.10022253836752        51.10020356440111        51.10018459043465        51.100165616468246       51.10014664250184        51.10012766853538        51.100117770365785       51.10013479424708        51.100140438517315       51.10012125438527        51.10011861056398        51.10013679213256        51.10015497370108        51.10017315526966        51.100191336838236       51.100209518406814       51.100227699975335       51.10024588154397        51.10026406311249        51.100282244681125       51.100300426249646       51.100318607818224       51.1003367893868         51.10035497095532        51.10036185344893        51.10034279699755        51.10032374054623        51.10030468409485        51.10028562764347        51.100266571192094       51.10024751474066        51.10022845828939        51.10020940183796        51.100190345386636       51.1001712889352         51.10015223248382        51.1001331760325         51.10011411958112        51.10009506312974        51.10010418922644        51.10010954511142        51.10009091343687        51.10010508697587        51.10012334958628        51.10014161219664        51.10015987480705        51.100178137417515       51.10019640002781        51.10021466263834        51.10023292524869        51.1002511878591         51.10026945046951        51.10028771307992        51.10030597569039        51.1003242383008         51.10034250091121        51.10035336625543        51.10033599341659        51.10031862057775        51.100301247738855       51.100283874900015       51.100266502061174       51.10024912922228        51.10023175638338        51.10021438354454        51.1001970107057         51.10017963786686        51.10016226502796        51.10014489218912        51.100127519350224       51.10011014651138        51.10011562776225        51.10013475636134        51.10015068990032        51.10017695775878        51.100212159496834       51.10024736123489        51.10028256297289        51.10031776471101        51.10035296644901        51.10038816818712        51.10042336992518        51.10045857166318        51.10049377340124        51.100528975139355       51.100564176877356       51.100599378615414       51.10063458035347        51.10066978209147        51.100640989193664       51.10060703972522        51.10057309025672        51.10053914078827        51.10050519131971        51.10047124185127        51.10043729238282        51.10040334291432        51.10036939344576        51.10033544397737        51.10030149450887        51.10026754504037        51.10023359557198        51.10019964610342        51.10017239739858        51.10015790850184        51.10016532725308        51.10018299738124        51.100216837619655       51.10025067785807        51.10028451809649        51.1003183583349         51.10035219857332        51.100386038811735       51.10041987905015        51.100453719288566       51.10048755952698        51.1005213997654         51.100555240003814       51.10058908024223        51.100622920480646       51.10065676071906        51.10065177847042        51.10061819425857        51.10058461004678        51.10055102583493        51.10051744162308        51.10048385741129        51.10045027319944        51.10041668898765        51.10038310477586        51.10034952056401        51.10031593635216        51.10028235214037        51.100248767928576       51.10021518371673        51.10018163805603        51.10016773574313        51.10016387584062        51.1001759572531         51.100204263100125       51.100237438472504       51.10027061384494        51.100303789217264       51.1003369645897         51.10037013996208        51.10040331533452        51.1004364907069         51.10046966607928        51.10050284145166        51.100536016824094       51.10056919219642        51.100602367568854       51.10063554294129        51.10065511747479        51.100617948629406       51.10058077978414        51.10054361093887        51.10050644209349        51.100469273248166       51.10043210440284        51.10039493555752        51.10035776671219        51.10032059786687        51.100283429021545       51.10024626017622        51.100209091330896       51.10017192248557        51.10013475364025        51.10007448202555        51.099999999999966
15                       49.49063927943462        49.647216452143596       49.79292937475407        49.927275008209676       50.04826347394328        50.159172686802435       50.263611580236216       50.35674796027013        50.439368953205246       50.5150678605288         50.5792087430911         50.64334962565346        50.70306497223464        50.74649646683088        50.79036824146283        50.83424001609478        50.878111790726734       50.9069409183457         50.93570059195184        50.96446026555799        50.99321993916408        51.005769848980435       51.01831975879679        51.03086966861326        51.043419578429564       51.05061406735058        51.05706351767964        51.06351296800875        51.06996241833781        51.073917040060564       51.07740955617044        51.08090207228031        51.08439458839018        51.08625282560831        51.088081832388525       51.08991083916874        51.09167884063771        51.09296801270824        51.09380034290916        51.09467166046238        51.09554319680069        51.096414733139056       51.09701403444001        51.09737399110088        51.09773394776181        51.0980840773928         51.09841850467268        51.098752931952504       51.09899042028189        51.099114207461696       51.0992379946415         51.099361781821244       51.09948556900105        51.09961824640112        51.09972108634048        51.09976203189706        51.099813131392125       51.09986423088708        51.09991533038209        51.09996642987704        51.10001752937205        51.10006862886701        51.10008633880369        51.100101024973924       51.1001157111441         51.10013038424711        51.10014104442911        51.10015170461111        51.10016236479311        51.100173024975106       51.10018318069331        51.10019304815637        51.100202915619434       51.1002127830825         51.100222069909364       51.10023110987004        51.10024014983071        51.1002491897915         51.10025822975217        51.10026619895689        51.1002691932556         51.1002721875542         51.10027518185291        51.10027817615156        51.10028117045022        51.10028416474887        51.100287159047525       51.100287007043676       51.10028576164245        51.10028451624123        51.100283270840066       51.100282025438844       51.10029636336213        51.10032473392533        51.10035310448853        51.10038147505179        51.10040984561499        51.10043821617825        51.10045793334098        51.100447740771415       51.100437548201796       51.100427355632235       51.100417163062616       51.100406970493054       51.10039677792349        51.100386585353874       51.10037639278431        51.100366200214694       51.10035600764513        51.10034581507557        51.10033562250595        51.100338022638596       51.10034382494166        51.1003329505877         51.10031992649448        51.100306902401144       51.100293878307866       51.1002808542147         51.10026783012131        51.10025480602803        51.10024178193487        51.10023766304147        51.100236249427496       51.10023483581358        51.10023342219961        51.100232008585635       51.10023059497172        51.10022918135775        51.1002275731816         51.100225217539446       51.10022336607034        51.100224062703774       51.10022475933704        51.10022545597042        51.100226152603796       51.10022684923706        51.10022754587044        51.10022824250376        51.10022893913708        51.100229635770404       51.100230332403726       51.100231029037104       51.100231725670426       51.100232422303804       51.100233118937126       51.10023381557045        51.10023170226532        51.10022892749987        51.100226152734535       51.10022337796909        51.100220603203695       51.1002178284383         51.10022428552304        51.10025107557664        51.10027786563023        51.10030465568383        51.10033144573748        51.10035823579108        51.10038502584467        51.10040322780969        51.10040538547048        51.100407543131325       51.10040970079223        51.10041185845307        51.10041401611386        51.10041617377476        51.10041833143566        51.10042048909651        51.10042264675735        51.10042480441825        51.10042707596256        51.100432611009694       51.10043814605683        51.100443681104025       51.100449216151105       51.1004547511983         51.100460286245436       51.10046582129252        51.10047652727809        51.10048747062467        51.10049841397131        51.10050935731789        51.10052030066447        51.10053124401111        51.10054218735769        51.10055313070427        51.10056407405091        51.100575017397546       51.10058596074413        51.10059152836544        51.100594222082975       51.10059691580051        51.10059960951804        51.10060230323563        51.10060499695311        51.1006076906707         51.100610384388176       51.100613078105766       51.1006157718233         51.10061846554083        51.10061770353707        51.10061656180267        51.10061542006815        51.100614278333694       51.100613136599236       51.10061199486478        51.100610853130206       51.100609711395805       51.10060856966129        51.10060742792689        51.10060738234813        51.100609454699          51.10061152704992        51.100613599400845       51.10061567175177        51.10061774410269        51.100619816453616       51.10062188880448        51.10062396115541        51.10062603350639        51.100628523309865       51.100633435988414       51.10063834866696        51.10064326134545        51.100648174023945       51.10065308670244        51.10065799938093        51.10066291205942        51.10066782473797        51.100669941074784       51.100668490869          51.10066704066327        51.10066559045748        51.100664140251695       51.10066269004591        51.10066123984012        51.10065978963439        51.100658339428605       51.10065688922282        51.10065543901703        51.100648841583165       51.10063770271262        51.10062656384207        51.10061542497152        51.100604286100975       51.10059314723043        51.10058200835988        51.10057086948939        51.100559730618784       51.100549400580576       51.10053990256887        51.10053040455722        51.10052090654551        51.100511408533805       51.100501910522155       51.10049241251045        51.1004829144988         51.10047341648715        51.100483735981584       51.10049590523295        51.10050807448431        51.10052024373567        51.100532412987036       51.1005445822384         51.10055675148976        51.100568920741125       51.10056186008467        51.1005352315554         51.10050860302607        51.10048197449669        51.10045534596736        51.100428717438035       51.100402088908766       51.10037546037938        51.100348831850056       51.100322203320786       51.10029557479146        51.10026894626213        51.10024231773275        51.100215689203424       51.10019642583586        51.10019914624405        51.100201866652355       51.10019342781578        51.10017530139908        51.10016053345868        51.10017896227356        51.1001973910885         51.10021581990338        51.10023424871832        51.100252677533206       51.10027110634809        51.10028953516303        51.10030796397791        51.100326392792795       51.100344821607735       51.100363250422674       51.10038167923756        51.10040010805244        51.10040867958992        51.100389302206395       51.10036992482293        51.10035054743935        51.10033117005588        51.100311792672414       51.10029241528889        51.10027303790537        51.100253660521844       51.100234283138434       51.100214905754854       51.10019552837133        51.10017615098786        51.1001567736044         51.1001465210789         51.10016333613726        51.10016888040866        51.10014983371326        51.10014742094097        51.10016595142298        51.10018448190499        51.100203012387          51.10022154286901        51.100240073351074       51.10025860383314        51.10027713431515        51.10029566479716        51.100314195279225       51.10033272576118        51.10035125624324        51.10036978672525        51.10038831720726        51.10039531861537        51.10037585307663        51.10035638753794        51.100336921999315       51.10031745646063        51.100297990921945       51.1002785253832         51.100259059844575       51.10023959430583        51.100220128767205       51.10020066322852        51.100181197689835       51.10016173215121        51.100142266612465       51.10012280107378        51.10013167352264        51.10013694396838        51.100118489295596       51.100133025065304       51.1001516729948         51.100170320924235       51.10018896885367        51.100207616783166       51.100226264712546       51.10024491264204        51.10026356057148        51.10028220850097        51.10030085643041        51.100319504359845       51.10033815228928        51.100356800218776       51.10037544814821        51.10038659562383        51.10036911100951        51.10035162639531        51.10033414178099        51.10031665716673        51.100299172552525       51.10028168793821        51.100264203323945       51.10024671870974        51.10022923409542        51.10021174948116        51.1001942648669         51.10017678025264        51.10015929563832        51.100141811024116       51.10014722218284        51.10016636822809        51.10018303017989        51.10020994839897        51.10024573302263        51.100281517646295       51.1003173022699         51.10035308689356        51.10038887151717        51.10042465614083        51.10046044076444        51.1004962253881         51.100532010011705       51.10056779463537        51.10060357925897        51.100639363882635       51.10067514850624        51.1007109331299         51.10068191674145        51.100647678806126       51.10061344087069        51.10057920293531        51.100544964999926       51.100510727064545       51.100476489129164       51.10044225119378        51.100408013258345       51.10037377532302        51.10033953738764        51.10030529945226        51.10027106151688        51.10023682358144        51.10020918692214        51.100194120623826       51.100201854653164       51.100220074545064       51.10025421903788        51.10028836353058        51.10032250802328        51.100356652515984       51.100390797008686       51.1004249415015         51.1004590859942         51.100493230486904       51.100527374979606       51.100561519472365       51.10059566396512        51.100629808457825       51.100663952950526       51.100698097443285       51.10069305374026        51.100659138642925       51.10062522354565        51.100591308448315       51.10055739335098        51.10052347825365        51.10048956315637        51.10045564805904        51.10042173296176        51.10038781786449        51.1003539027671         51.10031998766982        51.10028607257249        51.10025215747521        51.10021828031569        51.10020373398612        51.10019933693445        51.10021105083911        51.100239114062276       51.10027208429307        51.1003050545238         51.10033802475459        51.100370994985326       51.10040396521606        51.100436935446794       51.100469905677585       51.10050287590832        51.10053584613905        51.100568816369844       51.10060178660058        51.10063475683131        51.100667727062046       51.10068677894105        51.10064776276175        51.10060874658245        51.100569730403095       51.10053071422374        51.10049169804438        51.10045268186508        51.10041366568578        51.10037464950642        51.10033563332712        51.10029661714782        51.10025760096846        51.10021858478916        51.1001795686098         51.1001405524305         51.10007762887557        51.099999999999966
16                       49.44750820441527        49.60448595010854        49.75082465012588        49.885975873672635       50.00798054162027        50.12008173437533        50.225812798479296       50.32038386563676        50.40456761431773        50.48190586270505        50.54775939047704        50.613612918249146       50.67507452223532        50.72033070357304        50.766046050208956       50.81176139684476        50.857476743480674       50.88801837824053        50.918489953842766       50.94896152944483        50.97943310504701        50.99301166163201        51.00659021821696        51.020168774802016       51.03374733138696        51.04172966975932        51.04893347015718        51.05613727055504        51.063341070952845       51.067881070439626       51.07192747899501        51.07597388755039        51.08002029610566        51.08225733311281        51.08446200800404        51.08666668289527        51.08880555379079        51.09039444454663        51.09145690544415        51.092566448448395       51.09367625566324        51.09478606287797        51.09556725705886        51.09605953997749        51.09655182289612        51.09703124059229        51.09749010128985        51.09794896198741        51.098283239166676       51.09847139046792        51.09865954176922        51.098847693070525       51.09903584437177        51.09923457722118        51.09939078517198        51.099460272423244       51.0995417727907         51.0996232731581         51.09970477352556        51.09978627389296        51.09986777426036        51.09994927462782        51.09998181672847        51.10000992515677        51.100038033585065       51.10006611595071        51.100086194546236       51.10010627314182        51.100126351737345       51.10014643033293        51.10016370612118        51.100179380360316       51.100195054599396       51.100210728838476       51.10022420184515        51.10023673896495        51.100249276084696       51.1002618132045         51.100274350324355       51.10028543645228        51.10028978103685        51.10029412562136        51.10029847020593        51.10030281479044        51.10030715937501        51.10031150395952        51.10031584854403        51.100316490400644       51.10031584549188        51.10031520058317        51.100314555674345       51.100313910765635       51.10032875647363        51.10035755133936        51.10038634620503        51.1004151410707         51.100443935936426       51.10047273080204        51.100492791577324       51.1004826637224         51.10047253586754        51.10046240801262        51.1004522801577         51.10044215230283        51.100432024447855       51.10042189659299        51.10041176873813        51.100401640883206       51.100391513028285       51.10038138517342        51.10037125731856        51.10037359649249        51.10037930388387        51.100368292792325       51.10035512656981        51.10034196034735        51.100328794124835       51.10031562790232        51.10030246167986        51.1002892954574         51.100276129234885       51.10027191805875        51.10027042730468        51.100268936550606       51.10026744579653        51.10026595504246        51.10026446428844        51.10026297353437        51.10026127365694        51.10025877037265        51.1002568008322         51.10025752884496        51.10025825685767        51.100258984870436       51.100259712883144       51.10026044089591        51.10026116890862        51.100261896921324       51.10026262493409        51.100263352946854       51.100264080959505       51.10026480897227        51.10026553698498        51.10026626499774        51.10026699301045        51.100267721023215       51.10026557966091        51.100262762847024       51.100259946033134       51.10025712921913        51.10025431240524        51.10025149559135        51.100257945844476       51.100284806631066       51.100311667417714       51.10033852820425        51.10036538899095        51.10039224977754        51.100419110564076       51.100437413940824       51.10043973032748        51.100442046714136       51.10044436310079        51.100446679487504       51.1004489958741         51.10045131226076        51.100453628647415       51.10045594503413        51.10045826142073        51.10046057780744        51.100463005753966       51.10046863061723        51.100474255480435       51.100479880343585       51.100485505206905       51.100491130070054       51.10049675493332        51.10050237979647        51.100513251967755       51.10052436500564        51.10053547804364        51.100546591081525       51.10055770411941        51.100568817157296       51.10057993019518        51.10059104323318        51.100602156271066       51.10061326930895        51.10062438234689        51.10063008596501        51.100632897665946       51.10063570936683        51.100638521067765       51.100641332768646       51.100644144469584       51.10064695617058        51.10064976787146        51.1006525795724         51.100655391273335       51.10065820297427        51.10065751558159        51.1006564436924         51.10065537180304        51.10065429991374        51.1006532280245         51.1006521561352         51.1006510842459         51.100650012356596       51.100648940467295       51.100647868577994       51.10064788563557        51.10065000669431        51.10065212775305        51.10065424881179        51.100656369870535       51.10065849092928        51.10066061198802        51.10066273304682        51.10066485410556        51.100666975164245       51.100669505161136       51.100674408615646       51.10067931207004        51.10068421552444        51.100689118978835       51.10069402243323        51.10069892588763        51.10070382934208        51.100708732796534       51.10071080459858        51.1007092648216         51.10070772504463        51.10070618526771        51.10070464549074        51.10070310571382        51.100701565936845       51.10070002615987        51.10069848638295        51.100696946606035       51.100695406829004       51.10068871288428        51.10067747137987        51.10066622987546        51.10065498837099        51.10064374686658        51.10063250536217        51.10062126385776        51.10061002235341        51.10059878084894        51.10058835897149        51.10057878022474        51.100569201478095       51.10055962273134        51.10055004398464        51.100540465238          51.1005308864913         51.1005213077446         51.1005117289979         51.100522016105856       51.10053415748354        51.10054629886122        51.10055844023884        51.100570581616466       51.10058272299415        51.10059486437177        51.10060700574945        51.100599797070345       51.100572898257724       51.10054599944522        51.10051910063271        51.100492201820146       51.10046530300758        51.100438404195074       51.10041150538245        51.100384606569946       51.10035770775738        51.10033080894482        51.10030391013231        51.10027701131975        51.10025011250724        51.10023057790306        51.100233024229226       51.10023547055539        51.10022698792346        51.10020901762823        51.10019439948729        51.100212915612985       51.10023143173868        51.10024994786443        51.10026846399012        51.10028698011581        51.1003054962415         51.100324012367196       51.10034252849289        51.10036104461864        51.10037956074427        51.10039807687002        51.10041659299577        51.10043510912146        51.10044368532715        51.100424078290644       51.10040447125425        51.100384864217745       51.10036525718135        51.100345650144845       51.10032604310834        51.10030643607183        51.10028682903544        51.10026722199899        51.10024761496254        51.100228007926034       51.10020840088964        51.100188793853135       51.10017830045206        51.1001948413446         51.10020026284661        51.10018142370399        51.10017920294149        51.10019790586392        51.100216608786184       51.1002353117085         51.10025401463088        51.10027271755325        51.10029142047563        51.100310123397946       51.10032882632032        51.10034752924264        51.100366232165015       51.100384935087334       51.10040363800965        51.10042234093203        51.10042939504382        51.100409707333256       51.100390019622694       51.10037033191213        51.100350644201626       51.10033095649101        51.100311268780445       51.10029158106988        51.10027189335938        51.10025220564876        51.10023251793825        51.10021283022763        51.10019314251707        51.10017345480651        51.10015376709589        51.10016238706254        51.10016756431747        51.10014936647252        51.10016412681591        51.10018299529867        51.10020186378142        51.10022073226418        51.10023960074699        51.100258469229686       51.10027733771244        51.100296206195196       51.10031507467795        51.100333943160706       51.10035281164346        51.10037168012627        51.10039054860897        51.100409417091726       51.100420742751396       51.100403274581595       51.10038580641185        51.10036833824199        51.10035087007219        51.100333401902446       51.100315933732645       51.100298465562844       51.10028099739304        51.1002635292233         51.1002460610535         51.10022859288364        51.100211124713894       51.100193656544036       51.10017618837429        51.100181516171745       51.10020057494546        51.10021780075897        51.100245150870194       51.10028125330001        51.10031735572983        51.1003534581597         51.10038956058952        51.10042566301934        51.100461765449154       51.10049786787897        51.10053397030879        51.10057007273866        51.10060617516848        51.100642277598354       51.10067838002817        51.10071448245799        51.100750584887805       51.1007215344232         51.10068723405777        51.10065293369223        51.10061863332669        51.10058433296115        51.10055003259566        51.10051573223018        51.10048143186464        51.100447131499095       51.10041283113361        51.10037853076801        51.100344230402584       51.10030993003704        51.1002756296715         51.10024780179941        51.100232299056245       51.100240285927725       51.10025891442626        51.10029315310186        51.10032739177734        51.10036163045288        51.10039586912836        51.100430107803845       51.100464346479384       51.10049858515487        51.10053282383035        51.10056706250583        51.10060130118137        51.10063553985685        51.10066977853239        51.100704017207875       51.10073825588336        51.100733153311126       51.10069906658555        51.10066497985997        51.100630893134394       51.10059680640876        51.10056271968318        51.100528632957605       51.10049454623203        51.10046045950645        51.10042637278082        51.10039228605524        51.10035819932966        51.100324112604085       51.100290025878564       51.10025597626105        51.100240834744625       51.10023585131887        51.10024699283906        51.1002745219476         51.10030696954988        51.10033941715221        51.10037186475449        51.100404312356716       51.10043675995905        51.100469207561275       51.10050165516361        51.10053410276589        51.100566550368114       51.10059899797045        51.10063144557262        51.10066389317495        51.10069634077729        51.100714653287696       51.10067399348975        51.10063333369169        51.10059267389374        51.10055201409568        51.10051135429768        51.10047069449968        51.100430034701674       51.10038937490367        51.10034871510561        51.100308055307664       51.100267395509604       51.10022673571166        51.100186075913655       51.10014541611565        51.10008024611591        51.099999999999966
17                       49.40437712939581        49.5617554480736         49.70871992549752        49.84467673913548        49.967697609297375       50.08099078194823        50.18801401672226        50.28401977100333        50.369766275430095       50.44874386488112        50.51631003786298        50.58387621084489        50.64708407223611        50.694164940315204       50.74172385895503        50.78928277759479        50.836841696234615       50.86909583813548        50.90127931573369        50.93346279333184        50.96564627093005        50.98025347428364        50.99486067763718        51.00946788099071        51.02407508434425        51.03284527216812        51.04080342263467        51.04876157310133        51.05671972356788        51.06184510081869        51.06644540181958        51.071045702820356       51.07564600382119        51.07826184061719        51.08084218361955        51.08342252662186        51.085932266943814       51.08782087638508        51.089113467979075       51.09046123643452        51.091809314525676       51.09315739261683        51.09412047967771        51.09474508885404        51.09536969803037        51.09597840379166        51.09656169790702        51.09714499202232        51.09757605805146        51.0978285734742         51.09808108889695        51.09833360431975        51.09858611974255        51.0988509080413         51.099060484003644       51.09915851294937        51.09927041418928        51.09938231542918        51.099494216669086       51.099606117908934       51.09971801914878        51.09982992038863        51.09987729465331        51.099918825339614       51.09996035602592        51.1000018476542         51.10003134466331        51.10006084167247        51.10009033868158        51.100119835690634       51.10014423154905        51.10016571256426        51.100187193579416       51.10020867459457        51.100226333780995       51.10024236805987        51.10025840233874        51.10027443661761        51.10029047089654        51.100304673947676       51.100310368818214       51.100316063688524       51.100321758559005       51.10032745342943        51.10033314829985        51.10033884317022        51.100344538040645       51.10034597375767        51.10034592934136        51.10034588492505        51.10034584050868        51.10034579609237        51.10036114958524        51.10039036875338        51.100419587921465       51.100448807089606       51.10047802625775        51.10050724542583        51.100527649813614       51.10051758667339        51.10050752353317        51.100497460392944       51.10048739725278        51.100477334112554       51.10046727097233        51.10045720783211        51.100447144691884       51.10043708155166        51.100427018411494       51.100416955271385       51.100406892131105       51.100409170346495       51.10041478282608        51.10040363499695        51.10039032664531        51.1003770182935         51.1003637099418         51.10035040159005        51.10033709323835        51.100323784886655       51.1003104765349         51.10030617307598        51.100304605181805       51.10030303728763        51.10030146939346        51.10029990149923        51.10029833360505        51.10029676571082        51.10029497413217        51.100292323205906       51.100290235594          51.10029099498615        51.10029175437825        51.1002925137704         51.10029327316255        51.10029403255464        51.100294791946794       51.100295551338945       51.100296310731096       51.10029707012319        51.10029782951534        51.10029858890749        51.100299348299586       51.10030010769174        51.10030086708383        51.10030162647604        51.10029945705662        51.10029659819418        51.10029373933173        51.10029088046929        51.10028802160684        51.1002851627444         51.10029160616597        51.10031853768555        51.10034546920514        51.10037240072472        51.100399332244365       51.10042626376395        51.100453195283535       51.100471600071955       51.10047407518442        51.10047655029689        51.10047902540941        51.10048150052188        51.10048397563429        51.10048645074676        51.100488925859224       51.10049140097169        51.100493876084215       51.10049635119668        51.10049893554549        51.100504650224764       51.10051036490404        51.100516079583315       51.10052179426265        51.10052750894192        51.1005332236212         51.100538938300474       51.100549976657476       51.10056125938672        51.10057254211597        51.100583824845216       51.10059510757435        51.1006063903036         51.10061767303284        51.10062895576209        51.10064023849128        51.10065152122047        51.10066280394972        51.100668643564575       51.10067157324886        51.100674502933146       51.10067743261749        51.10068036230183        51.100683291986115       51.10068622167046        51.100689151354686       51.10069208103903        51.10069501072337        51.100697940407656       51.100697327626165       51.10069632558208        51.10069532353799        51.10069432149385        51.10069331944976        51.10069231740562        51.10069131536147        51.100690313317386       51.1006893112733         51.10068830922921        51.10068838892312        51.10069055868968        51.10069272845624        51.1006948982228         51.10069706798936        51.100699237755975       51.10070140752248        51.100703577289096       51.100705747055656       51.10070791682227        51.10071048701252        51.10071538124288        51.10072027547312        51.10072516970348        51.10073006393384        51.10073495816414        51.10073985239444        51.10074474662474        51.10074964085504        51.10075166812237        51.10075003877415        51.100748409426046       51.100746780078          51.100745150729836       51.10074352138167        51.100741892033625       51.10074026268546        51.10073863333736        51.10073700398925        51.10073537464109        51.10072858418539        51.10071724004712        51.10070589590879        51.100694551770516       51.10068320763219        51.100671863493915       51.100660519355586       51.10064917521737        51.10063783107904        51.10062731736241        51.10061765788066        51.10060799839897        51.10059833891722        51.10058867943553        51.100579019953784       51.10056936047209        51.1005597009904         51.100550041508654       51.10056029623013        51.10057240973401        51.10058452323801        51.1005966367419         51.10060875024584        51.10062086374978        51.100632977253724       51.100645090757666       51.10063773405591        51.10061056496011        51.10058339586436        51.10055622676862        51.100529057672816       51.10050188857707        51.100474719481326       51.100447550385525       51.10042038128978        51.100393212194035       51.100366043098234       51.100338874002546       51.10031170490669        51.10028453581094        51.10026472997026        51.1002669022144         51.100269074458424       51.100260548031144       51.100242733857385       51.10022826551591        51.10024686895241        51.10026547238891        51.100284075825414       51.10030267926197        51.10032128269842        51.10033988613492        51.10035848957136        51.100377093007864       51.100395696444366       51.10041429988087        51.10043290331737        51.10045150675387        51.10047011019037        51.10047869106438        51.10045885437495        51.10043901768552        51.100419180996084       51.10039934430671        51.100379507617276       51.1003596709279         51.10033983423841        51.100319997549036       51.100300160859604       51.100280324170285       51.100260487480796       51.10024065079136        51.10022081410193        51.100210079825274       51.10022634655189        51.10023164528462        51.10021301369471        51.10021098494218        51.10022986030481        51.10024873566749        51.10026761103012        51.100286486392804       51.10030536175549        51.100324237118116       51.1003431124808         51.100361987843485       51.10038086320617        51.10039973856885        51.10041861393154        51.10043748929411        51.10045636465685        51.10046347147238        51.10044356158994        51.1004236517075         51.10040374182506        51.10038383194262        51.10036392206018        51.10034401217774        51.1003241022953         51.100304192412864       51.100284282530424       51.100264372647985       51.10024446276549        51.100224552883105       51.10020464300061        51.10018473311817        51.100193100602326       51.10019818466651        51.10018024364945        51.10019522856652        51.10021431760265        51.100233406638665       51.10025249567468        51.10027158471081        51.10029067374683        51.1003097627829         51.10032885181886        51.10034794085499        51.100367029891004       51.10038611892708        51.10040520796315        51.100424296999165       51.10044338603518        51.10045488987885        51.10043743815356        51.10041998642828        51.100402534702994       51.100385082977596       51.10036763125231        51.10035017952703        51.100332727801685       51.1003152760764         51.10029782435106        51.100280372625775       51.10026292090038        51.10024546917509        51.10022801744981        51.10021056572447        51.10021581016059        51.100234781662834       51.100252571338046       51.10028035334136        51.10031677357745        51.10035319381342        51.100389614049504       51.100426034285476       51.100462454521505       51.100498874757534       51.100535294993506       51.100571715229535       51.10060813546556        51.10064455570159        51.10068097593762        51.10071739617365        51.10075381640968        51.10079023664571        51.100761152105065       51.10072678930942        51.10069242651372        51.10065806371813        51.10062370092237        51.10058933812678        51.100554975331136       51.10052061253549        51.10048624973979        51.10045188694414        51.100417524148554       51.10038316135285        51.10034879855721        51.10031443576156        51.100286416676624       51.10027047748855        51.1002787172024         51.10029775430752        51.100332087165896       51.10036642002416        51.10040075288242        51.10043508574074        51.100469418599005       51.10050375145727        51.10053808431553        51.100572417173794       51.10060675003206        51.10064108289038        51.1006754157487         51.10070974860696        51.10074408146522        51.100778414323486       51.10077325288205        51.10073899452817        51.10070473617435        51.10067047782047        51.10063621946654        51.100601961112716       51.100567702758894       51.100533444405016       51.10049918605125        51.10046492769732        51.10043066934344        51.10039641098962        51.10036215263574        51.10032789428186        51.10029367220659        51.10027793550313        51.10027236570329        51.10028293483907        51.10030992983303        51.1003418548068         51.100373779780625       51.100405704754394       51.10043762972822        51.10046955470199        51.10050147967581        51.10053340464958        51.10056532962341        51.10059725459723        51.100629179571          51.10066110454477        51.10069302951854        51.10072495449242        51.10074252763434        51.10070022421769        51.10065792080104        51.100615617384335       51.10057331396763        51.100531010550924       51.10048870713422        51.10044640371757        51.100404100300864       51.10036179688416        51.10031949346751        51.10027719005086        51.100234886634155       51.10019258321745        51.1001502798008         51.100082863356306       51.099999999999966
18                       49.361246054376466       49.51902494603854        49.66661520086927        49.80337760459838        49.92741467697442        50.04189982952107        50.150215234965344       50.24765567636996        50.33496493654246        50.41558186705737        50.484860685248975       50.55413950344058        50.619093622236846       50.66799917705737        50.7174016677011         50.766804158344826       50.816206648988555       50.85017329803031        50.884068677624555       50.917964057218796       50.95185943681304        50.96749528693522        50.983131137057285       50.998766987179465       51.01440283730159        51.023960874576915       51.03267337511227        51.04138587564762        51.05009837618297        51.05580913119775        51.060963324644035       51.06611751809032        51.07127171153667        51.07426634812157        51.07722235923501        51.08017837034845        51.083058980096894       51.08524730822353        51.086770030514          51.088356024420534       51.08994237338811        51.09152872235575        51.09267370229662        51.09343063773059        51.094187573164675       51.09492556699115        51.09563329452419        51.09634102205723        51.09686887693624        51.097185756480485       51.09750263602473        51.09781951556903        51.09813639511327        51.09846723886142        51.0987301828352         51.098856753475616       51.09899905558791        51.099141357700205       51.099283659812556       51.09942596192485        51.099568264037146       51.09971056614944        51.09977277257815        51.09982772552246        51.099882678466884       51.0999375793578         51.099976494780435       51.100015410203184       51.10005432562582        51.10009324104851        51.10012475697704        51.10015204476821        51.100179332559435       51.100206620350605       51.10022846571684        51.10024799715478        51.10026752859278        51.10028706003072        51.10030659146878        51.10032391144318        51.100330956599464       51.100338001755745       51.10034504691208        51.10035209206836        51.10035913722464        51.10036618238098        51.10037322753726        51.100375457114694       51.10037601319078        51.10037656926693        51.100377125343016       51.100377681419104       51.10039354269679        51.100423186167404       51.10045282963796        51.100482473108514       51.10051211657907        51.10054176004962        51.10056250804985        51.10055250962438        51.10054251119885        51.10053251277333        51.1005225143478         51.10051251592233        51.10050251749675        51.100492519071224       51.1004825206457         51.10047252222017        51.10046252379465        51.10045252536918        51.100442526943596       51.100444744200445       51.10045026176823        51.10043897720152        51.100425526720585       51.10041207623965        51.100398625758714       51.10038517527778        51.100371724796844       51.10035827431591        51.10034482383503        51.10034042809326        51.10033878305899        51.100337138024656       51.10033549299038        51.10033384795605        51.10033220292178        51.100330557887446       51.100328674607454       51.10032587603911        51.100323670355806       51.1003244611274         51.10032525189888        51.10032604267042        51.100326833441954       51.10032762421349        51.10032841498503        51.100329205756566       51.1003299965281         51.10033078729964        51.10033157807112        51.100332368842714       51.100333159614195       51.10033395038579        51.100334741157326       51.100335531928806       51.10033333445227        51.10033043354133        51.10032753263033        51.10032463171939        51.100321730808446       51.10031882989745        51.10032526648746        51.10035226874004        51.10037927099262        51.1004062732452         51.100433275497835       51.100460277750415       51.10048728000305        51.10050578620314        51.10050842004142        51.1005110538797         51.10051368771798        51.100516321556256       51.10051895539448        51.100521589232756       51.100524223071034       51.10052685690931        51.10052949074759        51.10053212458587        51.100534865336954       51.1005406698323         51.10054647432764        51.100552278823045       51.10055808331839        51.100563887813735       51.10056969230919        51.10057549680448        51.1005867013472         51.10059815376775        51.1006096061883         51.100621058608795       51.10063251102929        51.1006439634499         51.10065541587039        51.10066686829094        51.100678320711495       51.10068977313199        51.10070122555254        51.100707201164084       51.100710248831774       51.100713296499464       51.10071634416721        51.1007193918349         51.10072243950259        51.10072548717028        51.10072853483797        51.10073158250566        51.100734630173406       51.10073767784104        51.100737139670684       51.10073620747181        51.100735275272825       51.100734343073896       51.10073341087502        51.100732478676036       51.10073154647711        51.10073061427818        51.10072968207925        51.10072874988032        51.10072889221061        51.10073111068499        51.100733329159425       51.1007355476338         51.10073776610818        51.10073998458256        51.100742203056996       51.100744421531374       51.10074664000581        51.10074885848019        51.10075146886385        51.10075635387011        51.100761238876316       51.10076612388252        51.10077100888873        51.100775893894934       51.10078077890125        51.1007856639074         51.100790548913665       51.10079253164611        51.100790812726814       51.10078909380752        51.10078737488823        51.100785655968934       51.10078393704964        51.10078221813029        51.100780499211055       51.10077878029176        51.10077706137247        51.100775342453176       51.10076845548656        51.100757008714425       51.100745561942176       51.10073411517004        51.10072266839791        51.100711221625716       51.100699774853524       51.10068832808139        51.10067688130914        51.100666275753326       51.10065653553659        51.10064679531985        51.10063705510311        51.100627314886424       51.100617574669684       51.100607834452944       51.10059809423626        51.100588354019465       51.1005985763544         51.100610661984604       51.100622747614864       51.10063483324507        51.10064691887527        51.10065900450553        51.100671090135734       51.100683175765994       51.10067567104147        51.10064823166255        51.100620792283564       51.10059335290458        51.10056591352566        51.10053847414662        51.10051103476769        51.100483595388596       51.10045615600967        51.100428716630745       51.10040127725176        51.10037383787278        51.1003463984938         51.10031895911476        51.10029888203758        51.100300780199575       51.10030267836157        51.10029410813888        51.10027645008654        51.10026213154464        51.10028082229195        51.100299513039204       51.100318203786514       51.100336894533825       51.10035558528108        51.10037427602833        51.100392966775644       51.100411657522955       51.100430348270265       51.10044903901752        51.10046772976483        51.100486420512084       51.100505111259395       51.10051369680167        51.100493630459255       51.100473564116896       51.10045349777448        51.10043343143218        51.100413365089764       51.100393298747406       51.10037323240499        51.100353166062575       51.100333099720274       51.10031303337786        51.10029296703544        51.100272900693085       51.10025283435073        51.100241859198434       51.100257851759125       51.100263027722576       51.10024460368538        51.10024276694264        51.10026181474569        51.100280862548686       51.10029991035168        51.10031895815462        51.100338005957724       51.10035705376066        51.100376101563654       51.10039514936665        51.10041419716964        51.100433244972635       51.100452292775685       51.10047134057862        51.100490388381616       51.10049754790094        51.100477415846626       51.10045728379231        51.10043715173799        51.10041701968362        51.10039688762936        51.100376755574985       51.10035662352067        51.100336491466294       51.100316359412034       51.10029622735766        51.100276095303286       51.10025596324908        51.10023583119465        51.10021569914039        51.10022381414217        51.10022880501549        51.10021112082637        51.100226330317184       51.100245639906575       51.10026494949591        51.100284259085186       51.100303568674576       51.10032287826391        51.1003421878533         51.100361497442634       51.10038080703197        51.10040011662136        51.10041942621069        51.100438735800026       51.10045804538936        51.10047735497875        51.10048903700647        51.100471601725644       51.10045416644482        51.10043673116394        51.10041929588306        51.10040186060223        51.10038442532141        51.10036699004053        51.10034955475976        51.10033211947882        51.100314684198054       51.10029724891717        51.10027981363635        51.10026237835547        51.10024494307464        51.10025010414944        51.10026898838004        51.10028734191707        51.10031555581253        51.10035229385477        51.10038903189695        51.10042576993919        51.10046250798143        51.10049924602362        51.10053598406586        51.10057272210804        51.10060946015028        51.100646198192464       51.100682936234705       51.10071967427689        51.10075641231913        51.10079315036137        51.100829888403496       51.100800769786815       51.100766344561066       51.1007319193352         51.100697494109454       51.10066306888365        51.10062864365784        51.10059421843209        51.10055979320623        51.10052536798048        51.10049094275473        51.100456517528926       51.10042209230312        51.10038766707737        51.100353241851565       51.10032503155384        51.10030865592091        51.10031714847702        51.100336594188775       51.10037102122982        51.10040544827086        51.10043987531196        51.10047430235301        51.10050872939405        51.10054315643515        51.100577583476195       51.10061201051724        51.10064643755828        51.100680864599326       51.10071529164043        51.10074971868141        51.100784145722514       51.10081857276356        51.10081335245286        51.100778922470795       51.100744492488616       51.100710062506494       51.10067563252437        51.10064120254225        51.10060677256013        51.10057234257795        51.100537912595826       51.1005034826137         51.10046905263158        51.10043462264946        51.10040019266728        51.100365762685215       51.10033136815201        51.10031503626152        51.10030888008765        51.10031887683897        51.100345337718295       51.10037674006355        51.10040814240898        51.100439544754295       51.10047094709961        51.10050234944492        51.10053375179024        51.10056515413561        51.10059655648092        51.10062795882618        51.10065936117155        51.100690763516866       51.10072216586218        51.10075356820755        51.100770401981094       51.10072645494563        51.100682507910335       51.10063856087493        51.100594613839576       51.100550666804224       51.10050671976887        51.10046277273352        51.100418825698114       51.10037487866276        51.100330931627354       51.100286984592          51.10024303755671        51.1001990905213         51.10015514348589        51.100085480596704       51.099999999999966
19                       49.318114979357006       49.4762944440036         49.62451047624097        49.762078470061226       49.88713174465147        50.00280887709397        50.112416453208425       50.21129158173653        50.300163597654944       50.38241986923356        50.453411332634914       50.52440279603633        50.591103172237695       50.641833413799645       50.693079476447224       50.74432553909486        50.795571601742495       50.83125075792515        50.86685803951548        50.90246532110575        50.938072602696025       50.954737099586794       50.97140159647745        50.98806609336822        51.00473059025893        51.015076476985655       51.024543327589754       51.03401017819385        51.04347702879801        51.04977316157681        51.055481247468606       51.061189333360346       51.06689741925214        51.07027085562595        51.073602534850465       51.07693421407498        51.08018569324997        51.082673740061864       51.08442659304893        51.08625081240655        51.08807543225066        51.08990005209466        51.091226924915475       51.0921161866072         51.09300544829898        51.09387273019058        51.09470489114136        51.09553705209214        51.096161695821024       51.09654293948677        51.09692418315251        51.09730542681825        51.097686670483995       51.09808356968148        51.09839988166681        51.098554994001745       51.09872769698654        51.098900399971285       51.09907310295603        51.09924580594071        51.09941850892545        51.099591211910194       51.09966825050299        51.099736625705305       51.09980500090779        51.099873311061344       51.09992164489756        51.099969978733895       51.100018312570114       51.10006664640639        51.10010528240497        51.10013837697221        51.100171471539454       51.1002045661067         51.10023059765274        51.10025362624975        51.100276654846766       51.100299683443836       51.10032271204091        51.10034314893858        51.10035154438083        51.100359939822965       51.1003683352651         51.10037673070735        51.10038512614949        51.10039352159163        51.10040191703388        51.10040494047166        51.10040609704021        51.10040725360881        51.10040841017735        51.10040956674584        51.100425935808346       51.10045600358137        51.100486071354396       51.10051613912742        51.10054620690045        51.10057627467347        51.100597366286195       51.10058743257537        51.10057749886448        51.10056756515371        51.100557631442825       51.100547697732054       51.10053776402117        51.10052783031034        51.10051789659951        51.10050796288863        51.10049802917786        51.10048809546703        51.1004781617562         51.100480318054395       51.10048574071038        51.100474319406146       51.10046072679597        51.1004471341858         51.100433541575626       51.10041994896551        51.100406356355336       51.10039276374522        51.100379171135046       51.100374683110545       51.10037296093617        51.10037123876168        51.10036951658731        51.100367794412875       51.100366072238444       51.100364350063955       51.10036237508274        51.10035942887242        51.100357105117666       51.10035792726853        51.100358749419456       51.10035957157049        51.10036039372142        51.10036121587228        51.10036203802326        51.10036286017419        51.10036368232511        51.10036450447603        51.10036532662696        51.10036614877788        51.1003669709288         51.10036779307984        51.10036861523065        51.10036943738157        51.100367211847924       51.10036426888843        51.100361325928986       51.10035838296949        51.10035544001005        51.10035249705055        51.10035892680895        51.100385999794526       51.1004130727801         51.100440145765674       51.100467218751305       51.10049429173688        51.100521364722454       51.100539972334275       51.100542764898364       51.10054555746245        51.10054835002654        51.10055114259063        51.10055393515472        51.10055672771881        51.1005595202829         51.10056231284699        51.10056510541108        51.10056789797517        51.10057079512842        51.10057668943983        51.10058258375125        51.10058847806272        51.10059437237419        51.1006002666856         51.100606160997074       51.10061205530849        51.100623426036975       51.100635048148774       51.10064667026069        51.100658292372486       51.10066991448434        51.1006815365962         51.100693158708054       51.10070478081991        51.10071640293171        51.10072802504351        51.100739647155365       51.10074575876371        51.1007489244148         51.100752090065896       51.10075525571693        51.10075842136803        51.10076158701912        51.100764752670216       51.10076791832125        51.10077108397235        51.10077424962344        51.10077741527448        51.10077695171526        51.100776089361545       51.10077522700777        51.10077436465406        51.100773502300285       51.10077263994651        51.10077177759274        51.100770915239025       51.10077005288525        51.10076919053154        51.100769395498105       51.10077166268036        51.100773929862555       51.10077619704481        51.100778464227005       51.10078073140926        51.100782998591455       51.100785265773766       51.100787532955906       51.10078980013816        51.100792450715176       51.1007973264974         51.10080220227945        51.10080707806162        51.10081195384373        51.10081682962584        51.10082170540795        51.10082658119006        51.10083145697223        51.1008333951699         51.10083158667942        51.10082977818894        51.100827969698514       51.10082616120803        51.100824352717495       51.10082254422707        51.10082073573659        51.100818927246166       51.100817118755685       51.10081531026515        51.10080832678773        51.100796777381674       51.10078522797562        51.10077367856957        51.10076212916351        51.10075057975746        51.100739030351406       51.10072748094535        51.1007159315393         51.10070523414424        51.10069541319251        51.10068559224078        51.10067577128899        51.10066595033726        51.10065612938547        51.10064630843374        51.10063648748201        51.100626666530275       51.10063685647867        51.100648914235194       51.10066097199166        51.10067302974818        51.100685087504644       51.100697145261165       51.100709203017686       51.10072126077421        51.100713608027036       51.10068589836493        51.10065818870271        51.10063047904049        51.10060276937833        51.10057505971611        51.100547350053944       51.100519640391724       51.100491930729504       51.10046422106734        51.10043651140518        51.10040880174296        51.10038109208068        51.10035338241852        51.100333034104835       51.10033465818469        51.10033628226461        51.10032766824651        51.10031016631558        51.1002959975732         51.10031477563126        51.10033355368938        51.1003523317475         51.100371109805565       51.100389887863685       51.10040866592175        51.10042744397981        51.10044622203793        51.10046500009605        51.10048377815406        51.10050255621218        51.1005213342703         51.10054011232842        51.1005487025389         51.1005284065435         51.10050811054822        51.10048781455288        51.10046751855754        51.10044722256225        51.100426926566854       51.10040663057151        51.10038633457617        51.10036603858089        51.100345742585546       51.10032544659015        51.10030515059481        51.100284854599465       51.10027363857165        51.100289356966414       51.10029441016053        51.10027619367611        51.10027454894322        51.10029376918658        51.10031298942988        51.100332209673184       51.100351429916486       51.100370650159846       51.100389870403205       51.10040909064651        51.10042831088981        51.10044753113311        51.100466751376416       51.10048597161983        51.10050519186308        51.10052441210644        51.100531624329506       51.1005112701032         51.10049091587706        51.100470561650866       51.100450207424615       51.10042985319842        51.100409498972226       51.10038914474603        51.10036879051978        51.10034843629359        51.10032808206739        51.10030772784114        51.10028737361495        51.10026701938875        51.1002466651625         51.100254527681955       51.10025942536453        51.1002419980033         51.10025743206779        51.1002769622105         51.10029649235304        51.10031602249575        51.1003355526384         51.10035508278099        51.100374612923645       51.10039414306635        51.100413673209005       51.1004332033516         51.10045273349425        51.1004722636369         51.10049179377961        51.100511323922206       51.100523184133976       51.10050576529761        51.10048834646125        51.10047092762488        51.10045350878852        51.100436089952154       51.10041867111579        51.10040125227937        51.10038383344306        51.1003664146067         51.100348995770275       51.10033157693391        51.10031415809749        51.10029673926107        51.10027932042476        51.100284398138285       51.100303195097354       51.10032211249609        51.100350758283696       51.10038781413215        51.10042486998054        51.10046192582894        51.10049898167733        51.100536037525785       51.10057309337418        51.100610149222575       51.10064720507097        51.100684260919365       51.10072131676782        51.10075837261627        51.10079542846461        51.10083248431306        51.1008695401614         51.100840387468565       51.100805899812656       51.100771412156746       51.100736924500836       51.10070243684487        51.10066794918896        51.10063346153311        51.10059897387714        51.10056448622123        51.100529998565264       51.100495510909354       51.100461023253445       51.100426535597535       51.10039204794157        51.100363646431106       51.100346834353275       51.10035557975169        51.10037543407003        51.100409955293856       51.10044447651768        51.100478997741504       51.100513518965386       51.10054804018915        51.100582561413034       51.10061708263686        51.10065160386068        51.10068612508451        51.10072064630839        51.10075516753227        51.10078968875604        51.10082420997986        51.10085873120374        51.10085345202384        51.10081885041342        51.10078424880305        51.10074964719263        51.100715045582206       51.10068044397178        51.10064584236136        51.10061124075099        51.10057663914057        51.100542037530204       51.10050743591978        51.10047283430936        51.100438232698934       51.10040363108851        51.10036906409738        51.10035213702014        51.10034539447213        51.10035481883892        51.10038074560367        51.10041162532053        51.10044250503739        51.10047338475425        51.100504264471056       51.100535144187916       51.100566023904776       51.100596903621636       51.100627783338496       51.1006586630553         51.100689542772216       51.10072042248896        51.10075130220582        51.10078218192274        51.10079827632774        51.10075268567368        51.10070709501963        51.100661504365576       51.10061591371152        51.10057032305747        51.10052473240347        51.10047914174936        51.10043355109531        51.10038796044125        51.10034236978731        51.1002967791332         51.100251188479206       51.100205597825095       51.10016000717104        51.1000880978371         51.099999999999966
20                       49.27498390433766        49.43356394196854        49.582405751612725       49.720779335524185       49.84684881232852        49.96371792466681        50.07461767145145        50.17492748710316        50.26536225876737        50.349257871409804       50.42196198002091        50.494666088632016       50.56311272223837        50.61566765054175        50.66875728519335        50.72184691984489        50.77493655449649        50.812328217820095       50.8496474014064         50.88696658499276        50.92428576857907        50.94197891223837        50.95967205589767        50.97736519955697        50.99505834321627        51.00619207939445        51.016413280067354       51.0266344807402         51.036855681413044       51.04373719195587        51.04999917029312        51.05626114863037        51.06252312696756        51.066275363130444       51.06998271046598        51.07369005780157        51.07731240640305        51.08010017190037        51.082083155583916       51.084145600392674       51.0862084911131         51.08827138183358        51.08978014753433        51.09080173548375        51.091823323433175       51.092819893390015       51.093776487758475       51.09473308212705        51.09545451470581        51.09590012249299        51.09634573028029        51.096791338067476       51.09723694585472        51.09769990050154        51.09806958049836        51.098253234527874       51.09845633838512        51.09865944224231        51.0988625460995         51.09906564995663        51.09926875381382        51.099471857671006       51.09956372842777        51.09964552588826        51.0997273233487         51.09980904276489        51.09986679501469        51.09992454726455        51.09998229951441        51.100040051764154       51.100085807832784       51.10012470917616        51.10016361051942        51.10020251186273        51.10023272958858        51.10025925534467        51.10028578110081        51.10031230685695        51.10033883261315        51.100362386434085       51.10037213216219        51.100381877890186       51.100391623618236       51.10040136934629        51.10041111507434        51.10042086080239        51.10043060653044        51.100434423828744       51.10043618088963        51.10043793795069        51.10043969501169        51.10044145207257        51.10045832891984        51.100488820995395       51.10051931307078        51.100549805146215       51.10058029722177        51.10061078929715        51.10063222452243        51.1006223555263         51.10061248653017        51.10060261753404        51.100592748537906       51.100582879541776       51.100573010545645       51.10056314154946        51.10055327255333        51.10054340355714        51.100533534561066       51.10052366556488        51.100513796568805       51.100515891908344       51.10052121965259        51.10050966161077        51.10049592687136        51.10048219213195        51.100468457392594       51.10045472265324        51.100440987913885       51.10042725317447        51.10041351843506        51.10040893812777        51.10040713881324        51.10040533949871        51.10040354018423        51.10040174086964        51.10039994155511        51.10039814224058        51.10039607555808        51.10039298170557        51.10039053987941        51.10039139340978        51.10039224694003        51.100393100470455       51.100393954000765       51.100394807531075       51.100395661061384       51.10039651459175        51.10039736812212        51.100398221652426       51.100399075182736       51.100399928713045       51.10040078224341        51.10040163577372        51.10040248930409        51.1004033428344         51.10040108924352        51.10039810423552        51.100395119227585       51.10039213421959        51.10038914921165        51.1003861642036         51.100392587130386       51.10041973084901        51.100446874567524       51.10047401828615        51.100501162004775       51.1005283057234         51.10055544944191        51.10057415846546        51.10057710975536        51.10058006104521        51.100583012335164       51.100585963625065       51.100588914914965       51.10059186620481        51.100594817494766       51.10059776878461        51.10060072007457        51.10060367136441        51.10060672491983        51.100612709047425       51.10061869317491        51.10062467730245        51.10063066142993        51.10063664555747        51.10064262968507        51.10064861381255        51.100660150726696       51.10067194252986        51.10068373433302        51.10069552613618        51.10070731793928        51.10071910974244        51.1007309015456         51.100742693348764       51.100754485151924       51.10076627695503        51.100778068758245       51.100784316363274       51.10078759999777        51.100790883632214       51.10079416726671        51.100797450901155       51.100800734535596       51.100804018170095       51.10080730180454        51.100810585439035       51.10081386907348        51.10081715270792        51.10081676375984        51.10081597125128        51.100815178742664       51.100814386234106       51.10081359372555        51.10081280121699        51.100812008708374       51.100811216199816       51.1008104236912         51.10080963118264        51.1008098987856         51.10081221467567        51.100814530565685       51.10081684645576        51.10081916234583        51.1008214782359         51.100823794125915       51.10082611001599        51.100828425906          51.10083074179613        51.1008334325665         51.100838299124575       51.10084316568259        51.10084803224066        51.10085289879868        51.10085776535669        51.100862631914765       51.10086749847278        51.100872365030796       51.100874258693636       51.10087236063208        51.100870462570356       51.1008685645088         51.100866666447075       51.10086476838546        51.100862870323795       51.10086097226218        51.10085907420057        51.1008571761389         51.10085527807723        51.100848198088784       51.10083654604887        51.10082489400895        51.100813241969036       51.10080158992912        51.1007899378892         51.10077828584929        51.10076663380937        51.1007549817694         51.1007441925351         51.10073429084832        51.1007243891616         51.10071448747482        51.100704585788094       51.10069468410137        51.10068478241459        51.100674880727865       51.100664979041085       51.10067513660289        51.10068716648573        51.10069919636851        51.10071122625129        51.100723256134074       51.10073528601686        51.10074731589964        51.10075934578242        51.10075154501271        51.100723565067256       51.100695585121855       51.100667605176454       51.100639625231054       51.100611645285596       51.100583665340196       51.100555685394795       51.100527705449394       51.100499725503994       51.100471745558536       51.10044376561319        51.10041578566768        51.100387805722335       51.100367186172036       51.100368536169924       51.10036988616764        51.100361228354245       51.10034388254479        51.10032986360193        51.100348728970744       51.10036759433967        51.100386459708545       51.10040532507742        51.10042419044629        51.10044305581522        51.10046192118409        51.100480786552964       51.10049965192184        51.10051851729071        51.10053738265958        51.10055624802851        51.100575113397326       51.10058370827619        51.100563182627866       51.10054265697954        51.10052213133122        51.10050160568301        51.10048108003468        51.10046055438636        51.100440028738035       51.10041950308977        51.10039897744144        51.100378451793176       51.10035792614485        51.10033740049653        51.10031687484826        51.10030541794481        51.100320862173646       51.10032579259848        51.10030778366678        51.10030633094385        51.10032572362746        51.100345116311075       51.100364508994744       51.100383901678356       51.10040329436208        51.10042268704569        51.100442079729305       51.100461472412974       51.10048086509664        51.100500257780254       51.10051965046392        51.10053904314759        51.1005584358312         51.10056570075801        51.10054512435994        51.10052454796187        51.100503971563796       51.10048339516567        51.100462818767596       51.10044224236947        51.10042166597145        51.100401089573324       51.10038051317525        51.100359936777124       51.100339360378996       51.10031878398098        51.10029820758285        51.100277631184724       51.100285241221854       51.10029004571368        51.10027287518028        51.10028853381846        51.10030828451437        51.10032803521034        51.10034778590625        51.10036753660222        51.10038728729813        51.1004070379941         51.100426788690015       51.100446539385985       51.10046629008184        51.10048604077781        51.10050579147378        51.10052554216975        51.10054529286566        51.100557331261484       51.10053992886958        51.10052252647773        51.10050512408583        51.10048772169392        51.100470319302076       51.10045291691017        51.10043551451821        51.10041811212636        51.1004007097344         51.1003833073425         51.10036590495065        51.100348502558745       51.10033110016684        51.100313697774936       51.10031869212713        51.10033740181467        51.100356883075165       51.10038596075486        51.10042333440947        51.10046070806413        51.10049808171874        51.10053545537335        51.10057282902795        51.10061020268256        51.10064757633711        51.10068494999177        51.10072232364632        51.10075969730099        51.10079707095554        51.10083444461014        51.10087181826475        51.1009091919193         51.10088000515043        51.10084545506436        51.10081090497823        51.10077635489222        51.10074180480615        51.10070725472008        51.100672704634064       51.10063815454794        51.10060360446187        51.100569054375796       51.10053450428978        51.10049995420371        51.1004654041177         51.10043085403157        51.10040226130832        51.10038501278552        51.1003940110262         51.10041427395117        51.100448889357835       51.100483504764384       51.100518120171046       51.10055273557765        51.100587350984256       51.10062196639092        51.100656581797466       51.10069119720407        51.100725812610676       51.10076042801734        51.100795043424          51.10082965883055        51.1008642742371         51.10089888964376        51.10089355159465        51.100858778355985       51.10082400511732        51.10078923187859        51.100754458639926       51.100719685401316       51.10068491216265        51.100650138923925       51.1006153656852         51.10058059244659        51.10054581920792        51.100511045969256       51.10047627273053        51.100441499491865       51.10040676004286        51.10038923777853        51.10038190885655        51.10039076083888        51.10041615348899        51.10044651057734        51.10047686766575        51.1005072247541         51.100537581842445       51.10056793893085        51.1005982960192         51.100628653107606       51.100659010195955       51.1006893672843         51.100719724372766       51.100750081461115       51.100780438549464       51.10081079563781        51.10082615067432        51.10077891640162        51.100731682128924       51.10068444785617        51.10063721358347        51.10058997931071        51.10054274503801        51.10049551076531        51.10044827649256        51.1004010422198         51.1003538079471         51.1003065736744         51.1002593394017         51.100212105128946       51.10016487085619        51.1000907150775         51.099999999999966
21                       49.2318528293182         49.3908334399336         49.540301026984366       49.67948020098697        49.806565880005564       49.92462697223965        50.03681888969447        50.13856339246979        50.23056091987968        50.316095873585994       50.39051262740679        50.46492938122776        50.535122272239164       50.58950188728397        50.64443509393942        50.69936830059487        50.75430150725043        50.79340567771487        50.83243676329732        50.87146784887966        50.910498934462055       50.92922072489           50.947942515317834       50.966664305745724       50.98538609617361        50.99730768180325        51.0082832325449         51.019258783286546       51.03023433402814        51.03770122233499        51.04451709311769        51.05133296390039        51.05814883468304        51.062279870634825       51.06636288608149        51.07044590152816        51.07443911955613        51.07752660373882        51.079739718118844       51.08204038837869        51.08434154997565        51.086642711572495       51.08833337015324        51.08948728436036        51.09064119856748        51.09176705658945        51.0928480843757         51.0939291121619         51.09474733359053        51.09525730549922        51.095767277408015       51.096277249316756       51.09678722122544        51.0973162313216         51.09773927932997        51.09795147505406        51.098184979783696       51.09841848451333        51.09865198924297        51.0988854939726         51.09911899870224        51.09935250343182        51.09945920635255        51.09955442607111        51.099649645789555       51.09974477446849        51.09981194513182        51.09987911579526        51.099946286458646       51.10001345712203        51.10006633326077        51.1001110413801         51.100155749499436       51.10020045761877        51.10023486152437        51.10026488443964        51.100294907354794       51.10032493027006        51.10035495318533        51.10038162392948        51.10039271994344        51.10040381595741        51.10041491197131        51.10042600798522        51.100437103999184       51.10044820001309        51.100459296027          51.10046390718571        51.100466264739055       51.10046862229257        51.100470979845966       51.100473337399364       51.10049072203145        51.10052163840942        51.10055255478733        51.10058347116512        51.10061438754309        51.100645303921          51.100667082758775       51.100657278477286       51.10064747419585        51.10063766991436        51.10062786563293        51.1006180613515         51.10060825707001        51.100598452788574       51.100588648507085       51.10057884422565        51.10056903994422        51.100559235662786       51.100549431381296       51.100551465762294       51.100556698594744       51.10054500381534        51.10053112694669        51.1005172500781         51.100503373209506       51.10048949634097        51.10047561947238        51.10046174260373        51.10044786573519        51.10044319314511        51.10044131669042        51.10043944023573        51.100437563781156       51.10043568732647        51.100433810871834       51.1004319344172         51.100429776033366       51.10042653453877        51.10042397464122        51.100424859551026       51.10042574446072        51.100426629370475       51.10042751428017        51.10042839918992        51.10042928409962        51.100430169009314       51.100431053919124       51.10043193882882        51.100432823738515       51.10043370864827        51.10043459355802        51.10043547846777        51.10043636337741        51.100437248287164       51.10043496663917        51.10043193958268        51.10042891252624        51.10042588546969        51.1004228584132         51.1004198313567         51.10042624745188        51.10045346190344        51.100480676355005       51.100507890806625       51.100535105258245       51.10056231970981        51.10058953416143        51.100608344596594       51.10061145461236        51.10061456462802        51.10061767464373        51.1006207846595         51.100623894675095       51.100627004690864       51.100630114706576       51.10063322472229        51.10063633473794        51.10063944475371        51.100642654711294       51.10064872865496        51.10065480259857        51.10066087654212        51.10066695048573        51.10067302442934        51.10067909837295        51.10068517231656        51.10069687541642        51.10070883691088        51.10072079840535        51.10073275989981        51.10074472139422        51.10075668288869        51.10076864438315        51.100780605877674       51.10079256737208        51.10080452886655        51.10081649036101        51.10082287396284        51.100826275580744       51.10082967719859        51.10083307881638        51.10083648043428        51.10083988205207        51.100843283669974       51.10084668528782        51.100850086905666       51.10085348852351        51.10085689014136        51.10085657580436        51.100855853140956       51.1008551304775         51.10085440781421        51.10085368515081        51.10085296248741        51.10085223982401        51.100851517160606       51.100850794497205       51.10085007183386        51.10085040207309        51.10085276667098        51.10085513126887        51.10085749586676        51.10085986046465        51.10086222506254        51.10086458966043        51.10086695425832        51.100869318856155       51.100871683454045       51.10087441441783        51.10087927175181        51.100884129085784       51.100888986419704       51.100893843753624       51.1008987010876         51.100903558421464       51.10090841575544        51.10091327308942        51.10091512221754        51.10091313458469        51.10091114695183        51.10090915931909        51.100907171686174       51.10090518405332        51.10090319642052        51.10090120878772        51.10089922115492        51.10089723352212        51.100895245889205       51.10088806938995        51.100876314716174       51.10086456004234        51.100852805368504       51.100841050694726       51.10082929602095        51.10081754134717        51.10080578667339        51.100794031999556       51.10078315092602        51.10077316850425        51.10076318608253        51.1007532036607         51.100743221238986       51.10073323881721        51.10072325639538        51.10071327397361        51.10070329155184        51.10071341672716        51.10072541873626        51.100737420745304       51.10074942275435        51.10076142476345        51.10077342677255        51.10078542878159        51.10079743079069        51.10078948199828        51.10076123176964        51.10073298154106        51.10070473131236        51.100676481083724       51.100648230855086       51.10061998062656        51.100591730397866       51.10056348016923        51.10053522994059        51.10050697971195        51.10047872948337        51.100450479254675       51.100422229026094       51.10040133823924        51.100402414154985       51.10040349007073        51.10039478846187        51.10037759877383        51.100363729630544       51.10038268231017        51.10040163498985        51.10042058766953        51.100439540349214       51.100458493028896       51.10047744570858        51.10049639838826        51.100515351067884       51.10053430374762        51.10055325642725        51.100572209106986       51.10059116178661        51.10061011446635        51.10061871401342        51.100597958712115       51.100577203410865       51.100556448109614       51.100535692808364       51.100514937507114       51.100494182205864       51.10047342690456        51.10045267160331        51.100431916302114       51.10041116100081        51.1003904056995         51.10036965039831        51.100348895097          51.10033719731803        51.10035236738088        51.100357175036436       51.10033937365745        51.100338112944314       51.10035767806835        51.10037724319227        51.10039680831625        51.100416373440225       51.10043593856426        51.10045550368818        51.10047506881216        51.10049463393614        51.10051419906006        51.10053376418409        51.10055332930801        51.10057289443205        51.10059245955597        51.100599777186574       51.10057897861657        51.10055818004662        51.10053738147667        51.10051658290672        51.100495784336715       51.10047498576671        51.10045418719676        51.10043338862681        51.10041259005686        51.1003917914868         51.10037099291685        51.1003501943469         51.10032939577695        51.10030859720689        51.1003159547617         51.10032066606266        51.100303752357206       51.100319635569065       51.10033960681835        51.100359578067525       51.100379549316756       51.10039952056604        51.10041949181527        51.100439463064504       51.100459434313734       51.100479405562965       51.100499376812195       51.100519348061425       51.100539319310656       51.10055929055994        51.10057926180923        51.10059147838905        51.10057409244166        51.10055670649422        51.10053932054677        51.10052193459933        51.10050454865194        51.10048716270455        51.10046977675711        51.10045239080972        51.10043500486228        51.10041761891483        51.100400232967445       51.100382847019944       51.100365461072556       51.10034807512517        51.10035298611598        51.10037160853204        51.10039165365424        51.10042116322609        51.10045885468696        51.100496546147724       51.100534237608485       51.100571929069304       51.100609620530065       51.10064731199088        51.100685003451645       51.10072269491246        51.100760386373224       51.10079807783404        51.100835769294804       51.10087346075562        51.10091115221644        51.1009488436772         51.10091962283218        51.100885010316006       51.10085039779972        51.1008157852836         51.10078117276737        51.10074656025114        51.100711947734965       51.10067733521879        51.10064272270262        51.100608110186386       51.100573497670155       51.10053888515398        51.10050427263781        51.10046966012163        51.10044087618553        51.100423191217885       51.10043244230087        51.10045311383243        51.100487823421815       51.10052253301126        51.100557242600644       51.10059195219003        51.100626661779415       51.1006613713688         51.10069608095819        51.10073079054757        51.10076550013696        51.100800209726344       51.10083491931573        51.100869628905116       51.1009043384945         51.10093904808389        51.10093365116563        51.100898706298665       51.1008637614317         51.10082881656473        51.10079387169776        51.10075892683085        51.10072398196388        51.10068903709691        51.10065409223           51.100619147363034       51.100584202496066       51.1005492576291         51.100514312762186       51.100479367895275       51.10044445598828        51.100426338537034       51.10041842324097        51.10042670283883        51.10045156137437        51.10048139583421        51.10051123029416        51.100541064754          51.10057089921395        51.10060073367379        51.10063056813374        51.10066040259363        51.10069023705353        51.10072007151342        51.100749905973316       51.10077974043321        51.100809574893105       51.10083940935306        51.10085402502102        51.10080514712968        51.10075626923822        51.100707391346816       51.100658513455414       51.10060963556401        51.10056075767261        51.10051187978115        51.10046300188975        51.10041412399835        51.100365246107          51.100316368215545       51.1002674903242         51.1002186124328         51.100169734541396       51.1000933323179         51.099999999999966
22                       49.188721754298854       49.3481029378986         49.49819630235612        49.63818106644999        49.76628294768261        49.88553601981249        49.999020107937554       50.102199297836364       50.1957595809921         50.28293387576224        50.35906327479279        50.43519267382345        50.5071318222399         50.56333612402608        50.62011290268549        50.67688968134496        50.73366646000443        50.774483137609764       50.815226125188246       50.855969112766616       50.89671210034504        50.91646253754152        50.936212974738          50.955963411934476       50.9757138491309         50.98842328421205        51.00015318502244        51.011883085832835       51.02361298664317        51.03166525271405        51.039035015942204       51.04640477917036        51.053774542398514       51.058284378139206       51.06274306169695        51.06720174525469        51.07156583270921        51.07495303557721        51.07739628065377        51.079935176364756       51.08247460883808        51.08501404131141        51.08688659277209        51.088172833236854       51.08945907370173        51.09071421978888        51.09191968099282        51.093125142196754       51.094040152475316       51.0946144885055         51.09518882453574        51.09576316056598        51.09633749659622        51.09693256214172        51.097408978161525       51.09764971558019        51.09791362118233        51.09817752678441        51.09844143238644        51.09870533798846        51.098969243590545       51.09923314919263        51.09935468427739        51.099463326253954       51.09957196823052        51.09968050617209        51.09975709524895        51.09983368432597        51.099910273402884       51.099986862479795       51.1000468586887         51.100097373584106       51.100147888479455       51.100198403374804       51.100236993460214       51.100270513534554       51.100304033608836       51.100337553683175       51.100371073757515       51.10040086142493        51.10041330772481        51.10042575402451        51.10043820032439        51.10045064662421        51.100463092923974       51.100475539223794       51.10048798552356        51.100493390542624       51.100496348588536       51.10049930663439        51.100502264680244       51.1005052227261         51.10052311514295        51.100554455823385       51.10058579650371        51.10061713718409        51.10064847786441        51.10067981854479        51.10070194099501        51.100692201428274       51.10068246186148        51.100672722294746       51.10066298272801        51.10065324316122        51.10064350359448        51.10063376402769        51.1006240244609         51.100614284894164       51.10060454532737        51.10059480576069        51.100585066193844       51.100587039616244       51.10059217753695        51.10058034601997        51.100566327022136       51.10055230802425        51.10053828902642        51.10052427002864        51.10051025103081        51.10049623203298        51.10048221303521        51.10047744816234        51.10047549456755        51.10047354097276        51.10047158737797        51.100469633783234       51.100467680188444       51.100465726593654       51.100463476508594       51.10046008737197        51.10045740940302        51.10045832569216        51.1004592419813         51.10046015827044        51.100461074559576       51.10046199084866        51.10046290713785        51.100463823426935       51.100464739716074       51.10046565600521        51.100466572294295       51.10046748858349        51.10046840487263        51.10046932116177        51.10047023745085        51.10047115373999        51.10046884403488        51.10046577492983        51.10046270582484        51.10045963671979        51.1004565676148         51.10045349850975        51.10045990777337        51.10048719295793        51.100514478142486       51.1005417633271         51.100569048511716       51.100596333696274       51.10062361888083        51.10064253072778        51.100645799469305       51.10064906821077        51.10065233695235        51.10065560569387        51.10065887443534        51.10066214317686        51.100665411918385       51.10066868065991        51.10067194940143        51.10067521814295        51.10067858450276        51.100684748262495       51.10069091202217        51.10069707578185        51.10070323954153        51.10070940330121        51.100715567060945       51.10072173082057        51.10073360010614        51.10074573129191        51.100757862477735       51.10076999366345        51.10078212484922        51.10079425603499        51.100806387220814       51.10081851840653        51.10083064959235        51.100842780778066       51.100854911963836       51.10086143156241        51.10086495116366        51.10086847076491        51.10087199036616        51.10087550996735        51.1008790295686         51.10088254916985        51.10088606877105        51.1008895883723         51.10089310797355        51.1008966275748         51.10089638784888        51.10089573503069        51.100895082212446       51.100894429394316       51.10089377657607        51.10089312375783        51.10089247093964        51.1008918181214         51.10089116530321        51.10089051248502        51.10089090536064        51.100893318666294       51.10089573197206        51.10089814527777        51.100900558583476       51.100902971889184       51.10090538519489        51.10090779850054        51.10091021180631        51.10091262511196        51.100915396269215       51.10092024437904        51.100925092488865       51.10092994059869        51.10093478870857        51.10093963681845        51.10094448492828        51.1009493330381         51.10095418114798        51.10095598574128        51.10095390853729        51.10095183133325        51.10094975412926        51.100947676925216       51.10094559972123        51.1009435225173         51.100941445313254       51.100939368109266       51.10093729090528        51.10093521370129        51.100927940691065       51.10091608338337        51.10090422607567        51.100892368768086       51.10088051146033        51.10086865415269        51.10085679684505        51.10084493953735        51.100833082229656       51.10082210931694        51.10081204616017        51.10080198300341        51.100791919846586       51.100781856689764       51.100771793533056       51.100761730376234       51.10075166721947        51.10074160406265        51.10075169685149        51.100763670986794       51.100775645122155       51.10078761925752        51.10079959339282        51.10081156752824        51.1008235416636         51.10083551579896        51.1008274189839         51.10079889847208        51.10077037796026        51.100741857448384       51.100713336936565       51.10068481642469        51.10065629591287        51.100627775400994       51.10059925488912        51.1005707343773         51.10054221386548        51.100513693353605       51.100485172841786       51.10045665232991        51.100435490306495       51.100436292140216       51.10043709397388        51.10042834856961        51.10041131500304        51.10039759565922        51.10041663564971        51.10043567564014        51.100454715630576       51.10047375562107        51.10049279561156        51.10051183560199        51.10053087559248        51.100549915582974       51.100568955573465       51.10058799556384        51.10060703555439        51.100626075544824       51.10064511553537        51.10065371975065        51.10063273479648        51.100611749842244       51.10059076488801        51.100569779933835       51.1005487949796         51.10052781002537        51.10050682507108        51.1004858401169         51.10046485516273        51.100443870208494       51.100422885254204       51.100401900300085       51.100380915345795       51.100368976691186       51.10038387258817        51.100388557474446       51.100370963648174       51.10036989494495        51.100389632509234       51.10040937007352        51.10042910763781        51.100448845202095       51.10046858276644        51.10048832033067        51.10050805789501        51.1005277954593         51.10054753302359        51.10056727058793        51.10058700815222        51.100606745716505       51.100626483280735       51.10063385361508        51.10061283287325        51.10059181213137        51.10057079138954        51.10054977064772        51.100528749905834       51.10050772916395        51.10048670842207        51.10046568768024        51.10044466693836        51.10042364619653        51.10040262545465        51.10038160471288        51.100360583970996       51.10033956322911        51.10034666830154        51.100351286411694       51.10033462953413        51.10035073731967        51.100370929122164       51.10039112092477        51.10041131272726        51.100431504529865       51.10045169633236        51.100471888134905       51.10049207993745        51.100512271739944       51.10053246354249        51.10055265534504        51.100572847147646       51.10059303895014        51.10061323075263        51.100625625516614       51.10060825601363        51.1005908865107         51.100573517007774       51.10055614750479        51.100538778001805       51.10052140849888        51.10050403899595        51.100486669492966       51.10046929998998        51.10045193048711        51.10043456098413        51.1004171914812         51.100399821978215       51.10038245247523        51.10038728010488        51.10040581524936        51.10042642423326        51.100456365697255       51.10049437496423        51.1005323842312         51.10057039349829        51.10060840276526        51.10064641203223        51.100684421299206       51.10072243056618        51.10076043983315        51.10079844910018        51.10083645836721        51.100874467634185       51.10091247690116        51.10095048616813        51.100988495435104       51.10095924051393        51.10092456556765        51.10088989062132        51.10085521567498        51.10082054072859        51.10078586578231        51.10075119083598        51.100716515889644       51.10068184094331        51.10064716599703        51.1006124910507         51.10057781610436        51.10054314115803        51.10050846621169        51.1004794910628         51.100461369650304       51.100470873575546       51.100491953713686       51.10052675748591        51.100561561258075       51.100596365030185       51.10063116880235        51.10066597257452        51.100700776346685       51.10073558011891        51.10077038389096        51.10080518766313        51.10083999143535        51.10087479520752        51.10090959897963        51.10094440275179        51.100979206524016       51.10097375073644        51.10093863424129        51.10090351774602        51.10086840125075        51.100833284755595       51.100798168260326       51.100763051765114       51.1007279352699         51.10069281877469        51.10065770227948        51.10062258578421        51.100587469288996       51.100552352793784       51.10051723629857        51.10048215193376        51.10046343929548        51.100454937625386       51.100462644838785       51.10048696925975        51.10051628109113        51.10054559292257        51.100574904753955       51.10060421658534        51.10063352841678        51.10066284024822        51.10069215207966        51.10072146391104        51.100750775742426       51.10078008757387        51.10080939940531        51.10083871123675        51.10086802306813        51.100881899367664       51.10083137785762        51.10078085634751        51.10073033483741        51.100679813327304       51.100629291817256       51.10057877030715        51.100528248797104       51.10047772728694        51.100427205776896       51.10037668426685        51.100326162756744       51.1002756412467         51.10022511973659        51.100174598226545       51.100095949558295       51.099999999999966
23                       49.14559067927945        49.3053724358636         49.45609157772782        49.59688193191283        49.726000015359716       49.84644506738539        49.96122132618058        50.065835203202994       50.160958242104584       50.24977187793843        50.327613922178784       50.4054559664192         50.47914137224063        50.53717036076836        50.59579071143162        50.654411062094994       50.71303141275837        50.755560597504655       50.79801548707911        50.84047037665363        50.88292526622803        50.90370435019315        50.92448343415816        50.94526251812323        50.96604160208824        50.979538886620844       50.992023137499984       51.004507388379125       51.01699163925821        51.02562928309311        51.033552938766775       51.04147659444038        51.04940025011405        51.0542888856437         51.05912323731252        51.06395758898134        51.06869254586229        51.07237946741566        51.07505284318876        51.07782996435088        51.08060766770063        51.083385371050326       51.085439815391          51.08685838211352        51.08827694883604        51.08966138298831        51.09099127760999        51.09232117223172        51.0933329713601         51.09397167151184        51.09461037166352        51.09524907181526        51.09588777196694        51.09654889296172        51.097078676993135       51.09734795610632        51.09764226258085        51.09793656905538        51.09823087552991        51.09852518200438        51.09881948847885        51.09911379495338        51.09925016220217        51.0993722264368         51.09949429067143        51.09961623787558        51.099702245366075       51.09978825285663        51.09987426034718        51.09996026783767        51.10002738411663        51.10008370578811        51.100140027459474       51.1001963491309         51.100239125396115       51.100276142629525       51.10031315986288        51.10035017709629        51.1003871943297         51.100420098920324       51.10043389550606        51.100447692091734       51.10046148867741        51.100475285263144       51.10048908184882        51.1005028784345         51.100516675020174       51.10052287389965        51.10052643243796        51.10052999097627        51.10053354951458        51.10053710805289        51.10055550825456        51.10058727323735        51.1006190382202         51.100650803202996       51.10068256818579        51.10071433316858        51.100736799231356       51.100727124379205       51.100717449527224       51.10070777467513        51.100698099823035       51.100688424971          51.10067875011896        51.10066907526681        51.10065940041471        51.100649725562675       51.10064005071058        51.10063037585854        51.100620701006505       51.10062261347019        51.100627656479105       51.100615688224536       51.100601527097524       51.100587365970455       51.100573204843386       51.10055904371643        51.10054488258936        51.10053072146229        51.100516560335336       51.10051170317968        51.10050967244473        51.10050764170984        51.10050561097495        51.10050358024006        51.100501549505225       51.100499518770334       51.10049717698399        51.10049364020523        51.10049084416488        51.10049179183346        51.10049273950193        51.100493687170456       51.10049463483904        51.100495582507506       51.10049653017609        51.100497477844556       51.10049842551314        51.100499373181606       51.10050032085013        51.10050126851871        51.10050221618724        51.10050316385576        51.10050411152423        51.10050505919281        51.10050272143047        51.100499610276984       51.10049649912344        51.10049338796989        51.1004902768164         51.1004871656628         51.10049356809486        51.100520924012415       51.100548279930024       51.10057563584758        51.100602991765186       51.100630347682795       51.10065770360029        51.10067671685897        51.100680144326304       51.10068357179364        51.100686999260915       51.10069042672825        51.10069385419553        51.10069728166286        51.100700709130194       51.10070413659753        51.10070756406486        51.100710991532196       51.10071451429428        51.10072076787003        51.10072702144578        51.100733275021526       51.10073952859727        51.10074578217302        51.100752035748826       51.100758289324574       51.10077032479592        51.10078262567299        51.100794926550066       51.10080722742714        51.100819528304214       51.10083182918129        51.10084413005836        51.10085643093544        51.10086873181251        51.100881032689585       51.10089333356666        51.10089998916203        51.10090362674663        51.10090726433123        51.10091090191594        51.10091453950048        51.10091817708508        51.10092181466973        51.10092545225433        51.100929089838985       51.10093272742358        51.10093636500818        51.100936199893454       51.10093561692048        51.10093503394745        51.10093445097442        51.100933868001334       51.100933285028304       51.10093270205522        51.10093211908219        51.100931536109215       51.100930953136185       51.10093140864814        51.100933870661606       51.10093633267519        51.100938794688716       51.10094125670224        51.100943718715826       51.100946180729295       51.10094864274288        51.100951104756405       51.10095356676999        51.100956378120486       51.10096121700627        51.10096605589206        51.10097089477779        51.10097573366352        51.100980572549304       51.10098541143509        51.10099025032082        51.100995089206606       51.10099684926507        51.1009946824899         51.10099251571472        51.100990348939604       51.10098818216437        51.10098601538914        51.10098384861402        51.1009816818389         51.10097951506373        51.10097734828855        51.10097518151332        51.100967811992234       51.100955852050674       51.100943892109115       51.100931932167555       51.100919972225995       51.100908012284435       51.10089605234293        51.10088409240137        51.100872132459756       51.100861067707854       51.10085092381604        51.10084077992428        51.10083063603247        51.100820492140656       51.10081034824884        51.10080020435703        51.10079006046527        51.1007799165734         51.100789976975705       51.10080192323733        51.10081386949901        51.10082581576063        51.10083776202225        51.10084970828393        51.100861654545554       51.10087360080729        51.10086535596952        51.100836565174404       51.100807774379405       51.10077898358429        51.100750192789235       51.10072140199418        51.10069261119912        51.10066382040401        51.10063502960901        51.100606238813896       51.10057744801884        51.10054865722384        51.100519866428726       51.10049107563367        51.10046964237375        51.10047017012528        51.100470697876915       51.10046190867729        51.10044503123214        51.10043146168783        51.10045058898908        51.10046971629038        51.10048884359162        51.10050797089292        51.10052709819416        51.100546225495464       51.10056535279671        51.10058448009795        51.10060360739925        51.100622734700494       51.100641862001794       51.10066098930304        51.10068011660434        51.10068872548794        51.100667510880726       51.10064629627357        51.10062508166635        51.10060386705925        51.10058265245203        51.100561437844874       51.10054022323766        51.1005190086305         51.10049779402334        51.10047657941607        51.100455364808965       51.10043415020175        51.10041293559459        51.1004007560644         51.10041537779546        51.100419939912456       51.100402553638844       51.10040167694547        51.100421586950176       51.10044149695477        51.10046140695937        51.100481316963965       51.10050122696862        51.100521136973214       51.10054104697787        51.10056095698246        51.100580866987116       51.10060077699171        51.10062068699631        51.10064059700096        51.10066050700556        51.10066793004364        51.10064668712988        51.10062544421618        51.10060420130242        51.10058295838871        51.10056171547501        51.10054047256119        51.10051922964749        51.10049798673373        51.100476743820025       51.100455500906264       51.100434257992504       51.1004130150788         51.10039177216504        51.100370529251336       51.10037738184133        51.10038190676073        51.10036550671106        51.10038183907028        51.1004022514262         51.100422663781956       51.10044307613782        51.10046348849369        51.1004839008495         51.10050431320536        51.10052472556117        51.10054513791698        51.10056555027279        51.10058596262866        51.10060637498452        51.10062678734033        51.10064719969614        51.10065977264412        51.100642419585654       51.100625066527186       51.10060771346872        51.10059036041025        51.100573007351784       51.100555654293316       51.10053830123479        51.100520948176325       51.10050359511786        51.10048624205939        51.10046888900092        51.1004515359424         51.10043418288393        51.10041682982546        51.10042157409367        51.10044002196662        51.10046119481234        51.10049156816842        51.10052989524172        51.10056822231485        51.100606549387976       51.10064487646122        51.1006832035344         51.10072153060753        51.10075985768077        51.1007981847539         51.10083651182708        51.10087483890027        51.10091316597345        51.10095149304664        51.10098982011982        51.101028147193006       51.10099885819568        51.1009641208193         51.100929383442804       51.10089464606631        51.10085990868987        51.100825171313375       51.100790433936936       51.1007556965605         51.100720959183946       51.100686221807564       51.10065148443107        51.10061674705457        51.100582009678135       51.10054727230164        51.100518105939955       51.10049954808255        51.10050930485011        51.10053079359494        51.10056569154983        51.10060058950478        51.100635487459726       51.10067038541467        51.10070528336962        51.10074018132457        51.100775079279515       51.10080997723446        51.10084487518935        51.10087977314436        51.100914671099304       51.10094956905425        51.10098446700914        51.10101936496409        51.10101385030737        51.100978562183855       51.1009432740604         51.10090798593683        51.10087269781337        51.100837409689916       51.1008021215664         51.10076683344289        51.10073154531938        51.10069625719592        51.10066096907235        51.10062568094895        51.10059039282544        51.100555104701925       51.100519847879184       51.100500540053986       51.100491452009805       51.10049858683874        51.10052237714501        51.100551166348          51.10057995555093        51.10060874475391        51.100637533956785       51.10066632315977        51.1006951123627         51.100723901565686       51.10075269076856        51.100781479971545       51.100810269174474       51.100839058377346       51.10086784758039        51.10089663678332        51.10090977371431        51.10085760858556        51.10080544345681        51.10075327832806        51.10070111319925        51.1006489480705         51.10059678294175        51.10054461781294        51.10049245268419        51.10044028755544        51.10038812242669        51.10033595729794        51.10028379216919        51.10023162704044        51.10017946191164        51.10009856679869        51.099999999999966
24                       49.10245960426005        49.262641933828604       49.413986853099516       49.555582797375735       49.68571708303671        49.80735411495823        49.92342254442366        50.02947110856957        50.126156903216895       50.21660988011456        50.29616456956472        50.375719259014886       50.451150922241425       50.511004597510464       50.571468520177746       50.63193244284503        50.69239636551231        50.736638057399546       50.78080484897009        50.824971640540525       50.86913843211107        50.89094616284473        50.91275389357838        50.93456162431198        50.95636935504564        50.97065448902964        50.98389308997753        50.997131690925414       51.0103702918733         51.019593313472114       51.02807086159123        51.036548409710406       51.04502595782952        51.05029339314808        51.055503412927976       51.06071343270787        51.06581925901537        51.069805899254106       51.072709405723685       51.075724752336896       51.07874072656307        51.08175670078924        51.083993038009794       51.08554393099001        51.08709482397029        51.08860854618774        51.09006287422716        51.09151720226657        51.092625790244824       51.09332885451806        51.0940319187913         51.09473498306443        51.095438047337666       51.09616522378184        51.09674837582463        51.097046196632505       51.09737090397948        51.0976956113264         51.098020318673434       51.0983450260203         51.098669733367274       51.09899444071419        51.09914564012706        51.099281126619644       51.09941661311234        51.09955196957918        51.0996473954832         51.09974282138728        51.09983824729136        51.09993367319544        51.100007909544445       51.100070037992          51.100132166439494       51.10019429488693        51.10024125733196        51.10028177172444        51.10032228611692        51.100362800509345       51.10040331490188        51.100439336415775       51.10045448328742        51.100469630158955       51.10048477703049        51.10049992390208        51.10051507077361        51.1005302176452         51.100545364516734       51.10055235725662        51.10055651628733        51.10056067531815        51.10056483434886        51.10056899337957        51.10058790136611        51.10062009065132        51.10065227993664        51.10068446922185        51.10071665850711        51.10074884779232        51.10077165746765        51.10076204733025        51.10075243719285        51.10074282705551        51.100733216918115       51.100723606780775       51.10071399664332        51.10070438650598        51.100694776368584       51.10068516623119        51.10067555609379        51.10066594595645        51.10065633581905        51.1006581873242         51.10066313542137        51.10065103042922        51.10063672717291        51.100622423916604       51.100608120660354       51.10059381740416        51.10057951414785        51.1005652108916         51.10055090763535        51.1005459581969         51.100543850321856       51.100541742446865       51.100539634571874       51.100537526696826       51.10053541882189        51.100533310946844       51.10053087745928        51.10052719303843        51.100524278926684       51.10052525797465        51.100526237022564       51.100527216070475       51.100528195118386       51.1005291741663         51.100530153214265       51.10053113226218        51.100532111310145       51.100533090358          51.10053406940591        51.10053504845388        51.10053602750179        51.10053700654976        51.10053798559767        51.10053896464558        51.10053659882618        51.10053344562414        51.100530292422036       51.10052713922005        51.10052398601795        51.1005208328159         51.1005272284163         51.100554655066844       51.10058208171745        51.10060950836805        51.10063693501854        51.1006643616692         51.10069178831975        51.10071090299016        51.10071448918325        51.100718075376335       51.10072166156954        51.10072524776268        51.10072883395571        51.100732420148915       51.100736006342004       51.10073959253515        51.100743178728294       51.10074676492144        51.10075044408575        51.100756787477565       51.10076313086938        51.1007694742612         51.10077581765307        51.10078216104489        51.100788504436764       51.100794847828524       51.10080704948564        51.10081952005402        51.100831990622396       51.10084446119083        51.100856931759154       51.10086940232759        51.10088187289591        51.10089434346435        51.100906814032726       51.100919284601105       51.10093175516948        51.1009385467616         51.1009423023296         51.1009460578976         51.100949813465604       51.10095356903361        51.10095732460161        51.10096108016961        51.100964835737614       51.100968591305616       51.10097234687362        51.100976102441564       51.10097601193797        51.10097549881016        51.10097498568234        51.10097447255447        51.1009739594266         51.10097344629878        51.10097293317085        51.100972420043036       51.10097190691522        51.10097139378729        51.10097191193563        51.10097442265703        51.10097693337838        51.10097944409972        51.100981954821066       51.10098446554247        51.10098697626381        51.10098948698521        51.10099199770656        51.10099450842796        51.10099735997187        51.101002189633505       51.101007019295196       51.10101184895689        51.10101667861852        51.101021508280155       51.101026337941846       51.10103116760348        51.10103599726517        51.10103771278881        51.1010354564425         51.1010332000962         51.101030943749834       51.101028687403414       51.10102643105711        51.101024174710744       51.10102191836444        51.101019662018075       51.10101740567171        51.10101514932535        51.101007683293346       51.100995620717924       51.1009835581425         51.10097149556702        51.10095943299166        51.10094737041618        51.10093530784076        51.100923245265335       51.10091118268997        51.10090002609877        51.10088980147191        51.10087957684516        51.1008693522183         51.10085912759149        51.10084890296474        51.10083867833788        51.100828453711074       51.10081822908427        51.10082825709992        51.10084017548786        51.1008520938758         51.10086401226374        51.10087593065168        51.10088784903962        51.10089976742756        51.100911685815504       51.10090329295508        51.10087423187679        51.10084517079855        51.100816109720256       51.10078704864196        51.10075798756367        51.10072892648543        51.10069986540714        51.10067080432884        51.10064174325055        51.100612682172255       51.10058362109402        51.10055456001572        51.100525498937486       51.100503794440954       51.10050404811045        51.100504301780006       51.10049546878497        51.10047874746124        51.100465327716506       51.1004845423285         51.100503756940554       51.100522971552664       51.100542186164716       51.10056140077677        51.10058061538882        51.100599830000874       51.10061904461293        51.100638259225036       51.10065747383703        51.1006766884492         51.10069590306125        51.1007151176733         51.10072373122517        51.10070228696503        51.10068084270489        51.10065939844469        51.100637954184606       51.100616509924464       51.10059506566432        51.10057362140418        51.10055217714404        51.10053073288395        51.10050928862381        51.10048784436361        51.10046640010347        51.10044495584333        51.10043253543756        51.10044688300269        51.10045132235041        51.10043414362957        51.10043345894604        51.10045354139095        51.10047362383597        51.10049370628087        51.100513788725834       51.100533871170796       51.1005539536157         51.100574036060664       51.10059411850557        51.10061420095059        51.10063428339549        51.100654365840455       51.10067444828542        51.10069453073038        51.10070200647215        51.100680541386566       51.100659076300985       51.10063761121535        51.10061614612971        51.10059468104407        51.100573215958434       51.100551750872796       51.100530285787215       51.100508820701634       51.100487355615996       51.10046589053036        51.10044442544478        51.10042296035914        51.1004014952735         51.10040809538117        51.10041252710971        51.10039638388804        51.10041294082089        51.10043357373007        51.1004542066392         51.10047483954827        51.10049547245745        51.10051610536658        51.10053673827571        51.100557371184834       51.10057800409402        51.100598637003145       51.10061926991227        51.1006399028214         51.100660535730526       51.10068116863965        51.100693919771686       51.10067658315768        51.10065924654373        51.100641909929664       51.100624573315656       51.10060723670165        51.10058990008764        51.100572563473634       51.100555226859626       51.10053789024562        51.10052055363167        51.10050321701766        51.100485880403596       51.10046854378959        51.10045120717564        51.10045586808252        51.100474228683936       51.10049596539136        51.10052677063959        51.100565415518986       51.10060406039838        51.10064270527778        51.100681350157174       51.10071999503651        51.10075863991591        51.10079728479525        51.100835929674645       51.10087457455404        51.10091321943344        51.100951864312776       51.100990509192115       51.10102915407151        51.10106779895091        51.101038475877544       51.101003676070945       51.100968876264346       51.10093407645775        51.10089927665109        51.10086447684455        51.10082967703795        51.10079487723135        51.100760077424695       51.100725277618096       51.1006904778115         51.100655678004955       51.100620878198356       51.1005860783917         51.100556720817224       51.10053772651497        51.10054773612478        51.1005696334762         51.10060462561387        51.1006396177516         51.10067460988927        51.100709602026996       51.10074459416472        51.10077958630245        51.10081457844018        51.10084957057791        51.10088456271558        51.10091955485336        51.100954546991034       51.10098953912876        51.10102453126649        51.10105952340416        51.10105394987829        51.101018490126535       51.10098303037472        51.10094757062291        51.10091211087115        51.10087665111939        51.100841191367635       51.10080573161588        51.10077027186412        51.100734812112364       51.10069935236055        51.10066389260879        51.10062843285698        51.10059297310522        51.10055754382461        51.10053764081243        51.100527966394225       51.10053452883869        51.10055778503039        51.100586051604864       51.10061431817928        51.10064258475376        51.10067085132823        51.10069911790271        51.10072738447718        51.10075565105166        51.10078391762613        51.100812184200606       51.10084045077508        51.1008687173495         51.10089698392403        51.10092525049845        51.100937648061006       51.10088383931355        51.10083003056616        51.100776221818705       51.100722413071196       51.1006686043238         51.10061479557635        51.100560986828896       51.10050717808144        51.10045336933399        51.100399560586595       51.100345751839086       51.10029194309169        51.10023813434418        51.100184325596786       51.10010118403909        51.099999999999966
25                       49.059328529240645       49.219911431793605       49.37188212847121        49.51428366283858        49.64543415071381        49.76826316253113        49.88562376266674        49.993107013936196       50.09135556432932        50.18344788229081        50.26471521695066        50.345982551610575       50.42316047224216        50.48483883425263        50.547146328923816       50.609453823595004       50.67176131826625        50.71771551729444        50.76359421086096        50.80947290442754        50.85535159799406        50.8781879754963         50.90102435299855        50.923860730500735       50.94669710800298        50.96177009143844        50.975763042455014       50.989755993471704       51.003748944488336       51.013557343851176       51.0225887844158         51.03162022498037        51.04065166554494        51.04629790065246        51.05188358854343        51.057469276434404       51.06294597216845        51.0672323310925         51.07036596825861        51.073619540322966       51.076873785425505       51.08012803052816        51.0825462606287         51.08422947986662        51.08591269910454        51.087555709387175       51.08913447084433        51.09071323230148        51.091918609129664       51.092686037524345       51.093453465919026       51.09422089431371        51.09498832270839        51.0957815546019         51.0964180746563         51.096744437158634       51.09709954537806        51.097454653597424       51.09780976181685        51.09816487003616        51.09851997825558        51.09887508647495        51.09904111805179        51.09919002680249        51.09933893555325        51.09948770128267        51.099592545600274       51.09969738991799        51.09980223423565        51.09990707855326        51.09998843497243        51.100056370196          51.10012430541951        51.10019224064297        51.100243389267746       51.1002874008193         51.10033141237085        51.10037542392246        51.10041943547401        51.10045857391117        51.10047507106867        51.10049156822606        51.100508065383565       51.10052456254101        51.1005410596984         51.100557556855904       51.10057405401329        51.100581840613586       51.10058660013675        51.10059135965997        51.10059611918314        51.10060087870636        51.10062029447772        51.10065290806534        51.10068552165308        51.1007181352407         51.10075074882843        51.10078336241611        51.10080651570388        51.10079697028118        51.10078742485848        51.10077787943584        51.10076833401308        51.10075878859044        51.10074924316774        51.1007396977451         51.10073015232234        51.1007206068997         51.100711061477          51.1007015160543         51.1006919706316         51.10069376117815        51.100698614363466       51.10068637263379        51.10067192724824        51.10065748186281        51.10064303647732        51.10062859109178        51.100614145706345       51.100599700320856       51.10058525493537        51.10058021321413        51.10057802819898        51.10057584318389        51.10057365816874        51.10057147315359        51.10056928813856        51.10056710312335        51.100564577934506       51.10056074587163        51.10055771368843        51.100558724115785       51.10055973454314        51.100560744970494       51.10056175539779        51.10056276582509        51.10056377625244        51.1005647866798         51.100565797107095       51.10056680753439        51.100567817961746       51.1005688283891         51.100569838816455       51.10057084924375        51.100571859671106       51.100572870098404       51.10057047622183        51.10056728097129        51.10056408572069        51.10056089047009        51.10055769521955        51.10055449996901        51.100560888737846       51.10058838612133        51.10061588350493        51.10064338088853        51.100670878272126       51.10069837565567        51.10072587303921        51.10074508912123        51.100748834040246       51.100752578959145       51.1007563238781         51.10076006879706        51.10076381371596        51.100767558634914       51.10077130355387        51.10077504847277        51.100778793391726       51.10078253831068        51.100786373877156       51.1007928070851         51.100799240292986       51.10080567350093        51.10081210670887        51.10081853991676        51.100824973124645       51.10083140633259        51.10084377417536        51.10085641443504        51.10086905469478        51.10088169495447        51.10089433521409        51.10090697547383        51.100919615733574       51.10093225599326        51.10094489625294        51.100957536512624       51.10097017677231        51.100977104361164       51.10098097791251        51.10098485146398        51.10098872501533        51.100992598566734       51.100996472118084       51.10100034566955        51.10100421922084        51.101008092772304       51.101011966323654       51.101015839875004       51.10101582398255        51.10101538069989        51.10101493741723        51.10101449413452        51.10101405085186        51.1010136075692         51.101013164286485       51.101012721003826       51.10101227772111        51.10101183443851        51.10101241522318        51.101014974652344       51.10101753408151        51.10102009351067        51.10102265293989        51.10102521236911        51.10102777179833        51.10103033122749        51.101032890656654       51.101035450085874       51.10103834182314        51.10104316226074        51.10104798269833        51.10105280313587        51.10105762357341        51.101062444011006       51.1010672644486         51.10107208488614        51.10107690532374        51.10107857631266        51.10107623039511        51.10107388447756        51.10107153856006        51.10106919264251        51.10106684672502        51.101064500807524       51.10106215488997        51.10105980897248        51.10105746305493        51.10105511713738        51.101047554594516       51.101035389385174       51.10102322417583        51.101011058966606       51.100998893757264       51.10098672854792        51.100974563338696       51.100962398129354       51.10095023292001        51.10093898448963        51.10092867912783        51.100918373766035       51.100908068404124       51.10089776304238        51.10088745768053        51.100877152318674       51.10086684695693        51.10085654159508        51.10086653722419        51.100878427738394       51.100890318252596       51.100902208766854       51.100914099281          51.100925989795314       51.100937880309516       51.10094977082372        51.100941229940645       51.10091189857917        51.100882567217695       51.10085323585622        51.10082390449469        51.10079457313316        51.10076524177174        51.10073591041015        51.100706579048676       51.1006772476872         51.10064791632573        51.10061858496425        51.10058925360272        51.10055992224119        51.100537946508155       51.100537926095626       51.1005379056831         51.10052902889265        51.10051246369039        51.10049919374512        51.100518495667984       51.100537797590846       51.10055709951371        51.10057640143657        51.10059570335943        51.100615005282236       51.1006343072051         51.10065360912796        51.10067291105082        51.10069221297363        51.100711514896545       51.10073081681935        51.10075011874227        51.100758736962405       51.10073706304928        51.10071538913621        51.10069371522309        51.10067204130996        51.10065036739695        51.10062869348383        51.1006070195707         51.100585345657635       51.10056367174451        51.10054199783144        51.10052032391832        51.10049865000519        51.100476976092125       51.10046431481078        51.10047838820992        51.10048270478836        51.10046573362024        51.10046524094662        51.10048549583189        51.10050575071716        51.10052600560243        51.10054626048765        51.100566515372975       51.100586770258246       51.10060702514352        51.10062728002879        51.10064753491406        51.10066778979933        51.1006880446846         51.100708299569874       51.100728554455145       51.10073608290071        51.100714395643195       51.100692708385736       51.10067102112822        51.100649333870706       51.10062764661325        51.10060595935573        51.10058427209822        51.1005625848407         51.10054089758319        51.10051921032567        51.10049752306821        51.1004758358107         51.10045414855318        51.100432461295725       51.100438808921126       51.100443147458805       51.100427261064965       51.10044404257155        51.100464896034055       51.100485749496386       51.10050660295883        51.100527456421275       51.10054830988372        51.100569163346165       51.10059001680855        51.100610870271          51.100631723733386       51.10065257719589        51.100673430658276       51.100694284120664       51.10071513758311        51.100728066899194       51.100710746729646       51.100693426560156       51.10067610639061        51.10065878622106        51.10064146605157        51.10062414588202        51.10060682571242        51.100589505542985       51.10057218537344        51.10055486520389        51.100537545034285       51.100520224864795       51.10050290469525        51.1004855845257         51.100490162071424       51.10050843540125        51.10053073597038        51.10056197311076        51.100600935796365       51.100639898481916       51.10067886116752        51.100717823853074       51.10075678653868        51.10079574922423        51.10083471190978        51.10087367459539        51.10091263728094        51.10095159996655        51.1009905626521         51.10102952533765        51.1010684880232         51.10110745070881        51.101078093559295       51.10104323132259        51.10100836908583        51.10097350684907        51.10093864461237        51.10090378237561        51.10086892013891        51.10083405790215        51.10079919566539        51.100764333428685       51.100729471191926       51.10069460895522        51.10065974671846        51.100624884481704       51.10059533569438        51.10057590494728        51.10058616739934        51.10060847335734        51.10064355967779        51.1006786459983         51.10071373231881        51.10074881863932        51.100783904959826       51.100818991280335       51.10085407760084        51.100889163921295       51.1009242502418         51.100959336562255       51.10099442288282        51.10102950920327        51.10106459552378        51.10109968184429        51.10109404944916        51.1010584180691         51.1010227866891         51.100987155308985       51.100951523928984       51.100915892548926       51.10088026116887        51.10084462978887        51.10080899840881        51.10077336702875        51.10073773564875        51.10070210426869        51.10066647288863        51.10063084150863        51.10059523977009        51.10057474157094        51.1005644807787         51.10057047083865        51.10059319291577        51.10062093686173        51.10064868080775        51.100676424753715       51.10070416869968        51.10073191264564        51.10075965659166        51.10078740053768        51.10081514448365        51.10084288842961        51.10087063237569        51.100898376321595       51.100926120267616       51.10095386421358        51.10096552240765        51.10091007004155        51.100854617675395       51.1007991653093         51.10074371294314        51.100688260577044       51.10063280821089        51.100577355844734       51.100521903478636       51.10046645111248        51.10041099874644        51.10035554638023        51.10030009401419        51.10024464164803        51.100189189281934       51.10010380127949        51.099999999999966
26                       49.01619745422124        49.177180929758606       49.32977740384291        49.47298452830154        49.60515121839086        49.72917221010397        49.84782498090976        49.95674291930288        50.0565542254418         50.15028588446705        50.23326586433666        50.31624584420632        50.39517002224295        50.45867307099479        50.52282413767           50.586975204345094       50.65112627102019        50.698792977189214       50.74638357275188        50.79397416831449        50.841564763877045       50.86542978814788        50.889294812418655       50.91315983668949        50.937024860960264       50.95288569384718        50.967632994932615       50.982380296017936       50.99712759710337        51.00752137423024        51.01710670724037        51.026692040250396       51.03627737326042        51.0423024081569         51.048263764158946       51.05422512016105        51.06007268532153        51.06465876293095        51.0680225307936         51.071514328309036       51.075006844288055       51.07849936026702        51.081099483247556       51.08291502874317        51.08473057423885        51.08650287258661        51.088206067461556       51.08990926233639        51.09121142801445        51.09204322053063        51.09287501304681        51.09370680556299        51.09453859807917        51.09539788542202        51.096087773487966       51.09644267768488        51.09682818677675        51.09721369586856        51.097599204960375       51.09798471405213        51.098370223144          51.09875573223576        51.098936595976625       51.09909892698539        51.09926125799416        51.09942343298627        51.09953769571746        51.0996519584487         51.099766221179834       51.09988048391108        51.09996896040036        51.100042702399946       51.100116444399475       51.10019018639906        51.10024552120365        51.10029302991427        51.10034053862489        51.10038804733563        51.10043555604625        51.10047781140668        51.100495658850036       51.10051350629328        51.10053135373664        51.100549201179945       51.10056704862325        51.10058489606661        51.10060274350991        51.10061132397061        51.10061668398623        51.10062204400185        51.10062740401747        51.100632764033094       51.100652687589275       51.10068572547942        51.100718763369514       51.10075180125966        51.10078483914981        51.1008178770399         51.10084137394023        51.100831893232225       51.10082241252417        51.10081293181622        51.10080345110816        51.10079397040022        51.10078448969222        51.10077500898416        51.10076552827621        51.100756047568154       51.10074656686015        51.10073708615215        51.100727605444206       51.100729335031986       51.10073409330562        51.10072171483836        51.10070712732369        51.100692539808904       51.100677952294234       51.100663364779564       51.10064877726484        51.10063418975017        51.10061960223538        51.10061446823141        51.100612206076164       51.100609943920915       51.10060768176572        51.10060541961042        51.100603157455225       51.100600895299976       51.10059827840985        51.10059429870489        51.10059114845029        51.10059219025703        51.100593232063716       51.100594273870456       51.1005953156772         51.10059635748394        51.10059739929068        51.10059844109736        51.10059948290416        51.10060052471084        51.100601566517525       51.10060260832432        51.100603650131006       51.10060469193775        51.10060573374443        51.10060677555123        51.10060435361754        51.10060111631839        51.10059787901935        51.10059464172025        51.10059140442115        51.100588167122055       51.10059454905928        51.10062211717582        51.10064968529241        51.100677253408946       51.10070482152548        51.10073238964213        51.10075995775867        51.10077927525242        51.10078317889719        51.100787082541956       51.10079098618672        51.10079488983149        51.1007987934762         51.10080269712097        51.10080660076568        51.10081050441045        51.100814408055214       51.10081831169998        51.10082230366868        51.10082882669269        51.10083534971665        51.10084187274066        51.10084839576467        51.10085491878863        51.1008614418127         51.100867964836596       51.10088049886508        51.100893308816126       51.10090611876717        51.1009189287181         51.100931738669146       51.100944548620134       51.10095735857112        51.10097016852217        51.10098297847321        51.10099578842414        51.10100859837519        51.10101566196073        51.10101965349554        51.101023645030295       51.10102763656505        51.10103162809986        51.101035619634615       51.101039611169426       51.101043602704124       51.101047594238935       51.10105158577369        51.10105557730844        51.10105563602707        51.101055262589625       51.101054889152124       51.101054515714566       51.10105414227712        51.10105376883962        51.10105339540212        51.101053021964674       51.101052648527116       51.101052275089614       51.10105291851062        51.101055526647656       51.101058134784694       51.10106074292173        51.10106335105871        51.10106595919581        51.10106856733273        51.101071175469826       51.10107378360675        51.101076391743845       51.101079323674526       51.10108413488797        51.10108894610147        51.10109375731497        51.101098568528414       51.10110337974186        51.10110819095536        51.10111300216886        51.1011178133823         51.101119439836395       51.10111700434766        51.101114568858975       51.10111213337029        51.10110969788161        51.10110726239293        51.10110482690425        51.101102391415566       51.10109995592683        51.10109752043809        51.10109508494941        51.10108742589557        51.101075158052424       51.10106289020928        51.101050622366074       51.10103835452287        51.10102608667967        51.10101381883652        51.101001550993374       51.10098928315017        51.100977942880604       51.10096755678376        51.10095717068691        51.10094678459001        51.10093639849322        51.10092601239637        51.100915626299525       51.100905240202735       51.10089485410589        51.100904817348464       51.100916679988984       51.100928542629504       51.10094040526997        51.100952267910486       51.100964130551006       51.10097599319147        51.10098785583199        51.10097916692632        51.10094956528161        51.1009199636369         51.10089036199213        51.100860760347416       51.100831158702704       51.10080155705799        51.10077195541328        51.10074235376857        51.1007127521238         51.10068315047914        51.10065354883443        51.10062394718972        51.10059434554495        51.10057209857541        51.100571804080744       51.10057150958613        51.100562589000276       51.100546179919434       51.10053305977374        51.10055244900735        51.100571838241024       51.100591227474695       51.100610616708366       51.10063000594204        51.10064939517565        51.10066878440932        51.10068817364299        51.100707562876664       51.10072695211022        51.10074634134395        51.10076573057762        51.100785119811235       51.10079374269969        51.100771839133586       51.10074993556759        51.100728032001484       51.10070612843549        51.10068422486938        51.10066232130333        51.10064041773728        51.100618514171174       51.10059661060518        51.10057470703913        51.10055280347308        51.10053089990703        51.10050899634092        51.100496094183995       51.10050989341727        51.10051408722637        51.100497323610966       51.10049702294725        51.100517450272775       51.10053787759841        51.10055830492399        51.10057873224957        51.10059915957521        51.10061958690079        51.10064001422637        51.10066044155195        51.10068086887759        51.10070129620317        51.10072172352875        51.10074215085433        51.10076257817991        51.10077015932927        51.10074824989988        51.10072634047049        51.100704431041095       51.1006825216117         51.10066061218237        51.10063870275292        51.100616793323525       51.10059488389413        51.1005729744648         51.100551065035404       51.10052915560601        51.100507246176676       51.10048533674723        51.100463427317834       51.10046952246091        51.10047376780784        51.10045813824189        51.10047514432216        51.10049621833792        51.10051729235363        51.100538366369335       51.10055944038504        51.100580514400804       51.10060158841651        51.10062266243227        51.10064373644798        51.10066481046374        51.10068588447945        51.10070695849521        51.100728032510915       51.10074910652668        51.10076221402676        51.10074491030173        51.1007276065767         51.10071030285161        51.10069299912652        51.10067569540149        51.10065839167646        51.10064108795132        51.100623784226286       51.100606480501256       51.10058917677617        51.10057187305114        51.10055456932605        51.10053726560102        51.10051996187593        51.100524456060214       51.10054264211857        51.10056550654946        51.10059717558198        51.100636456073744       51.10067573656545        51.10071501705727        51.10075429754909        51.10079357804079        51.10083285853261        51.10087213902432        51.10091141951614        51.10095070000784        51.10098998049966        51.10102926099137        51.10106854148313        51.10110782197489        51.1011471024666         51.101117711241045       51.10108278657424        51.10104786190732        51.101012937240455       51.10097801257359        51.10094308790673        51.100908163239865       51.100873238572945       51.10083831390614        51.10080338923922        51.1007684645723         51.10073353990555        51.100698615238684       51.10066369057171        51.10063395057165        51.10061408337964        51.10062459867402        51.100647313238596       51.100682493741886       51.10071767424512        51.10075285474841        51.10078803525164        51.100823215754986       51.10085839625822        51.10089357676145        51.10092875726474        51.10096393776803        51.10099911827126        51.10103429877461        51.10106947927784        51.10110465978107        51.10113984028442        51.10113414902003        51.101098346011725       51.10106254300342        51.10102673999506        51.10099093698676        51.10095513397846        51.10091933097016        51.1008835279618         51.100847724953496       51.100811921945194       51.10077611893689        51.10074031592859        51.10070451292023        51.10066870991193        51.10063293571551        51.100611842329386       51.10060099516312        51.1006064128386         51.100628600801144       51.1006558221186         51.100683043436106       51.100710264753616       51.100737486071125       51.100764707388635       51.100791928706144       51.10081915002371        51.10084637134122        51.10087359265873        51.100900813976295       51.10092803529369        51.10095525661126        51.100982477928824       51.10099339675435        51.10093630076949        51.100879204784746       51.10082210879989        51.10076501281509        51.10070791683029        51.100650820845544       51.10059372486069        51.100536628875886       51.100479532891086       51.100422436906285       51.100365340921485       51.100308244936684       51.100251148951884       51.10019405296708        51.100106418519886       51.099999999999966
27                       48.97306637920178        49.13445042772355        49.28767267921461        49.43168539376438        49.56486828606785        49.69008125767681        49.81002619915279        49.920378824669456       50.02175288655417        50.117123886643185       50.20181651172254        50.28650913680201        50.36717957224363        50.432507307736955       50.49850194641601        50.56449658509507        50.63049122377413        50.679870437084105       50.72917293464275        50.77847543220139        50.82777792976003        50.852671600799454       50.87756527183882        50.902458942878184       50.92735261391755        50.94400129625603        50.95950294741016        50.97500459856434        50.990506249718464       51.001485404609355       51.01162463006483        51.02176385552036        51.031903080975894       51.03830691566134        51.04464393977446        51.05098096388758        51.05719939847461        51.06208519476945        51.06567909332853        51.069409116295105       51.07313990315049        51.07687069000599        51.079652705866465       51.08160057761978        51.0835484493731         51.08545003578604        51.08727766407867        51.089105292371244       51.09050424689917        51.09140040353685        51.09229656017453        51.093192716812155       51.09408887344989        51.09501421624208        51.09575747231946        51.096140918211006       51.09655682817527        51.09697273813953        51.097388648103845       51.09780455806805        51.09822046803231        51.09863637799651        51.09883207390146        51.09900782716829        51.09918358043507        51.09935916468987        51.099482845834586       51.099606526979414       51.099730208124186       51.09985388926896        51.09994948582829        51.10002903460395        51.10010858337955        51.100188132155154       51.10024765313949        51.10029865900924        51.100349664878934       51.10040067074874        51.10045167661849        51.10049704890207        51.100516246631344       51.1005354443605         51.10055464208972        51.10057383981888        51.100593037548094       51.10061223527731        51.10063143300647        51.100640807327636       51.100646767835656       51.10065272834373        51.10065868885181        51.100664649359885       51.10068508070083        51.10071854289339        51.10075200508601        51.10078546727851        51.10081892947113        51.10085239166369        51.10087623217652        51.10086681618316        51.10085740018985        51.10084798419655        51.100838568203244       51.10082915220994        51.100819736216636       51.10081032022333        51.10080090422997        51.100791488236666       51.100782072243305       51.10077265625006        51.10076324025681        51.10076490888605        51.100769572247884       51.10075705704298        51.10074232739902        51.10072759775511        51.1007128681112         51.100698138467294       51.10068340882333        51.10066867917942        51.10065394953551        51.100648723248696       51.10064638395329        51.100644044658          51.10064170536265        51.10063936606724        51.10063702677195        51.10063468747654        51.10063197888519        51.10062785153809        51.10062458321204        51.10062565639822        51.10062672958435        51.10062780277053        51.10062887595666        51.10062994914273        51.10063102232891        51.10063209551498        51.100633168701165       51.10063424188729        51.10063531507336        51.100636388259545       51.100637461445615       51.1006385346318         51.10063960781787        51.100640681003995       51.10063823101319        51.10063495166554        51.100631672317945       51.10062839297029        51.100625113622755       51.1006218342751         51.100628209380716       51.1006558482303         51.100683487079834       51.100711125929365       51.10073876477895        51.10076640362854        51.10079404247807        51.10081346138355        51.10081752375413        51.10082158612465        51.10082564849523        51.10082971086581        51.10083377323633        51.10083783560697        51.10084189797749        51.10084596034801        51.10085002271859        51.100854085089225       51.10085823346009        51.100864846300226       51.10087145914025        51.10087807198033        51.10088468482036        51.100891297660496       51.10089791050052        51.1009045233406         51.10091722355486        51.10093020319715        51.1009431828395         51.10095616248179        51.100969142124086       51.10098212176638        51.100995101408785       51.10100808105108        51.10102106069337        51.10103404033566        51.10104701997801        51.10105421956035        51.10105832907851        51.10106243859667        51.10106654811483        51.10107065763299        51.10107476715109        51.101078876669305       51.10108298618741        51.101087095705566       51.101091205223725       51.10109531474188        51.101095448071646       51.10109514447936        51.101094840887015       51.10109453729473        51.10109423370244        51.10109393011004        51.101093626517695       51.10109332292541        51.10109301933312        51.101092715740776       51.10109342179811        51.10109607864297        51.10109873548777        51.10110139233262        51.10110404917748        51.10110670602239        51.10110936286719        51.10111201971199        51.101114676556904       51.10111733340176        51.1011203055258         51.1011251075152         51.10112990950461        51.101134711493955       51.10113951348336        51.101144315472766       51.101149117462114       51.10115391945152        51.101158721440925       51.101160303360246       51.101157778300376       51.10115525324045        51.10115272818058        51.10115020312071        51.10114767806084        51.10114515300097        51.1011426279411         51.10114010288123        51.101137577821305       51.10113505276149        51.10112729719674        51.101114926719674       51.10110255624261        51.1010901857656         51.10107781528848        51.10106544481147        51.10105307433446        51.10104070385739        51.10102833338033        51.10101690127152        51.101006434439626       51.10099596760779        51.10098550077589        51.10097503394411        51.100964567112214       51.100954100280376       51.10094363344854        51.10093316661664        51.10094309747274        51.10095493223952        51.1009667670063         51.10097860177308        51.10099043653986        51.1010022713067         51.10101410607342        51.10102594084026        51.101017103911886       51.100987231983936       51.10095736005604        51.10092748812809        51.10089761620014        51.10086774427219        51.1008378723443         51.10080800041635        51.1007781284884         51.10074825656045        51.10071838463256        51.10068851270461        51.100658640776714       51.100628768848765       51.10060625064261        51.10060568206586        51.100605113489166       51.100596149108014       51.10057989614859        51.100566925802354       51.100586402346835       51.10060587889126        51.10062535543574        51.10064483198016        51.10066430852464        51.100683785069066       51.100703261613546       51.10072273815797        51.10074221470245        51.10076169124687        51.100781167791354       51.10080064433578        51.10082012088026        51.100828748436925       51.10080661521789        51.10078448199886        51.10076234877988        51.10074021556085        51.100718082341814       51.10069594912284        51.100673815903804       51.10065168268477        51.10062954946574        51.10060741624676        51.10058528302767        51.10056314980875        51.10054101658966        51.1005278735571         51.10054139862456        51.100545469664326       51.10052891360169        51.10052880494777        51.10054940471372        51.10057000447961        51.1005906042455         51.10061120401144        51.100631803777446       51.10065240354328        51.100673003309225       51.100693603075115       51.10071420284106        51.10073480260701        51.1007554023729         51.10077600213879        51.10079660190473        51.10080423575778        51.100782104156565       51.10075997255524        51.100737840954025       51.100715709352755       51.100693577751485       51.100671446150216       51.100649314548946       51.100627182947676       51.100605051346406       51.10058291974519        51.100560788143866       51.1005386565426         51.10051652494138        51.10049439334006        51.100500236000755       51.10050438815688        51.10048901541887        51.10050624607277        51.10052754064185        51.100548835210816       51.10057012977984        51.10059142434892        51.100612718917944       51.10063401348697        51.10065530805599        51.100676602625015       51.10069789719398        51.100719191763005       51.100740486332086       51.10076178090111        51.10078307547013        51.100796361154266       51.100779073873696       51.10076178659318        51.100744499312555       51.10072721203193        51.10070992475136        51.100692637470786       51.10067535019016        51.100658062909645       51.100640775629074       51.10062348834845        51.100606201067876       51.100588913787306       51.10057162650668        51.100554339226164       51.10055875004912        51.10057684883594        51.10060027712848        51.100632378053206       51.10067197635118        51.1007115746491         51.10075117294707        51.100790771245045       51.10083036954302        51.100869967840936       51.10090956613885        51.10094916443683        51.100988762734744       51.10102836103272        51.10106795933075        51.101107557628666       51.10114715592658        51.1011867542245         51.10115732892285        51.101122341825885       51.10108735472886        51.10105236763184        51.10101738053481        51.10098239343779        51.10094740634088        51.1009124192438         51.100877432146774       51.10084244504981        51.10080745795278        51.100772470855816       51.10073748375879        51.10070249666177        51.10067256544892        51.100652261812          51.100663029948635       51.100686153119796       51.100721427805865       51.10075670249199        51.100791977178005       51.10082725186402        51.10086252655003        51.1008978012361         51.10093307592217        51.100968350608184       51.101003625294254       51.10103889998027        51.101074174666394       51.10110944935241        51.10114472403848        51.10117999872449        51.10117424859095        51.10113827395435        51.101102299317745       51.10106632468114        51.10103035004454        51.100994375407936       51.10095840077139        51.10092242613473        51.10088645149824        51.10085047686158        51.10081450222498        51.10077852758843        51.10074255295183        51.10070657831528        51.100670631660876       51.10064894308783        51.100637509547425       51.1006423548385         51.100664008686294       51.10069070737535        51.100717406064405       51.10074410475346        51.100770803442515       51.10079750213157        51.100824200820625       51.10085089950968        51.100877598198736       51.100904296887734       51.100930995576846       51.100957694265844       51.10098439295484        51.1010110916439         51.10102127110099        51.10096253149743        51.100903791893984       51.10084505229054        51.100786312687035       51.10072757308353        51.100668833480086       51.10061009387658        51.10055135427308        51.10049261466963        51.10043387506613        51.100375135462684       51.10031639585918        51.10025765625568        51.10019891665223        51.10010903576023        51.099999999999966
28                       48.929935304182436       49.09171992568855        49.24556795458636        49.390386259227284       49.5245853537449         49.65099030524965        49.77222741739581        49.88401473003603        49.986951547666536       50.083961888819374       50.17036715910854        50.256772429397756       50.33918912224442        50.406341544479176       50.47417975516214        50.542017965845105       50.60985617652807        50.660947896978996       50.71196229653367        50.7629766960884         50.81399109564302        50.83991341345103        50.86583573125904        50.89175804906699        50.91768036687495        50.93511689866477        50.9513728998877         50.96762890111063        50.98388490233356        50.99544943498836        51.0061425528894         51.016835670790385       51.02752878869137        51.03431142316572        51.04102411538992        51.047736807614115       51.05432611162763        51.05951162660779        51.063335655863455       51.06730390428112        51.07127296201293        51.07524201974485        51.07820592848532        51.08028612649633        51.08236632450729        51.08439719898547        51.08634926069578        51.088301322406096       51.089797065783955       51.090757586543134       51.09171810730231        51.092678628061435       51.093639148820614       51.09463054706214        51.09542717115107        51.095839158737135       51.0962854695739         51.09673178041055        51.097178091247315       51.097624402083966       51.09807071292073        51.09851702375738        51.098727551826244       51.09891672735114        51.099105902875976       51.09929489639336        51.099427995951714       51.09956109551007        51.09969419506842        51.099827294626664       51.09993001125616        51.10001536680784        51.100100722359514       51.10018607791119        51.100249785075334       51.10030428810421        51.100358791132976       51.1004132941618         51.10046779719062        51.10051628639758        51.10053683441265        51.10055738242772        51.100577930442796       51.10059847845787        51.10061902647294        51.100639574488014       51.100660122503086       51.100670290684604       51.10067685168514        51.10068341268561        51.100689973686144       51.10069653468662        51.10071747381244        51.10075136030741        51.100785246802445       51.10081913329748        51.10085301979251        51.100886906287485       51.10091109041275        51.100901739134144       51.10089238785554        51.10088303657693        51.100873685298325       51.10086433401966        51.100854982741          51.10084563146239        51.10083628018373        51.10082692890512        51.10081757762657        51.100808226347965       51.1007988750693         51.10080048274           51.10080505118998        51.10079239924755        51.10077752747446        51.10076265570132        51.100747783928114       51.100732912155024       51.10071804038182        51.100703168608675       51.10068829683553        51.10068297826592        51.10068056183047        51.10067814539502        51.10067572895957        51.10067331252401        51.10067089608856        51.10066847965311        51.10066567936036        51.10066140437124        51.10065801797384        51.10065912253941        51.100660227104925       51.100661331670494       51.10066243623601        51.10066354080152        51.10066464536703        51.100665749932546       51.10066685449806        51.10066795906357        51.100669063629084       51.10067016819471        51.10067127276022        51.100672377325736       51.10067348189119        51.10067458645676        51.10067210840879        51.10066878701264        51.100665465616544       51.100662144220394       51.1006588228243         51.10065550142815        51.10066186970221        51.10068957928473        51.10071728886726        51.10074499844984        51.100772708032366       51.100800417615005       51.100828127197474       51.10084764751474        51.10085186861113        51.10085608970746        51.10086031080385        51.10086453190024        51.100868752996575       51.100872974092965       51.100877195189355       51.10088141628569        51.10088563738208        51.10088985847847        51.10089416325161        51.10090086590776        51.10090756856391        51.100914271220006       51.100920973876214       51.100927676532365       51.100934379188516       51.10094108184467        51.10095394824458        51.100967097578234       51.10098024691183        51.100993396245485       51.101006545579025       51.10101969491268        51.10103284424633        51.10104599357999        51.10105914291353        51.10107229224718        51.101085441580835       51.10109277715992        51.101097004661426       51.10110123216299        51.101105459664495       51.10110968716606        51.101113914667565       51.101118142169184       51.10112236967069        51.1011265971722         51.10113082467376        51.101135052175266       51.101135260116166       51.10113502636909        51.101134792621906       51.10113455887483        51.101134325127646       51.101134091380516       51.10113385763333        51.101133623886255       51.101133390139125       51.10113315639194        51.101133925085605       51.10113663063828        51.10113933619101        51.10114204174363        51.1011447472963         51.101147452849034       51.10115015840171        51.10115286395438        51.101155569507          51.10115827505973        51.101161287377124       51.101166080142434       51.101170872907744       51.101175665673          51.10118045843831        51.10118525120356        51.10119004396887        51.10119483673412        51.10119962949943        51.10120116688398        51.10119855225287        51.10119593762187        51.101193322990866       51.10119070835975        51.101188093728695       51.101185479097694       51.10118286446664        51.10118024983558        51.10117763520452        51.101175020573464       51.10116716849785        51.101154695386924       51.101142222275996       51.10112974916501        51.10111727605414        51.10110480294327        51.101092329832284       51.10107985672141        51.10106738361043        51.10105585966238        51.10104531209549        51.10103476452866        51.10102421696172        51.10101366939489        51.101003121828          51.10099257426117        51.10098202669428        51.100971479127395       51.100981377596895       51.100993184489994       51.10100499138309        51.10101679827619        51.10102860516923        51.10104041206239        51.101052218955374       51.10106402584847        51.10105504089745        51.10102489868632        51.10099475647519        51.100964614264          51.10093447205287        51.10090432984168        51.10087418763055        51.10084404541942        51.100813903208234       51.10078376099716        51.100753618785916       51.10072347657484        51.100693334363655       51.10066319215247        51.100640402709814       51.100639560051036       51.10063871739226        51.10062970921564        51.100613612377686       51.10060079183097        51.10062035568626        51.10063991954149        51.100659483396726       51.100679047252015       51.10069861110725        51.10071817496248        51.10073773881771        51.100757302673          51.100776866528236       51.10079643038347        51.10081599423876        51.10083555809399        51.10085512194928        51.10086375417421        51.1008413913022         51.10081902843024        51.10079666555828        51.10077430268632        51.1007519398143         51.10072957694234        51.100707214070326       51.100684851198366       51.10066248832641        51.10064012545439        51.10061776258243        51.10059539971047        51.100573036838455       51.100559652930315       51.10057290383179        51.10057685210222        51.10056050359236        51.10056058694829        51.1005813591546         51.1006021313608         51.10062290356706        51.10064367577331        51.10066444797957        51.10068522018577        51.10070599239202        51.10072676459828        51.10074753680453        51.10076830901079        51.100789081217044       51.10080985342324        51.100830625629555       51.10083831218628        51.10081595841319        51.100793604640046       51.1007712508669         51.10074889709375        51.10072654332066        51.10070418954746        51.10068183577431        51.10065948200116        51.100637128228016       51.10061477445487        51.10059242068172        51.100570066908574       51.10054771313543        51.10052535936234        51.1005309495406         51.100535008505915       51.1005198925958         51.10053734782349        51.100558862945775       51.10058037806806        51.1006018931904         51.10062340831274        51.10064492343503        51.10066643855737        51.10068795367965        51.10070946880205        51.100730983924336       51.10075249904662        51.10077401416896        51.100795529291304       51.100817044413645       51.10083050828183        51.10081323744572        51.10079596660967        51.1007786957735         51.10076142493739        51.10074415410128        51.10072688326517        51.10070961242906        51.100692341592946       51.100675070756836       51.100657799920725       51.100640529084615       51.100623258248504       51.10060598741239        51.10058871657628        51.100593044037964       51.10061105555326        51.100635047707556       51.10066758052437        51.10070749662856        51.100747412732744       51.10078732883687        51.100827244941          51.10086716104513        51.100907077149316       51.100946993253444       51.10098690935757        51.1010268254617         51.10106674156589        51.101106657670016       51.101146573774145       51.10118648987827        51.1012264059824         51.10119694660466        51.10116189707753        51.10112684755035        51.10109179802322        51.10105674849609        51.10102169896891        51.10098664944189        51.10095159991471        51.10091655038758        51.100881500860396       51.10084645133327        51.10081140180614        51.10077635227901        51.10074130275183        51.10071118032607        51.100690440244364       51.10070146122331        51.10072499300105        51.1007603618699         51.100795730738696       51.10083109960755        51.10086646847634        51.10090183734519        51.100937206213985       51.100972575082835       51.101007943951686       51.10104331282042        51.10107868168927        51.10111405055818        51.101149419426974       51.10118478829577        51.10122015716456        51.10121434816182        51.10117820189697        51.10114205563207        51.10110590936722        51.10106976310237        51.101033616837526       51.10099747057268        51.100961324307775       51.10092517804293        51.100889031778024       51.10085288551318        51.10081673924833        51.10078059298348        51.10074444671858        51.100708327606355       51.100686043846395       51.1006740239319         51.10067829683845        51.10069941657173        51.10072559263227        51.10075176869282        51.10077794475342        51.10080412081402        51.100830296874506       51.10085647293511        51.10088264899565        51.100908825056194       51.100935001116795       51.100961177177396       51.10098735323788        51.101013529298484       51.101039705359085       51.10104914544763        51.100988762225484       51.10092837900328        51.10086799578113        51.100807612558924       51.100747229336775       51.10068684611463        51.10062646289248        51.10056607967027        51.100505696448124       51.10044531322603        51.10038493000383        51.10032454678168        51.10026416355953        51.100203780337324       51.100111653000624       51.099999999999966
29                       48.890956641938715       49.05307544722564        49.20745281602575        49.35295675984776        49.488025062169186       49.615453074376035       49.7378010774475         49.85082584725842        49.95511430350285        50.053546102542555       50.14144162901641        50.229337155490384       50.31327665163974        50.382032547898234       50.45149074152812        50.52094893515806        50.590407128788          50.64301890149716        50.69555289191618        50.74808688233509        50.80062087275411        50.82747131478686        50.85432175681967        50.88117219885248        50.908022640885235       50.92618497803642        50.94313863830615        50.96009229857589        50.977045958845565       50.98916444431694        51.00038474427993        51.011605044242856       51.022825344205785       51.0299798334853         51.03706160235748        51.04414337122961        51.051098098770524       51.05658412180162        51.0606448797713         51.064857998901914       51.069071973037126       51.07328594717245        51.07644109624027        51.07866534344117        51.08088959064213        51.08306170635342        51.08515052253733        51.08723933872113        51.08884398501789        51.08988074118969        51.09091749736149        51.091954253533345       51.09299100970509        51.094060521617735       51.094921567396455       51.095371159616434       51.095857262951256       51.09634336628602        51.09682946962084        51.09731557295561        51.09780167629049        51.09828777962525        51.09851981726683        51.09872884665833        51.09893787604983        51.099146706826275       51.09929454350822        51.09944238019017        51.099590216872116       51.099738053554006       51.09985238223942        51.099947564155286       51.10004274607115        51.10013792798702        51.10020907650687        51.10027000686944        51.10033093723189        51.100391867594396       51.100452797956905       51.1005071197618         51.10053073713618        51.10055435451051        51.100577971884945       51.10060158925933        51.10062520663365        51.10064882400803        51.100672441382414       51.10068457267539        51.10069271234596        51.100700852016644       51.10070899168733        51.10071713135795        51.100739432439354       51.1007744857406         51.10080953904185        51.10084459234315        51.1008796456444         51.100914698945644       51.10093987132069        51.100930891126836       51.10092191093304        51.10091293073924        51.10090395054539        51.100894970351646       51.10088599015779        51.10087700996394        51.10086802977014        51.10085904957623        51.10085006938243        51.10084108918869        51.10083210899484        51.10083389845511        51.10083859755298        51.100825922019965       51.100811006773824       51.10079609152763        51.10078117628143        51.10076626103529        51.10075134578915        51.10073643054295        51.10072151529681        51.10071619560699        51.10071379091744        51.100711386227886       51.10070898153839        51.100706576848836       51.100704172159396       51.10070176746984        51.100698955585244       51.100694579344974       51.10069111489048        51.1006922586223         51.10069340235407        51.10069454608589        51.100695689817655       51.10069683354948        51.10069797728124        51.10069912101301        51.10070026474477        51.100701408476596       51.10070255220842        51.10070369594018        51.100704839672005       51.10070598340377        51.10070712713559        51.1007082708673         51.10070578028194        51.10070243417715        51.100699088072474       51.100695741967684       51.100692395863064       51.10068904975833        51.10069541817063        51.100723182616036       51.1007509470615         51.10077871150696        51.100806475952425       51.10083424039789        51.10086200484335        51.100881610107194       51.100885972352785       51.100890334598375       51.10089469684408        51.10089905908967        51.10090342133526        51.10090778358091        51.100912145826555       51.1009165080722         51.10092087031785        51.10092523256344        51.10092967642015        51.100936458963986       51.100943241507764       51.1009500240516         51.100956806595434       51.100963589139326       51.10097037168316        51.10097715422688        51.100990163466236       51.10100345852891        51.10101675359158        51.10103004865425        51.10104334371687        51.10105663877954        51.101069933842155       51.10108322890488        51.1010965239675         51.10110981903017        51.10112311409284        51.10113056979054        51.10113490371924        51.10113923764794        51.101143571576586       51.101147905505286       51.10115223943393        51.10115657336263        51.10116090729127        51.101165241219974       51.101169575148674       51.10117390907726        51.101174186423634       51.101174018013864       51.10117384960398        51.10117368119421        51.101173512784385       51.10117334437456        51.10117317596473        51.101173007554905       51.10117283914508        51.10117267073531        51.101173497157674       51.101176245738316       51.1011789943189         51.101181742899485       51.10118449148007        51.10118724006071        51.101189988641295       51.101192737221936       51.10119548580252        51.10119823438322        51.101201281495776       51.101206061273956       51.10121084105208        51.10121562083026        51.10122040060844        51.101225180386564       51.10122996016469        51.10123473994281        51.10123951972105        51.10124101480392        51.101238320482594       51.10123562616121        51.10123293183989        51.101230237518564       51.10122754319724        51.101224848875916       51.10122215455459        51.101219460233324       51.10121676591194        51.10121407159056        51.10120613668249        51.10119357796668        51.10118101925082        51.10116846053501        51.1011559018192         51.10114334310333        51.10113078438752        51.10111822567171        51.101105666955846       51.101094065367704       51.10108344835396        51.10107283134022        51.10106221432642        51.10105159731273        51.10104098029899        51.10103036328519        51.101019746271504       51.101009129257704       51.10101898769335        51.10103075729785        51.10104252690235        51.101054296506845       51.10106606611134        51.101077835715955       51.10108960532045        51.10110137492495        51.10109226056312        51.10106189519968        51.10103152983635        51.10100116447302        51.10097079910963        51.100940433746246       51.100910068382916       51.10087970301953        51.10084933765614        51.100818972292814       51.10078860692937        51.10075824156604        51.10072787620271        51.10069751083938        51.10067449007522        51.100673391711325       51.10067229334743        51.10066324843467        51.10064730495219        51.10063462911256        51.10065425218875        51.100673875264874       51.10069349834106        51.10071312141724        51.10073274449337        51.1007523675695         51.10077199064574        51.10079161372187        51.10081123679805        51.10083085987418        51.100850482950364       51.10087010602655        51.10088972910273        51.10089835573376        51.100875803494546       51.10085325125527        51.100830699016          51.100808146776785       51.10078559453757        51.1007630422983         51.100740490059025       51.10071793781981        51.10069538558059        51.10067283334138        51.100650281102105       51.10062772886289        51.10060517662362        51.10059158588058        51.10060457813199        51.10060841132099        51.10059226097218        51.10059251468704        51.10061342224736        51.10063432980763        51.10065523736796        51.100676144928286       51.10069705248861        51.10071796004894        51.100738867609266       51.100759775169536       51.10078068272992        51.1008015902903         51.10082249785057        51.10084340541084        51.100864312971225       51.10087203943465        51.10084950645228        51.100826973469964       51.10080444048765        51.10078190750528        51.100759374522966       51.10073684154054        51.100714308558224       51.100691775575854       51.1006692425936         51.10064670961117        51.100624176628855       51.10060164364654        51.10057911066417        51.10055657768186        51.100561937276325       51.100565910070486       51.10055103897582        51.10056868293532        51.1005903797988         51.10061207666229        51.100633773525715       51.1006554703892         51.100677167252684       51.10069886411617        51.10072056097965        51.10074225784314        51.10076395470662        51.10078565157005        51.10080734843359        51.10082904529702        51.1008507421605         51.10086435661202        51.10084711741786        51.10082987822375        51.10081263902953        51.10079539983536        51.100778160641255       51.10076092144709        51.100743682252926       51.10072644305876        51.1007092038646         51.10069196467043        51.100674725476324       51.10065748628216        51.10064024708794        51.10062300789383        51.10062725793887        51.1006451777385         51.1006696749576         51.100702582986116       51.1007427620458         51.10078294110542        51.1008231201651         51.100863299224784       51.10090347828441        51.10094365734409        51.100983836403714       51.10102401546334        51.10106419452302        51.10110437358264        51.101144552642324       51.10118473170195        51.10122491076157        51.101265089821254       51.10123561689278        51.10120053153457        51.10116544617637        51.10113036081816        51.1010952754599         51.10106019010175        51.10102510474354        51.100990019385335       51.10095493402707        51.100919848668866       51.10088476331072        51.10084967795245        51.10081459259425        51.10077950723604        51.10074922554401        51.10072809114672        51.10073932898166        51.10076321210488        51.10079863564863        51.100834059192266       51.10086948273596        51.100904906279595       51.10094032982329        51.10097575336698        51.10101117691062        51.10104660045431        51.10108202399795        51.1011174475417         51.10115287108533        51.10118829462908        51.10122371817272        51.101259141716355       51.101253255331926       51.101216934394415       51.101180613456904       51.10114429251939        51.10110797158188        51.10107165064437        51.10103532970686        51.10099900876935        51.100962687831895       51.10092636689444        51.100890045956874       51.10085372501936        51.10081740408185        51.10078108314434        51.10074478856262        51.100721923302615       51.100709316164966       51.10071299276342        51.10073354537309        51.100759163069256       51.10078478076542        51.10081039846159        51.10083601615776        51.100861633853924       51.10088725155009        51.100912869246315       51.10093848694248        51.10096410463859        51.100989722334816       51.10101534003098        51.10104095772715        51.101066575423374       51.1010752664057         51.10101333829277        51.100951410180016       51.100889482067146       51.100827553954275       51.10076562584146        51.10070369772859        51.10064176961572        51.100579841502906       51.100517913390036       51.10045598527722        51.10039405716435        51.10033212905154        51.10027020093872        51.10020827282585        51.10011406420995        51.099999999999966
30                       48.86858763079755        49.030775063050555       49.18529602173601        49.33100580109863        49.466355333582555       49.59413072971648        49.71686450473385        49.83033781190409        49.935133438234686       50.034115162453304       50.12261138901209        50.21110761557094        50.295676098613285       50.3651506180247         50.43533443837373        50.50551825872276        50.57570207907173        50.629064084508684       50.682348421264805       50.735632758020984       50.788917094777105       50.81629357085956        50.843670046942066       50.871046523024575       50.89842299910708        50.91706296525945        50.93448752048823        50.951912075717075       50.96933663094592        50.98188336944361        50.99352400993439        51.00516465042517        51.016805290915954       51.024303855065625       51.031728334733145       51.03915281440061        51.046451181872726       51.052240870416824       51.05656474917089        51.061049320061784       51.06553479270826        51.070020265354685       51.07340404453964        51.07581923265923        51.07823442077887        51.08059559039543        51.082870445275944       51.08514530015634        51.08690730564814        51.088067782397275       51.089228259146466       51.0903887358956         51.091549212644736       51.09274507111547        51.09371475329749        51.09423820190813        51.09480166424362        51.09536512657911        51.09592858891466        51.09649205125015        51.0970555135857         51.09761897592125        51.09789923277049        51.098153842463034       51.09840845215558        51.09866283217684        51.09884668082242        51.099030529468166       51.0992143781138         51.09939822675943        51.099542135443926       51.09966322207663        51.09978430870939        51.09990539534215        51.099997005921296       51.1000760843159         51.100155162710394       51.10023424110511        51.10031331949966        51.10038433660134        51.10041789962867        51.100451462656          51.10048502568333        51.100518588710656       51.10055215173793        51.100585714765316       51.10061927779259        51.100638049200995       51.100651680252554       51.100665311304226       51.1006789423559         51.10069257340746        51.10071965312795        51.10075884325062        51.100798033373394       51.10083722349606        51.100876413618835       51.100915603741555       51.10094434291557        51.10093695928691        51.10092957565831        51.10092219202966        51.10091480840106        51.10090742477246        51.10090004114386        51.1008926575152         51.10088527388655        51.10087789025795        51.100870506629406       51.10086312300075        51.10085573937215        51.10085868161531        51.100864413599254       51.10085216706352        51.100837602969136       51.10082303887475        51.100808474780365       51.100793910686036       51.10077934659165        51.10076478249732        51.100750218402936       51.10074526224298        51.10074322484371        51.10074118744444        51.10073915004523        51.1007371126459         51.10073507524663        51.10073303784736        51.10073053480812        51.10072624288051        51.100722860426345       51.10072407447194        51.10072528851737        51.10072650256291        51.10072771660839        51.10072893065387        51.100730144699355       51.100731358744895       51.10073257279038        51.10073378683586        51.10073500088134        51.10073621492694        51.100737428972366       51.100738643017905       51.10073985706339        51.10074107110893        51.100738630064484       51.100735328610995       51.100732027157505       51.1007287257039         51.10072542425041        51.10072212279681        51.10072851922678        51.100756275054664       51.100784030882664       51.10081178671061        51.10083954253855        51.10086729836655        51.100895054194496       51.10091467854477        51.10091911163346        51.10092354472209        51.100927977810784       51.10093241089953        51.100936843988165       51.100941277076856       51.10094571016555        51.10095014325424        51.10095457634293        51.10095900943162        51.10096352309722        51.100970345815085       51.10097716853301        51.10098399125093        51.10099081396879        51.100997636686714       51.10100445940458        51.10101128212244        51.10102434081574        51.10103768575834        51.101051030700944       51.101064375643546       51.10107772058609        51.10109106552875        51.101104410471294       51.10111775541395        51.101131100356554       51.1011444452991         51.1011577902417         51.10116530254567        51.101169696676436       51.10117409080726        51.10117848493803        51.10118287906886        51.10118727319963        51.101191667330454       51.10119606146122        51.10120045559199        51.10120484972282        51.10120924385359        51.10120956978261        51.10120944867873        51.101209327574736       51.101209206470855       51.10120908536692        51.10120896426298        51.10120884315904        51.101208722055105       51.10120860095117        51.10120847984729        51.10120934436816        51.10121211325708        51.10121488214594        51.10121765103486        51.101220419923834       51.10122318881275        51.10122595770167        51.10122872659059        51.10123149547951        51.10123426436843        51.10123732468355        51.10124207642241        51.101246828161266       51.10125157990012        51.10125633163898        51.101261083377835       51.10126583511669        51.10127058685549        51.10127533859435        51.1012768003082         51.10127406582029        51.101271331332214       51.10126859684431        51.101265862356286       51.101263127868265       51.1012603933803         51.10125765889228        51.101254924404316       51.101252189916295       51.101249455428274       51.1012414924013         51.10122891619642        51.10121633999165        51.10120376378677        51.101191187582          51.10117861137712        51.101166035172355       51.101153458967474       51.10114088276259        51.101129260330936       51.10111861902283        51.101107977714776       51.10109733640661        51.101086695098616       51.10107605379051        51.101065412482455       51.10105477117435        51.10104412986624        51.10105391767826        51.10106561233482        51.10107730699144        51.101089001648006       51.10110069630457        51.10111239096119        51.101124085617755       51.101135780274376       51.10112661094877        51.10109621095722        51.10106581096562        51.10103541097402        51.10100501098242        51.100974610990875       51.10094421099927        51.10091381100773        51.10088341101613        51.100853011024526       51.100822611032925       51.10079221104138        51.10076181104978        51.100731411058234       51.100708318633224       51.10070703807207        51.10070575751092        51.10069670409905        51.10068090290832        51.10066835140549        51.100687921343024       51.10070749128067        51.100727061218265       51.10074663115586        51.10076620109345        51.10078577103104        51.100805340968634       51.100824910906226       51.100844480843875       51.10086405078141        51.10088362071906        51.100903190656595       51.100922760594244       51.10093134058263        51.10090876011884        51.10088617965516        51.10086359919143        51.10084101872769        51.10081843826396        51.10079585780022        51.10077327733654        51.10075069687281        51.10072811640907        51.100705535945394       51.10068295548166        51.100660375017924       51.10063779455419        51.100624133139036       51.10063692880368        51.1006406776624         51.10062468790818        51.10062502537812        51.100645919947624       51.100666814516956       51.1006877090864         51.10070860365579        51.10072949822518        51.100750392794566       51.10077128736401        51.1007921819334         51.100813076502845       51.100833971072234       51.10085486564162        51.10087576021107        51.100896654780456       51.100904369961995       51.100881829621244       51.10085928928049        51.100836748939685       51.10081420859888        51.100791668258125       51.10076912791726        51.10074658757645        51.1007240472357         51.10070150689489        51.10067896655403        51.10065642621328        51.10063388587247        51.10061134553166        51.10058880519085        51.100594021795644       51.10059793649714        51.10058326216847        51.10060095149231        51.10062267484841        51.10064439820445        51.100666121560494       51.10068784491659        51.10070956827258        51.100731291628676       51.10075301498472        51.10077473834076        51.10079646169686        51.100818185052844       51.10083990840894        51.10086163176504        51.100883355121084       51.100897009753          51.10087986299061        51.10086271622839        51.10084556946606        51.10082842270373        51.10081127594145        51.10079412917912        51.100776982416846       51.10075983565457        51.10074268889224        51.10072554212991        51.10070839536763        51.1006912486053         51.100674101843026       51.10065695508075        51.10066115148783        51.10067896179555        51.1007037288914         51.10073678540988        51.10077700802236        51.10081723063473        51.10085745324716        51.10089767585964        51.10093789847201        51.10097812108444        51.101018343696865       51.10105856630929        51.10109878892172        51.101139011534144       51.10117923414657        51.101219456759          51.101259679371424       51.10129990198379        51.101270497606265       51.10123548281331        51.10120046802024        51.10116545322728        51.10113043843427        51.101095423641254       51.1010604088483         51.10102539405523        51.10099037926227        51.10095536446926        51.100920349676244       51.10088533488329        51.100850320090274       51.10081530529726        51.100784992125          51.10076363192934        51.10077494267523        51.100798948099225       51.10083426828612        51.10086958847296        51.10090490865974        51.10094022884658        51.10097554903342        51.10101086922026        51.10104618940716        51.10108150959394        51.10111682978078        51.10115214996762        51.101187470154514       51.101222790341296       51.10125811052808        51.10129343071492        51.101287392898826       51.101250885111256       51.10121437732363        51.10117786953606        51.10114136174843        51.101104853960805       51.10106834617318        51.10103183838555        51.10099533059798        51.100958822810355       51.10092231502273        51.1008858072351         51.10084929944753        51.100812791659905       51.10077630956232        51.10075291754987        51.100739719792614       51.10074270438872        51.10076255783855        51.10078747422659        51.100812390614806       51.100837307002905       51.100862223391005       51.10088713977916        51.10091205616726        51.10093697255542        51.100961888943516       51.10098680533167        51.10101172171983        51.10103663810787        51.10106155449603        51.101086470884184       51.10109437380936        51.1010312957178         51.100968217626246       51.10090513953469        51.10084206144313        51.10077898335163        51.100715905260074       51.10065282716852        51.10058974907696        51.1005266709854         51.1004635928939         51.10040051480229        51.10033743671079        51.10027435861923        51.10021128052773        51.10011565129503        51.099999999999966
31                       48.84621861965638        49.00847467887536        49.163139227446266       49.30905484234955        49.44468560499587        49.57280838505699        49.6959279320202         49.80984977654964        49.91515257296646        50.01468422236405        50.10378114900766        50.19287807565138        50.27807554558689        50.34826868815122        50.41917813521923        50.49008758228729        50.560997029355406       50.6151092675201         50.66914395061343        50.72317863370671        50.77721331679999        50.80511582693225        50.83301833706446        50.86092084719678        50.88882335732893        50.90794095248236        50.92583640267031        50.943731852858264       50.96162730304616        50.97460229457022        50.98666327558885        50.99872425660743        51.01078523762607        51.018627876645894       51.02639506710875        51.034162257571666       51.04180426497487        51.04789761903203        51.05248461857036        51.0572406412216         51.06199761237929        51.06675458353698        51.070366992839126       51.07297312187734        51.07557925091555        51.07812947443756        51.080590368014555       51.083051261591606       51.08497062627845        51.08625482360492        51.08753902093133        51.08882321825786        51.090107415584384       51.0914296206131         51.09250793919841        51.09310524419959        51.093746065535925       51.0943868868722         51.09502770820848        51.09566852954475        51.09630935088103        51.096950172217305       51.097278648274255       51.09757883826774        51.09787902826133        51.098178957527296       51.098398818136616       51.09861867874605        51.09883853935543        51.09905839996475        51.09923188864832        51.099378879997914       51.09952587134762        51.09967286269722        51.099784935335606       51.099882161762366       51.09997938818901        51.100076614615716       51.10017384104242        51.10026155344087        51.10030506212115        51.10034857080143        51.10039207948171        51.100435588161986       51.100479096842264       51.10052260552254        51.10056611420282        51.1005915257266         51.100610648159204       51.10062977059181        51.10064889302447        51.10066801545702        51.100699873816495       51.10074320076069        51.100786527704884       51.10082985464908        51.100873181593215       51.10091650853735        51.10094881451033        51.100943027446874       51.10093724038347        51.10093145332007        51.10092566625667        51.10091987919327        51.10091409212987        51.10090830506647        51.10090251800301        51.10089673093961        51.100890943876266       51.100885156812865       51.10087936974941        51.10088346477539        51.100890229645415       51.100878412106965       51.10086419916445        51.100849986221874       51.10083577327924        51.100821560336726       51.10080734739415        51.10079313445158        51.100778921509004       51.10077432887908        51.10077265876998        51.100770988661          51.100769318551954       51.10076764844291        51.100765978333925       51.100764308224825       51.10076211403094        51.10075790641605        51.10075460596221        51.100755890321466       51.100757174680666       51.10075845903992        51.10075974339918        51.100761027758324       51.10076231211758        51.10076359647678        51.10076488083598        51.10076616519518        51.10076744955438        51.10076873391364        51.10077001827284        51.1007713026321         51.1007725869913         51.1007738713505         51.10077147984714        51.10076822304478        51.10076496624248        51.10076170944012        51.10075845263776        51.100755195835404       51.10076162028287        51.10078936749335        51.10081711470377        51.1008448619142         51.10087260912468        51.10090035633516        51.100928103545584       51.10094774698234        51.10095225091402        51.10095675484581        51.100961258777545       51.100965762709336       51.10097026664101        51.100974770572805       51.10097927450454        51.10098377843633        51.10098828236801        51.1009927862998         51.10099736977429        51.10100423266624        51.10101109555819        51.10101795845026        51.10102482134221        51.10103168423416        51.10103854712611        51.10104541001806        51.1010585181653         51.101071912987834       51.10108530781042        51.10109870263295        51.10111209745543        51.10112549227796        51.10113888710049        51.10115228192308        51.10116567674561        51.10117907156808        51.10119246639067        51.10120003530079        51.101204489633744       51.10120894396664        51.10121339829959        51.10121785263249        51.10122230696538        51.101226761298335       51.10123121563123        51.101235669964126       51.10124012429708        51.101244578629974       51.101244953141645       51.10124487934365        51.10124480554555        51.101244731747556       51.101244657949564       51.10124458415146        51.10124451035347        51.10124443655536        51.10124436275737        51.101244288959265       51.101245191578585       51.10124798077584        51.10125076997309        51.101253559170345       51.1012563483676         51.10125913756485        51.10126192676205        51.1012647159593         51.10126750515661        51.10127029435381        51.10127336787144        51.10127809157103        51.101282815270565       51.1012875389701         51.10129226266963        51.10129698636911        51.1013017100687         51.10130643376823        51.10131115746776        51.10131258581265        51.10130981115799        51.10130703650333        51.10130426184861        51.10130148719395        51.10129871253929        51.10129593788463        51.10129316322997        51.10129038857531        51.10128761392059        51.10128483926593        51.10127684812005        51.10126425442627        51.10125166073243        51.10123906703859        51.10122647334475        51.10121387965091        51.10120128595702        51.10118869226318        51.10117609856934        51.10116445529411        51.10115378969169        51.101143124089276       51.1011324584868         51.10112179288444        51.10111112728197        51.10110046167961        51.10108979607719        51.101079130474716       51.10108884766316        51.10110046737179        51.10111208708042        51.10112370678911        51.10113532649774        51.10114694620643        51.10115856591506        51.10117018562369        51.10116096133447        51.101130526714655       51.10110009209484        51.10106965747508        51.10103922285526        51.10100878823545        51.10097835361569        51.10094791899587        51.100917484376055       51.10088704975624        51.10085661513648        51.10082618051666        51.1007957458969         51.10076531127703        51.10074214719123        51.10074068443282        51.10073922167447        51.10073015976337        51.100714500864456       51.10070207369836        51.100721590497415       51.10074110729647        51.10076062409547        51.10078014089447        51.10079965769353        51.10081917449253        51.100838691291585       51.100858208090585       51.10087772488964        51.10089724168864        51.1009167584877         51.1009362752867         51.100955792085756       51.10096432543145        51.10094171674319        51.100919108054995       51.1008964993668         51.1008738906786         51.10085128199046        51.1008286733022         51.100806064614005       51.10078345592581        51.100760847237666       51.10073823854941        51.10071562986127        51.100693021173015       51.10067041248482        51.10065668039766        51.10066927947548        51.10067294400392        51.100657114844125       51.10065753606932        51.10067841764783        51.10069929922628        51.100720180804785       51.100741062383236       51.1007619439618         51.10078282554025        51.10080370711876        51.10082458869721        51.100845470275715       51.10086635185422        51.10088723343267        51.10090811501118        51.10092899658969        51.10093670048934        51.1009141527901         51.10089160509091        51.10086905739166        51.100846509692474       51.10082396199317        51.100801414293926       51.10077886659468        51.10075631889538        51.100733771196246       51.100711223496944       51.1006886757977         51.10066612809851        51.10064358039921        51.10062103269996        51.10062610631502        51.10062996292379        51.100615485361175       51.10063322004936        51.10065496989807        51.100676719746616       51.10069846959527        51.10072021944393        51.10074196929253        51.100763719141185       51.100785468989784       51.1008072188385         51.1008289686871         51.10085071853575        51.10087246838441        51.10089421823301        51.100915968081665       51.10092966289392        51.100912608563476       51.100895554233034       51.10087849990259        51.10086144557209        51.10084439124165        51.10082733691121        51.10081028258071        51.100793228250325       51.10077617391988        51.10075911958944        51.10074206525894        51.10072501092856        51.100707956598          51.100690902267615       51.100695045036844       51.100712745852604       51.10073778282515        51.10077098783364        51.10081125399887        51.1008515201641         51.10089178632927        51.1009320524945         51.10097231865967        51.10101258482484        51.10105285099007        51.101093117155244       51.101133383320416       51.101173649485645       51.101213915650874       51.101254181816046       51.10129444798122        51.10133471414645        51.10130537831975        51.10127043409199        51.101235489864166       51.1012005456364         51.10116560140858        51.10113065718076        51.101095712953054       51.10106076872523        51.10102582449747        51.10099088026965        51.100955936041885       51.100920991814064       51.1008860475863         51.10085110335848        51.10082075870599        51.100799172711845       51.100810556368856       51.10083468409363        51.10086990092361        51.100905117753655       51.10094033458358        51.100975551413626       51.10101076824361        51.1010459850736         51.10108120190364        51.101116418733625       51.101151635563554       51.101186852393596       51.10122206922358        51.101257286053624       51.10129250288355        51.101327719713595       51.10132153046584        51.10128483582815        51.10124814119041        51.101211446552725       51.10117475191498        51.10113805727724        51.1011013626395         51.10106466800181        51.10102797336407        51.10099127872638        51.10095458408858        51.1009178894509         51.100881194813155       51.10084450017541        51.100807830561905       51.10078391179712        51.10077012342032        51.10077241601408        51.10079157030401        51.10081578538404        51.10084000046413        51.10086421554422        51.10088843062425        51.10091264570434        51.10093686078443        51.10096107586446        51.10098529094455        51.10100950602464        51.10103372110473        51.1010579361847         51.10108215126485        51.101106366344936       51.101113481212906       51.10104925314272        51.100985025072475       51.10092079700223        51.10085656893193        51.100792340861744       51.1007281127915         51.10066388472126        51.10059965665101        51.10053542858077        51.100471200510526       51.10040697244028        51.100342744370096       51.100278516299795       51.10021428822961        51.10011723838011        51.099999999999966
[truncated: 21,128,937 more chars]
