# Supplementary material for: Numerical simulation research on thermal insulation performance of composite heat-insulation zone structure in hydrothermal high-temperature mine
Source: Sci Rep. 2024 Jun 18;14:14096. doi: 10.1038/s41598-024-64702-4 (PMC11189482; doi:10.1038/s41598-024-64702-4)
Supplement: Supplementary file 1 — Supplementary Information. [file 41598_2024_64702_MOESM1_ESM.zip › Heat-regulating circle scenario 5-1.xlsx]

## Sheet: Sheet1
0	51.1003	51.0999	51.1	51.1	51.1	51.1	51.1	51.1	51.1	51.1	51.1	51.1	51.1	51.1	51.1	51.1	51.1	51.1	51.1	51.1	51.1	51.1	51.1	51.1	51.1	51.1	51.1	51.1	51.1	51.1	51.1	51.1	51.1	51.1	51.1	51.1	51.1	51.1	51.1	51.1	51.1	51.1	51.1	51.1	51.1	51.1	51.1	51.1	51.1
1	50.9579	50.9913	51.0172	51.037	51.0514	51.0626	51.0719	51.0788	51.0836	51.0875	51.0901	51.0926	51.0948	51.0957	51.0966	51.0975	51.0984	51.0987	51.099	51.0993	51.0996	51.0997	51.0998	51.0998	51.0999	51.0999	51.1	51.1	51.1	51.1	51.1	51.1	51.1	51.1	51.1	51.1	51.1	51.1	51.1	51.1	51.1	51.1	51.1	51.1	51.1	51.1	51.1	51.1	51.1
2	50.8119	50.877	50.9278	50.9674	50.9966	51.0195	51.0387	51.053	51.0634	51.0718	51.0774	51.083	51.0878	51.0898	51.0919	51.094	51.0961	51.0969	51.0976	51.0983	51.0991	51.0992	51.0994	51.0996	51.0998	51.0998	51.0999	51.0999	51.0999	51.1	51.1	51.1	51.1	51.1	51.1	51.1	51.1	51.1	51.1	51.1	51.1	51.1	51.1	51.1	51.1	51.1	51.1	51.1	51.1
3	50.6515	50.7402	50.8125	50.8712	50.9165	50.9533	50.9848	51.0093	51.0277	51.043	51.0536	51.0642	51.0734	51.0777	51.0821	51.0865	51.0909	51.0926	51.0942	51.0959	51.0976	51.098	51.0985	51.0989	51.0993	51.0995	51.0996	51.0997	51.0998	51.0999	51.0999	51.0999	51.1	51.1	51.1	51.1	51.1	51.1	51.1	51.1	51.1	51.1	51.1	51.1	51.1	51.1	51.1	51.1	51.1
4	50.4947	50.6053	50.6977	50.7745	50.8352	50.8854	50.929	50.9634	50.9899	51.0121	51.0279	51.0437	51.0574	51.0641	51.071	51.0779	51.0847	51.0875	51.0903	51.093	51.0958	51.0965	51.0973	51.098	51.0988	51.099	51.0992	51.0994	51.0997	51.0997	51.0998	51.0999	51.0999	51.0999	51.0999	51.1	51.1	51.1	51.1	51.1	51.1	51.1	51.1	51.1	51.1	51.1	51.1	51.1	51.1
5	50.3492	50.4762	50.5844	50.6761	50.7502	50.8124	50.8671	50.9111	50.9457	50.975	50.9964	51.0177	51.0364	51.0462	51.056	51.0659	51.0758	51.08	51.0843	51.0886	51.0928	51.094	51.0953	51.0965	51.0977	51.0982	51.0986	51.0989	51.0993	51.0995	51.0996	51.0997	51.0998	51.0998	51.0999	51.0999	51.0999	51.1	51.1	51.1	51.1	51.1	51.1	51.1	51.1	51.1	51.1	51.1	51.1
6	50.212	50.3514	50.4723	50.5765	50.6624	50.7356	50.8008	50.854	50.8967	50.9333	50.9605	50.9878	51.0118	51.025	51.0382	51.0515	51.0648	51.0709	51.0769	51.083	51.089	51.0909	51.0927	51.0945	51.0964	51.0971	51.0977	51.0982	51.0988	51.0991	51.0993	51.0995	51.0997	51.0997	51.0998	51.0998	51.0999	51.0999	51.0999	51.1	51.1	51.1	51.1	51.1	51.1	51.1	51.1	51.1	51.1
7	50.0831	50.2308	50.3614	50.4757	50.5719	50.655	50.73	50.7922	50.8429	50.887	50.9204	50.9538	50.9836	51.0005	51.0176	51.0347	51.0517	51.0599	51.0681	51.0763	51.0844	51.087	51.0895	51.0921	51.0947	51.0957	51.0965	51.0974	51.0982	51.0986	51.0989	51.0992	51.0995	51.0996	51.0997	51.0997	51.0998	51.0999	51.0999	51.0999	51.1	51.1	51.1	51.1	51.1	51.1	51.1	51.1	51.1
8	49.9981	50.1478	50.2814	50.3995	50.5001	50.5878	50.6676	50.7347	50.7904	50.8391	50.877	50.9149	50.9489	50.9693	50.99	51.0106	51.0313	51.0421	51.0528	51.0635	51.0743	51.078	51.0818	51.0855	51.0893	51.091	51.0925	51.0939	51.0954	51.0962	51.0968	51.0974	51.098	51.0983	51.0986	51.0989	51.0991	51.0993	51.0994	51.0995	51.0996	51.0997	51.0998	51.0998	51.0998	51.0999	51.0999	51.0999	51.1
9	49.9228	50.0736	50.209	50.3296	50.4332	50.5245	50.608	50.6791	50.7388	50.7916	50.8334	50.8752	50.9131	50.937	50.9611	50.9852	51.0093	51.0227	51.0361	51.0495	51.0629	51.0679	51.073	51.078	51.083	51.0855	51.0877	51.0899	51.092	51.0933	51.0943	51.0953	51.0963	51.0968	51.0973	51.0978	51.0982	51.0985	51.0987	51.0989	51.0991	51.0993	51.0995	51.0995	51.0996	51.0997	51.0998	51.0998	51.0999
10	49.8476	49.9994	50.1367	50.2597	50.3664	50.4612	50.5485	50.6234	50.6872	50.7441	50.7898	50.8356	50.8773	50.9046	50.9322	50.9597	50.9873	51.0034	51.0194	51.0355	51.0515	51.0578	51.0641	51.0704	51.0768	51.0801	51.0829	51.0858	51.0887	51.0903	51.0918	51.0932	51.0946	51.0953	51.096	51.0967	51.0973	51.0978	51.0981	51.0984	51.0987	51.099	51.0992	51.0993	51.0994	51.0995	51.0996	51.0997	51.0998
11	49.7723	49.9252	50.0643	50.1898	50.2996	50.3979	50.4889	50.5678	50.6356	50.6965	50.7463	50.796	50.8415	50.8722	50.9033	50.9343	50.9653	50.9841	51.0028	51.0215	51.0402	51.0477	51.0553	51.0629	51.0705	51.0746	51.0782	51.0818	51.0853	51.0874	51.0892	51.0911	51.0929	51.0938	51.0947	51.0956	51.0964	51.097	51.0974	51.0978	51.0982	51.0986	51.0989	51.099	51.0992	51.0993	51.0995	51.0996	51.0997
12	49.6971	49.851	49.9919	50.1198	50.2328	50.3346	50.4293	50.5121	50.584	50.649	50.7027	50.7563	50.8057	50.8399	50.8743	50.9088	50.9433	50.9647	50.9861	51.0074	51.0288	51.0377	51.0465	51.0554	51.0642	51.0691	51.0734	51.0777	51.082	51.0845	51.0867	51.0889	51.0912	51.0923	51.0934	51.0945	51.0955	51.0963	51.0968	51.0973	51.0978	51.0983	51.0986	51.0988	51.099	51.0991	51.0993	51.0995	51.0996
13	49.6219	49.7768	49.9195	50.0499	50.166	50.2713	50.3697	50.4565	50.5325	50.6015	50.6591	50.7167	50.77	50.8075	50.8454	50.8834	50.9213	50.9454	50.9694	50.9934	51.0174	51.0276	51.0377	51.0478	51.058	51.0636	51.0686	51.0736	51.0786	51.0816	51.0842	51.0868	51.0894	51.0908	51.0921	51.0934	51.0947	51.0956	51.0961	51.0967	51.0973	51.0979	51.0983	51.0985	51.0987	51.099	51.0992	51.0994	51.0995
14	49.5466	49.7025	49.8471	49.98	50.0992	50.208	50.3101	50.4008	50.4809	50.554	50.6155	50.677	50.7342	50.7751	50.8165	50.8579	50.8993	50.926	50.9527	50.9794	51.006	51.0175	51.0289	51.0403	51.0517	51.0581	51.0638	51.0696	51.0753	51.0787	51.0817	51.0847	51.0877	51.0893	51.0908	51.0923	51.0938	51.0948	51.0955	51.0962	51.0968	51.0975	51.098	51.0983	51.0985	51.0988	51.099	51.0993	51.0994
15	49.4906	49.6472	49.7929	49.9273	50.0483	50.1592	50.2636	50.3567	50.4394	50.5151	50.5792	50.6433	50.7031	50.7465	50.7904	50.8342	50.8781	50.9069	50.9357	50.9645	50.9932	51.0058	51.0183	51.0309	51.0434	51.0506	51.0571	51.0635	51.07	51.0739	51.0774	51.0809	51.0844	51.0863	51.0881	51.0899	51.0917	51.093	51.0938	51.0947	51.0955	51.0964	51.097	51.0974	51.0977	51.0981	51.0984	51.0988	51.099
16	49.4475	49.6045	49.7508	49.886	50.008	50.1201	50.2258	50.3204	50.4046	50.4819	50.5478	50.6136	50.6751	50.7203	50.766	50.8118	50.8575	50.888	50.9185	50.949	50.9794	50.993	51.0066	51.0202	51.0337	51.0417	51.0489	51.0561	51.0633	51.0679	51.0719	51.076	51.08	51.0823	51.0845	51.0867	51.0888	51.0904	51.0915	51.0926	51.0937	51.0948	51.0956	51.0961	51.0966	51.097	51.0975	51.0979	51.0983
17	49.4044	49.5618	49.7087	49.8447	49.9677	50.081	50.188	50.284	50.3698	50.4487	50.5163	50.5839	50.6471	50.6942	50.7417	50.7893	50.8368	50.8691	50.9013	50.9335	50.9656	50.9803	50.9949	51.0095	51.0241	51.0328	51.0408	51.0488	51.0567	51.0618	51.0664	51.071	51.0756	51.0783	51.0808	51.0834	51.0859	51.0878	51.0891	51.0905	51.0918	51.0932	51.0941	51.0947	51.0954	51.096	51.0966	51.0971	51.0976
18	49.3612	49.519	49.6666	49.8034	49.9274	50.0419	50.1502	50.2477	50.335	50.4156	50.4849	50.5541	50.6191	50.668	50.7174	50.7668	50.8162	50.8502	50.8841	50.918	50.9519	50.9675	50.9831	50.9988	51.0144	51.024	51.0327	51.0414	51.0501	51.0558	51.061	51.0661	51.0713	51.0743	51.0772	51.0802	51.0831	51.0852	51.0868	51.0884	51.0899	51.0915	51.0927	51.0934	51.0942	51.0949	51.0956	51.0963	51.0969
19	49.3181	49.4763	49.6245	49.7621	49.8871	50.0028	50.1124	50.2113	50.3002	50.3824	50.4534	50.5244	50.5911	50.6418	50.6931	50.7443	50.7956	50.8313	50.8669	50.9025	50.9381	50.9547	50.9714	50.9881	51.0047	51.0151	51.0245	51.034	51.0435	51.0498	51.0555	51.0612	51.0669	51.0703	51.0736	51.0769	51.0802	51.0827	51.0844	51.0863	51.0881	51.0899	51.0912	51.0921	51.093	51.0939	51.0947	51.0955	51.0962
20	49.275	49.4336	49.5824	49.7208	49.8468	49.9637	50.0746	50.1749	50.2654	50.3493	50.422	50.4947	50.5631	50.6157	50.6688	50.7218	50.7749	50.8123	50.8496	50.887	50.9243	50.942	50.9597	50.9774	50.9951	51.0062	51.0164	51.0266	51.0369	51.0437	51.05	51.0563	51.0625	51.0663	51.07	51.0737	51.0773	51.0801	51.0821	51.0841	51.0862	51.0883	51.0898	51.0908	51.0918	51.0928	51.0938	51.0947	51.0955
21	49.2319	49.3908	49.5403	49.6795	49.8066	49.9246	50.0368	50.1386	50.2306	50.3161	50.3905	50.4649	50.5351	50.5895	50.6444	50.6994	50.7543	50.7934	50.8324	50.8715	50.9105	50.9292	50.9479	50.9667	50.9854	50.9973	51.0083	51.0193	51.0302	51.0377	51.0445	51.0513	51.0581	51.0623	51.0664	51.0704	51.0744	51.0775	51.0797	51.082	51.0843	51.0866	51.0883	51.0895	51.0906	51.0918	51.0928	51.0939	51.0947
22	49.1887	49.3481	49.4982	49.6382	49.7663	49.8855	49.999	50.1022	50.1958	50.2829	50.3591	50.4352	50.5071	50.5633	50.6201	50.6769	50.7337	50.7745	50.8152	50.856	50.8967	50.9165	50.9362	50.956	50.9757	50.9884	51.0002	51.0119	51.0236	51.0317	51.039	51.0464	51.0538	51.0583	51.0627	51.0672	51.0716	51.075	51.0774	51.0799	51.0825	51.085	51.0869	51.0882	51.0895	51.0907	51.0919	51.0931	51.094
23	49.1456	49.3054	49.4561	49.5969	49.726	49.8464	49.9612	50.0658	50.161	50.2498	50.3276	50.4055	50.4791	50.5372	50.5958	50.6544	50.713	50.7556	50.798	50.8405	50.8829	50.9037	50.9245	50.9453	50.966	50.9795	50.992	51.0045	51.017	51.0256	51.0336	51.0415	51.0494	51.0543	51.0591	51.064	51.0687	51.0724	51.0751	51.0778	51.0806	51.0834	51.0854	51.0869	51.0883	51.0897	51.091	51.0923	51.0933
24	49.1025	49.2626	49.414	49.5556	49.6857	49.8074	49.9234	50.0295	50.1262	50.2166	50.2962	50.3757	50.4512	50.511	50.5715	50.6319	50.6924	50.7366	50.7808	50.825	50.8691	50.8909	50.9128	50.9346	50.9564	50.9707	50.9839	50.9971	51.0104	51.0196	51.0281	51.0365	51.045	51.0503	51.0555	51.0607	51.0658	51.0698	51.0727	51.0757	51.0787	51.0818	51.084	51.0855	51.0871	51.0886	51.0901	51.0915	51.0926
25	49.0593	49.2199	49.3719	49.5143	49.6454	49.7683	49.8856	49.9931	50.0914	50.1834	50.2647	50.346	50.4232	50.4848	50.5471	50.6095	50.6718	50.7177	50.7636	50.8095	50.8554	50.8782	50.901	50.9239	50.9467	50.9618	50.9758	50.9898	51.0037	51.0136	51.0226	51.0316	51.0407	51.0463	51.0519	51.0575	51.0629	51.0672	51.0704	51.0736	51.0769	51.0801	51.0825	51.0842	51.0859	51.0876	51.0891	51.0907	51.0919
26	49.0162	49.1772	49.3298	49.473	49.6052	49.7292	49.8478	49.9567	50.0566	50.1503	50.2333	50.3162	50.3952	50.4587	50.5228	50.587	50.6511	50.6988	50.7464	50.794	50.8416	50.8654	50.8893	50.9132	50.937	50.9529	50.9676	50.9824	50.9971	51.0075	51.0171	51.0267	51.0363	51.0423	51.0483	51.0542	51.0601	51.0647	51.068	51.0715	51.075	51.0785	51.0811	51.0829	51.0847	51.0865	51.0882	51.0899	51.0912
27	48.9731	49.1345	49.2877	49.4317	49.5649	49.6901	49.81	49.9204	50.0218	50.1171	50.2018	50.2865	50.3672	50.4325	50.4985	50.5645	50.6305	50.6799	50.7292	50.7785	50.8278	50.8527	50.8776	50.9025	50.9274	50.944	50.9595	50.975	50.9905	51.0015	51.0116	51.0218	51.0319	51.0383	51.0446	51.051	51.0572	51.0621	51.0657	51.0694	51.0731	51.0769	51.0797	51.0816	51.0835	51.0855	51.0873	51.0891	51.0905
28	48.9299	49.0917	49.2456	49.3904	49.5246	49.651	49.7722	49.884	49.987	50.084	50.1704	50.2568	50.3392	50.4063	50.4742	50.542	50.6099	50.6609	50.712	50.763	50.814	50.8399	50.8658	50.8918	50.9177	50.9351	50.9514	50.9676	50.9839	50.9954	51.0061	51.0168	51.0275	51.0343	51.041	51.0477	51.0543	51.0595	51.0633	51.0673	51.0713	51.0752	51.0782	51.0803	51.0824	51.0844	51.0863	51.0883	51.0898
29	48.891	49.0531	49.2075	49.353	49.488	49.6155	49.7378	49.8508	49.9551	50.0535	50.1414	50.2293	50.3133	50.382	50.4515	50.5209	50.5904	50.643	50.6956	50.7481	50.8006	50.8275	50.8543	50.8812	50.908	50.9262	50.9431	50.9601	50.977	50.9892	51.0004	51.0116	51.0228	51.03	51.0371	51.0441	51.0511	51.0566	51.0606	51.0649	51.0691	51.0733	51.0764	51.0787	51.0809	51.0831	51.0852	51.0872	51.0888
30	48.8686	49.0308	49.1853	49.331	49.4664	49.5941	49.7169	49.8303	49.9351	50.0341	50.1226	50.2111	50.2957	50.3652	50.4353	50.5055	50.5757	50.6291	50.6823	50.7356	50.7889	50.8163	50.8437	50.871	50.8984	50.9171	50.9345	50.9519	50.9693	50.9819	50.9935	51.0052	51.0168	51.0243	51.0317	51.0392	51.0465	51.0522	51.0566	51.061	51.0655	51.07	51.0734	51.0758	51.0782	51.0806	51.0829	51.0851	51.0869
31	48.8462	49.0085	49.1631	49.3091	49.4447	49.5728	49.6959	49.8098	49.9152	50.0147	50.1038	50.1929	50.2781	50.3483	50.4192	50.4901	50.561	50.6151	50.6691	50.7232	50.7772	50.8051	50.833	50.8609	50.8888	50.9079	50.9258	50.9437	50.9616	50.9746	50.9867	50.9987	51.0108	51.0186	51.0264	51.0342	51.0418	51.0479	51.0525	51.0572	51.062	51.0668	51.0704	51.073	51.0756	51.0781	51.0806	51.0831	51.085
32	48.8238	48.9862	49.141	49.2871	49.423	49.5515	49.675	49.7894	49.8952	49.9953	50.085	50.1746	50.2605	50.3314	50.403	50.4747	50.5463	50.6012	50.6559	50.7107	50.7655	50.7939	50.8224	50.8508	50.8792	50.8988	50.9172	50.9356	50.9539	50.9673	50.9798	50.9923	51.0048	51.013	51.0211	51.0292	51.0372	51.0436	51.0484	51.0534	51.0585	51.0635	51.0673	51.0701	51.0729	51.0757	51.0783	51.081	51.083
33	48.8015	48.9639	49.1188	49.2652	49.4013	49.5302	49.6541	49.7689	49.8752	49.9758	50.0661	50.1564	50.2429	50.3145	50.3869	50.4592	50.5316	50.5872	50.6427	50.6983	50.7538	50.7828	50.8117	50.8407	50.8696	50.8897	50.9085	50.9274	50.9462	50.96	50.9729	50.9858	50.9987	51.0073	51.0157	51.0242	51.0325	51.0392	51.0443	51.0496	51.0549	51.0602	51.0643	51.0673	51.0703	51.0732	51.076	51.0789	51.0811
34	48.7791	48.9416	49.0967	49.2432	49.3797	49.5088	49.6331	49.7484	49.8552	49.9564	50.0473	50.1382	50.2253	50.2976	50.3707	50.4438	50.5169	50.5732	50.6295	50.6858	50.7421	50.7716	50.8011	50.8305	50.86	50.8806	50.8999	50.9192	50.9385	50.9528	50.9661	50.9794	50.9927	51.0016	51.0104	51.0192	51.0279	51.0349	51.0402	51.0458	51.0514	51.057	51.0613	51.0644	51.0676	51.0707	51.0738	51.0768	51.0792
35	48.7567	48.9193	49.0745	49.2213	49.358	49.4875	49.6122	49.7279	49.8352	49.937	50.0285	50.12	50.2077	50.2807	50.3546	50.4284	50.5022	50.5593	50.6163	50.6734	50.7304	50.7604	50.7904	50.8204	50.8504	50.8715	50.8912	50.911	50.9308	50.9455	50.9592	50.973	50.9867	50.9959	51.0051	51.0142	51.0232	51.0305	51.0362	51.042	51.0478	51.0537	51.0582	51.0616	51.065	51.0683	51.0715	51.0747	51.0772
36	48.7344	48.897	49.0524	49.1993	49.3363	49.4662	49.5912	49.7074	49.8152	49.9175	50.0096	50.1017	50.1901	50.2639	50.3384	50.4129	50.4875	50.5453	50.6031	50.6609	50.7187	50.7492	50.7798	50.8103	50.8408	50.8623	50.8826	50.9028	50.9231	50.9382	50.9524	50.9665	50.9807	50.9902	50.9997	51.0092	51.0186	51.0262	51.0321	51.0382	51.0443	51.0504	51.0552	51.0587	51.0623	51.0658	51.0692	51.0726	51.0753
37	48.712	48.8747	49.0302	49.1773	49.3147	49.4449	49.5703	49.6869	49.7953	49.8981	49.9908	50.0835	50.1725	50.247	50.3222	50.3975	50.4728	50.5314	50.5899	50.6485	50.707	50.738	50.7691	50.8002	50.8312	50.8532	50.8739	50.8947	50.9154	50.9309	50.9455	50.9601	50.9747	50.9846	50.9944	51.0042	51.0139	51.0218	51.028	51.0344	51.0408	51.0472	51.0521	51.0559	51.0596	51.0633	51.0669	51.0705	51.0734
38	48.6896	48.8524	49.008	49.1554	49.293	49.4236	49.5494	49.6664	49.7753	49.8787	49.972	50.0653	50.1549	50.2301	50.3061	50.3821	50.4581	50.5174	50.5767	50.636	50.6953	50.7269	50.7585	50.79	50.8216	50.8441	50.8653	50.8865	50.9077	50.9236	50.9386	50.9536	50.9686	50.9789	50.9891	50.9992	51.0093	51.0175	51.0239	51.0306	51.0372	51.0439	51.0491	51.0531	51.057	51.0609	51.0646	51.0684	51.0714
39	48.6673	48.8301	48.9859	49.1334	49.2713	49.4022	49.5284	49.6459	49.7553	49.8592	49.9531	50.047	50.1373	50.2132	50.2899	50.3666	50.4434	50.5035	50.5635	50.6235	50.6836	50.7157	50.7478	50.7799	50.812	50.835	50.8566	50.8783	50.9	50.9164	50.9318	50.9472	50.9626	50.9732	50.9837	50.9942	51.0046	51.0132	51.0198	51.0268	51.0337	51.0406	51.0461	51.0502	51.0543	51.0584	51.0623	51.0663	51.0695
40	48.6449	48.8078	48.9637	49.1115	49.2497	49.3809	49.5075	49.6255	49.7353	49.8398	49.9343	50.0288	50.1197	50.1963	50.2738	50.3512	50.4287	50.4895	50.5503	50.6111	50.6719	50.7045	50.7372	50.7698	50.8024	50.8258	50.848	50.8701	50.8922	50.9091	50.9249	50.9408	50.9566	50.9675	50.9784	50.9892	51	51.0088	51.0158	51.023	51.0302	51.0374	51.043	51.0474	51.0517	51.0559	51.0601	51.0642	51.0675
41	48.6225	48.7855	48.9416	49.0895	49.228	49.3596	49.4866	49.605	49.7153	49.8204	49.9155	50.0106	50.1021	50.1794	50.2576	50.3358	50.4139	50.4756	50.5371	50.5986	50.6602	50.6933	50.7265	50.7597	50.7928	50.8167	50.8393	50.8619	50.8845	50.9018	50.9181	50.9343	50.9506	50.9619	50.9731	50.9843	50.9953	51.0045	51.0117	51.0192	51.0266	51.0341	51.04	51.0445	51.049	51.0535	51.0578	51.0621	51.0656
42	48.6002	48.7632	48.9194	49.0676	49.2063	49.3383	49.4656	49.5845	49.6954	49.8009	49.8966	49.9924	50.0845	50.1626	50.2415	50.3204	50.3992	50.4616	50.5239	50.5862	50.6485	50.6822	50.7158	50.7495	50.7832	50.8076	50.8307	50.8537	50.8768	50.8945	50.9112	50.9279	50.9446	50.9562	50.9677	50.9793	50.9907	51.0001	51.0076	51.0153	51.0231	51.0308	51.037	51.0417	51.0464	51.051	51.0555	51.06	51.0637
43	48.5778	48.7409	48.8973	49.0456	49.1846	49.3169	49.4447	49.564	49.6754	49.7815	49.8778	49.9741	50.0669	50.1457	50.2253	50.3049	50.3845	50.4477	50.5107	50.5737	50.6368	50.671	50.7052	50.7394	50.7736	50.7985	50.822	50.8456	50.8691	50.8872	50.9043	50.9214	50.9385	50.9505	50.9624	50.9743	50.986	50.9958	51.0035	51.0115	51.0196	51.0276	51.0339	51.0388	51.0437	51.0485	51.0532	51.0579	51.0617
44	48.5554	48.7186	48.8751	49.0237	49.163	49.2956	49.4238	49.5435	49.6554	49.7621	49.859	49.9559	50.0493	50.1288	50.2091	50.2895	50.3698	50.4337	50.4975	50.5613	50.6251	50.6598	50.6945	50.7293	50.764	50.7894	50.8134	50.8374	50.8614	50.8799	50.8975	50.915	50.9325	50.9448	50.9571	50.9693	50.9814	50.9914	50.9994	51.0077	51.016	51.0243	51.0309	51.036	51.0411	51.0461	51.0509	51.0558	51.0598
45	48.5331	48.6963	48.8529	49.0017	49.1413	49.2743	49.4028	49.523	49.6354	49.7427	49.8402	49.9377	50.0317	50.1119	50.193	50.2741	50.3551	50.4197	50.4843	50.5488	50.6134	50.6486	50.6839	50.7192	50.7544	50.7802	50.8047	50.8292	50.8537	50.8727	50.8906	50.9086	50.9265	50.9392	50.9517	50.9643	50.9767	50.9871	50.9954	51.0039	51.0125	51.021	51.0278	51.0331	51.0384	51.0436	51.0487	51.0537	51.0579
46	48.5107	48.674	48.8308	48.9798	49.1196	49.253	49.3819	49.5025	49.6154	49.7232	49.8213	49.9194	50.0141	50.095	50.1768	50.2586	50.3404	50.4058	50.4711	50.5364	50.6017	50.6374	50.6732	50.709	50.7448	50.7711	50.7961	50.821	50.846	50.8654	50.8838	50.9021	50.9205	50.9335	50.9464	50.9593	50.9721	50.9827	50.9913	51.0001	51.0089	51.0178	51.0248	51.0303	51.0358	51.0411	51.0464	51.0516	51.0559
47	48.4883	48.6517	48.8086	48.9578	49.098	49.2317	49.3609	49.482	49.5955	49.7038	49.8025	49.9012	49.9965	50.0782	50.1607	50.2432	50.3257	50.3918	50.4579	50.5239	50.59	50.6263	50.6626	50.6989	50.7352	50.762	50.7874	50.8128	50.8383	50.8581	50.8769	50.8957	50.9145	50.9278	50.9411	50.9543	50.9675	50.9784	50.9872	50.9963	51.0054	51.0145	51.0218	51.0274	51.0331	51.0387	51.0441	51.0495	51.054
48	48.4659	48.6294	48.7865	48.9359	49.0763	49.2103	49.34	49.4616	49.5755	49.6844	49.7837	49.883	49.9789	50.0613	50.1445	50.2278	50.311	50.3779	50.4447	50.5115	50.5782	50.6151	50.6519	50.6888	50.7256	50.7529	50.7788	50.8047	50.8306	50.8508	50.87	50.8892	50.9084	50.9221	50.9357	50.9493	50.9628	50.9741	50.9831	50.9925	51.0019	51.0112	51.0187	51.0246	51.0304	51.0362	51.0418	51.0475	51.052
49	48.4436	48.6071	48.7643	48.9139	49.0546	49.189	49.3191	49.4411	49.5555	49.6649	49.7648	49.8647	49.9613	50.0444	50.1284	50.2123	50.2963	50.3639	50.4315	50.499	50.5665	50.6039	50.6413	50.6787	50.716	50.7437	50.7701	50.7965	50.8229	50.8435	50.8632	50.8828	50.9024	50.9165	50.9304	50.9443	50.9582	50.9697	50.979	50.9887	50.9983	51.008	51.0157	51.0217	51.0278	51.0337	51.0395	51.0454	51.0501
50	48.4212	48.5848	48.7422	48.892	49.033	49.1677	49.2981	49.4206	49.5355	49.6455	49.746	49.8465	49.9437	50.0275	50.1122	50.1969	50.2816	50.35	50.4183	50.4866	50.5548	50.5927	50.6306	50.6685	50.7064	50.7346	50.7615	50.7883	50.8152	50.8363	50.8563	50.8764	50.8964	50.9108	50.9251	50.9393	50.9535	50.9654	50.975	50.9849	50.9948	51.0047	51.0127	51.0189	51.0251	51.0313	51.0373	51.0433	51.0482
51	48.3988	48.5625	48.72	48.87	49.0113	49.1464	49.2772	49.4001	49.5155	49.6261	49.7272	49.8283	49.9261	50.0106	50.0961	50.1815	50.2669	50.336	50.4051	50.4741	50.5431	50.5816	50.62	50.6584	50.6968	50.7255	50.7528	50.7801	50.8074	50.829	50.8494	50.8699	50.8904	50.9051	50.9197	50.9344	50.9489	50.961	50.9709	50.9811	50.9913	51.0014	51.0096	51.0161	51.0225	51.0288	51.035	51.0412	51.0462
52	48.3765	48.5402	48.6978	48.8481	48.9896	49.125	49.2563	49.3796	49.4956	49.6066	49.7083	49.8101	49.9085	49.9937	50.0799	50.166	50.2522	50.3221	50.3919	50.4616	50.5314	50.5704	50.6093	50.6483	50.6872	50.7164	50.7442	50.7719	50.7997	50.8217	50.8426	50.8635	50.8844	50.8994	50.9144	50.9294	50.9442	50.9567	50.9668	50.9773	50.9877	50.9982	51.0066	51.0132	51.0198	51.0263	51.0327	51.0391	51.0443
53	48.3541	48.5179	48.6757	48.8261	48.968	49.1037	49.2353	49.3591	49.4756	49.5872	49.6895	49.7918	49.8909	49.9769	50.0637	50.1506	50.2375	50.3081	50.3786	50.4492	50.5197	50.5592	50.5987	50.6382	50.6776	50.7073	50.7355	50.7638	50.792	50.8144	50.8357	50.857	50.8783	50.8938	50.9091	50.9244	50.9396	50.9523	50.9627	50.9734	50.9842	50.9949	51.0036	51.0104	51.0172	51.0239	51.0304	51.037	51.0424
54	48.3317	48.4956	48.6535	48.8042	48.9463	49.0824	49.2144	49.3386	49.4556	49.5678	49.6707	49.7736	49.8733	49.96	50.0476	50.1352	50.2228	50.2941	50.3654	50.4367	50.508	50.548	50.588	50.628	50.668	50.6981	50.7269	50.7556	50.7843	50.8071	50.8289	50.8506	50.8723	50.8881	50.9037	50.9194	50.9349	50.948	50.9586	50.9696	50.9806	50.9916	51.0005	51.0075	51.0145	51.0214	51.0281	51.0349	51.0404
55	48.3094	48.4733	48.6314	48.7822	48.9246	49.0611	49.1935	49.3181	49.4356	49.5483	49.6519	49.7554	49.8557	49.9431	50.0314	50.1198	50.2081	50.2802	50.3522	50.4243	50.4963	50.5368	50.5774	50.6179	50.6584	50.689	50.7182	50.7474	50.7766	50.7999	50.822	50.8442	50.8663	50.8824	50.8984	50.9144	50.9303	50.9437	50.9546	50.9658	50.9771	50.9884	50.9975	51.0047	51.0119	51.0189	51.0259	51.0328	51.0385
56	48.287	48.451	48.6092	48.7603	48.9029	49.0397	49.1725	49.2976	49.4156	49.5289	49.633	49.7371	49.8381	49.9262	50.0153	50.1043	50.1934	50.2662	50.339	50.4118	50.4846	50.5257	50.5667	50.6078	50.6488	50.6799	50.7096	50.7392	50.7689	50.7926	50.8151	50.8377	50.8603	50.8767	50.8931	50.9094	50.9256	50.9393	50.9505	50.962	50.9736	50.9851	50.9944	51.0018	51.0092	51.0165	51.0236	51.0307	51.0366
57	48.2646	48.4287	48.5871	48.7383	48.8813	49.0184	49.1516	49.2772	49.3957	49.5095	49.6142	49.7189	49.8205	49.9093	49.9991	50.0889	50.1787	50.2523	50.3258	50.3994	50.4729	50.5145	50.5561	50.5977	50.6392	50.6708	50.7009	50.731	50.7612	50.7853	50.8083	50.8313	50.8543	50.8711	50.8877	50.9044	50.921	50.935	50.9464	50.9582	50.97	50.9818	50.9914	50.999	51.0065	51.014	51.0213	51.0286	51.0346
58	48.2469	48.411	48.5695	48.7209	48.864	49.0014	49.1348	49.2607	49.3795	49.4937	49.5989	49.704	49.806	49.8954	49.9857	50.076	50.1663	50.2405	50.3145	50.3886	50.4627	50.5047	50.5467	50.5886	50.6306	50.6625	50.693	50.7235	50.754	50.7785	50.8018	50.8251	50.8484	50.8655	50.8825	50.8994	50.9163	50.9305	50.9422	50.9542	50.9663	50.9783	50.9881	50.9958	51.0036	51.0112	51.0187	51.0262	51.0323
59	48.2361	48.4002	48.5587	48.7101	48.8533	48.9907	49.1242	49.2502	49.3692	49.4835	49.5888	49.6941	49.7963	49.8859	49.9764	50.0669	50.1574	50.2318	50.3062	50.3805	50.4548	50.497	50.5391	50.5813	50.6235	50.6556	50.6863	50.717	50.7477	50.7723	50.7958	50.8194	50.8429	50.8602	50.8773	50.8945	50.9115	50.9259	50.9378	50.95	50.9622	50.9745	50.9844	50.9923	51.0002	51.008	51.0156	51.0232	51.0295
60	48.2254	48.3894	48.5479	48.6993	48.8426	48.9801	49.1137	49.2398	49.3588	49.4733	49.5788	49.6842	49.7866	49.8764	49.9671	50.0578	50.1486	50.2232	50.2978	50.3723	50.4469	50.4893	50.5316	50.574	50.6163	50.6486	50.6795	50.7104	50.7413	50.7661	50.7899	50.8136	50.8374	50.8548	50.8721	50.8895	50.9067	50.9214	50.9334	50.9458	50.9582	50.9706	50.9807	50.9887	50.9968	51.0047	51.0125	51.0202	51.0267
61	48.2146	48.3786	48.5371	48.6886	48.8319	48.9694	49.1031	49.2293	49.3485	49.4631	49.5687	49.6744	49.7769	49.8669	49.9578	50.0488	50.1397	50.2146	50.2894	50.3642	50.439	50.4815	50.5241	50.5666	50.6092	50.6416	50.6727	50.7038	50.7349	50.76	50.7839	50.8079	50.8318	50.8495	50.867	50.8845	50.902	50.9168	50.9289	50.9415	50.9541	50.9667	50.977	50.9851	50.9933	51.0014	51.0094	51.0173	51.0238
62	48.2039	48.3679	48.5263	48.6778	48.8211	48.9588	49.0925	49.2188	49.3382	49.4529	49.5587	49.6645	49.7672	49.8574	49.9485	50.0397	50.1308	50.206	50.281	50.356	50.4311	50.4738	50.5165	50.5593	50.602	50.6347	50.666	50.6973	50.7286	50.7538	50.778	50.8021	50.8263	50.8441	50.8618	50.8796	50.8972	50.9122	50.9245	50.9373	50.9501	50.9628	50.9732	50.9816	50.9899	50.9982	51.0062	51.0143	51.021
63	48.1931	48.3571	48.5156	48.6671	48.8104	48.9482	49.082	49.2084	49.3278	49.4427	49.5487	49.6546	49.7574	49.8479	49.9393	50.0306	50.122	50.1973	50.2726	50.3479	50.4232	50.4661	50.509	50.5519	50.5949	50.6277	50.6592	50.6907	50.7222	50.7477	50.772	50.7964	50.8207	50.8388	50.8567	50.8746	50.8924	50.9076	50.9201	50.9331	50.946	50.9589	50.9695	50.978	50.9865	50.9949	51.0031	51.0113	51.0182
64	48.1824	48.3463	48.5048	48.6563	48.7997	48.9375	49.0714	49.1979	49.3175	49.4325	49.5386	49.6447	49.7477	49.8384	49.93	50.0215	50.1131	50.1887	50.2642	50.3397	50.4153	50.4584	50.5015	50.5446	50.5877	50.6208	50.6525	50.6842	50.7159	50.7415	50.7661	50.7906	50.8152	50.8334	50.8515	50.8696	50.8877	50.903	50.9157	50.9288	50.9419	50.9551	50.9658	50.9745	50.9831	50.9916	51	51.0084	51.0154
65	48.1716	48.3355	48.494	48.6456	48.789	48.9269	49.0608	49.1874	49.3071	49.4223	49.5286	49.6348	49.738	49.8289	49.9207	50.0125	50.1042	50.1801	50.2558	50.3316	50.4073	50.4506	50.4939	50.5372	50.5805	50.6138	50.6457	50.6776	50.7095	50.7354	50.7601	50.7849	50.8096	50.8281	50.8464	50.8647	50.8829	50.8984	50.9113	50.9246	50.9379	50.9512	50.9621	50.9709	50.9797	50.9884	50.9969	51.0054	51.0125
66	48.1608	48.3247	48.4832	48.6348	48.7783	48.9162	49.0503	49.177	49.2968	49.4121	49.5185	49.6249	49.7283	49.8194	49.9114	50.0034	50.0954	50.1714	50.2474	50.3234	50.3994	50.4429	50.4864	50.5299	50.5734	50.6069	50.639	50.671	50.7031	50.7292	50.7542	50.7791	50.8041	50.8227	50.8412	50.8597	50.8781	50.8938	50.9069	50.9204	50.9338	50.9473	50.9584	50.9673	50.9763	50.9851	50.9938	51.0025	51.0097
67	48.1501	48.314	48.4725	48.624	48.7676	48.9056	49.0397	49.1665	49.2865	49.4019	49.5085	49.6151	49.7186	49.8099	49.9021	49.9943	50.0865	50.1628	50.2391	50.3153	50.3915	50.4352	50.4789	50.5226	50.5662	50.5999	50.6322	50.6645	50.6968	50.7231	50.7482	50.7734	50.7986	50.8174	50.836	50.8547	50.8733	50.8892	50.9025	50.9161	50.9298	50.9434	50.9547	50.9638	50.9729	50.9818	50.9907	50.9995	51.0069
68	48.1393	48.3032	48.4617	48.6133	48.7569	48.8949	49.0291	49.156	49.2761	49.3917	49.4984	49.6052	49.7089	49.8004	49.8928	49.9852	50.0776	50.1542	50.2307	50.3071	50.3836	50.4275	50.4714	50.5152	50.5591	50.593	50.6254	50.6579	50.6904	50.7169	50.7423	50.7676	50.793	50.812	50.8309	50.8498	50.8686	50.8847	50.898	50.9119	50.9257	50.9396	50.951	50.9602	50.9694	50.9786	50.9876	50.9965	51.004
69	48.1286	48.2924	48.4509	48.6025	48.7462	48.8843	49.0186	49.1456	49.2658	49.3815	49.4884	49.5953	49.6992	49.7909	49.8835	49.9761	50.0688	50.1456	50.2223	50.299	50.3757	50.4198	50.4638	50.5079	50.5519	50.586	50.6187	50.6514	50.6841	50.7107	50.7363	50.7619	50.7875	50.8067	50.8257	50.8448	50.8638	50.8801	50.8936	50.9076	50.9217	50.9357	50.9472	50.9566	50.966	50.9753	50.9844	50.9936	51.0012
70	48.1178	48.2816	48.4401	48.5918	48.7354	48.8736	49.008	49.1351	49.2554	49.3713	49.4784	49.5854	49.6894	49.7814	49.8742	49.9671	50.0599	50.1369	50.2139	50.2908	50.3678	50.412	50.4563	50.5005	50.5448	50.5791	50.6119	50.6448	50.6777	50.7046	50.7304	50.7561	50.7819	50.8013	50.8206	50.8398	50.859	50.8755	50.8892	50.9034	50.9176	50.9318	50.9435	50.9531	50.9626	50.9721	50.9813	50.9906	50.9984
71	48.107	48.2708	48.4293	48.581	48.7247	48.863	48.9974	49.1247	49.2451	49.3611	49.4683	49.5755	49.6797	49.7719	49.8649	49.958	50.051	50.1283	50.2055	50.2827	50.3599	50.4043	50.4488	50.4932	50.5376	50.5721	50.6052	50.6383	50.6713	50.6984	50.7244	50.7504	50.7764	50.796	50.8154	50.8349	50.8542	50.8709	50.8848	50.8992	50.9136	50.9279	50.9398	50.9495	50.9592	50.9688	50.9782	50.9876	50.9956
72	48.0963	48.2601	48.4186	48.5703	48.714	48.8523	48.9869	49.1142	49.2347	49.3509	49.4583	49.5656	49.67	49.7624	49.8556	49.9489	50.0422	50.1197	50.1971	50.2745	50.352	50.3966	50.4412	50.4859	50.5305	50.5651	50.5984	50.6317	50.665	50.6923	50.7185	50.7447	50.7708	50.7906	50.8102	50.8299	50.8495	50.8663	50.8804	50.8949	50.9095	50.9241	50.9361	50.9459	50.9558	50.9655	50.9751	50.9847	50.9927
73	48.0855	48.2493	48.4078	48.5595	48.7033	48.8417	48.9763	49.1037	49.2244	49.3407	49.4482	49.5557	49.6603	49.7529	49.8463	49.9398	50.0333	50.1111	50.1887	50.2664	50.3441	50.3889	50.4337	50.4785	50.5233	50.5582	50.5917	50.6251	50.6586	50.6861	50.7125	50.7389	50.7653	50.7853	50.8051	50.8249	50.8447	50.8617	50.876	50.8907	50.9054	50.9202	50.9324	50.9424	50.9524	50.9623	50.972	50.9817	50.9899
74	48.0748	48.2385	48.397	48.5487	48.6926	48.8311	48.9657	49.0933	49.2141	49.3305	49.4382	49.5459	49.6506	49.7434	49.8371	49.9307	50.0244	50.1024	50.1803	50.2582	50.3361	50.3812	50.4262	50.4712	50.5162	50.5512	50.5849	50.6186	50.6523	50.68	50.7066	50.7332	50.7598	50.7799	50.7999	50.82	50.8399	50.8571	50.8716	50.8865	50.9014	50.9163	50.9287	50.9388	50.949	50.959	50.9689	50.9787	50.9871
75	48.064	48.2277	48.3862	48.538	48.6819	48.8204	48.9552	49.0828	49.2037	49.3203	49.4281	49.536	49.6409	49.7339	49.8278	49.9217	50.0156	50.0938	50.1719	50.2501	50.3282	50.3734	50.4186	50.4638	50.509	50.5443	50.5782	50.612	50.6459	50.6738	50.7006	50.7274	50.7542	50.7746	50.7948	50.815	50.8351	50.8525	50.8671	50.8822	50.8973	50.9124	50.925	50.9353	50.9455	50.9557	50.9658	50.9758	50.9843
76	48.0533	48.2169	48.3754	48.5272	48.6712	48.8098	48.9446	49.0723	49.1934	49.3101	49.4181	49.5261	49.6312	49.7243	49.8185	49.9126	50.0067	50.0852	50.1636	50.2419	50.3203	50.3657	50.4111	50.4565	50.5019	50.5373	50.5714	50.6055	50.6395	50.6676	50.6947	50.7217	50.7487	50.7692	50.7896	50.81	50.8304	50.8479	50.8627	50.878	50.8933	50.9085	50.9212	50.9317	50.9421	50.9525	50.9626	50.9728	50.9814
77	48.0425	48.2062	48.3647	48.5165	48.6605	48.7991	48.934	49.0619	49.183	49.2999	49.408	49.5162	49.6215	49.7148	49.8092	49.9035	49.9979	50.0765	50.1552	50.2338	50.3124	50.358	50.4036	50.4492	50.4947	50.5304	50.5646	50.5989	50.6332	50.6615	50.6887	50.7159	50.7431	50.7639	50.7845	50.8051	50.8256	50.8434	50.8583	50.8738	50.8892	50.9047	50.9175	50.9281	50.9387	50.9492	50.9595	50.9698	50.9786
78	48.0317	48.1954	48.3539	48.5057	48.6497	48.7885	48.9235	49.0514	49.1727	49.2897	49.398	49.5063	49.6117	49.7053	49.7999	49.8944	49.989	50.0679	50.1468	50.2256	50.3045	50.3503	50.396	50.4418	50.4876	50.5234	50.5579	50.5923	50.6268	50.6553	50.6828	50.7102	50.7376	50.7585	50.7793	50.8001	50.8208	50.8388	50.8539	50.8695	50.8852	50.9008	50.9138	50.9246	50.9353	50.9459	50.9564	50.9669	50.9758
79	48.021	48.1846	48.3431	48.4949	48.639	48.7778	48.9129	49.0409	49.1624	49.2795	49.388	49.4964	49.602	49.6958	49.7906	49.8854	49.9801	50.0593	50.1384	50.2175	50.2966	50.3426	50.3885	50.4345	50.4804	50.5165	50.5511	50.5858	50.6204	50.6492	50.6768	50.7044	50.7321	50.7532	50.7741	50.7951	50.8161	50.8342	50.8495	50.8653	50.8811	50.8969	50.9101	50.921	50.9319	50.9427	50.9533	50.9639	50.9729
80	48.0102	48.1738	48.3323	48.4842	48.6283	48.7672	48.9024	49.0305	49.152	49.2693	49.3779	49.4866	49.5923	49.6863	49.7813	49.8763	49.9713	50.0507	50.13	50.2093	50.2887	50.3348	50.381	50.4271	50.4733	50.5095	50.5444	50.5792	50.6141	50.643	50.6708	50.6987	50.7265	50.7478	50.769	50.7902	50.8113	50.8296	50.8451	50.8611	50.877	50.893	50.9064	50.9174	50.9285	50.9394	50.9502	50.961	50.9701
81	47.9995	48.163	48.3216	48.4734	48.6176	48.7565	48.8918	49.02	49.1417	49.2591	49.3679	49.4767	49.5826	49.6768	49.772	49.8672	49.9624	50.042	50.1216	50.2012	50.2808	50.3271	50.3734	50.4198	50.4661	50.5026	50.5376	50.5727	50.6077	50.6369	50.6649	50.6929	50.721	50.7425	50.7638	50.7852	50.8065	50.825	50.8407	50.8568	50.873	50.8892	50.9027	50.9139	50.9251	50.9361	50.9471	50.958	50.9673
82	47.9887	48.1523	48.3108	48.4627	48.6069	48.7459	48.8812	49.0096	49.1313	49.2489	49.3578	49.4668	49.5729	49.6673	49.7627	49.8581	49.9535	50.0334	50.1132	50.193	50.2729	50.3194	50.3659	50.4124	50.459	50.4956	50.5309	50.5661	50.6014	50.6307	50.6589	50.6872	50.7154	50.7371	50.7587	50.7802	50.8017	50.8204	50.8362	50.8526	50.8689	50.8853	50.899	50.9103	50.9216	50.9329	50.944	50.955	50.9645
83	47.978	48.1415	48.3	48.4519	48.5962	48.7353	48.8707	48.9991	49.121	49.2387	49.3478	49.4569	49.5632	49.6578	49.7534	49.849	49.9447	50.0248	50.1048	50.1849	50.2649	50.3117	50.3584	50.4051	50.4518	50.4886	50.5241	50.5596	50.595	50.6245	50.653	50.6814	50.7099	50.7317	50.7535	50.7752	50.797	50.8158	50.8318	50.8484	50.8649	50.8814	50.8952	50.9067	50.9182	50.9296	50.9408	50.9521	50.9616
84	47.9672	48.1307	48.2892	48.4412	48.5855	48.7246	48.8601	48.9886	49.1107	49.2285	49.3377	49.447	49.5535	49.6483	49.7441	49.84	49.9358	50.0162	50.0964	50.1767	50.257	50.3039	50.3509	50.3978	50.4447	50.4817	50.5173	50.553	50.5886	50.6184	50.647	50.6757	50.7043	50.7264	50.7483	50.7703	50.7922	50.8112	50.8274	50.8441	50.8608	50.8775	50.8915	50.9032	50.9148	50.9263	50.9377	50.9491	50.9588
85	47.9564	48.1199	48.2784	48.4304	48.5748	48.714	48.8495	48.9782	49.1003	49.2183	49.3277	49.4371	49.5437	49.6388	49.7349	49.8309	49.9269	50.0075	50.0881	50.1686	50.2491	50.2962	50.3433	50.3904	50.4375	50.4747	50.5106	50.5464	50.5823	50.6122	50.6411	50.6699	50.6988	50.721	50.7432	50.7653	50.7874	50.8067	50.823	50.8399	50.8568	50.8736	50.8878	50.8996	50.9114	50.9231	50.9346	50.9461	50.956
86	47.9457	48.1091	48.2677	48.4196	48.5641	48.7033	48.839	48.9677	49.09	49.2081	49.3177	49.4272	49.534	49.6293	49.7256	49.8218	49.9181	49.9989	50.0797	50.1604	50.2412	50.2885	50.3358	50.3831	50.4304	50.4678	50.5038	50.5399	50.5759	50.6061	50.6351	50.6642	50.6933	50.7157	50.738	50.7603	50.7826	50.8021	50.8186	50.8356	50.8527	50.8698	50.8841	50.896	50.908	50.9198	50.9315	50.9432	50.9531
87	47.9349	48.0984	48.2569	48.4089	48.5533	48.6927	48.8284	48.9572	49.0796	49.1979	49.3076	49.4174	49.5243	49.6198	49.7163	49.8127	49.9092	49.9903	50.0713	50.1523	50.2333	50.2808	50.3283	50.3757	50.4232	50.4608	50.4971	50.5333	50.5696	50.5999	50.6292	50.6585	50.6877	50.7103	50.7329	50.7554	50.7779	50.7975	50.8142	50.8314	50.8487	50.8659	50.8804	50.8925	50.9046	50.9166	50.9284	50.9402	50.9503
88	47.9242	48.0876	48.2461	48.3981	48.5426	48.682	48.8178	48.9468	49.0693	49.1877	49.2976	49.4075	49.5146	49.6103	49.707	49.8037	49.9003	49.9816	50.0629	50.1441	50.2254	50.2731	50.3207	50.3684	50.4161	50.4539	50.4903	50.5268	50.5632	50.5938	50.6232	50.6527	50.6822	50.705	50.7277	50.7504	50.7731	50.7929	50.8098	50.8272	50.8446	50.862	50.8767	50.8889	50.9012	50.9133	50.9253	50.9372	50.9475
89	47.9134	48.0768	48.2353	48.3874	48.5319	48.6714	48.8073	48.9363	49.059	49.1775	49.2875	49.3976	49.5049	49.6008	49.6977	49.7946	49.8915	49.973	50.0545	50.136	50.2175	50.2653	50.3132	50.3611	50.4089	50.4469	50.4836	50.5202	50.5568	50.5876	50.6173	50.647	50.6766	50.6996	50.7225	50.7454	50.7683	50.7883	50.8053	50.8229	50.8405	50.8581	50.873	50.8854	50.8977	50.91	50.9222	50.9343	50.9447
90	47.9027	48.066	48.2245	48.3766	48.5212	48.6607	48.7967	48.9258	49.0486	49.1672	49.2775	49.3877	49.4952	49.5913	49.6884	49.7855	49.8826	49.9644	50.0461	50.1278	50.2096	50.2576	50.3057	50.3537	50.4018	50.44	50.4768	50.5136	50.5505	50.5815	50.6113	50.6412	50.6711	50.6943	50.7174	50.7405	50.7636	50.7837	50.8009	50.8187	50.8365	50.8543	50.8693	50.8818	50.8943	50.9068	50.919	50.9313	50.9418
91	47.8919	48.0552	48.2138	48.3659	48.5105	48.6501	48.7861	48.9154	49.0383	49.157	49.2674	49.3778	49.4855	49.5818	49.6791	49.7764	49.8737	49.9558	50.0377	50.1197	50.2017	50.2499	50.2981	50.3464	50.3946	50.433	50.47	50.5071	50.5441	50.5753	50.6054	50.6355	50.6655	50.6889	50.7122	50.7355	50.7588	50.7791	50.7965	50.8145	50.8324	50.8504	50.8655	50.8782	50.8909	50.9035	50.9159	50.9284	50.939
92	47.8811	48.0445	48.203	48.3551	48.4998	48.6394	48.7756	48.9049	49.0279	49.1468	49.2574	49.3679	49.4757	49.5723	49.6698	49.7673	49.8649	49.9471	50.0293	50.1115	50.1937	50.2422	50.2906	50.339	50.3875	50.4261	50.4633	50.5005	50.5378	50.5691	50.5994	50.6297	50.66	50.6836	50.7071	50.7305	50.754	50.7745	50.7921	50.8102	50.8284	50.8465	50.8618	50.8747	50.8875	50.9002	50.9128	50.9254	50.9362
93	47.8704	48.0337	48.1922	48.3443	48.4891	48.6288	48.765	48.8945	49.0176	49.1366	49.2473	49.3581	49.466	49.5628	49.6605	49.7583	49.856	49.9385	50.021	50.1034	50.1858	50.2345	50.2831	50.3317	50.3803	50.4191	50.4565	50.494	50.5314	50.563	50.5935	50.624	50.6545	50.6782	50.7019	50.7256	50.7492	50.7699	50.7877	50.806	50.8243	50.8426	50.8581	50.8711	50.8841	50.897	50.9097	50.9224	50.9334
94	47.8596	48.0229	48.1814	48.3336	48.4784	48.6182	48.7544	48.884	49.0072	49.1264	49.2373	49.3482	49.4563	49.5533	49.6512	49.7492	49.8471	49.9299	50.0126	50.0952	50.1779	50.2267	50.2755	50.3243	50.3731	50.4121	50.4498	50.4874	50.525	50.5568	50.5875	50.6182	50.6489	50.6729	50.6968	50.7206	50.7445	50.7654	50.7833	50.8018	50.8203	50.8388	50.8544	50.8675	50.8807	50.8937	50.9066	50.9195	50.9305
95	47.8489	48.0121	48.1707	48.3228	48.4676	48.6075	48.7439	48.8735	48.9969	49.1162	49.2273	49.3383	49.4466	49.5438	49.6419	49.7401	49.8383	49.9213	50.0042	50.0871	50.17	50.219	50.268	50.317	50.366	50.4052	50.443	50.4809	50.5187	50.5507	50.5816	50.6125	50.6434	50.6675	50.6916	50.7156	50.7397	50.7608	50.7789	50.7975	50.8162	50.8349	50.8507	50.864	50.8773	50.8904	50.9035	50.9165	50.9277
96	47.8381	48.0014	48.1599	48.3121	48.4569	48.5969	48.7333	48.8631	48.9866	49.106	49.2172	49.3284	49.4369	49.5343	49.6327	49.731	49.8294	49.9126	49.9958	50.0789	50.1621	50.2113	50.2605	50.3097	50.3588	50.3982	50.4363	50.4743	50.5123	50.5445	50.5756	50.6067	50.6378	50.6622	50.6864	50.7107	50.7349	50.7562	50.7744	50.7933	50.8121	50.831	50.847	50.8604	50.8738	50.8872	50.9004	50.9135	50.9249
97	47.8273	47.9906	48.1491	48.3013	48.4462	48.5862	48.7227	48.8526	48.9762	49.0958	49.2072	49.3185	49.4272	49.5248	49.6234	49.722	49.8205	49.904	49.9874	50.0708	50.1542	50.2036	50.2529	50.3023	50.3517	50.3913	50.4295	50.4677	50.506	50.5384	50.5697	50.601	50.6323	50.6568	50.6813	50.7057	50.7301	50.7516	50.77	50.7891	50.8081	50.8271	50.8433	50.8568	50.8704	50.8839	50.8972	50.9106	50.922
98	47.8166	47.9798	48.1383	48.2906	48.4355	48.5756	48.7122	48.8421	48.9659	49.0856	49.1971	49.3086	49.4175	49.5153	49.6141	49.7129	49.8117	49.8954	49.979	50.0626	50.1463	50.1958	50.2454	50.295	50.3445	50.3843	50.4228	50.4612	50.4996	50.5322	50.5637	50.5952	50.6268	50.6515	50.6761	50.7007	50.7254	50.747	50.7656	50.7848	50.804	50.8232	50.8395	50.8533	50.867	50.8806	50.8941	50.9076	50.9192
99	47.8058	47.969	48.1275	48.2798	48.4248	48.5649	48.7016	48.8317	48.9555	49.0754	49.1871	49.2987	49.4077	49.5058	49.6048	49.7038	49.8028	49.8867	49.9706	50.0545	50.1384	50.1881	50.2379	50.2876	50.3374	50.3774	50.416	50.4546	50.4932	50.526	50.5578	50.5895	50.6212	50.6461	50.671	50.6958	50.7206	50.7424	50.7612	50.7806	50.8	50.8194	50.8358	50.8497	50.8636	50.8774	50.891	50.9046	50.9164
100	47.7951	47.9582	48.1168	48.269	48.4141	48.5543	48.691	48.8212	48.9452	49.0652	49.177	49.2889	49.398	49.4963	49.5955	49.6947	49.7939	49.8781	49.9622	50.0463	50.1305	50.1804	50.2303	50.2803	50.3302	50.3704	50.4092	50.4481	50.4869	50.5199	50.5518	50.5837	50.6157	50.6408	50.6658	50.6908	50.7158	50.7378	50.7568	50.7764	50.7959	50.8155	50.8321	50.8461	50.8602	50.8741	50.8879	50.9017	50.9136
101	47.7843	47.9475	48.106	48.2583	48.4034	48.5436	48.6805	48.8107	48.9349	49.055	49.167	49.279	49.3883	49.4868	49.5862	49.6856	49.7851	49.8695	49.9538	50.0382	50.1225	50.1727	50.2228	50.273	50.3231	50.3635	50.4025	50.4415	50.4805	50.5137	50.5459	50.578	50.6101	50.6354	50.6606	50.6858	50.7111	50.7332	50.7524	50.7721	50.7919	50.8116	50.8284	50.8426	50.8568	50.8709	50.8848	50.8987	50.9107
102	47.7736	47.9367	48.0952	48.2475	48.3927	48.533	48.6699	48.8003	48.9245	49.0448	49.157	49.2691	49.3786	49.4773	49.5769	49.6766	49.7762	49.8609	49.9455	50.03	50.1146	50.165	50.2153	50.2656	50.3159	50.3565	50.3957	50.4349	50.4742	50.5076	50.5399	50.5722	50.6046	50.6301	50.6555	50.6809	50.7063	50.7287	50.748	50.7679	50.7878	50.8077	50.8247	50.839	50.8534	50.8676	50.8817	50.8957	50.9079
103	47.7628	47.9259	48.0844	48.2368	48.382	48.5224	48.6594	48.7898	48.9142	49.0346	49.1469	49.2592	49.3689	49.4678	49.5676	49.6675	49.7673	49.8522	49.9371	50.0219	50.1067	50.1572	50.2078	50.2583	50.3088	50.3496	50.389	50.4284	50.4678	50.5014	50.534	50.5665	50.599	50.6247	50.6503	50.6759	50.7015	50.7241	50.7435	50.7636	50.7838	50.8039	50.821	50.8355	50.8499	50.8643	50.8786	50.8928	50.9051
104	47.752	47.9151	48.0736	48.226	48.3712	48.5117	48.6488	48.7794	48.9038	49.0244	49.1369	49.2493	49.3592	49.4583	49.5583	49.6584	49.7585	49.8436	49.9287	50.0137	50.0988	50.1495	50.2002	50.2509	50.3016	50.3426	50.3822	50.4218	50.4614	50.4953	50.528	50.5608	50.5935	50.6194	50.6452	50.6709	50.6967	50.7195	50.7391	50.7594	50.7797	50.8	50.8173	50.8319	50.8465	50.8611	50.8754	50.8898	50.9023
105	47.7413	47.9043	48.0629	48.2153	48.3605	48.5011	48.6382	48.7689	48.8935	49.0142	49.1268	49.2394	49.3495	49.4488	49.549	49.6493	49.7496	49.835	49.9203	50.0056	50.0909	50.1418	50.1927	50.2436	50.2945	50.3356	50.3755	50.4153	50.4551	50.4891	50.5221	50.555	50.588	50.614	50.64	50.666	50.692	50.7149	50.7347	50.7552	50.7756	50.7961	50.8135	50.8283	50.8431	50.8578	50.8723	50.8869	50.8994
106	47.7305	47.8936	48.0521	48.2045	48.3498	48.4904	48.6277	48.7584	48.8832	49.004	49.1168	49.2296	49.3398	49.4393	49.5398	49.6402	49.7407	49.8264	49.9119	49.9974	50.083	50.1341	50.1852	50.2362	50.2873	50.3287	50.3687	50.4087	50.4487	50.4829	50.5161	50.5493	50.5824	50.6087	50.6348	50.661	50.6872	50.7103	50.7303	50.7509	50.7716	50.7922	50.8098	50.8248	50.8397	50.8545	50.8692	50.8839	50.8966
107	47.7198	47.8828	48.0413	48.1937	48.3391	48.4798	48.6171	48.748	48.8728	48.9938	49.1067	49.2197	49.33	49.4297	49.5305	49.6312	49.7319	49.8177	49.9035	49.9893	50.0751	50.1264	50.1776	50.2289	50.2802	50.3217	50.3619	50.4022	50.4424	50.4768	50.5102	50.5435	50.5769	50.6033	50.6297	50.656	50.6824	50.7057	50.7259	50.7467	50.7675	50.7883	50.8061	50.8212	50.8363	50.8513	50.8661	50.8809	50.8938
108	47.709	47.872	48.0305	48.183	48.3284	48.4691	48.6065	48.7375	48.8625	48.9836	49.0967	49.2098	49.3203	49.4202	49.5212	49.6221	49.723	49.8091	49.8951	49.9811	50.0672	50.1186	50.1701	50.2216	50.273	50.3148	50.3552	50.3956	50.436	50.4706	50.5042	50.5378	50.5713	50.598	50.6245	50.6511	50.6776	50.7011	50.7215	50.7425	50.7635	50.7845	50.8024	50.8176	50.8329	50.848	50.863	50.878	50.8909
109	47.6983	47.8612	48.0198	48.1722	48.3177	48.4585	48.596	48.727	48.8521	48.9734	49.0866	49.1999	49.3106	49.4107	49.5119	49.613	49.7142	49.8005	49.8867	49.973	50.0593	50.1109	50.1626	50.2142	50.2659	50.3078	50.3484	50.389	50.4296	50.4645	50.4982	50.532	50.5658	50.5926	50.6194	50.6461	50.6729	50.6965	50.7171	50.7382	50.7594	50.7806	50.7987	50.8141	50.8295	50.8447	50.8599	50.875	50.8881
110	47.6875	47.8504	48.009	48.1615	48.307	48.4478	48.5854	48.7166	48.8418	48.9632	49.0766	49.19	49.3009	49.4012	49.5026	49.6039	49.7053	49.7919	49.8783	49.9648	50.0513	50.1032	50.155	50.2069	50.2587	50.3009	50.3417	50.3825	50.4233	50.4583	50.4923	50.5263	50.5602	50.5873	50.6142	50.6411	50.6681	50.692	50.7126	50.734	50.7554	50.7767	50.795	50.8105	50.826	50.8415	50.8568	50.872	50.8853
111	47.6767	47.8397	47.9982	48.1507	48.2963	48.4372	48.5748	48.7061	48.8314	48.953	49.0666	49.1801	49.2912	49.3917	49.4933	49.5949	49.6964	49.7832	49.87	49.9567	50.0434	50.0955	50.1475	50.1995	50.2516	50.2939	50.3349	50.3759	50.4169	50.4522	50.4863	50.5205	50.5547	50.5819	50.6091	50.6362	50.6633	50.6874	50.7082	50.7298	50.7513	50.7728	50.7913	50.8069	50.8226	50.8382	50.8536	50.8691	50.8825
112	47.666	47.8289	47.9874	48.14	48.2855	48.4266	48.5643	48.6957	48.8211	48.9428	49.0565	49.1702	49.2815	49.3822	49.484	49.5858	49.6876	49.7746	49.8616	49.9485	50.0355	50.0877	50.14	50.1922	50.2444	50.287	50.3282	50.3694	50.4106	50.446	50.4804	50.5148	50.5492	50.5766	50.6039	50.6312	50.6586	50.6828	50.7038	50.7255	50.7472	50.769	50.7875	50.8034	50.8192	50.8349	50.8505	50.8661	50.8796
113	47.6552	47.8181	47.9766	48.1292	48.2748	48.4159	48.5537	48.6852	48.8108	48.9326	49.0465	49.1604	49.2718	49.3727	49.4747	49.5767	49.6787	49.766	49.8532	49.9404	50.0276	50.08	50.1324	50.1849	50.2373	50.28	50.3214	50.3628	50.4042	50.4399	50.4744	50.509	50.5436	50.5712	50.5987	50.6262	50.6538	50.6782	50.6994	50.7213	50.7432	50.7651	50.7838	50.7998	50.8158	50.8317	50.8474	50.8631	50.8768
114	47.6445	47.8073	47.9659	48.1184	48.2641	48.4053	48.5431	48.6747	48.8004	48.9224	49.0364	49.1505	49.262	49.3632	49.4654	49.5676	49.6698	49.7573	49.8448	49.9322	50.0197	50.0723	50.1249	50.1775	50.2301	50.2731	50.3146	50.3562	50.3978	50.4337	50.4685	50.5033	50.5381	50.5659	50.5936	50.6213	50.649	50.6736	50.695	50.7171	50.7391	50.7612	50.7801	50.7962	50.8124	50.8284	50.8443	50.8602	50.874
115	47.6337	47.7965	47.9551	48.1077	48.2534	48.3946	48.5326	48.6643	48.7901	48.9122	49.0264	49.1406	49.2523	49.3537	49.4561	49.5585	49.661	49.7487	49.8364	49.9241	50.0118	50.0646	50.1174	50.1702	50.223	50.2661	50.3079	50.3497	50.3915	50.4275	50.4625	50.4975	50.5325	50.5605	50.5884	50.6163	50.6442	50.669	50.6906	50.7128	50.7351	50.7573	50.7764	50.7927	50.809	50.8252	50.8412	50.8572	50.8711
116	47.6275	47.7903	47.9488	48.1014	48.2471	48.3883	48.5263	48.658	48.7839	48.906	49.0203	49.1345	49.2463	49.3478	49.4503	49.5528	49.6553	49.7431	49.8309	49.9187	50.0065	50.0593	50.1122	50.1651	50.218	50.2612	50.3031	50.3449	50.3868	50.423	50.4581	50.4932	50.5283	50.5564	50.5844	50.6123	50.6404	50.6652	50.6869	50.7093	50.7316	50.754	50.7731	50.7895	50.8059	50.8221	50.8383	50.8544	50.8684
117	47.6224	47.7851	47.9436	48.0962	48.2419	48.3832	48.5211	48.6529	48.7787	48.9009	49.0152	49.1295	49.2413	49.3428	49.4453	49.5479	49.6504	49.7383	49.8261	49.914	50.0018	50.0547	50.1076	50.1606	50.2135	50.2568	50.2987	50.3407	50.3826	50.4188	50.454	50.4892	50.5243	50.5525	50.5806	50.6086	50.6367	50.6617	50.6834	50.7058	50.7283	50.7507	50.77	50.7864	50.8028	50.8192	50.8354	50.8516	50.8657
118	47.6173	47.78	47.9385	48.091	48.2368	48.378	48.5159	48.6477	48.7736	48.8957	49.0101	49.1244	49.2362	49.3378	49.4403	49.5429	49.6455	49.7335	49.8213	49.9092	49.9971	50.0501	50.1031	50.1561	50.209	50.2524	50.2944	50.3364	50.3784	50.4147	50.4499	50.4852	50.5204	50.5487	50.5768	50.6049	50.6331	50.6581	50.6799	50.7024	50.725	50.7475	50.7668	50.7833	50.7998	50.8163	50.8325	50.8488	50.863
119	47.6122	47.7749	47.9333	48.0859	48.2316	48.3728	48.5108	48.6425	48.7684	48.8906	49.0049	49.1193	49.2312	49.3328	49.4354	49.538	49.6406	49.7286	49.8166	49.9045	49.9925	50.0455	50.0985	50.1515	50.2046	50.248	50.29	50.3321	50.3742	50.4105	50.4458	50.4812	50.5165	50.5448	50.573	50.6012	50.6295	50.6546	50.6765	50.699	50.7216	50.7442	50.7636	50.7802	50.7968	50.8133	50.8297	50.846	50.8603
120	47.607	47.7697	47.9282	48.0807	48.2264	48.3676	48.5056	48.6373	48.7632	48.8855	48.9998	49.1142	49.2261	49.3277	49.4304	49.5331	49.6357	49.7238	49.8118	49.8998	49.9878	50.0409	50.0939	50.147	50.2001	50.2436	50.2857	50.3278	50.3699	50.4064	50.4418	50.4771	50.5125	50.5409	50.5692	50.5975	50.6258	50.651	50.673	50.6956	50.7183	50.741	50.7604	50.7771	50.7938	50.8104	50.8268	50.8432	50.8575
121	47.6019	47.7646	47.923	48.0755	48.2212	48.3624	48.5004	48.6322	48.7581	48.8803	48.9947	49.1091	49.221	49.3227	49.4254	49.5281	49.6308	49.719	49.807	49.8951	49.9831	50.0363	50.0894	50.1425	50.1956	50.2392	50.2813	50.3235	50.3657	50.4022	50.4377	50.4731	50.5086	50.5371	50.5654	50.5938	50.6222	50.6474	50.6695	50.6922	50.715	50.7377	50.7573	50.774	50.7908	50.8074	50.8239	50.8404	50.8548
122	47.5968	47.7595	47.9179	48.0704	48.216	48.3572	48.4952	48.627	48.7529	48.8752	48.9896	49.104	49.216	49.3177	49.4204	49.5232	49.6259	49.7141	49.8022	49.8903	49.9785	50.0316	50.0848	50.138	50.1912	50.2348	50.277	50.3192	50.3615	50.3981	50.4336	50.4691	50.5046	50.5332	50.5616	50.5901	50.6185	50.6439	50.666	50.6888	50.7116	50.7345	50.7541	50.7709	50.7877	50.8045	50.8211	50.8376	50.8521
123	47.5917	47.7543	47.9127	48.0652	48.2109	48.3521	48.49	48.6218	48.7478	48.87	48.9845	49.0989	49.2109	49.3127	49.4155	49.5183	49.6211	49.7093	49.7975	49.8856	49.9738	50.027	50.0802	50.1335	50.1867	50.2303	50.2727	50.315	50.3573	50.3939	50.4295	50.4651	50.5007	50.5293	50.5578	50.5863	50.6149	50.6403	50.6625	50.6854	50.7083	50.7312	50.7509	50.7678	50.7847	50.8015	50.8182	50.8349	50.8494
124	47.5866	47.7492	47.9076	48.06	48.2057	48.3469	48.4848	48.6166	48.7426	48.8649	48.9794	49.0938	49.2058	49.3077	49.4105	49.5133	49.6162	49.7045	49.7927	49.8809	49.9691	50.0224	50.0757	50.129	50.1822	50.2259	50.2683	50.3107	50.3531	50.3898	50.4254	50.4611	50.4968	50.5255	50.554	50.5826	50.6113	50.6368	50.659	50.682	50.705	50.728	50.7478	50.7647	50.7817	50.7986	50.8153	50.8321	50.8467
125	47.5815	47.7441	47.9024	48.0548	48.2005	48.3417	48.4797	48.6115	48.7374	48.8597	48.9742	49.0887	49.2008	49.3026	49.4055	49.5084	49.6113	49.6996	49.7879	49.8762	49.9645	50.0178	50.0711	50.1244	50.1778	50.2215	50.264	50.3064	50.3488	50.3856	50.4214	50.4571	50.4928	50.5216	50.5503	50.5789	50.6076	50.6332	50.6555	50.6786	50.7017	50.7247	50.7446	50.7616	50.7787	50.7956	50.8125	50.8293	50.844
126	47.5764	47.7389	47.8972	48.0497	48.1953	48.3365	48.4745	48.6063	48.7323	48.8546	48.9691	49.0836	49.1957	49.2976	49.4005	49.5035	49.6064	49.6948	49.7831	49.8715	49.9598	50.0132	50.0665	50.1199	50.1733	50.2171	50.2596	50.3021	50.3446	50.3815	50.4173	50.4531	50.4889	50.5177	50.5465	50.5752	50.604	50.6296	50.6521	50.6752	50.6983	50.7215	50.7414	50.7585	50.7757	50.7927	50.8096	50.8265	50.8412
127	47.5713	47.7338	47.8921	48.0445	48.1901	48.3313	48.4693	48.6011	48.7271	48.8495	48.964	49.0785	49.1907	49.2926	49.3956	49.4985	49.6015	49.69	49.7783	49.8667	49.9551	50.0085	50.062	50.1154	50.1688	50.2127	50.2553	50.2978	50.3404	50.3773	50.4132	50.4491	50.485	50.5139	50.5427	50.5715	50.6004	50.6261	50.6486	50.6718	50.695	50.7182	50.7382	50.7554	50.7726	50.7897	50.8067	50.8237	50.8385
128	47.5662	47.7287	47.8869	48.0393	48.185	48.3261	48.4641	48.5959	48.722	48.8443	48.9589	49.0735	49.1856	49.2876	49.3906	49.4936	49.5966	49.6851	49.7736	49.862	49.9505	50.0039	50.0574	50.1109	50.1644	50.2083	50.2509	50.2936	50.3362	50.3732	50.4091	50.4451	50.481	50.51	50.5389	50.5678	50.5967	50.6225	50.6451	50.6684	50.6917	50.715	50.7351	50.7523	50.7696	50.7868	50.8039	50.8209	50.8358
129	47.5611	47.7235	47.8818	48.0342	48.1798	48.321	48.4589	48.5908	48.7168	48.8392	48.9538	49.0684	49.1805	49.2826	49.3856	49.4887	49.5917	49.6803	49.7688	49.8573	49.9458	49.9993	50.0528	50.1064	50.1599	50.2039	50.2466	50.2893	50.3319	50.369	50.405	50.4411	50.4771	50.5062	50.5351	50.564	50.5931	50.6189	50.6416	50.665	50.6884	50.7117	50.7319	50.7492	50.7666	50.7839	50.801	50.8181	50.8331
130	47.556	47.7184	47.8766	48.029	48.1746	48.3158	48.4538	48.5856	48.7116	48.834	48.9487	49.0633	49.1755	49.2776	49.3806	49.4837	49.5868	49.6755	49.764	49.8526	49.9411	49.9947	50.0483	50.1019	50.1554	50.1995	50.2422	50.285	50.3277	50.3649	50.401	50.4371	50.4731	50.5023	50.5313	50.5603	50.5894	50.6154	50.6381	50.6616	50.685	50.7085	50.7287	50.7462	50.7636	50.7809	50.7981	50.8153	50.8304
131	47.5509	47.7133	47.8715	48.0238	48.1694	48.3106	48.4486	48.5804	48.7065	48.8289	48.9435	49.0582	49.1704	49.2725	49.3757	49.4788	49.5819	49.6706	49.7592	49.8478	49.9364	49.9901	50.0437	50.0973	50.151	50.1951	50.2379	50.2807	50.3235	50.3607	50.3969	50.433	50.4692	50.4984	50.5275	50.5566	50.5858	50.6118	50.6346	50.6582	50.6817	50.7052	50.7256	50.7431	50.7606	50.778	50.7953	50.8125	50.8277
132	47.5458	47.7081	47.8663	48.0186	48.1642	48.3054	48.4434	48.5752	48.7013	48.8237	48.9384	49.0531	49.1654	49.2675	49.3707	49.4739	49.5771	49.6658	49.7545	49.8431	49.9318	49.9855	50.0391	50.0928	50.1465	50.1907	50.2336	50.2764	50.3193	50.3566	50.3928	50.429	50.4653	50.4946	50.5237	50.5529	50.5822	50.6083	50.6312	50.6548	50.6784	50.702	50.7224	50.74	50.7575	50.775	50.7924	50.8097	50.8249
133	47.5407	47.703	47.8612	48.0135	48.1591	48.3002	48.4382	48.5701	48.6961	48.8186	48.9333	49.048	49.1603	49.2625	49.3657	49.4689	49.5722	49.661	49.7497	49.8384	49.9271	49.9808	50.0346	50.0883	50.142	50.1863	50.2292	50.2721	50.3151	50.3524	50.3887	50.425	50.4613	50.4907	50.5199	50.5492	50.5785	50.6047	50.6277	50.6514	50.675	50.6987	50.7192	50.7369	50.7545	50.7721	50.7895	50.807	50.8222
134	47.5356	47.6979	47.856	48.0083	48.1539	48.295	48.433	48.5649	48.691	48.8135	48.9282	49.0429	49.1552	49.2575	49.3607	49.464	49.5673	49.6561	49.7449	49.8337	49.9224	49.9762	50.03	50.0838	50.1376	50.1819	50.2249	50.2679	50.3108	50.3482	50.3846	50.421	50.4574	50.4868	50.5162	50.5455	50.5749	50.6011	50.6242	50.648	50.6717	50.6955	50.716	50.7338	50.7515	50.7691	50.7866	50.8042	50.8195
135	47.5305	47.6927	47.8508	48.0031	48.1487	48.2899	48.4278	48.5597	48.6858	48.8083	48.9231	49.0378	49.1502	49.2525	49.3558	49.4591	49.5624	49.6513	49.7401	49.8289	49.9178	49.9716	50.0254	50.0793	50.1331	50.1775	50.2205	50.2636	50.3066	50.3441	50.3805	50.417	50.4535	50.483	50.5124	50.5418	50.5712	50.5976	50.6207	50.6445	50.6684	50.6922	50.7129	50.7307	50.7485	50.7662	50.7838	50.8014	50.8168
136	47.5254	47.6876	47.8457	47.998	48.1435	48.2847	48.4227	48.5545	48.6807	48.8032	48.918	49.0327	49.1451	49.2474	49.3508	49.4542	49.5575	49.6465	49.7353	49.8242	49.9131	49.967	50.0209	50.0748	50.1287	50.1731	50.2162	50.2593	50.3024	50.3399	50.3765	50.413	50.4495	50.4791	50.5086	50.538	50.5676	50.594	50.6172	50.6411	50.6651	50.689	50.7097	50.7276	50.7455	50.7632	50.7809	50.7986	50.8141
137	47.5203	47.6825	47.8405	47.9928	48.1383	48.2795	48.4175	48.5494	48.6755	48.798	48.9128	49.0276	49.1401	49.2424	49.3458	49.4492	49.5526	49.6416	49.7306	49.8195	49.9084	49.9624	50.0163	50.0702	50.1242	50.1687	50.2118	50.255	50.2982	50.3358	50.3724	50.409	50.4456	50.4752	50.5048	50.5343	50.564	50.5905	50.6137	50.6377	50.6617	50.6857	50.7065	50.7245	50.7424	50.7603	50.778	50.7958	50.8114
138	47.5152	47.6773	47.8354	47.9876	48.1332	48.2743	48.4123	48.5442	48.6703	48.7929	48.9077	49.0226	49.135	49.2374	49.3408	49.4443	49.5477	49.6368	49.7258	49.8148	49.9038	49.9578	50.0117	50.0657	50.1197	50.1643	50.2075	50.2507	50.2939	50.3316	50.3683	50.405	50.4416	50.4714	50.501	50.5306	50.5603	50.5869	50.6102	50.6343	50.6584	50.6825	50.7034	50.7214	50.7394	50.7574	50.7752	50.793	50.8086
139	47.51	47.6722	47.8302	47.9824	48.128	48.2691	48.4071	48.539	48.6652	48.7878	48.9026	49.0175	49.1299	49.2324	49.3359	49.4394	49.5428	49.632	49.721	49.8101	49.8991	49.9531	50.0072	50.0612	50.1153	50.1599	50.2031	50.2464	50.2897	50.3275	50.3642	50.401	50.4377	50.4675	50.4972	50.5269	50.5567	50.5833	50.6068	50.6309	50.6551	50.6793	50.7002	50.7183	50.7364	50.7544	50.7723	50.7902	50.8059
140	47.5049	47.6671	47.8251	47.9773	48.1228	48.2639	48.4019	48.5338	48.66	48.7826	48.8975	49.0124	49.1249	49.2274	49.3309	49.4344	49.538	49.6271	49.7162	49.8053	49.8944	49.9485	50.0026	50.0567	50.1108	50.1555	50.1988	50.2422	50.2855	50.3233	50.3601	50.397	50.4338	50.4637	50.4934	50.5232	50.5531	50.5798	50.6033	50.6275	50.6518	50.676	50.697	50.7152	50.7334	50.7515	50.7694	50.7874	50.8032
141	47.4998	47.6619	47.8199	47.9721	48.1176	48.2588	48.3967	48.5287	48.6549	48.7775	48.8924	49.0073	49.1198	49.2224	49.3259	49.4295	49.5331	49.6223	49.7114	49.8006	49.8898	49.9439	49.998	50.0522	50.1063	50.151	50.1945	50.2379	50.2813	50.3192	50.3561	50.3929	50.4298	50.4598	50.4896	50.5195	50.5494	50.5762	50.5998	50.6241	50.6484	50.6728	50.6938	50.7121	50.7303	50.7485	50.7666	50.7846	50.8005
142	47.4947	47.6568	47.8148	47.9669	48.1124	48.2536	48.3916	48.5235	48.6497	48.7723	48.8873	49.0022	49.1147	49.2173	49.3209	49.4246	49.5282	49.6175	49.7067	49.7959	49.8851	49.9393	49.9935	50.0477	50.1019	50.1466	50.1901	50.2336	50.2771	50.315	50.352	50.3889	50.4259	50.4559	50.4858	50.5158	50.5458	50.5726	50.5963	50.6207	50.6451	50.6695	50.6907	50.709	50.7273	50.7456	50.7637	50.7818	50.7978
143	47.4896	47.6517	47.8096	47.9618	48.1072	48.2484	48.3864	48.5183	48.6445	48.7672	48.8821	48.9971	49.1097	49.2123	49.316	49.4196	49.5233	49.6126	49.7019	49.7912	49.8804	49.9347	49.9889	50.0432	50.0974	50.1422	50.1858	50.2293	50.2728	50.3109	50.3479	50.3849	50.422	50.4521	50.4821	50.512	50.5421	50.5691	50.5928	50.6173	50.6418	50.6663	50.6875	50.7059	50.7243	50.7426	50.7608	50.779	50.7951
144	47.4845	47.6465	47.8044	47.9566	48.1021	48.2432	48.3812	48.5131	48.6394	48.762	48.877	48.992	49.1046	49.2073	49.311	49.4147	49.5184	49.6078	49.6971	49.7864	49.8758	49.9301	49.9843	50.0386	50.0929	50.1378	50.1814	50.225	50.2686	50.3067	50.3438	50.3809	50.418	50.4482	50.4783	50.5083	50.5385	50.5655	50.5893	50.6139	50.6385	50.663	50.6843	50.7028	50.7213	50.7397	50.758	50.7763	50.7923
145	47.4794	47.6414	47.7993	47.9514	48.0969	48.238	48.376	48.508	48.6342	48.7569	48.8719	48.9869	49.0996	49.2023	49.306	49.4098	49.5135	49.603	49.6923	49.7817	49.8711	49.9254	49.9798	50.0341	50.0885	50.1334	50.1771	50.2207	50.2644	50.3026	50.3397	50.3769	50.4141	50.4443	50.4745	50.5046	50.5349	50.562	50.5859	50.6105	50.6351	50.6598	50.6812	50.6997	50.7183	50.7367	50.7551	50.7735	50.7896
146	47.4743	47.6363	47.7941	47.9462	48.0917	48.2328	48.3708	48.5028	48.6291	48.7518	48.8668	48.9818	49.0945	49.1973	49.3011	49.4048	49.5086	49.5981	49.6876	49.777	49.8664	49.9208	49.9752	50.0296	50.084	50.129	50.1727	50.2165	50.2602	50.2984	50.3357	50.3729	50.4101	50.4405	50.4707	50.5009	50.5312	50.5584	50.5824	50.6071	50.6318	50.6565	50.678	50.6966	50.7152	50.7338	50.7522	50.7707	50.7869
147	47.4692	47.6311	47.789	47.9411	48.0865	48.2277	48.3657	48.4976	48.6239	48.7466	48.8617	48.9767	49.0894	49.1922	49.2961	49.3999	49.5037	49.5933	49.6828	49.7723	49.8618	49.9162	49.9706	50.0251	50.0795	50.1246	50.1684	50.2122	50.256	50.2943	50.3316	50.3689	50.4062	50.4366	50.4669	50.4972	50.5276	50.5548	50.5789	50.6037	50.6285	50.6533	50.6748	50.6935	50.7122	50.7309	50.7494	50.7679	50.7842
148	47.4641	47.626	47.7838	47.9359	48.0813	48.2225	48.3605	48.4924	48.6187	48.7415	48.8566	48.9716	49.0844	49.1872	49.2911	49.395	49.4988	49.5885	49.678	49.7675	49.8571	49.9116	49.9661	50.0206	50.0751	50.1202	50.164	50.2079	50.2517	50.2901	50.3275	50.3649	50.4023	50.4328	50.4631	50.4935	50.524	50.5513	50.5754	50.6003	50.6251	50.65	50.6716	50.6904	50.7092	50.7279	50.7465	50.7651	50.7815
149	47.459	47.6209	47.7787	47.9307	48.0762	48.2173	48.3553	48.4873	48.6136	48.7363	48.8514	48.9666	49.0793	49.1822	49.2861	49.39	49.494	49.5836	49.6732	49.7628	49.8524	49.907	49.9615	50.0161	50.0706	50.1158	50.1597	50.2036	50.2475	50.286	50.3234	50.3609	50.3983	50.4289	50.4593	50.4898	50.5203	50.5477	50.5719	50.5969	50.6218	50.6468	50.6685	50.6873	50.7062	50.725	50.7436	50.7623	50.7788
150	47.4539	47.6157	47.7735	47.9256	48.071	48.2121	48.3501	48.4821	48.6084	48.7312	48.8463	48.9615	49.0743	49.1772	49.2812	49.3851	49.4891	49.5788	49.6684	49.7581	49.8477	49.9023	49.9569	50.0115	50.0661	50.1114	50.1554	50.1993	50.2433	50.2818	50.3193	50.3569	50.3944	50.425	50.4555	50.486	50.5167	50.5442	50.5684	50.5935	50.6185	50.6435	50.6653	50.6842	50.7032	50.722	50.7408	50.7595	50.776
151	47.4488	47.6106	47.7684	47.9204	48.0658	48.2069	48.3449	48.4769	48.6033	48.726	48.8412	48.9564	49.0692	49.1722	49.2762	49.3802	49.4842	49.574	49.6637	49.7534	49.8431	49.8977	49.9524	50.007	50.0617	50.107	50.151	50.195	50.2391	50.2777	50.3153	50.3529	50.3905	50.4212	50.4517	50.4823	50.513	50.5406	50.5649	50.5901	50.6152	50.6403	50.6621	50.6811	50.7001	50.7191	50.7379	50.7567	50.7733
152	47.4437	47.6055	47.7632	47.9152	48.0606	48.2017	48.3397	48.4717	48.5981	48.7209	48.8361	48.9513	49.0641	49.1672	49.2712	49.3752	49.4793	49.5691	49.6589	49.7486	49.8384	49.8931	49.9478	50.0025	50.0572	50.1026	50.1467	50.1908	50.2348	50.2735	50.3112	50.3488	50.3865	50.4173	50.448	50.4786	50.5094	50.537	50.5615	50.5866	50.6118	50.637	50.659	50.678	50.6971	50.7161	50.735	50.7539	50.7706
153	47.4386	47.6003	47.758	47.91	48.0554	48.1966	48.3346	48.4666	48.5929	48.7158	48.831	48.9462	49.0591	49.1621	49.2662	49.3703	49.4744	49.5643	49.6541	49.7439	49.8337	49.8885	49.9432	49.998	50.0527	50.0982	50.1423	50.1865	50.2306	50.2694	50.3071	50.3448	50.3826	50.4134	50.4442	50.4749	50.5058	50.5335	50.558	50.5832	50.6085	50.6338	50.6558	50.6749	50.6941	50.7132	50.7322	50.7511	50.7679
154	47.4335	47.5952	47.7529	47.9049	48.0503	48.1914	48.3294	48.4614	48.5878	48.7106	48.8259	48.9411	49.054	49.1571	49.2613	49.3654	49.4695	49.5595	49.6493	49.7392	49.8291	49.8839	49.9387	49.9935	50.0483	50.0938	50.138	50.1822	50.2264	50.2652	50.303	50.3408	50.3786	50.4096	50.4404	50.4712	50.5021	50.5299	50.5545	50.5798	50.6052	50.6305	50.6526	50.6718	50.6911	50.7102	50.7293	50.7483	50.7652
155	47.4284	47.5901	47.7477	47.8997	48.0451	48.1862	48.3242	48.4562	48.5826	48.7055	48.8207	48.936	49.049	49.1521	49.2563	49.3605	49.4646	49.5546	49.6446	49.7345	49.8244	49.8793	49.9341	49.989	50.0438	50.0894	50.1336	50.1779	50.2222	50.2611	50.2989	50.3368	50.3747	50.4057	50.4366	50.4675	50.4985	50.5264	50.551	50.5764	50.6019	50.6273	50.6495	50.6688	50.6881	50.7073	50.7264	50.7456	50.7625
156	47.4233	47.5849	47.7426	47.8945	48.0399	48.181	48.319	48.451	48.5774	48.7003	48.8156	48.9309	49.0439	49.1471	49.2513	49.3555	49.4597	49.5498	49.6398	49.7298	49.8197	49.8746	49.9295	49.9844	50.0393	50.085	50.1293	50.1736	50.218	50.2569	50.2949	50.3328	50.3708	50.4018	50.4328	50.4638	50.4948	50.5228	50.5475	50.573	50.5985	50.624	50.6463	50.6657	50.685	50.7043	50.7236	50.7428	50.7597
157	47.4182	47.5798	47.7374	47.8894	48.0347	48.1758	48.3138	48.4459	48.5723	48.6952	48.8105	48.9258	49.0388	49.1421	49.2463	49.3506	49.4549	49.545	49.635	49.725	49.8151	49.87	49.925	49.9799	50.0349	50.0806	50.1249	50.1693	50.2137	50.2527	50.2908	50.3288	50.3668	50.398	50.429	50.46	50.4912	50.5192	50.544	50.5696	50.5952	50.6208	50.6431	50.6626	50.682	50.7014	50.7207	50.74	50.757
158	47.413	47.5747	47.7323	47.8842	48.0295	48.1706	48.3086	48.4407	48.5671	48.6901	48.8054	48.9207	49.0338	49.137	49.2414	49.3457	49.45	49.5401	49.6302	49.7203	49.8104	49.8654	49.9204	49.9754	50.0304	50.0762	50.1206	50.1651	50.2095	50.2486	50.2867	50.3248	50.3629	50.3941	50.4252	50.4563	50.4876	50.5157	50.5406	50.5662	50.5919	50.6175	50.6399	50.6595	50.679	50.6985	50.7178	50.7372	50.7543
159	47.4079	47.5695	47.7271	47.879	48.0244	48.1655	48.3035	48.4355	48.562	48.6849	48.8003	48.9157	49.0287	49.132	49.2364	49.3407	49.4451	49.5353	49.6254	49.7156	49.8057	49.8608	49.9158	49.9709	50.0259	50.0717	50.1163	50.1608	50.2053	50.2444	50.2826	50.3208	50.359	50.3903	50.4214	50.4526	50.4839	50.5121	50.5371	50.5628	50.5886	50.6143	50.6368	50.6564	50.676	50.6955	50.715	50.7344	50.7516
160	47.4028	47.5644	47.722	47.8738	48.0192	48.1603	48.2983	48.4303	48.5568	48.6798	48.7952	48.9106	49.0236	49.127	49.2314	49.3358	49.4402	49.5305	49.6207	49.7109	49.8011	49.8562	49.9113	49.9664	50.0215	50.0673	50.1119	50.1565	50.2011	50.2403	50.2785	50.3168	50.355	50.3864	50.4176	50.4489	50.4803	50.5085	50.5336	50.5594	50.5852	50.611	50.6336	50.6533	50.673	50.6926	50.7121	50.7316	50.7489
161	47.3977	47.5593	47.7168	47.8687	48.014	48.1551	48.2931	48.4252	48.5516	48.6746	48.79	48.9055	49.0186	49.122	49.2264	49.3309	49.4353	49.5256	49.6159	49.7061	49.7964	49.8516	49.9067	49.9619	50.017	50.0629	50.1076	50.1522	50.1968	50.2361	50.2745	50.3128	50.3511	50.3825	50.4139	50.4452	50.4767	50.505	50.5301	50.556	50.5819	50.6078	50.6304	50.6502	50.6699	50.6896	50.7092	50.7288	50.7462
162	47.3926	47.5541	47.7116	47.8635	48.0088	48.1499	48.2879	48.42	48.5465	48.6695	48.7849	48.9004	49.0135	49.117	49.2215	49.3259	49.4304	49.5208	49.6111	49.7014	49.7917	49.8469	49.9021	49.9573	50.0126	50.0585	50.1032	50.1479	50.1926	50.232	50.2704	50.3088	50.3471	50.3787	50.4101	50.4415	50.473	50.5014	50.5266	50.5526	50.5786	50.6045	50.6273	50.6471	50.6669	50.6867	50.7064	50.726	50.7435
163	47.3875	47.549	47.7065	47.8583	48.0036	48.1447	48.2827	48.4148	48.5413	48.6643	48.7798	48.8953	49.0085	49.112	49.2165	49.321	49.4255	49.516	49.6063	49.6967	49.7871	49.8423	49.8976	49.9528	50.0081	50.0541	50.0989	50.1436	50.1884	50.2278	50.2663	50.3047	50.3432	50.3748	50.4063	50.4378	50.4694	50.4979	50.5231	50.5492	50.5752	50.6013	50.6241	50.644	50.6639	50.6837	50.7035	50.7232	50.7407
164	47.3824	47.5439	47.7013	47.8532	47.9985	48.1395	48.2775	48.4096	48.5362	48.6592	48.7747	48.8902	49.0034	49.1069	49.2115	49.3161	49.4206	49.5111	49.6015	49.692	49.7824	49.8377	49.893	49.9483	50.0036	50.0497	50.0945	50.1394	50.1842	50.2237	50.2622	50.3007	50.3393	50.3709	50.4025	50.434	50.4657	50.4943	50.5196	50.5458	50.5719	50.5981	50.6209	50.6409	50.6609	50.6808	50.7006	50.7204	50.738
165	47.3773	47.5387	47.6962	47.848	47.9933	48.1344	48.2724	48.4045	48.531	48.6541	48.7696	48.8851	48.9983	49.1019	49.2065	49.3111	49.4157	49.5063	49.5968	49.6872	49.7777	49.8331	49.8884	49.9438	49.9992	50.0453	50.0902	50.1351	50.18	50.2195	50.2581	50.2967	50.3353	50.3671	50.3987	50.4303	50.4621	50.4907	50.5162	50.5424	50.5686	50.5948	50.6177	50.6378	50.6578	50.6778	50.6977	50.7177	50.7353
166	47.3722	47.5336	47.691	47.8428	47.9881	48.1292	48.2672	48.3993	48.5258	48.6489	48.7645	48.88	48.9933	49.0969	49.2016	49.3062	49.4109	49.5015	49.592	49.6825	49.7731	49.8285	49.8839	49.9393	49.9947	50.0409	50.0859	50.1308	50.1757	50.2154	50.254	50.2927	50.3314	50.3632	50.3949	50.4266	50.4585	50.4872	50.5127	50.539	50.5653	50.5916	50.6146	50.6347	50.6548	50.6749	50.6949	50.7149	50.7326
167	47.3671	47.5285	47.6859	47.8376	47.9829	48.124	48.262	48.3941	48.5207	48.6438	48.7594	48.8749	48.9882	49.0919	49.1966	49.3013	49.406	49.4966	49.5872	49.6778	49.7684	49.8238	49.8793	49.9348	49.9902	50.0365	50.0815	50.1265	50.1715	50.2112	50.25	50.2887	50.3274	50.3593	50.3911	50.4229	50.4548	50.4836	50.5092	50.5356	50.5619	50.5883	50.6114	50.6316	50.6518	50.672	50.692	50.7121	50.7299
168	47.362	47.5233	47.6807	47.8325	47.9777	48.1188	48.2568	48.3889	48.5155	48.6386	48.7542	48.8698	48.9832	49.0869	49.1916	49.2963	49.4011	49.4918	49.5824	49.6731	49.7637	49.8192	49.8747	49.9302	49.9858	50.0321	50.0772	50.1222	50.1673	50.2071	50.2459	50.2847	50.3235	50.3555	50.3873	50.4192	50.4512	50.4801	50.5057	50.5322	50.5586	50.5851	50.6082	50.6285	50.6488	50.669	50.6891	50.7093	50.7272
169	47.3569	47.5182	47.6756	47.8273	47.9726	48.1136	48.2516	48.3838	48.5104	48.6335	48.7491	48.8647	48.9781	49.0818	49.1866	49.2914	49.3962	49.487	49.5777	49.6684	49.7591	49.8146	49.8702	49.9257	49.9813	50.0277	50.0728	50.1179	50.1631	50.2029	50.2418	50.2807	50.3196	50.3516	50.3835	50.4155	50.4475	50.4765	50.5022	50.5288	50.5553	50.5818	50.6051	50.6254	50.6458	50.6661	50.6863	50.7065	50.7244
170	47.3518	47.5131	47.6704	47.8221	47.9674	48.1084	48.2465	48.3786	48.5052	48.6283	48.744	48.8597	48.973	49.0768	49.1817	49.2865	49.3913	49.4821	49.5729	49.6636	49.7544	49.81	49.8656	49.9212	49.9768	50.0233	50.0685	50.1137	50.1588	50.1988	50.2377	50.2767	50.3156	50.3478	50.3798	50.4118	50.4439	50.4729	50.4987	50.5253	50.552	50.5786	50.6019	50.6223	50.6427	50.6631	50.6834	50.7037	50.7217
171	47.3467	47.5079	47.6652	47.8169	47.9622	48.1033	48.2413	48.3734	48.5	48.6232	48.7389	48.8546	48.968	49.0718	49.1767	49.2815	49.3864	49.4773	49.5681	49.6589	49.7497	49.8054	49.861	49.9167	49.9724	50.0189	50.0641	50.1094	50.1546	50.1946	50.2336	50.2727	50.3117	50.3439	50.376	50.408	50.4403	50.4694	50.4953	50.5219	50.5486	50.5753	50.5987	50.6192	50.6397	50.6602	50.6805	50.7009	50.719
172	47.3416	47.5028	47.6601	47.8118	47.957	48.0981	48.2361	48.3682	48.4949	48.6181	48.7338	48.8495	48.9629	49.0668	49.1717	49.2766	49.3815	49.4725	49.5633	49.6542	49.745	49.8008	49.8565	49.9122	49.9679	50.0145	50.0598	50.1051	50.1504	50.1905	50.2296	50.2687	50.3078	50.34	50.3722	50.4043	50.4366	50.4658	50.4918	50.5185	50.5453	50.5721	50.5955	50.6161	50.6367	50.6572	50.6777	50.6981	50.7163
173	47.3365	47.4977	47.6549	47.8066	47.9518	48.0929	48.2309	48.3631	48.4897	48.6129	48.7287	48.8444	48.9579	49.0618	49.1667	49.2717	49.3766	49.4676	49.5585	49.6495	49.7404	49.7961	49.8519	49.9077	49.9634	50.0101	50.0554	50.1008	50.1462	50.1863	50.2255	50.2647	50.3038	50.3362	50.3684	50.4006	50.433	50.4622	50.4883	50.5151	50.542	50.5688	50.5924	50.613	50.6337	50.6543	50.6748	50.6953	50.7136
174	47.3314	47.4925	47.6498	47.8014	47.9466	48.0877	48.2257	48.3579	48.4845	48.6078	48.7235	48.8393	48.9528	49.0568	49.1618	49.2668	49.3718	49.4628	49.5538	49.6447	49.7357	49.7915	49.8473	49.9032	49.959	50.0057	50.0511	50.0965	50.142	50.1822	50.2214	50.2606	50.2999	50.3323	50.3646	50.3969	50.4294	50.4587	50.4848	50.5117	50.5386	50.5656	50.5892	50.6099	50.6307	50.6513	50.6719	50.6925	50.7109
175	47.3263	47.4874	47.6446	47.7963	47.9415	48.0825	48.2205	48.3527	48.4794	48.6026	48.7184	48.8342	48.9477	49.0517	49.1568	49.2618	49.3669	49.458	49.549	49.64	49.731	49.7869	49.8428	49.8986	49.9545	50.0013	50.0468	50.0922	50.1377	50.178	50.2173	50.2566	50.2959	50.3284	50.3608	50.3932	50.4257	50.4551	50.4813	50.5083	50.5353	50.5623	50.586	50.6068	50.6276	50.6484	50.6691	50.6897	50.7081
176	47.3212	47.4823	47.6395	47.7911	47.9363	48.0773	48.2154	48.3475	48.4742	48.5975	48.7133	48.8291	48.9427	49.0467	49.1518	49.2569	49.362	49.4531	49.5442	49.6353	49.7264	49.7823	49.8382	49.8941	49.95	49.9969	50.0424	50.088	50.1335	50.1739	50.2132	50.2526	50.292	50.3246	50.357	50.3895	50.4221	50.4516	50.4778	50.5049	50.532	50.5591	50.5829	50.6037	50.6246	50.6455	50.6662	50.687	50.7054
177	47.316	47.4771	47.6343	47.7859	47.9311	48.0722	48.2102	48.3424	48.4691	48.5924	48.7082	48.824	48.9376	49.0417	49.1468	49.252	49.3571	49.4483	49.5394	49.6306	49.7217	49.7777	49.8336	49.8896	49.9456	49.9924	50.0381	50.0837	50.1293	50.1697	50.2092	50.2486	50.2881	50.3207	50.3532	50.3858	50.4184	50.448	50.4744	50.5015	50.5287	50.5558	50.5797	50.6006	50.6216	50.6425	50.6633	50.6842	50.7027
178	47.3109	47.472	47.6292	47.7807	47.9259	48.067	48.205	48.3372	48.4639	48.5872	48.7031	48.8189	48.9326	49.0367	49.1419	49.247	49.3522	49.4435	49.5346	49.6258	49.717	49.7731	49.8291	49.8851	49.9411	49.988	50.0337	50.0794	50.1251	50.1656	50.2051	50.2446	50.2841	50.3169	50.3494	50.382	50.4148	50.4444	50.4709	50.4981	50.5253	50.5526	50.5765	50.5975	50.6186	50.6396	50.6605	50.6814	50.7
179	47.3058	47.4669	47.624	47.7756	47.9207	48.0618	48.1998	48.332	48.4587	48.5821	48.698	48.8138	48.9275	49.0317	49.1369	49.2421	49.3473	49.4386	49.5299	49.6211	49.7124	49.7684	49.8245	49.8806	49.9366	49.9836	50.0294	50.0751	50.1209	50.1614	50.201	50.2406	50.2802	50.313	50.3457	50.3783	50.4112	50.4409	50.4674	50.4947	50.522	50.5493	50.5733	50.5945	50.6156	50.6366	50.6576	50.6786	50.6973
180	47.3007	47.4617	47.6188	47.7704	47.9156	48.0566	48.1946	48.3268	48.4536	48.5769	48.6928	48.8088	48.9224	49.0266	49.1319	49.2372	49.3424	49.4338	49.5251	49.6164	49.7077	49.7638	49.8199	49.8761	49.9322	49.9792	50.025	50.0708	50.1166	50.1572	50.1969	50.2366	50.2763	50.3091	50.3419	50.3746	50.4075	50.4373	50.4639	50.4913	50.5187	50.5461	50.5702	50.5914	50.6125	50.6337	50.6547	50.6758	50.6946
181	47.2956	47.4566	47.6137	47.7652	47.9104	48.0514	48.1894	48.3217	48.4484	48.5718	48.6877	48.8037	48.9174	49.0216	49.1269	49.2322	49.3375	49.429	49.5203	49.6117	49.703	49.7592	49.8154	49.8715	49.9277	49.9748	50.0207	50.0665	50.1124	50.1531	50.1928	50.2326	50.2723	50.3053	50.3381	50.3709	50.4039	50.4338	50.4604	50.4879	50.5154	50.5428	50.567	50.5883	50.6095	50.6307	50.6519	50.673	50.6918
182	47.2905	47.4515	47.6085	47.7601	47.9052	48.0462	48.1843	48.3165	48.4433	48.5666	48.6826	48.7986	48.9123	49.0166	49.122	49.2273	49.3326	49.4241	49.5155	49.6069	49.6984	49.7546	49.8108	49.867	49.9232	49.9704	50.0163	50.0623	50.1082	50.1489	50.1888	50.2286	50.2684	50.3014	50.3343	50.3672	50.4003	50.4302	50.4569	50.4845	50.512	50.5396	50.5638	50.5852	50.6065	50.6278	50.649	50.6702	50.6891
183	47.2854	47.4463	47.6034	47.7549	47.9	48.0411	48.1791	48.3113	48.4381	48.5615	48.6775	48.7935	48.9072	49.0116	49.117	49.2224	49.3278	49.4193	49.5108	49.6022	49.6937	49.75	49.8062	49.8625	49.9188	49.966	50.012	50.058	50.104	50.1448	50.1847	50.2246	50.2644	50.2975	50.3305	50.3635	50.3966	50.4266	50.4534	50.4811	50.5087	50.5363	50.5607	50.5821	50.6035	50.6248	50.6461	50.6674	50.6864
184	47.2803	47.4412	47.5982	47.7497	47.8948	48.0359	48.1739	48.3061	48.4329	48.5564	48.6724	48.7884	48.9022	49.0066	49.112	49.2174	49.3229	49.4145	49.506	49.5975	49.689	49.7453	49.8017	49.858	49.9143	49.9616	50.0077	50.0537	50.0997	50.1406	50.1806	50.2206	50.2605	50.2937	50.3267	50.3598	50.393	50.4231	50.45	50.4777	50.5054	50.5331	50.5575	50.579	50.6005	50.6219	50.6433	50.6646	50.6837
185	47.2752	47.4361	47.5931	47.7445	47.8897	48.0307	48.1687	48.301	48.4278	48.5512	48.6673	48.7833	48.8971	49.0016	49.107	49.2125	49.318	49.4096	49.5012	49.5928	49.6844	49.7407	49.7971	49.8535	49.9098	49.9572	50.0033	50.0494	50.0955	50.1365	50.1765	50.2165	50.2566	50.2898	50.3229	50.356	50.3893	50.4195	50.4465	50.4743	50.5021	50.5298	50.5543	50.5759	50.5974	50.6189	50.6404	50.6618	50.681
186	47.2701	47.4309	47.5879	47.7394	47.8845	48.0255	48.1635	48.2958	48.4226	48.5461	48.6621	48.7782	48.8921	48.9965	49.1021	49.2076	49.3131	49.4048	49.4964	49.5881	49.6797	49.7361	49.7925	49.849	49.9054	49.9528	49.999	50.0451	50.0913	50.1323	50.1724	50.2125	50.2526	50.2859	50.3191	50.3523	50.3857	50.4159	50.443	50.4709	50.4987	50.5266	50.5511	50.5728	50.5944	50.616	50.6375	50.659	50.6783
187	47.265	47.4258	47.5828	47.7342	47.8793	48.0203	48.1583	48.2906	48.4175	48.5409	48.657	48.7731	48.887	48.9915	49.0971	49.2026	49.3082	49.4	49.4916	49.5833	49.675	49.7315	49.788	49.8444	49.9009	49.9484	49.9946	50.0408	50.0871	50.1282	50.1684	50.2085	50.2487	50.2821	50.3153	50.3486	50.3821	50.4124	50.4395	50.4674	50.4954	50.5233	50.548	50.5697	50.5914	50.6131	50.6347	50.6563	50.6755
188	47.2599	47.4207	47.5776	47.729	47.8741	48.0151	48.1532	48.2854	48.4123	48.5358	48.6519	48.768	48.8819	48.9865	49.0921	49.1977	49.3033	49.3951	49.4869	49.5786	49.6704	49.7269	49.7834	49.8399	49.8964	49.944	49.9903	50.0366	50.0829	50.124	50.1643	50.2045	50.2448	50.2782	50.3116	50.3449	50.3784	50.4088	50.436	50.464	50.4921	50.5201	50.5448	50.5666	50.5884	50.6101	50.6318	50.6535	50.6728
189	47.2548	47.4155	47.5724	47.7239	47.8689	48.01	48.148	48.2803	48.4071	48.5306	48.6468	48.7629	48.8769	48.9815	49.0871	49.1928	49.2984	49.3903	49.4821	49.5739	49.6657	49.7223	49.7788	49.8354	49.892	49.9396	49.9859	50.0323	50.0786	50.1199	50.1602	50.2005	50.2408	50.2744	50.3078	50.3412	50.3748	50.4053	50.4325	50.4606	50.4887	50.5169	50.5416	50.5635	50.5853	50.6072	50.6289	50.6507	50.6701
190	47.2497	47.4104	47.5673	47.7187	47.8638	48.0048	48.1428	48.2751	48.402	48.5255	48.6417	48.7578	48.8718	48.9765	49.0822	49.1878	49.2935	49.3855	49.4773	49.5692	49.661	49.7176	49.7743	49.8309	49.8875	49.9352	49.9816	50.028	50.0744	50.1157	50.1561	50.1965	50.2369	50.2705	50.304	50.3375	50.3711	50.4017	50.4291	50.4572	50.4854	50.5136	50.5385	50.5604	50.5823	50.6042	50.6261	50.6479	50.6674
191	47.2446	47.4053	47.5621	47.7135	47.8586	47.9996	48.1376	48.2699	48.3968	48.5204	48.6366	48.7528	48.8668	48.9714	49.0772	49.1829	49.2887	49.3806	49.4725	49.5644	49.6563	49.713	49.7697	49.8264	49.8831	49.9308	49.9772	50.0237	50.0702	50.1116	50.152	50.1925	50.2329	50.2666	50.3002	50.3338	50.3675	50.3981	50.4256	50.4538	50.4821	50.5104	50.5353	50.5573	50.5793	50.6013	50.6232	50.6451	50.6647
192	47.2395	47.4001	47.557	47.7083	47.8534	47.9944	48.1324	48.2647	48.3917	48.5152	48.6314	48.7477	48.8617	48.9664	49.0722	49.178	49.2838	49.3758	49.4678	49.5597	49.6517	49.7084	49.7651	49.8219	49.8786	49.9264	49.9729	50.0194	50.066	50.1074	50.148	50.1885	50.229	50.2628	50.2964	50.33	50.3639	50.3946	50.4221	50.4504	50.4788	50.5071	50.5321	50.5542	50.5763	50.5983	50.6203	50.6423	50.662
193	47.2344	47.395	47.5518	47.7032	47.8482	47.9892	48.1273	48.2596	48.3865	48.5101	48.6263	48.7426	48.8566	48.9614	49.0672	49.1731	49.2789	49.371	49.463	49.555	49.647	49.7038	49.7606	49.8173	49.8741	49.922	49.9686	50.0151	50.0617	50.1033	50.1439	50.1845	50.2251	50.2589	50.2926	50.3263	50.3602	50.391	50.4186	50.447	50.4754	50.5039	50.5289	50.5511	50.5733	50.5954	50.6175	50.6395	50.6592
194	47.2293	47.3899	47.5467	47.698	47.843	47.984	48.1221	48.2544	48.3813	48.5049	48.6212	48.7375	48.8516	48.9564	49.0623	49.1681	49.274	49.3661	49.4582	49.5503	49.6423	49.6992	49.756	49.8128	49.8697	49.9176	49.9642	50.0109	50.0575	50.0991	50.1398	50.1805	50.2211	50.255	50.2888	50.3226	50.3566	50.3875	50.4151	50.4436	50.4721	50.5006	50.5258	50.548	50.5702	50.5924	50.6146	50.6367	50.6565
195	47.2242	47.3847	47.5415	47.6928	47.8379	47.9789	48.1169	48.2492	48.3762	48.4998	48.6161	48.7324	48.8465	48.9514	49.0573	49.1632	49.2691	49.3613	49.4534	49.5455	49.6377	49.6946	49.7514	49.8083	49.8652	49.9131	49.9599	50.0066	50.0533	50.095	50.1357	50.1765	50.2172	50.2512	50.285	50.3189	50.353	50.3839	50.4116	50.4402	50.4688	50.4974	50.5226	50.5449	50.5672	50.5895	50.6117	50.6339	50.6538
196	47.219	47.3796	47.5364	47.6877	47.8327	47.9737	48.1117	48.244	48.371	48.4947	48.611	48.7273	48.8415	48.9464	49.0523	49.1583	49.2642	49.3565	49.4486	49.5408	49.633	49.6899	49.7469	49.8038	49.8607	49.9087	49.9555	50.0023	50.0491	50.0908	50.1316	50.1724	50.2133	50.2473	50.2812	50.3152	50.3493	50.3803	50.4081	50.4368	50.4655	50.4941	50.5194	50.5418	50.5642	50.5866	50.6088	50.6311	50.6511
197	47.2139	47.3745	47.5312	47.6825	47.8275	47.9685	48.1065	48.2389	48.3658	48.4895	48.6059	48.7222	48.8364	48.9413	49.0473	49.1533	49.2593	49.3516	49.4439	49.5361	49.6283	49.6853	49.7423	49.7993	49.8563	49.9043	49.9512	49.998	50.0449	50.0867	50.1275	50.1684	50.2093	50.2434	50.2775	50.3115	50.3457	50.3768	50.4047	50.4334	50.4621	50.4909	50.5163	50.5387	50.5612	50.5836	50.606	50.6284	50.6484
198	47.2088	47.3693	47.526	47.6773	47.8223	47.9633	48.1013	48.2337	48.3607	48.4844	48.6007	48.7171	48.8313	48.9363	49.0424	49.1484	49.2544	49.3468	49.4391	49.5314	49.6237	49.6807	49.7377	49.7948	49.8518	49.8999	49.9468	49.9937	50.0406	50.0825	50.1235	50.1644	50.2054	50.2396	50.2737	50.3078	50.342	50.3732	50.4012	50.43	50.4588	50.4876	50.5131	50.5356	50.5582	50.5807	50.6031	50.6256	50.6457
199	47.2037	47.3642	47.5209	47.6721	47.8171	47.9581	48.0962	48.2285	48.3555	48.4792	48.5956	48.712	48.8263	48.9313	49.0374	49.1435	49.2495	49.342	49.4343	49.5267	49.619	49.6761	49.7332	49.7902	49.8473	49.8955	49.9425	49.9895	50.0364	50.0784	50.1194	50.1604	50.2014	50.2357	50.2699	50.304	50.3384	50.3697	50.3977	50.4266	50.4555	50.4844	50.5099	50.5325	50.5551	50.5777	50.6002	50.6228	50.6429
200	47.1986	47.3591	47.5157	47.667	47.812	47.9529	48.091	48.2233	48.3504	48.4741	48.5905	48.7069	48.8212	48.9263	49.0324	49.1385	49.2447	49.3371	49.4295	49.5219	49.6143	49.6715	49.7286	49.7857	49.8429	49.8911	49.9381	49.9852	50.0322	50.0742	50.1153	50.1564	50.1975	50.2319	50.2661	50.3003	50.3348	50.3661	50.3942	50.4232	50.4521	50.4811	50.5067	50.5294	50.5521	50.5748	50.5974	50.62	50.6402
201	47.1935	47.3539	47.5106	47.6618	47.8068	47.9477	48.0858	48.2182	48.3452	48.4689	48.5854	48.7018	48.8161	48.9213	49.0274	49.1336	49.2398	49.3323	49.4247	49.5172	49.6097	49.6668	49.724	49.7812	49.8384	49.8867	49.9338	49.9809	50.028	50.0701	50.1112	50.1524	50.1936	50.228	50.2623	50.2966	50.3311	50.3625	50.3907	50.4198	50.4488	50.4779	50.5036	50.5263	50.5491	50.5718	50.5945	50.6172	50.6375
202	47.1884	47.3488	47.5054	47.6566	47.8016	47.9426	48.0806	48.213	48.34	48.4638	48.5803	48.6968	48.8111	48.9162	49.0225	49.1287	49.2349	49.3275	49.42	49.5125	49.605	49.6622	49.7195	49.7767	49.8339	49.8823	49.9295	49.9766	50.0237	50.0659	50.1071	50.1484	50.1896	50.2241	50.2585	50.2929	50.3275	50.359	50.3872	50.4164	50.4455	50.4746	50.5004	50.5232	50.5461	50.5689	50.5916	50.6144	50.6348
203	47.1833	47.3437	47.5003	47.6515	47.7964	47.9374	48.0754	48.2078	48.3349	48.4587	48.5752	48.6917	48.806	48.9112	49.0175	49.1237	49.23	49.3226	49.4152	49.5078	49.6003	49.6576	49.7149	49.7722	49.8295	49.8779	49.9251	49.9723	50.0195	50.0618	50.1031	50.1444	50.1857	50.2203	50.2547	50.2892	50.3239	50.3554	50.3838	50.413	50.4422	50.4714	50.4972	50.5201	50.5431	50.5659	50.5888	50.6116	50.6321
204	47.1782	47.3385	47.4951	47.6463	47.7912	47.9322	48.0702	48.2026	48.3297	48.4535	48.57	48.6866	48.801	48.9062	49.0125	49.1188	49.2251	49.3178	49.4104	49.503	49.5957	49.653	49.7103	49.7677	49.825	49.8735	49.9208	49.968	50.0153	50.0576	50.099	50.1404	50.1818	50.2164	50.2509	50.2855	50.3202	50.3518	50.3803	50.4096	50.4388	50.4681	50.4941	50.5171	50.54	50.563	50.5859	50.6088	50.6294
205	47.1731	47.3334	47.49	47.6411	47.7861	47.927	48.0651	48.1975	48.3246	48.4484	48.5649	48.6815	48.7959	48.9012	49.0075	49.1139	49.2202	49.313	49.4056	49.4983	49.591	49.6484	49.7058	49.7632	49.8205	49.8691	49.9164	49.9638	50.0111	50.0534	50.0949	50.1364	50.1778	50.2125	50.2472	50.2818	50.3166	50.3483	50.3768	50.4061	50.4355	50.4649	50.4909	50.514	50.537	50.5601	50.583	50.606	50.6266
206	47.168	47.3283	47.4848	47.6359	47.7809	47.9218	48.0599	48.1923	48.3194	48.4432	48.5598	48.6764	48.7908	48.8962	49.0026	49.1089	49.2153	49.3081	49.4009	49.4936	49.5863	49.6438	49.7012	49.7586	49.8161	49.8647	49.9121	49.9595	50.0069	50.0493	50.0908	50.1323	50.1739	50.2087	50.2434	50.278	50.3129	50.3447	50.3733	50.4027	50.4322	50.4616	50.4877	50.5109	50.534	50.5571	50.5802	50.6032	50.6239
207	47.1629	47.3231	47.4796	47.6308	47.7757	47.9166	48.0547	48.1871	48.3142	48.4381	48.5547	48.6713	48.7858	48.8912	48.9976	49.104	49.2104	49.3033	49.3961	49.4889	49.5817	49.6391	49.6966	49.7541	49.8116	49.8603	49.9077	49.9552	50.0026	50.0451	50.0867	50.1283	50.1699	50.2048	50.2396	50.2743	50.3093	50.3412	50.3698	50.3993	50.4289	50.4584	50.4846	50.5078	50.531	50.5542	50.5773	50.6004	50.6212
208	47.1578	47.318	47.4745	47.6256	47.7705	47.9115	48.0495	48.1819	48.3091	48.4329	48.5496	48.6662	48.7807	48.8861	48.9926	49.0991	49.2056	49.2985	49.3913	49.4841	49.577	49.6345	49.6921	49.7496	49.8071	49.8559	49.9034	49.9509	49.9984	50.041	50.0827	50.1243	50.166	50.201	50.2358	50.2706	50.3057	50.3376	50.3663	50.3959	50.4255	50.4551	50.4814	50.5047	50.528	50.5512	50.5744	50.5977	50.6185
209	47.1527	47.3129	47.4693	47.6204	47.7653	47.9063	48.0443	48.1768	48.3039	48.4278	48.5445	48.6611	48.7757	48.8811	48.9876	49.0941	49.2007	49.2936	49.3865	49.4794	49.5723	49.6299	49.6875	49.7451	49.8027	49.8515	49.899	49.9466	49.9942	50.0368	50.0786	50.1203	50.1621	50.1971	50.232	50.2669	50.302	50.334	50.3628	50.3925	50.4222	50.4519	50.4782	50.5016	50.5249	50.5483	50.5716	50.5949	50.6158
210	47.1476	47.3077	47.4642	47.6153	47.7601	47.9011	48.0391	48.1716	48.2988	48.4227	48.5393	48.656	48.7706	48.8761	48.9827	49.0892	49.1958	49.2888	49.3817	49.4747	49.5676	49.6253	49.6829	49.7406	49.7982	49.8471	49.8947	49.9423	49.99	50.0327	50.0745	50.1163	50.1581	50.1932	50.2282	50.2632	50.2984	50.3305	50.3594	50.3891	50.4189	50.4486	50.475	50.4985	50.5219	50.5453	50.5687	50.5921	50.6131
211	47.1425	47.3026	47.459	47.6101	47.755	47.8959	48.034	48.1664	48.2936	48.4175	48.5342	48.6509	48.7655	48.8711	48.9777	49.0843	49.1909	49.284	49.377	49.47	49.563	49.6207	49.6784	49.7361	49.7937	49.8427	49.8904	49.9381	49.9857	50.0285	50.0704	50.1123	50.1542	50.1894	50.2244	50.2595	50.2947	50.3269	50.3559	50.3857	50.4156	50.4454	50.4719	50.4954	50.5189	50.5424	50.5658	50.5893	50.6103
212	47.1374	47.2975	47.4539	47.6049	47.7498	47.8907	48.0288	48.1612	48.2884	48.4124	48.5291	48.6459	48.7605	48.8661	48.9727	49.0794	49.186	49.2791	49.3722	49.4652	49.5583	49.6161	49.6738	49.7315	49.7893	49.8383	49.886	49.9338	49.9815	50.0244	50.0663	50.1083	50.1503	50.1855	50.2206	50.2558	50.2911	50.3234	50.3524	50.3823	50.4122	50.4421	50.4687	50.4923	50.5159	50.5394	50.563	50.5865	50.6076
213	47.1323	47.2923	47.4487	47.5997	47.7446	47.8855	48.0236	48.1561	48.2833	48.4072	48.524	48.6408	48.7554	48.861	48.9677	49.0744	49.1811	49.2743	49.3674	49.4605	49.5536	49.6114	49.6692	49.727	49.7848	49.8339	49.8817	49.9295	49.9773	50.0202	50.0623	50.1043	50.1463	50.1816	50.2168	50.252	50.2875	50.3198	50.3489	50.3789	50.4089	50.4389	50.4655	50.4892	50.5129	50.5365	50.5601	50.5837	50.6049
214	47.1271	47.2872	47.4436	47.5946	47.7394	47.8804	48.0184	48.1509	48.2781	48.4021	48.5189	48.6357	48.7504	48.856	48.9628	49.0695	49.1762	49.2695	49.3626	49.4558	49.549	49.6068	49.6647	49.7225	49.7803	49.8294	49.8773	49.9252	49.9731	50.0161	50.0582	50.1003	50.1424	50.1778	50.2131	50.2483	50.2838	50.3162	50.3454	50.3755	50.4056	50.4356	50.4624	50.4861	50.5098	50.5335	50.5572	50.5809	50.6022
215	47.122	47.2821	47.4384	47.5894	47.7342	47.8752	48.0132	48.1457	48.273	48.397	48.5138	48.6306	48.7453	48.851	48.9578	49.0646	49.1713	49.2646	49.3579	49.4511	49.5443	49.6022	49.6601	49.718	49.7759	49.825	49.873	49.9209	49.9689	50.0119	50.0541	50.0963	50.1384	50.1739	50.2093	50.2446	50.2802	50.3127	50.3419	50.3721	50.4022	50.4324	50.4592	50.483	50.5068	50.5306	50.5544	50.5781	50.5995
216	47.1169	47.2769	47.4332	47.5842	47.7291	47.87	48.0081	48.1405	48.2678	48.3918	48.5087	48.6255	48.7402	48.846	48.9528	49.0596	49.1664	49.2598	49.3531	49.4464	49.5396	49.5976	49.6555	49.7135	49.7714	49.8206	49.8686	49.9166	49.9646	50.0078	50.05	50.0923	50.1345	50.17	50.2055	50.2409	50.2766	50.3091	50.3385	50.3687	50.3989	50.4292	50.456	50.4799	50.5038	50.5277	50.5515	50.5753	50.5968
217	47.1118	47.2718	47.4281	47.579	47.7239	47.8648	48.0029	48.1354	48.2626	48.3867	48.5035	48.6204	48.7352	48.841	48.9478	49.0547	49.1616	49.255	49.3483	49.4416	49.535	49.593	49.651	49.709	49.767	49.8162	49.8643	49.9124	49.9604	50.0036	50.0459	50.0882	50.1306	50.1662	50.2017	50.2372	50.2729	50.3055	50.335	50.3653	50.3956	50.4259	50.4528	50.4768	50.5008	50.5247	50.5486	50.5725	50.594
218	47.1067	47.2667	47.4229	47.5739	47.7187	47.8596	47.9977	48.1302	48.2575	48.3815	48.4984	48.6153	48.7301	48.836	48.9429	49.0498	49.1567	49.2501	49.3435	49.4369	49.5303	49.5883	49.6464	49.7044	49.7625	49.8118	49.8599	49.9081	49.9562	49.9995	50.0419	50.0842	50.1266	50.1623	50.1979	50.2335	50.2693	50.302	50.3315	50.3619	50.3923	50.4227	50.4497	50.4737	50.4977	50.5218	50.5458	50.5697	50.5913
219	47.1016	47.2615	47.4178	47.5687	47.7135	47.8544	47.9925	48.125	48.2523	48.3764	48.4933	48.6102	48.725	48.8309	48.9379	49.0448	49.1518	49.2453	49.3387	49.4322	49.5256	49.5837	49.6418	49.6999	49.758	49.8074	49.8556	49.9038	49.952	49.9953	50.0378	50.0802	50.1227	50.1585	50.1941	50.2298	50.2656	50.2984	50.328	50.3585	50.3889	50.4194	50.4465	50.4706	50.4947	50.5188	50.5429	50.567	50.5886
220	47.0965	47.2564	47.4126	47.5635	47.7083	47.8493	47.9873	48.1198	48.2471	48.3712	48.4882	48.6051	48.72	48.8259	48.9329	49.0399	49.1469	49.2405	49.334	49.4275	49.521	49.5791	49.6373	49.6954	49.7536	49.803	49.8513	49.8995	49.9478	49.9912	50.0337	50.0762	50.1187	50.1546	50.1903	50.226	50.262	50.2949	50.3245	50.3551	50.3856	50.4162	50.4433	50.4675	50.4917	50.5159	50.54	50.5642	50.5859
221	47.0914	47.2513	47.4075	47.5584	47.7032	47.8441	47.9821	48.1147	48.242	48.3661	48.4831	48.6	48.7149	48.8209	48.9279	49.035	49.142	49.2356	49.3292	49.4227	49.5163	49.5745	49.6327	49.6909	49.7491	49.7986	49.8469	49.8952	49.9435	49.987	50.0296	50.0722	50.1148	50.1507	50.1865	50.2223	50.2584	50.2913	50.321	50.3517	50.3823	50.4129	50.4402	50.4644	50.4887	50.5129	50.5372	50.5614	50.5832
222	47.0863	47.2461	47.4023	47.5532	47.698	47.8389	47.977	48.1095	48.2368	48.361	48.478	48.5949	48.7099	48.8159	48.923	49.03	49.1371	49.2308	49.3244	49.418	49.5116	49.5699	49.6281	49.6864	49.7446	49.7942	49.8426	49.8909	49.9393	49.9829	50.0255	50.0682	50.1109	50.1469	50.1827	50.2186	50.2547	50.2877	50.3175	50.3482	50.379	50.4097	50.437	50.4613	50.4857	50.51	50.5343	50.5586	50.5805
223	47.0812	47.241	47.3972	47.548	47.6928	47.8337	47.9718	48.1043	48.2317	48.3558	48.4728	48.5899	48.7048	48.8109	48.918	49.0251	49.1322	49.226	49.3196	49.4133	49.507	49.5653	49.6236	49.6819	49.7402	49.7898	49.8382	49.8867	49.9351	49.9787	50.0214	50.0642	50.1069	50.143	50.179	50.2149	50.2511	50.2842	50.3141	50.3448	50.3756	50.4064	50.4338	50.4582	50.4826	50.507	50.5314	50.5558	50.5777
224	47.0761	47.2359	47.392	47.5428	47.6876	47.8285	47.9666	48.0991	48.2265	48.3507	48.4677	48.5848	48.6997	48.8058	48.913	49.0202	49.1273	49.2211	49.3148	49.4086	49.5023	49.5606	49.619	49.6773	49.7357	49.7854	49.8339	49.8824	49.9309	49.9746	50.0174	50.0602	50.103	50.1391	50.1752	50.2112	50.2475	50.2806	50.3106	50.3414	50.3723	50.4032	50.4306	50.4551	50.4796	50.5041	50.5286	50.553	50.575
225	47.071	47.2307	47.3868	47.5377	47.6824	47.8233	47.9614	48.094	48.2213	48.3455	48.4626	48.5797	48.6947	48.8008	48.908	49.0152	49.1224	49.2163	49.3101	49.4038	49.4976	49.556	49.6144	49.6728	49.7312	49.781	49.8295	49.8781	49.9266	49.9704	50.0133	50.0562	50.0991	50.1353	50.1714	50.2075	50.2438	50.2771	50.3071	50.338	50.369	50.3999	50.4275	50.452	50.4766	50.5012	50.5257	50.5502	50.5723
226	47.0659	47.2256	47.3817	47.5325	47.6773	47.8182	47.9562	48.0888	48.2162	48.3404	48.4575	48.5746	48.6896	48.7958	48.9031	49.0103	49.1176	49.2115	49.3053	49.3991	49.493	49.5514	49.6099	49.6683	49.7268	49.7766	49.8252	49.8738	49.9224	49.9663	50.0092	50.0522	50.0951	50.1314	50.1676	50.2038	50.2402	50.2735	50.3036	50.3346	50.3657	50.3967	50.4243	50.4489	50.4736	50.4982	50.5228	50.5474	50.5696
227	47.0608	47.2205	47.3765	47.5273	47.6721	47.813	47.951	48.0836	48.211	48.3352	48.4524	48.5695	48.6846	48.7908	48.8981	49.0054	49.1127	49.2066	49.3005	49.3944	49.4883	49.5468	49.6053	49.6638	49.7223	49.7722	49.8208	49.8695	49.9182	49.9621	50.0051	50.0482	50.0912	50.1275	50.1638	50.2	50.2365	50.2699	50.3001	50.3312	50.3623	50.3934	50.4211	50.4458	50.4706	50.4953	50.5199	50.5446	50.5669
228	47.0557	47.2153	47.3714	47.5222	47.6669	47.8078	47.9459	48.0784	48.2059	48.3301	48.4473	48.5644	48.6795	48.7858	48.8931	49.0004	49.1078	49.2018	49.2957	49.3897	49.4836	49.5422	49.6007	49.6593	49.7178	49.7678	49.8165	49.8652	49.914	49.9579	50.001	50.0441	50.0872	50.1237	50.16	50.1963	50.2329	50.2664	50.2966	50.3278	50.359	50.3902	50.418	50.4427	50.4675	50.4923	50.5171	50.5418	50.5642
229	47.0506	47.2102	47.3662	47.517	47.6617	47.8026	47.9407	48.0733	48.2007	48.325	48.4421	48.5593	48.6744	48.7808	48.8881	48.9955	49.1029	49.197	49.291	49.385	49.479	49.5376	49.5962	49.6548	49.7134	49.7634	49.8122	49.861	49.9098	49.9538	49.997	50.0401	50.0833	50.1198	50.1562	50.1926	50.2293	50.2628	50.2932	50.3244	50.3557	50.3869	50.4148	50.4397	50.4645	50.4894	50.5142	50.539	50.5614
230	47.0455	47.2051	47.3611	47.5118	47.6565	47.7974	47.9355	48.0681	48.1955	48.3198	48.437	48.5542	48.6694	48.7757	48.8832	48.9906	49.098	49.1921	49.2862	49.3802	49.4743	49.5329	49.5916	49.6502	49.7089	49.759	49.8078	49.8567	49.9055	49.9496	49.9929	50.0361	50.0794	50.116	50.1524	50.1889	50.2256	50.2593	50.2897	50.321	50.3523	50.3837	50.4116	50.4366	50.4615	50.4864	50.5113	50.5363	50.5587
231	47.0418	47.2014	47.3573	47.5081	47.6528	47.7937	47.9317	48.0643	48.1918	48.3161	48.4333	48.5505	48.6656	48.772	48.8795	48.9869	49.0944	49.1885	49.2826	49.3767	49.4707	49.5294	49.5881	49.6468	49.7055	49.7556	49.8045	49.8533	49.9022	49.9464	49.9897	50.033	50.0762	50.1129	50.1494	50.1859	50.2227	50.2564	50.2868	50.3182	50.3496	50.381	50.409	50.434	50.4589	50.4839	50.5089	50.5339	50.5564
232	47.0391	47.1986	47.3546	47.5053	47.65	47.7909	47.9289	48.0615	48.1889	48.3132	48.4304	48.5476	48.6628	48.7692	48.8766	48.9841	49.0915	49.1857	49.2798	49.3739	49.468	49.5266	49.5853	49.644	49.7027	49.7528	49.8017	49.8507	49.8996	49.9437	49.987	50.0304	50.0737	50.1103	50.1469	50.1834	50.2202	50.2539	50.2844	50.3158	50.3472	50.3786	50.4067	50.4317	50.4567	50.4817	50.5067	50.5317	50.5543
233	47.0363	47.1959	47.3518	47.5025	47.6472	47.7881	47.9261	48.0587	48.1861	48.3104	48.4276	48.5448	48.66	48.7664	48.8738	48.9813	49.0887	49.1829	49.277	49.3711	49.4652	49.5239	49.5826	49.6413	49.7	49.7501	49.799	49.848	49.8969	49.9411	49.9844	50.0277	50.0711	50.1078	50.1443	50.1809	50.2177	50.2514	50.282	50.3134	50.3449	50.3763	50.4044	50.4294	50.4545	50.4795	50.5045	50.5296	50.5521
234	47.0336	47.1931	47.349	47.4997	47.6444	47.7852	47.9233	48.0558	48.1833	48.3075	48.4247	48.542	48.6571	48.7635	48.871	48.9784	49.0859	49.18	49.2742	49.3683	49.4624	49.5211	49.5798	49.6385	49.6972	49.7474	49.7963	49.8453	49.8942	49.9384	49.9818	50.0251	50.0685	50.1052	50.1418	50.1784	50.2152	50.249	50.2795	50.311	50.3425	50.374	50.402	50.4271	50.4522	50.4773	50.5024	50.5274	50.55
235	47.0309	47.1904	47.3463	47.4969	47.6416	47.7824	47.9205	48.053	48.1804	48.3047	48.4219	48.5391	48.6543	48.7607	48.8681	48.9756	49.0831	49.1772	49.2714	49.3655	49.4596	49.5183	49.577	49.6358	49.6945	49.7447	49.7936	49.8426	49.8915	49.9358	49.9791	50.0225	50.0659	50.1026	50.1393	50.1759	50.2127	50.2465	50.2771	50.3086	50.3401	50.3716	50.3997	50.4249	50.45	50.4751	50.5002	50.5253	50.5479
236	47.0281	47.1876	47.3435	47.4942	47.6388	47.7796	47.9176	48.0502	48.1776	48.3019	48.4191	48.5363	48.6514	48.7578	48.8653	48.9728	49.0802	49.1744	49.2685	49.3627	49.4568	49.5155	49.5743	49.633	49.6918	49.7419	49.7909	49.8399	49.8889	49.9331	49.9765	50.0199	50.0633	50.1001	50.1367	50.1734	50.2103	50.2441	50.2747	50.3062	50.3378	50.3693	50.3974	50.4226	50.4477	50.4729	50.498	50.5231	50.5458
237	47.0254	47.1849	47.3407	47.4914	47.636	47.7768	47.9148	48.0474	48.1748	48.299	48.4162	48.5334	48.6486	48.755	48.8625	48.9699	49.0774	49.1716	49.2657	49.3599	49.454	49.5128	49.5715	49.6303	49.689	49.7392	49.7882	49.8372	49.8862	49.9305	49.9739	50.0173	50.0607	50.0975	50.1342	50.1709	50.2078	50.2416	50.2723	50.3038	50.3354	50.367	50.3951	50.4203	50.4455	50.4707	50.4958	50.521	50.5437
238	47.0227	47.1821	47.338	47.4886	47.6332	47.774	47.912	48.0445	48.1719	48.2962	48.4134	48.5306	48.6457	48.7522	48.8596	48.9671	49.0746	49.1688	49.2629	49.3571	49.4512	49.51	49.5687	49.6275	49.6863	49.7365	49.7855	49.8345	49.8835	49.9278	49.9713	50.0147	50.0581	50.095	50.1316	50.1683	50.2053	50.2392	50.2698	50.3014	50.333	50.3646	50.3928	50.418	50.4432	50.4684	50.4936	50.5188	50.5416
239	47.02	47.1794	47.3352	47.4858	47.6304	47.7712	47.9092	48.0417	48.1691	48.2934	48.4105	48.5277	48.6429	48.7493	48.8568	48.9643	49.0718	49.166	49.2601	49.3543	49.4484	49.5072	49.566	49.6248	49.6835	49.7338	49.7828	49.8318	49.8808	49.9252	49.9686	50.0121	50.0556	50.0924	50.1291	50.1658	50.2028	50.2367	50.2674	50.299	50.3307	50.3623	50.3905	50.4158	50.441	50.4662	50.4915	50.5167	50.5395
240	47.0172	47.1766	47.3324	47.483	47.6276	47.7684	47.9064	48.0389	48.1663	48.2905	48.4077	48.5249	48.6401	48.7465	48.854	48.9614	49.0689	49.1632	49.2573	49.3515	49.4456	49.5044	49.5632	49.622	49.6808	49.731	49.7801	49.8291	49.8782	49.9225	49.966	50.0095	50.053	50.0898	50.1266	50.1633	50.2003	50.2343	50.265	50.2966	50.3283	50.36	50.3882	50.4135	50.4388	50.464	50.4893	50.5145	50.5374
241	47.0145	47.1739	47.3297	47.4802	47.6248	47.7656	47.9035	48.036	48.1634	48.2877	48.4049	48.5221	48.6372	48.7436	48.8511	48.9586	49.0661	49.1603	49.2545	49.3487	49.4429	49.5017	49.5604	49.6192	49.678	49.7283	49.7774	49.8264	49.8755	49.9199	49.9634	50.0069	50.0504	50.0873	50.124	50.1608	50.1978	50.2318	50.2626	50.2942	50.3259	50.3576	50.3859	50.4112	50.4365	50.4618	50.4871	50.5124	50.5352
242	47.0118	47.1711	47.3269	47.4775	47.622	47.7628	47.9007	48.0332	48.1606	48.2848	48.402	48.5192	48.6344	48.7408	48.8483	48.9558	49.0633	49.1575	49.2517	49.3459	49.4401	49.4989	49.5577	49.6165	49.6753	49.7256	49.7747	49.8237	49.8728	49.9172	49.9607	50.0043	50.0478	50.0847	50.1215	50.1583	50.1954	50.2293	50.2601	50.2918	50.3236	50.3553	50.3836	50.4089	50.4343	50.4596	50.4849	50.5103	50.5331
243	47.009	47.1684	47.3241	47.4747	47.6192	47.76	47.8979	48.0304	48.1578	48.282	48.3992	48.5164	48.6315	48.738	48.8455	48.953	49.0604	49.1547	49.2489	49.3431	49.4373	49.4961	49.5549	49.6137	49.6726	49.7228	49.7719	49.821	49.8701	49.9145	49.9581	50.0017	50.0452	50.0821	50.119	50.1558	50.1929	50.2269	50.2577	50.2895	50.3212	50.3529	50.3813	50.4067	50.432	50.4574	50.4827	50.5081	50.531
244	47.0063	47.1656	47.3214	47.4719	47.6164	47.7571	47.8951	48.0276	48.1549	48.2792	48.3963	48.5135	48.6287	48.7351	48.8426	48.9501	49.0576	49.1519	49.2461	49.3403	49.4345	49.4933	49.5522	49.611	49.6698	49.7201	49.7692	49.8183	49.8675	49.9119	49.9555	49.999	50.0426	50.0796	50.1164	50.1533	50.1904	50.2244	50.2553	50.2871	50.3188	50.3506	50.379	50.4044	50.4298	50.4552	50.4806	50.506	50.5289
245	47.0036	47.1629	47.3186	47.4691	47.6136	47.7543	47.8923	48.0247	48.1521	48.2763	48.3935	48.5107	48.6258	48.7323	48.8398	48.9473	49.0548	49.1491	49.2433	49.3375	49.4317	49.4905	49.5494	49.6082	49.6671	49.7174	49.7665	49.8157	49.8648	49.9092	49.9528	49.9964	50.04	50.077	50.1139	50.1508	50.1879	50.222	50.2529	50.2847	50.3165	50.3483	50.3767	50.4021	50.4275	50.453	50.4784	50.5038	50.5268
246	47.0008	47.1601	47.3158	47.4663	47.6108	47.7515	47.8894	48.0219	48.1493	48.2735	48.3907	48.5078	48.623	48.7295	48.837	48.9445	49.052	49.1463	49.2405	49.3347	49.4289	49.4878	49.5466	49.6055	49.6643	49.7147	49.7638	49.813	49.8621	49.9066	49.9502	49.9938	50.0374	50.0745	50.1114	50.1483	50.1854	50.2195	50.2504	50.2823	50.3141	50.3459	50.3744	50.3998	50.4253	50.4508	50.4762	50.5017	50.5247
247	46.9981	47.1574	47.3131	47.4635	47.608	47.7487	47.8866	48.0191	48.1464	48.2706	48.3878	48.505	48.6202	48.7266	48.8341	48.9416	49.0491	49.1434	49.2377	49.3319	49.4261	49.485	49.5439	49.6027	49.6616	49.7119	49.7611	49.8103	49.8594	49.9039	49.9476	49.9912	50.0349	50.0719	50.1088	50.1458	50.1829	50.2171	50.248	50.2799	50.3117	50.3436	50.3721	50.3976	50.4231	50.4485	50.474	50.4995	50.5226
248	46.9954	47.1546	47.3103	47.4607	47.6052	47.7459	47.8838	48.0162	48.1436	48.2678	48.385	48.5022	48.6173	48.7238	48.8313	48.9388	49.0463	49.1406	49.2349	49.3291	49.4233	49.4822	49.5411	49.6	49.6588	49.7092	49.7584	49.8076	49.8568	49.9013	49.9449	49.9886	50.0323	50.0693	50.1063	50.1432	50.1805	50.2146	50.2456	50.2775	50.3094	50.3413	50.3698	50.3953	50.4208	50.4463	50.4719	50.4974	50.5205
249	46.9927	47.1519	47.3075	47.458	47.6024	47.7431	47.881	48.0134	48.1408	48.265	48.3821	48.4993	48.6145	48.7209	48.8285	48.936	49.0435	49.1378	49.232	49.3263	49.4205	49.4794	49.5383	49.5972	49.6561	49.7065	49.7557	49.8049	49.8541	49.8986	49.9423	49.986	50.0297	50.0668	50.1038	50.1407	50.178	50.2122	50.2432	50.2751	50.307	50.3389	50.3675	50.393	50.4186	50.4441	50.4697	50.4952	50.5183
250	46.9899	47.1491	47.3048	47.4552	47.5996	47.7403	47.8782	48.0106	48.1379	48.2621	48.3793	48.4965	48.6116	48.7181	48.8256	48.9331	49.0407	49.135	49.2292	49.3235	49.4178	49.4767	49.5356	49.5945	49.6534	49.7038	49.753	49.8022	49.8514	49.896	49.9397	49.9834	50.0271	50.0642	50.1012	50.1382	50.1755	50.2097	50.2407	50.2727	50.3046	50.3366	50.3652	50.3907	50.4163	50.4419	50.4675	50.4931	50.5162
251	46.9872	47.1464	47.302	47.4524	47.5968	47.7375	47.8753	48.0078	48.1351	48.2593	48.3765	48.4936	48.6088	48.7153	48.8228	48.9303	49.0378	49.1322	49.2264	49.3207	49.415	49.4739	49.5328	49.5917	49.6506	49.701	49.7503	49.7995	49.8487	49.8933	49.9371	49.9808	50.0245	50.0617	50.0987	50.1357	50.173	50.2073	50.2383	50.2703	50.3023	50.3343	50.3629	50.3885	50.4141	50.4397	50.4653	50.4909	50.5141
252	46.9845	47.1436	47.2992	47.4496	47.594	47.7347	47.8725	48.0049	48.1323	48.2564	48.3736	48.4908	48.6059	48.7124	48.82	48.9275	49.035	49.1294	49.2236	49.3179	49.4122	49.4711	49.53	49.589	49.6479	49.6983	49.7476	49.7968	49.8461	49.8907	49.9344	49.9782	50.0219	50.0591	50.0962	50.1332	50.1705	50.2048	50.2359	50.2679	50.2999	50.3319	50.3605	50.3862	50.4118	50.4375	50.4631	50.4888	50.512
253	46.9817	47.1409	47.2964	47.4468	47.5912	47.7319	47.8697	48.0021	48.1294	48.2536	48.3708	48.488	48.6031	48.7096	48.8171	48.9247	49.0322	49.1265	49.2208	49.3151	49.4094	49.4683	49.5273	49.5862	49.6451	49.6956	49.7449	49.7941	49.8434	49.888	49.9318	49.9756	50.0193	50.0565	50.0936	50.1307	50.1681	50.2023	50.2335	50.2655	50.2975	50.3296	50.3582	50.3839	50.4096	50.4353	50.461	50.4866	50.5099
254	46.979	47.1381	47.2937	47.444	47.5884	47.7291	47.8669	47.9993	48.1266	48.2508	48.3679	48.4851	48.6003	48.7067	48.8143	48.9218	49.0294	49.1237	49.218	49.3123	49.4066	49.4655	49.5245	49.5834	49.6424	49.6929	49.7421	49.7914	49.8407	49.8854	49.9292	49.973	50.0168	50.054	50.0911	50.1282	50.1656	50.1999	50.231	50.2631	50.2952	50.3272	50.3559	50.3816	50.4074	50.4331	50.4588	50.4845	50.5078
255	46.9763	47.1354	47.2909	47.4413	47.5856	47.7262	47.8641	47.9964	48.1237	48.2479	48.3651	48.4823	48.5974	48.7039	48.8114	48.919	49.0265	49.1209	49.2152	49.3095	49.4038	49.4628	49.5217	49.5807	49.6397	49.6901	49.7394	49.7887	49.838	49.8827	49.9265	49.9704	50.0142	50.0514	50.0886	50.1257	50.1631	50.1974	50.2286	50.2607	50.2928	50.3249	50.3536	50.3794	50.4051	50.4309	50.4566	50.4824	50.5057
256	46.9736	47.1326	47.2881	47.4385	47.5828	47.7234	47.8612	47.9936	48.1209	48.2451	48.3623	48.4794	48.5946	48.7011	48.8086	48.9162	49.0237	49.1181	49.2124	49.3067	49.401	49.46	49.519	49.5779	49.6369	49.6874	49.7367	49.786	49.8354	49.8801	49.9239	49.9677	50.0116	50.0489	50.086	50.1232	50.1606	50.195	50.2262	50.2583	50.2904	50.3226	50.3513	50.3771	50.4029	50.4286	50.4544	50.4802	50.5035
257	46.9708	47.1299	47.2854	47.4357	47.58	47.7206	47.8584	47.9908	48.1181	48.2423	48.3594	48.4766	48.5917	48.6982	48.8058	48.9133	49.0209	49.1153	49.2096	49.3039	49.3982	49.4572	49.5162	49.5752	49.6342	49.6847	49.734	49.7834	49.8327	49.8774	49.9213	49.9651	50.009	50.0463	50.0835	50.1207	50.1581	50.1925	50.2237	50.2559	50.2881	50.3202	50.349	50.3748	50.4006	50.4264	50.4522	50.4781	50.5014
258	46.9681	47.1271	47.2826	47.4329	47.5772	47.7178	47.8556	47.988	48.1152	48.2394	48.3566	48.4737	48.5889	48.6954	48.8029	48.9105	49.0181	49.1125	49.2068	49.3011	49.3954	49.4544	49.5134	49.5724	49.6314	49.682	49.7313	49.7807	49.83	49.8747	49.9186	49.9625	50.0064	50.0437	50.0809	50.1182	50.1556	50.1901	50.2213	50.2535	50.2857	50.3179	50.3467	50.3725	50.3984	50.4242	50.4501	50.4759	50.4993
259	46.9654	47.1244	47.2798	47.4301	47.5744	47.715	47.8528	47.9851	48.1124	48.2366	48.3537	48.4709	48.5861	48.6926	48.8001	48.9077	49.0152	49.1096	49.204	49.2983	49.3927	49.4517	49.5107	49.5697	49.6287	49.6792	49.7286	49.778	49.8273	49.8721	49.916	49.9599	50.0038	50.0412	50.0784	50.1156	50.1532	50.1876	50.2189	50.2511	50.2833	50.3156	50.3444	50.3703	50.3961	50.422	50.4479	50.4738	50.4972
260	46.9626	47.1216	47.2771	47.4273	47.5716	47.7122	47.85	47.9823	48.1096	48.2337	48.3509	48.4681	48.5832	48.6897	48.7973	48.9048	49.0124	49.1068	49.2012	49.2955	49.3899	49.4489	49.5079	49.5669	49.6259	49.6765	49.7259	49.7753	49.8247	49.8694	49.9134	49.9573	50.0012	50.0386	50.0759	50.1131	50.1507	50.1852	50.2165	50.2487	50.281	50.3132	50.3421	50.368	50.3939	50.4198	50.4457	50.4716	50.4951
261	46.9599	47.1189	47.2743	47.4246	47.5689	47.7094	47.8471	47.9795	48.1067	48.2309	48.3481	48.4652	48.5804	48.6869	48.7944	48.902	49.0096	49.104	49.1984	49.2927	49.3871	49.4461	49.5051	49.5642	49.6232	49.6738	49.7232	49.7726	49.822	49.8668	49.9107	49.9547	49.9987	50.0361	50.0733	50.1106	50.1482	50.1827	50.214	50.2463	50.2786	50.3109	50.3398	50.3657	50.3917	50.4176	50.4435	50.4695	50.493
262	46.9572	47.1161	47.2715	47.4218	47.5661	47.7066	47.8443	47.9766	48.1039	48.2281	48.3452	48.4624	48.5775	48.684	48.7916	48.8992	49.0068	49.1012	49.1956	49.2899	49.3843	49.4433	49.5024	49.5614	49.6205	49.6711	49.7205	49.7699	49.8193	49.8641	49.9081	49.9521	49.9961	50.0335	50.0708	50.1081	50.1457	50.1802	50.2116	50.2439	50.2762	50.3086	50.3375	50.3635	50.3894	50.4154	50.4414	50.4673	50.4909
263	46.9544	47.1134	47.2688	47.419	47.5633	47.7038	47.8415	47.9738	48.1011	48.2252	48.3424	48.4595	48.5747	48.6812	48.7888	48.8964	49.0039	49.0984	49.1927	49.2871	49.3815	49.4406	49.4996	49.5587	49.6177	49.6683	49.7178	49.7672	49.8166	49.8615	49.9055	49.9495	49.9935	50.0309	50.0683	50.1056	50.1432	50.1778	50.2092	50.2415	50.2739	50.3062	50.3352	50.3612	50.3872	50.4132	50.4392	50.4652	50.4888
264	46.9517	47.1106	47.266	47.4162	47.5605	47.701	47.8387	47.971	48.0982	48.2224	48.3395	48.4567	48.5718	48.6784	48.7859	48.8935	49.0011	49.0956	49.1899	49.2843	49.3787	49.4378	49.4968	49.5559	49.615	49.6656	49.7151	49.7645	49.814	49.8588	49.9028	49.9469	49.9909	50.0284	50.0657	50.1031	50.1407	50.1753	50.2068	50.2391	50.2715	50.3039	50.3329	50.3589	50.3849	50.411	50.437	50.463	50.4866
265	46.949	47.1079	47.2632	47.4134	47.5577	47.6981	47.8358	47.9682	48.0954	48.2195	48.3367	48.4538	48.569	48.6755	48.7831	48.8907	48.9983	49.0927	49.1871	49.2815	49.3759	49.435	49.4941	49.5531	49.6122	49.6629	49.7123	49.7618	49.8113	49.8562	49.9002	49.9443	49.9883	50.0258	50.0632	50.1006	50.1383	50.1729	50.2043	50.2367	50.2691	50.3015	50.3306	50.3566	50.3827	50.4087	50.4348	50.4609	50.4845
266	46.9463	47.1051	47.2605	47.4106	47.5549	47.6953	47.833	47.9653	48.0926	48.2167	48.3339	48.451	48.5662	48.6727	48.7803	48.8879	48.9955	49.0899	49.1843	49.2787	49.3731	49.4322	49.4913	49.5504	49.6095	49.6601	49.7096	49.7591	49.8086	49.8535	49.8976	49.9417	49.9857	50.0233	50.0607	50.0981	50.1358	50.1704	50.2019	50.2343	50.2668	50.2992	50.3283	50.3544	50.3804	50.4065	50.4326	50.4587	50.4824
267	46.9435	47.1024	47.2577	47.4079	47.5521	47.6925	47.8302	47.9625	48.0897	48.2139	48.331	48.4482	48.5633	48.6698	48.7774	48.885	48.9926	49.0871	49.1815	49.2759	49.3703	49.4294	49.4885	49.5476	49.6067	49.6574	49.7069	49.7564	49.8059	49.8509	49.895	49.939	49.9831	50.0207	50.0581	50.0956	50.1333	50.168	50.1995	50.2319	50.2644	50.2969	50.326	50.3521	50.3782	50.4043	50.4305	50.4566	50.4803
268	46.9408	47.0996	47.2549	47.4051	47.5493	47.6897	47.8274	47.9597	48.0869	48.211	48.3282	48.4453	48.5605	48.667	48.7746	48.8822	48.9898	49.0843	49.1787	49.2731	49.3676	49.4267	49.4858	49.5449	49.604	49.6547	49.7042	49.7537	49.8033	49.8482	49.8923	49.9364	49.9806	50.0181	50.0556	50.0931	50.1308	50.1655	50.1971	50.2296	50.262	50.2945	50.3237	50.3498	50.376	50.4021	50.4283	50.4545	50.4782
269	46.9381	47.0969	47.2522	47.4023	47.5465	47.6869	47.8246	47.9568	48.0841	48.2082	48.3253	48.4425	48.5576	48.6642	48.7718	48.8794	48.987	49.0815	49.1759	49.2703	49.3648	49.4239	49.483	49.5421	49.6013	49.652	49.7015	49.751	49.8006	49.8456	49.8897	49.9338	49.978	50.0156	50.0531	50.0906	50.1283	50.1631	50.1946	50.2272	50.2597	50.2922	50.3214	50.3475	50.3737	50.3999	50.4261	50.4523	50.4761
270	46.9353	47.0941	47.2494	47.3995	47.5437	47.6841	47.8217	47.954	48.0812	48.2054	48.3225	48.4396	48.5548	48.6613	48.7689	48.8765	48.9842	49.0787	49.1731	49.2675	49.362	49.4211	49.4802	49.5394	49.5985	49.6492	49.6988	49.7484	49.7979	49.8429	49.8871	49.9312	49.9754	50.013	50.0505	50.088	50.1258	50.1606	50.1922	50.2248	50.2573	50.2899	50.319	50.3453	50.3715	50.3977	50.4239	50.4502	50.474
271	46.9326	47.0914	47.2466	47.3967	47.5409	47.6813	47.8189	47.9512	48.0784	48.2025	48.3197	48.4368	48.5519	48.6585	48.7661	48.8737	48.9813	49.0758	49.1703	49.2647	49.3592	49.4183	49.4775	49.5366	49.5958	49.6465	49.6961	49.7457	49.7952	49.8402	49.8844	49.9286	49.9728	50.0105	50.048	50.0855	50.1234	50.1582	50.1898	50.2224	50.2549	50.2875	50.3167	50.343	50.3692	50.3955	50.4218	50.448	50.4718
272	46.9299	47.0886	47.2439	47.3939	47.5381	47.6785	47.8161	47.9484	48.0756	48.1997	48.3168	48.434	48.5491	48.6556	48.7633	48.8709	48.9785	49.073	49.1675	49.2619	49.3564	49.4156	49.4747	49.5339	49.593	49.6438	49.6934	49.743	49.7926	49.8376	49.8818	49.926	49.9702	50.0079	50.0455	50.083	50.1209	50.1557	50.1874	50.22	50.2526	50.2852	50.3144	50.3407	50.367	50.3933	50.4196	50.4459	50.4697
273	46.9272	47.0859	47.2411	47.3911	47.5353	47.6757	47.8133	47.9455	48.0727	48.1968	48.314	48.4311	48.5463	48.6528	48.7604	48.8681	48.9757	49.0702	49.1647	49.2591	49.3536	49.4128	49.4719	49.5311	49.5903	49.6411	49.6907	49.7403	49.7899	49.8349	49.8792	49.9234	49.9676	50.0053	50.0429	50.0805	50.1184	50.1532	50.1849	50.2176	50.2502	50.2829	50.3121	50.3384	50.3647	50.3911	50.4174	50.4437	50.4676
274	46.9244	47.0831	47.2383	47.3884	47.5325	47.6729	47.8105	47.9427	48.0699	48.194	48.3111	48.4283	48.5434	48.65	48.7576	48.8652	48.9729	49.0674	49.1619	49.2563	49.3508	49.41	49.4692	49.5284	49.5875	49.6383	49.688	49.7376	49.7872	49.8323	49.8765	49.9208	49.965	50.0028	50.0404	50.078	50.1159	50.1508	50.1825	50.2152	50.2478	50.2805	50.3098	50.3362	50.3625	50.3888	50.4152	50.4416	50.4655
275	46.9217	47.0804	47.2356	47.3856	47.5297	47.67	47.8076	47.9399	48.0671	48.1912	48.3083	48.4254	48.5406	48.6471	48.7548	48.8624	48.97	49.0646	49.1591	49.2535	49.348	49.4072	49.4664	49.5256	49.5848	49.6356	49.6853	49.7349	49.7845	49.8296	49.8739	49.9182	49.9624	50.0002	50.0379	50.0755	50.1134	50.1483	50.1801	50.2128	50.2455	50.2782	50.3075	50.3339	50.3603	50.3866	50.413	50.4394	50.4634
276	46.919	47.0776	47.2328	47.3828	47.5269	47.6672	47.8048	47.937	48.0642	48.1883	48.3055	48.4226	48.5377	48.6443	48.7519	48.8596	48.9672	49.0618	49.1563	49.2507	49.3452	49.4044	49.4637	49.5229	49.5821	49.6329	49.6825	49.7322	49.7819	49.827	49.8713	49.9156	49.9599	49.9976	50.0353	50.073	50.1109	50.1459	50.1777	50.2104	50.2431	50.2758	50.3052	50.3316	50.358	50.3844	50.4109	50.4373	50.4613
277	46.9162	47.0749	47.23	47.38	47.5241	47.6644	47.802	47.9342	48.0614	48.1855	48.3026	48.4197	48.5349	48.6415	48.7491	48.8567	48.9644	49.0589	49.1534	49.2479	49.3425	49.4017	49.4609	49.5201	49.5793	49.6302	49.6798	49.7295	49.7792	49.8243	49.8686	49.913	49.9573	49.9951	50.0328	50.0705	50.1085	50.1434	50.1752	50.208	50.2408	50.2735	50.3029	50.3293	50.3558	50.3822	50.4087	50.4351	50.4592
278	46.9135	47.0721	47.2273	47.3772	47.5213	47.6616	47.7992	47.9314	48.0586	48.1826	48.2998	48.4169	48.532	48.6386	48.7463	48.8539	48.9615	49.0561	49.1506	49.2451	49.3397	49.3989	49.4581	49.5173	49.5766	49.6274	49.6771	49.7268	49.7765	49.8217	49.866	49.9104	49.9547	49.9925	50.0302	50.068	50.106	50.141	50.1728	50.2056	50.2384	50.2712	50.3006	50.3271	50.3535	50.38	50.4065	50.433	50.4571
279	46.9108	47.0694	47.2245	47.3744	47.5185	47.6588	47.7964	47.9286	48.0557	48.1798	48.2969	48.4141	48.5292	48.6358	48.7434	48.8511	48.9587	49.0533	49.1478	49.2424	49.3369	49.3961	49.4554	49.5146	49.5738	49.6247	49.6744	49.7241	49.7738	49.819	49.8634	49.9077	49.9521	49.99	50.0277	50.0655	50.1035	50.1385	50.1704	50.2032	50.236	50.2688	50.2983	50.3248	50.3513	50.3778	50.4043	50.4309	50.4549
280	46.908	47.0666	47.2217	47.3717	47.5157	47.656	47.7935	47.9257	48.0529	48.177	48.2941	48.4112	48.5264	48.6329	48.7406	48.8482	48.9559	49.0505	49.145	49.2396	49.3341	49.3933	49.4526	49.5118	49.5711	49.622	49.6717	49.7214	49.7712	49.8164	49.8608	49.9051	49.9495	49.9874	50.0252	50.0629	50.101	50.1361	50.168	50.2008	50.2337	50.2665	50.296	50.3225	50.349	50.3756	50.4021	50.4287	50.4528
281	46.9053	47.0639	47.2189	47.3689	47.5129	47.6532	47.7907	47.9229	48.0501	48.1741	48.2912	48.4084	48.5235	48.6301	48.7378	48.8454	48.9531	49.0477	49.1422	49.2368	49.3313	49.3906	49.4498	49.5091	49.5683	49.6193	49.669	49.7187	49.7685	49.8137	49.8581	49.9025	49.9469	49.9848	50.0226	50.0604	50.0985	50.1336	50.1655	50.1984	50.2313	50.2642	50.2937	50.3202	50.3468	50.3734	50.4	50.4266	50.4507
282	46.9026	47.0611	47.2162	47.3661	47.5101	47.6504	47.7879	47.9201	48.0472	48.1713	48.2884	48.4055	48.5207	48.6273	48.7349	48.8426	48.9502	49.0449	49.1394	49.234	49.3285	49.3878	49.4471	49.5063	49.5656	49.6165	49.6663	49.7161	49.7658	49.8111	49.8555	49.8999	49.9443	49.9823	50.0201	50.0579	50.096	50.1311	50.1631	50.196	50.2289	50.2618	50.2914	50.318	50.3446	50.3712	50.3978	50.4244	50.4486
283	46.8999	47.0584	47.2134	47.3633	47.5073	47.6476	47.7851	47.9173	48.0444	48.1684	48.2856	48.4027	48.5178	48.6244	48.7321	48.8398	48.9474	49.042	49.1366	49.2312	49.3257	49.385	49.4443	49.5036	49.5629	49.6138	49.6636	49.7134	49.7631	49.8084	49.8529	49.8973	49.9418	49.9797	50.0176	50.0554	50.0936	50.1287	50.1607	50.1936	50.2266	50.2595	50.2891	50.3157	50.3423	50.3689	50.3956	50.4223	50.4465
284	46.8971	47.0556	47.2106	47.3605	47.5045	47.6448	47.7823	47.9144	48.0416	48.1656	48.2827	48.3998	48.515	48.6216	48.7293	48.8369	48.9446	49.0392	49.1338	49.2284	49.3229	49.3822	49.4415	49.5008	49.5601	49.6111	49.6609	49.7107	49.7605	49.8058	49.8502	49.8947	49.9392	49.9772	50.015	50.0529	50.0911	50.1262	50.1583	50.1912	50.2242	50.2572	50.2868	50.3134	50.3401	50.3667	50.3934	50.4201	50.4444
285	46.8944	47.0529	47.2079	47.3577	47.5017	47.642	47.7794	47.9116	48.0387	48.1628	48.2799	48.397	48.5121	48.6187	48.7264	48.8341	48.9418	49.0364	49.131	49.2256	49.3201	49.3794	49.4388	49.4981	49.5574	49.6083	49.6582	49.708	49.7578	49.8031	49.8476	49.8921	49.9366	49.9746	50.0125	50.0504	50.0886	50.1238	50.1558	50.1888	50.2218	50.2548	50.2845	50.3111	50.3378	50.3645	50.3913	50.418	50.4423
286	46.8917	47.0501	47.2051	47.355	47.4989	47.6391	47.7766	47.9088	48.0359	48.1599	48.277	48.3942	48.5093	48.6159	48.7236	48.8313	48.9389	49.0336	49.1282	49.2228	49.3174	49.3767	49.436	49.4953	49.5546	49.6056	49.6555	49.7053	49.7551	49.8004	49.845	49.8895	49.934	49.972	50.01	50.0479	50.0861	50.1213	50.1534	50.1864	50.2195	50.2525	50.2822	50.3089	50.3356	50.3623	50.3891	50.4158	50.4402
287	46.8889	47.0474	47.2023	47.3522	47.4961	47.6363	47.7738	47.9059	48.0331	48.1571	48.2742	48.3913	48.5065	48.6131	48.7208	48.8284	48.9361	49.0308	49.1254	49.22	49.3146	49.3739	49.4332	49.4926	49.5519	49.6029	49.6527	49.7026	49.7524	49.7978	49.8423	49.8869	49.9314	49.9695	50.0074	50.0454	50.0836	50.1189	50.151	50.184	50.2171	50.2501	50.2798	50.3066	50.3333	50.3601	50.3869	50.4137	50.438
288	46.8862	47.0446	47.1996	47.3494	47.4933	47.6335	47.771	47.9031	48.0302	48.1543	48.2714	48.3885	48.5036	48.6102	48.7179	48.8256	48.9333	49.028	49.1226	49.2172	49.3118	49.3711	49.4305	49.4898	49.5492	49.6002	49.65	49.6999	49.7498	49.7951	49.8397	49.8843	49.9288	49.9669	50.0049	50.0429	50.0811	50.1164	50.1485	50.1816	50.2147	50.2478	50.2775	50.3043	50.3311	50.3579	50.3847	50.4115	50.4359
289	46.8835	47.0419	47.1968	47.3466	47.4905	47.6307	47.7682	47.9003	48.0274	48.1514	48.2685	48.3856	48.5008	48.6074	48.7151	48.8228	48.9305	49.0251	49.1198	49.2144	49.309	49.3683	49.4277	49.4871	49.5464	49.5974	49.6473	49.6972	49.7471	49.7925	49.8371	49.8817	49.9262	49.9644	50.0024	50.0404	50.0787	50.114	50.1461	50.1792	50.2124	50.2455	50.2752	50.302	50.3289	50.3557	50.3825	50.4094	50.4338
290	46.8808	47.0391	47.194	47.3438	47.4877	47.6279	47.7653	47.8975	48.0245	48.1486	48.2657	48.3828	48.4979	48.6046	48.7123	48.8199	48.9276	49.0223	49.1169	49.2116	49.3062	49.3656	49.4249	49.4843	49.5437	49.5947	49.6446	49.6945	49.7444	49.7898	49.8344	49.879	49.9237	49.9618	49.9998	50.0379	50.0762	50.1115	50.1437	50.1768	50.21	50.2431	50.2729	50.2998	50.3266	50.3535	50.3804	50.4072	50.4317
291	46.878	47.0364	47.1913	47.341	47.4849	47.6251	47.7625	47.8946	48.0217	48.1457	48.2628	48.3799	48.4951	48.6017	48.7094	48.8171	48.9248	49.0195	49.1141	49.2088	49.3034	49.3628	49.4222	49.4815	49.5409	49.592	49.6419	49.6918	49.7417	49.7872	49.8318	49.8764	49.9211	49.9592	49.9973	50.0353	50.0737	50.1091	50.1413	50.1744	50.2076	50.2408	50.2706	50.2975	50.3244	50.3513	50.3782	50.4051	50.4296
292	46.8753	47.0336	47.1885	47.3383	47.4821	47.6223	47.7597	47.8918	48.0189	48.1429	48.26	48.3771	48.4922	48.5989	48.7066	48.8143	48.922	49.0167	49.1113	49.206	49.3006	49.36	49.4194	49.4788	49.5382	49.5893	49.6392	49.6891	49.7391	49.7845	49.8292	49.8738	49.9185	49.9567	49.9948	50.0328	50.0712	50.1066	50.1388	50.172	50.2053	50.2385	50.2683	50.2952	50.3221	50.349	50.376	50.403	50.4275
293	46.8726	47.0309	47.1857	47.3355	47.4793	47.6195	47.7569	47.889	48.016	48.1401	48.2572	48.3743	48.4894	48.596	48.7037	48.8115	48.9192	49.0139	49.1085	49.2032	49.2978	49.3572	49.4166	49.476	49.5354	49.5865	49.6365	49.6864	49.7364	49.7819	49.8265	49.8712	49.9159	49.9541	49.9922	50.0303	50.0687	50.1041	50.1364	50.1697	50.2029	50.2361	50.266	50.2929	50.3199	50.3468	50.3738	50.4008	50.4254
294	46.8698	47.0281	47.183	47.3327	47.4765	47.6167	47.7541	47.8861	48.0132	48.1372	48.2543	48.3714	48.4866	48.5932	48.7009	48.8086	48.9163	49.0111	49.1057	49.2004	49.295	49.3545	49.4139	49.4733	49.5327	49.5838	49.6338	49.6837	49.7337	49.7792	49.8239	49.8686	49.9133	49.9516	49.9897	50.0278	50.0663	50.1017	50.134	50.1673	50.2005	50.2338	50.2637	50.2907	50.3176	50.3446	50.3716	50.3987	50.4232
295	46.8671	47.0254	47.1802	47.3299	47.4737	47.6139	47.7512	47.8833	48.0104	48.1344	48.2515	48.3686	48.4837	48.5904	48.6981	48.8058	48.9135	49.0082	49.1029	49.1976	49.2923	49.3517	49.4111	49.4705	49.53	49.5811	49.6311	49.6811	49.731	49.7766	49.8213	49.866	49.9107	49.949	49.9872	50.0253	50.0638	50.0992	50.1316	50.1649	50.1982	50.2315	50.2614	50.2884	50.3154	50.3424	50.3695	50.3965	50.4211
296	46.8644	47.0226	47.1774	47.3271	47.4709	47.611	47.7484	47.8805	48.0075	48.1315	48.2486	48.3657	48.4809	48.5875	48.6952	48.803	48.9107	49.0054	49.1001	49.1948	49.2895	49.3489	49.4083	49.4678	49.5272	49.5784	49.6284	49.6784	49.7284	49.7739	49.8187	49.8634	49.9081	49.9464	49.9846	50.0228	50.0613	50.0968	50.1291	50.1625	50.1958	50.2291	50.2591	50.2861	50.3132	50.3402	50.3673	50.3944	50.419
297	46.8617	47.0199	47.1747	47.3243	47.4681	47.6082	47.7456	47.8777	48.0047	48.1287	48.2458	48.3629	48.478	48.5847	48.6924	48.8001	48.9079	49.0026	49.0973	49.192	49.2867	49.3461	49.4056	49.465	49.5245	49.5756	49.6257	49.6757	49.7257	49.7713	49.816	49.8608	49.9056	49.9439	49.9821	50.0203	50.0588	50.0943	50.1267	50.1601	50.1934	50.2268	50.2568	50.2839	50.3109	50.338	50.3651	50.3922	50.4169
298	46.8589	47.0171	47.1719	47.3215	47.4653	47.6054	47.7428	47.8748	48.0019	48.1259	48.243	48.3601	48.4752	48.5818	48.6896	48.7973	48.905	48.9998	49.0945	49.1892	49.2839	49.3433	49.4028	49.4623	49.5217	49.5729	49.6229	49.673	49.723	49.7686	49.8134	49.8582	49.903	49.9413	49.9795	50.0178	50.0563	50.0919	50.1243	50.1577	50.1911	50.2245	50.2545	50.2816	50.3087	50.3358	50.3629	50.3901	50.4148
299	46.8562	47.0144	47.1691	47.3188	47.4625	47.6026	47.74	47.872	47.999	48.123	48.2401	48.3572	48.4723	48.579	48.6867	48.7945	48.9022	48.997	49.0917	49.1864	49.2811	49.3406	49.4	49.4595	49.519	49.5702	49.6202	49.6703	49.7203	49.766	49.8108	49.8556	49.9004	49.9388	49.977	50.0153	50.0538	50.0894	50.1219	50.1553	50.1887	50.2221	50.2522	50.2793	50.3064	50.3336	50.3608	50.3879	50.4127
300	46.8535	47.0116	47.1664	47.316	47.4597	47.5998	47.7371	47.8692	47.9962	48.1202	48.2373	48.3544	48.4695	48.5762	48.6839	48.7916	48.8994	48.9942	49.0889	49.1836	49.2783	49.3378	49.3973	49.4568	49.5162	49.5675	49.6175	49.6676	49.7177	49.7633	49.8081	49.853	49.8978	49.9362	49.9745	50.0128	50.0514	50.087	50.1194	50.1529	50.1863	50.2198	50.2499	50.277	50.3042	50.3314	50.3586	50.3858	50.4106
301	46.8507	47.0089	47.1636	47.3132	47.4569	47.597	47.7343	47.8663	47.9934	48.1174	48.2344	48.3515	48.4667	48.5733	48.6811	48.7888	48.8966	48.9913	49.0861	49.1808	49.2755	49.335	49.3945	49.454	49.5135	49.5647	49.6148	49.6649	49.715	49.7606	49.8055	49.8504	49.8952	49.9336	49.9719	50.0103	50.0489	50.0845	50.117	50.1505	50.184	50.2174	50.2476	50.2748	50.3019	50.3291	50.3564	50.3836	50.4085
302	46.848	47.0061	47.1608	47.3104	47.4541	47.5942	47.7315	47.8635	47.9905	48.1145	48.2316	48.3487	48.4638	48.5705	48.6782	48.786	48.8937	48.9885	49.0833	49.178	49.2727	49.3322	49.3917	49.4512	49.5108	49.562	49.6121	49.6622	49.7123	49.758	49.8029	49.8477	49.8926	49.9311	49.9694	50.0077	50.0464	50.082	50.1146	50.1481	50.1816	50.2151	50.2453	50.2725	50.2997	50.3269	50.3542	50.3815	50.4063
303	46.8453	47.0034	47.1581	47.3076	47.4513	47.5914	47.7287	47.8607	47.9877	48.1117	48.2288	48.3458	48.461	48.5677	48.6754	48.7832	48.8909	48.9857	49.0805	49.1752	49.2699	49.3295	49.389	49.4485	49.508	49.5593	49.6094	49.6595	49.7096	49.7553	49.8002	49.8451	49.89	49.9285	49.9669	50.0052	50.0439	50.0796	50.1122	50.1457	50.1792	50.2128	50.243	50.2702	50.2975	50.3247	50.352	50.3794	50.4042
304	46.8425	47.0006	47.1553	47.3048	47.4485	47.5886	47.7259	47.8579	47.9849	48.1088	48.2259	48.343	48.4581	48.5648	48.6726	48.7803	48.8881	48.9829	49.0776	49.1724	49.2672	49.3267	49.3862	49.4457	49.5053	49.5566	49.6067	49.6568	49.707	49.7527	49.7976	49.8425	49.8874	49.9259	49.9643	50.0027	50.0414	50.0771	50.1097	50.1433	50.1769	50.2104	50.2407	50.2679	50.2952	50.3225	50.3499	50.3772	50.4021
305	46.8398	46.9979	47.1525	47.3021	47.4457	47.5858	47.723	47.855	47.982	48.106	48.2231	48.3402	48.4553	48.562	48.6697	48.7775	48.8853	48.9801	49.0748	49.1696	49.2644	49.3239	49.3834	49.443	49.5025	49.5538	49.604	49.6541	49.7043	49.75	49.795	49.8399	49.8849	49.9234	49.9618	50.0002	50.0389	50.0747	50.1073	50.1409	50.1745	50.2081	50.2383	50.2657	50.293	50.3203	50.3477	50.3751	50.4
306	46.8371	46.9951	47.1498	47.2993	47.4429	47.583	47.7202	47.8522	47.9792	48.1032	48.2202	48.3373	48.4524	48.5591	48.6669	48.7747	48.8824	48.9773	49.072	49.1668	49.2616	49.3211	49.3807	49.4402	49.4998	49.5511	49.6013	49.6514	49.7016	49.7474	49.7923	49.8373	49.8823	49.9208	49.9593	49.9977	50.0365	50.0722	50.1049	50.1385	50.1721	50.2058	50.236	50.2634	50.2907	50.3181	50.3455	50.3729	50.3979
307	46.8344	46.9924	47.147	47.2965	47.4402	47.5801	47.7174	47.8494	47.9764	48.1003	48.2174	48.3345	48.4496	48.5563	48.6641	48.7718	48.8796	48.9744	49.0692	49.164	49.2588	49.3183	49.3779	49.4375	49.497	49.5484	49.5986	49.6487	49.6989	49.7447	49.7897	49.8347	49.8797	49.9183	49.9567	49.9952	50.034	50.0698	50.1025	50.1361	50.1698	50.2034	50.2337	50.2611	50.2885	50.3159	50.3433	50.3708	50.3958
308	46.8316	46.9896	47.1442	47.2937	47.4374	47.5773	47.7146	47.8465	47.9735	48.0975	48.2146	48.3316	48.4468	48.5535	48.6612	48.769	48.8768	48.9716	49.0664	49.1612	49.256	49.3156	49.3751	49.4347	49.4943	49.5456	49.5959	49.6461	49.6963	49.7421	49.7871	49.8321	49.8771	49.9157	49.9542	49.9927	50.0315	50.0673	50.1	50.1337	50.1674	50.2011	50.2314	50.2588	50.2862	50.3137	50.3411	50.3686	50.3937
309	46.8289	46.9869	47.1414	47.2909	47.4346	47.5745	47.7118	47.8437	47.9707	48.0946	48.2117	48.3288	48.4439	48.5506	48.6584	48.7662	48.874	48.9688	49.0636	49.1584	49.2532	49.3128	49.3724	49.432	49.4916	49.5429	49.5931	49.6434	49.6936	49.7394	49.7844	49.8295	49.8745	49.9131	49.9517	49.9902	50.029	50.0649	50.0976	50.1313	50.165	50.1988	50.2291	50.2566	50.284	50.3115	50.339	50.3665	50.3916
310	46.8262	46.9841	47.1387	47.2881	47.4318	47.5717	47.7089	47.8409	47.9679	48.0918	48.2089	48.3259	48.4411	48.5478	48.6556	48.7633	48.8711	48.966	49.0608	49.1556	49.2504	49.31	49.3696	49.4292	49.4888	49.5402	49.5904	49.6407	49.6909	49.7368	49.7818	49.8269	49.8719	49.9106	49.9491	49.9877	50.0265	50.0624	50.0952	50.1289	50.1627	50.1964	50.2268	50.2543	50.2818	50.3092	50.3368	50.3643	50.3894
311	46.8234	46.9814	47.1359	47.2854	47.429	47.5689	47.7061	47.8381	47.965	48.089	48.206	48.3231	48.4382	48.5449	48.6527	48.7605	48.8683	48.9632	49.058	49.1528	49.2476	49.3072	49.3669	49.4265	49.4861	49.5375	49.5877	49.638	49.6882	49.7341	49.7792	49.8243	49.8693	49.908	49.9466	49.9852	50.024	50.06	50.0928	50.1265	50.1603	50.1941	50.2245	50.252	50.2795	50.307	50.3346	50.3622	50.3873
312	46.8207	46.9786	47.1331	47.2826	47.4262	47.5661	47.7033	47.8352	47.9622	48.0861	48.2032	48.3203	48.4354	48.5421	48.6499	48.7577	48.8655	48.9604	49.0552	49.15	49.2448	49.3045	49.3641	49.4237	49.4833	49.5347	49.585	49.6353	49.6856	49.7315	49.7766	49.8217	49.8668	49.9055	49.9441	49.9827	50.0216	50.0575	50.0903	50.1241	50.1579	50.1917	50.2222	50.2497	50.2773	50.3048	50.3324	50.36	50.3852
313	46.818	46.9759	47.1304	47.2798	47.4234	47.5633	47.7005	47.8324	47.9594	48.0833	48.2004	48.3174	48.4325	48.5393	48.6471	48.7549	48.8626	48.9575	49.0524	49.1472	49.2421	49.3017	49.3613	49.421	49.4806	49.532	49.5823	49.6326	49.6829	49.7288	49.7739	49.819	49.8642	49.9029	49.9415	49.9801	50.0191	50.055	50.0879	50.1217	50.1556	50.1894	50.2199	50.2475	50.275	50.3026	50.3303	50.3579	50.3831
314	46.8153	46.9731	47.1276	47.277	47.4206	47.5605	47.6977	47.8296	47.9565	48.0804	48.1975	48.3146	48.4297	48.5364	48.6442	48.752	48.8598	48.9547	49.0496	49.1444	49.2393	49.2989	49.3586	49.4182	49.4778	49.5293	49.5796	49.6299	49.6802	49.7261	49.7713	49.8164	49.8616	49.9003	49.939	49.9776	50.0166	50.0526	50.0855	50.1193	50.1532	50.1871	50.2176	50.2452	50.2728	50.3004	50.3281	50.3557	50.381
315	46.8125	46.9704	47.1248	47.2742	47.4178	47.5577	47.6948	47.8267	47.9537	48.0776	48.1947	48.3117	48.4269	48.5336	48.6414	48.7492	48.857	48.9519	49.0468	49.1416	49.2365	49.2961	49.3558	49.4154	49.4751	49.5266	49.5769	49.6272	49.6775	49.7235	49.7687	49.8138	49.859	49.8978	49.9365	49.9751	50.0141	50.0501	50.083	50.1169	50.1508	50.1847	50.2153	50.2429	50.2705	50.2982	50.3259	50.3536	50.3789
316	46.8098	46.9676	47.1221	47.2714	47.415	47.5549	47.692	47.8239	47.9509	48.0748	48.1918	48.3089	48.424	48.5308	48.6386	48.7464	48.8542	48.9491	49.044	49.1388	49.2337	49.2934	49.353	49.4127	49.4724	49.5238	49.5742	49.6245	49.6749	49.7208	49.766	49.8112	49.8564	49.8952	49.9339	49.9726	50.0116	50.0477	50.0806	50.1145	50.1485	50.1824	50.213	50.2406	50.2683	50.296	50.3237	50.3515	50.3768
317	46.8071	46.9649	47.1193	47.2687	47.4122	47.552	47.6892	47.8211	47.948	48.0719	48.189	48.3061	48.4212	48.5279	48.6357	48.7435	48.8513	48.9463	49.0411	49.136	49.2309	49.2906	49.3503	49.4099	49.4696	49.5211	49.5715	49.6218	49.6722	49.7182	49.7634	49.8086	49.8538	49.8927	49.9314	49.9701	50.0091	50.0452	50.0782	50.1121	50.1461	50.1801	50.2107	50.2384	50.266	50.2938	50.3215	50.3493	50.3746
318	46.8043	46.9621	47.1165	47.2659	47.4094	47.5492	47.6864	47.8183	47.9452	48.0691	48.1862	48.3032	48.4183	48.5251	48.6329	48.7407	48.8485	48.9435	49.0383	49.1332	49.2281	49.2878	49.3475	49.4072	49.4669	49.5184	49.5688	49.6191	49.6695	49.7155	49.7608	49.806	49.8512	49.8901	49.9288	49.9676	50.0067	50.0428	50.0758	50.1098	50.1437	50.1777	50.2084	50.2361	50.2638	50.2916	50.3194	50.3472	50.3725
319	46.8016	46.9594	47.1138	47.2631	47.4066	47.5464	47.6836	47.8154	47.9424	48.0663	48.1833	48.3004	48.4155	48.5222	48.6301	48.7379	48.8457	48.9406	49.0355	49.1304	49.2253	49.285	49.3447	49.4044	49.4641	49.5157	49.5661	49.6164	49.6668	49.7129	49.7581	49.8034	49.8487	49.8875	49.9263	49.9651	50.0042	50.0403	50.0733	50.1074	50.1414	50.1754	50.2061	50.2338	50.2616	50.2893	50.3172	50.345	50.3704
320	46.7989	46.9566	47.111	47.2603	47.4038	47.5436	47.6807	47.8126	47.9395	48.0634	48.1805	48.2975	48.4126	48.5194	48.6272	48.735	48.8429	48.9378	49.0327	49.1276	49.2225	49.2822	49.342	49.4017	49.4614	49.5129	49.5633	49.6138	49.6642	49.7102	49.7555	49.8008	49.8461	49.885	49.9238	49.9626	50.0017	50.0379	50.0709	50.105	50.139	50.1731	50.2038	50.2315	50.2593	50.2871	50.315	50.3429	50.3683
321	46.7961	46.9539	47.1082	47.2575	47.401	47.5408	47.6779	47.8098	47.9367	48.0606	48.1776	48.2947	48.4098	48.5166	48.6244	48.7322	48.84	48.935	49.0299	49.1248	49.2197	49.2795	49.3392	49.3989	49.4586	49.5102	49.5606	49.6111	49.6615	49.7076	49.7529	49.7982	49.8435	49.8824	49.9212	49.9601	49.9992	50.0354	50.0685	50.1026	50.1366	50.1707	50.2015	50.2293	50.2571	50.2849	50.3128	50.3407	50.3662
322	46.7934	46.9511	47.1055	47.2547	47.3982	47.538	47.6751	47.8069	47.9338	48.0577	48.1748	48.2918	48.407	48.5137	48.6216	48.7294	48.8372	48.9322	49.0271	49.122	49.217	49.2767	49.3364	49.3962	49.4559	49.5075	49.5579	49.6084	49.6588	49.7049	49.7502	49.7956	49.8409	49.8799	49.9187	49.9576	49.9967	50.0329	50.0661	50.1002	50.1343	50.1684	50.1992	50.227	50.2548	50.2827	50.3106	50.3386	50.3641
323	46.7907	46.9484	47.1027	47.2519	47.3954	47.5352	47.6723	47.8041	47.931	48.0549	48.1719	48.289	48.4041	48.5109	48.6187	48.7266	48.8344	48.9294	49.0243	49.1192	49.2142	49.2739	49.3337	49.3934	49.4532	49.5048	49.5552	49.6057	49.6561	49.7023	49.7476	49.793	49.8383	49.8773	49.9162	49.955	49.9942	50.0305	50.0636	50.0978	50.1319	50.166	50.1968	50.2247	50.2526	50.2805	50.3085	50.3364	50.362
324	46.788	46.9456	47.0999	47.2492	47.3926	47.5324	47.6695	47.8013	47.9282	48.0521	48.1691	48.2862	48.4013	48.508	48.6159	48.7237	48.8316	48.9266	49.0215	49.1164	49.2114	49.2711	49.3309	49.3907	49.4504	49.502	49.5525	49.603	49.6535	49.6996	49.745	49.7904	49.8357	49.8747	49.9136	49.9525	49.9918	50.028	50.0612	50.0954	50.1295	50.1637	50.1945	50.2224	50.2503	50.2783	50.3063	50.3343	50.3599
325	46.7852	46.9429	47.0972	47.2464	47.3898	47.5296	47.6666	47.7985	47.9253	48.0492	48.1663	48.2833	48.3984	48.5052	48.6131	48.7209	48.8287	48.9237	49.0187	49.1136	49.2086	49.2684	49.3281	49.3879	49.4477	49.4993	49.5498	49.6003	49.6508	49.697	49.7424	49.7877	49.8331	49.8722	49.9111	49.95	49.9893	50.0256	50.0588	50.093	50.1272	50.1614	50.1922	50.2202	50.2481	50.2761	50.3041	50.3321	50.3577
326	46.7825	46.9401	47.0944	47.2436	47.387	47.5268	47.6638	47.7956	47.9225	48.0464	48.1634	48.2805	48.3956	48.5024	48.6102	48.7181	48.8259	48.9209	49.0159	49.1108	49.2058	49.2656	49.3254	49.3852	49.4449	49.4966	49.5471	49.5976	49.6481	49.6943	49.7397	49.7851	49.8306	49.8696	49.9086	49.9475	49.9868	50.0231	50.0564	50.0906	50.1248	50.159	50.1899	50.2179	50.2459	50.2739	50.3019	50.33	50.3556
327	46.7798	46.9374	47.0916	47.2408	47.3842	47.524	47.661	47.7928	47.9197	48.0435	48.1606	48.2776	48.3927	48.4995	48.6074	48.7152	48.8231	48.9181	49.0131	49.108	49.203	49.2628	49.3226	49.3824	49.4422	49.4939	49.5444	49.5949	49.6454	49.6917	49.7371	49.7825	49.828	49.8671	49.906	49.945	49.9843	50.0207	50.0539	50.0882	50.1224	50.1567	50.1876	50.2156	50.2436	50.2717	50.2998	50.3279	50.3535
328	46.777	46.9346	47.0889	47.238	47.3814	47.5211	47.6582	47.79	47.9168	48.0407	48.1577	48.2748	48.3899	48.4967	48.6045	48.7124	48.8203	48.9153	49.0103	49.1052	49.2002	49.26	49.3198	49.3796	49.4395	49.4911	49.5417	49.5922	49.6428	49.689	49.7345	49.7799	49.8254	49.8645	49.9035	49.9425	49.9818	50.0182	50.0515	50.0858	50.1201	50.1544	50.1853	50.2133	50.2414	50.2694	50.2976	50.3257	50.3514
329	46.7743	46.9319	47.0861	47.2352	47.3786	47.5183	47.6554	47.7871	47.914	48.0379	48.1549	48.2719	48.3871	48.4939	48.6017	48.7096	48.8174	48.9125	49.0075	49.1024	49.1974	49.2572	49.3171	49.3769	49.4367	49.4884	49.539	49.5895	49.6401	49.6863	49.7318	49.7773	49.8228	49.8619	49.901	49.94	49.9793	50.0158	50.0491	50.0834	50.1177	50.152	50.183	50.2111	50.2391	50.2672	50.2954	50.3236	50.3493
330	46.7716	46.9291	47.0833	47.2325	47.3758	47.5155	47.6525	47.7843	47.9112	48.035	48.1521	48.2691	48.3842	48.491	48.5989	48.7067	48.8146	48.9097	49.0047	49.0996	49.1946	49.2545	49.3143	49.3741	49.434	49.4857	49.5363	49.5868	49.6374	49.6837	49.7292	49.7747	49.8202	49.8594	49.8984	49.9375	49.9769	50.0133	50.0467	50.081	50.1153	50.1497	50.1807	50.2088	50.2369	50.265	50.2932	50.3214	50.3472
331	46.7689	46.9264	47.0806	47.2297	47.373	47.5127	47.6497	47.7815	47.9083	48.0322	48.1492	48.2663	48.3814	48.4882	48.596	48.7039	48.8118	48.9068	49.0018	49.0968	49.1919	49.2517	49.3115	49.3714	49.4312	49.4829	49.5335	49.5841	49.6347	49.681	49.7266	49.7721	49.8176	49.8568	49.8959	49.935	49.9744	50.0109	50.0442	50.0786	50.113	50.1474	50.1784	50.2065	50.2346	50.2628	50.291	50.3193	50.3451
332	46.7661	46.9236	47.0778	47.2269	47.3702	47.5099	47.6469	47.7787	47.9055	48.0294	48.1464	48.2634	48.3785	48.4853	48.5932	48.7011	48.809	48.904	48.999	49.0941	49.1891	49.2489	49.3088	49.3686	49.4285	49.4802	49.5308	49.5814	49.6321	49.6784	49.7239	49.7695	49.815	49.8543	49.8934	49.9325	49.9719	50.0084	50.0418	50.0762	50.1106	50.145	50.1761	50.2043	50.2324	50.2606	50.2889	50.3171	50.3429
333	46.7634	46.9209	47.075	47.2241	47.3674	47.5071	47.6441	47.7758	47.9027	48.0265	48.1435	48.2606	48.3757	48.4825	48.5904	48.6983	48.8061	48.9012	48.9962	49.0913	49.1863	49.2461	49.306	49.3659	49.4257	49.4775	49.5281	49.5788	49.6294	49.6757	49.7213	49.7669	49.8124	49.8517	49.8908	49.93	49.9694	50.0059	50.0394	50.0738	50.1082	50.1427	50.1738	50.202	50.2302	50.2584	50.2867	50.315	50.3408
334	46.7607	46.9182	47.0723	47.2213	47.3646	47.5043	47.6413	47.773	47.8998	48.0237	48.1407	48.2577	48.3728	48.4797	48.5875	48.6954	48.8033	48.8984	48.9934	49.0885	49.1835	49.2434	49.3032	49.3631	49.423	49.4748	49.5254	49.5761	49.6267	49.6731	49.7187	49.7643	49.8099	49.8491	49.8883	49.9274	49.9669	50.0035	50.037	50.0714	50.1059	50.1403	50.1715	50.1997	50.2279	50.2562	50.2845	50.3128	50.3387
335	46.7579	46.9154	47.0695	47.2185	47.3618	47.5015	47.6384	47.7702	47.897	48.0208	48.1379	48.2549	48.37	48.4768	48.5847	48.6926	48.8005	48.8956	48.9906	49.0857	49.1807	49.2406	49.3005	49.3604	49.4203	49.472	49.5227	49.5734	49.624	49.6704	49.716	49.7617	49.8073	49.8466	49.8858	49.9249	49.9644	50.001	50.0345	50.069	50.1035	50.138	50.1692	50.1974	50.2257	50.254	50.2823	50.3107	50.3366
336	46.7552	46.9127	47.0667	47.2158	47.359	47.4987	47.6356	47.7674	47.8942	48.018	48.135	48.252	48.3672	48.474	48.5819	48.6898	48.7977	48.8928	48.9878	49.0829	49.1779	49.2378	49.2977	49.3576	49.4175	49.4693	49.52	49.5707	49.6214	49.6678	49.7134	49.759	49.8047	49.844	49.8832	49.9224	49.962	49.9986	50.0321	50.0666	50.1011	50.1357	50.1669	50.1952	50.2234	50.2518	50.2801	50.3085	50.3345
337	46.7525	46.9099	47.064	47.213	47.3562	47.4959	47.6328	47.7645	47.8913	48.0152	48.1322	48.2492	48.3643	48.4711	48.579	48.6869	48.7948	48.8899	48.985	49.0801	49.1751	49.235	49.2949	49.3549	49.4148	49.4666	49.5173	49.568	49.6187	49.6651	49.7108	49.7564	49.8021	49.8414	49.8807	49.9199	49.9595	49.9961	50.0297	50.0642	50.0988	50.1333	50.1646	50.1929	50.2212	50.2495	50.278	50.3064	50.3324
338	46.7498	46.9072	47.0612	47.2102	47.3534	47.493	47.63	47.7617	47.8885	48.0123	48.1293	48.2464	48.3615	48.4683	48.5762	48.6841	48.792	48.8871	48.9822	49.0773	49.1723	49.2323	49.2922	49.3521	49.412	49.4639	49.5146	49.5653	49.616	49.6625	49.7081	49.7538	49.7995	49.8389	49.8781	49.9174	49.957	49.9937	50.0273	50.0618	50.0964	50.131	50.1623	50.1906	50.2189	50.2473	50.2758	50.3042	50.3303
339	46.747	46.9044	47.0584	47.2074	47.3506	47.4902	47.6272	47.7589	47.8857	48.0095	48.1265	48.2435	48.3586	48.4655	48.5734	48.6813	48.7892	48.8843	48.9794	49.0745	49.1695	49.2295	49.2894	49.3493	49.4093	49.4611	49.5119	49.5626	49.6133	49.6598	49.7055	49.7512	49.7969	49.8363	49.8756	49.9149	49.9545	49.9912	50.0248	50.0594	50.0941	50.1287	50.16	50.1883	50.2167	50.2451	50.2736	50.3021	50.3282
340	46.7443	46.9017	47.0556	47.2046	47.3478	47.4874	47.6243	47.756	47.8828	48.0066	48.1237	48.2407	48.3558	48.4626	48.5705	48.6784	48.7864	48.8815	48.9766	49.0717	49.1668	49.2267	49.2866	49.3466	49.4065	49.4584	49.5092	49.5599	49.6107	49.6572	49.7029	49.7486	49.7943	49.8338	49.8731	49.9124	49.952	49.9888	50.0224	50.057	50.0917	50.1263	50.1577	50.1861	50.2145	50.2429	50.2714	50.3	50.326
341	46.7416	46.8989	47.0529	47.2018	47.345	47.4846	47.6215	47.7532	47.88	48.0038	48.1208	48.2378	48.3529	48.4598	48.5677	48.6756	48.7835	48.8787	48.9738	49.0689	49.164	49.2239	49.2839	49.3438	49.4038	49.4557	49.5065	49.5572	49.608	49.6545	49.7003	49.746	49.7918	49.8312	49.8705	49.9099	49.9496	49.9863	50.02	50.0546	50.0893	50.124	50.1553	50.1838	50.2122	50.2407	50.2693	50.2978	50.3239
342	46.7388	46.8962	47.0501	47.1991	47.3422	47.4818	47.6187	47.7504	47.8772	48.001	48.118	48.235	48.3501	48.457	48.5649	48.6728	48.7807	48.8759	48.971	49.0661	49.1612	49.2211	49.2811	49.3411	49.4011	49.453	49.5037	49.5545	49.6053	49.6518	49.6976	49.7434	49.7892	49.8286	49.868	49.9074	49.9471	49.9838	50.0176	50.0522	50.087	50.1217	50.153	50.1815	50.21	50.2385	50.2671	50.2957	50.3218
343	46.7361	46.8934	47.0473	47.1963	47.3394	47.479	47.6159	47.7476	47.8743	47.9981	48.1151	48.2322	48.3473	48.4541	48.562	48.67	48.7779	48.873	48.9682	49.0633	49.1584	49.2184	49.2783	49.3383	49.3983	49.4502	49.501	49.5518	49.6026	49.6492	49.695	49.7408	49.7866	49.8261	49.8655	49.9049	49.9446	49.9814	50.0151	50.0499	50.0846	50.1193	50.1507	50.1792	50.2077	50.2363	50.2649	50.2935	50.3197
344	46.7334	46.8907	47.0446	47.1935	47.3366	47.4762	47.6131	47.7447	47.8715	47.9953	48.1123	48.2293	48.3444	48.4513	48.5592	48.6671	48.7751	48.8702	48.9654	49.0605	49.1556	49.2156	49.2756	49.3356	49.3956	49.4475	49.4983	49.5491	49.6	49.6465	49.6924	49.7382	49.784	49.8235	49.8629	49.9024	49.9421	49.9789	50.0127	50.0475	50.0822	50.117	50.1484	50.177	50.2055	50.2341	50.2627	50.2914	50.3176
345	46.7306	46.8879	47.0418	47.1907	47.3338	47.4734	47.6102	47.7419	47.8687	47.9924	48.1095	48.2265	48.3416	48.4484	48.5564	48.6643	48.7722	48.8674	48.9625	49.0577	49.1528	49.2128	49.2728	49.3328	49.3928	49.4448	49.4956	49.5464	49.5973	49.6439	49.6897	49.7356	49.7814	49.821	49.8604	49.8998	49.9396	49.9765	50.0103	50.0451	50.0799	50.1146	50.1461	50.1747	50.2032	50.2319	50.2605	50.2892	50.3155
346	46.7279	46.8852	47.039	47.1879	47.331	47.4706	47.6074	47.7391	47.8658	47.9896	48.1066	48.2236	48.3387	48.4456	48.5535	48.6615	48.7694	48.8646	48.9597	49.0549	49.15	49.21	49.2701	49.3301	49.3901	49.4421	49.4929	49.5438	49.5946	49.6412	49.6871	49.733	49.7788	49.8184	49.8579	49.8973	49.9371	49.974	50.0078	50.0427	50.0775	50.1123	50.1438	50.1724	50.201	50.2296	50.2584	50.2871	50.3134
347	46.7252	46.8824	47.0363	47.1851	47.3282	47.4678	47.6046	47.7362	47.863	47.9868	48.1038	48.2208	48.3359	48.4428	48.5507	48.6586	48.7666	48.8618	48.9569	49.0521	49.1472	49.2073	49.2673	49.3273	49.3873	49.4393	49.4902	49.5411	49.5919	49.6386	49.6845	49.7304	49.7762	49.8158	49.8553	49.8948	49.9347	49.9716	50.0054	50.0403	50.0751	50.11	50.1415	50.1701	50.1988	50.2274	50.2562	50.2849	50.3113
348	46.7225	46.8797	47.0335	47.1823	47.3254	47.465	47.6018	47.7334	47.8602	47.9839	48.1009	48.2179	48.333	48.4399	48.5479	48.6558	48.7637	48.859	48.9541	49.0493	49.1444	49.2045	49.2645	49.3246	49.3846	49.4366	49.4875	49.5384	49.5893	49.6359	49.6818	49.7277	49.7737	49.8133	49.8528	49.8923	49.9322	49.9691	50.003	50.0379	50.0728	50.1076	50.1392	50.1679	50.1965	50.2252	50.254	50.2828	50.3091
349	46.7197	46.8769	47.0307	47.1796	47.3226	47.4621	47.599	47.7306	47.8573	47.9811	48.0981	48.2151	48.3302	48.4371	48.545	48.653	48.7609	48.8561	48.9513	49.0465	49.1417	49.2017	49.2618	49.3218	49.3819	49.4339	49.4848	49.5357	49.5866	49.6333	49.6792	49.7251	49.7711	49.8107	49.8503	49.8898	49.9297	49.9667	50.0006	50.0355	50.0704	50.1053	50.1369	50.1656	50.1943	50.223	50.2518	50.2806	50.307
350	46.717	46.8742	47.028	47.1768	47.3198	47.4593	47.5961	47.7278	47.8545	47.9783	48.0953	48.2123	48.3274	48.4342	48.5422	48.6501	48.7581	48.8533	48.9485	49.0437	49.1389	49.1989	49.259	49.3191	49.3791	49.4312	49.4821	49.533	49.5839	49.6306	49.6766	49.7225	49.7685	49.8082	49.8477	49.8873	49.9272	49.9642	49.9981	50.0331	50.068	50.103	50.1346	50.1633	50.192	50.2208	50.2496	50.2785	50.3049
351	46.7143	46.8714	47.0252	47.174	47.317	47.4565	47.5933	47.7249	47.8517	47.9754	48.0924	48.2094	48.3245	48.4314	48.5394	48.6473	48.7553	48.8505	48.9457	49.0409	49.1361	49.1961	49.2562	49.3163	49.3764	49.4284	49.4794	49.5303	49.5812	49.628	49.6739	49.7199	49.7659	49.8056	49.8452	49.8848	49.9247	49.9618	49.9957	50.0307	50.0657	50.1006	50.1323	50.161	50.1898	50.2186	50.2475	50.2764	50.3028
352	46.7115	46.8687	47.0224	47.1712	47.3143	47.4537	47.5905	47.7221	47.8488	47.9726	48.0896	48.2066	48.3217	48.4286	48.5365	48.6445	48.7524	48.8477	48.9429	49.0381	49.1333	49.1934	49.2535	49.3135	49.3736	49.4257	49.4767	49.5276	49.5786	49.6253	49.6713	49.7173	49.7633	49.803	49.8427	49.8823	49.9222	49.9593	49.9933	50.0283	50.0633	50.0983	50.13	50.1588	50.1875	50.2164	50.2453	50.2742	50.3007
353	46.7088	46.8659	47.0197	47.1684	47.3115	47.4509	47.5877	47.7193	47.846	47.9697	48.0867	48.2037	48.3188	48.4257	48.5337	48.6417	48.7496	48.8449	48.9401	49.0353	49.1305	49.1906	49.2507	49.3108	49.3709	49.423	49.4739	49.5249	49.5759	49.6227	49.6687	49.7147	49.7607	49.8005	49.8401	49.8798	49.9198	49.9568	49.9909	50.0259	50.0609	50.096	50.1277	50.1565	50.1853	50.2142	50.2431	50.2721	50.2986
354	46.7061	46.8632	47.0169	47.1656	47.3087	47.4481	47.5849	47.7164	47.8432	47.9669	48.0839	48.2009	48.316	48.4229	48.5309	48.6388	48.7468	48.8421	48.9373	49.0325	49.1277	49.1878	49.2479	49.308	49.3681	49.4202	49.4712	49.5222	49.5732	49.62	49.6661	49.7121	49.7581	49.7979	49.8376	49.8773	49.9173	49.9544	49.9884	50.0235	50.0586	50.0936	50.1254	50.1542	50.1831	50.212	50.2409	50.2699	50.2965
355	46.7034	46.8604	47.0141	47.1629	47.3059	47.4453	47.582	47.7136	47.8403	47.9641	48.0811	48.198	48.3131	48.4201	48.528	48.636	48.744	48.8392	48.9345	49.0297	49.1249	49.185	49.2452	49.3053	49.3654	49.4175	49.4685	49.5195	49.5705	49.6174	49.6634	49.7095	49.7555	49.7954	49.8351	49.8747	49.9148	49.9519	49.986	50.0211	50.0562	50.0913	50.1231	50.1519	50.1808	50.2097	50.2388	50.2678	50.2943
356	46.7006	46.8577	47.0114	47.1601	47.3031	47.4425	47.5792	47.7108	47.8375	47.9612	48.0782	48.1952	48.3103	48.4172	48.5252	48.6332	48.7411	48.8364	48.9317	49.0269	49.1221	49.1823	49.2424	49.3025	49.3627	49.4148	49.4658	49.5168	49.5679	49.6147	49.6608	49.7069	49.753	49.7928	49.8325	49.8722	49.9123	49.9495	49.9836	50.0187	50.0538	50.0889	50.1208	50.1497	50.1786	50.2075	50.2366	50.2656	50.2922
357	46.6979	46.8549	47.0086	47.1573	47.3003	47.4397	47.5764	47.708	47.8346	47.9584	48.0754	48.1924	48.3075	48.4144	48.5224	48.6303	48.7383	48.8336	48.9289	49.0241	49.1193	49.1795	49.2396	49.2998	49.3599	49.4121	49.4631	49.5141	49.5652	49.612	49.6582	49.7043	49.7504	49.7902	49.83	49.8697	49.9098	49.947	49.9812	50.0163	50.0515	50.0866	50.1185	50.1474	50.1763	50.2053	50.2344	50.2635	50.2901
358	46.6952	46.8522	47.0058	47.1545	47.2975	47.4369	47.5736	47.7051	47.8318	47.9555	48.0725	48.1895	48.3046	48.4115	48.5195	48.6275	48.7355	48.8308	48.926	49.0213	49.1165	49.1767	49.2369	49.297	49.3572	49.4093	49.4604	49.5115	49.5625	49.6094	49.6555	49.7017	49.7478	49.7877	49.8274	49.8672	49.9073	49.9446	49.9787	50.0139	50.0491	50.0843	50.1162	50.1451	50.1741	50.2031	50.2322	50.2613	50.288
359	46.6924	46.8494	47.0031	47.1517	47.2947	47.434	47.5708	47.7023	47.829	47.9527	48.0697	48.1867	48.3018	48.4087	48.5167	48.6247	48.7327	48.828	48.9232	49.0185	49.1138	49.1739	49.2341	49.2943	49.3544	49.4066	49.4577	49.5088	49.5598	49.6067	49.6529	49.699	49.7452	49.7851	49.8249	49.8647	49.9049	49.9421	49.9763	50.0115	50.0467	50.0819	50.1138	50.1428	50.1718	50.2009	50.23	50.2592	50.2859
360	46.6897	46.8467	47.0003	47.1489	47.2919	47.4312	47.5679	47.6995	47.8261	47.9499	48.0669	48.1838	48.2989	48.4059	48.5139	48.6218	48.7298	48.8252	48.9204	49.0157	49.111	49.1712	49.2313	49.2915	49.3517	49.4039	49.455	49.5061	49.5572	49.6041	49.6503	49.6964	49.7426	49.7826	49.8224	49.8622	49.9024	49.9397	49.9739	50.0091	50.0444	50.0796	50.1115	50.1406	50.1696	50.1987	50.2279	50.257	50.2838
361	46.687	46.8439	46.9975	47.1462	47.2891	47.4284	47.5651	47.6966	47.8233	47.947	48.064	48.181	48.2961	48.403	48.511	48.619	48.727	48.8223	48.9176	49.0129	49.1082	49.1684	49.2286	49.2888	49.3489	49.4012	49.4523	49.5034	49.5545	49.6014	49.6476	49.6938	49.74	49.78	49.8198	49.8597	49.8999	49.9372	49.9715	50.0067	50.042	50.0773	50.1092	50.1383	50.1674	50.1965	50.2257	50.2549	50.2817
362	46.6842	46.8412	46.9948	47.1434	47.2863	47.4256	47.5623	47.6938	47.8205	47.9442	48.0612	48.1782	48.2932	48.4002	48.5082	48.6162	48.7242	48.8195	48.9148	49.0101	49.1054	49.1656	49.2258	49.286	49.3462	49.3984	49.4496	49.5007	49.5518	49.5988	49.645	49.6912	49.7374	49.7774	49.8173	49.8572	49.8974	49.9347	49.969	50.0043	50.0396	50.0749	50.1069	50.136	50.1651	50.1943	50.2235	50.2527	50.2796
363	46.6815	46.8384	46.992	47.1406	47.2835	47.4228	47.5595	47.691	47.8176	47.9414	48.0583	48.1753	48.2904	48.3973	48.5054	48.6134	48.7214	48.8167	48.912	49.0073	49.1026	49.1628	49.223	49.2832	49.3435	49.3957	49.4469	49.498	49.5491	49.5961	49.6424	49.6886	49.7349	49.7749	49.8148	49.8547	49.8949	49.9323	49.9666	50.0019	50.0373	50.0726	50.1046	50.1337	50.1629	50.1921	50.2213	50.2506	50.2774
364	46.6788	46.8357	46.9892	47.1378	47.2807	47.42	47.5567	47.6882	47.8148	47.9385	48.0555	48.1725	48.2876	48.3945	48.5025	48.6105	48.7185	48.8139	48.9092	49.0045	49.0998	49.16	49.2203	49.2805	49.3407	49.393	49.4441	49.4953	49.5465	49.5935	49.6397	49.686	49.7323	49.7723	49.8122	49.8522	49.8924	49.9298	49.9642	49.9995	50.0349	50.0703	50.1023	50.1315	50.1606	50.1898	50.2192	50.2485	50.2753
365	46.6761	46.8329	46.9865	47.135	47.2779	47.4172	47.5538	47.6853	47.812	47.9357	48.0527	48.1696	48.2847	48.3917	48.4997	48.6077	48.7157	48.8111	48.9064	49.0017	49.097	49.1573	49.2175	49.2777	49.338	49.3903	49.4414	49.4926	49.5438	49.5908	49.6371	49.6834	49.7297	49.7698	49.8097	49.8497	49.89	49.9274	49.9618	49.9971	50.0325	50.0679	50.1	50.1292	50.1584	50.1876	50.217	50.2463	50.2732
366	46.6733	46.8302	46.9837	47.1322	47.2751	47.4144	47.551	47.6825	47.8091	47.9328	48.0498	48.1668	48.2819	48.3888	48.4968	48.6049	48.7129	48.8083	48.9036	48.9989	49.0942	49.1545	49.2147	49.275	49.3352	49.3875	49.4387	49.4899	49.5411	49.5882	49.6345	49.6808	49.7271	49.7672	49.8072	49.8471	49.8875	49.9249	49.9593	49.9947	50.0302	50.0656	50.0977	50.1269	50.1561	50.1854	50.2148	50.2442	50.2711
367	46.6706	46.8274	46.9809	47.1294	47.2723	47.4116	47.5482	47.6797	47.8063	47.93	48.047	48.1639	48.279	48.386	48.494	48.602	48.7101	48.8055	48.9008	48.9961	49.0914	49.1517	49.212	49.2722	49.3325	49.3848	49.436	49.4872	49.5384	49.5855	49.6318	49.6782	49.7245	49.7646	49.8046	49.8446	49.885	49.9225	49.9569	49.9923	50.0278	50.0632	50.0954	50.1247	50.1539	50.1832	50.2126	50.242	50.269
368	46.6679	46.8247	46.9781	47.1267	47.2695	47.4088	47.5454	47.6768	47.8035	47.9272	48.0441	48.1611	48.2762	48.3832	48.4912	48.5992	48.7072	48.8026	48.898	48.9933	49.0887	49.1489	49.2092	49.2695	49.3298	49.3821	49.4333	49.4845	49.5358	49.5829	49.6292	49.6756	49.7219	49.7621	49.8021	49.8421	49.8825	49.92	49.9545	49.99	50.0254	50.0609	50.0931	50.1224	50.1517	50.181	50.2104	50.2399	50.2669
369	46.6651	46.8219	46.9754	47.1239	47.2667	47.4059	47.5426	47.674	47.8006	47.9243	48.0413	48.1583	48.2733	48.3803	48.4883	48.5964	48.7044	48.7998	48.8952	48.9905	49.0859	49.1462	49.2064	49.2667	49.327	49.3794	49.4306	49.4818	49.5331	49.5802	49.6266	49.673	49.7193	49.7595	49.7996	49.8396	49.88	49.9176	49.9521	49.9876	50.0231	50.0586	50.0908	50.1201	50.1494	50.1788	50.2083	50.2377	50.2648
370	46.6624	46.8192	46.9726	47.1211	47.2639	47.4031	47.5397	47.6712	47.7978	47.9215	48.0384	48.1554	48.2705	48.3775	48.4855	48.5935	48.7016	48.797	48.8924	48.9877	49.0831	49.1434	49.2037	49.264	49.3243	49.3766	49.4279	49.4791	49.5304	49.5776	49.624	49.6704	49.7168	49.7569	49.797	49.8371	49.8775	49.9151	49.9496	49.9852	50.0207	50.0562	50.0885	50.1178	50.1472	50.1766	50.2061	50.2356	50.2627
371	46.6597	46.8164	46.9698	47.1183	47.2611	47.4003	47.5369	47.6684	47.795	47.9186	48.0356	48.1526	48.2677	48.3746	48.4827	48.5907	48.6988	48.7942	48.8896	48.9849	49.0803	49.1406	49.2009	49.2612	49.3215	49.3739	49.4252	49.4765	49.5277	49.5749	49.6213	49.6677	49.7142	49.7544	49.7945	49.8346	49.8751	49.9127	49.9472	49.9828	50.0183	50.0539	50.0862	50.1156	50.1449	50.1744	50.2039	50.2334	50.2605
372	46.657	46.8137	46.9671	47.1155	47.2583	47.3975	47.5341	47.6655	47.7921	47.9158	48.0328	48.1497	48.2648	48.3718	48.4798	48.5879	48.6959	48.7914	48.8867	48.9821	49.0775	49.1378	49.1981	49.2585	49.3188	49.3712	49.4225	49.4738	49.5251	49.5722	49.6187	49.6651	49.7116	49.7518	49.792	49.8321	49.8726	49.9102	49.9448	49.9804	50.016	50.0516	50.0839	50.1133	50.1427	50.1722	50.2017	50.2313	50.2584
373	46.6542	46.8109	46.9643	47.1127	47.2555	47.3947	47.5313	47.6627	47.7893	47.913	48.0299	48.1469	48.262	48.369	48.477	48.5851	48.6931	48.7886	48.8839	48.9793	49.0747	49.135	49.1954	49.2557	49.316	49.3685	49.4198	49.4711	49.5224	49.5696	49.6161	49.6625	49.709	49.7493	49.7894	49.8296	49.8701	49.9077	49.9423	49.978	50.0136	50.0492	50.0816	50.111	50.1404	50.1699	50.1995	50.2291	50.2563
374	46.6515	46.8082	46.9615	47.11	47.2527	47.3919	47.5285	47.6599	47.7865	47.9101	48.0271	48.144	48.2591	48.3661	48.4742	48.5822	48.6903	48.7857	48.8811	48.9765	49.0719	49.1323	49.1926	49.253	49.3133	49.3657	49.4171	49.4684	49.5197	49.5669	49.6134	49.6599	49.7064	49.7467	49.7869	49.8271	49.8676	49.9053	49.9399	49.9756	50.0112	50.0469	50.0793	50.1087	50.1382	50.1677	50.1974	50.227	50.2542
375	46.6488	46.8054	46.9588	47.1072	47.2499	47.3891	47.5256	47.657	47.7836	47.9073	48.0242	48.1412	48.2563	48.3633	48.4713	48.5794	48.6875	48.7829	48.8783	48.9737	49.0691	49.1295	49.1898	49.2502	49.3106	49.363	49.4143	49.4657	49.517	49.5643	49.6108	49.6573	49.7038	49.7441	49.7844	49.8246	49.8651	49.9028	49.9375	49.9732	50.0089	50.0446	50.077	50.1065	50.136	50.1655	50.1952	50.2249	50.2521
376	46.646	46.8027	46.956	47.1044	47.2471	47.3863	47.5228	47.6542	47.7808	47.9045	48.0214	48.1384	48.2534	48.3604	48.4685	48.5766	48.6846	48.7801	48.8755	48.9709	49.0663	49.1267	49.1871	49.2474	49.3078	49.3603	49.4116	49.463	49.5144	49.5616	49.6082	49.6547	49.7012	49.7416	49.7818	49.8221	49.8626	49.9004	49.9351	49.9708	50.0065	50.0422	50.0746	50.1042	50.1337	50.1633	50.193	50.2227	50.25
377	46.6433	46.7999	46.9532	47.1016	47.2443	47.3835	47.52	47.6514	47.778	47.9016	48.0186	48.1355	48.2506	48.3576	48.4657	48.5737	48.6818	48.7773	48.8727	48.9681	49.0636	49.1239	49.1843	49.2447	49.3051	49.3575	49.4089	49.4603	49.5117	49.559	49.6055	49.6521	49.6987	49.739	49.7793	49.8195	49.8602	49.8979	49.9326	49.9684	50.0041	50.0399	50.0723	50.1019	50.1315	50.1611	50.1908	50.2206	50.2479
378	46.6406	46.7972	46.9505	47.0988	47.2415	47.3807	47.5172	47.6486	47.7751	47.8988	48.0157	48.1327	48.2478	48.3548	48.4628	48.5709	48.679	48.7745	48.8699	48.9653	49.0608	49.1212	49.1815	49.2419	49.3023	49.3548	49.4062	49.4576	49.509	49.5563	49.6029	49.6495	49.6961	49.7365	49.7767	49.817	49.8577	49.8955	49.9302	49.966	50.0018	50.0376	50.07	50.0996	50.1292	50.1589	50.1887	50.2184	50.2457
379	46.6378	46.7944	46.9477	47.096	47.2387	47.3779	47.5144	47.6457	47.7723	47.8959	48.0129	48.1298	48.2449	48.3519	48.46	48.5681	48.6761	48.7717	48.8671	48.9625	49.058	49.1184	49.1788	49.2392	49.2996	49.3521	49.4035	49.4549	49.5063	49.5537	49.6003	49.6469	49.6935	49.7339	49.7742	49.8145	49.8552	49.893	49.9278	49.9636	49.9994	50.0352	50.0677	50.0974	50.127	50.1567	50.1865	50.2163	50.2436
380	46.6351	46.7917	46.9449	47.0933	47.2359	47.375	47.5115	47.6429	47.7695	47.8931	48.01	48.127	48.2421	48.3491	48.4572	48.5652	48.6733	48.7688	48.8643	48.9597	49.0552	49.1156	49.176	49.2364	49.2968	49.3494	49.4008	49.4522	49.5037	49.551	49.5976	49.6443	49.6909	49.7313	49.7717	49.812	49.8527	49.8906	49.9254	49.9612	49.997	50.0329	50.0654	50.0951	50.1247	50.1545	50.1843	50.2141	50.2415
381	46.6324	46.7889	46.9422	47.0905	47.2331	47.3722	47.5087	47.6401	47.7666	47.8903	48.0072	48.1241	48.2392	48.3463	48.4543	48.5624	48.6705	48.766	48.8615	48.9569	49.0524	49.1128	49.1733	49.2337	49.2941	49.3466	49.3981	49.4495	49.501	49.5484	49.595	49.6417	49.6883	49.7288	49.7691	49.8095	49.8502	49.8881	49.9229	49.9588	49.9947	50.0305	50.0631	50.0928	50.1225	50.1523	50.1821	50.212	50.2394
382	46.6297	46.7862	46.9394	47.0877	47.2303	47.3694	47.5059	47.6372	47.7638	47.8874	48.0044	48.1213	48.2364	48.3434	48.4515	48.5596	48.6677	48.7632	48.8587	48.9541	49.0496	49.1101	49.1705	49.2309	49.2914	49.3439	49.3954	49.4468	49.4983	49.5457	49.5924	49.6391	49.6857	49.7262	49.7666	49.807	49.8478	49.8856	49.9205	49.9564	49.9923	50.0282	50.0608	50.0905	50.1203	50.15	50.1799	50.2098	50.2373
383	46.6269	46.7834	46.9366	47.0849	47.2275	47.3666	47.5031	47.6344	47.761	47.8846	48.0015	48.1185	48.2336	48.3406	48.4487	48.5568	48.6648	48.7604	48.8559	48.9513	49.0468	49.1073	49.1677	49.2282	49.2886	49.3412	49.3927	49.4442	49.4956	49.5431	49.5897	49.6364	49.6831	49.7237	49.7641	49.8045	49.8453	49.8832	49.9181	49.954	49.9899	50.0259	50.0585	50.0883	50.118	50.1478	50.1778	50.2077	50.2352
384	46.6242	46.7807	46.9339	47.0821	47.2247	47.3638	47.5003	47.6316	47.7581	47.8817	47.9987	48.1156	48.2307	48.3377	48.4458	48.5539	48.662	48.7576	48.8531	48.9485	49.044	49.1045	49.165	49.2254	49.2859	49.3385	49.39	49.4415	49.493	49.5404	49.5871	49.6338	49.6805	49.7211	49.7615	49.802	49.8428	49.8807	49.9157	49.9516	49.9876	50.0235	50.0562	50.086	50.1158	50.1456	50.1756	50.2055	50.2331
385	46.6215	46.7779	46.9311	47.0793	47.2219	47.361	47.4974	47.6288	47.7553	47.8789	47.9958	48.1128	48.2279	48.3349	48.443	48.5511	48.6592	48.7548	48.8503	48.9458	49.0412	49.1017	49.1622	49.2227	49.2831	49.3357	49.3873	49.4388	49.4903	49.5377	49.5845	49.6312	49.678	49.7185	49.759	49.7995	49.8403	49.8783	49.9132	49.9492	49.9852	50.0212	50.0539	50.0837	50.1135	50.1434	50.1734	50.2034	50.231
386	46.6187	46.7752	46.9283	47.0766	47.2191	47.3582	47.4946	47.6259	47.7525	47.8761	47.993	48.1099	48.225	48.3321	48.4402	48.5483	48.6564	48.7519	48.8474	48.943	49.0385	49.0989	49.1594	49.2199	49.2804	49.333	49.3845	49.4361	49.4876	49.5351	49.5819	49.6286	49.6754	49.716	49.7565	49.797	49.8378	49.8758	49.9108	49.9468	49.9828	50.0189	50.0516	50.0814	50.1113	50.1412	50.1712	50.2012	50.2288
387	46.616	46.7724	46.9256	47.0738	47.2163	47.3554	47.4918	47.6231	47.7496	47.8732	47.9902	48.1071	48.2222	48.3292	48.4373	48.5454	48.6535	48.7491	48.8446	48.9402	49.0357	49.0962	49.1567	49.2172	49.2776	49.3303	49.3818	49.4334	49.4849	49.5324	49.5792	49.626	49.6728	49.7134	49.7539	49.7944	49.8353	49.8734	49.9084	49.9444	49.9805	50.0165	50.0493	50.0792	50.109	50.139	50.169	50.1991	50.2267
388	46.6133	46.7697	46.9228	47.071	47.2135	47.3526	47.489	47.6203	47.7468	47.8704	47.9873	48.1043	48.2193	48.3264	48.4345	48.5426	48.6507	48.7463	48.8418	48.9374	49.0329	49.0934	49.1539	49.2144	49.2749	49.3276	49.3791	49.4307	49.4823	49.5298	49.5766	49.6234	49.6702	49.7109	49.7514	49.7919	49.8329	49.8709	49.906	49.942	49.9781	50.0142	50.047	50.0769	50.1068	50.1368	50.1669	50.197	50.2246
389	46.6106	46.7669	46.92	47.0682	47.2107	47.3498	47.4862	47.6174	47.744	47.8675	47.9845	48.1014	48.2165	48.3235	48.4317	48.5398	48.6479	48.7435	48.839	48.9346	49.0301	49.0906	49.1511	49.2116	49.2722	49.3248	49.3764	49.428	49.4796	49.5271	49.574	49.6208	49.6676	49.7083	49.7489	49.7894	49.8304	49.8685	49.9035	49.9396	49.9757	50.0119	50.0447	50.0746	50.1046	50.1346	50.1647	50.1948	50.2225
390	46.6078	46.7642	46.9173	47.0654	47.2079	47.3469	47.4833	47.6146	47.7411	47.8647	47.9816	48.0986	48.2137	48.3207	48.4288	48.5369	48.6451	48.7407	48.8362	48.9318	49.0273	49.0878	49.1484	49.2089	49.2694	49.3221	49.3737	49.4253	49.4769	49.5245	49.5713	49.6182	49.665	49.7057	49.7463	49.7869	49.8279	49.866	49.9011	49.9372	49.9734	50.0095	50.0424	50.0723	50.1023	50.1324	50.1625	50.1927	50.2204
391	46.6051	46.7614	46.9145	47.0626	47.2051	47.3441	47.4805	47.6118	47.7383	47.8619	47.9788	48.0957	48.2108	48.3179	48.426	48.5341	48.6422	48.7379	48.8334	48.929	49.0245	49.0851	49.1456	49.2061	49.2667	49.3194	49.371	49.4226	49.4742	49.5218	49.5687	49.6156	49.6624	49.7032	49.7438	49.7844	49.8254	49.8635	49.8987	49.9348	49.971	50.0072	50.0401	50.0701	50.1001	50.1301	50.1603	50.1905	50.2183
392	46.6024	46.7587	46.9117	47.0598	47.2023	47.3413	47.4777	47.609	47.7354	47.859	47.976	48.0929	48.208	48.315	48.4232	48.5313	48.6394	48.735	48.8306	48.9262	49.0217	49.0823	49.1428	49.2034	49.2639	49.3167	49.3683	49.4199	49.4716	49.5192	49.5661	49.613	49.6599	49.7006	49.7413	49.7819	49.8229	49.8611	49.8963	49.9324	49.9686	50.0048	50.0378	50.0678	50.0978	50.1279	50.1582	50.1884	50.2162
393	46.5996	46.7559	46.909	47.0571	47.1995	47.3385	47.4749	47.6061	47.7326	47.8562	47.9731	48.09	48.2051	48.3122	48.4203	48.5285	48.6366	48.7322	48.8278	48.9234	49.0189	49.0795	49.1401	49.2006	49.2612	49.3139	49.3656	49.4172	49.4689	49.5165	49.5634	49.6104	49.6573	49.6981	49.7387	49.7794	49.8204	49.8586	49.8938	49.9301	49.9663	50.0025	50.0355	50.0655	50.0956	50.1257	50.156	50.1862	50.2141
394	46.5969	46.7532	46.9062	47.0543	47.1967	47.3357	47.4721	47.6033	47.7298	47.8534	47.9703	48.0872	48.2023	48.3094	48.4175	48.5256	48.6338	48.7294	48.825	48.9206	49.0161	49.0767	49.1373	49.1979	49.2584	49.3112	49.3629	49.4145	49.4662	49.5139	49.5608	49.6077	49.6547	49.6955	49.7362	49.7769	49.818	49.8562	49.8914	49.9277	49.9639	50.0002	50.0331	50.0632	50.0933	50.1235	50.1538	50.1841	50.2119
395	46.5942	46.7504	46.9034	47.0515	47.1939	47.3329	47.4692	47.6005	47.7269	47.8505	47.9674	48.0844	48.1994	48.3065	48.4147	48.5228	48.6309	48.7266	48.8222	48.9178	49.0134	49.0739	49.1345	49.1951	49.2557	49.3085	49.3602	49.4118	49.4635	49.5112	49.5582	49.6051	49.6521	49.6929	49.7337	49.7744	49.8155	49.8537	49.889	49.9253	49.9615	49.9978	50.0308	50.061	50.0911	50.1213	50.1516	50.1819	50.2098
396	46.5915	46.7477	46.9007	47.0487	47.1911	47.3301	47.4664	47.5977	47.7241	47.8477	47.9646	48.0815	48.1966	48.3037	48.4118	48.52	48.6281	48.7238	48.8194	48.915	49.0106	49.0712	49.1318	49.1924	49.253	49.3058	49.3575	49.4092	49.4609	49.5086	49.5555	49.6025	49.6495	49.6904	49.7311	49.7719	49.813	49.8513	49.8866	49.9229	49.9592	49.9955	50.0285	50.0587	50.0889	50.1191	50.1494	50.1798	50.2077
397	46.5887	46.7449	46.8979	47.0459	47.1884	47.3273	47.4636	47.5948	47.7213	47.8448	47.9618	48.0787	48.1938	48.3008	48.409	48.5171	48.6253	48.721	48.8166	48.9122	49.0078	49.0684	49.129	49.1896	49.2502	49.303	49.3547	49.4065	49.4582	49.5059	49.5529	49.5999	49.6469	49.6878	49.7286	49.7694	49.8105	49.8488	49.8841	49.9205	49.9568	49.9932	50.0262	50.0564	50.0866	50.1169	50.1473	50.1776	50.2056
398	46.586	46.7422	46.8951	47.0431	47.1856	47.3245	47.4608	47.592	47.7184	47.842	47.9589	48.0758	48.1909	48.298	48.4062	48.5143	48.6225	48.7181	48.8138	48.9094	49.005	49.0656	49.1262	49.1869	49.2475	49.3003	49.352	49.4038	49.4555	49.5033	49.5503	49.5973	49.6443	49.6852	49.726	49.7668	49.808	49.8464	49.8817	49.9181	49.9544	49.9908	50.0239	50.0541	50.0844	50.1147	50.1451	50.1755	50.2035
399	46.5833	46.7394	46.8923	47.0404	47.1828	47.3217	47.458	47.5892	47.7156	47.8392	47.9561	48.073	48.1881	48.2952	48.4033	48.5115	48.6196	48.7153	48.8109	48.9066	49.0022	49.0628	49.1235	49.1841	49.2447	49.2976	49.3493	49.4011	49.4528	49.5006	49.5477	49.5947	49.6418	49.6827	49.7235	49.7643	49.8055	49.8439	49.8793	49.9157	49.9521	49.9885	50.0216	50.0519	50.0821	50.1125	50.1429	50.1733	50.2014
400	46.5805	46.7367	46.8896	47.0376	47.18	47.3189	47.4551	47.5863	47.7128	47.8363	47.9532	48.0701	48.1852	48.2923	48.4005	48.5086	48.6168	48.7125	48.8081	48.9038	48.9994	49.0601	49.1207	49.1813	49.242	49.2948	49.3466	49.3984	49.4502	49.4979	49.545	49.5921	49.6392	49.6801	49.721	49.7618	49.8031	49.8415	49.8769	49.9133	49.9497	49.9862	50.0193	50.0496	50.0799	50.1102	50.1407	50.1712	50.1993
401	46.5778	46.7339	46.8868	47.0348	47.1772	47.316	47.4523	47.5835	47.7099	47.8335	47.9504	48.0673	48.1824	48.2895	48.3976	48.5058	48.614	48.7097	48.8053	48.901	48.9966	49.0573	49.1179	49.1786	49.2393	49.2921	49.3439	49.3957	49.4475	49.4953	49.5424	49.5895	49.6366	49.6776	49.7184	49.7593	49.8006	49.839	49.8744	49.9109	49.9474	49.9838	50.017	50.0473	50.0776	50.108	50.1385	50.1691	50.1971
402	46.5751	46.7312	46.884	47.032	47.1744	47.3132	47.4495	47.5807	47.7071	47.8306	47.9476	48.0645	48.1795	48.2866	48.3948	48.503	48.6112	48.7069	48.8025	48.8982	48.9938	49.0545	49.1152	49.1758	49.2365	49.2894	49.3412	49.393	49.4448	49.4926	49.5398	49.5869	49.634	49.675	49.7159	49.7568	49.7981	49.8365	49.872	49.9085	49.945	49.9815	50.0147	50.0451	50.0754	50.1058	50.1364	50.1669	50.195
403	46.5723	46.7284	46.8813	47.0292	47.1716	47.3104	47.4467	47.5779	47.7043	47.8278	47.9447	48.0616	48.1767	48.2838	48.392	48.5002	48.6083	48.7041	48.7997	48.8954	48.991	49.0517	49.1124	49.1731	49.2338	49.2867	49.3385	49.3903	49.4421	49.49	49.5371	49.5843	49.6314	49.6724	49.7134	49.7543	49.7956	49.8341	49.8696	49.9061	49.9426	49.9791	50.0124	50.0428	50.0732	50.1036	50.1342	50.1648	50.1929
404	46.5696	46.7257	46.8785	47.0264	47.1688	47.3076	47.4439	47.575	47.7014	47.825	47.9419	48.0588	48.1739	48.281	48.3891	48.4973	48.6055	48.7012	48.7969	48.8926	48.9883	49.049	49.1096	49.1703	49.231	49.2839	49.3358	49.3876	49.4395	49.4873	49.5345	49.5817	49.6288	49.6699	49.7108	49.7518	49.7931	49.8316	49.8671	49.9037	49.9403	49.9768	50.0101	50.0405	50.0709	50.1014	50.132	50.1626	50.1908
405	46.5669	46.7229	46.8757	47.0237	47.166	47.3048	47.441	47.5722	47.6986	47.8221	47.939	48.0559	48.171	48.2781	48.3863	48.4945	48.6027	48.6984	48.7941	48.8898	48.9855	49.0462	49.1069	49.1676	49.2283	49.2812	49.3331	49.3849	49.4368	49.4847	49.5319	49.5791	49.6262	49.6673	49.7083	49.7493	49.7906	49.8292	49.8647	49.9013	49.9379	49.9745	50.0078	50.0382	50.0687	50.0992	50.1298	50.1605	50.1887
406	46.5642	46.7202	46.873	47.0209	47.1632	47.302	47.4382	47.5694	47.6958	47.8193	47.9362	48.0531	48.1682	48.2753	48.3835	48.4917	48.5999	48.6956	48.7913	48.887	48.9827	49.0434	49.1041	49.1648	49.2255	49.2785	49.3304	49.3822	49.4341	49.482	49.5292	49.5764	49.6237	49.6648	49.7058	49.7468	49.7882	49.8267	49.8623	49.8989	49.9355	49.9721	50.0055	50.036	50.0664	50.097	50.1277	50.1583	50.1866
407	46.5614	46.7174	46.8702	47.0181	47.1604	47.2992	47.4354	47.5665	47.6929	47.8165	47.9334	48.0503	48.1653	48.2724	48.3806	48.4888	48.597	48.6928	48.7885	48.8842	48.9799	49.0406	49.1013	49.1621	49.2228	49.2758	49.3277	49.3795	49.4314	49.4794	49.5266	49.5738	49.6211	49.6622	49.7032	49.7443	49.7857	49.8243	49.8599	49.8965	49.9332	49.9698	50.0032	50.0337	50.0642	50.0948	50.1255	50.1562	50.1845
408	46.5587	46.7147	46.8674	47.0153	47.1576	47.2964	47.4326	47.5637	47.6901	47.8136	47.9305	48.0474	48.1625	48.2696	48.3778	48.486	48.5942	48.69	48.7857	48.8814	48.9771	49.0378	49.0986	49.1593	49.2201	49.273	49.3249	49.3768	49.4288	49.4767	49.524	49.5712	49.6185	49.6596	49.7007	49.7418	49.7832	49.8218	49.8574	49.8941	49.9308	49.9675	50.0009	50.0314	50.0619	50.0926	50.1233	50.154	50.1824
409	46.556	46.7119	46.8647	47.0125	47.1548	47.2936	47.4298	47.5609	47.6873	47.8108	47.9277	48.0446	48.1596	48.2668	48.375	48.4832	48.5914	48.6872	48.7829	48.8786	48.9743	49.0351	49.0958	49.1566	49.2173	49.2703	49.3222	49.3742	49.4261	49.4741	49.5213	49.5686	49.6159	49.6571	49.6982	49.7392	49.7807	49.8194	49.855	49.8917	49.9284	49.9651	49.9986	50.0291	50.0597	50.0903	50.1211	50.1519	50.1802
410	46.5532	46.7092	46.8619	47.0097	47.152	47.2908	47.4269	47.5581	47.6844	47.8079	47.9248	48.0417	48.1568	48.2639	48.3721	48.4803	48.5886	48.6843	48.7801	48.8758	48.9715	49.0323	49.093	49.1538	49.2146	49.2676	49.3195	49.3715	49.4234	49.4714	49.5187	49.566	49.6133	49.6545	49.6956	49.7367	49.7782	49.8169	49.8526	49.8893	49.9261	49.9628	49.9963	50.0269	50.0575	50.0881	50.1189	50.1497	50.1781
411	46.5511	46.707	46.8597	47.0075	47.1497	47.2885	47.4247	47.5558	47.6822	47.8057	47.9226	48.0394	48.1545	48.2616	48.3699	48.4781	48.5863	48.6821	48.7778	48.8735	48.9693	49.03	49.0908	49.1516	49.2123	49.2653	49.3173	49.3692	49.4212	49.4692	49.5165	49.5638	49.6112	49.6524	49.6935	49.7346	49.7761	49.8148	49.8505	49.8873	49.924	49.9608	49.9943	50.0249	50.0555	50.0862	50.1171	50.1479	50.1763
412	46.5493	46.7052	46.8579	47.0057	47.1479	47.2867	47.4228	47.5539	47.6803	47.8038	47.9206	48.0375	48.1526	48.2597	48.3679	48.4761	48.5843	48.6801	48.7759	48.8716	48.9673	49.0281	49.0889	49.1496	49.2104	49.2634	49.3154	49.3673	49.4193	49.4673	49.5147	49.562	49.6093	49.6505	49.6917	49.7328	49.7743	49.813	49.8488	49.8855	49.9223	49.959	49.9926	50.0232	50.0538	50.0845	50.1154	50.1462	50.1746
413	46.5475	46.7034	46.856	47.0038	47.146	47.2848	47.4209	47.552	47.6784	47.8019	47.9187	48.0356	48.1507	48.2578	48.366	48.4742	48.5824	48.6782	48.7739	48.8697	48.9654	49.0262	49.0869	49.1477	49.2085	49.2615	49.3135	49.3654	49.4174	49.4654	49.5128	49.5601	49.6074	49.6487	49.6898	49.731	49.7725	49.8112	49.847	49.8837	49.9205	49.9573	49.9908	50.0215	50.0521	50.0828	50.1137	50.1446	50.173
414	46.5457	46.7016	46.8542	47.002	47.1442	47.2829	47.4191	47.5501	47.6765	47.8	47.9168	48.0337	48.1488	48.2559	48.3641	48.4723	48.5805	48.6763	48.772	48.8677	48.9635	49.0243	49.085	49.1458	49.2066	49.2596	49.3116	49.3635	49.4155	49.4636	49.5109	49.5582	49.6056	49.6468	49.688	49.7291	49.7707	49.8094	49.8452	49.8819	49.9187	49.9555	49.9891	50.0197	50.0504	50.0811	50.112	50.1429	50.1713
415	46.5439	46.6997	46.8524	47.0002	47.1423	47.2811	47.4172	47.5483	47.6746	47.7981	47.9149	48.0318	48.1469	48.254	48.3622	48.4704	48.5786	48.6744	48.7701	48.8658	48.9616	49.0223	49.0831	49.1439	49.2047	49.2577	49.3097	49.3616	49.4136	49.4617	49.509	49.5564	49.6037	49.645	49.6861	49.7273	49.7689	49.8076	49.8434	49.8802	49.917	49.9538	49.9873	50.018	50.0487	50.0794	50.1103	50.1412	50.1697
416	46.5421	46.6979	46.8506	46.9983	47.1405	47.2792	47.4153	47.5464	47.6727	47.7962	47.913	48.0299	48.1449	48.2521	48.3603	48.4684	48.5766	48.6724	48.7682	48.8639	48.9596	49.0204	49.0812	49.142	49.2027	49.2558	49.3078	49.3597	49.4117	49.4598	49.5071	49.5545	49.6018	49.6431	49.6843	49.7255	49.767	49.8058	49.8416	49.8784	49.9152	49.952	49.9856	50.0163	50.047	50.0777	50.1087	50.1396	50.168
417	46.5403	46.6961	46.8487	46.9965	47.1386	47.2773	47.4134	47.5445	47.6708	47.7943	47.9111	48.028	48.143	48.2501	48.3583	48.4665	48.5747	48.6705	48.7662	48.862	48.9577	49.0185	49.0793	49.14	49.2008	49.2539	49.3059	49.3578	49.4098	49.4579	49.5053	49.5526	49.6	49.6413	49.6825	49.7236	49.7652	49.804	49.8398	49.8766	49.9134	49.9503	49.9838	50.0146	50.0453	50.0761	50.107	50.1379	50.1664
418	46.5385	46.6943	46.8469	46.9946	47.1368	47.2755	47.4116	47.5426	47.6689	47.7924	47.9092	48.0261	48.1411	48.2482	48.3564	48.4646	48.5728	48.6686	48.7643	48.86	48.9558	49.0166	49.0773	49.1381	49.1989	49.252	49.304	49.3559	49.4079	49.456	49.5034	49.5508	49.5981	49.6394	49.6806	49.7218	49.7634	49.8022	49.838	49.8748	49.9117	49.9485	49.9821	50.0128	50.0436	50.0744	50.1053	50.1362	50.1647
419	46.5367	46.6925	46.8451	46.9928	47.1349	47.2736	47.4097	47.5407	47.667	47.7905	47.9073	48.0242	48.1392	48.2463	48.3545	48.4627	48.5709	48.6667	48.7624	48.8581	48.9538	49.0146	49.0754	49.1362	49.197	49.2501	49.3021	49.354	49.406	49.4541	49.5015	49.5489	49.5963	49.6376	49.6788	49.72	49.7616	49.8004	49.8362	49.873	49.9099	49.9468	49.9804	50.0111	50.0418	50.0727	50.1036	50.1346	50.1631
420	46.5349	46.6907	46.8432	46.9909	47.1331	47.2717	47.4078	47.5389	47.6652	47.7886	47.9054	48.0223	48.1373	48.2444	48.3526	48.4608	48.5689	48.6647	48.7605	48.8562	48.9519	49.0127	49.0735	49.1343	49.1951	49.2481	49.3001	49.3521	49.4041	49.4522	49.4996	49.547	49.5944	49.6357	49.6769	49.7182	49.7598	49.7986	49.8344	49.8713	49.9081	49.945	49.9786	50.0094	50.0401	50.071	50.1019	50.1329	50.1615
421	46.5331	46.6889	46.8414	46.9891	47.1312	47.2699	47.4059	47.537	47.6633	47.7867	47.9035	48.0204	48.1354	48.2425	48.3507	48.4588	48.567	48.6628	48.7585	48.8543	48.95	49.0108	49.0716	49.1324	49.1932	49.2462	49.2982	49.3502	49.4022	49.4503	49.4977	49.5451	49.5925	49.6339	49.6751	49.7163	49.7579	49.7968	49.8326	49.8695	49.9064	49.9433	49.9769	50.0076	50.0384	50.0693	50.1003	50.1312	50.1598
422	46.5313	46.687	46.8396	46.9873	47.1294	47.268	47.4041	47.5351	47.6614	47.7848	47.9016	48.0184	48.1335	48.2406	48.3487	48.4569	48.5651	48.6609	48.7566	48.8523	48.9481	49.0089	49.0697	49.1304	49.1912	49.2443	49.2963	49.3483	49.4004	49.4485	49.4959	49.5433	49.5907	49.632	49.6733	49.7145	49.7561	49.795	49.8308	49.8677	49.9046	49.9415	49.9751	50.0059	50.0367	50.0676	50.0986	50.1296	50.1582
423	46.5295	46.6852	46.8378	46.9854	47.1275	47.2662	47.4022	47.5332	47.6595	47.7829	47.8997	48.0165	48.1315	48.2386	48.3468	48.455	48.5632	48.659	48.7547	48.8504	48.9461	49.0069	49.0677	49.1285	49.1893	49.2424	49.2944	49.3464	49.3985	49.4466	49.494	49.5414	49.5888	49.6302	49.6714	49.7127	49.7543	49.7931	49.829	49.8659	49.9028	49.9397	49.9734	50.0042	50.035	50.0659	50.0969	50.1279	50.1565
424	46.5277	46.6834	46.8359	46.9836	47.1257	47.2643	47.4003	47.5313	47.6576	47.781	47.8978	48.0146	48.1296	48.2367	48.3449	48.4531	48.5612	48.657	48.7528	48.8485	48.9442	49.005	49.0658	49.1266	49.1874	49.2405	49.2925	49.3445	49.3966	49.4447	49.4921	49.5395	49.587	49.6283	49.6696	49.7108	49.7525	49.7913	49.8272	49.8641	49.9011	49.938	49.9717	50.0025	50.0333	50.0642	50.0952	50.1262	50.1549
425	46.5259	46.6816	46.8341	46.9817	47.1238	47.2624	47.3985	47.5294	47.6557	47.7791	47.8959	48.0127	48.1277	48.2348	48.343	48.4511	48.5593	48.6551	48.7508	48.8466	48.9423	49.0031	49.0639	49.1247	49.1855	49.2386	49.2906	49.3426	49.3947	49.4428	49.4902	49.5377	49.5851	49.6265	49.6677	49.709	49.7507	49.7895	49.8254	49.8624	49.8993	49.9362	49.9699	50.0007	50.0316	50.0625	50.0935	50.1246	50.1532
426	46.5241	46.6798	46.8323	46.9799	47.122	47.2606	47.3966	47.5276	47.6538	47.7772	47.894	48.0108	48.1258	48.2329	48.3411	48.4492	48.5574	48.6532	48.7489	48.8446	48.9404	49.0012	49.062	49.1228	49.1836	49.2367	49.2887	49.3407	49.3928	49.4409	49.4884	49.5358	49.5832	49.6246	49.6659	49.7072	49.7489	49.7877	49.8236	49.8606	49.8975	49.9345	49.9682	49.999	50.0299	50.0608	50.0918	50.1229	50.1516
427	46.5223	46.678	46.8304	46.9781	47.1201	47.2587	47.3947	47.5257	47.6519	47.7753	47.8921	48.0089	48.1239	48.231	48.3391	48.4473	48.5555	48.6512	48.747	48.8427	48.9384	48.9992	49.0601	49.1209	49.1817	49.2348	49.2868	49.3388	49.3909	49.439	49.4865	49.5339	49.5814	49.6228	49.6641	49.7053	49.747	49.7859	49.8218	49.8588	49.8958	49.9327	49.9664	49.9973	50.0281	50.0591	50.0902	50.1212	50.1499
428	46.5205	46.6762	46.8286	46.9762	47.1183	47.2568	47.3928	47.5238	47.65	47.7734	47.8902	48.007	48.122	48.2291	48.3372	48.4454	48.5535	48.6493	48.7451	48.8408	48.9365	48.9973	49.0581	49.1189	49.1797	49.2329	49.2849	49.3369	49.389	49.4371	49.4846	49.5321	49.5795	49.6209	49.6622	49.7035	49.7452	49.7841	49.82	49.857	49.894	49.931	49.9647	49.9956	50.0264	50.0574	50.0885	50.1196	50.1483
429	46.5187	46.6743	46.8268	46.9744	47.1164	47.255	47.391	47.5219	47.6481	47.7715	47.8883	48.0051	48.1201	48.2271	48.3353	48.4435	48.5516	48.6474	48.7431	48.8389	48.9346	48.9954	49.0562	49.117	49.1778	49.2309	49.283	49.335	49.3871	49.4353	49.4827	49.5302	49.5776	49.6191	49.6604	49.7017	49.7434	49.7823	49.8182	49.8552	49.8922	49.9292	49.963	49.9938	50.0247	50.0557	50.0868	50.1179	50.1466
430	46.5169	46.6725	46.825	46.9725	47.1146	47.2531	47.3891	47.52	47.6463	47.7696	47.8864	48.0032	48.1181	48.2252	48.3334	48.4415	48.5497	48.6455	48.7412	48.8369	48.9327	48.9935	49.0543	49.1151	49.1759	49.229	49.2811	49.3331	49.3852	49.4334	49.4808	49.5283	49.5758	49.6172	49.6585	49.6999	49.7416	49.7805	49.8164	49.8534	49.8905	49.9275	49.9612	49.9921	50.023	50.054	50.0851	50.1163	50.145
431	46.5151	46.6707	46.8231	46.9707	47.1127	47.2513	47.3872	47.5182	47.6444	47.7677	47.8845	48.0013	48.1162	48.2233	48.3315	48.4396	48.5478	48.6435	48.7393	48.835	48.9307	48.9915	49.0524	49.1132	49.174	49.2271	49.2792	49.3312	49.3833	49.4315	49.479	49.5264	49.5739	49.6154	49.6567	49.698	49.7398	49.7787	49.8147	49.8517	49.8887	49.9257	49.9595	49.9904	50.0213	50.0523	50.0834	50.1146	50.1433
432	46.5133	46.6689	46.8213	46.9689	47.1108	47.2494	47.3853	47.5163	47.6425	47.7658	47.8826	47.9994	48.1143	48.2214	48.3295	48.4377	48.5458	48.6416	48.7374	48.8331	48.9288	48.9896	49.0504	49.1113	49.1721	49.2252	49.2773	49.3293	49.3814	49.4296	49.4771	49.5246	49.5721	49.6135	49.6549	49.6962	49.7379	49.7769	49.8129	49.8499	49.8869	49.9239	49.9577	49.9887	50.0196	50.0506	50.0818	50.1129	50.1417
433	46.5115	46.6671	46.8195	46.967	47.109	47.2475	47.3835	47.5144	47.6406	47.7639	47.8807	47.9975	48.1124	48.2195	48.3276	48.4358	48.5439	48.6397	48.7354	48.8312	48.9269	48.9877	49.0485	49.1093	49.1702	49.2233	49.2754	49.3274	49.3795	49.4277	49.4752	49.5227	49.5702	49.6117	49.653	49.6944	49.7361	49.7751	49.8111	49.8481	49.8851	49.9222	49.956	49.9869	50.0179	50.0489	50.0801	50.1113	50.14
434	46.5097	46.6653	46.8177	46.9652	47.1071	47.2457	47.3816	47.5125	47.6387	47.762	47.8788	47.9955	48.1105	48.2176	48.3257	48.4338	48.542	48.6378	48.7335	48.8292	48.925	48.9858	49.0466	49.1074	49.1682	49.2214	49.2735	49.3255	49.3776	49.4258	49.4733	49.5208	49.5683	49.6098	49.6512	49.6925	49.7343	49.7733	49.8093	49.8463	49.8834	49.9204	49.9542	49.9852	50.0162	50.0472	50.0784	50.1096	50.1384
435	46.5079	46.6635	46.8158	46.9633	47.1053	47.2438	47.3797	47.5106	47.6368	47.7601	47.8769	47.9936	48.1086	48.2156	48.3238	48.4319	48.5401	48.6358	48.7316	48.8273	48.923	48.9839	49.0447	49.1055	49.1663	49.2195	49.2716	49.3236	49.3757	49.4239	49.4714	49.519	49.5665	49.608	49.6493	49.6907	49.7325	49.7715	49.8075	49.8445	49.8816	49.9187	49.9525	49.9835	50.0145	50.0455	50.0767	50.1079	50.1367
436	46.5061	46.6616	46.814	46.9615	47.1034	47.2419	47.3778	47.5087	47.6349	47.7582	47.875	47.9917	48.1067	48.2137	48.3219	48.43	48.5381	48.6339	48.7296	48.8254	48.9211	48.9819	49.0428	49.1036	49.1644	49.2176	49.2697	49.3217	49.3738	49.422	49.4696	49.5171	49.5646	49.6061	49.6475	49.6889	49.7307	49.7696	49.8057	49.8428	49.8798	49.9169	49.9508	49.9818	50.0127	50.0438	50.075	50.1063	50.1351
437	46.5043	46.6598	46.8122	46.9597	47.1016	47.2401	47.376	47.5069	47.633	47.7563	47.8731	47.9898	48.1048	48.2118	48.3199	48.4281	48.5362	48.632	48.7277	48.8235	48.9192	48.98	49.0408	49.1017	49.1625	49.2157	49.2678	49.3198	49.3719	49.4202	49.4677	49.5152	49.5627	49.6043	49.6456	49.687	49.7288	49.7678	49.8039	49.841	49.8781	49.9152	49.949	49.98	50.011	50.0421	50.0734	50.1046	50.1334
438	46.5025	46.658	46.8103	46.9578	47.0997	47.2382	47.3741	47.505	47.6311	47.7544	47.8712	47.9879	48.1028	48.2099	48.318	48.4262	48.5343	48.6301	48.7258	48.8215	48.9173	48.9781	49.0389	49.0998	49.1606	49.2137	49.2658	49.3179	49.37	49.4183	49.4658	49.5133	49.5609	49.6024	49.6438	49.6852	49.727	49.766	49.8021	49.8392	49.8763	49.9134	49.9473	49.9783	50.0093	50.0404	50.0717	50.1029	50.1318
439	46.5007	46.6562	46.8085	46.956	47.0979	47.2363	47.3722	47.5031	47.6292	47.7525	47.8693	47.986	48.1009	48.208	48.3161	48.4242	48.5324	48.6281	48.7239	48.8196	48.9153	48.9762	49.037	49.0978	49.1587	49.2118	49.2639	49.316	49.3681	49.4164	49.4639	49.5115	49.559	49.6006	49.642	49.6834	49.7252	49.7642	49.8003	49.8374	49.8745	49.9117	49.9455	49.9766	50.0076	50.0387	50.07	50.1013	50.1301
440	46.4989	46.6544	46.8067	46.9541	47.096	47.2345	47.3704	47.5012	47.6273	47.7506	47.8674	47.9841	48.099	48.2061	48.3142	48.4223	48.5304	48.6262	48.7219	48.8177	48.9134	48.9742	49.0351	49.0959	49.1568	49.2099	49.262	49.3141	49.3662	49.4145	49.4621	49.5096	49.5572	49.5987	49.6401	49.6816	49.7234	49.7624	49.7985	49.8356	49.8728	49.9099	49.9438	49.9749	50.0059	50.037	50.0683	50.0996	50.1285
441	46.4971	46.6526	46.8049	46.9523	47.0942	47.2326	47.3685	47.4993	47.6255	47.7487	47.8655	47.9822	48.0971	48.2042	48.3123	48.4204	48.5285	48.6243	48.72	48.8157	48.9115	48.9723	49.0332	49.094	49.1548	49.208	49.2601	49.3122	49.3644	49.4126	49.4602	49.5077	49.5553	49.5968	49.6383	49.6797	49.7216	49.7606	49.7967	49.8339	49.871	49.9081	49.9421	49.9731	50.0042	50.0353	50.0666	50.0979	50.1268
442	46.4953	46.6508	46.803	46.9505	47.0923	47.2308	47.3666	47.4974	47.6236	47.7468	47.8636	47.9803	48.0952	48.2022	48.3104	48.4185	48.5266	48.6224	48.7181	48.8138	48.9095	48.9704	49.0312	49.0921	49.1529	49.2061	49.2582	49.3103	49.3625	49.4107	49.4583	49.5059	49.5534	49.595	49.6364	49.6779	49.7197	49.7588	49.7949	49.8321	49.8692	49.9064	49.9403	49.9714	50.0025	50.0336	50.065	50.0963	50.1252
443	46.4935	46.6489	46.8012	46.9486	47.0905	47.2289	47.3647	47.4956	47.6217	47.745	47.8617	47.9784	48.0933	48.2003	48.3084	48.4165	48.5247	48.6204	48.7162	48.8119	48.9076	48.9685	49.0293	49.0902	49.151	49.2042	49.2563	49.3084	49.3606	49.4088	49.4564	49.504	49.5516	49.5931	49.6346	49.6761	49.7179	49.757	49.7931	49.8303	49.8675	49.9046	49.9386	49.9697	50.0008	50.0319	50.0633	50.0946	50.1235
444	46.4917	46.6471	46.7994	46.9468	47.0886	47.227	47.3629	47.4937	47.6198	47.7431	47.8598	47.9765	48.0914	48.1984	48.3065	48.4146	48.5227	48.6185	48.7142	48.81	48.9057	48.9665	49.0274	49.0882	49.1491	49.2023	49.2544	49.3065	49.3587	49.407	49.4545	49.5021	49.5497	49.5913	49.6328	49.6742	49.7161	49.7552	49.7913	49.8285	49.8657	49.9029	49.9368	49.9679	49.9991	50.0303	50.0616	50.0929	50.1219
445	46.4899	46.6453	46.7975	46.9449	47.0868	47.2252	47.361	47.4918	47.6179	47.7412	47.8579	47.9745	48.0894	48.1965	48.3046	48.4127	48.5208	48.6166	48.7123	48.808	48.9038	48.9646	49.0255	49.0863	49.1472	49.2004	49.2525	49.3046	49.3568	49.4051	49.4527	49.5003	49.5479	49.5894	49.6309	49.6724	49.7143	49.7534	49.7895	49.8267	49.8639	49.9011	49.9351	49.9662	49.9973	50.0286	50.0599	50.0913	50.1202
446	46.4881	46.6435	46.7957	46.9431	47.0849	47.2233	47.3591	47.4899	47.616	47.7393	47.856	47.9726	48.0875	48.1946	48.3027	48.4108	48.5189	48.6147	48.7104	48.8061	48.9018	48.9627	49.0235	49.0844	49.1453	49.1985	49.2506	49.3027	49.3549	49.4032	49.4508	49.4984	49.546	49.5876	49.6291	49.6706	49.7125	49.7516	49.7877	49.8249	49.8622	49.8994	49.9334	49.9645	49.9956	50.0269	50.0582	50.0896	50.1186
447	46.4863	46.6417	46.7939	46.9412	47.0831	47.2214	47.3572	47.488	47.6141	47.7374	47.854	47.9707	48.0856	48.1927	48.3008	48.4089	48.517	48.6127	48.7085	48.8042	48.8999	48.9608	49.0216	49.0825	49.1433	49.1965	49.2487	49.3008	49.353	49.4013	49.4489	49.4965	49.5441	49.5857	49.6272	49.6687	49.7106	49.7498	49.7859	49.8232	49.8604	49.8976	49.9316	49.9628	49.9939	50.0252	50.0566	50.0879	50.1169
448	46.4845	46.6399	46.7921	46.9394	47.0812	47.2196	47.3554	47.4862	47.6122	47.7355	47.8521	47.9688	48.0837	48.1907	48.2988	48.4069	48.515	48.6108	48.7065	48.8023	48.898	48.9588	49.0197	49.0806	49.1414	49.1946	49.2468	49.2989	49.3511	49.3994	49.447	49.4946	49.5423	49.5839	49.6254	49.6669	49.7088	49.748	49.7841	49.8214	49.8586	49.8959	49.9299	49.961	49.9922	50.0235	50.0549	50.0863	50.1153
449	46.4827	46.6381	46.7902	46.9376	47.0794	47.2177	47.3535	47.4843	47.6103	47.7336	47.8502	47.9669	48.0818	48.1888	48.2969	48.405	48.5131	48.6089	48.7046	48.8003	48.8961	48.9569	49.0178	49.0786	49.1395	49.1927	49.2449	49.297	49.3492	49.3975	49.4451	49.4928	49.5404	49.582	49.6236	49.6651	49.707	49.7462	49.7823	49.8196	49.8569	49.8941	49.9281	49.9593	49.9905	50.0218	50.0532	50.0846	50.1136
450	46.4809	46.6362	46.7884	46.9357	47.0775	47.2158	47.3516	47.4824	47.6084	47.7317	47.8483	47.965	48.0799	48.1869	48.295	48.4031	48.5112	48.607	48.7027	48.7984	48.8941	48.955	49.0159	49.0767	49.1376	49.1908	49.243	49.2951	49.3473	49.3956	49.4433	49.4909	49.5385	49.5802	49.6217	49.6632	49.7052	49.7443	49.7806	49.8178	49.8551	49.8924	49.9264	49.9576	49.9888	50.0201	50.0515	50.0829	50.112
451	46.4791	46.6344	46.7866	46.9339	47.0756	47.214	47.3497	47.4805	47.6066	47.7298	47.8464	47.9631	48.078	48.185	48.2931	48.4012	48.5093	48.605	48.7008	48.7965	48.8922	48.9531	49.0139	49.0748	49.1357	49.1889	49.2411	49.2932	49.3454	49.3937	49.4414	49.489	49.5367	49.5783	49.6199	49.6614	49.7034	49.7425	49.7788	49.816	49.8533	49.8906	49.9247	49.9559	49.9871	50.0184	50.0498	50.0813	50.1103
452	46.4773	46.6326	46.7847	46.932	47.0738	47.2121	47.3479	47.4786	47.6047	47.7279	47.8445	47.9612	48.076	48.1831	48.2912	48.3992	48.5073	48.6031	48.6988	48.7946	48.8903	48.9512	49.012	49.0729	49.1338	49.187	49.2392	49.2913	49.3435	49.3919	49.4395	49.4872	49.5348	49.5765	49.618	49.6596	49.7015	49.7407	49.777	49.8143	49.8515	49.8888	49.9229	49.9541	49.9854	50.0167	50.0482	50.0796	50.1087
453	46.4755	46.6308	46.7829	46.9302	47.0719	47.2103	47.346	47.4767	47.6028	47.726	47.8426	47.9593	48.0741	48.1812	48.2892	48.3973	48.5054	48.6012	48.6969	48.7926	48.8884	48.9492	49.0101	49.071	49.1318	49.1851	49.2373	49.2894	49.3416	49.39	49.4376	49.4853	49.533	49.5746	49.6162	49.6578	49.6997	49.7389	49.7752	49.8125	49.8498	49.8871	49.9212	49.9524	49.9837	50.015	50.0465	50.078	50.107
454	46.4737	46.629	46.7811	46.9284	47.0701	47.2084	47.3441	47.4749	47.6009	47.7241	47.8407	47.9574	48.0722	48.1792	48.2873	48.3954	48.5035	48.5993	48.695	48.7907	48.8864	48.9473	49.0082	49.0691	49.1299	49.1832	49.2354	49.2875	49.3397	49.3881	49.4358	49.4834	49.5311	49.5728	49.6144	49.6559	49.6979	49.7371	49.7734	49.8107	49.848	49.8853	49.9194	49.9507	49.9819	50.0133	50.0448	50.0763	50.1054
455	46.4719	46.6272	46.7793	46.9265	47.0682	47.2065	47.3423	47.473	47.599	47.7222	47.8388	47.9555	48.0703	48.1773	48.2854	48.3935	48.5016	48.5973	48.6931	48.7888	48.8845	48.9454	49.0063	49.0671	49.128	49.1813	49.2334	49.2856	49.3378	49.3862	49.4339	49.4816	49.5292	49.5709	49.6125	49.6541	49.6961	49.7353	49.7716	49.8089	49.8462	49.8836	49.9177	49.949	49.9802	50.0116	50.0431	50.0746	50.1037
456	46.4701	46.6254	46.7774	46.9247	47.0664	47.2047	47.3404	47.4711	47.5971	47.7203	47.8369	47.9536	48.0684	48.1754	48.2835	48.3916	48.4996	48.5954	48.6911	48.7869	48.8826	48.9435	49.0043	49.0652	49.1261	49.1793	49.2315	49.2837	49.3359	49.3843	49.432	49.4797	49.5274	49.5691	49.6107	49.6523	49.6943	49.7335	49.7698	49.8071	49.8445	49.8818	49.9159	49.9472	49.9785	50.0099	50.0414	50.073	50.1021
457	46.4683	46.6235	46.7756	46.9228	47.0645	47.2028	47.3385	47.4692	47.5952	47.7184	47.835	47.9516	48.0665	48.1735	48.2816	48.3896	48.4977	48.5935	48.6892	48.7849	48.8807	48.9415	49.0024	49.0633	49.1242	49.1774	49.2296	49.2818	49.334	49.3824	49.4301	49.4778	49.5255	49.5672	49.6088	49.6504	49.6924	49.7317	49.768	49.8053	49.8427	49.8801	49.9142	49.9455	49.9768	50.0082	50.0397	50.0713	50.1004
458	46.4665	46.6217	46.7738	46.921	47.0627	47.2009	47.3366	47.4673	47.5933	47.7165	47.8331	47.9497	48.0646	48.1716	48.2796	48.3877	48.4958	48.5916	48.6873	48.783	48.8787	48.9396	49.0005	49.0614	49.1223	49.1755	49.2277	49.2799	49.3321	49.3805	49.4282	49.4759	49.5237	49.5654	49.607	49.6486	49.6906	49.7299	49.7662	49.8036	49.8409	49.8783	49.9125	49.9438	49.9751	50.0065	50.0381	50.0696	50.0988
459	46.4647	46.6199	46.772	46.9192	47.0608	47.1991	47.3348	47.4654	47.5914	47.7146	47.8312	47.9478	48.0627	48.1697	48.2777	48.3858	48.4939	48.5896	48.6854	48.7811	48.8768	48.9377	48.9986	49.0595	49.1203	49.1736	49.2258	49.278	49.3302	49.3786	49.4264	49.4741	49.5218	49.5635	49.6052	49.6468	49.6888	49.7281	49.7644	49.8018	49.8392	49.8766	49.9107	49.9421	49.9734	50.0048	50.0364	50.068	50.0971
460	46.4629	46.6181	46.7701	46.9173	47.059	47.1972	47.3329	47.4636	47.5895	47.7127	47.8293	47.9459	48.0607	48.1677	48.2758	48.3839	48.4919	48.5877	48.6834	48.7792	48.8749	48.9358	48.9967	49.0575	49.1184	49.1717	49.2239	49.2761	49.3284	49.3768	49.4245	49.4722	49.5199	49.5617	49.6033	49.6449	49.687	49.7263	49.7626	49.8	49.8374	49.8748	49.909	49.9403	49.9717	50.0031	50.0347	50.0663	50.0955
461	46.4611	46.6163	46.7683	46.9155	47.0571	47.1954	47.331	47.4617	47.5877	47.7108	47.8274	47.944	48.0588	48.1658	48.2739	48.3819	48.49	48.5858	48.6815	48.7772	48.873	48.9338	48.9947	49.0556	49.1165	49.1698	49.222	49.2742	49.3265	49.3749	49.4226	49.4703	49.5181	49.5598	49.6015	49.6431	49.6852	49.7245	49.7608	49.7982	49.8356	49.873	49.9072	49.9386	49.97	50.0014	50.033	50.0646	50.0938
462	46.4593	46.6145	46.7665	46.9136	47.0553	47.1935	47.3291	47.4598	47.5858	47.7089	47.8255	47.9421	48.0569	48.1639	48.272	48.38	48.4881	48.5839	48.6796	48.7753	48.871	48.9319	48.9928	49.0537	49.1146	49.1679	49.2201	49.2723	49.3246	49.373	49.4207	49.4685	49.5162	49.558	49.5996	49.6413	49.6834	49.7227	49.759	49.7964	49.8339	49.8713	49.9055	49.9369	49.9682	49.9997	50.0313	50.063	50.0922
463	46.4575	46.6127	46.7646	46.9118	47.0534	47.1916	47.3273	47.4579	47.5839	47.707	47.8236	47.9402	48.055	48.162	48.27	48.3781	48.4862	48.5819	48.6777	48.7734	48.8691	48.93	48.9909	49.0518	49.1127	49.166	49.2182	49.2704	49.3227	49.3711	49.4188	49.4666	49.5143	49.5561	49.5978	49.6395	49.6815	49.7208	49.7572	49.7947	49.8321	49.8695	49.9038	49.9351	49.9665	49.998	50.0297	50.0613	50.0905
464	46.4557	46.6108	46.7628	46.91	47.0516	47.1898	47.3254	47.456	47.582	47.7051	47.8217	47.9383	48.0531	48.1601	48.2681	48.3762	48.4842	48.58	48.6757	48.7715	48.8672	48.9281	48.989	49.0499	49.1108	49.1641	49.2163	49.2685	49.3208	49.3692	49.417	49.4647	49.5125	49.5543	49.5959	49.6376	49.6797	49.719	49.7554	49.7929	49.8303	49.8678	49.902	49.9334	49.9648	49.9963	50.028	50.0596	50.0889
465	46.4539	46.609	46.761	46.9081	47.0497	47.1879	47.3235	47.4542	47.5801	47.7032	47.8198	47.9364	48.0512	48.1582	48.2662	48.3743	48.4823	48.5781	48.6738	48.7695	48.8652	48.9261	48.987	49.0479	49.1088	49.1621	49.2144	49.2666	49.3189	49.3673	49.4151	49.4629	49.5106	49.5524	49.5941	49.6358	49.6779	49.7172	49.7536	49.7911	49.8286	49.866	49.9003	49.9317	49.9631	49.9946	50.0263	50.058	50.0872
466	46.4521	46.6072	46.7592	46.9063	47.0479	47.186	47.3216	47.4523	47.5782	47.7013	47.8179	47.9345	48.0493	48.1562	48.2643	48.3723	48.4804	48.5762	48.6719	48.7676	48.8633	48.9242	48.9851	49.046	49.1069	49.1602	49.2125	49.2647	49.317	49.3654	49.4132	49.461	49.5088	49.5506	49.5923	49.634	49.6761	49.7154	49.7518	49.7893	49.8268	49.8643	49.8985	49.93	49.9614	49.9929	50.0246	50.0563	50.0856
467	46.4503	46.6054	46.7573	46.9044	47.046	47.1842	47.3198	47.4504	47.5763	47.6994	47.816	47.9326	48.0473	48.1543	48.2624	48.3704	48.4785	48.5742	48.67	48.7657	48.8614	48.9223	48.9832	49.0441	49.105	49.1583	49.2106	49.2628	49.3151	49.3636	49.4113	49.4591	49.5069	49.5487	49.5904	49.6321	49.6743	49.7136	49.75	49.7875	49.825	49.8625	49.8968	49.9282	49.9597	49.9912	50.0229	50.0546	50.0839
468	46.4485	46.6036	46.7555	46.9026	47.0442	47.1823	47.3179	47.4485	47.5744	47.6975	47.8141	47.9307	48.0454	48.1524	48.2604	48.3685	48.4765	48.5723	48.668	48.7637	48.8595	48.9204	48.9813	49.0422	49.1031	49.1564	49.2087	49.2609	49.3132	49.3617	49.4095	49.4572	49.505	49.5469	49.5886	49.6303	49.6724	49.7118	49.7483	49.7858	49.8233	49.8608	49.8951	49.9265	49.958	49.9895	50.0213	50.053	50.0823
469	46.4467	46.6018	46.7537	46.9007	47.0423	47.1804	47.316	47.4466	47.5725	47.6956	47.8122	47.9287	48.0435	48.1505	48.2585	48.3666	48.4746	48.5704	48.6661	48.7618	48.8575	48.9185	48.9794	49.0403	49.1012	49.1545	49.2068	49.259	49.3113	49.3598	49.4076	49.4554	49.5032	49.545	49.5867	49.6285	49.6706	49.71	49.7465	49.784	49.8215	49.859	49.8933	49.9248	49.9563	49.9878	50.0196	50.0513	50.0806
470	46.4449	46.6	46.7518	46.8989	47.0405	47.1786	47.3142	47.4447	47.5706	47.6937	47.8103	47.9268	48.0416	48.1486	48.2566	48.3646	48.4727	48.5685	48.6642	48.7599	48.8556	48.9165	48.9774	49.0384	49.0993	49.1526	49.2049	49.2571	49.3094	49.3579	49.4057	49.4535	49.5013	49.5432	49.5849	49.6266	49.6688	49.7082	49.7447	49.7822	49.8197	49.8573	49.8916	49.9231	49.9546	49.9861	50.0179	50.0496	50.079
471	46.4431	46.5981	46.75	46.8971	47.0386	47.1767	47.3123	47.4429	47.5688	47.6918	47.8084	47.9249	48.0397	48.1467	48.2547	48.3627	48.4708	48.5665	48.6623	48.758	48.8537	48.9146	48.9755	49.0364	49.0973	49.1507	49.203	49.2552	49.3075	49.356	49.4038	49.4516	49.4995	49.5413	49.5831	49.6248	49.667	49.7064	49.7429	49.7804	49.818	49.8555	49.8898	49.9213	49.9528	49.9845	50.0162	50.048	50.0774
472	46.4413	46.5963	46.7482	46.8952	47.0367	47.1749	47.3104	47.441	47.5669	47.6899	47.8065	47.923	48.0378	48.1447	48.2528	48.3608	48.4688	48.5646	48.6603	48.756	48.8518	48.9127	48.9736	49.0345	49.0954	49.1488	49.2011	49.2533	49.3056	49.3541	49.4019	49.4498	49.4976	49.5395	49.5812	49.623	49.6652	49.7046	49.7411	49.7786	49.8162	49.8537	49.8881	49.9196	49.9511	49.9828	50.0145	50.0463	50.0757
473	46.4395	46.5945	46.7464	46.8934	47.0349	47.173	47.3085	47.4391	47.565	47.688	47.8046	47.9211	48.0359	48.1428	48.2508	48.3589	48.4669	48.5627	48.6584	48.7541	48.8498	48.9108	48.9717	49.0326	49.0935	49.1469	49.1991	49.2514	49.3037	49.3522	49.4001	49.4479	49.4957	49.5376	49.5794	49.6212	49.6633	49.7028	49.7393	49.7768	49.8144	49.852	49.8863	49.9179	49.9494	49.9811	50.0129	50.0446	50.0741
474	46.4377	46.5927	46.7445	46.8915	47.033	47.1711	47.3067	47.4372	47.5631	47.6861	47.8027	47.9192	48.0339	48.1409	48.2489	48.357	48.465	48.5608	48.6565	48.7522	48.8479	48.9088	48.9698	49.0307	49.0916	49.1449	49.1972	49.2495	49.3018	49.3503	49.3982	49.446	49.4939	49.5358	49.5775	49.6193	49.6615	49.701	49.7375	49.7751	49.8126	49.8502	49.8846	49.9162	49.9477	49.9794	50.0112	50.043	50.0724
475	46.4359	46.5909	46.7427	46.8897	47.0312	47.1693	47.3048	47.4353	47.5612	47.6842	47.8008	47.9173	48.032	48.139	48.247	48.355	48.4631	48.5588	48.6545	48.7503	48.846	48.9069	48.9678	49.0288	49.0897	49.143	49.1953	49.2476	49.2999	49.3485	49.3963	49.4442	49.492	49.5339	49.5757	49.6175	49.6597	49.6992	49.7357	49.7733	49.8109	49.8485	49.8829	49.9144	49.946	49.9777	50.0095	50.0413	50.0708
476	46.4341	46.5891	46.7409	46.8879	47.0293	47.1674	47.3029	47.4335	47.5593	47.6823	47.7989	47.9154	48.0301	48.1371	48.2451	48.3531	48.4611	48.5569	48.6526	48.7483	48.8441	48.905	48.9659	49.0268	49.0878	49.1411	49.1934	49.2457	49.298	49.3466	49.3944	49.4423	49.4901	49.5321	49.5739	49.6157	49.6579	49.6973	49.7339	49.7715	49.8091	49.8467	49.8811	49.9127	49.9443	49.976	50.0078	50.0397	50.0691
477	46.4323	46.5873	46.739	46.886	47.0275	47.1655	47.301	47.4316	47.5574	47.6804	47.797	47.9135	48.0282	48.1352	48.2432	48.3512	48.4592	48.555	48.6507	48.7464	48.8421	48.9031	48.964	49.0249	49.0859	49.1392	49.1915	49.2438	49.2961	49.3447	49.3926	49.4404	49.4883	49.5302	49.572	49.6138	49.6561	49.6955	49.7321	49.7697	49.8073	49.845	49.8794	49.911	49.9426	49.9743	50.0061	50.038	50.0675
478	46.4305	46.5854	46.7372	46.8842	47.0256	47.1637	47.2992	47.4297	47.5555	47.6786	47.7951	47.9116	48.0263	48.1332	48.2412	48.3493	48.4573	48.5531	48.6488	48.7445	48.8402	48.9011	48.9621	49.023	49.0839	49.1373	49.1896	49.2419	49.2942	49.3428	49.3907	49.4385	49.4864	49.5283	49.5702	49.612	49.6542	49.6937	49.7303	49.7679	49.8056	49.8432	49.8776	49.9093	49.9409	49.9726	50.0045	50.0363	50.0658
479	46.4287	46.5836	46.7354	46.8823	47.0238	47.1618	47.2973	47.4278	47.5536	47.6767	47.7932	47.9097	48.0244	48.1313	48.2393	48.3473	48.4554	48.5511	48.6468	48.7426	48.8383	48.8992	48.9602	49.0211	49.082	49.1354	49.1877	49.24	49.2924	49.3409	49.3888	49.4367	49.4846	49.5265	49.5683	49.6102	49.6524	49.6919	49.7285	49.7662	49.8038	49.8415	49.8759	49.9075	49.9392	49.9709	50.0028	50.0347	50.0642
480	46.4269	46.5818	46.7336	46.8805	47.0219	47.16	47.2954	47.4259	47.5517	47.6748	47.7913	47.9077	48.0225	48.1294	48.2374	48.3454	48.4534	48.5492	48.6449	48.7406	48.8364	48.8973	48.9582	49.0192	49.0801	49.1335	49.1858	49.2381	49.2905	49.339	49.3869	49.4348	49.4827	49.5246	49.5665	49.6083	49.6506	49.6901	49.7267	49.7644	49.802	49.8397	49.8742	49.9058	49.9374	49.9692	50.0011	50.033	50.0625
481	46.4251	46.58	46.7317	46.8787	47.0201	47.1581	47.2936	47.424	47.5499	47.6729	47.7893	47.9058	48.0205	48.1275	48.2355	48.3435	48.4515	48.5473	48.643	48.7387	48.8344	48.8954	48.9563	49.0172	49.0782	49.1316	49.1839	49.2362	49.2886	49.3371	49.385	49.4329	49.4808	49.5228	49.5647	49.6065	49.6488	49.6883	49.7249	49.7626	49.8003	49.8379	49.8724	49.9041	49.9357	49.9675	49.9994	50.0313	50.0609
482	46.4233	46.5782	46.7299	46.8768	47.0182	47.1562	47.2917	47.4222	47.548	47.671	47.7874	47.9039	48.0186	48.1256	48.2336	48.3416	48.4496	48.5454	48.6411	48.7368	48.8325	48.8934	48.9544	49.0153	49.0763	49.1297	49.182	49.2343	49.2867	49.3353	49.3832	49.4311	49.479	49.5209	49.5628	49.6047	49.647	49.6865	49.7231	49.7608	49.7985	49.8362	49.8707	49.9024	49.934	49.9658	49.9977	50.0297	50.0592
483	46.4215	46.5764	46.7281	46.875	47.0164	47.1544	47.2898	47.4203	47.5461	47.6691	47.7855	47.902	48.0167	48.1237	48.2317	48.3397	48.4477	48.5434	48.6391	48.7349	48.8306	48.8915	48.9525	49.0134	49.0744	49.1277	49.1801	49.2324	49.2848	49.3334	49.3813	49.4292	49.4771	49.5191	49.561	49.6028	49.6451	49.6847	49.7213	49.759	49.7967	49.8344	49.8689	49.9006	49.9323	49.9641	49.996	50.028	50.0576
484	46.4197	46.5746	46.7263	46.8731	47.0145	47.1525	47.2879	47.4184	47.5442	47.6672	47.7836	47.9001	48.0148	48.1217	48.2297	48.3377	48.4457	48.5415	48.6372	48.7329	48.8287	48.8896	48.9505	49.0115	49.0724	49.1258	49.1782	49.2305	49.2829	49.3315	49.3794	49.4273	49.4752	49.5172	49.5591	49.601	49.6433	49.6829	49.7195	49.7572	49.795	49.8327	49.8672	49.8989	49.9306	49.9624	49.9944	50.0263	50.0559
485	46.4179	46.5727	46.7244	46.8713	47.0127	47.1506	47.2861	47.4165	47.5423	47.6653	47.7817	47.8982	48.0129	48.1198	48.2278	48.3358	48.4438	48.5396	48.6353	48.731	48.8267	48.8877	48.9486	49.0096	49.0705	49.1239	49.1763	49.2286	49.281	49.3296	49.3775	49.4255	49.4734	49.5154	49.5573	49.5992	49.6415	49.6811	49.7177	49.7555	49.7932	49.8309	49.8655	49.8972	49.9289	49.9607	49.9927	50.0247	50.0543
486	46.4161	46.5709	46.7226	46.8695	47.0108	47.1488	47.2842	47.4146	47.5404	47.6634	47.7798	47.8963	48.011	48.1179	48.2259	48.3339	48.4419	48.5376	48.6334	48.7291	48.8248	48.8858	48.9467	49.0077	49.0686	49.122	49.1744	49.2267	49.2791	49.3277	49.3756	49.4236	49.4715	49.5135	49.5554	49.5974	49.6397	49.6793	49.7159	49.7537	49.7914	49.8292	49.8637	49.8954	49.9272	49.959	49.991	50.023	50.0526
487	46.4143	46.5691	46.7208	46.8676	47.009	47.1469	47.2823	47.4127	47.5385	47.6615	47.7779	47.8944	48.0091	48.116	48.224	48.332	48.4399	48.5357	48.6314	48.7272	48.8229	48.8838	48.9448	49.0057	49.0667	49.1201	49.1725	49.2248	49.2772	49.3258	49.3738	49.4217	49.4697	49.5117	49.5536	49.5955	49.6379	49.6775	49.7142	49.7519	49.7897	49.8274	49.862	49.8937	49.9255	49.9573	49.9893	50.0213	50.051
488	46.4125	46.5673	46.7189	46.8658	47.0071	47.145	47.2804	47.4109	47.5366	47.6596	47.776	47.8925	48.0072	48.1141	48.2221	48.33	48.438	48.5338	48.6295	48.7252	48.8209	48.8819	48.9429	49.0038	49.0648	49.1182	49.1706	49.2229	49.2753	49.3239	49.3719	49.4198	49.4678	49.5098	49.5518	49.5937	49.636	49.6757	49.7124	49.7501	49.7879	49.8257	49.8602	49.892	49.9238	49.9556	49.9876	50.0197	50.0493
489	46.4107	46.5655	46.7171	46.8639	47.0053	47.1432	47.2786	47.409	47.5347	47.6577	47.7741	47.8906	48.0052	48.1122	48.2201	48.3281	48.4361	48.5319	48.6276	48.7233	48.819	48.88	48.9409	49.0019	49.0629	49.1163	49.1687	49.221	49.2734	49.322	49.37	49.418	49.4659	49.508	49.5499	49.5919	49.6342	49.6739	49.7106	49.7483	49.7861	49.8239	49.8585	49.8903	49.922	49.9539	49.986	50.018	50.0477
490	46.4089	46.5637	46.7153	46.8621	47.0034	47.1413	47.2767	47.4071	47.5328	47.6558	47.7722	47.8887	48.0033	48.1102	48.2182	48.3262	48.4342	48.5299	48.6257	48.7214	48.8171	48.8781	48.939	49	49.0609	49.1144	49.1668	49.2191	49.2715	49.3202	49.3681	49.4161	49.4641	49.5061	49.5481	49.59	49.6324	49.672	49.7088	49.7466	49.7844	49.8222	49.8568	49.8885	49.9203	49.9522	49.9843	50.0163	50.046
491	46.4071	46.5619	46.7135	46.8602	47.0015	47.1395	47.2748	47.4052	47.531	47.6539	47.7703	47.8868	48.0014	48.1083	48.2163	48.3243	48.4322	48.528	48.6237	48.7195	48.8152	48.8761	48.9371	48.9981	49.059	49.1125	49.1648	49.2172	49.2696	49.3183	49.3663	49.4142	49.4622	49.5043	49.5462	49.5882	49.6306	49.6702	49.707	49.7448	49.7826	49.8204	49.855	49.8868	49.9186	49.9505	49.9826	50.0147	50.0444
492	46.4053	46.56	46.7116	46.8584	46.9997	47.1376	47.2729	47.4033	47.5291	47.652	47.7684	47.8848	47.9995	48.1064	48.2144	48.3224	48.4303	48.5261	48.6218	48.7175	48.8132	48.8742	48.9352	48.9961	49.0571	49.1105	49.1629	49.2153	49.2677	49.3164	49.3644	49.4124	49.4604	49.5024	49.5444	49.5864	49.6288	49.6684	49.7052	49.743	49.7808	49.8186	49.8533	49.8851	49.9169	49.9488	49.9809	50.013	50.0427
493	46.4035	46.5582	46.7098	46.8566	46.9978	47.1357	47.2711	47.4015	47.5272	47.6501	47.7665	47.8829	47.9976	48.1045	48.2125	48.3204	48.4284	48.5242	48.6199	48.7156	48.8113	48.8723	48.9333	48.9942	49.0552	49.1086	49.161	49.2134	49.2658	49.3145	49.3625	49.4105	49.4585	49.5006	49.5426	49.5845	49.6269	49.6666	49.7034	49.7412	49.7791	49.8169	49.8515	49.8834	49.9152	49.9471	49.9792	50.0113	50.0411
494	46.4017	46.5564	46.708	46.8547	46.996	47.1339	47.2692	47.3996	47.5253	47.6482	47.7646	47.881	47.9957	48.1026	48.2105	48.3185	48.4265	48.5222	48.618	48.7137	48.8094	48.8704	48.9313	48.9923	49.0533	49.1067	49.1591	49.2115	49.2639	49.3126	49.3606	49.4086	49.4566	49.4987	49.5407	49.5827	49.6251	49.6648	49.7016	49.7394	49.7773	49.8151	49.8498	49.8816	49.9135	49.9454	49.9776	50.0097	50.0394
495	46.3999	46.5546	46.7061	46.8529	46.9941	47.132	47.2673	47.3977	47.5234	47.6463	47.7627	47.8791	47.9938	48.1007	48.2086	48.3166	48.4245	48.5203	48.616	48.7118	48.8075	48.8684	48.9294	48.9904	49.0514	49.1048	49.1572	49.2096	49.262	49.3107	49.3587	49.4068	49.4548	49.4969	49.5389	49.5809	49.6233	49.663	49.6998	49.7377	49.7755	49.8134	49.848	49.8799	49.9118	49.9437	49.9759	50.008	50.0378
496	46.3981	46.5528	46.7043	46.851	46.9923	47.1301	47.2655	47.3958	47.5215	47.6444	47.7608	47.8772	47.9918	48.0987	48.2067	48.3147	48.4226	48.5184	48.6141	48.7098	48.8055	48.8665	48.9275	48.9885	49.0494	49.1029	49.1553	49.2077	49.2601	49.3088	49.3569	49.4049	49.4529	49.495	49.537	49.5791	49.6215	49.6612	49.698	49.7359	49.7737	49.8116	49.8463	49.8782	49.9101	49.942	49.9742	50.0064	50.0361
497	46.3963	46.551	46.7025	46.8492	46.9904	47.1283	47.2636	47.3939	47.5196	47.6425	47.7589	47.8753	47.9899	48.0968	48.2048	48.3127	48.4207	48.5165	48.6122	48.7079	48.8036	48.8646	48.9256	48.9865	49.0475	49.101	49.1534	49.2058	49.2582	49.3069	49.355	49.403	49.451	49.4932	49.5352	49.5772	49.6197	49.6594	49.6962	49.7341	49.772	49.8099	49.8446	49.8765	49.9084	49.9403	49.9725	50.0047	50.0345
498	46.3945	46.5492	46.7007	46.8474	46.9886	47.1264	47.2617	47.392	47.5177	47.6406	47.757	47.8734	47.988	48.0949	48.2029	48.3108	48.4188	48.5145	48.6103	48.706	48.8017	48.8627	48.9236	48.9846	49.0456	49.0991	49.1515	49.2039	49.2564	49.3051	49.3531	49.4011	49.4492	49.4913	49.5334	49.5754	49.6178	49.6576	49.6944	49.7323	49.7702	49.8081	49.8428	49.8747	49.9066	49.9387	49.9708	50.003	50.0328
499	46.3927	46.5473	46.6988	46.8455	46.9867	47.1246	47.2598	47.3902	47.5158	47.6387	47.7551	47.8715	47.9861	48.093	48.2009	48.3089	48.4168	48.5126	48.6083	48.704	48.7998	48.8607	48.9217	48.9827	49.0437	49.0972	49.1496	49.202	49.2545	49.3032	49.3512	49.3993	49.4473	49.4895	49.5315	49.5736	49.616	49.6558	49.6926	49.7305	49.7684	49.8064	49.8411	49.873	49.9049	49.937	49.9692	50.0014	50.0312
500	46.3909	46.5455	46.697	46.8437	46.9849	47.1227	47.258	47.3883	47.5139	47.6368	47.7532	47.8696	47.9842	48.0911	48.199	48.307	48.4149	48.5107	48.6064	48.7021	48.7978	48.8588	48.9198	48.9808	49.0418	49.0953	49.1477	49.2001	49.2526	49.3013	49.3493	49.3974	49.4455	49.4876	49.5297	49.5717	49.6142	49.654	49.6908	49.7287	49.7667	49.8046	49.8393	49.8713	49.9032	49.9353	49.9675	49.9997	50.0295
501	46.3891	46.5437	46.6952	46.8418	46.983	47.1208	47.2561	47.3864	47.5121	47.6349	47.7513	47.8677	47.9823	48.0892	48.1971	48.305	48.413	48.5088	48.6045	48.7002	48.7959	48.8569	48.9179	48.9789	49.0399	49.0933	49.1458	49.1982	49.2507	49.2994	49.3475	49.3955	49.4436	49.4858	49.5278	49.5699	49.6124	49.6522	49.689	49.727	49.7649	49.8028	49.8376	49.8696	49.9015	49.9336	49.9658	49.998	50.0279
502	46.3873	46.5419	46.6933	46.84	46.9812	47.119	47.2542	47.3845	47.5102	47.633	47.7494	47.8658	47.9804	48.0872	48.1952	48.3031	48.4111	48.5068	48.6026	48.6983	48.794	48.855	48.916	48.977	49.0379	49.0914	49.1439	49.1963	49.2488	49.2975	49.3456	49.3937	49.4417	49.4839	49.526	49.5681	49.6106	49.6504	49.6872	49.7252	49.7631	49.8011	49.8359	49.8678	49.8998	49.9319	49.9641	49.9964	50.0262
503	46.3855	46.5401	46.6915	46.8382	46.9793	47.1171	47.2523	47.3826	47.5083	47.6311	47.7475	47.8638	47.9784	48.0853	48.1933	48.3012	48.4091	48.5049	48.6006	48.6963	48.7921	48.8531	48.914	48.975	49.036	49.0895	49.142	49.1944	49.2469	49.2956	49.3437	49.3918	49.4399	49.4821	49.5242	49.5662	49.6088	49.6485	49.6854	49.7234	49.7614	49.7993	49.8341	49.8661	49.8981	49.9302	49.9624	49.9947	50.0246
504	46.3837	46.5383	46.6897	46.8363	46.9775	47.1152	47.2505	47.3807	47.5064	47.6292	47.7456	47.8619	47.9765	48.0834	48.1913	48.2993	48.4072	48.503	48.5987	48.6944	48.7901	48.8511	48.9121	48.9731	49.0341	49.0876	49.1401	49.1925	49.245	49.2937	49.3418	49.3899	49.438	49.4802	49.5223	49.5644	49.6069	49.6467	49.6836	49.7216	49.7596	49.7976	49.8324	49.8644	49.8964	49.9285	49.9608	49.993	50.0229
505	46.3819	46.5365	46.6879	46.8345	46.9756	47.1134	47.2486	47.3789	47.5045	47.6273	47.7437	47.86	47.9746	48.0815	48.1894	48.2974	48.4053	48.5011	48.5968	48.6925	48.7882	48.8492	48.9102	48.9712	49.0322	49.0857	49.1382	49.1906	49.2431	49.2919	49.34	49.3881	49.4362	49.4784	49.5205	49.5626	49.6051	49.6449	49.6819	49.7198	49.7578	49.7958	49.8306	49.8626	49.8947	49.9268	49.9591	49.9914	50.0213
506	46.3801	46.5347	46.686	46.8326	46.9738	47.1115	47.2467	47.377	47.5026	47.6254	47.7418	47.8581	47.9727	48.0796	48.1875	48.2954	48.4034	48.4991	48.5949	48.6906	48.7863	48.8473	48.9083	48.9693	49.0303	49.0838	49.1363	49.1887	49.2412	49.29	49.3381	49.3862	49.4343	49.4765	49.5186	49.5608	49.6033	49.6431	49.6801	49.7181	49.7561	49.7941	49.8289	49.8609	49.8929	49.9251	49.9574	49.9897	50.0196
507	46.3783	46.5328	46.6842	46.8308	46.9719	47.1096	47.2448	47.3751	47.5007	47.6235	47.7399	47.8562	47.9708	48.0777	48.1856	48.2935	48.4014	48.4972	48.5929	48.6886	48.7844	48.8454	48.9064	48.9674	49.0284	49.0819	49.1344	49.1868	49.2393	49.2881	49.3362	49.3843	49.4324	49.4747	49.5168	49.5589	49.6015	49.6413	49.6783	49.7163	49.7543	49.7923	49.8272	49.8592	49.8912	49.9234	49.9557	49.988	50.018
508	46.3765	46.531	46.6824	46.829	46.9701	47.1078	47.243	47.3732	47.4988	47.6216	47.738	47.8543	47.9689	48.0757	48.1837	48.2916	48.3995	48.4953	48.591	48.6867	48.7824	48.8434	48.9044	48.9654	49.0265	49.08	49.1324	49.1849	49.2374	49.2862	49.3343	49.3824	49.4306	49.4728	49.515	49.5571	49.5997	49.6395	49.6765	49.7145	49.7525	49.7906	49.8254	49.8575	49.8895	49.9217	49.954	49.9864	50.0163
509	46.3747	46.5292	46.6805	46.8271	46.9682	47.1059	47.2411	47.3713	47.4969	47.6197	47.7361	47.8524	47.967	48.0738	48.1817	48.2897	48.3976	48.4934	48.5891	48.6848	48.7805	48.8415	48.9025	48.9635	49.0245	49.0781	49.1305	49.183	49.2355	49.2843	49.3324	49.3806	49.4287	49.471	49.5131	49.5553	49.5978	49.6377	49.6747	49.7127	49.7508	49.7888	49.8237	49.8557	49.8878	49.92	49.9523	49.9847	50.0147
510	46.3729	46.5274	46.6787	46.8253	46.9664	47.1041	47.2392	47.3695	47.495	47.6178	47.7342	47.8505	47.965	48.0719	48.1798	48.2877	48.3957	48.4914	48.5872	48.6829	48.7786	48.8396	48.9006	48.9616	49.0226	49.0761	49.1286	49.1811	49.2336	49.2824	49.3306	49.3787	49.4268	49.4691	49.5113	49.5534	49.596	49.6359	49.6729	49.7109	49.749	49.787	49.8219	49.854	49.8861	49.9183	49.9507	49.983	50.013
511	46.3711	46.5256	46.6769	46.8234	46.9645	47.1022	47.2374	47.3676	47.4932	47.6159	47.7323	47.8486	47.9631	48.07	48.1779	48.2858	48.3937	48.4895	48.5852	48.6809	48.7766	48.8377	48.8987	48.9597	49.0207	49.0742	49.1267	49.1792	49.2317	49.2805	49.3287	49.3768	49.425	49.4673	49.5094	49.5516	49.5942	49.6341	49.6711	49.7091	49.7472	49.7853	49.8202	49.8523	49.8844	49.9166	49.949	49.9814	50.0114
512	46.3693	46.5238	46.6751	46.8216	46.9626	47.1003	47.2355	47.3657	47.4913	47.614	47.7304	47.8467	47.9612	48.0681	48.176	48.2839	48.3918	48.4876	48.5833	48.679	48.7747	48.8357	48.8968	48.9578	49.0188	49.0723	49.1248	49.1773	49.2298	49.2786	49.3268	49.375	49.4231	49.4654	49.5076	49.5498	49.5924	49.6323	49.6693	49.7074	49.7455	49.7835	49.8184	49.8506	49.8827	49.9149	49.9473	49.9797	50.0097
513	46.3675	46.522	46.6732	46.8197	46.9608	47.0985	47.2336	47.3638	47.4894	47.6122	47.7285	47.8448	47.9593	48.0662	48.1741	48.282	48.3899	48.4857	48.5814	48.6771	48.7728	48.8338	48.8948	48.9559	49.0169	49.0704	49.1229	49.1754	49.2279	49.2768	49.3249	49.3731	49.4213	49.4636	49.5057	49.5479	49.5906	49.6305	49.6675	49.7056	49.7437	49.7818	49.8167	49.8488	49.881	49.9132	49.9456	49.978	50.0081
514	46.3657	46.5201	46.6714	46.8179	46.9589	47.0966	47.2317	47.3619	47.4875	47.6103	47.7266	47.8429	47.9574	48.0642	48.1721	48.2801	48.388	48.4837	48.5794	48.6752	48.7709	48.8319	48.8929	48.9539	49.015	49.0685	49.121	49.1735	49.226	49.2749	49.323	49.3712	49.4194	49.4617	49.5039	49.5461	49.5887	49.6287	49.6657	49.7038	49.7419	49.78	49.815	49.8471	49.8793	49.9115	49.9439	49.9764	50.0064
515	46.3639	46.5183	46.6696	46.8161	46.9571	47.0947	47.2299	47.36	47.4856	47.6084	47.7247	47.8409	47.9555	48.0623	48.1702	48.2781	48.386	48.4818	48.5775	48.6732	48.7689	48.83	48.891	48.952	49.013	49.0666	49.1191	49.1716	49.2241	49.273	49.3212	49.3694	49.4175	49.4599	49.5021	49.5443	49.5869	49.6269	49.6639	49.702	49.7401	49.7783	49.8132	49.8454	49.8775	49.9098	49.9423	49.9747	50.0048
516	46.3621	46.5165	46.6678	46.8142	46.9552	47.0929	47.228	47.3582	47.4837	47.6065	47.7227	47.839	47.9536	48.0604	48.1683	48.2762	48.3841	48.4799	48.5756	48.6713	48.767	48.828	48.8891	48.9501	49.0111	49.0647	49.1172	49.1697	49.2222	49.2711	49.3193	49.3675	49.4157	49.458	49.5002	49.5424	49.5851	49.625	49.6621	49.7002	49.7384	49.7765	49.8115	49.8437	49.8758	49.9081	49.9406	49.973	50.0031
517	46.3603	46.5147	46.6659	46.8124	46.9534	47.091	47.2261	47.3563	47.4818	47.6046	47.7208	47.8371	47.9517	48.0585	48.1664	48.2743	48.3822	48.478	48.5737	48.6694	48.7651	48.8261	48.8871	48.9482	49.0092	49.0628	49.1153	49.1678	49.2204	49.2692	49.3174	49.3656	49.4138	49.4561	49.4984	49.5406	49.5833	49.6232	49.6603	49.6985	49.7366	49.7748	49.8097	49.8419	49.8741	49.9064	49.9389	49.9714	50.0015
518	46.3585	46.5129	46.6641	46.8105	46.9515	47.0892	47.2242	47.3544	47.4799	47.6027	47.7189	47.8352	47.9497	48.0566	48.1645	48.2724	48.3803	48.476	48.5717	48.6675	48.7632	48.8242	48.8852	48.9463	49.0073	49.0609	49.1134	49.1659	49.2185	49.2673	49.3155	49.3637	49.4119	49.4543	49.4965	49.5388	49.5815	49.6214	49.6585	49.6967	49.7348	49.773	49.808	49.8402	49.8724	49.9047	49.9372	49.9697	49.9998
519	46.3567	46.5111	46.6623	46.8087	46.9497	47.0873	47.2224	47.3525	47.478	47.6008	47.717	47.8333	47.9478	48.0547	48.1626	48.2704	48.3783	48.4741	48.5698	48.6655	48.7612	48.8223	48.8833	48.9443	49.0054	49.0589	49.1115	49.164	49.2166	49.2654	49.3137	49.3619	49.4101	49.4524	49.4947	49.537	49.5796	49.6196	49.6567	49.6949	49.7331	49.7713	49.8063	49.8385	49.8707	49.903	49.9355	49.9681	49.9982
520	46.3549	46.5093	46.6604	46.8069	46.9478	47.0854	47.2205	47.3506	47.4761	47.5989	47.7151	47.8314	47.9459	48.0527	48.1606	48.2685	48.3764	48.4722	48.5679	48.6636	48.7593	48.8203	48.8814	48.9424	49.0035	49.057	49.1096	49.1621	49.2147	49.2636	49.3118	49.36	49.4082	49.4506	49.4929	49.5351	49.5778	49.6178	49.6549	49.6931	49.7313	49.7695	49.8045	49.8368	49.869	49.9013	49.9339	49.9664	49.9965
521	46.3531	46.5074	46.6586	46.805	46.946	47.0836	47.2186	47.3487	47.4743	47.597	47.7132	47.8295	47.944	48.0508	48.1587	48.2666	48.3745	48.4703	48.566	48.6617	48.7574	48.8184	48.8795	48.9405	49.0015	49.0551	49.1077	49.1602	49.2128	49.2617	49.3099	49.3581	49.4064	49.4487	49.491	49.5333	49.576	49.616	49.6531	49.6913	49.7295	49.7677	49.8028	49.835	49.8673	49.8996	49.9322	49.9647	49.9949
522	46.3513	46.5056	46.6568	46.8032	46.9441	47.0817	47.2167	47.3469	47.4724	47.5951	47.7113	47.8276	47.9421	48.0489	48.1568	48.2647	48.3726	48.4683	48.564	48.6598	48.7555	48.8165	48.8775	48.9386	48.9996	49.0532	49.1058	49.1583	49.2109	49.2598	49.308	49.3563	49.4045	49.4469	49.4892	49.5315	49.5742	49.6142	49.6513	49.6896	49.7278	49.766	49.801	49.8333	49.8656	49.8979	49.9305	49.9631	49.9933
523	46.3495	46.5038	46.655	46.8013	46.9423	47.0798	47.2149	47.345	47.4705	47.5932	47.7094	47.8257	47.9402	48.047	48.1549	48.2628	48.3706	48.4664	48.5621	48.6578	48.7535	48.8146	48.8756	48.9367	48.9977	49.0513	49.1039	49.1564	49.209	49.2579	49.3061	49.3544	49.4026	49.445	49.4873	49.5296	49.5724	49.6124	49.6495	49.6878	49.726	49.7642	49.7993	49.8316	49.8639	49.8962	49.9288	49.9614	49.9916
524	46.3477	46.502	46.6531	46.7995	46.9404	47.078	47.213	47.3431	47.4686	47.5913	47.7075	47.8238	47.9383	48.0451	48.153	48.2608	48.3687	48.4645	48.5602	48.6559	48.7516	48.8127	48.8737	48.9347	48.9958	49.0494	49.102	49.1545	49.2071	49.256	49.3043	49.3525	49.4008	49.4432	49.4855	49.5278	49.5705	49.6106	49.6478	49.686	49.7242	49.7625	49.7976	49.8298	49.8621	49.8945	49.9271	49.9597	49.99
525	46.3459	46.5002	46.6513	46.7977	46.9386	47.0761	47.2111	47.3412	47.4667	47.5894	47.7056	47.8219	47.9363	48.0432	48.151	48.2589	48.3668	48.4626	48.5583	48.654	48.7497	48.8107	48.8718	48.9328	48.9939	49.0475	49.1001	49.1526	49.2052	49.2541	49.3024	49.3507	49.3989	49.4413	49.4837	49.526	49.5687	49.6088	49.646	49.6842	49.7225	49.7607	49.7958	49.8281	49.8604	49.8929	49.9255	49.9581	49.9883
526	46.3441	46.4984	46.6495	46.7958	46.9367	47.0742	47.2093	47.3393	47.4648	47.5875	47.7037	47.82	47.9344	48.0412	48.1491	48.257	48.3649	48.4606	48.5563	48.652	48.7478	48.8088	48.8699	48.9309	48.992	49.0456	49.0981	49.1507	49.2033	49.2522	49.3005	49.3488	49.3971	49.4395	49.4818	49.5241	49.5669	49.607	49.6442	49.6824	49.7207	49.759	49.7941	49.8264	49.8587	49.8912	49.9238	49.9564	49.9867
527	46.3423	46.4966	46.6476	46.794	46.9349	47.0724	47.2074	47.3375	47.4629	47.5856	47.7018	47.818	47.9325	48.0393	48.1472	48.2551	48.3629	48.4587	48.5544	48.6501	48.7458	48.8069	48.8679	48.929	48.99	49.0437	49.0962	49.1488	49.2014	49.2503	49.2986	49.3469	49.3952	49.4376	49.48	49.5223	49.5651	49.6052	49.6424	49.6806	49.7189	49.7572	49.7923	49.8247	49.857	49.8895	49.9221	49.9547	49.985
528	46.3405	46.4947	46.6458	46.7921	46.933	47.0705	47.2055	47.3356	47.461	47.5837	47.6999	47.8161	47.9306	48.0374	48.1453	48.2531	48.361	48.4568	48.5525	48.6482	48.7439	48.805	48.866	48.9271	48.9881	49.0417	49.0943	49.1469	49.1995	49.2485	49.2967	49.345	49.3933	49.4358	49.4781	49.5205	49.5633	49.6034	49.6406	49.6789	49.7172	49.7555	49.7906	49.8229	49.8553	49.8878	49.9204	49.9531	49.9834
529	46.3387	46.4929	46.644	46.7903	46.9312	47.0687	47.2036	47.3337	47.4591	47.5818	47.698	47.8142	47.9287	48.0355	48.1434	48.2512	48.3591	48.4549	48.5506	48.6463	48.742	48.803	48.8641	48.9252	48.9862	49.0398	49.0924	49.145	49.1976	49.2466	49.2949	49.3432	49.3915	49.4339	49.4763	49.5187	49.5614	49.6016	49.6388	49.6771	49.7154	49.7537	49.7889	49.8212	49.8536	49.8861	49.9187	49.9514	49.9817
530	46.3369	46.4911	46.6422	46.7885	46.9293	47.0668	47.2018	47.3318	47.4572	47.5799	47.6961	47.8123	47.9268	48.0336	48.1414	48.2493	48.3572	48.4529	48.5486	48.6443	48.7401	48.8011	48.8622	48.9232	48.9843	49.0379	49.0905	49.1431	49.1957	49.2447	49.293	49.3413	49.3896	49.4321	49.4745	49.5168	49.5596	49.5997	49.637	49.6753	49.7136	49.7519	49.7871	49.8195	49.8519	49.8844	49.9171	49.9497	49.9801
531	46.3351	46.4893	46.6403	46.7866	46.9274	47.0649	47.1999	47.3299	47.4554	47.578	47.6942	47.8104	47.9249	48.0317	48.1395	48.2474	48.3552	48.451	48.5467	48.6424	48.7381	48.7992	48.8603	48.9213	48.9824	49.036	49.0886	49.1412	49.1938	49.2428	49.2911	49.3394	49.3877	49.4302	49.4726	49.515	49.5578	49.5979	49.6352	49.6735	49.7119	49.7502	49.7854	49.8178	49.8502	49.8827	49.9154	49.9481	49.9784
532	46.3333	46.4875	46.6385	46.7848	46.9256	47.0631	47.198	47.328	47.4535	47.5761	47.6923	47.8085	47.9229	48.0297	48.1376	48.2455	48.3533	48.4491	48.5448	48.6405	48.7362	48.7973	48.8583	48.9194	48.9805	49.0341	49.0867	49.1393	49.1919	49.2409	49.2892	49.3376	49.3859	49.4284	49.4708	49.5132	49.556	49.5961	49.6334	49.6717	49.7101	49.7484	49.7836	49.816	49.8485	49.881	49.9137	49.9464	49.9768
533	46.3315	46.4857	46.6367	46.7829	46.9237	47.0612	47.1961	47.3262	47.4516	47.5742	47.6904	47.8066	47.921	48.0278	48.1357	48.2435	48.3514	48.4472	48.5429	48.6386	48.7343	48.7953	48.8564	48.9175	48.9785	49.0322	49.0848	49.1374	49.19	49.239	49.2874	49.3357	49.384	49.4265	49.4689	49.5113	49.5542	49.5943	49.6316	49.67	49.7083	49.7467	49.7819	49.8143	49.8467	49.8793	49.912	49.9447	49.9751
534	46.3297	46.4839	46.6348	46.7811	46.9219	47.0593	47.1943	47.3243	47.4497	47.5723	47.6885	47.8047	47.9191	48.0259	48.1338	48.2416	48.3495	48.4452	48.5409	48.6366	48.7323	48.7934	48.8545	48.9156	48.9766	49.0303	49.0829	49.1355	49.1881	49.2371	49.2855	49.3338	49.3822	49.4247	49.4671	49.5095	49.5523	49.5925	49.6298	49.6682	49.7066	49.7449	49.7801	49.8126	49.845	49.8776	49.9103	49.9431	49.9735
535	46.3279	46.482	46.633	46.7792	46.92	47.0575	47.1924	47.3224	47.4478	47.5704	47.6866	47.8028	47.9172	48.024	48.1318	48.2397	48.3475	48.4433	48.539	48.6347	48.7304	48.7915	48.8526	48.9136	48.9747	49.0284	49.081	49.1336	49.1862	49.2352	49.2836	49.3319	49.3803	49.4228	49.4653	49.5077	49.5505	49.5907	49.628	49.6664	49.7048	49.7432	49.7784	49.8109	49.8433	49.8759	49.9087	49.9414	49.9718
536	46.3261	46.4802	46.6312	46.7774	46.9182	47.0556	47.1905	47.3205	47.4459	47.5685	47.6847	47.8009	47.9153	48.0221	48.1299	48.2378	48.3456	48.4414	48.5371	48.6328	48.7285	48.7896	48.8506	48.9117	48.9728	49.0265	49.0791	49.1317	49.1844	49.2334	49.2817	49.3301	49.3784	49.421	49.4634	49.5058	49.5487	49.5889	49.6262	49.6646	49.703	49.7414	49.7767	49.8091	49.8416	49.8742	49.907	49.9397	49.9702
537	46.3243	46.4784	46.6294	46.7756	46.9163	47.0538	47.1886	47.3186	47.444	47.5666	47.6828	47.799	47.9134	48.0202	48.128	48.2358	48.3437	48.4395	48.5352	48.6309	48.7266	48.7876	48.8487	48.9098	48.9709	49.0245	49.0772	49.1298	49.1825	49.2315	49.2798	49.3282	49.3766	49.4191	49.4616	49.504	49.5469	49.5871	49.6244	49.6628	49.7012	49.7397	49.7749	49.8074	49.8399	49.8725	49.9053	49.9381	49.9685
538	46.3225	46.4766	46.6275	46.7737	46.9145	47.0519	47.1868	47.3168	47.4421	47.5647	47.6809	47.797	47.9115	48.0182	48.1261	48.2339	48.3418	48.4375	48.5332	48.6289	48.7246	48.7857	48.8468	48.9079	48.969	49.0226	49.0753	49.1279	49.1806	49.2296	49.278	49.3263	49.3747	49.4173	49.4597	49.5022	49.5451	49.5853	49.6226	49.6611	49.6995	49.7379	49.7732	49.8057	49.8382	49.8708	49.9036	49.9364	49.9669
539	46.3207	46.4748	46.6257	46.7719	46.9126	47.05	47.1849	47.3149	47.4402	47.5628	47.679	47.7951	47.9095	48.0163	48.1242	48.232	48.3398	48.4356	48.5313	48.627	48.7227	48.7838	48.8449	48.906	48.967	49.0207	49.0734	49.126	49.1787	49.2277	49.2761	49.3245	49.3729	49.4154	49.4579	49.5004	49.5433	49.5835	49.6208	49.6593	49.6977	49.7362	49.7714	49.804	49.8365	49.8691	49.9019	49.9347	49.9652
540	46.3189	46.473	46.6239	46.77	46.9108	47.0482	47.183	47.313	47.4383	47.5609	47.6771	47.7932	47.9076	48.0144	48.1222	48.2301	48.3379	48.4337	48.5294	48.6251	48.7208	48.7819	48.843	48.904	48.9651	49.0188	49.0715	49.1241	49.1768	49.2258	49.2742	49.3226	49.371	49.4136	49.456	49.4985	49.5414	49.5817	49.619	49.6575	49.6959	49.7344	49.7697	49.8022	49.8348	49.8674	49.9002	49.9331	49.9636
541	46.3171	46.4712	46.6221	46.7682	46.9089	47.0463	47.1812	47.3111	47.4365	47.559	47.6752	47.7913	47.9057	48.0125	48.1203	48.2282	48.336	48.4317	48.5275	48.6232	48.7189	48.78	48.841	48.9021	48.9632	49.0169	49.0696	49.1222	49.1749	49.2239	49.2723	49.3207	49.3691	49.4117	49.4542	49.4967	49.5396	49.5799	49.6172	49.6557	49.6942	49.7326	49.768	49.8005	49.833	49.8657	49.8986	49.9314	49.9619
542	46.3153	46.4693	46.6202	46.7664	46.9071	47.0444	47.1793	47.3092	47.4346	47.5571	47.6733	47.7894	47.9038	48.0106	48.1184	48.2262	48.3341	48.4298	48.5255	48.6212	48.7169	48.778	48.8391	48.9002	48.9613	49.015	49.0677	49.1203	49.173	49.222	49.2704	49.3189	49.3673	49.4099	49.4524	49.4949	49.5378	49.5781	49.6154	49.6539	49.6924	49.7309	49.7662	49.7988	49.8313	49.864	49.8969	49.9298	49.9603
543	46.3135	46.4675	46.6184	46.7645	46.9052	47.0426	47.1774	47.3073	47.4327	47.5552	47.6714	47.7875	47.9019	48.0087	48.1165	48.2243	48.3321	48.4279	48.5236	48.6193	48.715	48.7761	48.8372	48.8983	48.9594	49.0131	49.0658	49.1184	49.1711	49.2202	49.2686	49.317	49.3654	49.408	49.4505	49.493	49.536	49.5762	49.6137	49.6521	49.6906	49.7291	49.7645	49.7971	49.8296	49.8623	49.8952	49.9281	49.9586
544	46.3117	46.4657	46.6166	46.7627	46.9034	47.0407	47.1755	47.3055	47.4308	47.5533	47.6695	47.7856	47.9	48.0067	48.1146	48.2224	48.3302	48.426	48.5217	48.6174	48.7131	48.7742	48.8353	48.8964	48.9575	49.0112	49.0638	49.1165	49.1692	49.2183	49.2667	49.3151	49.3635	49.4062	49.4487	49.4912	49.5342	49.5744	49.6119	49.6504	49.6889	49.7274	49.7627	49.7953	49.8279	49.8606	49.8935	49.9264	49.957
545	46.3099	46.4639	46.6147	46.7608	46.9015	47.0388	47.1737	47.3036	47.4289	47.5514	47.6676	47.7837	47.8981	48.0048	48.1126	48.2205	48.3283	48.424	48.5198	48.6155	48.7112	48.7723	48.8334	48.8945	48.9556	49.0093	49.0619	49.1146	49.1673	49.2164	49.2648	49.3132	49.3617	49.4043	49.4468	49.4894	49.5323	49.5726	49.6101	49.6486	49.6871	49.7256	49.761	49.7936	49.8262	49.8589	49.8918	49.9248	49.9553
546	46.3081	46.4621	46.6129	46.759	46.8997	47.037	47.1718	47.3017	47.427	47.5495	47.6657	47.7818	47.8962	48.0029	48.1107	48.2185	48.3264	48.4221	48.5178	48.6135	48.7092	48.7703	48.8314	48.8925	48.9536	49.0073	49.06	49.1127	49.1654	49.2145	49.2629	49.3114	49.3598	49.4025	49.445	49.4875	49.5305	49.5708	49.6083	49.6468	49.6853	49.7239	49.7593	49.7919	49.8245	49.8572	49.8902	49.9231	49.9537
547	46.3063	46.4603	46.6111	46.7572	46.8978	47.0351	47.1699	47.2998	47.4251	47.5476	47.6638	47.7799	47.8942	48.001	48.1088	48.2166	48.3244	48.4202	48.5159	48.6116	48.7073	48.7684	48.8295	48.8906	48.9517	49.0054	49.0581	49.1108	49.1635	49.2126	49.2611	49.3095	49.358	49.4006	49.4432	49.4857	49.5287	49.569	49.6065	49.645	49.6836	49.7221	49.7575	49.7901	49.8228	49.8555	49.8885	49.9214	49.952
548	46.3045	46.4585	46.6093	46.7553	46.896	47.0333	47.168	47.2979	47.4232	47.5457	47.6619	47.778	47.8923	47.9991	48.1069	48.2147	48.3225	48.4183	48.514	48.6097	48.7054	48.7665	48.8276	48.8887	48.9498	49.0035	49.0562	49.1089	49.1616	49.2107	49.2592	49.3076	49.3561	49.3988	49.4413	49.4839	49.5269	49.5672	49.6047	49.6432	49.6818	49.7204	49.7558	49.7884	49.8211	49.8538	49.8868	49.9198	49.9504
549	46.3027	46.4566	46.6074	46.7535	46.8941	47.0314	47.1662	47.296	47.4213	47.5439	47.66	47.7761	47.8904	47.9972	48.105	48.2128	48.3206	48.4163	48.512	48.6078	48.7035	48.7646	48.8257	48.8868	48.9479	49.0016	49.0543	49.107	49.1597	49.2088	49.2573	49.3058	49.3542	49.3969	49.4395	49.482	49.5251	49.5654	49.6029	49.6415	49.68	49.7186	49.754	49.7867	49.8194	49.8521	49.8851	49.9181	49.9487
550	46.301	46.4548	46.6056	46.7516	46.8922	47.0295	47.1643	47.2942	47.4194	47.542	47.658	47.7741	47.8885	47.9952	48.103	48.2109	48.3187	48.4144	48.5101	48.6058	48.7015	48.7626	48.8238	48.8849	48.946	48.9997	49.0524	49.1051	49.1578	49.2069	49.2554	49.3039	49.3524	49.3951	49.4376	49.4802	49.5232	49.5636	49.6011	49.6397	49.6783	49.7168	49.7523	49.785	49.8176	49.8504	49.8834	49.9164	49.9471
551	46.2992	46.453	46.6038	46.7498	46.8904	47.0277	47.1624	47.2923	47.4176	47.5401	47.6561	47.7722	47.8866	47.9933	48.1011	48.2089	48.3167	48.4125	48.5082	48.6039	48.6996	48.7607	48.8218	48.8829	48.9441	48.9978	49.0505	49.1032	49.1559	49.2051	49.2535	49.302	49.3505	49.3932	49.4358	49.4784	49.5214	49.5618	49.5993	49.6379	49.6765	49.7151	49.7505	49.7832	49.8159	49.8488	49.8818	49.9148	49.9454
552	46.2974	46.4512	46.6019	46.748	46.8885	47.0258	47.1605	47.2904	47.4157	47.5382	47.6542	47.7703	47.8847	47.9914	48.0992	48.207	48.3148	48.4106	48.5063	48.602	48.6977	48.7588	48.8199	48.881	48.9421	48.9959	49.0486	49.1013	49.154	49.2032	49.2517	49.3002	49.3487	49.3914	49.434	49.4766	49.5196	49.56	49.5975	49.6361	49.6747	49.7133	49.7488	49.7815	49.8142	49.8471	49.8801	49.9131	49.9438
553	46.2956	46.4494	46.6001	46.7461	46.8867	47.0239	47.1587	47.2885	47.4138	47.5363	47.6523	47.7684	47.8828	47.9895	48.0973	48.2051	48.3129	48.4086	48.5043	48.6001	48.6958	48.7569	48.818	48.8791	48.9402	48.994	49.0467	49.0994	49.1521	49.2013	49.2498	49.2983	49.3468	49.3895	49.4321	49.4747	49.5178	49.5582	49.5957	49.6343	49.673	49.7116	49.7471	49.7798	49.8125	49.8454	49.8784	49.9114	49.9421
554	46.2938	46.4476	46.5983	46.7443	46.8848	47.0221	47.1568	47.2866	47.4119	47.5344	47.6504	47.7665	47.8808	47.9876	48.0954	48.2032	48.311	48.4067	48.5024	48.5981	48.6938	48.7549	48.8161	48.8772	48.9383	48.9921	49.0448	49.0975	49.1502	49.1994	49.2479	49.2964	49.3449	49.3877	49.4303	49.4729	49.516	49.5564	49.5939	49.6325	49.6712	49.7098	49.7453	49.7781	49.8108	49.8437	49.8767	49.9098	49.9405
555	46.292	46.4458	46.5965	46.7424	46.883	47.0202	47.1549	47.2848	47.41	47.5325	47.6485	47.7646	47.8789	47.9857	48.0934	48.2012	48.309	48.4048	48.5005	48.5962	48.6919	48.753	48.8141	48.8753	48.9364	48.9901	49.0429	49.0956	49.1484	49.1975	49.246	49.2945	49.3431	49.3858	49.4284	49.4711	49.5141	49.5546	49.5921	49.6308	49.6694	49.7081	49.7436	49.7763	49.8091	49.842	49.875	49.9081	49.9388
556	46.2902	46.4439	46.5946	46.7406	46.8811	47.0183	47.1531	47.2829	47.4081	47.5306	47.6466	47.7627	47.877	47.9837	48.0915	48.1993	48.3071	48.4029	48.4986	48.5943	48.69	48.7511	48.8122	48.8733	48.9345	48.9882	49.041	49.0937	49.1465	49.1956	49.2442	49.2927	49.3412	49.3839	49.4266	49.4692	49.5123	49.5527	49.5903	49.629	49.6677	49.7063	49.7418	49.7746	49.8074	49.8403	49.8734	49.9064	49.9372
557	46.2884	46.4421	46.5928	46.7387	46.8793	47.0165	47.1512	47.281	47.4062	47.5287	47.6447	47.7608	47.8751	47.9818	48.0896	48.1974	48.3052	48.4009	48.4966	48.5923	48.688	48.7492	48.8103	48.8714	48.9326	48.9863	49.0391	49.0918	49.1446	49.1937	49.2423	49.2908	49.3393	49.3821	49.4248	49.4674	49.5105	49.5509	49.5885	49.6272	49.6659	49.7046	49.7401	49.7729	49.8057	49.8386	49.8717	49.9048	49.9355
558	46.2866	46.4403	46.591	46.7369	46.8774	47.0146	47.1493	47.2791	47.4043	47.5268	47.6428	47.7589	47.8732	47.9799	48.0877	48.1955	48.3033	48.399	48.4947	48.5904	48.6861	48.7473	48.8084	48.8695	48.9306	48.9844	49.0372	49.0899	49.1427	49.1919	49.2404	49.2889	49.3375	49.3802	49.4229	49.4656	49.5087	49.5491	49.5867	49.6254	49.6641	49.7028	49.7384	49.7712	49.804	49.8369	49.87	49.9031	49.9339
559	46.2848	46.4385	46.5891	46.7351	46.8756	47.0128	47.1474	47.2772	47.4024	47.5249	47.6409	47.757	47.8713	47.978	48.0858	48.1936	48.3013	48.3971	48.4928	48.5885	48.6842	48.7453	48.8065	48.8676	48.9287	48.9825	49.0353	49.088	49.1408	49.19	49.2385	49.2871	49.3356	49.3784	49.4211	49.4637	49.5069	49.5473	49.5849	49.6236	49.6623	49.7011	49.7366	49.7694	49.8022	49.8352	49.8683	49.9014	49.9322
560	46.283	46.4367	46.5873	46.7332	46.8737	47.0109	47.1456	47.2753	47.4005	47.523	47.639	47.7551	47.8694	47.9761	48.0839	48.1916	48.2994	48.3952	48.4909	48.5866	48.6823	48.7434	48.8045	48.8657	48.9268	48.9806	49.0334	49.0861	49.1389	49.1881	49.2366	49.2852	49.3338	49.3765	49.4192	49.4619	49.505	49.5455	49.5831	49.6219	49.6606	49.6993	49.7349	49.7677	49.8005	49.8335	49.8666	49.8998	49.9306
561	46.2812	46.4349	46.5855	46.7314	46.8719	47.009	47.1437	47.2735	47.3986	47.5211	47.6371	47.7531	47.8674	47.9742	48.0819	48.1897	48.2975	48.3932	48.4889	48.5846	48.6803	48.7415	48.8026	48.8638	48.9249	48.9787	49.0314	49.0842	49.137	49.1862	49.2348	49.2833	49.3319	49.3747	49.4174	49.4601	49.5032	49.5437	49.5814	49.6201	49.6588	49.6975	49.7331	49.766	49.7988	49.8318	49.865	49.8981	49.9289
562	46.2794	46.4331	46.5837	46.7295	46.87	47.0072	47.1418	47.2716	47.3968	47.5192	47.6352	47.7512	47.8655	47.9722	48.08	48.1878	48.2956	48.3913	48.487	48.5827	48.6784	48.7396	48.8007	48.8618	48.923	48.9768	49.0295	49.0823	49.1351	49.1843	49.2329	49.2815	49.33	49.3728	49.4155	49.4583	49.5014	49.5419	49.5796	49.6183	49.657	49.6958	49.7314	49.7643	49.7971	49.8301	49.8633	49.8965	49.9273
563	46.2776	46.4312	46.5818	46.7277	46.8682	47.0053	47.1399	47.2697	47.3949	47.5173	47.6333	47.7493	47.8636	47.9703	48.0781	48.1859	48.2936	48.3894	48.4851	48.5808	48.6765	48.7376	48.7988	48.8599	48.9211	48.9749	49.0276	49.0804	49.1332	49.1824	49.231	49.2796	49.3282	49.371	49.4137	49.4564	49.4996	49.5401	49.5778	49.6165	49.6553	49.694	49.7297	49.7625	49.7954	49.8284	49.8616	49.8948	49.9256
564	46.2758	46.4294	46.58	46.7259	46.8663	47.0034	47.1381	47.2678	47.393	47.5154	47.6314	47.7474	47.8617	47.9684	48.0762	48.1839	48.2917	48.3875	48.4832	48.5789	48.6746	48.7357	48.7969	48.858	48.9191	48.9729	49.0257	49.0785	49.1313	49.1805	49.2291	49.2777	49.3263	49.3691	49.4119	49.4546	49.4978	49.5383	49.576	49.6147	49.6535	49.6923	49.7279	49.7608	49.7937	49.8267	49.8599	49.8931	49.924
565	46.274	46.4276	46.5782	46.724	46.8645	47.0016	47.1362	47.2659	47.3911	47.5135	47.6295	47.7455	47.8598	47.9665	48.0743	48.182	48.2898	48.3855	48.4812	48.5769	48.6726	48.7338	48.7949	48.8561	48.9172	48.971	49.0238	49.0766	49.1294	49.1786	49.2272	49.2758	49.3244	49.3673	49.41	49.4528	49.4959	49.5365	49.5742	49.613	49.6517	49.6905	49.7262	49.7591	49.792	49.825	49.8582	49.8915	49.9223
566	46.2722	46.4258	46.5764	46.7222	46.8626	46.9997	47.1343	47.264	47.3892	47.5116	47.6276	47.7436	47.8579	47.9646	48.0723	48.1801	48.2879	48.3836	48.4793	48.575	48.6707	48.7319	48.793	48.8542	48.9153	48.9691	49.0219	49.0747	49.1275	49.1768	49.2254	49.274	49.3226	49.3654	49.4082	49.4509	49.4941	49.5347	49.5724	49.6112	49.65	49.6888	49.7244	49.7573	49.7903	49.8233	49.8565	49.8898	49.9207
567	46.2704	46.424	46.5745	46.7203	46.8608	46.9979	47.1324	47.2622	47.3873	47.5097	47.6257	47.7417	47.856	47.9627	48.0704	48.1782	48.2859	48.3817	48.4774	48.5731	48.6688	48.7299	48.7911	48.8522	48.9134	48.9672	49.02	49.0728	49.1256	49.1749	49.2235	49.2721	49.3207	49.3636	49.4063	49.4491	49.4923	49.5329	49.5706	49.6094	49.6482	49.687	49.7227	49.7556	49.7886	49.8216	49.8549	49.8881	49.919
568	46.2686	46.4222	46.5727	46.7185	46.8589	46.996	47.1306	47.2603	47.3854	47.5078	47.6238	47.7398	47.854	47.9607	48.0685	48.1763	48.284	48.3798	48.4755	48.5712	48.6669	48.728	48.7892	48.8503	48.9115	48.9653	49.0181	49.0709	49.1237	49.173	49.2216	49.2702	49.3189	49.3617	49.4045	49.4473	49.4905	49.5311	49.5688	49.6076	49.6464	49.6853	49.721	49.7539	49.7868	49.8199	49.8532	49.8865	49.9174
569	46.2668	46.4204	46.5709	46.7167	46.8571	46.9941	47.1287	47.2584	47.3835	47.5059	47.6219	47.7379	47.8521	47.9588	48.0666	48.1743	48.2821	48.3778	48.4735	48.5692	48.6649	48.7261	48.7872	48.8484	48.9096	48.9634	49.0162	49.069	49.1218	49.1711	49.2197	49.2684	49.317	49.3599	49.4027	49.4454	49.4887	49.5292	49.567	49.6058	49.6447	49.6835	49.7192	49.7522	49.7851	49.8182	49.8515	49.8848	49.9157
570	46.265	46.4185	46.569	46.7148	46.8552	46.9923	47.1268	47.2565	47.3816	47.504	47.62	47.736	47.8502	47.9569	48.0647	48.1724	48.2802	48.3759	48.4716	48.5673	48.663	48.7242	48.7853	48.8465	48.9076	48.9615	49.0143	49.0671	49.1199	49.1692	49.2179	49.2665	49.3151	49.358	49.4008	49.4436	49.4868	49.5274	49.5652	49.604	49.6429	49.6817	49.7175	49.7504	49.7834	49.8165	49.8498	49.8831	49.9141
571	46.2632	46.4167	46.5672	46.713	46.8533	46.9904	47.125	47.2546	47.3797	47.5021	47.6181	47.7341	47.8483	47.955	48.0627	48.1705	48.2782	48.374	48.4697	48.5654	48.6611	48.7222	48.7834	48.8446	48.9057	48.9596	49.0124	49.0652	49.118	49.1673	49.216	49.2646	49.3133	49.3562	49.399	49.4418	49.485	49.5256	49.5634	49.6023	49.6411	49.68	49.7157	49.7487	49.7817	49.8148	49.8481	49.8815	49.9124
572	46.2614	46.4149	46.5654	46.7111	46.8515	46.9885	47.1231	47.2528	47.3779	47.5002	47.6162	47.7322	47.8464	47.9531	48.0608	48.1686	48.2763	48.3721	48.4678	48.5635	48.6592	48.7203	48.7815	48.8426	48.9038	48.9577	49.0105	49.0633	49.1161	49.1654	49.2141	49.2628	49.3114	49.3543	49.3971	49.44	49.4832	49.5238	49.5616	49.6005	49.6394	49.6782	49.714	49.747	49.78	49.8131	49.8465	49.8798	49.9108
573	46.2596	46.4131	46.5636	46.7093	46.8496	46.9867	47.1212	47.2509	47.376	47.4983	47.6143	47.7302	47.8445	47.9512	48.0589	48.1666	48.2744	48.3701	48.4658	48.5615	48.6572	48.7184	48.7796	48.8407	48.9019	48.9557	49.0086	49.0614	49.1142	49.1635	49.2122	49.2609	49.3096	49.3525	49.3953	49.4381	49.4814	49.522	49.5598	49.5987	49.6376	49.6765	49.7122	49.7453	49.7783	49.8114	49.8448	49.8781	49.9091
574	46.2578	46.4113	46.5617	46.7075	46.8478	46.9848	47.1193	47.249	47.3741	47.4964	47.6124	47.7283	47.8426	47.9492	48.057	48.1647	48.2725	48.3682	48.4639	48.5596	48.6553	48.7165	48.7776	48.8388	48.9	48.9538	49.0067	49.0595	49.1124	49.1617	49.2103	49.259	49.3077	49.3506	49.3935	49.4363	49.4796	49.5202	49.558	49.5969	49.6358	49.6747	49.7105	49.7435	49.7766	49.8097	49.8431	49.8765	49.9075
575	46.256	46.4095	46.5599	46.7056	46.8459	46.9829	47.1175	47.2471	47.3722	47.4945	47.6105	47.7264	47.8407	47.9473	48.0551	48.1628	48.2705	48.3663	48.462	48.5577	48.6534	48.7146	48.7757	48.8369	48.8981	48.9519	49.0048	49.0576	49.1105	49.1598	49.2085	49.2571	49.3058	49.3488	49.3916	49.4345	49.4778	49.5184	49.5562	49.5951	49.6341	49.673	49.7088	49.7418	49.7749	49.808	49.8414	49.8748	49.9059
576	46.2542	46.4077	46.5581	46.7038	46.8441	46.9811	47.1156	47.2452	47.3703	47.4926	47.6086	47.7245	47.8387	47.9454	48.0531	48.1609	48.2686	48.3644	48.4601	48.5558	48.6515	48.7126	48.7738	48.835	48.8961	48.95	49.0029	49.0557	49.1086	49.1579	49.2066	49.2553	49.304	49.3469	49.3898	49.4326	49.4759	49.5166	49.5544	49.5934	49.6323	49.6712	49.707	49.7401	49.7732	49.8063	49.8397	49.8731	49.9042
577	46.2524	46.4058	46.5562	46.7019	46.8422	46.9792	47.1137	47.2433	47.3684	47.4907	47.6067	47.7226	47.8368	47.9435	48.0512	48.159	48.2667	48.3624	48.4581	48.5538	48.6495	48.7107	48.7719	48.8331	48.8942	48.9481	49.001	49.0538	49.1067	49.156	49.2047	49.2534	49.3021	49.3451	49.3879	49.4308	49.4741	49.5148	49.5526	49.5916	49.6305	49.6695	49.7053	49.7384	49.7714	49.8046	49.8381	49.8715	49.9026
578	46.2506	46.404	46.5544	46.7001	46.8404	46.9774	47.1118	47.2415	47.3665	47.4888	47.6048	47.7207	47.8349	47.9416	48.0493	48.157	48.2648	48.3605	48.4562	48.5519	48.6476	48.7088	48.77	48.8311	48.8923	48.9462	48.9991	49.0519	49.1048	49.1541	49.2028	49.2515	49.3002	49.3432	49.3861	49.429	49.4723	49.513	49.5508	49.5898	49.6287	49.6677	49.7035	49.7366	49.7697	49.803	49.8364	49.8698	49.9009
579	46.2488	46.4022	46.5526	46.6982	46.8385	46.9755	47.11	47.2396	47.3646	47.4869	47.6029	47.7188	47.833	47.9397	48.0474	48.1551	48.2628	48.3586	48.4543	48.55	48.6457	48.7069	48.768	48.8292	48.8904	48.9443	48.9971	49.05	49.1029	49.1522	49.2009	49.2497	49.2984	49.3414	49.3843	49.4271	49.4705	49.5112	49.549	49.588	49.627	49.6659	49.7018	49.7349	49.768	49.8013	49.8347	49.8681	49.8993
580	46.247	46.4004	46.5508	46.6964	46.8367	46.9736	47.1081	47.2377	47.3627	47.485	47.601	47.7169	47.8311	47.9377	48.0455	48.1532	48.2609	48.3567	48.4524	48.5481	48.6437	48.7049	48.7661	48.8273	48.8885	48.9424	48.9952	49.0481	49.101	49.1503	49.1991	49.2478	49.2965	49.3395	49.3824	49.4253	49.4687	49.5094	49.5473	49.5862	49.6252	49.6642	49.7001	49.7332	49.7663	49.7996	49.833	49.8665	49.8976
581	46.2452	46.3986	46.5489	46.6946	46.8348	46.9718	47.1062	47.2358	47.3608	47.4831	47.5991	47.715	47.8292	47.9358	48.0435	48.1513	48.259	48.3547	48.4504	48.5461	48.6418	48.703	48.7642	48.8254	48.8866	48.9405	48.9933	49.0462	49.0991	49.1485	49.1972	49.2459	49.2947	49.3377	49.3806	49.4235	49.4668	49.5076	49.5455	49.5844	49.6234	49.6624	49.6983	49.7315	49.7646	49.7979	49.8313	49.8648	49.896
582	46.2434	46.3968	46.5471	46.6927	46.833	46.9699	47.1043	47.2339	47.359	47.4812	47.5972	47.7131	47.8273	47.9339	48.0416	48.1493	48.2571	48.3528	48.4485	48.5442	48.6399	48.7011	48.7623	48.8235	48.8847	48.9385	48.9914	49.0443	49.0972	49.1466	49.1953	49.2441	49.2928	49.3358	49.3787	49.4216	49.465	49.5058	49.5437	49.5827	49.6217	49.6607	49.6966	49.7297	49.7629	49.7962	49.8297	49.8631	49.8943
583	46.2416	46.395	46.5453	46.6909	46.8311	46.968	47.1025	47.2321	47.3571	47.4793	47.5953	47.7112	47.8253	47.932	48.0397	48.1474	48.2551	48.3509	48.4466	48.5423	48.638	48.6992	48.7604	48.8215	48.8827	48.9366	48.9895	49.0424	49.0953	49.1447	49.1934	49.2422	49.2909	49.334	49.3769	49.4198	49.4632	49.5039	49.5419	49.5809	49.6199	49.6589	49.6948	49.728	49.7612	49.7945	49.828	49.8615	49.8927
584	46.2398	46.3931	46.5434	46.689	46.8293	46.9662	47.1006	47.2302	47.3552	47.4775	47.5934	47.7092	47.8234	47.9301	48.0378	48.1455	48.2532	48.349	48.4447	48.5403	48.636	48.6972	48.7584	48.8196	48.8808	48.9347	48.9876	49.0405	49.0934	49.1428	49.1916	49.2403	49.2891	49.3321	49.3751	49.418	49.4614	49.5021	49.5401	49.5791	49.6181	49.6572	49.6931	49.7263	49.7595	49.7928	49.8263	49.8598	49.891
585	46.238	46.3913	46.5416	46.6872	46.8274	46.9643	47.0987	47.2283	47.3533	47.4756	47.5914	47.7073	47.8215	47.9282	48.0359	48.1436	48.2513	48.347	48.4427	48.5384	48.6341	48.6953	48.7565	48.8177	48.8789	48.9328	48.9857	49.0386	49.0915	49.1409	49.1897	49.2384	49.2872	49.3303	49.3732	49.4162	49.4596	49.5003	49.5383	49.5773	49.6164	49.6554	49.6914	49.7246	49.7577	49.7911	49.8246	49.8582	49.8894
586	46.2362	46.3895	46.5398	46.6854	46.8256	46.9625	47.0969	47.2264	47.3514	47.4737	47.5895	47.7054	47.8196	47.9262	48.0339	48.1416	48.2494	48.3451	48.4408	48.5365	48.6322	48.6934	48.7546	48.8158	48.877	48.9309	48.9838	49.0367	49.0896	49.139	49.1878	49.2366	49.2854	49.3284	49.3714	49.4143	49.4577	49.4985	49.5365	49.5755	49.6146	49.6537	49.6896	49.7228	49.756	49.7894	49.8229	49.8565	49.8877
587	46.2344	46.3877	46.538	46.6835	46.8237	46.9606	47.095	47.2245	47.3495	47.4718	47.5876	47.7035	47.8177	47.9243	48.032	48.1397	48.2474	48.3432	48.4389	48.5346	48.6303	48.6915	48.7527	48.8139	48.8751	48.929	48.9819	49.0348	49.0877	49.1371	49.1859	49.2347	49.2835	49.3266	49.3695	49.4125	49.4559	49.4967	49.5347	49.5738	49.6128	49.6519	49.6879	49.7211	49.7543	49.7877	49.8213	49.8548	49.8861
588	46.2326	46.3859	46.5361	46.6817	46.8219	46.9587	47.0931	47.2226	47.3476	47.4699	47.5857	47.7016	47.8158	47.9224	48.0301	48.1378	48.2455	48.3413	48.4369	48.5326	48.6283	48.6895	48.7507	48.812	48.8732	48.9271	48.98	49.0329	49.0858	49.1352	49.184	49.2328	49.2816	49.3247	49.3677	49.4107	49.4541	49.4949	49.5329	49.572	49.6111	49.6502	49.6861	49.7194	49.7526	49.786	49.8196	49.8532	49.8844
589	46.2308	46.3841	46.5343	46.6798	46.82	46.9569	47.0912	47.2208	47.3457	47.468	47.5838	47.6997	47.8139	47.9205	48.0282	48.1359	48.2436	48.3393	48.435	48.5307	48.6264	48.6876	48.7488	48.81	48.8712	48.9252	48.9781	49.031	49.0839	49.1334	49.1822	49.231	49.2798	49.3229	49.3658	49.4088	49.4523	49.4931	49.5311	49.5702	49.6093	49.6484	49.6844	49.7176	49.7509	49.7843	49.8179	49.8515	49.8828
590	46.229	46.3823	46.5325	46.678	46.8181	46.955	47.0894	47.2189	47.3438	47.4661	47.5819	47.6978	47.8119	47.9186	48.0263	48.134	48.2417	48.3374	48.4331	48.5288	48.6245	48.6857	48.7469	48.8081	48.8693	48.9233	48.9762	49.0291	49.082	49.1315	49.1803	49.2291	49.2779	49.321	49.364	49.407	49.4505	49.4913	49.5293	49.5684	49.6075	49.6466	49.6826	49.7159	49.7492	49.7826	49.8162	49.8498	49.8811
591	46.2275	46.3807	46.5309	46.6764	46.8166	46.9534	47.0878	47.2173	47.3422	47.4645	47.5803	47.6962	47.8103	47.9169	48.0246	48.1323	48.24	48.3358	48.4315	48.5272	48.6228	48.6841	48.7453	48.8065	48.8677	48.9216	48.9746	49.0275	49.0804	49.1298	49.1787	49.2275	49.2763	49.3194	49.3624	49.4054	49.4489	49.4897	49.5277	49.5669	49.606	49.6451	49.6811	49.7144	49.7477	49.7811	49.8147	49.8484	49.8797
592	46.2261	46.3794	46.5296	46.6751	46.8152	46.952	47.0864	47.2159	47.3408	47.4631	47.5789	47.6948	47.8089	47.9155	48.0232	48.1309	48.2386	48.3343	48.43	48.5257	48.6214	48.6826	48.7438	48.805	48.8662	48.9202	48.9731	49.026	49.079	49.1284	49.1772	49.226	49.2749	49.318	49.361	49.404	49.4475	49.4883	49.5263	49.5655	49.6046	49.6437	49.6797	49.713	49.7463	49.7798	49.8134	49.847	49.8783
593	46.2248	46.378	46.5282	46.6737	46.8138	46.9507	47.085	47.2145	47.3394	47.4616	47.5775	47.6933	47.8075	47.9141	48.0218	48.1294	48.2371	48.3329	48.4286	48.5242	48.6199	48.6811	48.7424	48.8036	48.8648	48.9187	48.9716	49.0246	49.0775	49.127	49.1758	49.2246	49.2734	49.3165	49.3596	49.4026	49.4461	49.4869	49.5249	49.5641	49.6032	49.6423	49.6784	49.7117	49.745	49.7784	49.812	49.8457	49.877
594	46.2235	46.3767	46.5269	46.6724	46.8125	46.9493	47.0836	47.2131	47.338	47.4602	47.5761	47.6919	47.806	47.9127	48.0203	48.128	48.2357	48.3314	48.4271	48.5228	48.6185	48.6797	48.7409	48.8021	48.8633	48.9173	48.9702	49.0231	49.0761	49.1255	49.1743	49.2232	49.272	49.3151	49.3581	49.4012	49.4446	49.4855	49.5235	49.5627	49.6018	49.641	49.677	49.7103	49.7436	49.777	49.8107	49.8444	49.8757
595	46.2221	46.3754	46.5255	46.671	46.8111	46.9479	47.0822	47.2117	47.3366	47.4588	47.5747	47.6905	47.8046	47.9112	48.0189	48.1266	48.2342	48.33	48.4257	48.5213	48.617	48.6782	48.7394	48.8007	48.8619	48.9158	48.9687	49.0217	49.0746	49.1241	49.1729	49.2217	49.2706	49.3137	49.3567	49.3997	49.4432	49.4841	49.5221	49.5613	49.6004	49.6396	49.6756	49.7089	49.7422	49.7757	49.8094	49.843	49.8744
596	46.2208	46.374	46.5242	46.6696	46.8097	46.9465	47.0808	47.2103	47.3352	47.4574	47.5732	47.6891	47.8032	47.9098	48.0175	48.1251	48.2328	48.3285	48.4242	48.5199	48.6156	48.6768	48.738	48.7992	48.8604	48.9144	48.9673	49.0202	49.0732	49.1226	49.1715	49.2203	49.2691	49.3123	49.3553	49.3983	49.4418	49.4827	49.5207	49.5599	49.599	49.6382	49.6742	49.7076	49.7409	49.7743	49.808	49.8417	49.873
597	46.2195	46.3727	46.5228	46.6683	46.8084	46.9451	47.0794	47.2089	47.3338	47.456	47.5718	47.6876	47.8018	47.9084	48.016	48.1237	48.2313	48.3271	48.4228	48.5184	48.6141	48.6753	48.7365	48.7977	48.859	48.9129	48.9658	49.0188	49.0717	49.1212	49.17	49.2189	49.2677	49.3108	49.3539	49.3969	49.4404	49.4813	49.5193	49.5585	49.5976	49.6368	49.6729	49.7062	49.7395	49.773	49.8067	49.8403	49.8717
598	46.2182	46.3713	46.5215	46.6669	46.807	46.9438	47.0781	47.2075	47.3324	47.4546	47.5704	47.6862	47.8003	47.9069	48.0146	48.1222	48.2299	48.3256	48.4213	48.517	48.6127	48.6739	48.7351	48.7963	48.8575	48.9114	48.9644	49.0173	49.0703	49.1197	49.1686	49.2174	49.2663	49.3094	49.3524	49.3955	49.439	49.4799	49.5179	49.5571	49.5963	49.6354	49.6715	49.7048	49.7382	49.7716	49.8053	49.839	49.8704
599	46.2168	46.37	46.5201	46.6656	46.8056	46.9424	47.0767	47.2061	47.331	47.4532	47.569	47.6848	47.7989	47.9055	48.0132	48.1208	48.2285	48.3242	48.4199	48.5155	48.6112	48.6724	48.7336	48.7948	48.856	48.91	48.9629	49.0159	49.0688	49.1183	49.1671	49.216	49.2648	49.308	49.351	49.3941	49.4376	49.4784	49.5165	49.5557	49.5949	49.634	49.6701	49.7035	49.7368	49.7703	49.804	49.8377	49.869
600	46.2155	46.3687	46.5188	46.6642	46.8042	46.941	47.0753	47.2047	47.3296	47.4518	47.5676	47.6834	47.7975	47.9041	48.0117	48.1194	48.227	48.3227	48.4184	48.5141	48.6098	48.671	48.7322	48.7934	48.8546	48.9085	48.9615	49.0144	49.0674	49.1168	49.1657	49.2145	49.2634	49.3065	49.3496	49.3926	49.4361	49.477	49.5151	49.5543	49.5935	49.6327	49.6687	49.7021	49.7354	49.7689	49.8026	49.8363	49.8677
601	46.2142	46.3673	46.5174	46.6628	46.8029	46.9396	47.0739	47.2033	47.3282	47.4504	47.5662	47.682	47.796	47.9026	48.0103	48.1179	48.2256	48.3213	48.417	48.5126	48.6083	48.6695	48.7307	48.7919	48.8531	48.9071	48.96	49.013	49.0659	49.1154	49.1642	49.2131	49.2619	49.3051	49.3482	49.3912	49.4347	49.4756	49.5137	49.5529	49.5921	49.6313	49.6674	49.7007	49.7341	49.7676	49.8013	49.835	49.8664
602	46.2128	46.366	46.5161	46.6615	46.8015	46.9382	47.0725	47.2019	47.3268	47.449	47.5647	47.6805	47.7946	47.9012	48.0088	48.1165	48.2241	48.3199	48.4155	48.5112	48.6069	48.6681	48.7293	48.7905	48.8517	48.9056	48.9586	49.0115	49.0645	49.114	49.1628	49.2117	49.2605	49.3037	49.3467	49.3898	49.4333	49.4742	49.5123	49.5515	49.5907	49.6299	49.666	49.6994	49.7327	49.7662	49.7999	49.8337	49.8651
603	46.2115	46.3646	46.5147	46.6601	46.8001	46.9369	47.0711	47.2005	47.3254	47.4475	47.5633	47.6791	47.7932	47.8998	48.0074	48.115	48.2227	48.3184	48.4141	48.5097	48.6054	48.6666	48.7278	48.789	48.8502	48.9042	48.9571	49.0101	49.063	49.1125	49.1614	49.2102	49.2591	49.3022	49.3453	49.3884	49.4319	49.4728	49.5109	49.5501	49.5893	49.6285	49.6646	49.698	49.7314	49.7649	49.7986	49.8323	49.8637
604	46.2102	46.3633	46.5134	46.6587	46.7988	46.9355	47.0697	47.1991	47.324	47.4461	47.5619	47.6777	47.7918	47.8983	48.006	48.1136	48.2212	48.317	48.4126	48.5083	48.6039	48.6651	48.7264	48.7876	48.8488	48.9027	48.9557	49.0086	49.0616	49.1111	49.1599	49.2088	49.2576	49.3008	49.3439	49.387	49.4305	49.4714	49.5095	49.5487	49.5879	49.6271	49.6632	49.6966	49.73	49.7635	49.7973	49.831	49.8624
605	46.2088	46.362	46.512	46.6574	46.7974	46.9341	47.0683	47.1977	47.3226	47.4447	47.5605	47.6763	47.7903	47.8969	48.0045	48.1122	48.2198	48.3155	48.4112	48.5068	48.6025	48.6637	48.7249	48.7861	48.8473	48.9013	48.9542	49.0072	49.0601	49.1096	49.1585	49.2073	49.2562	49.2994	49.3425	49.3855	49.4291	49.47	49.5081	49.5473	49.5865	49.6257	49.6619	49.6952	49.7286	49.7622	49.7959	49.8297	49.8611
606	46.2075	46.3606	46.5107	46.656	46.796	46.9327	47.067	47.1963	47.3212	47.4433	47.5591	47.6749	47.7889	47.8955	48.0031	48.1107	48.2184	48.3141	48.4097	48.5054	48.601	48.6622	48.7234	48.7847	48.8459	48.8998	48.9528	49.0057	49.0587	49.1082	49.157	49.2059	49.2548	49.298	49.341	49.3841	49.4276	49.4686	49.5067	49.5459	49.5851	49.6244	49.6605	49.6939	49.7273	49.7608	49.7946	49.8283	49.8597
607	46.2062	46.3593	46.5093	46.6547	46.7946	46.9313	47.0656	47.1949	47.3198	47.4419	47.5577	47.6734	47.7875	47.894	48.0017	48.1093	48.2169	48.3126	48.4083	48.5039	48.5996	48.6608	48.722	48.7832	48.8444	48.8984	48.9513	49.0043	49.0572	49.1067	49.1556	49.2045	49.2533	49.2965	49.3396	49.3827	49.4262	49.4672	49.5053	49.5445	49.5837	49.623	49.6591	49.6925	49.7259	49.7595	49.7932	49.827	49.8584
608	46.2049	46.3579	46.508	46.6533	46.7933	46.93	47.0642	47.1935	47.3184	47.4405	47.5562	47.672	47.7861	47.8926	48.0002	48.1078	48.2155	48.3112	48.4068	48.5025	48.5981	48.6593	48.7205	48.7817	48.8429	48.8969	48.9499	49.0028	49.0558	49.1053	49.1542	49.203	49.2519	49.2951	49.3382	49.3813	49.4248	49.4658	49.5039	49.5431	49.5824	49.6216	49.6577	49.6911	49.7246	49.7581	49.7919	49.8256	49.8571
609	46.2035	46.3566	46.5066	46.6519	46.7919	46.9286	47.0628	47.1922	47.317	47.4391	47.5548	47.6706	47.7846	47.8912	47.9988	48.1064	48.214	48.3097	48.4054	48.501	48.5967	48.6579	48.7191	48.7803	48.8415	48.8955	48.9484	49.0014	49.0543	49.1038	49.1527	49.2016	49.2505	49.2937	49.3368	49.3799	49.4234	49.4643	49.5025	49.5417	49.581	49.6202	49.6563	49.6898	49.7232	49.7568	49.7905	49.8243	49.8558
610	46.2022	46.3553	46.5053	46.6506	46.7905	46.9272	47.0614	47.1908	47.3156	47.4377	47.5534	47.6692	47.7832	47.8897	47.9974	48.105	48.2126	48.3083	48.4039	48.4996	48.5952	48.6564	48.7176	48.7788	48.84	48.894	48.947	48.9999	49.0529	49.1024	49.1513	49.2002	49.249	49.2922	49.3353	49.3784	49.422	49.4629	49.5011	49.5403	49.5796	49.6188	49.655	49.6884	49.7218	49.7554	49.7892	49.823	49.8544
611	46.2009	46.3539	46.5039	46.6492	46.7892	46.9258	47.06	47.1894	47.3142	47.4363	47.552	47.6677	47.7818	47.8883	47.9959	48.1035	48.2111	48.3068	48.4025	48.4981	48.5938	48.655	48.7162	48.7774	48.8386	48.8926	48.9455	48.9985	49.0514	49.1009	49.1498	49.1987	49.2476	49.2908	49.3339	49.377	49.4206	49.4615	49.4997	49.5389	49.5782	49.6174	49.6536	49.687	49.7205	49.754	49.7878	49.8216	49.8531
612	46.1995	46.3526	46.5026	46.6479	46.7878	46.9244	47.0586	47.188	47.3128	47.4348	47.5506	47.6663	47.7803	47.8869	47.9945	48.1021	48.2097	48.3054	48.401	48.4967	48.5923	48.6535	48.7147	48.7759	48.8371	48.8911	48.9441	48.997	49.05	49.0995	49.1484	49.1973	49.2462	49.2894	49.3325	49.3756	49.4192	49.4601	49.4983	49.5375	49.5768	49.6161	49.6522	49.6857	49.7191	49.7527	49.7865	49.8203	49.8518
613	46.1982	46.3512	46.5012	46.6465	46.7864	46.9231	47.0572	47.1866	47.3114	47.4334	47.5492	47.6649	47.7789	47.8855	47.993	48.1006	48.2082	48.3039	48.3996	48.4952	48.5909	48.6521	48.7133	48.7745	48.8357	48.8896	48.9426	48.9956	49.0485	49.0981	49.1469	49.1958	49.2447	49.2879	49.3311	49.3742	49.4177	49.4587	49.4969	49.5361	49.5754	49.6147	49.6508	49.6843	49.7178	49.7513	49.7852	49.819	49.8505
614	46.1969	46.3499	46.4999	46.6451	46.7851	46.9217	47.0558	47.1852	47.31	47.432	47.5478	47.6635	47.7775	47.884	47.9916	48.0992	48.2068	48.3025	48.3981	48.4938	48.5894	48.6506	48.7118	48.773	48.8342	48.8882	48.9412	48.9941	49.0471	49.0966	49.1455	49.1944	49.2433	49.2865	49.3296	49.3727	49.4163	49.4573	49.4955	49.5347	49.574	49.6133	49.6495	49.6829	49.7164	49.75	49.7838	49.8176	49.8491
615	46.1956	46.3486	46.4985	46.6438	46.7837	46.9203	47.0545	47.1838	47.3086	47.4306	47.5463	47.6621	47.7761	47.8826	47.9902	48.0978	48.2054	48.301	48.3967	48.4923	48.5879	48.6492	48.7104	48.7716	48.8328	48.8867	48.9397	48.9927	49.0456	49.0952	49.1441	49.193	49.2419	49.2851	49.3282	49.3713	49.4149	49.4559	49.4941	49.5333	49.5726	49.6119	49.6481	49.6816	49.715	49.7486	49.7825	49.8163	49.8478
616	46.1942	46.3472	46.4972	46.6424	46.7823	46.9189	47.0531	47.1824	47.3071	47.4292	47.5449	47.6606	47.7746	47.8812	47.9887	48.0963	48.2039	48.2996	48.3952	48.4909	48.5865	48.6477	48.7089	48.7701	48.8313	48.8853	48.9383	48.9912	49.0442	49.0937	49.1426	49.1915	49.2404	49.2837	49.3268	49.3699	49.4135	49.4545	49.4927	49.5319	49.5712	49.6105	49.6467	49.6802	49.7137	49.7473	49.7811	49.815	49.8465
617	46.1929	46.3459	46.4958	46.641	46.7809	46.9175	47.0517	47.181	47.3057	47.4278	47.5435	47.6592	47.7732	47.8797	47.9873	48.0949	48.2025	48.2982	48.3938	48.4894	48.585	48.6462	48.7074	48.7687	48.8299	48.8838	48.9368	48.9898	49.0428	49.0923	49.1412	49.1901	49.239	49.2822	49.3254	49.3685	49.4121	49.4531	49.4913	49.5305	49.5698	49.6091	49.6453	49.6788	49.7123	49.7459	49.7798	49.8136	49.8451
618	46.1916	46.3445	46.4944	46.6397	46.7796	46.9162	47.0503	47.1796	47.3043	47.4264	47.5421	47.6578	47.7718	47.8783	47.9859	48.0934	48.201	48.2967	48.3923	48.488	48.5836	48.6448	48.706	48.7672	48.8284	48.8824	48.9354	48.9883	49.0413	49.0908	49.1397	49.1886	49.2376	49.2808	49.3239	49.3671	49.4107	49.4517	49.4899	49.5292	49.5685	49.6078	49.644	49.6775	49.7109	49.7446	49.7784	49.8123	49.8438
619	46.1902	46.3432	46.4931	46.6383	46.7782	46.9148	47.0489	47.1782	47.3029	47.425	47.5407	47.6564	47.7704	47.8769	47.9844	48.092	48.1996	48.2953	48.3909	48.4865	48.5821	48.6433	48.7045	48.7657	48.8269	48.8809	48.9339	48.9869	49.0399	49.0894	49.1383	49.1872	49.2361	49.2794	49.3225	49.3656	49.4092	49.4502	49.4885	49.5278	49.5671	49.6064	49.6426	49.6761	49.7096	49.7432	49.7771	49.8109	49.8425
620	46.1889	46.3419	46.4917	46.637	46.7768	46.9134	47.0475	47.1768	47.3015	47.4236	47.5393	47.6549	47.7689	47.8754	47.983	48.0906	48.1981	48.2938	48.3894	48.4851	48.5807	48.6419	48.7031	48.7643	48.8255	48.8795	48.9325	48.9854	49.0384	49.0879	49.1369	49.1858	49.2347	49.2779	49.3211	49.3642	49.4078	49.4488	49.4871	49.5264	49.5657	49.605	49.6412	49.6747	49.7082	49.7419	49.7757	49.8096	49.8412
621	46.1876	46.3405	46.4904	46.6356	46.7755	46.912	47.0461	47.1754	47.3001	47.4222	47.5378	47.6535	47.7675	47.874	47.9816	48.0891	48.1967	48.2924	48.388	48.4836	48.5792	48.6404	48.7016	48.7628	48.824	48.878	48.931	48.984	49.037	49.0865	49.1354	49.1843	49.2332	49.2765	49.3197	49.3628	49.4064	49.4474	49.4856	49.525	49.5643	49.6036	49.6398	49.6733	49.7069	49.7405	49.7744	49.8083	49.8398
622	46.1863	46.3392	46.489	46.6342	46.7741	46.9106	47.0447	47.174	47.2987	47.4207	47.5364	47.6521	47.7661	47.8726	47.9801	48.0877	48.1952	48.2909	48.3865	48.4822	48.5778	48.639	48.7002	48.7614	48.8226	48.8766	48.9295	48.9825	49.0355	49.085	49.134	49.1829	49.2318	49.2751	49.3182	49.3614	49.405	49.446	49.4842	49.5236	49.5629	49.6022	49.6385	49.672	49.7055	49.7392	49.7731	49.8069	49.8385
623	46.1849	46.3378	46.4877	46.6329	46.7727	46.9093	47.0433	47.1726	47.2973	47.4193	47.535	47.6507	47.7646	47.8711	47.9787	48.0862	48.1938	48.2895	48.3851	48.4807	48.5763	48.6375	48.6987	48.7599	48.8211	48.8751	48.9281	48.9811	49.0341	49.0836	49.1325	49.1815	49.2304	49.2736	49.3168	49.36	49.4036	49.4446	49.4828	49.5222	49.5615	49.6008	49.6371	49.6706	49.7041	49.7378	49.7717	49.8056	49.8372
624	46.1836	46.3365	46.4863	46.6315	46.7713	46.9079	47.042	47.1712	47.2959	47.4179	47.5336	47.6493	47.7632	47.8697	47.9773	48.0848	48.1924	48.288	48.3836	48.4792	48.5749	48.6361	48.6973	48.7585	48.8197	48.8737	48.9266	48.9796	49.0326	49.0822	49.1311	49.18	49.2289	49.2722	49.3154	49.3585	49.4022	49.4432	49.4814	49.5208	49.5601	49.5994	49.6357	49.6692	49.7028	49.7365	49.7704	49.8043	49.8359
625	46.1823	46.3352	46.485	46.6302	46.77	46.9065	47.0406	47.1698	47.2945	47.4165	47.5322	47.6478	47.7618	47.8683	47.9758	48.0834	48.1909	48.2866	48.3822	48.4778	48.5734	48.6346	48.6958	48.757	48.8182	48.8722	48.9252	48.9782	49.0312	49.0807	49.1296	49.1786	49.2275	49.2708	49.314	49.3571	49.4008	49.4418	49.48	49.5194	49.5587	49.5981	49.6343	49.6679	49.7014	49.7351	49.769	49.8029	49.8345
626	46.1809	46.3338	46.4836	46.6288	46.7686	46.9051	47.0392	47.1684	47.2931	47.4151	47.5308	47.6464	47.7604	47.8668	47.9744	48.0819	48.1895	48.2851	48.3807	48.4763	48.572	48.6332	48.6944	48.7556	48.8168	48.8708	48.9237	48.9767	49.0297	49.0793	49.1282	49.1771	49.2261	49.2693	49.3125	49.3557	49.3993	49.4404	49.4786	49.518	49.5573	49.5967	49.6329	49.6665	49.7001	49.7338	49.7677	49.8016	49.8332
627	46.1796	46.3325	46.4823	46.6274	46.7672	46.9037	47.0378	47.167	47.2917	47.4137	47.5293	47.645	47.7589	47.8654	47.9729	48.0805	48.188	48.2837	48.3793	48.4749	48.5705	48.6317	48.6929	48.7541	48.8153	48.8693	48.9223	48.9753	49.0283	49.0778	49.1268	49.1757	49.2246	49.2679	49.3111	49.3543	49.3979	49.439	49.4772	49.5166	49.5559	49.5953	49.6316	49.6651	49.6987	49.7324	49.7663	49.8003	49.8319
628	46.1783	46.3311	46.4809	46.6261	46.7659	46.9024	47.0364	47.1656	47.2903	47.4123	47.5279	47.6436	47.7575	47.864	47.9715	48.079	48.1866	48.2822	48.3778	48.4734	48.569	48.6302	48.6914	48.7526	48.8139	48.8678	48.9208	48.9738	49.0268	49.0764	49.1253	49.1743	49.2232	49.2665	49.3097	49.3529	49.3965	49.4376	49.4758	49.5152	49.5545	49.5939	49.6302	49.6638	49.6973	49.7311	49.765	49.7989	49.8305
629	46.1769	46.3298	46.4796	46.6247	46.7645	46.901	47.035	47.1642	47.2889	47.4109	47.5265	47.6421	47.7561	47.8625	47.9701	48.0776	48.1851	48.2808	48.3764	48.472	48.5676	48.6288	48.69	48.7512	48.8124	48.8664	48.9194	48.9724	49.0254	49.0749	49.1239	49.1728	49.2218	49.2651	49.3082	49.3514	49.3951	49.4361	49.4744	49.5138	49.5532	49.5925	49.6288	49.6624	49.696	49.7297	49.7636	49.7976	49.8292
630	46.1756	46.3284	46.4782	46.6233	46.7631	46.8996	47.0336	47.1628	47.2875	47.4095	47.5251	47.6407	47.7547	47.8611	47.9686	48.0762	48.1837	48.2793	48.3749	48.4705	48.5661	48.6273	48.6885	48.7497	48.8109	48.8649	48.9179	48.9709	49.0239	49.0735	49.1224	49.1714	49.2203	49.2636	49.3068	49.35	49.3937	49.4347	49.473	49.5124	49.5518	49.5911	49.6274	49.661	49.6946	49.7283	49.7623	49.7962	49.8279
631	46.1743	46.3271	46.4769	46.622	46.7617	46.8982	47.0322	47.1614	47.2861	47.4081	47.5237	47.6393	47.7532	47.8597	47.9672	48.0747	48.1822	48.2779	48.3735	48.4691	48.5647	48.6259	48.6871	48.7483	48.8095	48.8635	48.9165	48.9695	49.0225	49.072	49.121	49.1699	49.2189	49.2622	49.3054	49.3486	49.3923	49.4333	49.4716	49.511	49.5504	49.5898	49.6261	49.6597	49.6933	49.727	49.761	49.7949	49.8266
632	46.173	46.3258	46.4755	46.6206	46.7604	46.8968	47.0308	47.16	47.2847	47.4066	47.5223	47.6379	47.7518	47.8583	47.9658	48.0733	48.1808	48.2764	48.372	48.4676	48.5632	48.6244	48.6856	48.7468	48.808	48.862	48.915	48.968	49.021	49.0706	49.1195	49.1685	49.2175	49.2608	49.304	49.3472	49.3908	49.4319	49.4702	49.5096	49.549	49.5884	49.6247	49.6583	49.6919	49.7256	49.7596	49.7936	49.8252
633	46.1716	46.3244	46.4742	46.6193	46.759	46.8955	47.0295	47.1586	47.2833	47.4052	47.5208	47.6365	47.7504	47.8568	47.9643	48.0718	48.1794	48.275	48.3706	48.4662	48.5618	48.623	48.6842	48.7454	48.8066	48.8606	48.9136	48.9666	49.0196	49.0691	49.1181	49.1671	49.216	49.2593	49.3025	49.3458	49.3894	49.4305	49.4688	49.5082	49.5476	49.587	49.6233	49.6569	49.6905	49.7243	49.7583	49.7922	49.8239
634	46.1703	46.3231	46.4728	46.6179	46.7576	46.8941	47.0281	47.1572	47.2819	47.4038	47.5194	47.635	47.7489	47.8554	47.9629	48.0704	48.1779	48.2736	48.3691	48.4647	48.5603	48.6215	48.6827	48.7439	48.8051	48.8591	48.9121	48.9651	49.0181	49.0677	49.1167	49.1656	49.2146	49.2579	49.3011	49.3443	49.388	49.4291	49.4674	49.5068	49.5462	49.5856	49.6219	49.6556	49.6892	49.7229	49.7569	49.7909	49.8226
635	46.169	46.3217	46.4715	46.6165	46.7563	46.8927	47.0267	47.1558	47.2805	47.4024	47.518	47.6336	47.7475	47.854	47.9615	48.069	48.1765	48.2721	48.3677	48.4633	48.5589	48.6201	48.6813	48.7425	48.8037	48.8577	48.9107	48.9637	49.0167	49.0663	49.1152	49.1642	49.2132	49.2565	49.2997	49.3429	49.3866	49.4277	49.466	49.5054	49.5448	49.5842	49.6206	49.6542	49.6878	49.7216	49.7556	49.7896	49.8213
636	46.1676	46.3204	46.4701	46.6152	46.7549	46.8913	47.0253	47.1544	47.2791	47.401	47.5166	47.6322	47.7461	47.8525	47.96	48.0675	48.175	48.2707	48.3662	48.4618	48.5574	48.6186	48.6798	48.741	48.8022	48.8562	48.9092	48.9622	49.0152	49.0648	49.1138	49.1628	49.2117	49.255	49.2983	49.3415	49.3852	49.4263	49.4646	49.504	49.5434	49.5828	49.6192	49.6528	49.6865	49.7202	49.7542	49.7882	49.8199
637	46.1663	46.3191	46.4688	46.6138	46.7535	46.8899	47.0239	47.1531	47.2777	47.3996	47.5152	47.6308	47.7447	47.8511	47.9586	48.0661	48.1736	48.2692	48.3648	48.4604	48.556	48.6172	48.6784	48.7396	48.8008	48.8548	48.9078	48.9608	49.0138	49.0634	49.1123	49.1613	49.2103	49.2536	49.2968	49.3401	49.3838	49.4249	49.4632	49.5026	49.542	49.5815	49.6178	49.6515	49.6851	49.7189	49.7529	49.7869	49.8186
638	46.165	46.3177	46.4674	46.6125	46.7521	46.8886	47.0225	47.1517	47.2763	47.3982	47.5138	47.6293	47.7432	47.8497	47.9572	48.0646	48.1721	48.2678	48.3633	48.4589	48.5545	48.6157	48.6769	48.7381	48.7993	48.8533	48.9063	48.9593	49.0123	49.0619	49.1109	49.1599	49.2089	49.2522	49.2954	49.3387	49.3823	49.4235	49.4618	49.5012	49.5406	49.5801	49.6164	49.6501	49.6837	49.7175	49.7515	49.7856	49.8173
639	46.1637	46.3164	46.4661	46.6111	46.7508	46.8872	47.0211	47.1503	47.2749	47.3968	47.5123	47.6279	47.7418	47.8482	47.9557	48.0632	48.1707	48.2663	48.3619	48.4575	48.553	48.6142	48.6754	48.7366	48.7978	48.8519	48.9049	48.9579	49.0109	49.0605	49.1095	49.1584	49.2074	49.2508	49.294	49.3372	49.3809	49.4221	49.4604	49.4998	49.5393	49.5787	49.6151	49.6487	49.6824	49.7162	49.7502	49.7842	49.8159
640	46.1623	46.315	46.4647	46.6097	46.7494	46.8858	47.0197	47.1489	47.2735	47.3954	47.5109	47.6265	47.7404	47.8468	47.9543	48.0618	48.1692	48.2649	48.3604	48.456	48.5516	48.6128	48.674	48.7352	48.7964	48.8504	48.9034	48.9564	49.0094	49.059	49.108	49.157	49.206	49.2493	49.2926	49.3358	49.3795	49.4206	49.459	49.4984	49.5379	49.5773	49.6137	49.6473	49.681	49.7148	49.7489	49.7829	49.8146
641	46.161	46.3137	46.4634	46.6084	46.748	46.8844	47.0184	47.1475	47.2721	47.394	47.5095	47.6251	47.7389	47.8454	47.9528	48.0603	48.1678	48.2634	48.359	48.4546	48.5501	48.6113	48.6725	48.7337	48.7949	48.8489	48.902	48.955	49.008	49.0576	49.1066	49.1556	49.2045	49.2479	49.2911	49.3344	49.3781	49.4192	49.4576	49.497	49.5365	49.5759	49.6123	49.646	49.6797	49.7135	49.7475	49.7816	49.8133
642	46.1597	46.3124	46.462	46.607	46.7467	46.883	47.017	47.1461	47.2707	47.3925	47.5081	47.6237	47.7375	47.8439	47.9514	48.0589	48.1664	48.262	48.3575	48.4531	48.5487	48.6099	48.6711	48.7323	48.7935	48.8475	48.9005	48.9535	49.0065	49.0561	49.1051	49.1541	49.2031	49.2465	49.2897	49.333	49.3767	49.4178	49.4562	49.4956	49.5351	49.5745	49.6109	49.6446	49.6783	49.7121	49.7462	49.7802	49.812
643	46.1583	46.311	46.4607	46.6056	46.7453	46.8817	47.0156	47.1447	47.2693	47.3911	47.5067	47.6222	47.7361	47.8425	47.95	48.0574	48.1649	48.2605	48.3561	48.4517	48.5472	48.6084	48.6696	48.7308	48.792	48.846	48.8991	48.9521	49.0051	49.0547	49.1037	49.1527	49.2017	49.245	49.2883	49.3316	49.3753	49.4164	49.4548	49.4942	49.5337	49.5732	49.6096	49.6432	49.6769	49.7108	49.7448	49.7789	49.8106
644	46.157	46.3097	46.4593	46.6043	46.7439	46.8803	47.0142	47.1433	47.2679	47.3897	47.5053	47.6208	47.7347	47.8411	47.9485	48.056	48.1635	48.2591	48.3547	48.4502	48.5458	48.607	48.6682	48.7294	48.7906	48.8446	48.8976	48.9506	49.0036	49.0532	49.1022	49.1512	49.2002	49.2436	49.2869	49.3301	49.3739	49.415	49.4534	49.4928	49.5323	49.5718	49.6082	49.6419	49.6756	49.7094	49.7435	49.7775	49.8093
645	46.1557	46.3083	46.458	46.6029	46.7425	46.8789	47.0128	47.1419	47.2664	47.3883	47.5039	47.6194	47.7332	47.8396	47.9471	48.0546	48.162	48.2576	48.3532	48.4488	48.5443	48.6055	48.6667	48.7279	48.7891	48.8431	48.8962	48.9492	49.0022	49.0518	49.1008	49.1498	49.1988	49.2422	49.2854	49.3287	49.3724	49.4136	49.452	49.4914	49.5309	49.5704	49.6068	49.6405	49.6742	49.7081	49.7421	49.7762	49.808
646	46.1544	46.307	46.4566	46.6016	46.7412	46.8775	47.0114	47.1405	47.265	47.3869	47.5024	47.618	47.7318	47.8382	47.9457	48.0531	48.1606	48.2562	48.3518	48.4473	48.5429	48.6041	48.6653	48.7265	48.7877	48.8417	48.8947	48.9477	49.0007	49.0504	49.0994	49.1484	49.1974	49.2407	49.284	49.3273	49.371	49.4122	49.4506	49.49	49.5295	49.569	49.6054	49.6391	49.6728	49.7067	49.7408	49.7749	49.8067
647	46.153	46.3057	46.4553	46.6002	46.7398	46.8761	47.01	47.1391	47.2636	47.3855	47.501	47.6166	47.7304	47.8368	47.9442	48.0517	48.1591	48.2547	48.3503	48.4459	48.5414	48.6026	48.6638	48.725	48.7862	48.8402	48.8933	48.9463	48.9993	49.0489	49.0979	49.1469	49.1959	49.2393	49.2826	49.3259	49.3696	49.4108	49.4492	49.4886	49.5281	49.5676	49.604	49.6378	49.6715	49.7054	49.7394	49.7735	49.8053
648	46.1517	46.3043	46.4539	46.5988	46.7384	46.8748	47.0086	47.1377	47.2622	47.3841	47.4996	47.6151	47.729	47.8353	47.9428	48.0502	48.1577	48.2533	48.3489	48.4444	48.54	48.6012	48.6624	48.7236	48.7848	48.8388	48.8918	48.9448	48.9978	49.0475	49.0965	49.1455	49.1945	49.2379	49.2812	49.3244	49.3682	49.4094	49.4478	49.4872	49.5267	49.5662	49.6027	49.6364	49.6701	49.704	49.7381	49.7722	49.804
649	46.1504	46.303	46.4526	46.5975	46.7371	46.8734	47.0072	47.1363	47.2608	47.3827	47.4982	47.6137	47.7275	47.8339	47.9414	48.0488	48.1563	48.2519	48.3474	48.443	48.5385	48.5997	48.6609	48.7221	48.7833	48.8373	48.8903	48.9434	48.9964	49.046	49.095	49.1441	49.1931	49.2365	49.2797	49.323	49.3668	49.408	49.4464	49.4859	49.5254	49.5649	49.6013	49.635	49.6688	49.7026	49.7368	49.7709	49.8027
650	46.149	46.3016	46.4512	46.5961	46.7357	46.872	47.0059	47.1349	47.2594	47.3813	47.4968	47.6123	47.7261	47.8325	47.9399	48.0474	48.1548	48.2504	48.346	48.4415	48.5371	48.5982	48.6594	48.7206	48.7818	48.8359	48.8889	48.9419	48.995	49.0446	49.0936	49.1426	49.1916	49.235	49.2783	49.3216	49.3654	49.4065	49.4449	49.4845	49.524	49.5635	49.5999	49.6337	49.6674	49.7013	49.7354	49.7695	49.8013
651	46.1477	46.3003	46.4499	46.5948	46.7343	46.8706	47.0045	47.1335	47.258	47.3798	47.4954	47.6109	47.7247	47.831	47.9385	48.0459	48.1534	48.249	48.3445	48.4401	48.5356	48.5968	48.658	48.7192	48.7804	48.8344	48.8874	48.9405	48.9935	49.0431	49.0922	49.1412	49.1902	49.2336	49.2769	49.3202	49.3639	49.4051	49.4435	49.4831	49.5226	49.5621	49.5985	49.6323	49.666	49.6999	49.7341	49.7682	49.8
652	46.1464	46.299	46.4485	46.5934	46.733	46.8692	47.0031	47.1321	47.2566	47.3784	47.4939	47.6094	47.7232	47.8296	47.9371	48.0445	48.1519	48.2475	48.3431	48.4386	48.5341	48.5953	48.6565	48.7177	48.7789	48.833	48.886	48.939	48.9921	49.0417	49.0907	49.1397	49.1888	49.2322	49.2755	49.3188	49.3625	49.4037	49.4421	49.4817	49.5212	49.5607	49.5972	49.6309	49.6647	49.6986	49.7327	49.7669	49.7987
653	46.1451	46.2976	46.4472	46.592	46.7316	46.8679	47.0017	47.1307	47.2552	47.377	47.4925	47.608	47.7218	47.8282	47.9356	48.043	48.1505	48.2461	48.3416	48.4371	48.5327	48.5939	48.6551	48.7163	48.7775	48.8315	48.8845	48.9376	48.9906	49.0402	49.0893	49.1383	49.1873	49.2307	49.274	49.3173	49.3611	49.4023	49.4407	49.4803	49.5198	49.5593	49.5958	49.6296	49.6633	49.6972	49.7314	49.7655	49.7974
654	46.1437	46.2963	46.4458	46.5907	46.7302	46.8665	47.0003	47.1293	47.2538	47.3756	47.4911	47.6066	47.7204	47.8268	47.9342	48.0416	48.149	48.2446	48.3402	48.4357	48.5312	48.5924	48.6536	48.7148	48.776	48.8301	48.8831	48.9361	48.9892	49.0388	49.0878	49.1369	49.1859	49.2293	49.2726	49.3159	49.3597	49.4009	49.4393	49.4789	49.5184	49.5579	49.5944	49.6282	49.662	49.6959	49.73	49.7642	49.796
655	46.1424	46.2949	46.4444	46.5893	46.7288	46.8651	46.9989	47.1279	47.2524	47.3742	47.4897	47.6052	47.719	47.8253	47.9327	48.0402	48.1476	48.2432	48.3387	48.4342	48.5298	48.591	48.6522	48.7134	48.7746	48.8286	48.8816	48.9347	48.9877	49.0374	49.0864	49.1354	49.1845	49.2279	49.2712	49.3145	49.3583	49.3995	49.4379	49.4775	49.517	49.5566	49.593	49.6268	49.6606	49.6945	49.7287	49.7628	49.7947
656	46.1411	46.2936	46.4431	46.5879	46.7275	46.8637	46.9975	47.1265	47.251	47.3728	47.4883	47.6038	47.7175	47.8239	47.9313	48.0387	48.1461	48.2417	48.3373	48.4328	48.5283	48.5895	48.6507	48.7119	48.7731	48.8271	48.8802	48.9332	48.9863	49.0359	49.0849	49.134	49.183	49.2264	49.2698	49.3131	49.3569	49.3981	49.4365	49.4761	49.5156	49.5552	49.5917	49.6254	49.6592	49.6932	49.7273	49.7615	49.7934
657	46.1397	46.2923	46.4417	46.5866	46.7261	46.8623	46.9961	47.1251	47.2496	47.3714	47.4869	47.6023	47.7161	47.8225	47.9299	48.0373	48.1447	48.2403	48.3358	48.4313	48.5269	48.5881	48.6493	48.7105	48.7717	48.8257	48.8787	48.9318	48.9848	49.0345	49.0835	49.1325	49.1816	49.225	49.2683	49.3117	49.3555	49.3967	49.4351	49.4747	49.5142	49.5538	49.5903	49.6241	49.6579	49.6918	49.726	49.7602	49.7921
658	46.1384	46.2909	46.4404	46.5852	46.7247	46.861	46.9947	47.1237	47.2482	47.37	47.4854	47.6009	47.7147	47.821	47.9284	48.0358	48.1433	48.2388	48.3344	48.4299	48.5254	48.5866	48.6478	48.709	48.7702	48.8242	48.8773	48.9303	48.9834	49.033	49.0821	49.1311	49.1802	49.2236	49.2669	49.3102	49.354	49.3953	49.4337	49.4733	49.5128	49.5524	49.5889	49.6227	49.6565	49.6905	49.7247	49.7588	49.7907
659	46.1371	46.2896	46.439	46.5839	46.7234	46.8596	46.9934	47.1223	47.2468	47.3686	47.484	47.5995	47.7133	47.8196	47.927	48.0344	48.1418	48.2374	48.3329	48.4284	48.524	48.5852	48.6464	48.7076	48.7687	48.8228	48.8758	48.9289	48.9819	49.0316	49.0806	49.1297	49.1787	49.2222	49.2655	49.3088	49.3526	49.3939	49.4323	49.4719	49.5115	49.551	49.5875	49.6213	49.6552	49.6891	49.7233	49.7575	49.7894
660	46.1357	46.2882	46.4377	46.5825	46.722	46.8582	46.992	47.1209	47.2454	47.3672	47.4826	47.5981	47.7118	47.8182	47.9256	48.033	48.1404	48.2359	48.3315	48.427	48.5225	48.5837	48.6449	48.7061	48.7673	48.8213	48.8744	48.9274	48.9805	49.0301	49.0792	49.1282	49.1773	49.2207	49.2641	49.3074	49.3512	49.3924	49.4309	49.4705	49.5101	49.5496	49.5862	49.62	49.6538	49.6878	49.722	49.7562	49.7881
661	46.1344	46.2869	46.4363	46.5811	46.7206	46.8568	46.9906	47.1195	47.244	47.3657	47.4812	47.5966	47.7104	47.8167	47.9241	48.0315	48.1389	48.2345	48.33	48.4255	48.5211	48.5823	48.6434	48.7046	48.7658	48.8199	48.8729	48.926	48.979	49.0287	49.0777	49.1268	49.1758	49.2193	49.2626	49.306	49.3498	49.391	49.4295	49.4691	49.5087	49.5483	49.5848	49.6186	49.6524	49.6864	49.7206	49.7548	49.7867
662	46.1331	46.2856	46.435	46.5798	46.7192	46.8554	46.9892	47.1181	47.2426	47.3643	47.4798	47.5952	47.709	47.8153	47.9227	48.0301	48.1375	48.233	48.3286	48.4241	48.5196	48.5808	48.642	48.7032	48.7644	48.8184	48.8715	48.9245	48.9776	49.0272	49.0763	49.1254	49.1744	49.2179	49.2612	49.3046	49.3484	49.3896	49.4281	49.4677	49.5073	49.5469	49.5834	49.6172	49.6511	49.6851	49.7193	49.7535	49.7854
663	46.1318	46.2842	46.4336	46.5784	46.7179	46.8541	46.9878	47.1167	47.2412	47.3629	47.4784	47.5938	47.7075	47.8139	47.9213	48.0286	48.136	48.2316	48.3271	48.4226	48.5181	48.5793	48.6405	48.7017	48.7629	48.817	48.87	48.9231	48.9761	49.0258	49.0749	49.1239	49.173	49.2164	49.2598	49.3031	49.347	49.3882	49.4267	49.4663	49.5059	49.5455	49.582	49.6159	49.6497	49.6837	49.7179	49.7522	49.7841
664	46.1304	46.2829	46.4323	46.577	46.7165	46.8527	46.9864	47.1154	47.2398	47.3615	47.4769	47.5924	47.7061	47.8124	47.9198	48.0272	48.1346	48.2302	48.3257	48.4212	48.5167	48.5779	48.6391	48.7003	48.7615	48.8155	48.8686	48.9216	48.9747	49.0243	49.0734	49.1225	49.1715	49.215	49.2584	49.3017	49.3455	49.3868	49.4253	49.4649	49.5045	49.5441	49.5806	49.6145	49.6484	49.6824	49.7166	49.7508	49.7828
665	46.1291	46.2815	46.4309	46.5757	46.7151	46.8513	46.985	47.114	47.2384	47.3601	47.4755	47.591	47.7047	47.811	47.9184	48.0258	48.1331	48.2287	48.3242	48.4197	48.5152	48.5764	48.6376	48.6988	48.76	48.8141	48.8671	48.9202	48.9732	49.0229	49.072	49.121	49.1701	49.2136	49.2569	49.3003	49.3441	49.3854	49.4239	49.4635	49.5031	49.5427	49.5793	49.6131	49.647	49.681	49.7152	49.7495	49.7814
666	46.1278	46.2802	46.4296	46.5743	46.7138	46.8499	46.9836	47.1126	47.237	47.3587	47.4741	47.5895	47.7033	47.8096	47.9169	48.0243	48.1317	48.2273	48.3228	48.4183	48.5138	48.575	48.6362	48.6974	48.7586	48.8126	48.8657	48.9187	48.9718	49.0215	49.0705	49.1196	49.1687	49.2121	49.2555	49.2989	49.3427	49.384	49.4225	49.4621	49.5017	49.5413	49.5779	49.6118	49.6456	49.6796	49.7139	49.7481	49.7801
667	46.1264	46.2789	46.4282	46.573	46.7124	46.8485	46.9823	47.1112	47.2356	47.3573	47.4727	47.5881	47.7018	47.8081	47.9155	48.0229	48.1303	48.2258	48.3213	48.4168	48.5123	48.5735	48.6347	48.6959	48.7571	48.8112	48.8642	48.9173	48.9703	49.02	49.0691	49.1182	49.1672	49.2107	49.2541	49.2975	49.3413	49.3826	49.4211	49.4607	49.5003	49.54	49.5765	49.6104	49.6443	49.6783	49.7126	49.7468	49.7788
668	46.1251	46.2775	46.4269	46.5716	46.711	46.8472	46.9809	47.1098	47.2342	47.3559	47.4713	47.5867	47.7004	47.8067	47.9141	48.0214	48.1288	48.2244	48.3199	48.4154	48.5109	48.5721	48.6333	48.6945	48.7557	48.8097	48.8628	48.9158	48.9689	49.0186	49.0676	49.1167	49.1658	49.2093	49.2527	49.296	49.3399	49.3812	49.4197	49.4593	49.4989	49.5386	49.5751	49.609	49.6429	49.6769	49.7112	49.7455	49.7775
669	46.1238	46.2762	46.4255	46.5702	46.7096	46.8458	46.9795	47.1084	47.2328	47.3545	47.4699	47.5853	47.699	47.8053	47.9126	48.02	48.1274	48.2229	48.3184	48.4139	48.5094	48.5706	48.6318	48.693	48.7542	48.8083	48.8613	48.9144	48.9674	49.0171	49.0662	49.1153	49.1644	49.2078	49.2512	49.2946	49.3385	49.3798	49.4183	49.4579	49.4975	49.5372	49.5738	49.6077	49.6415	49.6756	49.7099	49.7441	49.7761
670	46.1225	46.2748	46.4242	46.5689	46.7083	46.8444	46.9781	47.107	47.2314	47.3531	47.4684	47.5838	47.6976	47.8038	47.9112	48.0186	48.1259	48.2215	48.317	48.4125	48.508	48.5692	48.6304	48.6916	48.7527	48.8068	48.8599	48.9129	48.966	49.0157	49.0648	49.1138	49.1629	49.2064	49.2498	49.2932	49.3371	49.3783	49.4169	49.4565	49.4962	49.5358	49.5724	49.6063	49.6402	49.6742	49.7085	49.7428	49.7748
671	46.1211	46.2735	46.4228	46.5675	46.7069	46.843	46.9767	47.1056	47.23	47.3516	47.467	47.5824	47.6961	47.8024	47.9098	48.0171	48.1245	48.22	48.3155	48.411	48.5065	48.5677	48.6289	48.6901	48.7513	48.8053	48.8584	48.9115	48.9645	49.0142	49.0633	49.1124	49.1615	49.205	49.2484	49.2918	49.3356	49.3769	49.4155	49.4551	49.4948	49.5344	49.571	49.6049	49.6388	49.6729	49.7072	49.7415	49.7735
672	46.1198	46.2721	46.4215	46.5662	46.7055	46.8416	46.9753	47.1042	47.2286	47.3502	47.4656	47.581	47.6947	47.801	47.9083	48.0157	48.123	48.2186	48.3141	48.4096	48.5051	48.5663	48.6274	48.6886	48.7498	48.8039	48.857	48.91	48.9631	49.0128	49.0619	49.111	49.1601	49.2036	49.247	49.2904	49.3342	49.3755	49.4141	49.4537	49.4934	49.533	49.5696	49.6036	49.6375	49.6715	49.7058	49.7401	49.7721
673	46.1185	46.2708	46.4201	46.5648	46.7042	46.8403	46.9739	47.1028	47.2271	47.3488	47.4642	47.5796	47.6933	47.7996	47.9069	48.0142	48.1216	48.2171	48.3126	48.4081	48.5036	48.5648	48.626	48.6872	48.7484	48.8024	48.8555	48.9086	48.9616	49.0113	49.0604	49.1095	49.1586	49.2021	49.2455	49.2889	49.3328	49.3741	49.4127	49.4523	49.492	49.5316	49.5683	49.6022	49.6361	49.6702	49.7045	49.7388	49.7708
674	46.1171	46.2695	46.4188	46.5634	46.7028	46.8389	46.9725	47.1014	47.2257	47.3474	47.4628	47.5782	47.6918	47.7981	47.9055	48.0128	48.1201	48.2157	48.3112	48.4067	48.5022	48.5633	48.6245	48.6857	48.7469	48.801	48.8541	48.9071	48.9602	49.0099	49.059	49.1081	49.1572	49.2007	49.2441	49.2875	49.3314	49.3727	49.4113	49.4509	49.4906	49.5303	49.5669	49.6008	49.6347	49.6688	49.7031	49.7375	49.7695
675	46.1158	46.2681	46.4174	46.5621	46.7014	46.8375	46.9711	47.1	47.2243	47.346	47.4614	47.5767	47.6904	47.7967	47.904	48.0114	48.1187	48.2142	48.3097	48.4052	48.5007	48.5619	48.6231	48.6843	48.7455	48.7995	48.8526	48.9057	48.9587	49.0084	49.0575	49.1067	49.1558	49.1993	49.2427	49.2861	49.33	49.3713	49.4099	49.4495	49.4892	49.5289	49.5655	49.5994	49.6334	49.6675	49.7018	49.7361	49.7682
676	46.1145	46.2668	46.4161	46.5607	46.7	46.8361	46.9698	47.0986	47.2229	47.3446	47.46	47.5753	47.689	47.7953	47.9026	48.0099	48.1173	48.2128	48.3083	48.4038	48.4992	48.5604	48.6216	48.6828	48.744	48.7981	48.8512	48.9042	48.9573	49.007	49.0561	49.1052	49.1543	49.1978	49.2413	49.2847	49.3286	49.3699	49.4085	49.4481	49.4878	49.5275	49.5641	49.5981	49.632	49.6661	49.7005	49.7348	49.7668
677	46.1132	46.2654	46.4147	46.5593	46.6987	46.8347	46.9684	47.0972	47.2215	47.3432	47.4585	47.5739	47.6876	47.7938	47.9012	48.0085	48.1158	48.2113	48.3068	48.4023	48.4978	48.559	48.6202	48.6814	48.7426	48.7966	48.8497	48.9028	48.9558	49.0056	49.0547	49.1038	49.1529	49.1964	49.2398	49.2833	49.3271	49.3685	49.4071	49.4467	49.4864	49.5261	49.5628	49.5967	49.6307	49.6648	49.6991	49.7334	49.7655
678	46.1118	46.2641	46.4134	46.558	46.6973	46.8334	46.967	47.0958	47.2201	47.3418	47.4571	47.5725	47.6861	47.7924	47.8997	48.007	48.1144	48.2099	48.3054	48.4009	48.4963	48.5575	48.6187	48.6799	48.7411	48.7952	48.8482	48.9013	48.9544	49.0041	49.0532	49.1023	49.1515	49.195	49.2384	49.2818	49.3257	49.3671	49.4057	49.4453	49.485	49.5247	49.5614	49.5953	49.6293	49.6634	49.6978	49.7321	49.7642
679	46.1105	46.2628	46.412	46.5566	46.6959	46.832	46.9656	47.0944	47.2187	47.3404	47.4557	47.571	47.6847	47.791	47.8983	48.0056	48.1129	48.2085	48.3039	48.3994	48.4949	48.5561	48.6173	48.6785	48.7397	48.7937	48.8468	48.8999	48.9529	49.0027	49.0518	49.1009	49.15	49.1935	49.237	49.2804	49.3243	49.3657	49.4043	49.4439	49.4836	49.5233	49.56	49.594	49.6279	49.6621	49.6964	49.7308	49.7629
680	46.1092	46.2614	46.4107	46.5553	46.6946	46.8306	46.9642	47.093	47.2173	47.339	47.4543	47.5696	47.6833	47.7895	47.8968	48.0042	48.1115	48.207	48.3025	48.398	48.4934	48.5546	48.6158	48.677	48.7382	48.7923	48.8453	48.8984	48.9515	49.0012	49.0503	49.0995	49.1486	49.1921	49.2356	49.279	49.3229	49.3642	49.4028	49.4425	49.4823	49.522	49.5586	49.5926	49.6266	49.6607	49.6951	49.7294	49.7615
681	46.1078	46.2601	46.4093	46.5539	46.6932	46.8292	46.9628	47.0916	47.2159	47.3375	47.4529	47.5682	47.6818	47.7881	47.8954	48.0027	48.11	48.2056	48.301	48.3965	48.492	48.5532	48.6144	48.6755	48.7367	48.7908	48.8439	48.897	48.9501	48.9998	49.0489	49.098	49.1471	49.1907	49.2341	49.2776	49.3215	49.3628	49.4014	49.4412	49.4809	49.5206	49.5572	49.5912	49.6252	49.6594	49.6937	49.7281	49.7602
682	46.1065	46.2587	46.408	46.5525	46.6918	46.8278	46.9614	47.0902	47.2145	47.3361	47.4515	47.5668	47.6804	47.7867	47.894	48.0013	48.1086	48.2041	48.2996	48.395	48.4905	48.5517	48.6129	48.6741	48.7353	48.7894	48.8424	48.8955	48.9486	48.9983	49.0475	49.0966	49.1457	49.1893	49.2327	49.2761	49.3201	49.3614	49.4	49.4398	49.4795	49.5192	49.5559	49.5899	49.6239	49.658	49.6924	49.7268	49.7589
683	46.1052	46.2574	46.4066	46.5512	46.6904	46.8265	46.96	47.0888	47.2131	47.3347	47.45	47.5654	47.679	47.7852	47.8925	47.9998	48.1071	48.2027	48.2981	48.3936	48.4891	48.5503	48.6114	48.6726	48.7338	48.7879	48.841	48.8941	48.9472	48.9969	49.046	49.0951	49.1443	49.1878	49.2313	49.2747	49.3186	49.36	49.3986	49.4384	49.4781	49.5178	49.5545	49.5885	49.6225	49.6567	49.691	49.7254	49.7575
684	46.1038	46.2561	46.4053	46.5498	46.6891	46.8251	46.9586	47.0874	47.2117	47.3333	47.4486	47.5639	47.6776	47.7838	47.8911	47.9984	48.1057	48.2012	48.2967	48.3921	48.4876	48.5488	48.61	48.6712	48.7324	48.7865	48.8395	48.8926	48.9457	48.9954	49.0446	49.0937	49.1428	49.1864	49.2299	49.2733	49.3172	49.3586	49.3972	49.437	49.4767	49.5164	49.5531	49.5871	49.6211	49.6553	49.6897	49.7241	49.7562
685	46.1025	46.2547	46.4039	46.5485	46.6877	46.8237	46.9573	47.086	47.2103	47.3319	47.4472	47.5625	47.6761	47.7824	47.8897	47.997	48.1043	48.1998	48.2952	48.3907	48.4862	48.5473	48.6085	48.6697	48.7309	48.785	48.8381	48.8912	48.9443	48.994	49.0431	49.0923	49.1414	49.185	49.2284	49.2719	49.3158	49.3572	49.3958	49.4356	49.4753	49.515	49.5517	49.5858	49.6198	49.6539	49.6884	49.7228	49.7549
686	46.1012	46.2534	46.4026	46.5471	46.6863	46.8223	46.9559	47.0846	47.2089	47.3305	47.4458	47.5611	47.6747	47.7809	47.8882	47.9955	48.1028	48.1983	48.2938	48.3892	48.4847	48.5459	48.6071	48.6683	48.7295	48.7835	48.8366	48.8897	48.9428	48.9925	49.0417	49.0908	49.14	49.1835	49.227	49.2705	49.3144	49.3558	49.3944	49.4342	49.4739	49.5137	49.5504	49.5844	49.6184	49.6526	49.687	49.7214	49.7536
687	46.0999	46.252	46.4012	46.5457	46.685	46.8209	46.9545	47.0832	47.2075	47.3291	47.4444	47.5597	47.6733	47.7795	47.8868	47.9941	48.1014	48.1969	48.2923	48.3878	48.4832	48.5444	48.6056	48.6668	48.728	48.7821	48.8352	48.8883	48.9414	48.9911	49.0402	49.0894	49.1385	49.1821	49.2256	49.269	49.313	49.3544	49.393	49.4328	49.4725	49.5123	49.549	49.583	49.6171	49.6512	49.6857	49.7201	49.7522
688	46.0985	46.2507	46.3999	46.5444	46.6836	46.8196	46.9531	47.0818	47.2061	47.3277	47.443	47.5582	47.6719	47.7781	47.8854	47.9926	48.0999	48.1954	48.2909	48.3863	48.4818	48.543	48.6042	48.6654	48.7266	48.7806	48.8337	48.8868	48.9399	48.9897	49.0388	49.088	49.1371	49.1807	49.2241	49.2676	49.3116	49.353	49.3916	49.4314	49.4711	49.5109	49.5476	49.5817	49.6157	49.6499	49.6843	49.7188	49.7509
689	46.0972	46.2494	46.3985	46.543	46.6822	46.8182	46.9517	47.0804	47.2047	47.3263	47.4415	47.5568	47.6704	47.7766	47.8839	47.9912	48.0985	48.194	48.2894	48.3849	48.4803	48.5415	48.6027	48.6639	48.7251	48.7792	48.8323	48.8854	48.9385	48.9882	49.0374	49.0865	49.1357	49.1792	49.2227	49.2662	49.3102	49.3516	49.3902	49.43	49.4697	49.5095	49.5462	49.5803	49.6143	49.6485	49.683	49.7174	49.7496
690	46.0959	46.248	46.3972	46.5416	46.6809	46.8168	46.9503	47.079	47.2033	47.3248	47.4401	47.5554	47.669	47.7752	47.8825	47.9898	48.097	48.1925	48.288	48.3834	48.4789	48.5401	48.6013	48.6625	48.7236	48.7777	48.8308	48.8839	48.937	48.9868	49.0359	49.0851	49.1342	49.1778	49.2213	49.2648	49.3087	49.3502	49.3888	49.4286	49.4684	49.5081	49.5449	49.5789	49.613	49.6472	49.6816	49.7161	49.7482
691	46.0945	46.2467	46.3958	46.5403	46.6795	46.8154	46.9489	47.0776	47.2019	47.3234	47.4387	47.554	47.6676	47.7738	47.8811	47.9883	48.0956	48.1911	48.2865	48.382	48.4774	48.5386	48.5998	48.661	48.7222	48.7763	48.8294	48.8825	48.9356	48.9853	49.0345	49.0836	49.1328	49.1764	49.2199	49.2634	49.3073	49.3487	49.3874	49.4272	49.467	49.5067	49.5435	49.5775	49.6116	49.6458	49.6803	49.7147	49.7469
692	46.0932	46.2453	46.3944	46.5389	46.6781	46.814	46.9475	47.0763	47.2005	47.322	47.4373	47.5526	47.6661	47.7724	47.8796	47.9869	48.0942	48.1896	48.2851	48.3805	48.476	48.5372	48.5984	48.6595	48.7207	48.7748	48.8279	48.881	48.9341	48.9839	49.033	49.0822	49.1314	49.175	49.2184	49.2619	49.3059	49.3473	49.386	49.4258	49.4656	49.5054	49.5421	49.5762	49.6103	49.6445	49.6789	49.7134	49.7456
693	46.0919	46.244	46.3931	46.5376	46.6767	46.8127	46.9461	47.0749	47.1991	47.3206	47.4359	47.5511	47.6647	47.7709	47.8782	47.9854	48.0927	48.1882	48.2836	48.3791	48.4745	48.5357	48.5969	48.6581	48.7193	48.7734	48.8265	48.8796	48.9327	48.9824	49.0316	49.0808	49.1299	49.1735	49.217	49.2605	49.3045	49.3459	49.3846	49.4244	49.4642	49.504	49.5407	49.5748	49.6089	49.6431	49.6776	49.7121	49.7443
694	46.0906	46.2427	46.3917	46.5362	46.6754	46.8113	46.9448	47.0735	47.1977	47.3192	47.4345	47.5497	47.6633	47.7695	47.8767	47.984	48.0913	48.1868	48.2822	48.3776	48.4731	48.5343	48.5954	48.6566	48.7178	48.7719	48.825	48.8781	48.9312	48.981	49.0302	49.0793	49.1285	49.1721	49.2156	49.2591	49.3031	49.3445	49.3832	49.423	49.4628	49.5026	49.5394	49.5734	49.6075	49.6418	49.6763	49.7107	49.7429
695	46.0892	46.2413	46.3904	46.5348	46.674	46.8099	46.9434	47.0721	47.1963	47.3178	47.433	47.5483	47.6619	47.7681	47.8753	47.9826	48.0898	48.1853	48.2807	48.3762	48.4716	48.5328	48.594	48.6552	48.7164	48.7705	48.8236	48.8767	48.9298	48.9795	49.0287	49.0779	49.1271	49.1707	49.2142	49.2577	49.3017	49.3431	49.3818	49.4216	49.4614	49.5012	49.538	49.5721	49.6062	49.6404	49.6749	49.7094	49.7416
696	46.0879	46.24	46.389	46.5335	46.6726	46.8085	46.942	47.0707	47.1949	47.3164	47.4316	47.5469	47.6604	47.7666	47.8739	47.9811	48.0884	48.1839	48.2793	48.3747	48.4702	48.5313	48.5925	48.6537	48.7149	48.769	48.8221	48.8752	48.9283	48.9781	49.0273	49.0764	49.1256	49.1692	49.2127	49.2563	49.3002	49.3417	49.3804	49.4202	49.46	49.4998	49.5366	49.5707	49.6048	49.6391	49.6736	49.7081	49.7403
697	46.0866	46.2386	46.3877	46.5321	46.6713	46.8071	46.9406	47.0693	47.1935	47.315	47.4302	47.5455	47.659	47.7652	47.8724	47.9797	48.0869	48.1824	48.2778	48.3733	48.4687	48.5299	48.5911	48.6523	48.7135	48.7676	48.8207	48.8738	48.9269	48.9766	49.0258	49.075	49.1242	49.1678	49.2113	49.2548	49.2988	49.3403	49.379	49.4188	49.4586	49.4984	49.5352	49.5693	49.6034	49.6377	49.6722	49.7067	49.739
698	46.0852	46.2373	46.3863	46.5308	46.6699	46.8058	46.9392	47.0679	47.1921	47.3136	47.4288	47.544	47.6576	47.7638	47.871	47.9782	48.0855	48.181	48.2764	48.3718	48.4673	48.5284	48.5896	48.6508	48.712	48.7661	48.8192	48.8723	48.9254	48.9752	49.0244	49.0736	49.1227	49.1664	49.2099	49.2534	49.2974	49.3389	49.3776	49.4174	49.4572	49.4971	49.5338	49.568	49.6021	49.6364	49.6709	49.7054	49.7376
699	46.0839	46.236	46.385	46.5294	46.6685	46.8044	46.9378	47.0665	47.1907	47.3122	47.4274	47.5426	47.6562	47.7623	47.8696	47.9768	48.084	48.1795	48.2749	48.3704	48.4658	48.527	48.5882	48.6494	48.7106	48.7646	48.8178	48.8709	48.924	48.9738	49.0229	49.0721	49.1213	49.1649	49.2085	49.252	49.296	49.3375	49.3762	49.416	49.4558	49.4957	49.5325	49.5666	49.6007	49.635	49.6695	49.7041	49.7363
700	46.0826	46.2346	46.3836	46.528	46.6671	46.803	46.9364	47.0651	47.1893	47.3107	47.426	47.5412	47.6547	47.7609	47.8681	47.9754	48.0826	48.1781	48.2735	48.3689	48.4643	48.5255	48.5867	48.6479	48.7091	48.7632	48.8163	48.8694	48.9225	48.9723	49.0215	49.0707	49.1199	49.1635	49.207	49.2506	49.2946	49.3361	49.3748	49.4146	49.4545	49.4943	49.5311	49.5652	49.5994	49.6337	49.6682	49.7027	49.735
701	46.0813	46.2333	46.3823	46.5267	46.6658	46.8016	46.935	47.0637	47.1878	47.3093	47.4245	47.5398	47.6533	47.7595	47.8667	47.9739	48.0812	48.1766	48.272	48.3675	48.4629	48.5241	48.5853	48.6465	48.7076	48.7617	48.8149	48.868	48.9211	48.9709	49.0201	49.0693	49.1184	49.1621	49.2056	49.2492	49.2932	49.3346	49.3734	49.4132	49.4531	49.4929	49.5297	49.5639	49.598	49.6323	49.6668	49.7014	49.7336
702	46.0799	46.2319	46.3809	46.5253	46.6644	46.8002	46.9337	47.0623	47.1864	47.3079	47.4231	47.5383	47.6519	47.758	47.8653	47.9725	48.0797	48.1752	48.2706	48.366	48.4614	48.5226	48.5838	48.645	48.7062	48.7603	48.8134	48.8665	48.9196	48.9694	49.0186	49.0678	49.117	49.1607	49.2042	49.2477	49.2918	49.3332	49.372	49.4118	49.4517	49.4915	49.5283	49.5625	49.5966	49.6309	49.6655	49.7	49.7323
703	46.0786	46.2306	46.3796	46.5239	46.663	46.7989	46.9323	47.0609	47.185	47.3065	47.4217	47.5369	47.6504	47.7566	47.8638	47.971	48.0783	48.1737	48.2691	48.3646	48.46	48.5212	48.5824	48.6435	48.7047	48.7588	48.812	48.8651	48.9182	48.968	49.0172	49.0664	49.1156	49.1592	49.2028	49.2463	49.2903	49.3318	49.3706	49.4104	49.4503	49.4901	49.527	49.5611	49.5953	49.6296	49.6642	49.6987	49.731
704	46.0773	46.2293	46.3782	46.5226	46.6617	46.7975	46.9309	47.0595	47.1836	47.3051	47.4203	47.5355	47.649	47.7552	47.8624	47.9696	48.0768	48.1723	48.2677	48.3631	48.4585	48.5197	48.5809	48.6421	48.7033	48.7574	48.8105	48.8636	48.9167	48.9665	49.0157	49.0649	49.1141	49.1578	49.2013	49.2449	49.2889	49.3304	49.3692	49.409	49.4489	49.4888	49.5256	49.5598	49.5939	49.6282	49.6628	49.6974	49.7297
705	46.0759	46.2279	46.3769	46.5212	46.6603	46.7961	46.9295	47.0581	47.1822	47.3037	47.4189	47.5341	47.6476	47.7537	47.861	47.9682	48.0754	48.1708	48.2663	48.3617	48.4571	48.5183	48.5794	48.6406	48.7018	48.7559	48.809	48.8622	48.9153	48.9651	49.0143	49.0635	49.1127	49.1564	49.1999	49.2435	49.2875	49.329	49.3678	49.4076	49.4475	49.4874	49.5242	49.5584	49.5926	49.6269	49.6615	49.696	49.7283
706	46.0746	46.2266	46.3755	46.5199	46.6589	46.7947	46.9281	47.0567	47.1808	47.3023	47.4175	47.5327	47.6462	47.7523	47.8595	47.9667	48.0739	48.1694	48.2648	48.3602	48.4556	48.5168	48.578	48.6392	48.7004	48.7545	48.8076	48.8607	48.9138	48.9636	49.0128	49.0621	49.1113	49.1549	49.1985	49.2421	49.2861	49.3276	49.3664	49.4062	49.4461	49.486	49.5228	49.557	49.5912	49.6255	49.6601	49.6947	49.727
707	46.0733	46.2252	46.3742	46.5185	46.6575	46.7933	46.9267	47.0553	47.1794	47.3009	47.4161	47.5312	47.6447	47.7509	47.8581	47.9653	48.0725	48.1679	48.2634	48.3588	48.4542	48.5154	48.5765	48.6377	48.6989	48.753	48.8061	48.8593	48.9124	48.9622	49.0114	49.0606	49.1098	49.1535	49.1971	49.2406	49.2847	49.3262	49.365	49.4048	49.4447	49.4846	49.5215	49.5556	49.5898	49.6242	49.6588	49.6934	49.7257
708	46.0719	46.2239	46.3728	46.5171	46.6562	46.792	46.9253	47.0539	47.178	47.2995	47.4146	47.5298	47.6433	47.7494	47.8566	47.9638	48.071	48.1665	48.2619	48.3573	48.4527	48.5139	48.5751	48.6363	48.6975	48.7516	48.8047	48.8578	48.9109	48.9607	49.01	49.0592	49.1084	49.1521	49.1956	49.2392	49.2833	49.3248	49.3636	49.4034	49.4433	49.4832	49.5201	49.5543	49.5885	49.6228	49.6574	49.692	49.7244
709	46.0706	46.2225	46.3715	46.5158	46.6548	46.7906	46.9239	47.0525	47.1766	47.2981	47.4132	47.5284	47.6419	47.748	47.8552	47.9624	48.0696	48.1651	48.2605	48.3559	48.4513	48.5124	48.5736	48.6348	48.696	48.7501	48.8032	48.8564	48.9095	48.9593	49.0085	49.0577	49.107	49.1506	49.1942	49.2378	49.2818	49.3234	49.3622	49.402	49.4419	49.4818	49.5187	49.5529	49.5871	49.6215	49.6561	49.6907	49.723
710	46.0693	46.2212	46.3701	46.5144	46.6534	46.7892	46.9225	47.0511	47.1752	47.2966	47.4118	47.527	47.6405	47.7466	47.8538	47.961	48.0682	48.1636	48.259	48.3544	48.4498	48.511	48.5722	48.6334	48.6945	48.7487	48.8018	48.8549	48.908	48.9579	49.0071	49.0563	49.1055	49.1492	49.1928	49.2364	49.2804	49.322	49.3607	49.4006	49.4405	49.4805	49.5173	49.5515	49.5858	49.6201	49.6547	49.6894	49.7217
711	46.068	46.2199	46.3688	46.5131	46.6521	46.7878	46.9212	47.0497	47.1738	47.2952	47.4104	47.5255	47.639	47.7452	47.8523	47.9595	48.0667	48.1622	48.2576	48.353	48.4483	48.5095	48.5707	48.6319	48.6931	48.7472	48.8003	48.8535	48.9066	48.9564	49.0056	49.0549	49.1041	49.1478	49.1914	49.235	49.279	49.3205	49.3593	49.3992	49.4392	49.4791	49.516	49.5502	49.5844	49.6188	49.6534	49.688	49.7204
712	46.0666	46.2185	46.3674	46.5117	46.6507	46.7864	46.9198	47.0483	47.1724	47.2938	47.409	47.5241	47.6376	47.7437	47.8509	47.9581	48.0653	48.1607	48.2561	48.3515	48.4469	48.5081	48.5693	48.6305	48.6916	48.7458	48.7989	48.852	48.9051	48.955	49.0042	49.0534	49.1027	49.1463	49.1899	49.2335	49.2776	49.3191	49.3579	49.3979	49.4378	49.4777	49.5146	49.5488	49.583	49.6174	49.6521	49.6867	49.719
713	46.0653	46.2172	46.3661	46.5103	46.6493	46.7851	46.9184	47.0469	47.171	47.2924	47.4076	47.5227	47.6362	47.7423	47.8495	47.9566	48.0638	48.1593	48.2547	48.35	48.4454	48.5066	48.5678	48.629	48.6902	48.7443	48.7974	48.8506	48.9037	48.9535	49.0028	49.052	49.1012	49.1449	49.1885	49.2321	49.2762	49.3177	49.3565	49.3965	49.4364	49.4763	49.5132	49.5474	49.5817	49.6161	49.6507	49.6853	49.7177
714	46.064	46.2158	46.3647	46.509	46.6479	46.7837	46.917	47.0455	47.1696	47.291	47.4061	47.5213	47.6347	47.7409	47.848	47.9552	48.0624	48.1578	48.2532	48.3486	48.444	48.5052	48.5664	48.6275	48.6887	48.7428	48.796	48.8491	48.9023	48.9521	49.0013	49.0506	49.0998	49.1435	49.1871	49.2307	49.2748	49.3163	49.3551	49.3951	49.435	49.4749	49.5118	49.5461	49.5803	49.6147	49.6494	49.684	49.7164
715	46.0626	46.2145	46.3634	46.5076	46.6466	46.7823	46.9156	47.0441	47.1682	47.2896	47.4047	47.5199	47.6333	47.7394	47.8466	47.9538	48.0609	48.1564	48.2518	48.3471	48.4425	48.5037	48.5649	48.6261	48.6873	48.7414	48.7945	48.8477	48.9008	48.9506	48.9999	49.0491	49.0984	49.1421	49.1857	49.2293	49.2734	49.3149	49.3537	49.3937	49.4336	49.4735	49.5104	49.5447	49.579	49.6134	49.648	49.6827	49.7151
716	46.0613	46.2132	46.362	46.5062	46.6452	46.7809	46.9142	47.0427	47.1668	47.2882	47.4033	47.5184	47.6319	47.738	47.8452	47.9523	48.0595	48.1549	48.2503	48.3457	48.4411	48.5023	48.5634	48.6246	48.6858	48.7399	48.7931	48.8462	48.8994	48.9492	48.9984	49.0477	49.0969	49.1406	49.1842	49.2278	49.2719	49.3135	49.3523	49.3923	49.4322	49.4722	49.5091	49.5433	49.5776	49.612	49.6467	49.6813	49.7137
717	46.06	46.2118	46.3607	46.5049	46.6438	46.7796	46.9128	47.0413	47.1654	47.2868	47.4019	47.517	47.6305	47.7366	47.8437	47.9509	48.058	48.1535	48.2489	48.3442	48.4396	48.5008	48.562	48.6232	48.6844	48.7385	48.7916	48.8448	48.8979	48.9477	48.997	49.0462	49.0955	49.1392	49.1828	49.2264	49.2705	49.3121	49.3509	49.3909	49.4308	49.4708	49.5077	49.542	49.5762	49.6107	49.6453	49.68	49.7124
718	46.0587	46.2105	46.3593	46.5035	46.6425	46.7782	46.9114	47.0399	47.164	47.2854	47.4005	47.5156	47.629	47.7351	47.8423	47.9494	48.0566	48.152	48.2474	48.3428	48.4382	48.4994	48.5605	48.6217	48.6829	48.737	48.7902	48.8433	48.8965	48.9463	48.9955	49.0448	49.094	49.1378	49.1814	49.225	49.2691	49.3107	49.3495	49.3895	49.4294	49.4694	49.5063	49.5406	49.5749	49.6093	49.644	49.6787	49.7111
719	46.0573	46.2091	46.358	46.5022	46.6411	46.7768	46.91	47.0386	47.1626	47.284	47.3991	47.5142	47.6276	47.7337	47.8409	47.948	48.0552	48.1506	48.246	48.3413	48.4367	48.4979	48.5591	48.6203	48.6815	48.7356	48.7887	48.8419	48.895	48.9449	48.9941	49.0434	49.0926	49.1363	49.18	49.2236	49.2677	49.3093	49.3481	49.3881	49.428	49.468	49.5049	49.5392	49.5735	49.608	49.6426	49.6773	49.7098
720	46.056	46.2078	46.3566	46.5008	46.6397	46.7754	46.9087	47.0372	47.1612	47.2825	47.3976	47.5127	47.6262	47.7323	47.8394	47.9466	48.0537	48.1491	48.2445	48.3399	48.4353	48.4964	48.5576	48.6188	48.68	48.7341	48.7873	48.8404	48.8936	48.9434	48.9927	49.0419	49.0912	49.1349	49.1785	49.2222	49.2663	49.3079	49.3467	49.3867	49.4266	49.4666	49.5036	49.5379	49.5722	49.6066	49.6413	49.676	49.7084
721	46.0547	46.2065	46.3553	46.4994	46.6383	46.774	46.9073	47.0358	47.1598	47.2811	47.3962	47.5113	47.6247	47.7308	47.838	47.9451	48.0523	48.1477	48.2431	48.3384	48.4338	48.495	48.5562	48.6174	48.6785	48.7327	48.7858	48.839	48.8921	48.942	48.9912	49.0405	49.0897	49.1335	49.1771	49.2207	49.2649	49.3064	49.3453	49.3853	49.4253	49.4652	49.5022	49.5365	49.5708	49.6052	49.64	49.6747	49.7071
722	46.0533	46.2051	46.3539	46.4981	46.637	46.7727	46.9059	47.0344	47.1584	47.2797	47.3948	47.5099	47.6233	47.7294	47.8365	47.9437	48.0508	48.1462	48.2416	48.337	48.4324	48.4935	48.5547	48.6159	48.6771	48.7312	48.7844	48.8375	48.8907	48.9405	48.9898	49.039	49.0883	49.132	49.1757	49.2193	49.2634	49.305	49.3439	49.3839	49.4239	49.4638	49.5008	49.5351	49.5694	49.6039	49.6386	49.6733	49.7058
723	46.052	46.2038	46.3526	46.4967	46.6356	46.7713	46.9045	47.033	47.157	47.2783	47.3934	47.5085	47.6219	47.728	47.8351	47.9422	48.0494	48.1448	48.2402	48.3355	48.4309	48.4921	48.5533	48.6145	48.6756	48.7298	48.7829	48.8361	48.8892	48.9391	48.9883	49.0376	49.0869	49.1306	49.1743	49.2179	49.262	49.3036	49.3425	49.3825	49.4225	49.4625	49.4994	49.5338	49.5681	49.6025	49.6373	49.672	49.7044
724	46.0507	46.2024	46.3512	46.4954	46.6342	46.7699	46.9031	47.0316	47.1556	47.2769	47.392	47.5071	47.6205	47.7265	47.8337	47.9408	48.0479	48.1434	48.2387	48.3341	48.4294	48.4906	48.5518	48.613	48.6742	48.7283	48.7815	48.8346	48.8878	48.9376	48.9869	49.0362	49.0854	49.1292	49.1728	49.2165	49.2606	49.3022	49.3411	49.3811	49.4211	49.4611	49.4981	49.5324	49.5667	49.6012	49.6359	49.6706	49.7031
725	46.0494	46.2011	46.3499	46.494	46.6329	46.7685	46.9017	47.0302	47.1542	47.2755	47.3906	47.5056	47.619	47.7251	47.8322	47.9394	48.0465	48.1419	48.2373	48.3326	48.428	48.4892	48.5504	48.6115	48.6727	48.7269	48.78	48.8332	48.8863	48.9362	48.9855	49.0347	49.084	49.1278	49.1714	49.2151	49.2592	49.3008	49.3397	49.3797	49.4197	49.4597	49.4967	49.531	49.5653	49.5998	49.6346	49.6693	49.7018
726	46.048	46.1998	46.3485	46.4926	46.6315	46.7671	46.9003	47.0288	47.1528	47.2741	47.3891	47.5042	47.6176	47.7237	47.8308	47.9379	48.045	48.1405	48.2358	48.3312	48.4265	48.4877	48.5489	48.6101	48.6713	48.7254	48.7786	48.8317	48.8849	48.9347	48.984	49.0333	49.0826	49.1263	49.17	49.2136	49.2578	49.2994	49.3383	49.3783	49.4183	49.4583	49.4953	49.5296	49.564	49.5985	49.6332	49.668	49.7005
727	46.0467	46.1984	46.3471	46.4913	46.6301	46.7658	46.8989	47.0274	47.1514	47.2727	47.3877	47.5028	47.6162	47.7222	47.8294	47.9365	48.0436	48.139	48.2344	48.3297	48.4251	48.4863	48.5474	48.6086	48.6698	48.724	48.7771	48.8303	48.8834	48.9333	48.9826	49.0319	49.0811	49.1249	49.1686	49.2122	49.2564	49.298	49.3369	49.3769	49.4169	49.4569	49.4939	49.5283	49.5626	49.5971	49.6319	49.6666	49.6991
728	46.0454	46.1971	46.3458	46.4899	46.6288	46.7644	46.8976	47.026	47.15	47.2713	47.3863	47.5014	47.6148	47.7208	47.8279	47.935	48.0422	48.1376	48.2329	48.3283	48.4236	48.4848	48.546	48.6072	48.6684	48.7225	48.7757	48.8288	48.882	48.9318	48.9811	49.0304	49.0797	49.1235	49.1671	49.2108	49.2549	49.2966	49.3355	49.3755	49.4155	49.4555	49.4926	49.5269	49.5613	49.5958	49.6305	49.6653	49.6978
729	46.044	46.1957	46.3444	46.4885	46.6274	46.763	46.8962	47.0246	47.1485	47.2698	47.3849	47.4999	47.6133	47.7194	47.8265	47.9336	48.0407	48.1361	48.2315	48.3268	48.4222	48.4834	48.5445	48.6057	48.6669	48.721	48.7742	48.8274	48.8805	48.9304	48.9797	49.029	49.0783	49.122	49.1657	49.2094	49.2535	49.2952	49.3341	49.3741	49.4141	49.4542	49.4912	49.5255	49.5599	49.5944	49.6292	49.664	49.6965
730	46.0427	46.1944	46.3431	46.4872	46.626	46.7616	46.8948	47.0232	47.1471	47.2684	47.3835	47.4985	47.6119	47.7179	47.8251	47.9322	48.0393	48.1347	48.23	48.3254	48.4207	48.4819	48.5431	48.6043	48.6655	48.7196	48.7728	48.8259	48.8791	48.929	48.9782	49.0275	49.0768	49.1206	49.1643	49.208	49.2521	49.2938	49.3327	49.3727	49.4127	49.4528	49.4898	49.5242	49.5585	49.5931	49.6279	49.6626	49.6952
731	46.0414	46.1931	46.3417	46.4858	46.6246	46.7602	46.8934	47.0218	47.1457	47.267	47.3821	47.4971	47.6105	47.7165	47.8236	47.9307	48.0378	48.1332	48.2286	48.3239	48.4193	48.4804	48.5416	48.6028	48.664	48.7181	48.7713	48.8245	48.8776	48.9275	48.9768	49.0261	49.0754	49.1192	49.1629	49.2065	49.2507	49.2923	49.3313	49.3713	49.4114	49.4514	49.4884	49.5228	49.5572	49.5917	49.6265	49.6613	49.6938
732	46.0401	46.1917	46.3404	46.4845	46.6233	46.7589	46.892	47.0204	47.1443	47.2656	47.3806	47.4957	47.609	47.7151	47.8222	47.9293	48.0364	48.1318	48.2271	48.3225	48.4178	48.479	48.5402	48.6014	48.6625	48.7167	48.7699	48.823	48.8762	48.9261	48.9754	49.0247	49.074	49.1177	49.1614	49.2051	49.2493	49.2909	49.3299	49.3699	49.41	49.45	49.487	49.5214	49.5558	49.5904	49.6252	49.66	49.6925
733	46.0387	46.1904	46.339	46.4831	46.6219	46.7575	46.8906	47.019	47.1429	47.2642	47.3792	47.4943	47.6076	47.7137	47.8207	47.9278	48.0349	48.1303	48.2257	48.321	48.4164	48.4775	48.5387	48.5999	48.6611	48.7152	48.7684	48.8216	48.8747	48.9246	48.9739	49.0232	49.0725	49.1163	49.16	49.2037	49.2479	49.2895	49.3285	49.3685	49.4086	49.4486	49.4857	49.5201	49.5545	49.589	49.6238	49.6586	49.6912
734	46.0374	46.189	46.3377	46.4817	46.6205	46.7561	46.8892	47.0176	47.1415	47.2628	47.3778	47.4928	47.6062	47.7122	47.8193	47.9264	48.0335	48.1289	48.2242	48.3196	48.4149	48.4761	48.5373	48.5984	48.6596	48.7138	48.7669	48.8201	48.8733	48.9232	48.9725	49.0218	49.0711	49.1149	49.1586	49.2023	49.2465	49.2881	49.3271	49.3671	49.4072	49.4472	49.4843	49.5187	49.5531	49.5877	49.6225	49.6573	49.6898
735	46.0361	46.1877	46.3363	46.4804	46.6192	46.7547	46.8878	47.0162	47.1401	47.2614	47.3764	47.4914	47.6048	47.7108	47.8179	47.925	48.032	48.1274	48.2228	48.3181	48.4134	48.4746	48.5358	48.597	48.6582	48.7123	48.7655	48.8187	48.8718	48.9217	48.971	49.0203	49.0697	49.1135	49.1572	49.2009	49.245	49.2867	49.3257	49.3657	49.4058	49.4459	49.4829	49.5173	49.5517	49.5863	49.6211	49.656	49.6885
736	46.0347	46.1864	46.335	46.479	46.6178	46.7533	46.8864	47.0148	47.1387	47.26	47.375	47.49	47.6033	47.7094	47.8164	47.9235	48.0306	48.126	48.2213	48.3167	48.412	48.4732	48.5344	48.5955	48.6567	48.7109	48.764	48.8172	48.8704	48.9203	48.9696	49.0189	49.0682	49.112	49.1557	49.1994	49.2436	49.2853	49.3243	49.3643	49.4044	49.4445	49.4815	49.516	49.5504	49.585	49.6198	49.6546	49.6872
737	46.0334	46.185	46.3336	46.4777	46.6164	46.752	46.8851	47.0134	47.1373	47.2586	47.3736	47.4886	47.6019	47.7079	47.815	47.9221	48.0292	48.1245	48.2199	48.3152	48.4105	48.4717	48.5329	48.5941	48.6553	48.7094	48.7626	48.8158	48.8689	48.9188	48.9682	49.0175	49.0668	49.1106	49.1543	49.198	49.2422	49.2839	49.3229	49.3629	49.403	49.4431	49.4802	49.5146	49.549	49.5836	49.6184	49.6533	49.6859
738	46.0321	46.1837	46.3323	46.4763	46.615	46.7506	46.8837	47.012	47.1359	47.2572	47.3722	47.4871	47.6005	47.7065	47.8136	47.9206	48.0277	48.1231	48.2184	48.3138	48.4091	48.4703	48.5314	48.5926	48.6538	48.708	48.7611	48.8143	48.8675	48.9174	48.9667	49.016	49.0653	49.1092	49.1529	49.1966	49.2408	49.2825	49.3215	49.3615	49.4016	49.4417	49.4788	49.5132	49.5477	49.5822	49.6171	49.6519	49.6845
739	46.0307	46.1823	46.3309	46.4749	46.6137	46.7492	46.8823	47.0106	47.1345	47.2557	47.3707	47.4857	47.5991	47.7051	47.8121	47.9192	48.0263	48.1217	48.217	48.3123	48.4076	48.4688	48.53	48.5912	48.6524	48.7065	48.7597	48.8129	48.866	48.9159	48.9653	49.0146	49.0639	49.1077	49.1515	49.1952	49.2394	49.2811	49.32	49.3601	49.4002	49.4403	49.4774	49.5119	49.5463	49.5809	49.6158	49.6506	49.6832
740	46.0294	46.181	46.3296	46.4736	46.6123	46.7478	46.8809	47.0092	47.1331	47.2543	47.3693	47.4843	47.5976	47.7036	47.8107	47.9178	48.0248	48.1202	48.2155	48.3109	48.4062	48.4674	48.5285	48.5897	48.6509	48.7051	48.7582	48.8114	48.8646	48.9145	48.9638	49.0132	49.0625	49.1063	49.15	49.1938	49.238	49.2797	49.3186	49.3587	49.3988	49.4389	49.476	49.5105	49.5449	49.5795	49.6144	49.6493	49.6819
741	46.0281	46.1797	46.3282	46.4722	46.6109	46.7464	46.8795	47.0078	47.1317	47.2529	47.3679	47.4829	47.5962	47.7022	47.8093	47.9163	48.0234	48.1188	48.2141	48.3094	48.4047	48.4659	48.5271	48.5883	48.6494	48.7036	48.7568	48.81	48.8631	48.9131	48.9624	49.0117	49.061	49.1049	49.1486	49.1923	49.2365	49.2783	49.3172	49.3573	49.3975	49.4376	49.4747	49.5091	49.5436	49.5782	49.6131	49.6479	49.6806
742	46.0268	46.1783	46.3269	46.4708	46.6096	46.7451	46.8781	47.0064	47.1303	47.2515	47.3665	47.4815	47.5948	47.7008	47.8078	47.9149	48.0219	48.1173	48.2126	48.3079	48.4033	48.4644	48.5256	48.5868	48.648	48.7022	48.7553	48.8085	48.8617	48.9116	48.9609	49.0103	49.0596	49.1034	49.1472	49.1909	49.2351	49.2768	49.3158	49.3559	49.3961	49.4362	49.4733	49.5077	49.5422	49.5768	49.6117	49.6466	49.6792
743	46.0254	46.177	46.3255	46.4695	46.6082	46.7437	46.8767	47.005	47.1289	47.2501	47.3651	47.48	47.5933	47.6993	47.8064	47.9134	48.0205	48.1159	48.2112	48.3065	48.4018	48.463	48.5242	48.5854	48.6465	48.7007	48.7539	48.8071	48.8602	48.9102	48.9595	49.0088	49.0582	49.102	49.1458	49.1895	49.2337	49.2754	49.3144	49.3546	49.3947	49.4348	49.4719	49.5064	49.5409	49.5755	49.6104	49.6453	49.6779
744	46.0241	46.1756	46.3242	46.4681	46.6068	46.7423	46.8753	47.0036	47.1275	47.2487	47.3637	47.4786	47.5919	47.6979	47.805	47.912	48.0191	48.1144	48.2097	48.305	48.4004	48.4615	48.5227	48.5839	48.6451	48.6992	48.7524	48.8056	48.8588	48.9087	48.9581	49.0074	49.0567	49.1006	49.1443	49.1881	49.2323	49.274	49.313	49.3532	49.3933	49.4334	49.4705	49.505	49.5395	49.5741	49.609	49.6439	49.6766
745	46.0228	46.1743	46.3228	46.4668	46.6054	46.7409	46.8739	47.0022	47.1261	47.2473	47.3622	47.4772	47.5905	47.6965	47.8035	47.9106	48.0176	48.113	48.2083	48.3036	48.3989	48.4601	48.5213	48.5824	48.6436	48.6978	48.751	48.8042	48.8574	48.9073	48.9566	49.006	49.0553	49.0992	49.1429	49.1867	49.2309	49.2726	49.3116	49.3518	49.3919	49.432	49.4692	49.5036	49.5381	49.5728	49.6077	49.6426	49.6752
746	46.0214	46.173	46.3215	46.4654	46.6041	46.7395	46.8726	47.0008	47.1247	47.2459	47.3608	47.4758	47.5891	47.695	47.8021	47.9091	48.0162	48.1115	48.2068	48.3021	48.3975	48.4586	48.5198	48.581	48.6422	48.6963	48.7495	48.8027	48.8559	48.9058	48.9552	49.0045	49.0539	49.0977	49.1415	49.1852	49.2295	49.2712	49.3102	49.3504	49.3905	49.4306	49.4678	49.5023	49.5368	49.5714	49.6063	49.6413	49.6739
747	46.0201	46.1716	46.3201	46.464	46.6027	46.7382	46.8712	46.9995	47.1233	47.2445	47.3594	47.4744	47.5876	47.6936	47.8006	47.9077	48.0147	48.1101	48.2054	48.3007	48.396	48.4572	48.5184	48.5795	48.6407	48.6949	48.7481	48.8013	48.8545	48.9044	48.9537	49.0031	49.0524	49.0963	49.14	49.1838	49.2281	49.2698	49.3088	49.349	49.3891	49.4293	49.4664	49.5009	49.5354	49.5701	49.605	49.6399	49.6726
748	46.0188	46.1703	46.3188	46.4627	46.6013	46.7368	46.8698	46.9981	47.1219	47.2431	47.358	47.4729	47.5862	47.6922	47.7992	47.9062	48.0133	48.1086	48.2039	48.2992	48.3945	48.4557	48.5169	48.5781	48.6393	48.6934	48.7466	48.7998	48.853	48.9029	48.9523	49.0016	49.051	49.0949	49.1386	49.1824	49.2266	49.2684	49.3074	49.3476	49.3877	49.4279	49.465	49.4995	49.534	49.5687	49.6037	49.6386	49.6713
749	46.0175	46.1689	46.3174	46.4613	46.6	46.7354	46.8684	46.9967	47.1205	47.2416	47.3566	47.4715	47.5848	47.6907	47.7978	47.9048	48.0118	48.1072	48.2025	48.2978	48.3931	48.4543	48.5154	48.5766	48.6378	48.692	48.7452	48.7984	48.8516	48.9015	48.9508	49.0002	49.0496	49.0934	49.1372	49.181	49.2252	49.267	49.306	49.3462	49.3863	49.4265	49.4636	49.4982	49.5327	49.5674	49.6023	49.6372	49.6699
750	46.0161	46.1676	46.3161	46.46	46.5986	46.734	46.867	46.9953	47.1191	47.2402	47.3552	47.4701	47.5833	47.6893	47.7963	47.9034	48.0104	48.1057	48.201	48.2963	48.3916	48.4528	48.514	48.5752	48.6364	48.6905	48.7437	48.7969	48.8501	48.9	48.9494	48.9988	49.0481	49.092	49.1358	49.1795	49.2238	49.2656	49.3046	49.3448	49.3849	49.4251	49.4623	49.4968	49.5313	49.566	49.601	49.6359	49.6686
751	46.0148	46.1662	46.3147	46.4586	46.5972	46.7326	46.8656	46.9939	47.1177	47.2388	47.3537	47.4687	47.5819	47.6879	47.7949	47.9019	48.0089	48.1043	48.1996	48.2949	48.3902	48.4514	48.5125	48.5737	48.6349	48.6891	48.7423	48.7955	48.8487	48.8986	48.948	48.9973	49.0467	49.0906	49.1343	49.1781	49.2224	49.2642	49.3032	49.3434	49.3835	49.4237	49.4609	49.4954	49.53	49.5647	49.5996	49.6346	49.6673
752	46.0135	46.1649	46.3134	46.4572	46.5958	46.7313	46.8642	46.9925	47.1163	47.2374	47.3523	47.4672	47.5805	47.6865	47.7935	47.9005	48.0075	48.1028	48.1981	48.2934	48.3887	48.4499	48.5111	48.5723	48.6334	48.6876	48.7408	48.794	48.8472	48.8972	48.9465	48.9959	49.0453	49.0891	49.1329	49.1767	49.221	49.2627	49.3018	49.342	49.3822	49.4223	49.4595	49.4941	49.5286	49.5633	49.5983	49.6332	49.666
753	46.0121	46.1636	46.312	46.4559	46.5945	46.7299	46.8628	46.9911	47.1149	47.236	47.3509	47.4658	47.5791	47.685	47.792	47.899	48.0061	48.1014	48.1967	48.292	48.3873	48.4485	48.5096	48.5708	48.632	48.6862	48.7394	48.7926	48.8458	48.8957	48.9451	48.9945	49.0438	49.0877	49.1315	49.1753	49.2196	49.2613	49.3004	49.3406	49.3808	49.421	49.4581	49.4927	49.5272	49.562	49.5969	49.6319	49.6646
754	46.0108	46.1622	46.3107	46.4545	46.5931	46.7285	46.8614	46.9897	47.1135	47.2346	47.3495	47.4644	47.5776	47.6836	47.7906	47.8976	48.0046	48.1	48.1952	48.2905	48.3858	48.447	48.5082	48.5694	48.6305	48.6847	48.7379	48.7911	48.8443	48.8943	48.9436	48.993	49.0424	49.0863	49.1301	49.1739	49.2181	49.2599	49.299	49.3392	49.3794	49.4196	49.4568	49.4913	49.5259	49.5606	49.5956	49.6306	49.6633
755	46.0095	46.1609	46.3093	46.4531	46.5917	46.7271	46.8601	46.9883	47.1121	47.2332	47.3481	47.463	47.5762	47.6822	47.7892	47.8962	48.0032	48.0985	48.1938	48.2891	48.3844	48.4455	48.5067	48.5679	48.6291	48.6833	48.7365	48.7897	48.8429	48.8928	48.9422	48.9916	49.041	49.0848	49.1286	49.1724	49.2167	49.2585	49.2976	49.3378	49.378	49.4182	49.4554	49.49	49.5245	49.5593	49.5942	49.6292	49.662
756	46.0082	46.1595	46.308	46.4518	46.5904	46.7257	46.8587	46.9869	47.1107	47.2318	47.3467	47.4616	47.5748	47.6807	47.7877	47.8947	48.0017	48.0971	48.1923	48.2876	48.3829	48.4441	48.5053	48.5664	48.6276	48.6818	48.735	48.7882	48.8414	48.8914	48.9408	48.9901	49.0395	49.0834	49.1272	49.171	49.2153	49.2571	49.2962	49.3364	49.3766	49.4168	49.454	49.4886	49.5232	49.5579	49.5929	49.6279	49.6606
757	46.0068	46.1582	46.3066	46.4504	46.589	46.7244	46.8573	46.9855	47.1092	47.2304	47.3452	47.4601	47.5734	47.6793	47.7863	47.8933	48.0003	48.0956	48.1909	48.2862	48.3815	48.4426	48.5038	48.565	48.6262	48.6803	48.7336	48.7868	48.84	48.8899	48.9393	48.9887	49.0381	49.082	49.1258	49.1696	49.2139	49.2557	49.2948	49.335	49.3752	49.4154	49.4526	49.4872	49.5218	49.5565	49.5916	49.6266	49.6593
758	46.0055	46.1569	46.3053	46.4491	46.5876	46.723	46.8559	46.9841	47.1078	47.229	47.3438	47.4587	47.5719	47.6779	47.7849	47.8918	47.9988	48.0942	48.1894	48.2847	48.38	48.4412	48.5024	48.5635	48.6247	48.6789	48.7321	48.7853	48.8385	48.8885	48.9379	48.9873	49.0366	49.0806	49.1244	49.1682	49.2125	49.2543	49.2934	49.3336	49.3738	49.414	49.4513	49.4859	49.5204	49.5552	49.5902	49.6252	49.658
759	46.0042	46.1555	46.3039	46.4477	46.5862	46.7216	46.8545	46.9827	47.1064	47.2275	47.3424	47.4573	47.5705	47.6764	47.7834	47.8904	47.9974	48.0927	48.188	48.2833	48.3785	48.4397	48.5009	48.5621	48.6233	48.6774	48.7307	48.7839	48.8371	48.887	48.9364	48.9858	49.0352	49.0791	49.1229	49.1668	49.2111	49.2529	49.292	49.3322	49.3724	49.4127	49.4499	49.4845	49.5191	49.5538	49.5889	49.6239	49.6567
760	46.0028	46.1542	46.3026	46.4463	46.5849	46.7202	46.8531	46.9813	47.105	47.2261	47.341	47.4559	47.5691	47.675	47.782	47.889	47.9959	48.0913	48.1865	48.2818	48.3771	48.4383	48.4994	48.5606	48.6218	48.676	48.7292	48.7824	48.8356	48.8856	48.935	48.9844	49.0338	49.0777	49.1215	49.1653	49.2097	49.2515	49.2906	49.3308	49.371	49.4113	49.4485	49.4831	49.5177	49.5525	49.5875	49.6225	49.6553
761	46.0015	46.1528	46.3012	46.445	46.5835	46.7188	46.8517	46.9799	47.1036	47.2247	47.3396	47.4544	47.5676	47.6736	47.7805	47.8875	47.9945	48.0898	48.1851	48.2804	48.3756	48.4368	48.498	48.5592	48.6203	48.6745	48.7277	48.781	48.8342	48.8841	48.9335	48.9829	49.0323	49.0763	49.1201	49.1639	49.2082	49.2501	49.2892	49.3294	49.3696	49.4099	49.4471	49.4817	49.5164	49.5511	49.5862	49.6212	49.654
762	46.0002	46.1515	46.2999	46.4436	46.5821	46.7175	46.8503	46.9785	47.1022	47.2233	47.3382	47.453	47.5662	47.6721	47.7791	47.8861	47.9931	48.0884	48.1836	48.2789	48.3742	48.4354	48.4965	48.5577	48.6189	48.6731	48.7263	48.7795	48.8327	48.8827	48.9321	48.9815	49.0309	49.0748	49.1187	49.1625	49.2068	49.2486	49.2878	49.328	49.3683	49.4085	49.4458	49.4804	49.515	49.5498	49.5848	49.6199	49.6527
763	45.9988	46.1502	46.2985	46.4423	46.5808	46.7161	46.849	46.9771	47.1008	47.2219	47.3367	47.4516	47.5648	47.6707	47.7777	47.8846	47.9916	48.0869	48.1822	48.2775	48.3727	48.4339	48.4951	48.5563	48.6174	48.6716	48.7248	48.7781	48.8313	48.8813	48.9307	48.9801	49.0295	49.0734	49.1172	49.1611	49.2054	49.2472	49.2864	49.3266	49.3669	49.4071	49.4444	49.479	49.5136	49.5484	49.5835	49.6185	49.6514
764	45.9975	46.1488	46.2971	46.4409	46.5794	46.7147	46.8476	46.9757	47.0994	47.2205	47.3353	47.4502	47.5634	47.6693	47.7762	47.8832	47.9902	48.0855	48.1807	48.276	48.3713	48.4325	48.4936	48.5548	48.616	48.6702	48.7234	48.7766	48.8298	48.8798	48.9292	48.9786	49.028	49.072	49.1158	49.1597	49.204	49.2458	49.285	49.3252	49.3655	49.4057	49.443	49.4776	49.5123	49.5471	49.5821	49.6172	49.65
765	45.9962	46.1475	46.2958	46.4395	46.578	46.7133	46.8462	46.9743	47.098	47.2191	47.3339	47.4488	47.5619	47.6678	47.7748	47.8818	47.9887	48.084	48.1793	48.2746	48.3698	48.431	48.4922	48.5534	48.6145	48.6687	48.7219	48.7752	48.8284	48.8784	48.9278	48.9772	49.0266	49.0705	49.1144	49.1582	49.2026	49.2444	49.2836	49.3238	49.3641	49.4044	49.4416	49.4763	49.5109	49.5457	49.5808	49.6159	49.6487
766	45.9949	46.1461	46.2944	46.4382	46.5767	46.7119	46.8448	46.9729	47.0966	47.2177	47.3325	47.4473	47.5605	47.6664	47.7734	47.8803	47.9873	48.0826	48.1779	48.2731	48.3684	48.4295	48.4907	48.5519	48.6131	48.6673	48.7205	48.7737	48.8269	48.8769	48.9263	48.9758	49.0252	49.0691	49.113	49.1568	49.2012	49.243	49.2822	49.3224	49.3627	49.403	49.4402	49.4749	49.5096	49.5444	49.5795	49.6145	49.6474
767	45.9935	46.1448	46.2931	46.4368	46.5753	46.7106	46.8434	46.9715	47.0952	47.2163	47.3311	47.4459	47.5591	47.665	47.7719	47.8789	47.9858	48.0811	48.1764	48.2717	48.3669	48.4281	48.4893	48.5504	48.6116	48.6658	48.719	48.7723	48.8255	48.8755	48.9249	48.9743	49.0237	49.0677	49.1115	49.1554	49.1997	49.2416	49.2808	49.321	49.3613	49.4016	49.4389	49.4735	49.5082	49.543	49.5781	49.6132	49.646
768	45.9922	46.1435	46.2917	46.4354	46.5739	46.7092	46.842	46.9701	47.0938	47.2148	47.3297	47.4445	47.5577	47.6635	47.7705	47.8774	47.9844	48.0797	48.175	48.2702	48.3655	48.4266	48.4878	48.549	48.6102	48.6644	48.7176	48.7708	48.824	48.874	48.9235	48.9729	49.0223	49.0663	49.1101	49.154	49.1983	49.2402	49.2794	49.3196	49.3599	49.4002	49.4375	49.4722	49.5068	49.5417	49.5768	49.6119	49.6447
769	45.9909	46.1421	46.2904	46.4341	46.5725	46.7078	46.8406	46.9687	47.0924	47.2134	47.3283	47.4431	47.5562	47.6621	47.7691	47.876	47.9829	48.0783	48.1735	48.2688	48.364	48.4252	48.4864	48.5475	48.6087	48.6629	48.7161	48.7694	48.8226	48.8726	48.922	48.9714	49.0209	49.0648	49.1087	49.1526	49.1969	49.2388	49.2779	49.3182	49.3585	49.3988	49.4361	49.4708	49.5055	49.5403	49.5754	49.6105	49.6434
770	45.9895	46.1408	46.289	46.4327	46.5712	46.7064	46.8392	46.9673	47.091	47.212	47.3268	47.4416	47.5548	47.6607	47.7676	47.8746	47.9815	48.0768	48.1721	48.2673	48.3626	48.4237	48.4849	48.5461	48.6073	48.6615	48.7147	48.7679	48.8211	48.8711	48.9206	48.97	49.0194	49.0634	49.1073	49.1511	49.1955	49.2374	49.2765	49.3168	49.3571	49.3974	49.4347	49.4694	49.5041	49.539	49.5741	49.6092	49.6421
771	45.9884	46.1396	46.2879	46.4315	46.57	46.7052	46.838	46.9661	47.0898	47.2108	47.3256	47.4404	47.5535	47.6594	47.7664	47.8733	47.9802	48.0755	48.1708	48.266	48.3613	48.4224	48.4836	48.5448	48.606	48.6602	48.7134	48.7666	48.8199	48.8699	48.9193	48.9687	49.0182	49.0621	49.106	49.1499	49.1942	49.2361	49.2753	49.3156	49.3559	49.3962	49.4335	49.4682	49.5029	49.5378	49.5729	49.608	49.6409
772	45.9873	46.1385	46.2868	46.4305	46.5689	46.7041	46.8369	46.965	47.0887	47.2097	47.3245	47.4393	47.5524	47.6583	47.7652	47.8722	47.9791	48.0744	48.1696	48.2649	48.3601	48.4213	48.4825	48.5436	48.6048	48.659	48.7122	48.7655	48.8187	48.8687	48.9181	48.9676	49.017	49.061	49.1048	49.1487	49.1931	49.235	49.2742	49.3145	49.3548	49.3951	49.4324	49.4671	49.5018	49.5366	49.5718	49.6069	49.6398
773	45.9863	46.1375	46.2857	46.4294	46.5678	46.703	46.8358	46.9639	47.0876	47.2086	47.3234	47.4381	47.5513	47.6572	47.7641	47.871	47.9779	48.0732	48.1685	48.2637	48.3589	48.4201	48.4813	48.5425	48.6036	48.6578	48.7111	48.7643	48.8175	48.8675	48.917	48.9664	49.0158	49.0598	49.1037	49.1476	49.1919	49.2338	49.273	49.3133	49.3536	49.3939	49.4313	49.466	49.5007	49.5355	49.5706	49.6058	49.6387
774	45.9852	46.1364	46.2847	46.4283	46.5667	46.7019	46.8347	46.9628	47.0864	47.2074	47.3222	47.437	47.5501	47.656	47.7629	47.8699	47.9768	48.0721	48.1673	48.2625	48.3578	48.419	48.4801	48.5413	48.6025	48.6567	48.7099	48.7631	48.8164	48.8664	48.9158	48.9652	49.0147	49.0587	49.1025	49.1464	49.1908	49.2327	49.2719	49.3122	49.3525	49.3928	49.4301	49.4648	49.4995	49.5344	49.5695	49.6047	49.6376
775	45.9842	46.1354	46.2836	46.4272	46.5656	46.7008	46.8336	46.9617	47.0853	47.2063	47.3211	47.4359	47.549	47.6549	47.7618	47.8687	47.9756	48.0709	48.1662	48.2614	48.3566	48.4178	48.479	48.5401	48.6013	48.6555	48.7087	48.762	48.8152	48.8652	48.9146	48.9641	49.0135	49.0575	49.1014	49.1453	49.1896	49.2315	49.2707	49.311	49.3513	49.3917	49.429	49.4637	49.4984	49.5333	49.5684	49.6036	49.6365
776	45.9831	46.1343	46.2825	46.4262	46.5645	46.6997	46.8325	46.9606	47.0842	47.2052	47.32	47.4348	47.5479	47.6537	47.7607	47.8676	47.9745	48.0698	48.165	48.2602	48.3555	48.4166	48.4778	48.539	48.6001	48.6543	48.7076	48.7608	48.814	48.864	48.9135	48.9629	49.0124	49.0563	49.1002	49.1441	49.1885	49.2304	49.2696	49.3099	49.3502	49.3905	49.4279	49.4626	49.4973	49.5322	49.5673	49.6025	49.6354
777	45.9821	46.1333	46.2815	46.4251	46.5635	46.6987	46.8314	46.9595	47.0831	47.2041	47.3189	47.4336	47.5468	47.6526	47.7595	47.8664	47.9733	48.0686	48.1638	48.2591	48.3543	48.4155	48.4766	48.5378	48.599	48.6532	48.7064	48.7596	48.8129	48.8629	48.9123	48.9618	49.0112	49.0552	49.0991	49.143	49.1873	49.2292	49.2684	49.3087	49.3491	49.3894	49.4267	49.4615	49.4962	49.5311	49.5662	49.6013	49.6343
778	45.981	46.1322	46.2804	46.424	46.5624	46.6976	46.8303	46.9584	47.082	47.203	47.3177	47.4325	47.5456	47.6515	47.7584	47.8653	47.9722	48.0675	48.1627	48.2579	48.3531	48.4143	48.4755	48.5366	48.5978	48.652	48.7052	48.7585	48.8117	48.8617	48.9112	48.9606	49.01	49.054	49.0979	49.1418	49.1862	49.2281	49.2673	49.3076	49.3479	49.3883	49.4256	49.4603	49.4951	49.5299	49.5651	49.6002	49.6332
779	45.98	46.1311	46.2793	46.4229	46.5613	46.6965	46.8292	46.9573	47.0809	47.2019	47.3166	47.4314	47.5445	47.6503	47.7572	47.8641	47.971	48.0663	48.1615	48.2568	48.352	48.4131	48.4743	48.5355	48.5966	48.6508	48.7041	48.7573	48.8105	48.8605	48.91	48.9594	49.0089	49.0529	49.0968	49.1407	49.185	49.2269	49.2661	49.3065	49.3468	49.3871	49.4245	49.4592	49.4939	49.5288	49.564	49.5991	49.6321
780	45.9789	46.1301	46.2783	46.4219	46.5602	46.6954	46.8281	46.9562	47.0798	47.2007	47.3155	47.4302	47.5434	47.6492	47.7561	47.863	47.9699	48.0652	48.1604	48.2556	48.3508	48.412	48.4731	48.5343	48.5955	48.6497	48.7029	48.7561	48.8094	48.8594	48.9088	48.9583	49.0077	49.0517	49.0956	49.1395	49.1839	49.2258	49.265	49.3053	49.3457	49.386	49.4233	49.4581	49.4928	49.5277	49.5629	49.598	49.631
781	45.9779	46.129	46.2772	46.4208	46.5591	46.6943	46.827	46.9551	47.0787	47.1996	47.3144	47.4291	47.5422	47.6481	47.7549	47.8618	47.9687	48.064	48.1592	48.2544	48.3497	48.4108	48.472	48.5331	48.5943	48.6485	48.7017	48.755	48.8082	48.8582	48.9077	48.9571	49.0066	49.0505	49.0944	49.1383	49.1827	49.2246	49.2639	49.3042	49.3445	49.3849	49.4222	49.457	49.4917	49.5266	49.5618	49.5969	49.6299
782	45.9768	46.128	46.2761	46.4197	46.558	46.6932	46.8259	46.954	47.0776	47.1985	47.3132	47.428	47.5411	47.6469	47.7538	47.8607	47.9676	48.0629	48.1581	48.2533	48.3485	48.4097	48.4708	48.532	48.5931	48.6473	48.7006	48.7538	48.807	48.8571	48.9065	48.9559	49.0054	49.0494	49.0933	49.1372	49.1816	49.2235	49.2627	49.303	49.3434	49.3837	49.4211	49.4558	49.4906	49.5255	49.5606	49.5958	49.6288
783	45.9758	46.1269	46.2751	46.4186	46.557	46.6921	46.8248	46.9529	47.0764	47.1974	47.3121	47.4269	47.54	47.6458	47.7527	47.8596	47.9664	48.0617	48.1569	48.2521	48.3473	48.4085	48.4697	48.5308	48.592	48.6462	48.6994	48.7526	48.8059	48.8559	48.9053	48.9548	49.0042	49.0482	49.0921	49.136	49.1804	49.2223	49.2616	49.3019	49.3422	49.3826	49.42	49.4547	49.4894	49.5244	49.5595	49.5947	49.6277
784	45.9747	46.1258	46.274	46.4175	46.5559	46.691	46.8237	46.9517	47.0753	47.1963	47.311	47.4257	47.5388	47.6446	47.7515	47.8584	47.9653	48.0605	48.1558	48.251	48.3462	48.4073	48.4685	48.5297	48.5908	48.645	48.6982	48.7515	48.8047	48.8547	48.9042	48.9536	49.0031	49.0471	49.091	49.1349	49.1793	49.2212	49.2604	49.3008	49.3411	49.3815	49.4188	49.4536	49.4883	49.5232	49.5584	49.5936	49.6266
785	45.9737	46.1248	46.2729	46.4165	46.5548	46.6899	46.8226	46.9506	47.0742	47.1952	47.3099	47.4246	47.5377	47.6435	47.7504	47.8573	47.9641	48.0594	48.1546	48.2498	48.345	48.4062	48.4673	48.5285	48.5896	48.6438	48.6971	48.7503	48.8035	48.8536	48.903	48.9525	49.0019	49.0459	49.0898	49.1337	49.1781	49.22	49.2593	49.2996	49.34	49.3803	49.4177	49.4525	49.4872	49.5221	49.5573	49.5925	49.6255
786	45.9726	46.1237	46.2718	46.4154	46.5537	46.6888	46.8215	46.9495	47.0731	47.194	47.3088	47.4235	47.5366	47.6424	47.7492	47.8561	47.963	48.0582	48.1534	48.2486	48.3438	48.405	48.4662	48.5273	48.5885	48.6427	48.6959	48.7491	48.8024	48.8524	48.9018	48.9513	49.0008	49.0448	49.0887	49.1326	49.177	49.2189	49.2581	49.2985	49.3388	49.3792	49.4166	49.4513	49.4861	49.521	49.5562	49.5914	49.6243
787	45.9716	46.1227	46.2708	46.4143	46.5526	46.6877	46.8204	46.9484	47.072	47.1929	47.3076	47.4224	47.5354	47.6412	47.7481	47.855	47.9618	48.0571	48.1523	48.2475	48.3427	48.4038	48.465	48.5262	48.5873	48.6415	48.6947	48.748	48.8012	48.8512	48.9007	48.9501	48.9996	49.0436	49.0875	49.1314	49.1758	49.2177	49.257	49.2973	49.3377	49.3781	49.4154	49.4502	49.485	49.5199	49.5551	49.5903	49.6232
788	45.9705	46.1216	46.2697	46.4132	46.5515	46.6867	46.8193	46.9473	47.0709	47.1918	47.3065	47.4212	47.5343	47.6401	47.747	47.8538	47.9607	48.0559	48.1511	48.2463	48.3415	48.4027	48.4638	48.525	48.5861	48.6403	48.6936	48.7468	48.8	48.8501	48.8995	48.949	48.9984	49.0424	49.0864	49.1303	49.1747	49.2166	49.2558	49.2962	49.3366	49.3769	49.4143	49.4491	49.4838	49.5188	49.554	49.5892	49.6221
789	45.9695	46.1206	46.2686	46.4122	46.5505	46.6856	46.8182	46.9462	47.0698	47.1907	47.3054	47.4201	47.5332	47.639	47.7458	47.8527	47.9595	48.0548	48.15	48.2452	48.3404	48.4015	48.4627	48.5238	48.585	48.6392	48.6924	48.7456	48.7989	48.8489	48.8984	48.9478	48.9973	49.0413	49.0852	49.1291	49.1735	49.2155	49.2547	49.2951	49.3354	49.3758	49.4132	49.448	49.4827	49.5177	49.5529	49.5881	49.621
790	45.9684	46.1195	46.2676	46.4111	46.5494	46.6845	46.8171	46.9451	47.0687	47.1896	47.3043	47.419	47.532	47.6378	47.7447	47.8515	47.9584	48.0536	48.1488	48.244	48.3392	48.4004	48.4615	48.5227	48.5838	48.638	48.6912	48.7445	48.7977	48.8477	48.8972	48.9467	48.9961	49.0401	49.084	49.128	49.1724	49.2143	49.2536	49.2939	49.3343	49.3747	49.4121	49.4468	49.4816	49.5165	49.5518	49.587	49.6199
791	45.9674	46.1184	46.2665	46.41	46.5483	46.6834	46.8161	46.944	47.0675	47.1884	47.3031	47.4178	47.5309	47.6367	47.7435	47.8504	47.9572	48.0525	48.1477	48.2428	48.338	48.3992	48.4603	48.5215	48.5826	48.6368	48.6901	48.7433	48.7966	48.8466	48.896	48.9455	48.995	49.039	49.0829	49.1268	49.1712	49.2132	49.2524	49.2928	49.3332	49.3735	49.4109	49.4457	49.4805	49.5154	49.5506	49.5859	49.6188
792	45.9663	46.1174	46.2654	46.4089	46.5472	46.6823	46.815	46.9429	47.0664	47.1873	47.302	47.4167	47.5298	47.6355	47.7424	47.8492	47.9561	48.0513	48.1465	48.2417	48.3369	48.398	48.4592	48.5203	48.5815	48.6357	48.6889	48.7422	48.7954	48.8454	48.8949	48.9443	48.9938	49.0378	49.0817	49.1257	49.1701	49.212	49.2513	49.2916	49.332	49.3724	49.4098	49.4446	49.4794	49.5143	49.5495	49.5848	49.6177
793	45.9653	46.1163	46.2644	46.4079	46.5461	46.6812	46.8139	46.9418	47.0653	47.1862	47.3009	47.4156	47.5286	47.6344	47.7413	47.8481	47.9549	48.0502	48.1454	48.2405	48.3357	48.3969	48.458	48.5192	48.5803	48.6345	48.6878	48.741	48.7942	48.8442	48.8937	48.9432	48.9926	49.0367	49.0806	49.1245	49.1689	49.2109	49.2501	49.2905	49.3309	49.3713	49.4087	49.4435	49.4782	49.5132	49.5484	49.5836	49.6166
794	45.9642	46.1153	46.2633	46.4068	46.545	46.6801	46.8128	46.9407	47.0642	47.1851	47.2998	47.4145	47.5275	47.6333	47.7401	47.8469	47.9538	48.049	48.1442	48.2394	48.3345	48.3957	48.4568	48.518	48.5792	48.6334	48.6866	48.7398	48.7931	48.8431	48.8925	48.942	48.9915	49.0355	49.0794	49.1234	49.1678	49.2097	49.249	49.2894	49.3297	49.3701	49.4075	49.4423	49.4771	49.5121	49.5473	49.5825	49.6155
795	45.9632	46.1142	46.2622	46.4057	46.544	46.679	46.8117	46.9396	47.0631	47.184	47.2987	47.4133	47.5264	47.6321	47.739	47.8458	47.9526	48.0479	48.143	48.2382	48.3334	48.3945	48.4557	48.5168	48.578	48.6322	48.6854	48.7387	48.7919	48.8419	48.8914	48.9408	48.9903	49.0343	49.0783	49.1222	49.1666	49.2086	49.2478	49.2882	49.3286	49.369	49.4064	49.4412	49.476	49.511	49.5462	49.5814	49.6144
796	45.9621	46.1131	46.2612	46.4046	46.5429	46.6779	46.8106	46.9385	47.062	47.1829	47.2975	47.4122	47.5252	47.631	47.7378	47.8447	47.9515	48.0467	48.1419	48.2371	48.3322	48.3934	48.4545	48.5157	48.5768	48.631	48.6843	48.7375	48.7907	48.8408	48.8902	48.9397	48.9892	49.0332	49.0771	49.121	49.1655	49.2074	49.2467	49.2871	49.3275	49.3679	49.4053	49.4401	49.4749	49.5099	49.5451	49.5803	49.6133
797	45.9611	46.1121	46.2601	46.4036	46.5418	46.6768	46.8095	46.9374	47.0609	47.1817	47.2964	47.4111	47.5241	47.6299	47.7367	47.8435	47.9503	48.0456	48.1407	48.2359	48.3311	48.3922	48.4534	48.5145	48.5757	48.6299	48.6831	48.7363	48.7896	48.8396	48.8891	48.9385	48.988	49.032	49.076	49.1199	49.1643	49.2063	49.2455	49.2859	49.3263	49.3667	49.4041	49.439	49.4738	49.5087	49.544	49.5792	49.6122
798	45.9601	46.111	46.259	46.4025	46.5407	46.6757	46.8084	46.9363	47.0598	47.1806	47.2953	47.4099	47.523	47.6287	47.7355	47.8424	47.9492	48.0444	48.1396	48.2347	48.3299	48.391	48.4522	48.5133	48.5745	48.6287	48.6819	48.7352	48.7884	48.8384	48.8879	48.9374	48.9868	49.0309	49.0748	49.1187	49.1632	49.2051	49.2444	49.2848	49.3252	49.3656	49.403	49.4378	49.4726	49.5076	49.5429	49.5781	49.6111
799	45.959	46.11	46.258	46.4014	46.5396	46.6747	46.8073	46.9352	47.0587	47.1795	47.2942	47.4088	47.5218	47.6276	47.7344	47.8412	47.948	48.0433	48.1384	48.2336	48.3287	48.3899	48.451	48.5122	48.5733	48.6275	48.6808	48.734	48.7872	48.8373	48.8867	48.9362	48.9857	49.0297	49.0736	49.1176	49.162	49.204	49.2433	49.2837	49.3241	49.3645	49.4019	49.4367	49.4715	49.5065	49.5418	49.577	49.61
800	45.958	46.1089	46.2569	46.4003	46.5385	46.6736	46.8062	46.9341	47.0575	47.1784	47.293	47.4077	47.5207	47.6264	47.7333	47.8401	47.9469	48.0421	48.1373	48.2324	48.3276	48.3887	48.4499	48.511	48.5722	48.6264	48.6796	48.7328	48.7861	48.8361	48.8856	48.935	48.9845	49.0285	49.0725	49.1164	49.1609	49.2028	49.2421	49.2825	49.3229	49.3633	49.4008	49.4356	49.4704	49.5054	49.5406	49.5759	49.6089
801	45.9569	46.1079	46.2558	46.3993	46.5375	46.6725	46.8051	46.933	47.0564	47.1773	47.2919	47.4066	47.5196	47.6253	47.7321	47.8389	47.9457	48.0409	48.1361	48.2313	48.3264	48.3876	48.4487	48.5098	48.571	48.6252	48.6784	48.7317	48.7849	48.8349	48.8844	48.9339	48.9833	49.0274	49.0713	49.1153	49.1597	49.2017	49.241	49.2814	49.3218	49.3622	49.3996	49.4345	49.4693	49.5043	49.5395	49.5748	49.6078
802	45.9559	46.1068	46.2548	46.3982	46.5364	46.6714	46.804	46.9319	47.0553	47.1762	47.2908	47.4054	47.5184	47.6242	47.731	47.8378	47.9446	48.0398	48.1349	48.2301	48.3253	48.3864	48.4475	48.5087	48.5698	48.624	48.6773	48.7305	48.7837	48.8338	48.8832	48.9327	48.9822	49.0262	49.0702	49.1141	49.1586	49.2005	49.2398	49.2802	49.3206	49.3611	49.3985	49.4333	49.4682	49.5032	49.5384	49.5737	49.6067
803	45.9548	46.1057	46.2537	46.3971	46.5353	46.6703	46.8029	46.9308	47.0542	47.175	47.2897	47.4043	47.5173	47.623	47.7298	47.8366	47.9434	48.0386	48.1338	48.2289	48.3241	48.3852	48.4464	48.5075	48.5687	48.6229	48.6761	48.7293	48.7826	48.8326	48.8821	48.9316	48.981	49.0251	49.069	49.113	49.1574	49.1994	49.2387	49.2791	49.3195	49.3599	49.3974	49.4322	49.467	49.502	49.5373	49.5726	49.6056
804	45.9538	46.1047	46.2526	46.396	46.5342	46.6692	46.8018	46.9296	47.0531	47.1739	47.2885	47.4032	47.5162	47.6219	47.7287	47.8355	47.9423	48.0375	48.1326	48.2278	48.3229	48.3841	48.4452	48.5063	48.5675	48.6217	48.6749	48.7282	48.7814	48.8314	48.8809	48.9304	48.9799	49.0239	49.0679	49.1118	49.1563	49.1982	49.2375	49.2779	49.3184	49.3588	49.3962	49.4311	49.4659	49.5009	49.5362	49.5715	49.6045
805	45.9527	46.1036	46.2516	46.395	46.5331	46.6681	46.8007	46.9285	47.052	47.1728	47.2874	47.402	47.515	47.6208	47.7276	47.8343	47.9411	48.0363	48.1315	48.2266	48.3218	48.3829	48.444	48.5052	48.5663	48.6205	48.6738	48.727	48.7802	48.8303	48.8798	48.9292	48.9787	49.0228	49.0667	49.1107	49.1551	49.1971	49.2364	49.2768	49.3172	49.3577	49.3951	49.43	49.4648	49.4998	49.5351	49.5704	49.6034
806	45.9517	46.1026	46.2505	46.3939	46.532	46.667	46.7996	46.9274	47.0509	47.1717	47.2863	47.4009	47.5139	47.6196	47.7264	47.8332	47.94	48.0352	48.1303	48.2255	48.3206	48.3817	48.4429	48.504	48.5652	48.6194	48.6726	48.7258	48.7791	48.8291	48.8786	48.9281	48.9775	49.0216	49.0656	49.1095	49.154	49.1959	49.2352	49.2757	49.3161	49.3565	49.394	49.4288	49.4637	49.4987	49.534	49.5693	49.6023
807	45.9506	46.1015	46.2494	46.3928	46.531	46.6659	46.7985	46.9263	47.0498	47.1706	47.2852	47.3998	47.5128	47.6185	47.7253	47.8321	47.9388	48.034	48.1292	48.2243	48.3194	48.3806	48.4417	48.5029	48.564	48.6182	48.6714	48.7247	48.7779	48.8279	48.8774	48.9269	48.9764	49.0204	49.0644	49.1084	49.1528	49.1948	49.2341	49.2745	49.315	49.3554	49.3928	49.4277	49.4626	49.4976	49.5329	49.5682	49.6012
808	45.9496	46.1004	46.2484	46.3917	46.5299	46.6648	46.7974	46.9252	47.0487	47.1695	47.2841	47.3987	47.5116	47.6173	47.7241	47.8309	47.9377	48.0329	48.128	48.2231	48.3183	48.3794	48.4406	48.5017	48.5628	48.617	48.6703	48.7235	48.7767	48.8268	48.8763	48.9257	48.9752	49.0193	49.0632	49.1072	49.1517	49.1936	49.233	49.2734	49.3138	49.3543	49.3917	49.4266	49.4614	49.4965	49.5318	49.5671	49.6001
809	45.9485	46.0994	46.2473	46.3907	46.5288	46.6637	46.7963	46.9241	47.0475	47.1683	47.2829	47.3975	47.5105	47.6162	47.723	47.8298	47.9365	48.0317	48.1269	48.222	48.3171	48.3783	48.4394	48.5005	48.5617	48.6159	48.6691	48.7223	48.7756	48.8256	48.8751	48.9246	48.9741	49.0181	49.0621	49.1061	49.1505	49.1925	49.2318	49.2722	49.3127	49.3531	49.3906	49.4255	49.4603	49.4953	49.5306	49.5659	49.599
810	45.9475	46.0983	46.2462	46.3896	46.5277	46.6627	46.7952	46.923	47.0464	47.1672	47.2818	47.3964	47.5094	47.6151	47.7218	47.8286	47.9354	48.0306	48.1257	48.2208	48.316	48.3771	48.4382	48.4994	48.5605	48.6147	48.6679	48.7212	48.7744	48.8245	48.8739	48.9234	48.9729	49.017	49.0609	49.1049	49.1494	49.1914	49.2307	49.2711	49.3115	49.352	49.3895	49.4243	49.4592	49.4942	49.5295	49.5648	49.5979
811	45.9464	46.0973	46.2452	46.3885	46.5266	46.6616	46.7941	46.9219	47.0453	47.1661	47.2807	47.3953	47.5082	47.6139	47.7207	47.8275	47.9342	48.0294	48.1245	48.2197	48.3148	48.3759	48.4371	48.4982	48.5593	48.6135	48.6668	48.72	48.7732	48.8233	48.8728	48.9223	48.9717	49.0158	49.0598	49.1037	49.1482	49.1902	49.2295	49.27	49.3104	49.3509	49.3883	49.4232	49.4581	49.4931	49.5284	49.5637	49.5968
812	45.9454	46.0962	46.2441	46.3874	46.5255	46.6605	46.793	46.9208	47.0442	47.165	47.2796	47.3942	47.5071	47.6128	47.7196	47.8263	47.9331	48.0283	48.1234	48.2185	48.3136	48.3748	48.4359	48.497	48.5582	48.6124	48.6656	48.7188	48.7721	48.8221	48.8716	48.9211	48.9706	49.0147	49.0586	49.1026	49.1471	49.1891	49.2284	49.2688	49.3093	49.3497	49.3872	49.4221	49.457	49.492	49.5273	49.5626	49.5957
813	45.9443	46.0951	46.243	46.3863	46.5245	46.6594	46.7919	46.9197	47.0431	47.1639	47.2784	47.393	47.506	47.6117	47.7184	47.8252	47.9319	48.0271	48.1222	48.2174	48.3125	48.3736	48.4347	48.4959	48.557	48.6112	48.6644	48.7177	48.7709	48.821	48.8704	48.9199	48.9694	49.0135	49.0575	49.1014	49.1459	49.1879	49.2272	49.2677	49.3081	49.3486	49.3861	49.421	49.4558	49.4909	49.5262	49.5615	49.5946
814	45.9433	46.0941	46.242	46.3853	46.5234	46.6583	46.7908	46.9186	47.042	47.1628	47.2773	47.3919	47.5048	47.6105	47.7173	47.824	47.9308	48.026	48.1211	48.2162	48.3113	48.3724	48.4336	48.4947	48.5558	48.61	48.6633	48.7165	48.7697	48.8198	48.8693	48.9188	48.9683	49.0123	49.0563	49.1003	49.1448	49.1868	49.2261	49.2665	49.307	49.3475	49.3849	49.4198	49.4547	49.4898	49.5251	49.5604	49.5935
815	45.9422	46.093	46.2409	46.3842	46.5223	46.6572	46.7897	46.9175	47.0409	47.1616	47.2762	47.3908	47.5037	47.6094	47.7161	47.8229	47.9296	48.0248	48.1199	48.215	48.3101	48.3713	48.4324	48.4935	48.5547	48.6089	48.6621	48.7153	48.7686	48.8186	48.8681	48.9176	48.9671	49.0112	49.0552	49.0991	49.1436	49.1856	49.2249	49.2654	49.3059	49.3463	49.3838	49.4187	49.4536	49.4886	49.524	49.5593	49.5924
816	45.9412	46.092	46.2398	46.3831	46.5212	46.6561	46.7886	46.9164	47.0398	47.1605	47.2751	47.3896	47.5026	47.6083	47.715	47.8217	47.9285	48.0237	48.1188	48.2139	48.309	48.3701	48.4312	48.4924	48.5535	48.6077	48.6609	48.7142	48.7674	48.8175	48.867	48.9165	48.9659	49.01	49.054	49.098	49.1425	49.1845	49.2238	49.2643	49.3047	49.3452	49.3827	49.4176	49.4525	49.4875	49.5229	49.5582	49.5913
817	45.9401	46.0909	46.2388	46.382	46.5201	46.655	46.7875	46.9153	47.0387	47.1594	47.274	47.3885	47.5014	47.6071	47.7139	47.8206	47.9273	48.0225	48.1176	48.2127	48.3078	48.369	48.4301	48.4912	48.5523	48.6065	48.6598	48.713	48.7662	48.8163	48.8658	48.9153	48.9648	49.0089	49.0528	49.0968	49.1413	49.1833	49.2227	49.2631	49.3036	49.3441	49.3816	49.4165	49.4513	49.4864	49.5218	49.5571	49.5902
818	45.9391	46.0899	46.2377	46.381	46.519	46.6539	46.7864	46.9142	47.0375	47.1583	47.2728	47.3874	47.5003	47.606	47.7127	47.8195	47.9262	48.0213	48.1165	48.2116	48.3067	48.3678	48.4289	48.49	48.5512	48.6054	48.6586	48.7118	48.7651	48.8151	48.8646	48.9141	48.9636	49.0077	49.0517	49.0957	49.1402	49.1822	49.2215	49.262	49.3024	49.3429	49.3804	49.4153	49.4502	49.4853	49.5206	49.556	49.5891
819	45.938	46.0888	46.2366	46.3799	46.518	46.6528	46.7853	46.9131	47.0364	47.1572	47.2717	47.3863	47.4992	47.6048	47.7116	47.8183	47.925	48.0202	48.1153	48.2104	48.3055	48.3666	48.4277	48.4889	48.55	48.6042	48.6574	48.7107	48.7639	48.814	48.8635	48.913	48.9625	49.0065	49.0505	49.0945	49.139	49.181	49.2204	49.2608	49.3013	49.3418	49.3793	49.4142	49.4491	49.4842	49.5195	49.5549	49.588
820	45.937	46.0877	46.2356	46.3788	46.5169	46.6517	46.7842	46.912	47.0353	47.156	47.2706	47.3851	47.498	47.6037	47.7104	47.8172	47.9239	48.019	48.1141	48.2092	48.3043	48.3655	48.4266	48.4877	48.5488	48.603	48.6563	48.7095	48.7628	48.8128	48.8623	48.9118	48.9613	49.0054	49.0494	49.0934	49.1379	49.1799	49.2192	49.2597	49.3002	49.3406	49.3782	49.4131	49.448	49.4831	49.5184	49.5538	49.5869
821	45.9359	46.0867	46.2345	46.3777	46.5158	46.6506	46.7831	46.9109	47.0342	47.1549	47.2695	47.384	47.4969	47.6026	47.7093	47.816	47.9227	48.0179	48.113	48.2081	48.3032	48.3643	48.4254	48.4865	48.5477	48.6019	48.6551	48.7083	48.7616	48.8116	48.8611	48.9106	48.9601	49.0042	49.0482	49.0922	49.1367	49.1787	49.2181	49.2586	49.299	49.3395	49.377	49.412	49.4469	49.482	49.5173	49.5527	49.5858
822	45.9349	46.0856	46.2334	46.3767	46.5147	46.6496	46.782	46.9098	47.0331	47.1538	47.2683	47.3829	47.4958	47.6014	47.7081	47.8149	47.9216	48.0167	48.1118	48.2069	48.302	48.3631	48.4243	48.4854	48.5465	48.6007	48.6539	48.7072	48.7604	48.8105	48.86	48.9095	48.959	49.0031	49.0471	49.0911	49.1356	49.1776	49.2169	49.2574	49.2979	49.3384	49.3759	49.4108	49.4457	49.4808	49.5162	49.5516	49.5847
823	45.9338	46.0846	46.2324	46.3756	46.5136	46.6485	46.7809	46.9087	47.032	47.1527	47.2672	47.3817	47.4946	47.6003	47.707	47.8137	47.9204	48.0156	48.1107	48.2058	48.3009	48.362	48.4231	48.4842	48.5453	48.5995	48.6528	48.706	48.7593	48.8093	48.8588	48.9083	48.9578	49.0019	49.0459	49.0899	49.1344	49.1764	49.2158	49.2563	49.2968	49.3372	49.3748	49.4097	49.4446	49.4797	49.5151	49.5505	49.5836
824	45.9328	46.0835	46.2313	46.3745	46.5125	46.6474	46.7798	46.9075	47.0309	47.1516	47.2661	47.3806	47.4935	47.5992	47.7059	47.8126	47.9193	48.0144	48.1095	48.2046	48.2997	48.3608	48.4219	48.483	48.5442	48.5984	48.6516	48.7048	48.7581	48.8082	48.8577	48.9072	48.9567	49.0008	49.0448	49.0888	49.1332	49.1753	49.2147	49.2551	49.2956	49.3361	49.3736	49.4086	49.4435	49.4786	49.514	49.5493	49.5825
825	45.9317	46.0824	46.2302	46.3734	46.5115	46.6463	46.7787	46.9064	47.0298	47.1505	47.265	47.3795	47.4924	47.598	47.7047	47.8114	47.9181	48.0133	48.1084	48.2034	48.2985	48.3596	48.4208	48.4819	48.543	48.5972	48.6504	48.7037	48.7569	48.807	48.8565	48.906	48.9555	48.9996	49.0436	49.0876	49.1321	49.1741	49.2135	49.254	49.2945	49.335	49.3725	49.4074	49.4424	49.4775	49.5129	49.5482	49.5814
826	45.9307	46.0814	46.2292	46.3724	46.5104	46.6452	46.7776	46.9053	47.0287	47.1493	47.2639	47.3784	47.4912	47.5969	47.7036	47.8103	47.917	48.0121	48.1072	48.2023	48.2974	48.3585	48.4196	48.4807	48.5418	48.596	48.6493	48.7025	48.7558	48.8058	48.8553	48.9048	48.9543	48.9984	49.0424	49.0864	49.1309	49.173	49.2124	49.2529	49.2934	49.3338	49.3714	49.4063	49.4413	49.4764	49.5118	49.5471	49.5803
827	45.9296	46.0803	46.2281	46.3713	46.5093	46.6441	46.7765	46.9042	47.0275	47.1482	47.2627	47.3772	47.4901	47.5957	47.7024	47.8091	47.9158	48.011	48.106	48.2011	48.2962	48.3573	48.4184	48.4796	48.5407	48.5949	48.6481	48.7014	48.7546	48.8047	48.8542	48.9037	48.9532	48.9973	49.0413	49.0853	49.1298	49.1718	49.2112	49.2517	49.2922	49.3327	49.3703	49.4052	49.4401	49.4753	49.5106	49.546	49.5792
828	45.9286	46.0793	46.227	46.3702	46.5082	46.643	46.7754	46.9031	47.0264	47.1471	47.2616	47.3761	47.489	47.5946	47.7013	47.808	47.9147	48.0098	48.1049	48.2	48.295	48.3562	48.4173	48.4784	48.5395	48.5937	48.6469	48.7002	48.7534	48.8035	48.853	48.9025	48.952	48.9961	49.0401	49.0841	49.1286	49.1707	49.2101	49.2506	49.2911	49.3316	49.3691	49.4041	49.439	49.4741	49.5095	49.5449	49.5781
829	45.9275	46.0782	46.226	46.3691	46.5071	46.6419	46.7743	46.902	47.0253	47.146	47.2605	47.375	47.4878	47.5935	47.7002	47.8068	47.9135	48.0087	48.1037	48.1988	48.2939	48.355	48.4161	48.4772	48.5383	48.5925	48.6458	48.699	48.7523	48.8023	48.8518	48.9014	48.9509	48.995	49.039	49.083	49.1275	49.1695	49.2089	49.2494	49.2899	49.3304	49.368	49.4029	49.4379	49.473	49.5084	49.5438	49.577
830	45.9265	46.0772	46.2249	46.3681	46.506	46.6408	46.7732	46.9009	47.0242	47.1449	47.2594	47.3739	47.4867	47.5923	47.699	47.8057	47.9124	48.0075	48.1026	48.1977	48.2927	48.3538	48.4149	48.4761	48.5372	48.5914	48.6446	48.6979	48.7511	48.8012	48.8507	48.9002	48.9497	48.9938	49.0378	49.0818	49.1263	49.1684	49.2078	49.2483	49.2888	49.3293	49.3669	49.4018	49.4368	49.4719	49.5073	49.5427	49.5759
831	45.9254	46.0761	46.2238	46.367	46.505	46.6397	46.7721	46.8998	47.0231	47.1438	47.2582	47.3727	47.4856	47.5912	47.6979	47.8046	47.9112	48.0064	48.1014	48.1965	48.2916	48.3527	48.4138	48.4749	48.536	48.5902	48.6434	48.6967	48.7499	48.8	48.8495	48.899	48.9485	48.9927	49.0367	49.0807	49.1252	49.1672	49.2066	49.2471	49.2877	49.3282	49.3657	49.4007	49.4357	49.4708	49.5062	49.5416	49.5748
832	45.9244	46.075	46.2228	46.3659	46.5039	46.6386	46.771	46.8987	47.022	47.1426	47.2571	47.3716	47.4844	47.5901	47.6967	47.8034	47.9101	48.0052	48.1003	48.1953	48.2904	48.3515	48.4126	48.4737	48.5348	48.589	48.6423	48.6955	48.7488	48.7988	48.8484	48.8979	48.9474	48.9915	49.0355	49.0795	49.124	49.1661	49.2055	49.246	49.2865	49.327	49.3646	49.3996	49.4345	49.4697	49.5051	49.5405	49.5737
833	45.9233	46.074	46.2217	46.3648	46.5028	46.6376	46.7699	46.8976	47.0209	47.1415	47.256	47.3705	47.4833	47.5889	47.6956	47.8023	47.9089	48.0041	48.0991	48.1942	48.2892	48.3503	48.4115	48.4726	48.5337	48.5879	48.6411	48.6944	48.7476	48.7977	48.8472	48.8967	48.9462	48.9903	49.0344	49.0784	49.1229	49.165	49.2044	49.2449	49.2854	49.3259	49.3635	49.3984	49.4334	49.4686	49.504	49.5394	49.5726
834	45.9223	46.0729	46.2206	46.3638	46.5017	46.6365	46.7688	46.8965	47.0198	47.1404	47.2549	47.3693	47.4822	47.5878	47.6945	47.8011	47.9078	48.0029	48.098	48.193	48.2881	48.3492	48.4103	48.4714	48.5325	48.5867	48.6399	48.6932	48.7464	48.7965	48.846	48.8955	48.9451	48.9892	49.0332	49.0772	49.1217	49.1638	49.2032	49.2437	49.2843	49.3248	49.3624	49.3973	49.4323	49.4674	49.5029	49.5383	49.5715
835	45.9212	46.0719	46.2195	46.3627	46.5006	46.6354	46.7677	46.8954	47.0186	47.1393	47.2537	47.3682	47.481	47.5866	47.6933	47.8	47.9066	48.0017	48.0968	48.1919	48.2869	48.348	48.4091	48.4702	48.5313	48.5855	48.6388	48.692	48.7453	48.7953	48.8449	48.8944	48.9439	48.988	49.032	49.0761	49.1206	49.1627	49.2021	49.2426	49.2831	49.3236	49.3612	49.3962	49.4312	49.4663	49.5018	49.5372	49.5704
836	45.9202	46.0708	46.2185	46.3616	46.4995	46.6343	46.7666	46.8943	47.0175	47.1382	47.2526	47.3671	47.4799	47.5855	47.6922	47.7988	47.9055	48.0006	48.0956	48.1907	48.2857	48.3469	48.408	48.4691	48.5302	48.5844	48.6376	48.6909	48.7441	48.7942	48.8437	48.8932	48.9427	48.9869	49.0309	49.0749	49.1194	49.1615	49.2009	49.2414	49.282	49.3225	49.3601	49.3951	49.4301	49.4652	49.5006	49.5361	49.5693
837	45.9191	46.0697	46.2174	46.3605	46.4984	46.6332	46.7655	46.8932	47.0164	47.1371	47.2515	47.366	47.4788	47.5844	47.691	47.7977	47.9043	47.9994	48.0945	48.1895	48.2846	48.3457	48.4068	48.4679	48.529	48.5832	48.6365	48.6897	48.7429	48.793	48.8425	48.8921	48.9416	48.9857	49.0297	49.0738	49.1183	49.1604	49.1998	49.2403	49.2808	49.3214	49.359	49.3939	49.4289	49.4641	49.4995	49.535	49.5682
838	45.9181	46.0687	46.2163	46.3595	46.4974	46.6321	46.7644	46.8921	47.0153	47.1359	47.2504	47.3648	47.4776	47.5832	47.6899	47.7965	47.9032	47.9983	48.0933	48.1884	48.2834	48.3445	48.4056	48.4667	48.5278	48.582	48.6353	48.6885	48.7418	48.7919	48.8414	48.8909	48.9404	48.9845	49.0286	49.0726	49.1171	49.1592	49.1986	49.2392	49.2797	49.3202	49.3578	49.3928	49.4278	49.463	49.4984	49.5339	49.5671
839	45.917	46.0676	46.2153	46.3584	46.4963	46.631	46.7633	46.891	47.0142	47.1348	47.2493	47.3637	47.4765	47.5821	47.6887	47.7954	47.902	47.9971	48.0922	48.1872	48.2823	48.3434	48.4045	48.4656	48.5267	48.5809	48.6341	48.6874	48.7406	48.7907	48.8402	48.8897	48.9393	48.9834	49.0274	49.0715	49.116	49.1581	49.1975	49.238	49.2786	49.3191	49.3567	49.3917	49.4267	49.4619	49.4973	49.5328	49.566
840	45.916	46.0666	46.2142	46.3573	46.4952	46.6299	46.7622	46.8899	47.0131	47.1337	47.2481	47.3626	47.4754	47.581	47.6876	47.7942	47.9009	47.996	48.091	48.1861	48.2811	48.3422	48.4033	48.4644	48.5255	48.5797	48.633	48.6862	48.7394	48.7895	48.839	48.8886	48.9381	48.9822	49.0263	49.0703	49.1148	49.1569	49.1963	49.2369	49.2774	49.318	49.3556	49.3906	49.4256	49.4607	49.4962	49.5316	49.5649
841	45.9149	46.0655	46.2131	46.3562	46.4941	46.6288	46.7611	46.8888	47.012	47.1326	47.247	47.3614	47.4742	47.5798	47.6865	47.7931	47.8997	47.9948	48.0899	48.1849	48.2799	48.341	48.4021	48.4632	48.5243	48.5785	48.6318	48.685	48.7383	48.7884	48.8379	48.8874	48.9369	48.9811	49.0251	49.0692	49.1137	49.1558	49.1952	49.2357	49.2763	49.3168	49.3544	49.3894	49.4245	49.4596	49.4951	49.5305	49.5638
842	45.9139	46.0645	46.2121	46.3552	46.493	46.6277	46.76	46.8877	47.0109	47.1315	47.2459	47.3603	47.4731	47.5787	47.6853	47.792	47.8986	47.9937	48.0887	48.1837	48.2788	48.3399	48.401	48.4621	48.5232	48.5774	48.6306	48.6839	48.7371	48.7872	48.8367	48.8863	48.9358	48.9799	49.024	49.068	49.1125	49.1546	49.1941	49.2346	49.2752	49.3157	49.3533	49.3883	49.4233	49.4585	49.494	49.5294	49.5627
843	45.9128	46.0634	46.211	46.3541	46.4919	46.6266	46.7589	46.8865	47.0098	47.1303	47.2448	47.3592	47.472	47.5775	47.6842	47.7908	47.8974	47.9925	48.0876	48.1826	48.2776	48.3387	48.3998	48.4609	48.522	48.5762	48.6295	48.6827	48.7359	48.786	48.8356	48.8851	48.9346	48.9788	49.0228	49.0668	49.1114	49.1535	49.1929	49.2335	49.274	49.3146	49.3522	49.3872	49.4222	49.4574	49.4929	49.5283	49.5616
844	45.9118	46.0623	46.2099	46.353	46.4909	46.6256	46.7578	46.8854	47.0086	47.1292	47.2436	47.3581	47.4708	47.5764	47.683	47.7897	47.8963	47.9914	48.0864	48.1814	48.2765	48.3375	48.3986	48.4597	48.5208	48.575	48.6283	48.6815	48.7348	48.7849	48.8344	48.8839	48.9335	48.9776	49.0216	49.0657	49.1102	49.1523	49.1918	49.2323	49.2729	49.3134	49.3511	49.3861	49.4211	49.4563	49.4918	49.5272	49.5605
845	45.9107	46.0613	46.2089	46.3519	46.4898	46.6245	46.7567	46.8843	47.0075	47.1281	47.2425	47.3569	47.4697	47.5753	47.6819	47.7885	47.8951	47.9902	48.0852	48.1803	48.2753	48.3364	48.3975	48.4586	48.5197	48.5739	48.6271	48.6804	48.7336	48.7837	48.8332	48.8828	48.9323	48.9764	49.0205	49.0645	49.1091	49.1512	49.1906	49.2312	49.2717	49.3123	49.3499	49.3849	49.42	49.4552	49.4906	49.5261	49.5594
846	45.9097	46.0602	46.2078	46.3508	46.4887	46.6234	46.7556	46.8832	47.0064	47.127	47.2414	47.3558	47.4686	47.5741	47.6808	47.7874	47.894	47.9891	48.0841	48.1791	48.2741	48.3352	48.3963	48.4574	48.5185	48.5727	48.626	48.6792	48.7324	48.7825	48.8321	48.8816	48.9311	48.9753	49.0193	49.0634	49.1079	49.15	49.1895	49.23	49.2706	49.3112	49.3488	49.3838	49.4189	49.4541	49.4895	49.525	49.5583
847	45.9086	46.0592	46.2067	46.3498	46.4876	46.6223	46.7545	46.8821	47.0053	47.1259	47.2403	47.3547	47.4674	47.573	47.6796	47.7862	47.8928	47.9879	48.0829	48.1779	48.273	48.3341	48.3952	48.4562	48.5173	48.5715	48.6248	48.678	48.7313	48.7814	48.8309	48.8804	48.93	48.9741	49.0182	49.0622	49.1068	49.1489	49.1883	49.2289	49.2695	49.31	49.3477	49.3827	49.4177	49.4529	49.4884	49.5239	49.5572
848	45.9076	46.0581	46.2057	46.3487	46.4865	46.6212	46.7534	46.881	47.0042	47.1248	47.2392	47.3535	47.4663	47.5719	47.6785	47.7851	47.8917	47.9868	48.0818	48.1768	48.2718	48.3329	48.394	48.4551	48.5162	48.5704	48.6236	48.6769	48.7301	48.7802	48.8297	48.8793	48.9288	48.973	49.017	49.0611	49.1056	49.1477	49.1872	49.2278	49.2683	49.3089	49.3465	49.3816	49.4166	49.4518	49.4873	49.5228	49.5561
849	45.9065	46.057	46.2046	46.3476	46.4854	46.6201	46.7523	46.8799	47.0031	47.1236	47.238	47.3524	47.4652	47.5707	47.6773	47.7839	47.8905	47.9856	48.0806	48.1756	48.2706	48.3317	48.3928	48.4539	48.515	48.5692	48.6225	48.6757	48.729	48.779	48.8286	48.8781	48.9277	48.9718	49.0159	49.0599	49.1045	49.1466	49.186	49.2266	49.2672	49.3078	49.3454	49.3804	49.4155	49.4507	49.4862	49.5217	49.555
850	45.9055	46.056	46.2035	46.3465	46.4844	46.619	46.7512	46.8788	47.002	47.1225	47.2369	47.3513	47.464	47.5696	47.6762	47.7828	47.8894	47.9845	48.0795	48.1745	48.2695	48.3306	48.3917	48.4528	48.5138	48.568	48.6213	48.6745	48.7278	48.7779	48.8274	48.877	48.9265	48.9707	49.0147	49.0588	49.1033	49.1454	49.1849	49.2255	49.2661	49.3066	49.3443	49.3793	49.4144	49.4496	49.4851	49.5206	49.5539
851	45.9044	46.0549	46.2025	46.3455	46.4833	46.6179	46.7502	46.8777	47.0009	47.1214	47.2358	47.3502	47.4629	47.5684	47.675	47.7816	47.8882	47.9833	48.0783	48.1733	48.2683	48.3294	48.3905	48.4516	48.5127	48.5669	48.6201	48.6734	48.7266	48.7767	48.8263	48.8758	48.9253	48.9695	49.0136	49.0576	49.1022	49.1443	49.1838	49.2243	49.2649	49.3055	49.3431	49.3782	49.4132	49.4485	49.484	49.5195	49.5528
852	45.9034	46.0539	46.2014	46.3444	46.4822	46.6168	46.7491	46.8766	46.9998	47.1203	47.2347	47.349	47.4618	47.5673	47.6739	47.7805	47.8871	47.9821	48.0772	48.1722	48.2672	48.3282	48.3893	48.4504	48.5115	48.5657	48.619	48.6722	48.7255	48.7756	48.8251	48.8746	48.9242	48.9683	49.0124	49.0565	49.101	49.1431	49.1826	49.2232	49.2638	49.3044	49.342	49.3771	49.4121	49.4474	49.4829	49.5184	49.5517
853	45.9023	46.0528	46.2003	46.3433	46.4811	46.6157	46.748	46.8755	46.9986	47.1192	47.2335	47.3479	47.4606	47.5662	47.6728	47.7794	47.8859	47.981	48.076	48.171	48.266	48.3271	48.3882	48.4493	48.5103	48.5645	48.6178	48.671	48.7243	48.7744	48.8239	48.8735	48.923	48.9672	49.0112	49.0553	49.0999	49.142	49.1815	49.2221	49.2626	49.3032	49.3409	49.3759	49.411	49.4462	49.4818	49.5173	49.5506
854	45.9013	46.0517	46.1993	46.3422	46.48	46.6146	46.7469	46.8744	46.9975	47.1181	47.2324	47.3468	47.4595	47.565	47.6716	47.7782	47.8848	47.9798	48.0748	48.1698	48.2648	48.3259	48.387	48.4481	48.5092	48.5634	48.6166	48.6699	48.7231	48.7732	48.8228	48.8723	48.9219	48.966	49.0101	49.0542	49.0987	49.1409	49.1803	49.2209	49.2615	49.3021	49.3398	49.3748	49.4099	49.4451	49.4806	49.5162	49.5495
855	45.9002	46.0507	46.1982	46.3412	46.4789	46.6136	46.7458	46.8733	46.9964	47.1169	47.2313	47.3457	47.4584	47.5639	47.6705	47.7771	47.8836	47.9787	48.0737	48.1687	48.2637	48.3248	48.3858	48.4469	48.508	48.5622	48.6155	48.6687	48.722	48.7721	48.8216	48.8712	48.9207	48.9649	49.0089	49.053	49.0976	49.1397	49.1792	49.2198	49.2604	49.301	49.3386	49.3737	49.4088	49.444	49.4795	49.5151	49.5484
856	45.8992	46.0496	46.1971	46.3401	46.4779	46.6125	46.7447	46.8722	46.9953	47.1158	47.2302	47.3445	47.4572	47.5628	47.6693	47.7759	47.8825	47.9775	48.0725	48.1675	48.2625	48.3236	48.3847	48.4458	48.5068	48.5611	48.6143	48.6675	48.7208	48.7709	48.8204	48.87	48.9195	48.9637	49.0078	49.0519	49.0964	49.1386	49.178	49.2186	49.2592	49.2998	49.3375	49.3726	49.4076	49.4429	49.4784	49.5139	49.5473
857	45.8981	46.0486	46.1961	46.339	46.4768	46.6114	46.7436	46.8711	46.9942	47.1147	47.2291	47.3434	47.4561	47.5616	47.6682	47.7748	47.8813	47.9764	48.0714	48.1664	48.2613	48.3224	48.3835	48.4446	48.5057	48.5599	48.6131	48.6664	48.7196	48.7697	48.8193	48.8688	48.9184	48.9625	49.0066	49.0507	49.0953	49.1374	49.1769	49.2175	49.2581	49.2987	49.3364	49.3714	49.4065	49.4418	49.4773	49.5128	49.5462
858	45.8971	46.0475	46.195	46.3379	46.4757	46.6103	46.7425	46.87	46.9931	47.1136	47.2279	47.3423	47.455	47.5605	47.6671	47.7736	47.8802	47.9752	48.0702	48.1652	48.2602	48.3213	48.3824	48.4434	48.5045	48.5587	48.612	48.6652	48.7185	48.7686	48.8181	48.8677	48.9172	48.9614	49.0055	49.0495	49.0941	49.1363	49.1757	49.2163	49.257	49.2976	49.3352	49.3703	49.4054	49.4407	49.4762	49.5117	49.5451
859	45.896	46.0465	46.1939	46.3369	46.4746	46.6092	46.7414	46.8689	46.992	47.1125	47.2268	47.3411	47.4538	47.5593	47.6659	47.7725	47.879	47.9741	48.0691	48.164	48.259	48.3201	48.3812	48.4423	48.5033	48.5576	48.6108	48.664	48.7173	48.7674	48.817	48.8665	48.9161	48.9602	49.0043	49.0484	49.093	49.1351	49.1746	49.2152	49.2558	49.2964	49.3341	49.3692	49.4043	49.4395	49.4751	49.5106	49.544
860	45.895	46.0454	46.1929	46.3358	46.4735	46.6081	46.7403	46.8678	46.9909	47.1114	47.2257	47.34	47.4527	47.5582	47.6648	47.7713	47.8779	47.9729	48.0679	48.1629	48.2579	48.3189	48.38	48.4411	48.5022	48.5564	48.6096	48.6629	48.7161	48.7662	48.8158	48.8653	48.9149	48.9591	49.0032	49.0472	49.0918	49.134	49.1735	49.2141	49.2547	49.2953	49.333	49.3681	49.4032	49.4384	49.474	49.5095	49.5429
861	45.8939	46.0443	46.1918	46.3347	46.4724	46.607	46.7392	46.8667	46.9898	47.1102	47.2246	47.3389	47.4516	47.5571	47.6636	47.7702	47.8767	47.9718	48.0667	48.1617	48.2567	48.3178	48.3789	48.4399	48.501	48.5552	48.6085	48.6617	48.715	48.7651	48.8146	48.8642	48.9137	48.9579	49.002	49.0461	49.0907	49.1328	49.1723	49.2129	49.2535	49.2942	49.3319	49.3669	49.402	49.4373	49.4729	49.5084	49.5418
862	45.8929	46.0433	46.1907	46.3336	46.4714	46.6059	46.7381	46.8656	46.9886	47.1091	47.2234	47.3378	47.4504	47.5559	47.6625	47.769	47.8756	47.9706	48.0656	48.1606	48.2555	48.3166	48.3777	48.4388	48.4999	48.5541	48.6073	48.6606	48.7138	48.7639	48.8135	48.863	48.9126	48.9568	49.0008	49.0449	49.0895	49.1317	49.1712	49.2118	49.2524	49.293	49.3307	49.3658	49.4009	49.4362	49.4718	49.5073	49.5407
863	45.8918	46.0422	46.1897	46.3326	46.4703	46.6048	46.737	46.8644	46.9875	47.108	47.2223	47.3366	47.4493	47.5548	47.6613	47.7679	47.8744	47.9695	48.0644	48.1594	48.2544	48.3155	48.3765	48.4376	48.4987	48.5529	48.6061	48.6594	48.7126	48.7627	48.8123	48.8619	48.9114	48.9556	48.9997	49.0438	49.0884	49.1305	49.17	49.2106	49.2513	49.2919	49.3296	49.3647	49.3998	49.4351	49.4706	49.5062	49.5396
864	45.8908	46.0412	46.1886	46.3315	46.4692	46.6037	46.7359	46.8633	46.9864	47.1069	47.2212	47.3355	47.4482	47.5537	47.6602	47.7668	47.8733	47.9683	48.0633	48.1582	48.2532	48.3143	48.3754	48.4364	48.4975	48.5517	48.605	48.6582	48.7115	48.7616	48.8111	48.8607	48.9103	48.9544	48.9985	49.0426	49.0872	49.1294	49.1689	49.2095	49.2501	49.2908	49.3285	49.3636	49.3987	49.434	49.4695	49.5051	49.5385
865	45.8897	46.0401	46.1875	46.3304	46.4681	46.6026	46.7348	46.8622	46.9853	47.1058	47.2201	47.3344	47.447	47.5525	47.6591	47.7656	47.8721	47.9672	48.0621	48.1571	48.2521	48.3131	48.3742	48.4353	48.4964	48.5506	48.6038	48.6571	48.7103	48.7604	48.81	48.8595	48.9091	48.9533	48.9974	49.0415	49.0861	49.1282	49.1677	49.2084	49.249	49.2896	49.3273	49.3624	49.3976	49.4328	49.4684	49.504	49.5374
866	45.8887	46.039	46.1865	46.3293	46.467	46.6015	46.7337	46.8611	46.9842	47.1047	47.2189	47.3332	47.4459	47.5514	47.6579	47.7645	47.871	47.966	48.061	48.1559	48.2509	48.312	48.373	48.4341	48.4952	48.5494	48.6026	48.6559	48.7091	48.7593	48.8088	48.8584	48.9079	48.9521	48.9962	49.0403	49.0849	49.1271	49.1666	49.2072	49.2479	49.2885	49.3262	49.3613	49.3964	49.4317	49.4673	49.5029	49.5363
867	45.8876	46.038	46.1854	46.3283	46.4659	46.6005	46.7326	46.86	46.9831	47.1035	47.2178	47.3321	47.4448	47.5503	47.6568	47.7633	47.8698	47.9649	48.0598	48.1548	48.2497	48.3108	48.3719	48.4329	48.494	48.5482	48.6015	48.6547	48.708	48.7581	48.8076	48.8572	48.9068	48.951	48.9951	49.0392	49.0838	49.1259	49.1654	49.2061	49.2467	49.2874	49.3251	49.3602	49.3953	49.4306	49.4662	49.5018	49.5352
868	45.8866	46.0369	46.1843	46.3272	46.4649	46.5994	46.7315	46.8589	46.982	47.1024	47.2167	47.331	47.4436	47.5491	47.6556	47.7622	47.8687	47.9637	48.0587	48.1536	48.2486	48.3096	48.3707	48.4318	48.4929	48.5471	48.6003	48.6536	48.7068	48.7569	48.8065	48.8561	48.9056	48.9498	48.9939	49.038	49.0826	49.1248	49.1643	49.2049	49.2456	49.2862	49.3239	49.3591	49.3942	49.4295	49.4651	49.5007	49.5341
869	45.8855	46.0359	46.1833	46.3261	46.4638	46.5983	46.7304	46.8578	46.9809	47.1013	47.2156	47.3299	47.4425	47.548	47.6545	47.761	47.8675	47.9625	48.0575	48.1525	48.2474	48.3085	48.3695	48.4306	48.4917	48.5459	48.5991	48.6524	48.7056	48.7558	48.8053	48.8549	48.9045	48.9487	48.9928	49.0369	49.0815	49.1236	49.1632	49.2038	49.2445	49.2851	49.3228	49.3579	49.3931	49.4284	49.464	49.4996	49.5329
870	45.8845	46.0348	46.1822	46.325	46.4627	46.5972	46.7293	46.8567	46.9798	47.1002	47.2145	47.3287	47.4414	47.5468	47.6534	47.7599	47.8664	47.9614	48.0563	48.1513	48.2462	48.3073	48.3684	48.4295	48.4905	48.5447	48.598	48.6512	48.7045	48.7546	48.8042	48.8537	48.9033	48.9475	48.9916	49.0357	49.0803	49.1225	49.162	49.2027	49.2433	49.284	49.3217	49.3568	49.392	49.4273	49.4629	49.4985	49.5318
871	45.8834	46.0338	46.1811	46.324	46.4616	46.5961	46.7282	46.8556	46.9786	47.0991	47.2133	47.3276	47.4402	47.5457	47.6522	47.7587	47.8652	47.9602	48.0552	48.1501	48.2451	48.3061	48.3672	48.4283	48.4894	48.5436	48.5968	48.6501	48.7033	48.7534	48.803	48.8526	48.9021	48.9463	48.9904	49.0346	49.0792	49.1213	49.1609	49.2015	49.2422	49.2828	49.3206	49.3557	49.3908	49.4262	49.4618	49.4973	49.5307
872	45.8824	46.0327	46.1801	46.3229	46.4605	46.595	46.7271	46.8545	46.9775	47.0979	47.2122	47.3265	47.4391	47.5446	47.6511	47.7576	47.8641	47.9591	48.054	48.149	48.2439	48.305	48.3661	48.4271	48.4882	48.5424	48.5956	48.6489	48.7021	48.7523	48.8018	48.8514	48.901	48.9452	48.9893	49.0334	49.078	49.1202	49.1597	49.2004	49.241	49.2817	49.3194	49.3546	49.3897	49.425	49.4606	49.4962	49.5296
873	45.8813	46.0316	46.179	46.3218	46.4594	46.5939	46.726	46.8534	46.9764	47.0968	47.2111	47.3253	47.438	47.5434	47.6499	47.7564	47.8629	47.9579	48.0529	48.1478	48.2428	48.3038	48.3649	48.426	48.487	48.5412	48.5945	48.6477	48.701	48.7511	48.8007	48.8502	48.8998	48.944	48.9881	49.0322	49.0769	49.119	49.1586	49.1992	49.2399	49.2806	49.3183	49.3534	49.3886	49.4239	49.4595	49.4951	49.5285
874	45.8803	46.0306	46.1779	46.3207	46.4584	46.5928	46.7249	46.8523	46.9753	47.0957	47.21	47.3242	47.4368	47.5423	47.6488	47.7553	47.8618	47.9568	48.0517	48.1467	48.2416	48.3027	48.3637	48.4248	48.4859	48.5401	48.5933	48.6466	48.6998	48.7499	48.7995	48.8491	48.8987	48.9429	48.987	49.0311	49.0757	49.1179	49.1574	49.1981	49.2388	49.2794	49.3172	49.3523	49.3875	49.4228	49.4584	49.494	49.5274
875	45.8793	46.0295	46.1769	46.3197	46.4573	46.5917	46.7238	46.8512	46.9742	47.0946	47.2088	47.3231	47.4357	47.5412	47.6477	47.7541	47.8606	47.9556	48.0506	48.1455	48.2404	48.3015	48.3626	48.4236	48.4847	48.5389	48.5921	48.6454	48.6986	48.7488	48.7983	48.8479	48.8975	48.9417	48.9858	49.0299	49.0746	49.1167	49.1563	49.197	49.2376	49.2783	49.316	49.3512	49.3864	49.4217	49.4573	49.4929	49.5263
876	45.8782	46.0285	46.1758	46.3186	46.4562	46.5906	46.7227	46.8501	46.9731	47.0935	47.2077	47.322	47.4346	47.54	47.6465	47.753	47.8595	47.9545	48.0494	48.1443	48.2393	48.3003	48.3614	48.4225	48.4835	48.5377	48.591	48.6442	48.6975	48.7476	48.7972	48.8468	48.8963	48.9405	48.9847	49.0288	49.0734	49.1156	49.1551	49.1958	49.2365	49.2772	49.3149	49.3501	49.3852	49.4206	49.4562	49.4918	49.5252
877	45.8772	46.0274	46.1747	46.3175	46.4551	46.5895	46.7216	46.849	46.972	47.0924	47.2066	47.3208	47.4334	47.5389	47.6454	47.7519	47.8583	47.9533	48.0483	48.1432	48.2381	48.2992	48.3602	48.4213	48.4824	48.5366	48.5898	48.6431	48.6963	48.7464	48.796	48.8456	48.8952	48.9394	48.9835	49.0276	49.0723	49.1145	49.154	49.1947	49.2354	49.276	49.3138	49.3489	49.3841	49.4195	49.4551	49.4907	49.5241
878	45.8761	46.0263	46.1737	46.3164	46.454	46.5885	46.7205	46.8479	46.9709	47.0912	47.2055	47.3197	47.4323	47.5377	47.6442	47.7507	47.8572	47.9522	48.0471	48.142	48.2369	48.298	48.3591	48.4201	48.4812	48.5354	48.5886	48.6419	48.6952	48.7453	48.7949	48.8444	48.894	48.9382	48.9824	49.0265	49.0711	49.1133	49.1529	49.1935	49.2342	49.2749	49.3126	49.3478	49.383	49.4183	49.454	49.4896	49.523
879	45.8751	46.0253	46.1726	46.3153	46.4529	46.5874	46.7194	46.8468	46.9698	47.0901	47.2044	47.3186	47.4312	47.5366	47.6431	47.7496	47.856	47.951	48.0459	48.1409	48.2358	48.2968	48.3579	48.419	48.48	48.5342	48.5875	48.6407	48.694	48.7441	48.7937	48.8433	48.8929	48.9371	48.9812	49.0253	49.07	49.1122	49.1517	49.1924	49.2331	49.2738	49.3115	49.3467	49.3819	49.4172	49.4529	49.4885	49.5219
880	45.874	46.0242	46.1715	46.3143	46.4519	46.5863	46.7183	46.8457	46.9686	47.089	47.2032	47.3175	47.43	47.5355	47.6419	47.7484	47.8549	47.9499	48.0448	48.1397	48.2346	48.2957	48.3567	48.4178	48.4789	48.5331	48.5863	48.6396	48.6928	48.743	48.7925	48.8421	48.8917	48.9359	48.98	49.0242	49.0688	49.111	49.1506	49.1913	49.2319	49.2726	49.3104	49.3456	49.3807	49.4161	49.4517	49.4874	49.5208
881	45.873	46.0232	46.1704	46.3132	46.4508	46.5852	46.7172	46.8446	46.9675	47.0879	47.2021	47.3163	47.4289	47.5343	47.6408	47.7473	47.8537	47.9487	48.0436	48.1385	48.2335	48.2945	48.3556	48.4166	48.4777	48.5319	48.5852	48.6384	48.6917	48.7418	48.7914	48.8409	48.8905	48.9348	48.9789	49.023	49.0677	49.1099	49.1494	49.1901	49.2308	49.2715	49.3093	49.3444	49.3796	49.415	49.4506	49.4863	49.5197
882	45.8719	46.0221	46.1694	46.3121	46.4497	46.5841	46.7161	46.8435	46.9664	47.0868	47.201	47.3152	47.4278	47.5332	47.6397	47.7461	47.8526	47.9476	48.0425	48.1374	48.2323	48.2934	48.3544	48.4155	48.4765	48.5307	48.584	48.6372	48.6905	48.7406	48.7902	48.8398	48.8894	48.9336	48.9777	49.0219	49.0665	49.1087	49.1483	49.189	49.2297	49.2704	49.3081	49.3433	49.3785	49.4139	49.4495	49.4852	49.5186
883	45.8709	46.0211	46.1683	46.311	46.4486	46.583	46.715	46.8423	46.9653	47.0857	47.1999	47.3141	47.4266	47.5321	47.6385	47.745	47.8514	47.9464	48.0413	48.1362	48.2311	48.2922	48.3532	48.4143	48.4754	48.5296	48.5828	48.6361	48.6893	48.7395	48.789	48.8386	48.8882	48.9324	48.9766	49.0207	49.0654	49.1076	49.1471	49.1878	49.2285	49.2692	49.307	49.3422	49.3774	49.4128	49.4484	49.4841	49.5175
884	45.8698	46.02	46.1672	46.31	46.4475	46.5819	46.7139	46.8412	46.9642	47.0845	47.1987	47.3129	47.4255	47.5309	47.6374	47.7438	47.8503	47.9453	48.0402	48.1351	48.23	48.291	48.3521	48.4131	48.4742	48.5284	48.5817	48.6349	48.6882	48.7383	48.7879	48.8375	48.8871	48.9313	48.9754	49.0196	49.0642	49.1064	49.146	49.1867	49.2274	49.2681	49.3059	49.3411	49.3763	49.4116	49.4473	49.483	49.5164
885	45.8688	46.0189	46.1662	46.3089	46.4464	46.5808	46.7128	46.8401	46.9631	47.0834	47.1976	47.3118	47.4244	47.5298	47.6362	47.7427	47.8491	47.9441	48.039	48.1339	48.2288	48.2899	48.3509	48.412	48.473	48.5272	48.5805	48.6337	48.687	48.7371	48.7867	48.8363	48.8859	48.9301	48.9743	49.0184	49.0631	49.1053	49.1449	49.1856	49.2263	49.267	49.3047	49.3399	49.3751	49.4105	49.4462	49.4819	49.5153
886	45.8677	46.0179	46.1651	46.3078	46.4454	46.5797	46.7117	46.839	46.962	47.0823	47.1965	47.3107	47.4232	47.5286	47.6351	47.7415	47.848	47.943	48.0379	48.1328	48.2277	48.2887	48.3498	48.4108	48.4719	48.5261	48.5793	48.6326	48.6858	48.736	48.7856	48.8351	48.8847	48.929	48.9731	49.0173	49.0619	49.1041	49.1437	49.1844	49.2251	49.2658	49.3036	49.3388	49.374	49.4094	49.4451	49.4808	49.5142
887	45.8667	46.0168	46.164	46.3067	46.4443	46.5786	46.7106	46.8379	46.9609	47.0812	47.1954	47.3096	47.4221	47.5275	47.634	47.7404	47.8468	47.9418	48.0367	48.1316	48.2265	48.2875	48.3486	48.4096	48.4707	48.5249	48.5782	48.6314	48.6847	48.7348	48.7844	48.834	48.8836	48.9278	48.972	49.0161	49.0608	49.103	49.1426	49.1833	49.224	49.2647	49.3025	49.3377	49.3729	49.4083	49.444	49.4796	49.5131
888	45.8656	46.0158	46.163	46.3057	46.4432	46.5775	46.7095	46.8368	46.9597	47.0801	47.1942	47.3084	47.421	47.5264	47.6328	47.7393	47.8457	47.9406	48.0355	48.1304	48.2253	48.2864	48.3474	48.4085	48.4695	48.5237	48.577	48.6302	48.6835	48.7336	48.7832	48.8328	48.8824	48.9267	48.9708	49.015	49.0596	49.1018	49.1414	49.1821	49.2228	49.2636	49.3014	49.3366	49.3718	49.4072	49.4429	49.4785	49.512
889	45.8646	46.0147	46.1619	46.3046	46.4421	46.5765	46.7084	46.8357	46.9586	47.079	47.1931	47.3073	47.4198	47.5252	47.6317	47.7381	47.8445	47.9395	48.0344	48.1293	48.2242	48.2852	48.3463	48.4073	48.4684	48.5226	48.5758	48.6291	48.6823	48.7325	48.7821	48.8317	48.8812	48.9255	48.9696	49.0138	49.0585	49.1007	49.1403	49.181	49.2217	49.2624	49.3002	49.3354	49.3707	49.4061	49.4417	49.4774	49.5109
890	45.8635	46.0136	46.1608	46.3035	46.441	46.5754	46.7073	46.8346	46.9575	47.0778	47.192	47.3062	47.4187	47.5241	47.6305	47.737	47.8434	47.9383	48.0332	48.1281	48.223	48.2841	48.3451	48.4061	48.4672	48.5214	48.5747	48.6279	48.6812	48.7313	48.7809	48.8305	48.8801	48.9243	48.9685	49.0126	49.0573	49.0995	49.1391	49.1798	49.2206	49.2613	49.2991	49.3343	49.3695	49.4049	49.4406	49.4763	49.5098
891	45.8625	46.0126	46.1598	46.3024	46.4399	46.5743	46.7062	46.8335	46.9564	47.0767	47.1909	47.305	47.4176	47.523	47.6294	47.7358	47.8422	47.9372	48.0321	48.127	48.2218	48.2829	48.3439	48.405	48.466	48.5202	48.5735	48.6267	48.68	48.7301	48.7797	48.8293	48.8789	48.9232	48.9673	49.0115	49.0561	49.0984	49.138	49.1787	49.2194	49.2602	49.298	49.3332	49.3684	49.4038	49.4395	49.4752	49.5087
892	45.8614	46.0115	46.1587	46.3014	46.4388	46.5732	46.7051	46.8324	46.9553	47.0756	47.1898	47.3039	47.4164	47.5218	47.6282	47.7347	47.8411	47.936	48.0309	48.1258	48.2207	48.2817	48.3428	48.4038	48.4649	48.5191	48.5723	48.6256	48.6788	48.729	48.7786	48.8282	48.8778	48.922	48.9662	49.0103	49.055	49.0972	49.1368	49.1776	49.2183	49.259	49.2968	49.3321	49.3673	49.4027	49.4384	49.4741	49.5076
893	45.8604	46.0105	46.1576	46.3003	46.4378	46.5721	46.704	46.8313	46.9542	47.0745	47.1886	47.3028	47.4153	47.5207	47.6271	47.7335	47.8399	47.9349	48.0298	48.1246	48.2195	48.2806	48.3416	48.4027	48.4637	48.5179	48.5712	48.6244	48.6777	48.7278	48.7774	48.827	48.8766	48.9209	48.965	49.0092	49.0538	49.0961	49.1357	49.1764	49.2172	49.2579	49.2957	49.3309	49.3662	49.4016	49.4373	49.473	49.5065
894	45.8593	46.0094	46.1566	46.2992	46.4367	46.571	46.7029	46.8302	46.9531	47.0734	47.1875	47.3017	47.4142	47.5195	47.626	47.7324	47.8388	47.9337	48.0286	48.1235	48.2184	48.2794	48.3404	48.4015	48.4625	48.5167	48.57	48.6232	48.6765	48.7267	48.7762	48.8258	48.8754	48.9197	48.9639	49.008	49.0527	49.0949	49.1346	49.1753	49.216	49.2568	49.2946	49.3298	49.3651	49.4005	49.4362	49.4719	49.5054
895	45.8583	46.0083	46.1555	46.2981	46.4356	46.5699	46.7018	46.8291	46.952	47.0723	47.1864	47.3005	47.413	47.5184	47.6248	47.7312	47.8376	47.9326	48.0274	48.1223	48.2172	48.2782	48.3393	48.4003	48.4614	48.5156	48.5688	48.6221	48.6753	48.7255	48.7751	48.8247	48.8743	48.9185	48.9627	49.0069	49.0515	49.0938	49.1334	49.1741	49.2149	49.2556	49.2934	49.3287	49.3639	49.3994	49.4351	49.4708	49.5043
896	45.8572	46.0073	46.1544	46.2971	46.4345	46.5688	46.7007	46.828	46.9509	47.0711	47.1853	47.2994	47.4119	47.5173	47.6237	47.7301	47.8365	47.9314	48.0263	48.1212	48.216	48.2771	48.3381	48.3992	48.4602	48.5144	48.5677	48.6209	48.6742	48.7243	48.7739	48.8235	48.8731	48.9174	48.9616	49.0057	49.0504	49.0926	49.1323	49.173	49.2137	49.2545	49.2923	49.3276	49.3628	49.3983	49.434	49.4697	49.5032
897	45.8562	46.0062	46.1534	46.296	46.4334	46.5677	46.6996	46.8269	46.9497	47.07	47.1841	47.2983	47.4108	47.5161	47.6225	47.7289	47.8353	47.9303	48.0251	48.12	48.2149	48.2759	48.337	48.398	48.459	48.5132	48.5665	48.6198	48.673	48.7232	48.7728	48.8224	48.872	48.9162	48.9604	49.0046	49.0492	49.0915	49.1311	49.1719	49.2126	49.2534	49.2912	49.3264	49.3617	49.3971	49.4329	49.4686	49.5021
898	45.8551	46.0052	46.1523	46.2949	46.4323	46.5666	46.6985	46.8258	46.9486	47.0689	47.183	47.2971	47.4096	47.515	47.6214	47.7278	47.8342	47.9291	48.024	48.1188	48.2137	48.2747	48.3358	48.3968	48.4579	48.5121	48.5653	48.6186	48.6718	48.722	48.7716	48.8212	48.8708	48.9151	48.9592	49.0034	49.0481	49.0904	49.13	49.1707	49.2115	49.2522	49.2901	49.3253	49.3606	49.396	49.4317	49.4675	49.501
899	45.8541	46.0041	46.1512	46.2938	46.4313	46.5655	46.6974	46.8247	46.9475	47.0678	47.1819	47.296	47.4085	47.5139	47.6203	47.7267	47.833	47.928	48.0228	48.1177	48.2125	48.2736	48.3346	48.3957	48.4567	48.5109	48.5642	48.6174	48.6707	48.7208	48.7704	48.82	48.8696	48.9139	48.9581	49.0023	49.0469	49.0892	49.1288	49.1696	49.2103	49.2511	49.2889	49.3242	49.3595	49.3949	49.4306	49.4664	49.4999
900	45.853	46.0031	46.1502	46.2928	46.4302	46.5645	46.6963	46.8236	46.9464	47.0667	47.1808	47.2949	47.4074	47.5127	47.6191	47.7255	47.8319	47.9268	48.0217	48.1165	48.2114	48.2724	48.3335	48.3945	48.4555	48.5097	48.563	48.6163	48.6695	48.7197	48.7693	48.8189	48.8685	48.9128	48.9569	49.0011	49.0458	49.0881	49.1277	49.1684	49.2092	49.25	49.2878	49.3231	49.3583	49.3938	49.4295	49.4653	49.4988
901	45.852	46.002	46.1491	46.2917	46.4291	46.5634	46.6952	46.8225	46.9453	47.0655	47.1797	47.2938	47.4062	47.5116	47.618	47.7244	47.8307	47.9257	48.0205	48.1154	48.2102	48.2713	48.3323	48.3933	48.4544	48.5086	48.5618	48.6151	48.6683	48.7185	48.7681	48.8177	48.8673	48.9116	48.9558	49	49.0446	49.0869	49.1265	49.1673	49.2081	49.2488	49.2867	49.3219	49.3572	49.3927	49.4284	49.4642	49.4977
902	45.8509	46.0009	46.148	46.2906	46.428	46.5623	46.6941	46.8214	46.9442	47.0644	47.1785	47.2926	47.4051	47.5104	47.6168	47.7232	47.8296	47.9245	48.0194	48.1142	48.2091	48.2701	48.3311	48.3922	48.4532	48.5074	48.5607	48.6139	48.6672	48.7173	48.7669	48.8166	48.8662	48.9104	48.9546	48.9988	49.0435	49.0858	49.1254	49.1662	49.2069	49.2477	49.2855	49.3208	49.3561	49.3916	49.4273	49.4631	49.4966
903	45.8499	45.9999	46.147	46.2895	46.4269	46.5612	46.693	46.8202	46.9431	47.0633	47.1774	47.2915	47.404	47.5093	47.6157	47.7221	47.8284	47.9234	48.0182	48.113	48.2079	48.2689	48.33	48.391	48.452	48.5062	48.5595	48.6128	48.666	48.7162	48.7658	48.8154	48.865	48.9093	48.9535	48.9977	49.0423	49.0846	49.1243	49.165	49.2058	49.2466	49.2844	49.3197	49.355	49.3904	49.4262	49.4619	49.4955
904	45.8488	45.9988	46.1459	46.2885	46.4258	46.5601	46.6919	46.8191	46.942	47.0622	47.1763	47.2904	47.4028	47.5082	47.6145	47.7209	47.8273	47.9222	48.017	48.1119	48.2067	48.2678	48.3288	48.3898	48.4509	48.5051	48.5583	48.6116	48.6648	48.715	48.7646	48.8142	48.8638	48.9081	48.9523	48.9965	49.0412	49.0835	49.1231	49.1639	49.2047	49.2454	49.2833	49.3186	49.3539	49.3893	49.4251	49.4608	49.4944
905	45.8478	45.9978	46.1448	46.2874	46.4248	46.559	46.6908	46.818	46.9409	47.0611	47.1752	47.2893	47.4017	47.507	47.6134	47.7198	47.8261	47.921	48.0159	48.1107	48.2056	48.2666	48.3276	48.3887	48.4497	48.5039	48.5572	48.6104	48.6637	48.7138	48.7635	48.8131	48.8627	48.907	48.9512	48.9953	49.04	49.0823	49.122	49.1627	49.2035	49.2443	49.2821	49.3174	49.3527	49.3882	49.424	49.4597	49.4933
906	45.8467	45.9967	46.1438	46.2863	46.4237	46.5579	46.6897	46.8169	46.9397	47.06	47.174	47.2881	47.4006	47.5059	47.6123	47.7186	47.825	47.9199	48.0147	48.1096	48.2044	48.2654	48.3265	48.3875	48.4485	48.5027	48.556	48.6093	48.6625	48.7127	48.7623	48.8119	48.8615	48.9058	48.95	48.9942	49.0389	49.0812	49.1208	49.1616	49.2024	49.2432	49.281	49.3163	49.3516	49.3871	49.4229	49.4586	49.4922
907	45.8457	45.9956	46.1427	46.2852	46.4226	46.5568	46.6886	46.8158	46.9386	47.0588	47.1729	47.287	47.3995	47.5048	47.6111	47.7175	47.8238	47.9187	48.0136	48.1084	48.2033	48.2643	48.3253	48.3863	48.4474	48.5016	48.5548	48.6081	48.6614	48.7115	48.7611	48.8107	48.8604	48.9047	48.9488	48.993	49.0377	49.08	49.1197	49.1605	49.2012	49.242	49.2799	49.3152	49.3505	49.386	49.4217	49.4575	49.4911
908	45.8446	45.9946	46.1416	46.2842	46.4215	46.5557	46.6875	46.8147	46.9375	47.0577	47.1718	47.2859	47.3983	47.5036	47.61	47.7163	47.8227	47.9176	48.0124	48.1073	48.2021	48.2631	48.3241	48.3852	48.4462	48.5004	48.5537	48.6069	48.6602	48.7104	48.76	48.8096	48.8592	48.9035	48.9477	48.9919	49.0366	49.0789	49.1185	49.1593	49.2001	49.2409	49.2788	49.3141	49.3494	49.3849	49.4206	49.4564	49.49
909	45.8436	45.9935	46.1406	46.2831	46.4204	46.5546	46.6864	46.8136	46.9364	47.0566	47.1707	47.2847	47.3972	47.5025	47.6088	47.7152	47.8215	47.9164	48.0113	48.1061	48.2009	48.262	48.323	48.384	48.445	48.4992	48.5525	48.6058	48.659	48.7092	48.7588	48.8084	48.858	48.9023	48.9465	48.9907	49.0354	49.0777	49.1174	49.1582	49.199	49.2398	49.2776	49.3129	49.3483	49.3837	49.4195	49.4553	49.4889
910	45.8425	45.9925	46.1395	46.282	46.4193	46.5535	46.6853	46.8125	46.9353	47.0555	47.1696	47.2836	47.3961	47.5014	47.6077	47.714	47.8204	47.9153	48.0101	48.1049	48.1998	48.2608	48.3218	48.3828	48.4439	48.4981	48.5513	48.6046	48.6579	48.708	48.7576	48.8073	48.8569	48.9012	48.9454	48.9896	49.0343	49.0766	49.1162	49.157	49.1978	49.2386	49.2765	49.3118	49.3471	49.3826	49.4184	49.4542	49.4878
911	45.8415	45.9914	46.1384	46.2809	46.4183	46.5524	46.6843	46.8114	46.9342	47.0544	47.1684	47.2825	47.3949	47.5002	47.6066	47.7129	47.8192	47.9141	48.009	48.1038	48.1986	48.2596	48.3207	48.3817	48.4427	48.4969	48.5502	48.6034	48.6567	48.7069	48.7565	48.8061	48.8557	48.9	48.9442	48.9884	49.0331	49.0754	49.1151	49.1559	49.1967	49.2375	49.2754	49.3107	49.346	49.3815	49.4173	49.4531	49.4867
912	45.8404	45.9904	46.1374	46.2798	46.4172	46.5514	46.6832	46.8103	46.9331	47.0533	47.1673	47.2814	47.3938	47.4991	47.6054	47.7118	47.8181	47.913	48.0078	48.1026	48.1974	48.2585	48.3195	48.3805	48.4415	48.4957	48.549	48.6023	48.6555	48.7057	48.7553	48.8049	48.8546	48.8989	48.9431	48.9873	49.032	49.0743	49.114	49.1548	49.1956	49.2364	49.2742	49.3096	49.3449	49.3804	49.4162	49.452	49.4856
913	45.8394	45.9893	46.1363	46.2788	46.4161	46.5503	46.6821	46.8092	46.932	47.0521	47.1662	47.2802	47.3927	47.4979	47.6043	47.7106	47.817	47.9118	48.0066	48.1015	48.1963	48.2573	48.3183	48.3794	48.4404	48.4946	48.5478	48.6011	48.6544	48.7045	48.7542	48.8038	48.8534	48.8977	48.9419	48.9861	49.0308	49.0731	49.1128	49.1536	49.1944	49.2352	49.2731	49.3084	49.3438	49.3793	49.4151	49.4509	49.4845
914	45.8383	45.9882	46.1352	46.2777	46.415	46.5492	46.681	46.8081	46.9309	47.051	47.1651	47.2791	47.3915	47.4968	47.6031	47.7095	47.8158	47.9107	48.0055	48.1003	48.1951	48.2561	48.3172	48.3782	48.4392	48.4934	48.5467	48.5999	48.6532	48.7034	48.753	48.8026	48.8522	48.8965	48.9408	48.985	49.0297	49.072	49.1117	49.1525	49.1933	49.2341	49.272	49.3073	49.3426	49.3782	49.414	49.4498	49.4834
915	45.8373	45.9872	46.1342	46.2766	46.4139	46.5481	46.6799	46.807	46.9297	47.0499	47.1639	47.278	47.3904	47.4957	47.602	47.7083	47.8147	47.9095	48.0043	48.0991	48.194	48.255	48.316	48.377	48.438	48.4922	48.5455	48.5988	48.652	48.7022	48.7518	48.8015	48.8511	48.8954	48.9396	48.9838	49.0285	49.0708	49.1105	49.1513	49.1921	49.233	49.2709	49.3062	49.3415	49.377	49.4129	49.4487	49.4823
916	45.8362	45.9861	46.1331	46.2755	46.4128	46.547	46.6788	46.8059	46.9286	47.0488	47.1628	47.2768	47.3893	47.4945	47.6009	47.7072	47.8135	47.9084	48.0032	48.098	48.1928	48.2538	48.3148	48.3759	48.4369	48.4911	48.5443	48.5976	48.6509	48.701	48.7507	48.8003	48.8499	48.8942	48.9384	48.9827	49.0274	49.0697	49.1094	49.1502	49.191	49.2318	49.2697	49.3051	49.3404	49.3759	49.4117	49.4476	49.4812
917	45.8352	45.9851	46.132	46.2745	46.4118	46.5459	46.6777	46.8048	46.9275	47.0477	47.1617	47.2757	47.3881	47.4934	47.5997	47.706	47.8124	47.9072	48.002	48.0968	48.1916	48.2527	48.3137	48.3747	48.4357	48.4899	48.5432	48.5964	48.6497	48.6999	48.7495	48.7991	48.8488	48.8931	48.9373	48.9815	49.0262	49.0685	49.1082	49.149	49.1899	49.2307	49.2686	49.3039	49.3393	49.3748	49.4106	49.4465	49.4801
918	45.8341	45.984	46.131	46.2734	46.4107	46.5448	46.6766	46.8037	46.9264	47.0466	47.1606	47.2746	47.387	47.4923	47.5986	47.7049	47.8112	47.9061	48.0009	48.0957	48.1905	48.2515	48.3125	48.3735	48.4345	48.4888	48.542	48.5953	48.6485	48.6987	48.7483	48.798	48.8476	48.8919	48.9361	48.9804	49.0251	49.0674	49.1071	49.1479	49.1887	49.2296	49.2675	49.3028	49.3382	49.3737	49.4095	49.4453	49.479
919	45.8331	45.9829	46.1299	46.2723	46.4096	46.5437	46.6755	46.8026	46.9253	47.0454	47.1594	47.2735	47.3859	47.4911	47.5974	47.7037	47.8101	47.9049	47.9997	48.0945	48.1893	48.2503	48.3113	48.3724	48.4334	48.4876	48.5408	48.5941	48.6474	48.6975	48.7472	48.7968	48.8464	48.8908	48.935	48.9792	49.0239	49.0662	49.1059	49.1468	49.1876	49.2284	49.2663	49.3017	49.337	49.3726	49.4084	49.4442	49.4779
920	45.832	45.9819	46.1288	46.2712	46.4085	46.5426	46.6744	46.8015	46.9242	47.0443	47.1583	47.2723	47.3847	47.49	47.5963	47.7026	47.8089	47.9038	47.9986	48.0933	48.1881	48.2492	48.3102	48.3712	48.4322	48.4864	48.5397	48.5929	48.6462	48.6964	48.746	48.7956	48.8453	48.8896	48.9338	48.978	49.0228	49.0651	49.1048	49.1456	49.1865	49.2273	49.2652	49.3006	49.3359	49.3715	49.4073	49.4431	49.4768
921	45.831	45.9808	46.1278	46.2702	46.4074	46.5415	46.6733	46.8004	46.9231	47.0432	47.1572	47.2712	47.3836	47.4888	47.5951	47.7014	47.8078	47.9026	47.9974	48.0922	48.187	48.248	48.309	48.37	48.431	48.4853	48.5385	48.5918	48.645	48.6952	48.7448	48.7945	48.8441	48.8884	48.9327	48.9769	49.0216	49.064	49.1037	49.1445	49.1853	49.2262	49.2641	49.2994	49.3348	49.3704	49.4062	49.442	49.4757
922	45.8299	45.9798	46.1267	46.2691	46.4063	46.5404	46.6722	46.7992	46.922	47.0421	47.1561	47.2701	47.3825	47.4877	47.594	47.7003	47.8066	47.9014	47.9962	48.091	48.1858	48.2468	48.3079	48.3689	48.4299	48.4841	48.5373	48.5906	48.6439	48.694	48.7437	48.7933	48.843	48.8873	48.9315	48.9757	49.0205	49.0628	49.1025	49.1433	49.1842	49.225	49.2629	49.2983	49.3337	49.3692	49.4051	49.4409	49.4746
923	45.8289	45.9787	46.1256	46.268	46.4053	46.5394	46.6711	46.7981	46.9209	47.041	47.155	47.2689	47.3813	47.4866	47.5929	47.6992	47.8055	47.9003	47.9951	48.0899	48.1847	48.2457	48.3067	48.3677	48.4287	48.4829	48.5362	48.5894	48.6427	48.6929	48.7425	48.7922	48.8418	48.8861	48.9304	48.9746	49.0193	49.0617	49.1014	49.1422	49.183	49.2239	49.2618	49.2972	49.3326	49.3681	49.404	49.4398	49.4735
924	45.8278	45.9777	46.1246	46.2669	46.4042	46.5383	46.67	46.797	46.9197	47.0398	47.1538	47.2678	47.3802	47.4854	47.5917	47.698	47.8043	47.8991	47.9939	48.0887	48.1835	48.2445	48.3055	48.3665	48.4275	48.4818	48.535	48.5883	48.6415	48.6917	48.7414	48.791	48.8406	48.885	48.9292	48.9734	49.0182	49.0605	49.1002	49.1411	49.1819	49.2228	49.2607	49.2961	49.3314	49.367	49.4029	49.4387	49.4724
925	45.8268	45.9766	46.1235	46.2659	46.4031	46.5372	46.6689	46.7959	46.9186	47.0387	47.1527	47.2667	47.3791	47.4843	47.5906	47.6969	47.8032	47.898	47.9928	48.0876	48.1823	48.2433	48.3044	48.3654	48.4264	48.4806	48.5338	48.5871	48.6404	48.6906	48.7402	48.7898	48.8395	48.8838	48.928	48.9723	49.017	49.0594	49.0991	49.1399	49.1808	49.2216	49.2596	49.2949	49.3303	49.3659	49.4017	49.4376	49.4713
926	45.8257	45.9755	46.1224	46.2648	46.402	46.5361	46.6678	46.7948	46.9175	47.0376	47.1516	47.2656	47.3779	47.4832	47.5894	47.6957	47.802	47.8968	47.9916	48.0864	48.1812	48.2422	48.3032	48.3642	48.4252	48.4794	48.5327	48.5859	48.6392	48.6894	48.739	48.7887	48.8383	48.8827	48.9269	48.9711	49.0159	49.0582	49.0979	49.1388	49.1796	49.2205	49.2584	49.2938	49.3292	49.3648	49.4006	49.4365	49.4702
927	45.8247	45.9745	46.1213	46.2637	46.4009	46.535	46.6667	46.7937	46.9164	47.0365	47.1505	47.2644	47.3768	47.482	47.5883	47.6946	47.8009	47.8957	47.9905	48.0852	48.18	48.241	48.302	48.363	48.424	48.4783	48.5315	48.5848	48.638	48.6882	48.7379	48.7875	48.8372	48.8815	48.9257	48.97	49.0147	49.0571	49.0968	49.1376	49.1785	49.2193	49.2573	49.2927	49.3281	49.3637	49.3995	49.4354	49.4691
928	45.8236	45.9734	46.1203	46.2626	46.3998	46.5339	46.6656	46.7926	46.9153	47.0354	47.1493	47.2633	47.3757	47.4809	47.5872	47.6934	47.7997	47.8945	47.9893	48.0841	48.1789	48.2399	48.3009	48.3619	48.4229	48.4771	48.5304	48.5836	48.6369	48.6871	48.7367	48.7864	48.836	48.8803	48.9246	48.9688	49.0136	49.0559	49.0956	49.1365	49.1774	49.2182	49.2562	49.2916	49.327	49.3625	49.3984	49.4343	49.468
929	45.8226	45.9724	46.1192	46.2616	46.3988	46.5328	46.6645	46.7915	46.9142	47.0343	47.1482	47.2622	47.3745	47.4797	47.586	47.6923	47.7986	47.8934	47.9881	48.0829	48.1777	48.2387	48.2997	48.3607	48.4217	48.4759	48.5292	48.5824	48.6357	48.6859	48.7355	48.7852	48.8348	48.8792	48.9234	48.9677	49.0124	49.0548	49.0945	49.1354	49.1762	49.2171	49.255	49.2904	49.3258	49.3614	49.3973	49.4332	49.4669
930	45.8215	45.9713	46.1181	46.2605	46.3977	46.5317	46.6634	46.7904	46.9131	47.0331	47.1471	47.2611	47.3734	47.4786	47.5849	47.6911	47.7974	47.8922	47.987	48.0818	48.1765	48.2375	48.2985	48.3595	48.4205	48.4748	48.528	48.5813	48.6345	48.6847	48.7344	48.784	48.8337	48.878	48.9223	48.9665	49.0113	49.0536	49.0934	49.1342	49.1751	49.2159	49.2539	49.2893	49.3247	49.3603	49.3962	49.4321	49.4658
931	45.8205	45.9702	46.1171	46.2594	46.3966	46.5306	46.6623	46.7893	46.912	47.032	47.146	47.2599	47.3723	47.4775	47.5837	47.69	47.7963	47.8911	47.9858	48.0806	48.1754	48.2364	48.2974	48.3584	48.4194	48.4736	48.5269	48.5801	48.6334	48.6836	48.7332	48.7829	48.8325	48.8769	48.9211	48.9654	49.0101	49.0525	49.0922	49.1331	49.1739	49.2148	49.2528	49.2882	49.3236	49.3592	49.3951	49.431	49.4647
932	45.8194	45.9692	46.116	46.2583	46.3955	46.5295	46.6612	46.7882	46.9109	47.0309	47.1449	47.2588	47.3711	47.4763	47.5826	47.6888	47.7951	47.8899	47.9847	48.0794	48.1742	48.2352	48.2962	48.3572	48.4182	48.4724	48.5257	48.579	48.6322	48.6824	48.7321	48.7817	48.8314	48.8757	48.92	48.9642	49.009	49.0513	49.0911	49.1319	49.1728	49.2137	49.2516	49.2871	49.3225	49.3581	49.394	49.4299	49.4636
933	45.8184	45.9681	46.1149	46.2573	46.3944	46.5284	46.6601	46.7871	46.9097	47.0298	47.1437	47.2577	47.37	47.4752	47.5814	47.6877	47.794	47.8888	47.9835	48.0783	48.173	48.234	48.295	48.356	48.4171	48.4713	48.5245	48.5778	48.631	48.6812	48.7309	48.7805	48.8302	48.8745	48.9188	48.9631	49.0078	49.0502	49.0899	49.1308	49.1717	49.2125	49.2505	49.2859	49.3214	49.357	49.3929	49.4288	49.4625
934	45.8173	45.9671	46.1139	46.2562	46.3933	46.5274	46.659	46.786	46.9086	47.0287	47.1426	47.2565	47.3689	47.4741	47.5803	47.6866	47.7928	47.8876	47.9824	48.0771	48.1719	48.2329	48.2939	48.3549	48.4159	48.4701	48.5234	48.5766	48.6299	48.6801	48.7297	48.7794	48.829	48.8734	48.9176	48.9619	49.0067	49.049	49.0888	49.1297	49.1705	49.2114	49.2494	49.2848	49.3202	49.3558	49.3917	49.4276	49.4614
935	45.8163	45.966	46.1128	46.2551	46.3923	46.5263	46.6579	46.7849	46.9075	47.0276	47.1415	47.2554	47.3677	47.4729	47.5792	47.6854	47.7917	47.8865	47.9812	48.076	48.1707	48.2317	48.2927	48.3537	48.4147	48.4689	48.5222	48.5755	48.6287	48.6789	48.7286	48.7782	48.8279	48.8722	48.9165	48.9608	49.0055	49.0479	49.0876	49.1285	49.1694	49.2103	49.2483	49.2837	49.3191	49.3547	49.3906	49.4265	49.4603
936	45.8152	45.9649	46.1117	46.254	46.3912	46.5252	46.6568	46.7838	46.9064	47.0264	47.1404	47.2543	47.3666	47.4718	47.578	47.6843	47.7905	47.8853	47.9801	48.0748	48.1696	48.2306	48.2916	48.3526	48.4136	48.4678	48.521	48.5743	48.6276	48.6777	48.7274	48.7771	48.8267	48.8711	48.9153	48.9596	49.0044	49.0467	49.0865	49.1274	49.1683	49.2091	49.2471	49.2826	49.318	49.3536	49.3895	49.4254	49.4592
937	45.8142	45.9639	46.1107	46.253	46.3901	46.5241	46.6557	46.7827	46.9053	47.0253	47.1392	47.2532	47.3655	47.4706	47.5769	47.6831	47.7894	47.8842	47.9789	48.0736	48.1684	48.2294	48.2904	48.3514	48.4124	48.4666	48.5199	48.5731	48.6264	48.6766	48.7262	48.7759	48.8256	48.8699	48.9142	48.9584	49.0032	49.0456	49.0853	49.1262	49.1671	49.208	49.246	49.2814	49.3169	49.3525	49.3884	49.4243	49.4581
938	45.8131	45.9628	46.1096	46.2519	46.389	46.523	46.6546	46.7816	46.9042	47.0242	47.1381	47.252	47.3643	47.4695	47.5757	47.682	47.7882	47.883	47.9777	48.0725	48.1672	48.2282	48.2892	48.3502	48.4112	48.4654	48.5187	48.572	48.6252	48.6754	48.7251	48.7747	48.8244	48.8688	48.913	48.9573	49.0021	49.0444	49.0842	49.1251	49.166	49.2069	49.2449	49.2803	49.3158	49.3514	49.3873	49.4232	49.457
939	45.8121	45.9618	46.1085	46.2508	46.3879	46.5219	46.6535	46.7805	46.9031	47.0231	47.137	47.2509	47.3632	47.4684	47.5746	47.6808	47.7871	47.8818	47.9766	48.0713	48.1661	48.2271	48.2881	48.3491	48.4101	48.4643	48.5175	48.5708	48.6241	48.6743	48.7239	48.7736	48.8232	48.8676	48.9119	48.9561	49.0009	49.0433	49.0831	49.124	49.1648	49.2057	49.2437	49.2792	49.3146	49.3503	49.3862	49.4221	49.4559
940	45.811	45.9607	46.1075	46.2497	46.3868	46.5208	46.6524	46.7794	46.902	47.022	47.1359	47.2498	47.3621	47.4672	47.5735	47.6797	47.7859	47.8807	47.9754	48.0702	48.1649	48.2259	48.2869	48.3479	48.4089	48.4631	48.5164	48.5696	48.6229	48.6731	48.7228	48.7724	48.8221	48.8664	48.9107	48.955	48.9998	49.0421	49.0819	49.1228	49.1637	49.2046	49.2426	49.2781	49.3135	49.3491	49.3851	49.421	49.4548
941	45.81	45.9597	46.1064	46.2487	46.3858	46.5197	46.6513	46.7783	46.9008	47.0209	47.1348	47.2486	47.3609	47.4661	47.5723	47.6785	47.7848	47.8795	47.9743	48.069	48.1637	48.2247	48.2857	48.3467	48.4077	48.4619	48.5152	48.5685	48.6217	48.6719	48.7216	48.7713	48.8209	48.8653	48.9096	48.9538	48.9986	49.041	49.0808	49.1217	49.1626	49.2035	49.2415	49.2769	49.3124	49.348	49.384	49.4199	49.4537
942	45.8089	45.9586	46.1053	46.2476	46.3847	46.5186	46.6502	46.7771	46.8997	47.0197	47.1336	47.2475	47.3598	47.465	47.5712	47.6774	47.7836	47.8784	47.9731	48.0679	48.1626	48.2236	48.2846	48.3456	48.4066	48.4608	48.514	48.5673	48.6206	48.6708	48.7204	48.7701	48.8198	48.8641	48.9084	48.9527	48.9975	49.0398	49.0796	49.1205	49.1614	49.2023	49.2404	49.2758	49.3113	49.3469	49.3829	49.4188	49.4526
943	45.8079	45.9575	46.1043	46.2465	46.3836	46.5175	46.6491	46.776	46.8986	47.0186	47.1325	47.2464	47.3587	47.4638	47.57	47.6762	47.7825	47.8772	47.972	48.0667	48.1614	48.2224	48.2834	48.3444	48.4054	48.4596	48.5129	48.5661	48.6194	48.6696	48.7193	48.7689	48.8186	48.863	48.9072	48.9515	48.9963	49.0387	49.0785	49.1194	49.1603	49.2012	49.2392	49.2747	49.3102	49.3458	49.3817	49.4177	49.4515
944	45.8068	45.9565	46.1032	46.2454	46.3825	46.5164	46.648	46.7749	46.8975	47.0175	47.1314	47.2453	47.3575	47.4627	47.5689	47.6751	47.7813	47.8761	47.9708	48.0655	48.1603	48.2213	48.2822	48.3432	48.4042	48.4584	48.5117	48.565	48.6182	48.6684	48.7181	48.7678	48.8174	48.8618	48.9061	48.9504	48.9952	49.0376	49.0773	49.1182	49.1592	49.2001	49.2381	49.2736	49.309	49.3447	49.3806	49.4166	49.4504
945	45.8058	45.9554	46.1021	46.2443	46.3814	46.5154	46.6469	46.7738	46.8964	47.0164	47.1303	47.2441	47.3564	47.4615	47.5677	47.674	47.7802	47.8749	47.9697	48.0644	48.1591	48.2201	48.2811	48.3421	48.4031	48.4573	48.5105	48.5638	48.6171	48.6673	48.7169	48.7666	48.8163	48.8607	48.9049	48.9492	48.994	49.0364	49.0762	49.1171	49.158	49.1989	49.237	49.2724	49.3079	49.3436	49.3795	49.4155	49.4493
946	45.8047	45.9544	46.1011	46.2433	46.3803	46.5143	46.6458	46.7727	46.8953	47.0153	47.1291	47.243	47.3553	47.4604	47.5666	47.6728	47.779	47.8738	47.9685	48.0632	48.1579	48.2189	48.2799	48.3409	48.4019	48.4561	48.5094	48.5626	48.6159	48.6661	48.7158	48.7654	48.8151	48.8595	48.9038	48.9481	48.9929	49.0353	49.075	49.116	49.1569	49.1978	49.2358	49.2713	49.3068	49.3425	49.3784	49.4144	49.4482
947	45.8037	45.9533	46.1	46.2422	46.3792	46.5132	46.6447	46.7716	46.8942	47.0142	47.128	47.2419	47.3541	47.4593	47.5655	47.6717	47.7779	47.8726	47.9673	48.0621	48.1568	48.2178	48.2787	48.3397	48.4007	48.4549	48.5082	48.5615	48.6147	48.6649	48.7146	48.7643	48.814	48.8583	48.9026	48.9469	48.9917	49.0341	49.0739	49.1148	49.1558	49.1967	49.2347	49.2702	49.3057	49.3413	49.3773	49.4133	49.4471
948	45.8026	45.9522	46.0989	46.2411	46.3782	46.5121	46.6436	46.7705	46.8931	47.013	47.1269	47.2408	47.353	47.4581	47.5643	47.6705	47.7767	47.8715	47.9662	48.0609	48.1556	48.2166	48.2776	48.3386	48.3996	48.4538	48.507	48.5603	48.6136	48.6638	48.7134	48.7631	48.8128	48.8572	48.9015	48.9458	48.9906	49.033	49.0728	49.1137	49.1546	49.1955	49.2336	49.2691	49.3045	49.3402	49.3762	49.4122	49.446
949	45.8016	45.9512	46.0979	46.24	46.3771	46.511	46.6425	46.7694	46.892	47.0119	47.1258	47.2396	47.3519	47.457	47.5632	47.6694	47.7756	47.8703	47.965	48.0597	48.1545	48.2154	48.2764	48.3374	48.3984	48.4526	48.5059	48.5591	48.6124	48.6626	48.7123	48.762	48.8116	48.856	48.9003	48.9446	48.9894	49.0318	49.0716	49.1125	49.1535	49.1944	49.2324	49.2679	49.3034	49.3391	49.3751	49.4111	49.4449
950	45.8006	45.9501	46.0968	46.239	46.376	46.5099	46.6414	46.7683	46.8908	47.0108	47.1246	47.2385	47.3507	47.4559	47.562	47.6682	47.7744	47.8692	47.9639	48.0586	48.1533	48.2143	48.2753	48.3362	48.3972	48.4514	48.5047	48.558	48.6112	48.6614	48.7111	48.7608	48.8105	48.8549	48.8992	48.9435	48.9883	49.0307	49.0705	49.1114	49.1523	49.1933	49.2313	49.2668	49.3023	49.338	49.374	49.4099	49.4438
951	45.7996	45.9492	46.0958	46.238	46.375	46.5089	46.6404	46.7673	46.8898	47.0098	47.1236	47.2375	47.3497	47.4548	47.561	47.6672	47.7734	47.8681	47.9628	48.0575	48.1522	48.2132	48.2742	48.3352	48.3962	48.4504	48.5036	48.5569	48.6102	48.6604	48.7101	48.7597	48.8094	48.8538	48.8981	48.9424	48.9872	49.0296	49.0694	49.1104	49.1513	49.1922	49.2303	49.2658	49.3013	49.337	49.3729	49.4089	49.4427
952	45.7987	45.9483	46.0949	46.2371	46.3741	46.508	46.6395	46.7664	46.8889	47.0088	47.1227	47.2365	47.3487	47.4539	47.56	47.6662	47.7724	47.8671	47.9618	48.0565	48.1512	48.2122	48.2732	48.3342	48.3952	48.4494	48.5027	48.5559	48.6092	48.6594	48.7091	48.7588	48.8084	48.8528	48.8971	48.9414	48.9862	49.0286	49.0684	49.1094	49.1503	49.1913	49.2293	49.2648	49.3003	49.336	49.372	49.408	49.4418
953	45.7978	45.9474	46.094	46.2362	46.3732	46.5071	46.6386	46.7654	46.888	47.0079	47.1217	47.2356	47.3478	47.4529	47.5591	47.6652	47.7714	47.8662	47.9609	48.0556	48.1503	48.2112	48.2722	48.3332	48.3942	48.4484	48.5017	48.5549	48.6082	48.6584	48.7081	48.7578	48.8074	48.8518	48.8961	48.9404	48.9852	49.0277	49.0675	49.1084	49.1493	49.1903	49.2283	49.2638	49.2993	49.335	49.371	49.407	49.4408
954	45.797	45.9465	46.0931	46.2353	46.3723	46.5061	46.6376	46.7645	46.887	47.007	47.1208	47.2346	47.3468	47.4519	47.5581	47.6643	47.7704	47.8652	47.9599	48.0546	48.1493	48.2103	48.2712	48.3322	48.3932	48.4474	48.5007	48.5539	48.6072	48.6574	48.7071	48.7568	48.8064	48.8508	48.8951	48.9394	48.9843	49.0267	49.0665	49.1074	49.1484	49.1893	49.2274	49.2629	49.2984	49.3341	49.3701	49.4061	49.4399
955	45.7961	45.9456	46.0922	46.2344	46.3714	46.5052	46.6367	46.7636	46.8861	47.006	47.1198	47.2337	47.3459	47.451	47.5571	47.6633	47.7695	47.8642	47.9589	48.0536	48.1483	48.2093	48.2703	48.3312	48.3922	48.4464	48.4997	48.5529	48.6062	48.6564	48.7061	48.7558	48.8055	48.8499	48.8942	48.9385	48.9833	49.0257	49.0655	49.1064	49.1474	49.1883	49.2264	49.2619	49.2974	49.3331	49.3691	49.4051	49.4389
956	45.7952	45.9447	46.0913	46.2335	46.3705	46.5043	46.6358	46.7626	46.8852	47.0051	47.1189	47.2327	47.3449	47.45	47.5562	47.6623	47.7685	47.8632	47.9579	48.0526	48.1473	48.2083	48.2693	48.3302	48.3912	48.4454	48.4987	48.552	48.6052	48.6554	48.7051	48.7548	48.8045	48.8489	48.8932	48.9375	48.9823	49.0247	49.0645	49.1055	49.1464	49.1874	49.2254	49.2609	49.2965	49.3322	49.3681	49.4041	49.438
957	45.7943	45.9438	46.0904	46.2326	46.3695	46.5034	46.6349	46.7617	46.8842	47.0041	47.1179	47.2318	47.344	47.4491	47.5552	47.6614	47.7675	47.8623	47.957	48.0516	48.1463	48.2073	48.2683	48.3293	48.3902	48.4444	48.4977	48.551	48.6042	48.6544	48.7041	48.7538	48.8035	48.8479	48.8922	48.9365	48.9813	49.0237	49.0635	49.1045	49.1454	49.1864	49.2245	49.26	49.2955	49.3312	49.3672	49.4032	49.437
958	45.7934	45.9429	46.0895	46.2317	46.3686	46.5025	46.6339	46.7608	46.8833	47.0032	47.117	47.2308	47.343	47.4481	47.5543	47.6604	47.7666	47.8613	47.956	48.0507	48.1453	48.2063	48.2673	48.3283	48.3892	48.4434	48.4967	48.55	48.6032	48.6535	48.7031	48.7528	48.8025	48.8469	48.8912	48.9355	48.9803	49.0227	49.0626	49.1035	49.1445	49.1854	49.2235	49.259	49.2945	49.3302	49.3662	49.4022	49.4361
959	45.7925	45.942	46.0886	46.2307	46.3677	46.5016	46.633	46.7599	46.8823	47.0022	47.1161	47.2299	47.342	47.4471	47.5533	47.6594	47.7656	47.8603	47.955	48.0497	48.1444	48.2053	48.2663	48.3273	48.3882	48.4425	48.4957	48.549	48.6022	48.6525	48.7021	48.7518	48.8015	48.8459	48.8902	48.9345	48.9793	49.0218	49.0616	49.1025	49.1435	49.1844	49.2225	49.258	49.2936	49.3293	49.3653	49.4013	49.4351
960	45.7916	45.9411	46.0877	46.2298	46.3668	46.5006	46.6321	46.7589	46.8814	47.0013	47.1151	47.2289	47.3411	47.4462	47.5523	47.6585	47.7646	47.8593	47.954	48.0487	48.1434	48.2043	48.2653	48.3263	48.3873	48.4415	48.4947	48.548	48.6013	48.6515	48.7012	48.7508	48.8005	48.8449	48.8892	48.9335	48.9783	49.0208	49.0606	49.1016	49.1425	49.1835	49.2215	49.2571	49.2926	49.3283	49.3643	49.4003	49.4342
961	45.7908	45.9403	46.0868	46.2289	46.3659	46.4997	46.6312	46.758	46.8805	47.0004	47.1142	47.228	47.3401	47.4452	47.5514	47.6575	47.7636	47.8584	47.953	48.0477	48.1424	48.2034	48.2643	48.3253	48.3863	48.4405	48.4937	48.547	48.6003	48.6505	48.7002	48.7498	48.7995	48.8439	48.8882	48.9325	48.9774	49.0198	49.0596	49.1006	49.1415	49.1825	49.2206	49.2561	49.2916	49.3273	49.3634	49.3994	49.4332
962	45.7899	45.9394	46.0859	46.228	46.365	46.4988	46.6302	46.7571	46.8795	46.9994	47.1132	47.227	47.3392	47.4443	47.5504	47.6565	47.7627	47.8574	47.9521	48.0467	48.1414	48.2024	48.2633	48.3243	48.3853	48.4395	48.4927	48.546	48.5993	48.6495	48.6992	48.7489	48.7985	48.8429	48.8872	48.9316	48.9764	49.0188	49.0586	49.0996	49.1406	49.1815	49.2196	49.2551	49.2907	49.3264	49.3624	49.3984	49.4323
963	45.789	45.9385	46.085	46.2271	46.3641	46.4979	46.6293	46.7561	46.8786	46.9985	47.1123	47.226	47.3382	47.4433	47.5494	47.6556	47.7617	47.8564	47.9511	48.0458	48.1404	48.2014	48.2624	48.3233	48.3843	48.4385	48.4918	48.545	48.5983	48.6485	48.6982	48.7479	48.7975	48.842	48.8863	48.9306	48.9754	49.0178	49.0577	49.0986	49.1396	49.1806	49.2186	49.2542	49.2897	49.3254	49.3614	49.3975	49.4313
964	45.7881	45.9376	46.0841	46.2262	46.3632	46.497	46.6284	46.7552	46.8777	46.9975	47.1113	47.2251	47.3373	47.4423	47.5485	47.6546	47.7607	47.8554	47.9501	48.0448	48.1394	48.2004	48.2614	48.3223	48.3833	48.4375	48.4908	48.544	48.5973	48.6475	48.6972	48.7469	48.7966	48.841	48.8853	48.9296	48.9744	49.0168	49.0567	49.0976	49.1386	49.1796	49.2177	49.2532	49.2887	49.3245	49.3605	49.3965	49.4304
965	45.7872	45.9367	46.0832	46.2253	46.3622	46.496	46.6275	46.7543	46.8767	46.9966	47.1104	47.2241	47.3363	47.4414	47.5475	47.6536	47.7597	47.8545	47.9491	48.0438	48.1385	48.1994	48.2604	48.3213	48.3823	48.4365	48.4898	48.543	48.5963	48.6465	48.6962	48.7459	48.7956	48.84	48.8843	48.9286	48.9734	49.0159	49.0557	49.0967	49.1376	49.1786	49.2167	49.2522	49.2878	49.3235	49.3595	49.3955	49.4294
966	45.7863	45.9358	46.0824	46.2244	46.3613	46.4951	46.6265	46.7533	46.8758	46.9957	47.1094	47.2232	47.3354	47.4404	47.5465	47.6527	47.7588	47.8535	47.9481	48.0428	48.1375	48.1984	48.2594	48.3204	48.3813	48.4355	48.4888	48.542	48.5953	48.6455	48.6952	48.7449	48.7946	48.839	48.8833	48.9276	48.9724	49.0149	49.0547	49.0957	49.1367	49.1776	49.2157	49.2513	49.2868	49.3225	49.3586	49.3946	49.4284
967	45.7855	45.9349	46.0815	46.2235	46.3604	46.4942	46.6256	46.7524	46.8748	46.9947	47.1085	47.2222	47.3344	47.4395	47.5456	47.6517	47.7578	47.8525	47.9472	48.0418	48.1365	48.1974	48.2584	48.3194	48.3803	48.4345	48.4878	48.5411	48.5943	48.6445	48.6942	48.7439	48.7936	48.838	48.8823	48.9266	48.9715	49.0139	49.0537	49.0947	49.1357	49.1767	49.2147	49.2503	49.2858	49.3216	49.3576	49.3936	49.4275
968	45.7846	45.934	46.0806	46.2226	46.3595	46.4933	46.6247	46.7515	46.8739	46.9938	47.1075	47.2213	47.3334	47.4385	47.5446	47.6507	47.7568	47.8515	47.9462	48.0408	48.1355	48.1965	48.2574	48.3184	48.3793	48.4335	48.4868	48.5401	48.5933	48.6435	48.6932	48.7429	48.7926	48.837	48.8813	48.9256	48.9705	49.0129	49.0528	49.0937	49.1347	49.1757	49.2138	49.2493	49.2849	49.3206	49.3566	49.3927	49.4265
969	45.7837	45.9331	46.0797	46.2217	46.3586	46.4924	46.6238	46.7505	46.873	46.9928	47.1066	47.2203	47.3325	47.4375	47.5436	47.6498	47.7559	47.8506	47.9452	48.0399	48.1345	48.1955	48.2564	48.3174	48.3784	48.4326	48.4858	48.5391	48.5923	48.6426	48.6922	48.7419	48.7916	48.836	48.8803	48.9247	48.9695	49.0119	49.0518	49.0928	49.1337	49.1747	49.2128	49.2483	49.2839	49.3196	49.3557	49.3917	49.4256
970	45.7828	45.9322	46.0788	46.2208	46.3577	46.4914	46.6228	46.7496	46.872	46.9919	47.1056	47.2194	47.3315	47.4366	47.5427	47.6488	47.7549	47.8496	47.9442	48.0389	48.1335	48.1945	48.2554	48.3164	48.3774	48.4316	48.4848	48.5381	48.5913	48.6416	48.6912	48.7409	48.7906	48.835	48.8794	48.9237	48.9685	49.011	49.0508	49.0918	49.1328	49.1737	49.2118	49.2474	49.2829	49.3187	49.3547	49.3908	49.4246
971	45.7819	45.9313	46.0779	46.2199	46.3568	46.4905	46.6219	46.7487	46.8711	46.9909	47.1047	47.2184	47.3306	47.4356	47.5417	47.6478	47.7539	47.8486	47.9433	48.0379	48.1325	48.1935	48.2545	48.3154	48.3764	48.4306	48.4838	48.5371	48.5903	48.6406	48.6903	48.7399	48.7896	48.834	48.8784	48.9227	48.9675	49.01	49.0498	49.0908	49.1318	49.1728	49.2109	49.2464	49.282	49.3177	49.3538	49.3898	49.4237
972	45.781	45.9305	46.077	46.219	46.3558	46.4896	46.621	46.7477	46.8702	46.99	47.1037	47.2175	47.3296	47.4347	47.5408	47.6468	47.7529	47.8476	47.9423	48.0369	48.1316	48.1925	48.2535	48.3144	48.3754	48.4296	48.4828	48.5361	48.5894	48.6396	48.6893	48.739	48.7886	48.8331	48.8774	48.9217	48.9665	49.009	49.0488	49.0898	49.1308	49.1718	49.2099	49.2454	49.281	49.3167	49.3528	49.3888	49.4227
973	45.7802	45.9296	46.0761	46.2181	46.3549	46.4887	46.6201	46.7468	46.8692	46.9891	47.1028	47.2165	47.3287	47.4337	47.5398	47.6459	47.752	47.8467	47.9413	48.0359	48.1306	48.1915	48.2525	48.3134	48.3744	48.4286	48.4818	48.5351	48.5884	48.6386	48.6883	48.738	48.7877	48.8321	48.8764	48.9207	48.9656	49.008	49.0479	49.0888	49.1298	49.1708	49.2089	49.2445	49.28	49.3158	49.3518	49.3879	49.4218
974	45.7793	45.9287	46.0752	46.2172	46.354	46.4878	46.6191	46.7459	46.8683	46.9881	47.1018	47.2156	47.3277	47.4327	47.5388	47.6449	47.751	47.8457	47.9403	48.035	48.1296	48.1905	48.2515	48.3125	48.3734	48.4276	48.4809	48.5341	48.5874	48.6376	48.6873	48.737	48.7867	48.8311	48.8754	48.9197	48.9646	49.007	49.0469	49.0879	49.1288	49.1698	49.2079	49.2435	49.2791	49.3148	49.3509	49.3869	49.4208
975	45.7784	45.9278	46.0743	46.2163	46.3531	46.4868	46.6182	46.745	46.8674	46.9872	47.1009	47.2146	47.3267	47.4318	47.5379	47.6439	47.75	47.8447	47.9393	48.034	48.1286	48.1896	48.2505	48.3115	48.3724	48.4266	48.4799	48.5331	48.5864	48.6366	48.6863	48.736	48.7857	48.8301	48.8744	48.9187	48.9636	49.006	49.0459	49.0869	49.1279	49.1689	49.207	49.2425	49.2781	49.3139	49.3499	49.386	49.4199
976	45.7775	45.9269	46.0734	46.2153	46.3522	46.4859	46.6173	46.744	46.8664	46.9862	47.1	47.2137	47.3258	47.4308	47.5369	47.643	47.7491	47.8437	47.9384	48.033	48.1276	48.1886	48.2495	48.3105	48.3714	48.4256	48.4789	48.5321	48.5854	48.6356	48.6853	48.735	48.7847	48.8291	48.8734	48.9178	48.9626	49.0051	49.0449	49.0859	49.1269	49.1679	49.206	49.2416	49.2771	49.3129	49.349	49.385	49.4189
977	45.7766	45.926	46.0725	46.2144	46.3513	46.485	46.6164	46.7431	46.8655	46.9853	47.099	47.2127	47.3248	47.4299	47.5359	47.642	47.7481	47.8428	47.9374	48.032	48.1266	48.1876	48.2485	48.3095	48.3704	48.4246	48.4779	48.5311	48.5844	48.6346	48.6843	48.734	48.7837	48.8281	48.8724	48.9168	48.9616	49.0041	49.0439	49.0849	49.1259	49.1669	49.205	49.2406	49.2762	49.3119	49.348	49.3841	49.418
978	45.7757	45.9251	46.0716	46.2135	46.3504	46.4841	46.6154	46.7422	46.8645	46.9843	47.0981	47.2118	47.3239	47.4289	47.535	47.641	47.7471	47.8418	47.9364	48.031	48.1257	48.1866	48.2475	48.3085	48.3694	48.4236	48.4769	48.5302	48.5834	48.6336	48.6833	48.733	48.7827	48.8271	48.8715	48.9158	48.9606	49.0031	49.043	49.0839	49.1249	49.1659	49.2041	49.2396	49.2752	49.311	49.347	49.3831	49.417
979	45.7749	45.9242	46.0707	46.2126	46.3495	46.4832	46.6145	46.7412	46.8636	46.9834	47.0971	47.2108	47.3229	47.4279	47.534	47.6401	47.7461	47.8408	47.9354	48.03	48.1247	48.1856	48.2466	48.3075	48.3685	48.4227	48.4759	48.5292	48.5824	48.6326	48.6823	48.732	48.7817	48.8261	48.8705	48.9148	48.9596	49.0021	49.042	49.083	49.124	49.165	49.2031	49.2387	49.2742	49.31	49.3461	49.3821	49.4161
980	45.774	45.9233	46.0698	46.2117	46.3485	46.4822	46.6136	46.7403	46.8627	46.9825	47.0962	47.2099	47.322	47.427	47.533	47.6391	47.7452	47.8398	47.9345	48.0291	48.1237	48.1846	48.2456	48.3065	48.3675	48.4217	48.4749	48.5282	48.5814	48.6317	48.6813	48.731	48.7807	48.8252	48.8695	48.9138	48.9587	49.0011	49.041	49.082	49.123	49.164	49.2021	49.2377	49.2733	49.309	49.3451	49.3812	49.4151
981	45.7731	45.9224	46.0689	46.2108	46.3476	46.4813	46.6127	46.7394	46.8617	46.9815	47.0952	47.2089	47.321	47.426	47.5321	47.6381	47.7442	47.8389	47.9335	48.0281	48.1227	48.1836	48.2446	48.3055	48.3665	48.4207	48.4739	48.5272	48.5804	48.6307	48.6804	48.73	48.7797	48.8242	48.8685	48.9128	48.9577	49.0001	49.04	49.081	49.122	49.163	49.2011	49.2367	49.2723	49.3081	49.3442	49.3802	49.4142
982	45.7722	45.9215	46.068	46.2099	46.3467	46.4804	46.6117	46.7384	46.8608	46.9806	47.0943	47.208	47.32	47.4251	47.5311	47.6372	47.7432	47.8379	47.9325	48.0271	48.1217	48.1827	48.2436	48.3045	48.3655	48.4197	48.4729	48.5262	48.5794	48.6297	48.6794	48.7291	48.7787	48.8232	48.8675	48.9118	48.9567	48.9992	49.039	49.08	49.121	49.162	49.2002	49.2358	49.2713	49.3071	49.3432	49.3793	49.4132
983	45.7713	45.9206	46.0671	46.209	46.3458	46.4795	46.6108	46.7375	46.8599	46.9796	47.0933	47.207	47.3191	47.4241	47.5301	47.6362	47.7422	47.8369	47.9315	48.0261	48.1207	48.1817	48.2426	48.3036	48.3645	48.4187	48.4719	48.5252	48.5785	48.6287	48.6784	48.7281	48.7778	48.8222	48.8665	48.9109	48.9557	48.9982	49.0381	49.0791	49.1201	49.1611	49.1992	49.2348	49.2704	49.3062	49.3422	49.3783	49.4122
984	45.7704	45.9198	46.0662	46.2081	46.3449	46.4786	46.6099	46.7366	46.8589	46.9787	47.0924	47.2061	47.3181	47.4231	47.5292	47.6352	47.7413	47.8359	47.9305	48.0251	48.1197	48.1807	48.2416	48.3026	48.3635	48.4177	48.471	48.5242	48.5775	48.6277	48.6774	48.7271	48.7768	48.8212	48.8655	48.9099	48.9547	48.9972	49.0371	49.0781	49.1191	49.1601	49.1982	49.2338	49.2694	49.3052	49.3413	49.3774	49.4113
985	45.7696	45.9189	46.0653	46.2072	46.344	46.4777	46.609	46.7356	46.858	46.9777	47.0914	47.2051	47.3172	47.4222	47.5282	47.6343	47.7403	47.835	47.9296	48.0242	48.1188	48.1797	48.2406	48.3016	48.3625	48.4167	48.47	48.5232	48.5765	48.6267	48.6764	48.7261	48.7758	48.8202	48.8646	48.9089	48.9537	48.9962	49.0361	49.0771	49.1181	49.1591	49.1973	49.2329	49.2684	49.3042	49.3403	49.3764	49.4103
986	45.7687	45.918	46.0644	46.2063	46.3431	46.4767	46.608	46.7347	46.857	46.9768	47.0905	47.2042	47.3162	47.4212	47.5273	47.6333	47.7393	47.834	47.9286	48.0232	48.1178	48.1787	48.2397	48.3006	48.3615	48.4157	48.469	48.5222	48.5755	48.6257	48.6754	48.7251	48.7748	48.8192	48.8636	48.9079	48.9528	48.9952	49.0351	49.0761	49.1171	49.1581	49.1963	49.2319	49.2675	49.3033	49.3394	49.3755	49.4094
987	45.7678	45.9171	46.0635	46.2054	46.3422	46.4758	46.6071	46.7338	46.8561	46.9759	47.0895	47.2032	47.3153	47.4203	47.5263	47.6323	47.7384	47.833	47.9276	48.0222	48.1168	48.1777	48.2387	48.2996	48.3605	48.4147	48.468	48.5212	48.5745	48.6247	48.6744	48.7241	48.7738	48.8182	48.8626	48.9069	48.9518	48.9942	49.0341	49.0751	49.1162	49.1572	49.1953	49.2309	49.2665	49.3023	49.3384	49.3745	49.4084
988	45.7669	45.9162	46.0626	46.2045	46.3412	46.4749	46.6062	46.7328	46.8552	46.9749	47.0886	47.2023	47.3143	47.4193	47.5253	47.6314	47.7374	47.832	47.9266	48.0212	48.1158	48.1767	48.2377	48.2986	48.3595	48.4137	48.467	48.5202	48.5735	48.6237	48.6734	48.7231	48.7728	48.8172	48.8616	48.9059	48.9508	48.9933	49.0332	49.0742	49.1152	49.1562	49.1943	49.2299	49.2656	49.3013	49.3374	49.3735	49.4075
989	45.766	45.9153	46.0617	46.2036	46.3403	46.474	46.6052	46.7319	46.8542	46.974	47.0876	47.2013	47.3134	47.4183	47.5244	47.6304	47.7364	47.8311	47.9256	48.0202	48.1148	48.1758	48.2367	48.2976	48.3586	48.4127	48.466	48.5193	48.5725	48.6227	48.6724	48.7221	48.7718	48.8163	48.8606	48.9049	48.9498	48.9923	49.0322	49.0732	49.1142	49.1552	49.1934	49.229	49.2646	49.3004	49.3365	49.3726	49.4065
990	45.7651	45.9144	46.0608	46.2027	46.3394	46.4731	46.6043	46.731	46.8533	46.973	47.0867	47.2003	47.3124	47.4174	47.5234	47.6294	47.7354	47.8301	47.9247	48.0193	48.1138	48.1748	48.2357	48.2966	48.3576	48.4118	48.465	48.5183	48.5715	48.6217	48.6714	48.7211	48.7708	48.8153	48.8596	48.904	48.9488	48.9913	49.0312	49.0722	49.1132	49.1543	49.1924	49.228	49.2636	49.2994	49.3355	49.3716	49.4056
991	45.7643	45.9135	46.0599	46.2018	46.3385	46.4721	46.6034	46.73	46.8524	46.9721	47.0857	47.1994	47.3114	47.4164	47.5224	47.6284	47.7345	47.8291	47.9237	48.0183	48.1129	48.1738	48.2347	48.2956	48.3566	48.4108	48.464	48.5173	48.5705	48.6208	48.6704	48.7201	48.7698	48.8143	48.8586	48.903	48.9478	48.9903	49.0302	49.0712	49.1123	49.1533	49.1914	49.227	49.2627	49.2985	49.3346	49.3707	49.4046
992	45.7634	45.9126	46.059	46.2008	46.3376	46.4712	46.6025	46.7291	46.8514	46.9712	47.0848	47.1984	47.3105	47.4154	47.5215	47.6275	47.7335	47.8281	47.9227	48.0173	48.1119	48.1728	48.2337	48.2947	48.3556	48.4098	48.463	48.5163	48.5695	48.6198	48.6695	48.7192	48.7689	48.8133	48.8576	48.902	48.9468	48.9893	49.0292	49.0702	49.1113	49.1523	49.1905	49.2261	49.2617	49.2975	49.3336	49.3697	49.4037
993	45.7625	45.9117	46.0581	46.1999	46.3367	46.4703	46.6015	46.7282	46.8505	46.9702	47.0839	47.1975	47.3095	47.4145	47.5205	47.6265	47.7325	47.8272	47.9217	48.0163	48.1109	48.1718	48.2327	48.2937	48.3546	48.4088	48.462	48.5153	48.5685	48.6188	48.6685	48.7182	48.7679	48.8123	48.8567	48.901	48.9459	48.9884	49.0282	49.0693	49.1103	49.1513	49.1895	49.2251	49.2607	49.2965	49.3326	49.3688	49.4027
994	45.7616	45.9108	46.0572	46.199	46.3358	46.4694	46.6006	46.7273	46.8495	46.9693	47.0829	47.1965	47.3086	47.4135	47.5195	47.6255	47.7315	47.8262	47.9208	48.0153	48.1099	48.1708	48.2318	48.2927	48.3536	48.4078	48.461	48.5143	48.5676	48.6178	48.6675	48.7172	48.7669	48.8113	48.8557	48.9	48.9449	48.9874	49.0273	49.0683	49.1093	49.1504	49.1885	49.2241	49.2598	49.2956	49.3317	49.3678	49.4018
995	45.7607	45.91	46.0563	46.1981	46.3349	46.4685	46.5997	46.7263	46.8486	46.9683	47.082	47.1956	47.3076	47.4126	47.5186	47.6246	47.7306	47.8252	47.9198	48.0143	48.1089	48.1698	48.2308	48.2917	48.3526	48.4068	48.4601	48.5133	48.5666	48.6168	48.6665	48.7162	48.7659	48.8103	48.8547	48.899	48.9439	48.9864	49.0263	49.0673	49.1083	49.1494	49.1875	49.2232	49.2588	49.2946	49.3307	49.3668	49.4008
996	45.7598	45.9091	46.0554	46.1972	46.3339	46.4675	46.5988	46.7254	46.8477	46.9674	47.081	47.1946	47.3067	47.4116	47.5176	47.6236	47.7296	47.8242	47.9188	48.0134	48.1079	48.1689	48.2298	48.2907	48.3516	48.4058	48.4591	48.5123	48.5656	48.6158	48.6655	48.7152	48.7649	48.8093	48.8537	48.898	48.9429	48.9854	49.0253	49.0663	49.1074	49.1484	49.1866	49.2222	49.2578	49.2936	49.3298	49.3659	49.3999
997	45.759	45.9082	46.0545	46.1963	46.333	46.4666	46.5978	46.7245	46.8467	46.9664	47.0801	47.1937	47.3057	47.4106	47.5166	47.6226	47.7286	47.8233	47.9178	48.0124	48.107	48.1679	48.2288	48.2897	48.3506	48.4048	48.4581	48.5113	48.5646	48.6148	48.6645	48.7142	48.7639	48.8084	48.8527	48.8971	48.9419	48.9844	49.0243	49.0654	49.1064	49.1474	49.1856	49.2212	49.2569	49.2927	49.3288	49.3649	49.3989
998	45.7581	45.9073	46.0536	46.1954	46.3321	46.4657	46.5969	46.7235	46.8458	46.9655	47.0791	47.1927	47.3047	47.4097	47.5157	47.6217	47.7277	47.8223	47.9168	48.0114	48.106	48.1669	48.2278	48.2887	48.3497	48.4038	48.4571	48.5103	48.5636	48.6138	48.6635	48.7132	48.7629	48.8074	48.8517	48.8961	48.9409	48.9834	49.0233	49.0644	49.1054	49.1465	49.1846	49.2203	49.2559	49.2917	49.3278	49.364	49.398
999	45.7572	45.9064	46.0527	46.1945	46.3312	46.4648	46.596	46.7226	46.8449	46.9646	47.0782	47.1918	47.3038	47.4087	47.5147	47.6207	47.7267	47.8213	47.9159	48.0104	48.105	48.1659	48.2268	48.2877	48.3487	48.4028	48.4561	48.5093	48.5626	48.6128	48.6625	48.7122	48.7619	48.8064	48.8507	48.8951	48.94	48.9825	49.0224	49.0634	49.1044	49.1455	49.1837	49.2193	49.2549	49.2908	49.3269	49.363	49.397
1000	45.7563	45.9055	46.0518	46.1936	46.3303	46.4639	46.5951	46.7217	46.8439	46.9636	47.0772	47.1908	47.3028	47.4078	47.5137	47.6197	47.7257	47.8203	47.9149	48.0094	48.104	48.1649	48.2258	48.2868	48.3477	48.4019	48.4551	48.5084	48.5616	48.6118	48.6615	48.7112	48.7609	48.8054	48.8497	48.8941	48.939	48.9815	49.0214	49.0624	49.1035	49.1445	49.1827	49.2183	49.254	49.2898	49.3259	49.3621	49.396
1001	45.7554	45.9046	46.0509	46.1927	46.3294	46.4629	46.5941	46.7207	46.843	46.9627	47.0763	47.1899	47.3019	47.4068	47.5128	47.6188	47.7247	47.8194	47.9139	48.0085	48.103	48.1639	48.2248	48.2858	48.3467	48.4009	48.4541	48.5074	48.5606	48.6108	48.6605	48.7102	48.7599	48.8044	48.8488	48.8931	48.938	48.9805	49.0204	49.0614	49.1025	49.1435	49.1817	49.2174	49.253	49.2888	49.325	49.3611	49.3951
1002	45.7545	45.9037	46.05	46.1918	46.3285	46.462	46.5932	46.7198	46.8421	46.9617	47.0753	47.1889	47.3009	47.4058	47.5118	47.6178	47.7238	47.8184	47.9129	48.0075	48.102	48.1629	48.2239	48.2848	48.3457	48.3999	48.4531	48.5064	48.5596	48.6099	48.6596	48.7093	48.759	48.8034	48.8478	48.8921	48.937	48.9795	49.0194	49.0605	49.1015	49.1426	49.1807	49.2164	49.252	49.2879	49.324	49.3602	49.3941
1003	45.7537	45.9028	46.0491	46.1909	46.3276	46.4611	46.5923	46.7189	46.8411	46.9608	47.0744	47.188	47.3	47.4049	47.5109	47.6168	47.7228	47.8174	47.9119	48.0065	48.101	48.162	48.2229	48.2838	48.3447	48.3989	48.4521	48.5054	48.5586	48.6089	48.6586	48.7083	48.758	48.8024	48.8468	48.8911	48.936	48.9785	49.0184	49.0595	49.1005	49.1416	49.1798	49.2154	49.2511	49.2869	49.3231	49.3592	49.3932
1004	45.7528	45.9019	46.0482	46.19	46.3266	46.4602	46.5914	46.7179	46.8402	46.9598	47.0734	47.187	47.299	47.4039	47.5099	47.6159	47.7218	47.8164	47.911	48.0055	48.1001	48.161	48.2219	48.2828	48.3437	48.3979	48.4511	48.5044	48.5576	48.6079	48.6576	48.7073	48.757	48.8014	48.8458	48.8902	48.935	48.9775	49.0175	49.0585	49.0996	49.1406	49.1788	49.2144	49.2501	49.2859	49.3221	49.3582	49.3922
1005	45.7519	45.901	46.0473	46.1891	46.3257	46.4593	46.5904	46.717	46.8392	46.9589	47.0725	47.1861	47.298	47.403	47.5089	47.6149	47.7209	47.8154	47.91	48.0045	48.0991	48.16	48.2209	48.2818	48.3427	48.3969	48.4502	48.5034	48.5566	48.6069	48.6566	48.7063	48.756	48.8004	48.8448	48.8892	48.9341	48.9766	49.0165	49.0575	49.0986	49.1396	49.1778	49.2135	49.2491	49.285	49.3211	49.3573	49.3913
1006	45.751	45.9002	46.0464	46.1882	46.3248	46.4583	46.5895	46.7161	46.8383	46.958	47.0715	47.1851	47.2971	47.402	47.508	47.6139	47.7199	47.8145	47.909	48.0036	48.0981	48.159	48.2199	48.2808	48.3417	48.3959	48.4492	48.5024	48.5557	48.6059	48.6556	48.7053	48.755	48.7995	48.8438	48.8882	48.9331	48.9756	49.0155	49.0566	49.0976	49.1387	49.1769	49.2125	49.2482	49.284	49.3202	49.3563	49.3903
1007	45.7501	45.8993	46.0455	46.1873	46.3239	46.4574	46.5886	46.7151	46.8374	46.957	47.0706	47.1842	47.2961	47.401	47.507	47.613	47.7189	47.8135	47.908	48.0026	48.0971	48.158	48.2189	48.2798	48.3407	48.3949	48.4482	48.5014	48.5547	48.6049	48.6546	48.7043	48.754	48.7985	48.8428	48.8872	48.9321	48.9746	49.0145	49.0556	49.0966	49.1377	49.1759	49.2115	49.2472	49.2831	49.3192	49.3554	49.3894
1008	45.7492	45.8984	46.0446	46.1864	46.323	46.4565	46.5877	46.7142	46.8364	46.9561	47.0696	47.1832	47.2952	47.4001	47.506	47.612	47.7179	47.8125	47.9071	48.0016	48.0961	48.157	48.2179	48.2788	48.3398	48.3939	48.4472	48.5004	48.5537	48.6039	48.6536	48.7033	48.753	48.7975	48.8419	48.8862	48.9311	48.9736	49.0135	49.0546	49.0957	49.1367	49.1749	49.2106	49.2462	49.2821	49.3183	49.3544	49.3884
1009	45.7484	45.8975	46.0437	46.1854	46.3221	46.4556	46.5867	46.7133	46.8355	46.9551	47.0687	47.1823	47.2942	47.3991	47.5051	47.611	47.717	47.8115	47.9061	48.0006	48.0951	48.156	48.217	48.2779	48.3388	48.3929	48.4462	48.4994	48.5527	48.6029	48.6526	48.7023	48.752	48.7965	48.8409	48.8852	48.9301	48.9726	49.0126	49.0536	49.0947	49.1357	49.1739	49.2096	49.2453	49.2811	49.3173	49.3535	49.3875
1010	45.7475	45.8966	46.0428	46.1845	46.3212	46.4547	46.5858	46.7123	46.8346	46.9542	47.0678	47.1813	47.2933	47.3982	47.5041	47.61	47.716	47.8106	47.9051	47.9996	48.0942	48.1551	48.216	48.2769	48.3378	48.392	48.4452	48.4984	48.5517	48.6019	48.6516	48.7013	48.751	48.7955	48.8399	48.8842	48.9291	48.9716	49.0116	49.0526	49.0937	49.1348	49.173	49.2086	49.2443	49.2802	49.3163	49.3525	49.3865
1011	45.7466	45.8957	46.0419	46.1836	46.3202	46.4538	46.5849	46.7114	46.8336	46.9533	47.0668	47.1804	47.2923	47.3972	47.5031	47.6091	47.715	47.8096	47.9041	47.9986	48.0932	48.1541	48.215	48.2759	48.3368	48.391	48.4442	48.4975	48.5507	48.6009	48.6506	48.7003	48.7501	48.7945	48.8389	48.8833	48.9281	48.9707	49.0106	49.0517	49.0927	49.1338	49.172	49.2077	49.2433	49.2792	49.3154	49.3515	49.3856
1012	45.7457	45.8948	46.041	46.1827	46.3193	46.4528	46.584	46.7105	46.8327	46.9523	47.0659	47.1794	47.2914	47.3962	47.5022	47.6081	47.714	47.8086	47.9031	47.9977	48.0922	48.1531	48.214	48.2749	48.3358	48.39	48.4432	48.4965	48.5497	48.5999	48.6497	48.6994	48.7491	48.7935	48.8379	48.8823	48.9272	48.9697	49.0096	49.0507	49.0918	49.1328	49.171	49.2067	49.2424	49.2782	49.3144	49.3506	49.3846
1013	45.7448	45.8939	46.0401	46.1818	46.3184	46.4519	46.583	46.7096	46.8317	46.9514	47.0649	47.1785	47.2904	47.3953	47.5012	47.6071	47.7131	47.8076	47.9022	47.9967	48.0912	48.1521	48.213	48.2739	48.3348	48.389	48.4422	48.4955	48.5487	48.599	48.6487	48.6984	48.7481	48.7925	48.8369	48.8813	48.9262	48.9687	49.0086	49.0497	49.0908	49.1319	49.1701	49.2057	49.2414	49.2773	49.3135	49.3496	49.3837
[truncated: 2,587 more rows]
[truncated: 428 more columns]

## Sheet: Sheet2
1000000	1000000	1000000	1000000	1000000	1000000	1000000	10	11	12	13	14	15	16	17	18	19	20	21	22	23	24	25	26	27	28	29	30	31	32	33	34	35	36	37	38	39	40	41	42	43	44	45	46	47	48	49	50	51	52
[truncated: 1,801 more rows]
[truncated: 426 more columns]
