# Supplementary material for: Numerical simulation research on thermal insulation performance of composite heat-insulation zone structure in hydrothermal high-temperature mine
Source: Sci Rep. 2024 Jun 18;14:14096. doi: 10.1038/s41598-024-64702-4 (PMC11189482; doi:10.1038/s41598-024-64702-4)
Supplement: Supplementary file 1 — Supplementary Information. [file 41598_2024_64702_MOESM1_ESM.zip › Heat-regulating circle scenario 5-2.txt]

% Model:              方案五-2.mph
% Version:            COMSOL 5.6.0.280
% Date:               Sep 23 2022, 21:23
% Table:              表格: 表格 26 {tbl26} - 点计算: 点计算 1 {pev1}
% 时间 (d)                 温度 (degC), 点: (52.4, 78.1)温度 (degC), 点: (52.5, 78.1)温度 (degC), 点: (52.6, 78.1)温度 (degC), 点: (52.7, 78.1)温度 (degC), 点: (52.8, 78.1)温度 (degC), 点: (52.9, 78.1)温度 (degC), 点: (53, 78.1) 温度 (degC), 点: (53.1, 78.1)温度 (degC), 点: (53.2, 78.1)温度 (degC), 点: (53.3, 78.1)温度 (degC), 点: (53.4, 78.1)温度 (degC), 点: (53.5, 78.1)温度 (degC), 点: (53.6, 78.1)温度 (degC), 点: (53.7, 78.1)温度 (degC), 点: (53.8, 78.1)温度 (degC), 点: (53.9, 78.1)温度 (degC), 点: (54, 78.1) 温度 (degC), 点: (54.1, 78.1)温度 (degC), 点: (54.2, 78.1)温度 (degC), 点: (54.3, 78.1)温度 (degC), 点: (54.4, 78.1)温度 (degC), 点: (54.5, 78.1)温度 (degC), 点: (54.6, 78.1)温度 (degC), 点: (54.7, 78.1)温度 (degC), 点: (54.8, 78.1)温度 (degC), 点: (54.9, 78.1)温度 (degC), 点: (55, 78.1) 温度 (degC), 点: (55.1, 78.1)温度 (degC), 点: (55.2, 78.1)温度 (degC), 点: (55.3, 78.1)温度 (degC), 点: (55.4, 78.1)温度 (degC), 点: (55.5, 78.1)温度 (degC), 点: (55.6, 78.1)温度 (degC), 点: (55.7, 78.1)温度 (degC), 点: (55.8, 78.1)温度 (degC), 点: (55.9, 78.1)温度 (degC), 点: (56, 78.1) 温度 (degC), 点: (56.1, 78.1)温度 (degC), 点: (56.2, 78.1)温度 (degC), 点: (56.3, 78.1)温度 (degC), 点: (56.4, 78.1)温度 (degC), 点: (56.5, 78.1)温度 (degC), 点: (56.6, 78.1)温度 (degC), 点: (56.7, 78.1)温度 (degC), 点: (56.8, 78.1)温度 (degC), 点: (56.9, 78.1)温度 (degC), 点: (57, 78.1) 温度 (degC), 点: (57.1, 78.1)温度 (degC), 点: (57.2, 78.1)温度 (degC), 点: (57.3, 78.1)温度 (degC), 点: (57.4, 78.1)温度 (degC), 点: (57.5, 78.1)温度 (degC), 点: (57.6, 78.1)温度 (degC), 点: (57.7, 78.1)温度 (degC), 点: (57.8, 78.1)温度 (degC), 点: (57.9, 78.1)温度 (degC), 点: (58, 78.1) 温度 (degC), 点: (58.1, 78.1)温度 (degC), 点: (58.2, 78.1)温度 (degC), 点: (58.3, 78.1)温度 (degC), 点: (58.4, 78.1)温度 (degC), 点: (58.5, 78.1)温度 (degC), 点: (58.6, 78.1)温度 (degC), 点: (58.7, 78.1)温度 (degC), 点: (58.8, 78.1)温度 (degC), 点: (58.9, 78.1)温度 (degC), 点: (59, 78.1) 温度 (degC), 点: (59.1, 78.1)温度 (degC), 点: (59.2, 78.1)温度 (degC), 点: (59.3, 78.1)温度 (degC), 点: (59.4, 78.1)温度 (degC), 点: (59.5, 78.1)温度 (degC), 点: (59.6, 78.1)温度 (degC), 点: (59.7, 78.1)温度 (degC), 点: (59.8, 78.1)温度 (degC), 点: (59.9, 78.1)温度 (degC), 点: (60, 78.1) 温度 (degC), 点: (60.1, 78.1)温度 (degC), 点: (60.2, 78.1)温度 (degC), 点: (60.3, 78.1)温度 (degC), 点: (60.4, 78.1)温度 (degC), 点: (60.5, 78.1)温度 (degC), 点: (60.6, 78.1)温度 (degC), 点: (60.7, 78.1)温度 (degC), 点: (60.8, 78.1)温度 (degC), 点: (60.9, 78.1)温度 (degC), 点: (61, 78.1) 温度 (degC), 点: (61.1, 78.1)温度 (degC), 点: (61.2, 78.1)温度 (degC), 点: (61.3, 78.1)温度 (degC), 点: (61.4, 78.1)温度 (degC), 点: (61.5, 78.1)温度 (degC), 点: (61.6, 78.1)温度 (degC), 点: (61.7, 78.1)温度 (degC), 点: (61.8, 78.1)温度 (degC), 点: (61.9, 78.1)温度 (degC), 点: (62, 78.1) 温度 (degC), 点: (62.1, 78.1)温度 (degC), 点: (62.2, 78.1)温度 (degC), 点: (62.3, 78.1)温度 (degC), 点: (62.4, 78.1)温度 (degC), 点: (62.5, 78.1)温度 (degC), 点: (62.6, 78.1)温度 (degC), 点: (62.7, 78.1)温度 (degC), 点: (62.8, 78.1)温度 (degC), 点: (62.9, 78.1)温度 (degC), 点: (63, 78.1) 温度 (degC), 点: (63.1, 78.1)温度 (degC), 点: (63.2, 78.1)温度 (degC), 点: (63.3, 78.1)温度 (degC), 点: (63.4, 78.1)温度 (degC), 点: (63.5, 78.1)温度 (degC), 点: (63.6, 78.1)温度 (degC), 点: (63.7, 78.1)温度 (degC), 点: (63.8, 78.1)温度 (degC), 点: (63.9, 78.1)温度 (degC), 点: (64, 78.1) 温度 (degC), 点: (64.1, 78.1)温度 (degC), 点: (64.2, 78.1)温度 (degC), 点: (64.3, 78.1)温度 (degC), 点: (64.4, 78.1)温度 (degC), 点: (64.5, 78.1)温度 (degC), 点: (64.6, 78.1)温度 (degC), 点: (64.7, 78.1)温度 (degC), 点: (64.8, 78.1)温度 (degC), 点: (64.9, 78.1)温度 (degC), 点: (65, 78.1) 温度 (degC), 点: (65.1, 78.1)温度 (degC), 点: (65.2, 78.1)温度 (degC), 点: (65.3, 78.1)温度 (degC), 点: (65.4, 78.1)温度 (degC), 点: (65.5, 78.1)温度 (degC), 点: (65.6, 78.1)温度 (degC), 点: (65.7, 78.1)温度 (degC), 点: (65.8, 78.1)温度 (degC), 点: (65.9, 78.1)温度 (degC), 点: (66, 78.1) 温度 (degC), 点: (66.1, 78.1)温度 (degC), 点: (66.2, 78.1)温度 (degC), 点: (66.3, 78.1)温度 (degC), 点: (66.4, 78.1)温度 (degC), 点: (66.5, 78.1)温度 (degC), 点: (66.6, 78.1)温度 (degC), 点: (66.7, 78.1)温度 (degC), 点: (66.8, 78.1)温度 (degC), 点: (66.9, 78.1)温度 (degC), 点: (67, 78.1) 温度 (degC), 点: (67.1, 78.1)温度 (degC), 点: (67.2, 78.1)温度 (degC), 点: (67.3, 78.1)温度 (degC), 点: (67.4, 78.1)温度 (degC), 点: (67.5, 78.1)温度 (degC), 点: (67.6, 78.1)温度 (degC), 点: (67.7, 78.1)温度 (degC), 点: (67.8, 78.1)温度 (degC), 点: (67.9, 78.1)温度 (degC), 点: (68, 78.1) 温度 (degC), 点: (68.1, 78.1)温度 (degC), 点: (68.2, 78.1)温度 (degC), 点: (68.3, 78.1)温度 (degC), 点: (68.4, 78.1)温度 (degC), 点: (68.5, 78.1)温度 (degC), 点: (68.6, 78.1)温度 (degC), 点: (68.7, 78.1)温度 (degC), 点: (68.8, 78.1)温度 (degC), 点: (68.9, 78.1)温度 (degC), 点: (69, 78.1) 温度 (degC), 点: (69.1, 78.1)温度 (degC), 点: (69.2, 78.1)温度 (degC), 点: (69.3, 78.1)温度 (degC), 点: (69.4, 78.1)温度 (degC), 点: (69.5, 78.1)温度 (degC), 点: (69.6, 78.1)温度 (degC), 点: (69.7, 78.1)温度 (degC), 点: (69.8, 78.1)温度 (degC), 点: (69.9, 78.1)温度 (degC), 点: (70, 78.1) 温度 (degC), 点: (70.1, 78.1)温度 (degC), 点: (70.2, 78.1)温度 (degC), 点: (70.3, 78.1)温度 (degC), 点: (70.4, 78.1)温度 (degC), 点: (70.5, 78.1)温度 (degC), 点: (70.6, 78.1)温度 (degC), 点: (70.7, 78.1)温度 (degC), 点: (70.8, 78.1)温度 (degC), 点: (70.9, 78.1)温度 (degC), 点: (71, 78.1) 温度 (degC), 点: (71.1, 78.1)温度 (degC), 点: (71.2, 78.1)温度 (degC), 点: (71.3, 78.1)温度 (degC), 点: (71.4, 78.1)温度 (degC), 点: (71.5, 78.1)温度 (degC), 点: (71.6, 78.1)温度 (degC), 点: (71.7, 78.1)温度 (degC), 点: (71.8, 78.1)温度 (degC), 点: (71.9, 78.1)温度 (degC), 点: (72, 78.1) 温度 (degC), 点: (72.1, 78.1)温度 (degC), 点: (72.2, 78.1)温度 (degC), 点: (72.3, 78.1)温度 (degC), 点: (72.4, 78.1)温度 (degC), 点: (72.5, 78.1)温度 (degC), 点: (72.6, 78.1)温度 (degC), 点: (72.7, 78.1)温度 (degC), 点: (72.8, 78.1)温度 (degC), 点: (72.9, 78.1)温度 (degC), 点: (73, 78.1) 温度 (degC), 点: (73.1, 78.1)温度 (degC), 点: (73.2, 78.1)温度 (degC), 点: (73.3, 78.1)温度 (degC), 点: (73.4, 78.1)温度 (degC), 点: (73.5, 78.1)温度 (degC), 点: (73.6, 78.1)温度 (degC), 点: (73.7, 78.1)温度 (degC), 点: (73.8, 78.1)温度 (degC), 点: (73.9, 78.1)温度 (degC), 点: (74, 78.1) 温度 (degC), 点: (74.1, 78.1)温度 (degC), 点: (74.2, 78.1)温度 (degC), 点: (74.3, 78.1)温度 (degC), 点: (74.4, 78.1)温度 (degC), 点: (74.5, 78.1)温度 (degC), 点: (74.6, 78.1)温度 (degC), 点: (74.7, 78.1)温度 (degC), 点: (74.8, 78.1)温度 (degC), 点: (74.9, 78.1)温度 (degC), 点: (75, 78.1) 温度 (degC), 点: (75.1, 78.1)温度 (degC), 点: (75.2, 78.1)温度 (degC), 点: (75.3, 78.1)温度 (degC), 点: (75.4, 78.1)温度 (degC), 点: (75.5, 78.1)温度 (degC), 点: (75.6, 78.1)温度 (degC), 点: (75.7, 78.1)温度 (degC), 点: (75.8, 78.1)温度 (degC), 点: (75.9, 78.1)温度 (degC), 点: (76, 78.1) 温度 (degC), 点: (76.1, 78.1)温度 (degC), 点: (76.2, 78.1)温度 (degC), 点: (76.3, 78.1)温度 (degC), 点: (76.4, 78.1)温度 (degC), 点: (76.5, 78.1)温度 (degC), 点: (76.6, 78.1)温度 (degC), 点: (76.7, 78.1)温度 (degC), 点: (76.8, 78.1)温度 (degC), 点: (76.9, 78.1)温度 (degC), 点: (77, 78.1) 温度 (degC), 点: (77.1, 78.1)温度 (degC), 点: (77.2, 78.1)温度 (degC), 点: (77.3, 78.1)温度 (degC), 点: (77.4, 78.1)温度 (degC), 点: (77.5, 78.1)温度 (degC), 点: (77.6, 78.1)温度 (degC), 点: (77.7, 78.1)温度 (degC), 点: (77.8, 78.1)温度 (degC), 点: (77.9, 78.1)温度 (degC), 点: (78, 78.1) 温度 (degC), 点: (78.1, 78.1)温度 (degC), 点: (78.2, 78.1)温度 (degC), 点: (78.3, 78.1)温度 (degC), 点: (78.4, 78.1)温度 (degC), 点: (78.5, 78.1)温度 (degC), 点: (78.6, 78.1)温度 (degC), 点: (78.7, 78.1)温度 (degC), 点: (78.8, 78.1)温度 (degC), 点: (78.9, 78.1)温度 (degC), 点: (79, 78.1) 温度 (degC), 点: (79.1, 78.1)温度 (degC), 点: (79.2, 78.1)温度 (degC), 点: (79.3, 78.1)温度 (degC), 点: (79.4, 78.1)温度 (degC), 点: (79.5, 78.1)温度 (degC), 点: (79.6, 78.1)温度 (degC), 点: (79.7, 78.1)温度 (degC), 点: (79.8, 78.1)温度 (degC), 点: (79.9, 78.1)温度 (degC), 点: (80, 78.1) 温度 (degC), 点: (80.1, 78.1)温度 (degC), 点: (80.2, 78.1)温度 (degC), 点: (80.3, 78.1)温度 (degC), 点: (80.4, 78.1)温度 (degC), 点: (80.5, 78.1)温度 (degC), 点: (80.6, 78.1)温度 (degC), 点: (80.7, 78.1)温度 (degC), 点: (80.8, 78.1)温度 (degC), 点: (80.9, 78.1)温度 (degC), 点: (81, 78.1) 温度 (degC), 点: (81.1, 78.1)温度 (degC), 点: (81.2, 78.1)温度 (degC), 点: (81.3, 78.1)温度 (degC), 点: (81.4, 78.1)温度 (degC), 点: (81.5, 78.1)温度 (degC), 点: (81.6, 78.1)温度 (degC), 点: (81.7, 78.1)温度 (degC), 点: (81.8, 78.1)温度 (degC), 点: (81.9, 78.1)温度 (degC), 点: (82, 78.1) 温度 (degC), 点: (82.1, 78.1)温度 (degC), 点: (82.2, 78.1)温度 (degC), 点: (82.3, 78.1)温度 (degC), 点: (82.4, 78.1)温度 (degC), 点: (82.5, 78.1)温度 (degC), 点: (82.6, 78.1)温度 (degC), 点: (82.7, 78.1)温度 (degC), 点: (82.8, 78.1)温度 (degC), 点: (82.9, 78.1)温度 (degC), 点: (83, 78.1) 温度 (degC), 点: (83.1, 78.1)温度 (degC), 点: (83.2, 78.1)温度 (degC), 点: (83.3, 78.1)温度 (degC), 点: (83.4, 78.1)温度 (degC), 点: (83.5, 78.1)温度 (degC), 点: (83.6, 78.1)温度 (degC), 点: (83.7, 78.1)温度 (degC), 点: (83.8, 78.1)温度 (degC), 点: (83.9, 78.1)温度 (degC), 点: (84, 78.1) 温度 (degC), 点: (84.1, 78.1)温度 (degC), 点: (84.2, 78.1)温度 (degC), 点: (84.3, 78.1)温度 (degC), 点: (84.4, 78.1)温度 (degC), 点: (84.5, 78.1)温度 (degC), 点: (84.6, 78.1)温度 (degC), 点: (84.7, 78.1)温度 (degC), 点: (84.8, 78.1)温度 (degC), 点: (84.9, 78.1)温度 (degC), 点: (85, 78.1) 温度 (degC), 点: (85.1, 78.1)温度 (degC), 点: (85.2, 78.1)温度 (degC), 点: (85.3, 78.1)温度 (degC), 点: (85.4, 78.1)温度 (degC), 点: (85.5, 78.1)温度 (degC), 点: (85.6, 78.1)温度 (degC), 点: (85.7, 78.1)温度 (degC), 点: (85.8, 78.1)温度 (degC), 点: (85.9, 78.1)温度 (degC), 点: (86, 78.1) 温度 (degC), 点: (86.1, 78.1)温度 (degC), 点: (86.2, 78.1)温度 (degC), 点: (86.3, 78.1)温度 (degC), 点: (86.4, 78.1)温度 (degC), 点: (86.5, 78.1)温度 (degC), 点: (86.6, 78.1)温度 (degC), 点: (86.7, 78.1)温度 (degC), 点: (86.8, 78.1)温度 (degC), 点: (86.9, 78.1)温度 (degC), 点: (87, 78.1) 温度 (degC), 点: (87.1, 78.1)温度 (degC), 点: (87.2, 78.1)温度 (degC), 点: (87.3, 78.1)温度 (degC), 点: (87.4, 78.1)温度 (degC), 点: (87.5, 78.1)温度 (degC), 点: (87.6, 78.1)温度 (degC), 点: (87.7, 78.1)温度 (degC), 点: (87.8, 78.1)温度 (degC), 点: (87.9, 78.1)温度 (degC), 点: (88, 78.1) 温度 (degC), 点: (88.1, 78.1)温度 (degC), 点: (88.2, 78.1)温度 (degC), 点: (88.3, 78.1)温度 (degC), 点: (88.4, 78.1)温度 (degC), 点: (88.5, 78.1)温度 (degC), 点: (88.6, 78.1)温度 (degC), 点: (88.7, 78.1)温度 (degC), 点: (88.8, 78.1)温度 (degC), 点: (88.9, 78.1)温度 (degC), 点: (89, 78.1) 温度 (degC), 点: (89.1, 78.1)温度 (degC), 点: (89.2, 78.1)温度 (degC), 点: (89.3, 78.1)温度 (degC), 点: (89.4, 78.1)温度 (degC), 点: (89.5, 78.1)温度 (degC), 点: (89.6, 78.1)温度 (degC), 点: (89.7, 78.1)温度 (degC), 点: (89.8, 78.1)温度 (degC), 点: (89.9, 78.1)温度 (degC), 点: (90, 78.1) 温度 (degC), 点: (90.1, 78.1)温度 (degC), 点: (90.2, 78.1)温度 (degC), 点: (90.3, 78.1)温度 (degC), 点: (90.4, 78.1)温度 (degC), 点: (90.5, 78.1)温度 (degC), 点: (90.6, 78.1)温度 (degC), 点: (90.7, 78.1)温度 (degC), 点: (90.8, 78.1)温度 (degC), 点: (90.9, 78.1)温度 (degC), 点: (91, 78.1) 温度 (degC), 点: (91.1, 78.1)温度 (degC), 点: (91.2, 78.1)温度 (degC), 点: (91.3, 78.1)温度 (degC), 点: (91.4, 78.1)温度 (degC), 点: (91.5, 78.1)温度 (degC), 点: (91.6, 78.1)温度 (degC), 点: (91.7, 78.1)温度 (degC), 点: (91.8, 78.1)温度 (degC), 点: (91.9, 78.1)温度 (degC), 点: (92, 78.1) 温度 (degC), 点: (92.1, 78.1)温度 (degC), 点: (92.2, 78.1)温度 (degC), 点: (92.3, 78.1)温度 (degC), 点: (92.4, 78.1)温度 (degC), 点: (92.5, 78.1)温度 (degC), 点: (92.6, 78.1)温度 (degC), 点: (92.7, 78.1)温度 (degC), 点: (92.8, 78.1)温度 (degC), 点: (92.9, 78.1)温度 (degC), 点: (93, 78.1) 温度 (degC), 点: (93.1, 78.1)温度 (degC), 点: (93.2, 78.1)温度 (degC), 点: (93.3, 78.1)温度 (degC), 点: (93.4, 78.1)温度 (degC), 点: (93.5, 78.1)温度 (degC), 点: (93.6, 78.1)温度 (degC), 点: (93.7, 78.1)温度 (degC), 点: (93.8, 78.1)温度 (degC), 点: (93.9, 78.1)温度 (degC), 点: (94, 78.1) 温度 (degC), 点: (94.1, 78.1)温度 (degC), 点: (94.2, 78.1)温度 (degC), 点: (94.3, 78.1)温度 (degC), 点: (94.4, 78.1)温度 (degC), 点: (94.5, 78.1)温度 (degC), 点: (94.6, 78.1)温度 (degC), 点: (94.7, 78.1)温度 (degC), 点: (94.8, 78.1)温度 (degC), 点: (94.9, 78.1)温度 (degC), 点: (95, 78.1) 温度 (degC), 点: (95.1, 78.1)温度 (degC), 点: (95.2, 78.1)温度 (degC), 点: (95.3, 78.1)温度 (degC), 点: (95.4, 78.1)温度 (degC), 点: (95.5, 78.1)温度 (degC), 点: (95.6, 78.1)温度 (degC), 点: (95.7, 78.1)温度 (degC), 点: (95.8, 78.1)温度 (degC), 点: (95.9, 78.1)温度 (degC), 点: (96, 78.1) 温度 (degC), 点: (96.1, 78.1)温度 (degC), 点: (96.2, 78.1)温度 (degC), 点: (96.3, 78.1)温度 (degC), 点: (96.4, 78.1)温度 (degC), 点: (96.5, 78.1)温度 (degC), 点: (96.6, 78.1)温度 (degC), 点: (96.7, 78.1)温度 (degC), 点: (96.8, 78.1)温度 (degC), 点: (96.9, 78.1)温度 (degC), 点: (97, 78.1) 温度 (degC), 点: (97.1, 78.1)温度 (degC), 点: (97.2, 78.1)温度 (degC), 点: (97.3, 78.1)温度 (degC), 点: (97.4, 78.1)温度 (degC), 点: (97.5, 78.1)温度 (degC), 点: (97.6, 78.1)温度 (degC), 点: (97.7, 78.1)温度 (degC), 点: (97.8, 78.1)温度 (degC), 点: (97.9, 78.1)温度 (degC), 点: (98, 78.1) 温度 (degC), 点: (98.1, 78.1)温度 (degC), 点: (98.2, 78.1)温度 (degC), 点: (98.3, 78.1)温度 (degC), 点: (98.4, 78.1)温度 (degC), 点: (98.5, 78.1)温度 (degC), 点: (98.6, 78.1)温度 (degC), 点: (98.7, 78.1)温度 (degC), 点: (98.8, 78.1)温度 (degC), 点: (98.9, 78.1)温度 (degC), 点: (99, 78.1) 温度 (degC), 点: (99.1, 78.1)温度 (degC), 点: (99.2, 78.1)温度 (degC), 点: (99.3, 78.1)温度 (degC), 点: (99.4, 78.1)温度 (degC), 点: (99.5, 78.1)温度 (degC), 点: (99.6, 78.1)温度 (degC), 点: (99.7, 78.1)温度 (degC), 点: (99.8, 78.1)温度 (degC), 点: (99.9, 78.1)温度 (degC), 点: (100, 78.1)
0                        51.10033104080162        51.099925918347765       51.100012803022594       51.099997612251514       51.10000009565135        51.100000031861214       51.100000025290115       51.100000013270915       51.100000008217535       51.10000000485087        51.100000002232434       51.09999999882098        51.09999999887077        51.0999999988652         51.09999999885969        51.1000000000281         51.10000000154355        51.10000000305894        51.10000000457427        51.10000000527714        51.10000000102906        51.09999999819104        51.099999995353016       51.099999992514995       51.09999998967703        51.099999987858325       51.09999998939611        51.099999990933895       51.09999999247162        51.09999999400941        51.09999999554719        51.09999999456261        51.09999999357797        51.099999992593325       51.09999999160874        51.099999990624156       51.09999998963957        51.09999999082686        51.09999999225329        51.0999999936796         51.099999995105975       51.09999999653235        51.099999996307986       51.09999999342131        51.09999999053463        51.099999987648005       51.099999984761325       51.09999998187459        51.09999998047067        51.09999997982777        51.09999997950416        51.099999982826546       51.099999986148816       51.099999989471144       51.09999999279353        51.09999999496364        51.09999999549035        51.099999996017004       51.099999996543715       51.09999999707043        51.09999999759714        51.100000007191966       51.10000001798102        51.100000001091814       51.09999998250032        51.099999976097195       51.099999970216174       51.09999996433521        51.09999995845419        51.099999975705316       51.10000000876147        51.10000004181768        51.10000007487395        51.1000000998543         51.100000106576374       51.100000113298506       51.10000012002058        51.100000123758036       51.100000090084336       51.10000005641069        51.10000002273705        51.099999989063406       51.09999995538976        51.09999992171606        51.09999989499943        51.0999998937117         51.09999989242385        51.099999891136065       51.09999988984828        51.0999998921659         51.099999901560636       51.09999991095549        51.09999992035023        51.09999992974508        51.09999993913982        51.09999994853462        51.09999995792941        51.09999996732421        51.09999999020101        51.10000001419053        51.100000016824254       51.100000005922766       51.099999995021335       51.099999984119904       51.09999997321847        51.099999962316986       51.099999951415555       51.09999994051407        51.09999992961258        51.09999991871115        51.099999907809774       51.09999989690829        51.09999988859158        51.099999890041204       51.09999989164959        51.09999989325809        51.09999989486653        51.09999989647497        51.09999989808341        51.09999989969185        51.09999990130029        51.099999902908735       51.099999904517176       51.09999990612562        51.09999990735503        51.099999903935895       51.09999990051682        51.099999897097746       51.09999989367873        51.099999890259596       51.09999988684052        51.09999988342145        51.099999880002315       51.09999988248546        51.09999990002211        51.09999991755865        51.0999999350953         51.0999999436695         51.09999994133739        51.099999941699195       51.09999995605705        51.0999999704149         51.09999998477275        51.099999999130546       51.1000000134884         51.10000002784625        51.1000000422041         51.10000005656195        51.10000007091975        51.1000000852776         51.10000009963545        51.10000011213788        51.10000009154072        51.100000070943565       51.100000050346296       51.10000002974914        51.100000009151984       51.099999988554714       51.09999996795756        51.0999999473604         51.09999992676319        51.099999906165976       51.09999988556888        51.099999864971664       51.09999984437445        51.09999982377724        51.09999980318008        51.09999978258287        51.099999774887465       51.09999977545078        51.09999978789932        51.09999980034786        51.09999981279634        51.099999825244936       51.09999983769342        51.09999985014201        51.09999986259055        51.09999987503909        51.09999988748757        51.099999899936165       51.09999991238476        51.09999992483324        51.09999993728178        51.09999994973032        51.099999962178856       51.099999974627394       51.09999998767796        51.10000000721834        51.10000002675855        51.10000004629893        51.10000004881141        51.10000005092161        51.10000005303175        51.100000055142004       51.100000057252146       51.10000005936229        51.10000006147243        51.10000006358263        51.100000065692825       51.100000067802966       51.10000006991311        51.10000007202325        51.100000070378655       51.1000000465404         51.10000002270215        51.09999999886395        51.099999975025696       51.09999995118744        51.09999994721289        51.099999949395624       51.0999999515783         51.09999995376097        51.0999999559437         51.09999995812632        51.09999996030905        51.09999996249178        51.09999996467445        51.099999966857126       51.09999998776283        51.10000001191861        51.10000003607439        51.10000006023023        51.10000008438601        51.10000010489733        51.10000009928922        51.10000009368116        51.100000088073045       51.10000008246493        51.100000076856816       51.1000000712487         51.100000065640586       51.10000006003247        51.1000000544243         51.10000004881624        51.10000004320813        51.10000004502399        51.10000004765112        51.1000000502782         51.10000005290527        51.100000055532405       51.10000005815948        51.10000005584561        51.100000053410895       51.10000005097612        51.10000004854135        51.10000004610663        51.100000043671855       51.10000004123714        51.100000038802364       51.10000003636759        51.10000003393287        51.100000028292584       51.100000020041534       51.1000000117906         51.100000003539606       51.09999999528867        51.09999998703762        51.09999999666735        51.10000001077998        51.10000002489272        51.10000003900535        51.10000005311804        51.100000067230724       51.10000008134341        51.100000095456096       51.10000010956878        51.10000011144285        51.100000093981464       51.10000007652013        51.10000005905874        51.10000004159747        51.10000002413608        51.10000000667469        51.09999998921336        51.09999997175203        51.09999995429064        51.099999936829306       51.099999919367974       51.099999901906585       51.09999988444525        51.09999986698392        51.09999987111837        51.099999877747166       51.099999871082275       51.0999998508712         51.09999984075836        51.099999853674035       51.09999986658971        51.09999987950533        51.09999989242101        51.09999990533669        51.099999918252365       51.099999931167986       51.09999994408366        51.099999956999284       51.09999996991496        51.09999998283064        51.09999999574626        51.10000000866194        51.10000001614361        51.100000004774756       51.0999999934059         51.099999982037104       51.09999997066825        51.099999959299396       51.09999994793054        51.099999936561744       51.09999992519289        51.09999991382398        51.09999990245518        51.099999891086384       51.09999987971747        51.099999868348675       51.09999986686603        51.09999988964569        51.09999989997641        51.09999987517517        51.09999986107431        51.09999987199848        51.0999998829227         51.099999893846984       51.09999990477115        51.099999915695435       51.09999992661966        51.099999937543885       51.09999994846817        51.09999995939239        51.09999997031662        51.09999998124084        51.09999999216507        51.10000000308935        51.100000006911955       51.099999996208965       51.099999985505974       51.099999974802984       51.09999996409999        51.099999953397          51.09999994269407        51.09999993199108        51.099999921288145       51.0999999105851         51.099999899882164       51.09999988917917        51.09999987847624        51.09999986777325        51.09999985707026        51.09999987734648        51.09999988591579        51.09999986179082        51.099999864633105       51.09999987560957        51.09999988658609        51.099999897562554       51.099999908539075       51.09999991951554        51.09999993049206        51.099999941468525       51.099999952445046       51.099999963421624       51.09999997439803        51.09999998537455        51.099999996351016       51.10000000732754        51.10000001299119        51.099999999939655       51.099999986888236       51.09999997383676        51.09999996078534        51.09999994773386        51.09999993468239        51.09999992163091        51.099999908579434       51.099999895528015       51.09999988247648        51.099999869425005       51.09999985637364        51.099999843322166       51.09999983027063        51.09999983964957        51.09999985970779        51.0999998498574         51.09999985467431        51.09999987334362        51.09999989201299        51.0999999106823         51.09999992935167        51.099999948021036       51.09999996669035        51.099999985359716       51.10000000402903        51.100000022698396       51.10000004136771        51.100000060037075       51.100000078706444       51.100000097375755       51.10000011604512        51.100000095933865       51.100000072727994       51.10000004952224        51.100000026316366       51.10000000311055        51.09999997990474        51.099999956698866       51.09999993349311        51.09999991028724        51.09999988708148        51.09999986387561        51.099999840669796       51.099999817463925       51.09999979425817        51.09999978234595        51.0999997915016         51.099999796586985       51.09999980450664        51.099999833441075       51.09999986237551        51.09999989130995        51.099999920244386       51.09999994917871        51.09999997811326        51.10000000704758        51.10000003598202        51.100000064916514       51.100000093850895       51.10000012278533        51.10000015171977        51.100000180654206       51.100000209588586       51.10000020406966        51.10000017298967        51.10000014190973        51.10000011082974        51.10000007974975        51.10000004866981        51.10000001758988        51.099999986509886       51.099999955429894       51.0999999243499         51.09999989326991        51.099999862189975       51.09999983110998        51.09999980003005        51.09999976895011        51.09999976309183        51.09999976406061        51.09999977593219        51.09999980353507        51.09999983587858        51.09999986822197        51.09999990056542        51.09999993290887        51.09999996525232        51.09999999759577        51.100000029939224       51.100000062282675       51.100000094626125       51.10000012696952        51.10000015931291        51.10000019165642        51.10000022399993        51.10000024742493        51.10000023360715        51.10000021978948        51.10000020597175        51.10000019215397        51.10000017833636        51.10000016451863        51.10000015070091        51.10000013688318        51.100000123065456       51.10000010924779        51.100000095430005       51.10000008161228        51.100000067794554       51.10000005397683        51.100000030086505       51.10000000000002
1                        50.95788069827529        50.99128796279098        51.01711855016504        51.03659674266686        51.05145683500365        51.063312124673416       51.07159514638187        51.078616974866634       51.0839243321272         51.087282391173574       51.090222832533584       51.09321016169196        51.094524004673076       51.09573969049586        51.09695537631859        51.0975763570699         51.09802159140787        51.098466825745845       51.09891206008382        51.09933454036832        51.09943848543418        51.09953350454509        51.09962852365595        51.099723542766924       51.09981856187784        51.09989559821702        51.09991342098192        51.09993124374694        51.09994906651184        51.09996688927674        51.09998471204176        51.09998720482179        51.09998969760187        51.099992190381954       51.09999468316198        51.099997175942065       51.09999966872209        51.10000001719436        51.10000012972449        51.10000024225462        51.1000003547847         51.100000467314885       51.100000562452465       51.10000061251196        51.10000066257135        51.100000712630845       51.100000762690286       51.10000081274967        51.10000082955759        51.10000082930128        51.10000083288804        51.10000088034349        51.100000927798874       51.10000097525426        51.100001022709705       51.1000010439962         51.10000102795618        51.10000101191599        51.1000009958758         51.10000097983561        51.10000096379548        51.10000120480794        51.100001479673665       51.100001327502014       51.10000114906552        51.10000118041836        51.10000122075911        51.10000126109969        51.10000130144033        51.100001322524065       51.100001330450254       51.10000133837639        51.10000134630258        51.100001384296945       51.10000149027121        51.10000159624565        51.10000170221997        51.10000164625427        51.099999560458855       51.09999747466338        51.099995388868024       51.09999330307261        51.09999121727719        51.099989131481834       51.09998740006148        51.09998696392768        51.09998652779382        51.09998609166007        51.09998565552621        51.09998568148683        51.09998661449879        51.09998754751069        51.09998848052271        51.099989413534615       51.099990346546576       51.09999127955854        51.0999922125705         51.0999931455824         51.0999974917774         51.10000211968327        51.1000028277129         51.100001051364245       51.09999927501576        51.09999749866728        51.09999572231874        51.0999939459702         51.09999216962166        51.09999039327306        51.09998861692458        51.09998684057604        51.099985064227496       51.099983287878956       51.099981848433515       51.09998275069472        51.09998368554966        51.09998462040471        51.099985555259764       51.099986490114816       51.09998742496981        51.09998835982486        51.09998929467986        51.09999022953485        51.099991164389905       51.0999920992449         51.09999288009868        51.099991772394844       51.09999066469106        51.099989556987225       51.09998844928339        51.09998734157955        51.09998623387571        51.09998512617193        51.099984018468035       51.09998415058726        51.0999874448554         51.09999073912343        51.09999403339151        51.09999579735779        51.09999569909553        51.09999610316055        51.09999911709633        51.100002131032056       51.10000514496784        51.100008158903506       51.100011172839345       51.10001418677507        51.10001720071085        51.10002021464658        51.10002322858236        51.100026242518084       51.100029256453865       51.10003188113046        51.100027561583715       51.100023242037025       51.100018922490335       51.10001460294353        51.100010283396784       51.100005963850094       51.10000164430335        51.0999973247566         51.09999300520991        51.09998868566316        51.099984366116416       51.099980046569726       51.09997572702298        51.099971407476176       51.099967087929485       51.099962768382795       51.09996089026663        51.09996137488264        51.09996389491141        51.09996641494024        51.09996893496901        51.09997145499784        51.099973975026614       51.09997649505539        51.09997901508416        51.09998153511299        51.099984055141704       51.09998657517053        51.09998909519936        51.09999161522819        51.09999413525691        51.099996655285736       51.099999175314565       51.10000169534334        51.10000424364955        51.10000709678076        51.100009949911964       51.10001280304323        51.100013571776174       51.10001429125464        51.1000150107331         51.10001573021157        51.100016449689974       51.10001716916838        51.1000178886469         51.10001860812531        51.100019327603775       51.10002004708224        51.10002076656065        51.10002148603911        51.10002148533624        51.10001722781385        51.100012970291516       51.100008712769124       51.10000445524679        51.1000001977244         51.09999947887786        51.09999985693935        51.10000023500089        51.10000061306238        51.10000099112381        51.10000136918535        51.10000174724678        51.10000212530838        51.100002503369865       51.10000288143135        51.10000674899402        51.10001122229539        51.10001569559677        51.1000201688982         51.10002464219957        51.100028471039025       51.100027681070856       51.10002689110263        51.100026101134404       51.100025311166235       51.100024521198065       51.10002373122984        51.100022941261614       51.100022151293444       51.10002136132522        51.10002057135705        51.10001978138882        51.10002013589565        51.1000206154572         51.10002109501863        51.100021574580126       51.10002205414162        51.100022533703054       51.10002206442783        51.10002157193696        51.10002107944604        51.100020586955225       51.1000200944643         51.10001960197343        51.10001910948256        51.10001861699175        51.10001812450082        51.10001763200995        51.100016543767026       51.10001497034102        51.10001339691513        51.10001182348918        51.10001025006329        51.1000086766374         51.1000106846314         51.100013590548826       51.10001649646631        51.10001940238379        51.10002230830128        51.100025214218704       51.100028120136244       51.10003102605373        51.10003393197121        51.10003420134217        51.10003030528446        51.100026409226984       51.100022513169336       51.1000186171118         51.10001472105421        51.100010824996616       51.100006928939024       51.10000303288143        51.09999913682384        51.09999524076625        51.099991344708656       51.09998744865106        51.09998355259353        51.099979656535936       51.09998027261622        51.09998140985522        51.09998003773569        51.09997610860768        51.09997425124686        51.099977118437096       51.099979985627385       51.09998285281762        51.09998572000791        51.099988587198254       51.099991454388544       51.09999432157883        51.099997188769066       51.1000000559593         51.100002923149646       51.100005790339935       51.100008657530225       51.10001152472046        51.100013160431445       51.10001052415703        51.100007887882725       51.10000525160842        51.10000261533406        51.0999999790597         51.09999734278534        51.09999470651104        51.09999207023668        51.09998943396238        51.09998679768802        51.099984161413715       51.0999815251393         51.09997888886505        51.09997825903707        51.099982553365294       51.099984512714286       51.09997988263251        51.09997740962524        51.099979981425406       51.099982553225516       51.099985125025626       51.099987696825735       51.0999902686259         51.099992840425955       51.099995412226065       51.099997984026174       51.100000555826284       51.100003127626394       51.100005699426504       51.10000827122667        51.10001084302678        51.10001172574414        51.100009153642986       51.10000658154189        51.10000400944068        51.100001437339586       51.099998865238376       51.09999629313728        51.09999372103607        51.09999114893492        51.09998857683382        51.09998600473267        51.09998343263152        51.099980860530366       51.09997828842921        51.09997571632806        51.09997939341224        51.09998094074325        51.099976397763726       51.099977320277276       51.09997989138162        51.099982462486025       51.09998503359043        51.099987604694775       51.09999017579912        51.099992746903524       51.09999531800787        51.099997889112274       51.10000046021662        51.10000303132102        51.100005602425426       51.10000817352977        51.10001074463412        51.100012112926606       51.10000924417409        51.10000637542163        51.10000350666917        51.10000063791665        51.09999776916425        51.09999490041173        51.09999203165927        51.09998916290675        51.09998629415429        51.09998342540183        51.09998055664937        51.09997768789691        51.09997481914439        51.09997195039193        51.09997358532962        51.09997741547636        51.099975866278385       51.09997722342422        51.099981325453314       51.099985427482466       51.09998952951156        51.099993631540656       51.09999773356981        51.1000018355989         51.100005937628          51.10001003965715        51.100014141686245       51.10001824371534        51.100022345744435       51.10002644777353        51.10003054980268        51.10003465183178        51.10003055689879        51.10002580787295        51.10002105884706        51.10001630982117        51.10001156079534        51.10000681176945        51.100002062743556       51.099997313717665       51.09999256469183        51.09998781566594        51.09998306663999        51.09997831761416        51.09997356858827        51.09996881956238        51.09996627085752        51.0999678267616         51.099969128508405       51.09997113613588        51.09997714746828        51.09998315880074        51.099989170133256       51.09999518146577        51.100001192798175       51.10000720413069        51.10001321546315        51.10001922679561        51.10002523812807        51.100031249460585       51.10003726079299        51.100043272125504       51.100049283457906       51.10005529479042        51.10005421120161        51.10004786388379        51.10004151656608        51.10003516924837        51.100028821930664       51.100022474612956       51.10001612729525        51.10000977997754        51.100003432659776       51.09999708534207        51.09999073802436        51.09998439070665        51.099978043388944       51.099971696071236       51.09996534875347        51.09996385408226        51.099963931503          51.099966519688564       51.09997226046289        51.099978951252865       51.09998564204278        51.0999923328327         51.09999902362267        51.10000571441259        51.10001240520256        51.10001909599248        51.10002578678245        51.10003247757237        51.10003916836229        51.10004585915226        51.100052549942234       51.10005924073215        51.100063948163665       51.10006037319533        51.10005679822706        51.10005322325878        51.10004964829045        51.100046073322176       51.1000424983539         51.10003892338557        51.10003534841724        51.10003177344896        51.100028198480686       51.100024623512354       51.10002104854408        51.10001747357575        51.10001389860747        51.10000774303347        51.10000000000002
2                        50.81183027969189        50.877007452182795       50.92772216443092        50.96657547148072        50.996596304724505       51.02081461091018        51.03803233594749        51.05272963090721        51.064000736445905       51.07126924243397        51.07768005983098        51.084189703984975       51.08715771597326        51.08991865200102        51.09267958802877        51.094122084672335       51.09517495794785        51.096227831223416       51.09728070449893        51.0982827726541         51.09854449120684        51.09878600260049        51.09902751399409        51.0992690253878         51.099510536781395       51.099707271939565       51.099756568149814       51.099805864360064       51.099855160570314       51.099904456780564       51.099953752990814       51.09996110301091        51.099968453030954       51.09997580305105        51.09998315307109        51.09999050309119        51.09999785311123        51.09999900144658        51.099999467398845       51.099999933351114       51.10000039930344        51.10000086525571        51.100001227264215       51.1000013832047         51.100001539145126       51.10000169508561        51.100001851026036       51.10000200696652        51.100002064533896       51.10000207161744        51.10000208835203        51.100002215251266       51.10000234215039        51.100002469049514       51.100002595948695       51.10000265161034        51.10000260566011        51.10000255970988        51.10000251375965        51.100002467809475       51.100002421859244       51.10000295900613        51.10000357294564        51.10000323274704        51.10000283386444        51.100002920262          51.100003027449645       51.100003134637404       51.10000324182522        51.100003137636406       51.10000288902228        51.10000264040826        51.10000239179425        51.100002258525535       51.10000238603686        51.100002513548304       51.10000264105963        51.10000248621236        51.09999879215508        51.099995098097736       51.09999140404045        51.09998770998311        51.09998401592583        51.099980321868486       51.09997725268033        51.09997646746967        51.0999756822589         51.09997489704824        51.09997411183747        51.09997415858771        51.099975838405385       51.099977518223          51.09997919804073        51.09998087785834        51.09998255767596        51.099984237493686       51.0999859173113         51.099987597128916       51.099995943551335       51.100004840209465       51.10000621766676        51.10000282953047        51.099999441394175       51.09999605325794        51.09999266512165        51.099989276985355       51.09998588884912        51.09998250071277        51.09997911257648        51.099975724440185       51.099972336304006       51.09996894816766        51.099966195204956       51.09996802073255        51.09996990940937        51.099971798086244       51.09997368676301        51.09997557543983        51.09997746411665        51.09997935279347        51.099981241470346       51.099983130147166       51.099985018823986       51.09998690750086        51.099988488555994       51.099986297165174       51.099984105774354       51.09998191438342        51.0999797229926         51.09997753160178        51.099975340210904       51.09997314882014        51.099970957429264       51.099971170608285       51.099977516604554       51.09998386260071        51.09999020859681        51.099993632665814       51.09999350103368        51.09999433342517        51.10000017445827        51.10000601549143        51.10001185652453        51.10001769755763        51.10002353859079        51.100029379623834       51.10003522065699        51.10004106169009        51.10004690272325        51.10005274375635        51.10005858478945        51.100063671501175       51.1000553014278         51.10004693135443        51.10003856128111        51.10003019120779        51.10002182113442        51.10001345106116        51.100005080987785       51.09999671091441        51.099988340841094       51.09997997076772        51.09997160069446        51.09996323062114        51.09995486054771        51.099946490474395       51.099938120401134       51.09992975032776        51.09992607227758        51.09992705304717        51.099931918083655       51.099936783120086       51.09994164815657        51.09994651319306        51.09995137822949        51.09995624326598        51.099961108302466       51.09996597333895        51.099970838375384       51.099975703411815       51.09998056844836        51.09998543348479        51.09999029852122        51.09999516355771        51.100000028594195       51.100004893630626       51.10000980243149        51.10001518300328        51.100020563575015       51.10002594414681        51.100027462777575       51.10002889015033        51.10003031752302        51.10003174489577        51.10003317226847        51.10003459964116        51.100036027013914       51.10003745438661        51.1000388817593         51.100040309132055       51.10004173650475        51.100043163877444       51.10004320432893        51.10003504701979        51.100026889710705       51.10001873240162        51.1000105750926         51.10000241778346        51.10000104453951        51.10000177419954        51.100002503859514       51.100003233519544       51.100003963179574       51.10000469283955        51.10000542249958        51.10000615215961        51.10000688181964        51.10000761147967        51.10001504505908        51.10002364236453        51.10003223967004        51.10004083697555        51.10004943428106        51.1000567976468         51.10005531746401        51.10005383728122        51.100052357098434       51.10005087691559        51.1000493967328         51.10004791655001        51.10004643636722        51.10004495618443        51.10004347600159        51.1000419958188         51.10004051563601        51.100041198345025       51.10004211738914        51.10004303643325        51.10004395547736        51.10004487452147        51.10004579356553        51.10004488817373        51.10004393814262        51.100042988111454       51.100042038080346       51.10004108804924        51.10004013801813        51.10003918798702        51.10003823795586        51.10003728792469        51.100036337893584       51.10003424454118        51.10003122006327        51.10002819558537        51.10002517110752        51.1000221466295         51.10001912215159        51.10002301615941        51.100028644750296       51.100034273341294       51.10003990193218        51.100045530523175       51.10005115911417        51.10005678770506        51.100062416296055       51.100068044886996       51.10006854934744        51.10006095829385        51.10005336724038        51.1000457761869         51.10003818513337        51.1000305940799         51.100023003026365       51.10001541197289        51.10000782091936        51.100000229865884       51.09999263881235        51.09998504775882        51.099977456705346       51.099969865651815       51.0999622745984         51.09996342313531        51.09996558110822        51.09996292488671        51.09995536305456        51.099951808157016       51.09995739085389        51.09996297355059        51.09996855624735        51.09997413894416        51.09997972164098        51.099985304337736       51.099990887034494       51.09999646973131        51.10000205242807        51.100007635124825       51.1000132178217         51.100018800518455       51.100024383215214       51.10002756371756        51.10002241103973        51.10001725836196        51.10001210568424        51.100006953006414       51.10000180032864        51.09999664765081        51.0999914949731         51.09998634229527        51.099981189617495       51.099976036939665       51.09997088426189        51.09996573158412        51.09996057890635        51.099959304024594       51.09996754590509        51.099971307229794       51.09996242419709        51.09995770851327        51.09996273911827        51.09996776972332        51.09997280032837        51.099977830933426       51.09998286153842        51.09998789214342        51.09999292274847        51.09999795335352        51.100002983958575       51.10000801456363        51.10001304516862        51.10001807577362        51.10002310637867        51.10002483056235        51.1000197918529         51.1000147531434         51.100009714433895       51.10000467572439        51.09999963701489        51.09999459830544        51.09998955959594        51.099984520886494       51.099979482176934       51.09997444346749        51.09996940475804        51.09996436604848        51.099959327339036       51.099954288629476       51.099961323029675       51.099964282303404       51.09995556132367        51.099957402935445       51.099962430607775       51.09996745828005        51.099972485952435       51.09997751362471        51.099982541297095       51.09998756896937        51.0999925966417         51.09999762431403        51.1000026519863         51.10000767965863        51.10001270733096        51.10001773500329        51.10002276267562        51.10002544440056        51.10001986225291        51.10001428010537        51.100008697957776       51.10000311581018        51.09999753366259        51.099991951514994       51.09998636936746        51.099980787219806       51.09997520507227        51.099969622924675       51.09996404077708        51.09995845862949        51.09995287648184        51.0999472943343         51.099950408531186       51.09995777053348        51.099954855805606       51.09995754636424        51.09996553081021        51.09997351525624        51.09998149970215        51.099989484148125       51.0999974685941         51.100005453040126       51.1000134374861         51.10002142193207        51.1000294063781         51.10003739082401        51.10004537527004        51.10005335971596        51.10006134416193        51.1000693286079         51.100061411822935       51.10005222616769        51.10004304051233        51.10003385485703        51.10002466920173        51.10001548354637        51.10000629789107        51.09999711223577        51.09998792658041        51.09997874092517        51.09996955526981        51.09996036961445        51.09995118395915        51.09994199830379        51.099937048851984       51.099940001864866       51.09994256778538        51.09994652180643        51.09995816651315        51.099969811219864       51.099981455926525       51.09999310063324        51.10000474533996        51.100016390046676       51.100028034753336       51.10003967946005        51.10005132416677        51.10006296887343        51.100074613580205       51.100086258286865       51.10009790299358        51.10010954770024        51.10010746269836        51.10009519161281        51.10008292052714        51.10007064944148        51.10005837835587        51.10004610727026        51.10003383618465        51.10002156509904        51.10000929401343        51.09999702292777        51.0999847518421         51.09997248075649        51.09996020967088        51.099947938585274       51.099935667499665       51.09993272202382        51.099932844384          51.099937866364314       51.09994897387503        51.09996191522765        51.09997485658022        51.09998779793273        51.100000739285235       51.100013680637744       51.10002662199037        51.100039563342875       51.10005250469544        51.10006544604795        51.10007838740046        51.100091328753024       51.10010427010559        51.100117211458155       51.10012628814195        51.100119226174115       51.100112164206394       51.100105102238615       51.10009804027078        51.10009097830306        51.10008391633528        51.100076854367444       51.100069792399665       51.10006273043189        51.10005566846405        51.10004860649627        51.10004154452855        51.100034482560716       51.10002742059294        51.10001527415284        51.10000000000002
3                        50.651379556880556       50.74015672136977        50.81231724719055        50.87007259388844        50.91646669591893        50.95507867084444        50.983837799408604       51.00882506472732        51.028685462400745       51.0420739534448         51.05407487511371        51.06624676396632        51.072230249264976       51.07785469300427        51.08347913674356        51.08654529451724        51.088855431190325       51.09116556786341        51.093475704536445       51.095685793718246       51.09632058244995        51.09691446746149        51.09750835247297        51.098102237484454       51.098696122495994       51.09918319911742        51.09931857764559        51.09945395617376        51.09958933470199        51.09972471323016        51.09986009175833        51.09988175291977        51.099903414081155       51.099925075242595       51.09994673640398        51.09996839756536        51.0999900587268         51.09999381723736        51.0999956058854         51.09999739453349        51.09999918318158        51.10000097182967        51.10000228674471        51.10000276030587        51.100003233866914       51.100003707428016       51.10000418098906        51.10000465455016        51.100004843067495       51.10000488530409        51.10000495213643        51.10000529972217        51.10000564730774        51.10000599489342        51.100006342479105       51.10000649355044        51.10000636431732        51.10000623508415        51.10000610585098        51.10000597661775        51.10000584738464        51.100006939533046       51.1000081925348         51.10000745333156        51.100006591598344       51.10000680219463        51.100007058731364       51.1000073152681         51.10000757180484        51.10000682592283        51.10000539512771        51.100003964332586       51.100002533537406       51.1000014918979         51.10000133008526        51.1000011682728         51.100001006460275       51.10000059601799        51.09999706913811        51.09999354225829        51.09999001537841        51.09998648849853        51.09998296161871        51.09997943473883        51.099976495526676       51.0999757043154         51.099974913104234       51.09997412189301        51.09997333068179        51.099973386808415       51.09997510618598        51.09997682556349        51.099978544940996       51.09998026431856        51.09998198369607        51.099983703073576       51.09998542245114        51.09998714182859        51.09999819611539        51.10001002086943        51.10001192388222        51.10000753859555        51.10000315330876        51.09999876802209        51.09999438273536        51.09998999744869        51.09998561216196        51.09998122687517        51.09997684158844        51.099972456301714       51.09996807101504        51.099963685728255       51.09996008969449        51.099962928307775       51.09996585310728        51.09996877790684        51.0999717027064         51.09997462750596        51.099977552305575       51.09998047710508        51.09998340190464        51.09998632670414        51.09998925150376        51.09999217630332        51.09999463986753        51.09999144718057        51.099988254493724       51.09998506180676        51.09998186911986        51.0999786764329         51.09997548374605        51.09997229105909        51.099969098372185       51.099969198306155       51.099977696016936       51.09998619372766        51.09999469143844        51.099999394453164       51.0999994796918         51.10000083890276        51.100008817111075       51.100016795319334       51.10002477352765        51.10003275173585        51.100040729944226       51.100048708152485       51.100056686360745       51.100064664569004       51.10007264277732        51.10008062098558        51.100088599193896       51.10009554738423        51.10008412047597        51.10007269356777        51.10006126665951        51.100049839751364       51.100038412843105       51.1000269859349         51.100015559026644       51.10000413211844        51.0999927052103         51.09998127830204        51.09996985139384        51.099958424485635       51.099946997577376       51.099935570669174       51.09992414376097        51.09991271685277        51.09990752081558        51.099909046142386       51.09991560589623        51.09992216565007        51.099928725403856       51.0999352851577         51.09994184491154        51.09994840466533        51.09995496441917        51.099961524172954       51.09996808392674        51.099974643680525       51.099981203434425       51.09998776318827        51.09999432294205        51.100000882695895       51.10000744244974        51.10001400220352        51.100020572454696       51.10002725586577        51.10003393927667        51.10004062268774        51.100042825925584       51.10004492329654        51.10004702066749        51.100049118038385       51.10005121540928        51.10005331278023        51.10005541015113        51.100057507522024       51.10005960489298        51.10006170226393        51.10006379963477        51.10006589700572        51.10006613946132        51.100055417955275       51.10004469644912        51.100033974943074       51.10002325343703        51.10001253193087        51.10001074618765        51.100011730325036       51.10001271446242        51.10001369859981        51.10001468273725        51.10001566687464        51.10001665101208        51.10001763514947        51.10001861928697        51.10001960342436        51.10002948045951        51.1000409012031         51.100052321946805       51.10006374269045        51.1000751634341         51.1000849661188         51.100083172303414       51.10008137848803        51.100079584672585       51.1000777908572         51.10007599704181        51.10007420322643        51.10007240941104        51.1000706155956         51.100068821780155       51.100067027964826       51.10006523414938        51.10006614710528        51.10006735582499        51.1000685645447         51.10006977326441        51.10007098198412        51.10007219070383        51.1000709725746         51.100069695066736       51.10006841755876        51.100067140050896       51.10006586254292        51.100064585035          51.10006330752714        51.10006203001922        51.10006075251124        51.10005947500332        51.100056686514336       51.100052667476234       51.100048648438076       51.100044629399974       51.100040610361816       51.100036591323715       51.1000419219431         51.1000495966822         51.10005727142129        51.10006494616039        51.10007262089948        51.10008029563858        51.10008797037767        51.10009564511677        51.10010331985592        51.10010392977665        51.10009337812846        51.10008282648033        51.100072274832144       51.10006172318401        51.100051171535824       51.10004061988769        51.10003006823956        51.10001951659143        51.10000896494324        51.09999841329511        51.09998786164692        51.09997730999879        51.099966758350604       51.09995620670247        51.0999575697399         51.09996030894166        51.09995669402866        51.099946604343245       51.09994195075444        51.09994969388521        51.09995743701603        51.099965180146796       51.09997292327762        51.09998066640844        51.099988409539264       51.09999615267003        51.10000389580085        51.10001163893162        51.10001938206244        51.100027125193265       51.10003486832409        51.10004261145491        51.10004700299726        51.10003976792416        51.10003253285112        51.100025297778075       51.10001806270503        51.10001082763199        51.10000359255895        51.09999635748591        51.099989122412865       51.09998188733988        51.09997465226678        51.099967417193795       51.09996018212075        51.09995294704771        51.099950960277965       51.09996185372546        51.09996682885537        51.09995510219056        51.099949008748865       51.09995608987498        51.09996317100109        51.09997025212732        51.09997733325338        51.099984414379605       51.09999149550572        51.09999857663183        51.100005657758004       51.10001273888412        51.10001982001029        51.1000269011364         51.10003398226257        51.100041063388744       51.10004347932443        51.10003635316593        51.1000292270075         51.100022100848946       51.10001497469045        51.10000784853196        51.100000722373466       51.099993596214915       51.09998647005648        51.099979343897985       51.09997221773949        51.09996509158094        51.09995796542245        51.099950839263954       51.09994371310546        51.09995290685339        51.09995677079405        51.09994523523153        51.09994799364932        51.09995506364987        51.099962133650365       51.09996920365097        51.09997627365152        51.09998334365207        51.09999041365256        51.09999748365311        51.10000455365366        51.10001162365421        51.100018693654704       51.10002576365525        51.1000328336558         51.10003990365635        51.10004370202853        51.100035975709375       51.10002824939022        51.10002052307112        51.10001279675197        51.100005070432815       51.09999734411372        51.09998961779456        51.09998189147541        51.09997416515631        51.09996643883716        51.099958712518          51.09995098619885        51.09994325987975        51.0999355335606         51.09993954181897        51.099949322744635       51.099945737757935       51.09994968606452        51.09996074915574        51.09997181224696        51.09998287533824        51.09999393842941        51.100005001520685       51.10001606461185        51.10002712770313        51.10003819079435        51.10004925388557        51.10006031697674        51.100071380068016       51.100082443159295       51.100093506250516       51.10010456934174        51.10009384258376        51.10008137706154        51.10006891153921        51.100056446016936       51.10004398049466        51.10003151497233        51.100019049450054       51.10000658392778        51.099994118405505       51.09998165288317        51.0999691873609         51.09995672183862        51.09994425631629        51.09993179079402        51.09992498477834        51.099928736341155       51.09993243648455        51.0999381236428         51.09995400562843        51.09996988761412        51.09998576959981        51.100001651585444       51.10001753357113        51.10003341555682        51.10004929754251        51.1000651795282         51.10008106151383        51.10009694349958        51.10011282548521        51.10012870747096        51.10014458945659        51.10016047144228        51.100157691655056       51.10014106668086        51.10012444170661        51.100107816732475       51.100091191758224       51.10007456678409        51.10005794180995        51.1000413168357         51.100024691861506       51.10000806688731        51.09999144191312        51.099974816938925       51.09995819196473        51.099941566990594       51.0999249420164         51.09992069776888        51.09992073901924        51.099927624717          51.09994271322421        51.09996027360387        51.09997783398342        51.09999539436308        51.100012954742624       51.10003051512217        51.10004807550183        51.10006563588138        51.100083196260925       51.10010075664047        51.100118317020076       51.10013587739968        51.10015343777923        51.10017099815889        51.10018318507878        51.10017293271585        51.10016268035292        51.10015242799           51.10014217562707        51.10013192326414        51.10012167090122        51.10011141853829        51.10010116617531        51.10009091381244        51.10008066144951        51.10007040908653        51.10006015672366        51.100049904360674       51.10003965199775        51.100022077962024       51.10000000000002
4                        50.494566939125775       50.60518015257753        50.69741499917859        50.773059570878615       50.835119182157825       50.88762730397542        50.92768911006982        50.96281839147548        50.991246296236056       51.01084816382661        51.02855718317227        51.04650856135248        51.05567726658387        51.06433983147565        51.07300239636743        51.07783582644686        51.081537675947004       51.08523952544715        51.08894137494724        51.09249279339764        51.0935702322173         51.09458571955514        51.095601206893036       51.096616694230875       51.09763218156877        51.09846925959761        51.09871887241201        51.09896848522641        51.09921809804081        51.09946771085515        51.09971732366961        51.09976001164347        51.09980269961733        51.09984538759113        51.09988807556499        51.09993076353885        51.09997345151271        51.09998163495476        51.0999860217982         51.09999040864159        51.09999479548503        51.099999182328474       51.10000233754232        51.10000340382777        51.10000447011316        51.10000553639861        51.100006602684005       51.1000076689694         51.100008123755856       51.100008264728956       51.100008444280206       51.100009064192136       51.10000968410395        51.10001030401577        51.1000109239277         51.1000111965177         51.100010973694          51.10001075087018        51.100010528046425       51.10001030522261        51.10001008239885        51.10001174200147        51.100013649515404       51.10001247948071        51.10001112016232        51.10001144991236        51.10001185202509        51.10001225413771        51.100012656250385       51.10001130063722        51.100008744039314       51.10000618744152        51.10000363084367        51.10000172298868        51.10000128185163        51.10000084071464        51.10000039957765        51.09999974756977        51.09999645241089        51.099993157252015       51.099989862093196       51.09998656693432        51.0999832717755         51.09997997661662        51.09997722832145        51.09997647888338        51.09997572944542        51.099974980007346       51.09997423056933        51.099974308929404       51.09997601218555        51.099977715441696       51.0999794186979         51.09998112195399        51.099982825210134       51.09998452846628        51.099986231722426       51.09998793497857        51.100001524266816       51.10001609458226        51.100018493992934       51.100013179607004       51.10000786522113        51.100002550835256       51.09999723644944        51.09999192206345        51.099986607677636       51.099981293291705       51.099975978905775       51.0999706645199         51.099965350134084       51.099960035748154       51.09995565428551        51.09995949514098        51.09996344411064        51.099967393080306       51.09997134204997        51.09997529101969        51.099979239989295       51.09998318895896        51.09998713792868        51.09999108689834        51.09999503586806        51.099998984837725       51.100002322203125       51.09999815930337        51.09999399640367        51.099989833503855       51.099985670604156       51.0999815077044         51.0999773448047         51.09997318190494        51.09996901900519        51.09996899465739        51.09997952562031        51.09999005658307        51.10000058754599        51.10000651481266        51.10000683982878        51.100008728278056       51.100018739635686       51.10002875099332        51.10003876235089        51.10004877370852        51.100058785066096       51.10006879642367        51.1000788077813         51.10008881913893        51.100098830496506       51.10010884185414        51.10011885321171        51.10012757233426        51.10011323851353        51.1000989046928         51.10008457087207        51.10007023705134        51.10005590323061        51.10004156940988        51.10002723558915        51.10001290176842        51.09999856794764        51.099984234126964       51.09996990030618        51.09995556648545        51.09994123266472        51.09992689884399        51.09991256502332        51.09989823120253        51.0998915695921         51.09989362966064        51.09990178793015        51.09990994619966        51.099918104469225       51.099926262738734       51.099934421008186       51.099942579277695       51.09995073754726        51.09995889581671        51.09996705408628        51.09997521235573        51.099983370625296       51.099991528894805       51.09999968716431        51.10000784543388        51.10001600370333        51.10002416197284        51.100032294855055       51.100040154067244       51.10004801327938        51.100055872491566       51.10005873846245        51.1000614864426         51.10006423442269        51.100066982402836       51.100069730382984       51.10007247836302        51.100075226343165       51.10007797432331        51.10008072230346        51.100083470283494       51.100086218263584       51.10008896624379        51.100089418605876       51.10007630211811        51.10006318563035        51.100050069142526       51.10003695265476        51.100023836167          51.10002167133791        51.10002290127079        51.100024131203725       51.10002536113666        51.10002659106959        51.10002782100247        51.100029050935404       51.100030280868395       51.10003151080127        51.100032740734264       51.100044915354545       51.10005898985128        51.10007306434807        51.10008713884474        51.100101213341475       51.10011331138321        51.10011124432771        51.10010917727226        51.10010711021681        51.10010504316131        51.10010297610586        51.10010090905041        51.10009884199496        51.10009677493946        51.100094707883954       51.10009264082851        51.10009057377306        51.100091703080466       51.10009318164845        51.100094660216314       51.10009613878435        51.100097617352276       51.1000990959202         51.10009758427748        51.100095999472046       51.1000944146665         51.100092829860955       51.10009124505547        51.10008966024998        51.10008807544449        51.100086490638944       51.100084905833455       51.10008332102797        51.10007988143218        51.100074931287566       51.10006998114312        51.100065030998564       51.10006008085395        51.10005513070945        51.10006183055748        51.1000714512586         51.10008107195989        51.10009069266113        51.100100313362304       51.10010993406354        51.100119554764774       51.10012917546601        51.10013879616724        51.100139496522786       51.10012610379789        51.10011271107305        51.10009931834816        51.100085925623375       51.10007253289848        51.100059140173585       51.1000457474488         51.10003235472391        51.10001896199901        51.10000556927423        51.099992176549335       51.0999787838245         51.0999653910996         51.09995199837482        51.09995353348921        51.09995679279177        51.09995226703063        51.09993980837584        51.09993413873423        51.09994395106435        51.09995376339435        51.09996357572436        51.09997338805442        51.099983200384486       51.09999301271455        51.100002825044555       51.10001263737456        51.100022449704625       51.10003226203469        51.10004207436475        51.10005188669476        51.10006169902488        51.10006724740299        51.100058004189464       51.100048760975994       51.100039517762525       51.100030274549          51.10002103133547        51.100011788122          51.100002544908534       51.099993301695065       51.09998405848148        51.09997481526801        51.09996557205454        51.099956328841074       51.099947085627605       51.099944386979075       51.099957749791656       51.09996385489052        51.09994947835082        51.09994212114043        51.09995118022118        51.099960239301936       51.09996929838269        51.09997835746344        51.099987416544195       51.09999647562489        51.100005534705645       51.1000145937864         51.100023652867094       51.10003271194785        51.1000417710286         51.10005083010935        51.100059889190106       51.10006297096277        51.10005382685995        51.10004468275713        51.10003553865431        51.100026394551435       51.100017250448616       51.1000081063458         51.09999896224292        51.09998981814016        51.09998067403734        51.09997152993452        51.099962385831645       51.09995324172883        51.099944097626064       51.09993495352319        51.099946144711566       51.09995084512451        51.09993668464824        51.09994034798973        51.09994938764072        51.09995842729177        51.099967466942815       51.09997650659386        51.09998554624491        51.099994585895956       51.10000362554695        51.100012665197994       51.1000217048491         51.10003074450009        51.100039784151136       51.10004882380218        51.10005786345317        51.100062742157775       51.100052963444625       51.100043184731476       51.10003340601838        51.100023627305234       51.100013848592084       51.10000406987888        51.099994291165785       51.099984512452636       51.09997473373954        51.099964955026394       51.09995517631319        51.09994539760015        51.099935618886946       51.099925840173796       51.09993066519337        51.09994270892838        51.0999385437201         51.09994372812463        51.099957742728634       51.09997175733275        51.09998577193676        51.099999786540764       51.100013801144826       51.10002781574883        51.10004183035289        51.1000558449569         51.100069859560904       51.100083874164966       51.10009788876897        51.10011190337298        51.10012591797704        51.100139932581044       51.10012654609886        51.10011097309234        51.10009540008582        51.10007982707941        51.10006425407295        51.100048681066426       51.10003310805996        51.10001753505344        51.10000196204703        51.09998638904051        51.09997081603399        51.09995524302758        51.09993967002106        51.09992409701454        51.0999155188469         51.099919989265345       51.099924798645134       51.09993217835927        51.09995208908583        51.0999719998124         51.09999191053902        51.10001182126564        51.1000317319922         51.100051642718824       51.10007155344539        51.10009146417201        51.10011137489863        51.100131285625196       51.10015119635182        51.10017110707838        51.100191017804946       51.10021092853151        51.10020749973546        51.10018675532535        51.100166010915245       51.10014526650514        51.100124522095086       51.100103777685035       51.10008303327493        51.100062288864876       51.100041544454825       51.10002080004472        51.10000005563461        51.099979311224615       51.09995856681445        51.0999378224044         51.09991707799435        51.099911564166746       51.099911503693875       51.099920152962          51.09993900409489        51.099960929504846       51.099982854914686       51.100004780324525       51.10002670573442        51.10004863114426        51.100070556554215       51.100092481964055       51.100114407373894       51.10013633278379        51.10015825819363        51.10018018360353        51.10020210901348        51.10022403442338        51.100239136436926       51.100225744309          51.10021235218119        51.100198960053376       51.10018556792545        51.10017217579764        51.10015878366977        51.10014539154196        51.10013199941409        51.10011860728616        51.10010521515841        51.10009182303054        51.10007843090273        51.10006503877486        51.10005164664699        51.100028747457486       51.10000000000002
5                        50.34899937336371        50.47599644821304        50.584066456054416       50.6744697347595         50.75000723489745        50.81487370880495        50.86550031207685        50.91031429636524        50.94724237261079        50.97334628135491        50.99712810526506        51.02122136526236        51.034099961805055       51.046340362120986       51.058580762436975       51.06562535391083        51.071134487202016       51.07664362049326        51.0821527537845         51.08745754516053        51.089192699241494       51.090843768550144       51.092494837858794       51.09414590716739        51.095796976476095       51.09716845937601        51.09761932165128        51.098070183926495       51.09852104620177        51.09897190847698        51.0994227707522         51.09950724306731        51.09959171538242        51.09967618769758        51.099760660012635       51.0998451323278         51.099929604642966       51.09994782226374        51.099958749755615       51.099969677247486       51.09998060473936        51.099991532231286       51.09999927059266        51.100001779923105       51.100004289253434       51.10000679858382        51.100009307914206       51.100011817244535       51.100012956559          51.100013392798985       51.1000138786261         51.1000149304777         51.10001598232918        51.10001703418072        51.100018086032264       51.10001856084136        51.10001821256702        51.100017864292624       51.10001751601828        51.100017167743886       51.100016819469545       51.10001908501607        51.10002169479708        51.100019995557204       51.10001803129228        51.1000184646025         51.10001900062878        51.10001953665511        51.100020072681446       51.10001820612882        51.100014697988684       51.10001118984866        51.100007681708576       51.10000503793685        51.10000434838258        51.100003658828314       51.1000029692741         51.10000211906424        51.099999255124544       51.099996391184845       51.0999935272452         51.09999066330556        51.09998779936592        51.09998493542622        51.09998256641143        51.099982006410755       51.09998144640997        51.0999808864093         51.09998032640863        51.09998046674218        51.09998198177118        51.099983496800235       51.09998501182929        51.09998652685829        51.0999880418874         51.0999895569164         51.09999107194545        51.09999258697451        51.1000081769609         51.100024928639925       51.10002773432524        51.100021701180424       51.10001566803555        51.10000963489085        51.10000360174598        51.099997568601225       51.09999153545647        51.0999855023116         51.09997946916684        51.099973436022026       51.09996740287727        51.099961369732455       51.09995638100776        51.09996119058985        51.099966126785205       51.099971062980615       51.09997599917597        51.09998093537132        51.09998587156673        51.09999080776208        51.09999574395749        51.1000006801529         51.10000561634831        51.100010552543665       51.10001473679506        51.10000969975795        51.10000466272089        51.09999962568372        51.09999458864672        51.09998955160961        51.0999845145725         51.099979477535385       51.09997444049827        51.09997425775566        51.09998645581368        51.09999865387164        51.10001085192965        51.10001783439486        51.1000184699908         51.100020895155296       51.10003261812773        51.100044341100215       51.1000560640727         51.10006778704519        51.10007951001762        51.10009123299005        51.1001029559626         51.10011467893503        51.10012640190752        51.100138124880004       51.100149847852435       51.10016005803675        51.100143280699854       51.100126503363015       51.10010972602612        51.10009294868928        51.100076171352384       51.10005939401549        51.10004261667871        51.100025839341754       51.10000906200486        51.09999228466802        51.09997550733118        51.09995872999434        51.09994195265739        51.09992517532055        51.099908397983654       51.099891620646815       51.09988365546894        51.09988621994063        51.099895679375265       51.09990513880996        51.099914598244595       51.09992405767923        51.09993351711387        51.099942976548505       51.09995243598314        51.09996189541778        51.099971354852414       51.09998081428705        51.09999027372169        51.099999733156324       51.10000919259096        51.1000186520256         51.10002811146029        51.10003757089487        51.10004696096638        51.100055603316605       51.10006424566677        51.100072888016996       51.10007634911028        51.10007968776995        51.100083026429616       51.10008636508928        51.10008970374895        51.100093042408616       51.10009638106828        51.10009971972795        51.100103058387674       51.10010639704734        51.10010973570695        51.10011307436662        51.100113761060925       51.10009877262053        51.10008378418013        51.10006879573973        51.10005380729933        51.100038818858934       51.10003637822223        51.10003782711567        51.10003927600923        51.100040724902726       51.10004217379628        51.100043622689725       51.100045071583224       51.10004652047678        51.10004796937028        51.10004941826378        51.10006343959651        51.100079643365234       51.10009584713407        51.10011205090285        51.10012825467163        51.10014220309654        51.10013998765072        51.1001377722049         51.100135556759085       51.10013334131321        51.10013112586739        51.10012891042152        51.1001266949757         51.10012447952988        51.10012226408401        51.10012004863819        51.100117833192314       51.100119135901764       51.10012082303348        51.100122510165136       51.10012419729679        51.10012588442851        51.100127571560165       51.100125825822715       51.10012399609178        51.10012216636085        51.10012033662986        51.10011850689892        51.10011667716799        51.100114847437055       51.10011301770612        51.10011118797513        51.1001093582442         51.100105403633734       51.10009971851258        51.100094033391485       51.10008834827039        51.100082663149294       51.1000769780282         51.10008483883007        51.10009609582755        51.100107352825034       51.10011860982246        51.10012986681994        51.10014112381742        51.10015238081485        51.10016363781233        51.10017489480981        51.10017563915767        51.100159774775136       51.10014391039272        51.10012804601024        51.100112181627765       51.10009631724529        51.100080452862755       51.100064588480336       51.10004872409786        51.100032859715384       51.100016995332965       51.10000113095043        51.09998526656801        51.099969402185536       51.09995353780306        51.099955113867395       51.09995870432988        51.099953415599884       51.09993907907136        51.099932648805236       51.0999442483361         51.099955847866966       51.09996744739783        51.099979046928695       51.09999064645956        51.10000224599048        51.10001384552129        51.100025445052154       51.10003704458302        51.10004864411388        51.10006024364475        51.10007184317561        51.100083442706534       51.10008998038052        51.10007895854136        51.10006793670226        51.10005691486316        51.100045893023946       51.100034871184846       51.100023849345746       51.10001282750659        51.10000180566749        51.09999078382833        51.099979761989175       51.099968740150075       51.09995771831092        51.09994669647176        51.099943285972984       51.099958554980674       51.099965530918666       51.099949103390145       51.09994083474129        51.09995164748011        51.09996246021905        51.09997327295787        51.09998408569675        51.09999489843568        51.100005711174504       51.10001652391338        51.10002733665226        51.10003814939114        51.10004896213002        51.100059774868896       51.100070587607775       51.10008140034665        51.10008506785482        51.10007412064033        51.10006317342584        51.100052226211346       51.100041278996855       51.10003033178231        51.10001938456787        51.10000843735338        51.09999749013889        51.09998654292434        51.09997559570991        51.099964648495416       51.099953701280924       51.09994275406643        51.099931806851885       51.09994449503961        51.09994982114159        51.099933622001515       51.09993815353897        51.09994893820027        51.09995972286163        51.099970507522926       51.09998129218434        51.09999207684564        51.100002861506994       51.10001364616829        51.10002443082965        51.10003521549106        51.10004600015236        51.10005678481366        51.10006756947496        51.10007835413637        51.10008420092743        51.10007265349634        51.100061106065255       51.10004955863417        51.100038011203026       51.100026463772          51.100014916340854       51.100003368909825       51.09999182147868        51.099980274047596       51.09996872661651        51.099957179185424       51.09994563175434        51.09993408432325        51.09992253689211        51.099927939744816       51.09994176375545        51.099937296622045       51.09994365020623        51.099960223368214       51.09997679653014        51.09999336969213        51.10000994285406        51.100026516016044       51.10004308917803        51.10005966233996        51.100076235501945       51.10009280866393        51.10010938182586        51.10012595498779        51.10014252814972        51.10015910131176        51.10017567447369        51.1001600926719         51.100141945000814       51.100123797329616       51.10010564965853        51.10008750198739        51.10006935431625        51.100051206645105       51.10003305897396        51.10001491130282        51.09999676363168        51.09997861596054        51.09996046828934        51.099942320618254       51.09992417294711        51.09991408353676        51.09991902648278        51.09992486786763        51.09993381470514        51.099957109600496       51.09998040449574        51.100003699391095       51.100026994286395       51.100050289181695       51.10007358407705        51.100096878972295       51.10012017386765        51.10014346876301        51.10016676365831        51.10019005855361        51.10021335344902        51.10023664834432        51.10025994323962        51.10025600692552        51.100231867751404       51.1002077285774         51.10018358940334        51.100159450229285       51.100135311055226       51.10011117188117        51.10008703270711        51.10006289353305        51.10003875435899        51.10001461518493        51.09999047601087        51.099966336836815       51.09994219766281        51.099918058488754       51.09991136530948        51.09991113939964        51.09992124269178        51.09994318148631        51.099968686845614       51.099994192204974       51.10001969756428        51.10004520292358        51.10007070828294        51.100096213642246       51.10012171900155        51.10014722436091        51.10017272972027        51.10019823507952        51.10022374043888        51.10024924579818        51.10027475115754        51.10029216509736        51.10027578969789        51.10025941429859        51.10024303889924        51.100226663499825       51.10021028810047        51.100193912701116       51.10017753730176        51.10016116190235        51.10014478650294        51.10012841110364        51.10011203570423        51.10009566030487        51.10007928490552        51.10006290950611        51.10003500180136        51.10000000000002
6                        50.211700228184725       50.35107220298664        50.47186034299466        50.57472047723661        50.66212732182902        50.738221416354236       50.79887025772058        50.85303268518271        50.89841142144121        50.93122962472626        50.96135242003021        50.99185402691052        51.00882830254261        51.02504338701203        51.0412584714814         51.050840613385276       51.05846259735296        51.066084581320695       51.07370656528826        51.08106770286719        51.08361870836626        51.086062697619525       51.08850668687279        51.090950676126          51.09339466537932        51.09543614393249        51.096152237414685       51.09686833089677        51.09758442437891        51.09830051786105        51.09901661134319        51.09915813088844        51.099299650433636       51.099441169978945       51.09958268952414        51.09972420906939        51.099865728614645       51.099898104860586       51.09991847186359        51.09993883886648        51.09995920586948        51.09997957287243        51.0999939111818         51.09999848879289        51.10000306640393        51.10000764401502        51.100012221626116       51.10001679923715        51.10001893062292        51.10001980663748        51.1000207410616         51.10002234221582        51.10002394336993        51.1000255445241         51.10002714567827        51.100027882044856       51.10002738489345        51.10002688774199        51.10002639059053        51.10002589343901        51.100025396287606       51.100028296079415       51.10003164324121        51.10002934246245        51.100026694308895       51.10002721971318        51.100027881078006       51.10002854244283        51.10002920380765        51.10002689895646        51.10002256740688        51.100018235857306       51.10001390430773        51.100010620427156       51.10000970518149        51.100008789935885       51.10000787469028        51.10000685816351        51.10000457213289        51.10000228610227        51.1000000000717         51.099997714041024       51.09999542801046        51.09999314197984        51.09999129074788        51.09999102876111        51.09999076677428        51.09999050478751        51.099990242800686       51.09999047432825        51.09999167458187        51.09999287483549        51.09999407508906        51.099995275342735       51.0999964755963         51.09999767584992        51.09999887610354        51.10000007635716        51.10001727417159        51.10003579236292        51.10003893805566        51.100032340813925       51.100025743572246       51.10001914633051        51.10001254908883        51.10000595184704        51.0999993546053         51.099992757363566       51.09998616012183        51.099979562880094       51.099972965638415       51.09996636839668        51.09996090341491        51.09996665707962        51.099972553335704       51.09997844959179        51.09998434584787        51.09999024210396        51.0999961383601         51.10000203461607        51.10000793087215        51.10001382712829        51.10001972338438        51.10002561964046        51.10003063098725        51.10002479045647        51.10001894992581        51.100013109395036       51.100007268864374       51.1000014283336         51.09999558780294        51.09998974727216        51.0999839067415         51.099983540520896       51.09999713644106        51.10001073236117        51.10002432828128        51.100032241640974       51.100033239877234       51.10003620725456        51.1000494054195         51.10006260358449        51.100075801749426       51.10008899991436        51.1001021980793         51.100115396244234       51.10012859440917        51.10014179257416        51.10015499073904        51.10016818890409        51.10018138706897        51.10019288252778        51.10017400240736        51.10015512228699        51.10013624216663        51.10011736204626        51.1000984819259         51.100079601805476       51.10006072168517        51.100041841564746       51.10002296144438        51.10000408132396        51.09998520120365        51.09996632108323        51.099947440962865       51.09992856084244        51.09990968072208        51.09989080060177        51.09988165097843        51.099884697545576       51.0998952395052         51.099905781464884       51.09991632342445        51.099926865384134       51.09993740734376        51.099947949303385       51.09995849126307        51.09996903322269        51.09997957518232        51.09999011714194        51.100000659101624       51.10001120106131        51.100021743020875       51.10003228498056        51.10004282694024        51.10005336889981        51.10006379157113        51.10007292833643        51.10008206510179        51.1000912018672         51.10009520836911        51.10009909364237        51.100102978915686       51.100106864189          51.10011074946226        51.10011463473552        51.10011852000889        51.10012240528215        51.100126290555465       51.100130175828724       51.100134061101926       51.10013794637524        51.100138885361616       51.10012240954882        51.10010593373613        51.10008945792333        51.100072982110646       51.10005650629785        51.10005386579337        51.10005551391589        51.10005716203841        51.10005881016093        51.10006045828345        51.100062106405915       51.10006375452849        51.10006540265101        51.10006705077353        51.10006869889605        51.100084235417          51.10010218280996        51.100120130202924       51.10013807759594        51.100156024988905       51.10017149661064        51.100169224575666       51.10016695254075        51.10016468050577        51.10016240847074        51.100160136435875       51.10015786440084        51.10015559236592        51.100153320330946       51.10015104829597        51.100148776260994       51.10014650422602        51.10014794875707        51.10014979939035        51.10015165002358        51.1001535006568         51.100155351290084       51.10015720192331        51.10015526578144        51.1001532369869         51.100151208192415       51.100149179397874       51.100147150603334       51.100145121808794       51.10014309301431        51.10014106421977        51.10013903542523        51.10013700663069        51.10013263707316        51.100126361188586       51.10012008530413        51.10011380941961        51.10010753353504        51.10010125765052        51.10011012626319        51.10012279186134        51.100135457459544       51.10014812305775        51.100160788655955       51.100173454254104       51.10018611985231        51.100198785450516       51.10021145104872        51.10021220524004        51.100194140831604       51.100176076423224       51.100158012014845       51.100139947606465       51.100121883198085       51.10010381878965        51.100085754381325       51.100067689972946       51.100049625564566       51.10003156115613        51.100013496747806       51.09999543233937        51.09997736793105        51.09995930352261        51.09996082411993        51.09996460681509        51.09995866385128        51.09994281054861        51.09993580747283        51.09994898685272        51.09996216623256        51.099975345612506       51.0999885249924         51.100001704372346       51.10001488375224        51.10002806313213        51.10004124251202        51.10005442189197        51.10006760127186        51.10008078065175        51.10009396003164        51.100107139411534       51.10011454319033        51.10010191148638        51.10008927978254        51.1000766480787         51.100064016374745       51.10005138467085        51.10003875296701        51.10002612126311        51.100013489559274       51.10000085785538        51.09998822615148        51.099975594447585       51.09996296274369        51.09995033103985        51.099946208711515       51.09996296981899        51.0999706260593         51.09995258789928        51.09994366687829        51.09995606835139        51.0999684698246         51.0999808712977         51.0999932727708         51.10000567424396        51.10001807571706        51.10003047719016        51.10004287866332        51.10005528013642        51.10006768160952        51.10008008308262        51.10009248455577        51.10010488602893        51.10010908037464        51.10009648801366        51.10008389565269        51.10007130329166        51.10005871093074        51.10004611856971        51.10003352620879        51.10002093384776        51.10000834148684        51.09999574912587        51.09998315676489        51.099970564403975       51.099957972042944       51.09994537968197        51.09993278732094        51.099946604536626       51.09995240133992        51.09993459460219        51.09993996732999        51.09995233182502        51.09996469632006        51.099977060815036       51.09998942531013        51.10000178980516        51.1000141543002         51.100026518795175       51.10003888329021        51.100051247785245       51.10006361228028        51.100075976775315       51.10008834127029        51.10010070576533        51.10010743810915        51.1000943305454         51.100081222981714       51.100068115418026       51.10005500785428        51.10004190029065        51.1000287927269         51.10001568516316        51.10000257759947        51.09998947003578        51.09997636247209        51.099963254908346       51.099950147344714       51.09993703978091        51.09992393221722        51.099929737220634       51.09994498670255        51.099940422273846       51.099947895833054       51.099966738615535       51.09998558139807        51.1000044241805         51.100023266963035       51.10004210974557        51.100060952528054       51.10007979531059        51.100098638093016       51.100117480875554       51.100136323658035       51.10015516644057        51.100174009223          51.100192852005534       51.100211694788015       51.100194259140835       51.10017392858407        51.100153598027305       51.10013326747054        51.10011293691383        51.100092606357066       51.1000722758003         51.100051945243536       51.10003161468683        51.10001128413006        51.0999909535733         51.09997062301653        51.09995029245982        51.099929961903115       51.09991855309511        51.099923787445164       51.09993060404747        51.099941025778435       51.09996723089239        51.09999343600623        51.10001964112013        51.10004584623414        51.10007205134798        51.10009825646193        51.10012446157583        51.10015066668973        51.100176871803626       51.10020307691752        51.10022928203148        51.100255487145375       51.10028169225927        51.10030789737317        51.10030355757863        51.10027655648753        51.100249555396545       51.10022255430545        51.100195553214405       51.100168552123364       51.10014155103238        51.10011454994128        51.10008754885024        51.1000605477592         51.10003354666816        51.100006545577116       51.099979544486075       51.099952543395034       51.09992554230399        51.09991773611756        51.09991729792222        51.09992862763096        51.09995315778997        51.09998166583341        51.10001017387685        51.100038681920296       51.10006718996374        51.10009569800718        51.10012420605062        51.100152714094065       51.10018122213751        51.10020973018095        51.100238238224335       51.10026674626778        51.10029525431128        51.10032376235472        51.10034304471526        51.10032380111306        51.10030455751087        51.100285313908614       51.10026607030636        51.10024682670422        51.10022758310197        51.10020833949977        51.100189095897576       51.10016985229544        51.100150608693184       51.10013136509093        51.10011212148879        51.10009287788654        51.10007363428434        51.10004095088664        51.10000000000002
7                        50.08266950358865        50.230407416898345       50.36079665999944        50.473811798309896       50.571479442952295       50.65767042662293        50.72779894700079        50.7909735579276         50.8447534427271         50.8844981939406         50.921230127467595       50.95840654629666        50.97986228879654        51.00044890614868        51.02103552350076        51.03348160487042        51.043522006399826       51.053562407929235       51.06360280945859        51.073323266517605       51.07684825959166        51.0802425067634         51.08363675393508        51.087031001106766       51.09042524827851        51.09327231326711        51.094317619702224       51.095362926137284       51.0964082325724         51.09745353900746        51.09849884544258        51.09871267510681        51.09892650477104        51.09914033443522        51.099354164099395       51.09956799376363        51.09978182342786        51.099832482745285       51.099865188121896       51.09989789349851        51.09993059887506        51.09996330425162        51.09998625930962        51.09999353043719        51.100000801564704       51.100008072692276       51.10001534381979        51.10002261494731        51.10002604594786        51.1000275062446         51.10002903158693        51.10003129940662        51.10003356722615        51.10003583504579        51.100038102865426       51.10003916012812        51.100038490673114       51.10003782121805        51.10003715176305        51.10003648230804        51.10003581285309        51.1000393751915         51.10004349484785        51.10004052019667        51.10003710921228        51.10003771524464        51.10003849337278        51.100039271500975       51.100040049629115       51.10003737912035        51.100032352293965       51.100027325467636       51.10002229864119        51.10001847045959        51.10001735224853        51.100016234037525       51.10001511582641        51.1000139648678         51.10001240343604        51.100010842004394       51.10000928057269        51.10000771914093        51.10000615770923        51.100004596277586       51.10000340133092        51.10000354593461        51.100003690538244       51.10000383514193        51.100003979745566       51.10000433168773        51.10000509061763        51.100005849547415       51.100006608477315       51.10000736740716        51.10000812633706        51.1000088852669         51.100009644196746       51.10001040312659        51.10002881589895        51.10004868575135        51.100052105184375       51.10004509850768        51.100038091830925       51.100031085154285       51.10002407847759        51.100017071800835       51.100010065124195       51.10000305844744        51.099996051770745       51.09998904509405        51.09998203841735        51.099975031740655       51.09996922150691        51.09997589461034        51.09998272376208        51.09998955291388        51.099996382065626       51.10000321121743        51.10001004036923        51.10001686952097        51.10002369867277        51.10003052782457        51.10003735697637        51.100044186128116       51.10005000477969        51.100043431399          51.10003685801843        51.100030284637796       51.100023711257165       51.100017137876534       51.1000105644959         51.10000399111527        51.09999741773464        51.09999684295303        51.100011567502236       51.10002629205144        51.10004101660064        51.10004973655077        51.10005114948791        51.100054664575794       51.100069101510826       51.100083538445915       51.10009797538089        51.10011241231592        51.100126849250955       51.10014128618599        51.10015572312102        51.10017016005605        51.100184596991085       51.100199033926174       51.10021347086115        51.10022604580729        51.100205403636096       51.10018476146479        51.10016411929354        51.100143477122344       51.100122834951094       51.10010219277979        51.100081550608536       51.100060908437285       51.100040266266035       51.100019624094784       51.099998981923534       51.09997833975234        51.09995769758103        51.09993705540978        51.09991641323853        51.09989577106734        51.09988555612051        51.09988906247537        51.099900468319845       51.09991187416438        51.09992328000885        51.09993468585344        51.099946091697916       51.09995749754239        51.09996890338698        51.099980309231455       51.09999171507593        51.10000312092052        51.10001452676505        51.10002593260958        51.10003733845406        51.10004874429859        51.10006015014312        51.1000715559876         51.10008278666908        51.10009212912678        51.10010147158431        51.100110814041955       51.10011531623883        51.10011970405981        51.10012409188084        51.10012847970188        51.1001328675228         51.10013725534384        51.10014164316482        51.100146030985854       51.100150418806834       51.10015480662781        51.10015919444879        51.10016358226977        51.10016479150818        51.100147212903266       51.10012963429847        51.10011205569356        51.1000944770887         51.10007689848379        51.1000741340514         51.10007596167134        51.10007778929128        51.100079616911216       51.10008144453121        51.10008327215115        51.10008509977109        51.10008692739109        51.10008875501103        51.10009058263097        51.10010730281607        51.100126608185406       51.1001459135548         51.10016521892413        51.100184524293525       51.10020119192552        51.100198955102655       51.10019671827979        51.10019448145698        51.100192244634115       51.10019000781125        51.10018777098844        51.100185534165576       51.10018329734265        51.10018106051979        51.10017882369698        51.10017658687411        51.100178141646325       51.100180110719066       51.10018207979169        51.10018404886432        51.100186017937006       51.10018798700969        51.100185904153705       51.10018372215751        51.1001815401612         51.10017935816495        51.100177176168756       51.10017499417245        51.1001728121762         51.100170630179946       51.100168448183695       51.1001662661875         51.10016158175057        51.10015485931575        51.10014813688099        51.10014141444617        51.10013469201135        51.10012796957659        51.10013769285678        51.10015153936013        51.10016538586359        51.100179232367          51.100193078870404       51.10020692537381        51.100220771877275       51.10023461838068        51.10024846488409        51.10024919476996        51.100229201967295       51.10020920916469        51.10018921636208        51.100169223559476       51.10014923075687        51.10012923795426        51.10010924515166        51.10008925234911        51.10006925954639        51.10004926674384        51.100029273941175       51.10000928113857        51.09998928833602        51.09996929553341        51.099970664246655       51.09997450024747        51.09996801178448        51.09995100280753        51.09994361473673        51.099958166613874       51.099972718491074       51.09998727036822        51.10000182224542        51.10001637412256        51.10003092599976        51.100045477876904       51.100060029754104       51.10007458163125        51.10008913350839        51.10010368538559        51.100118237262734       51.100132789139934       51.1001409358322         51.10012686302446        51.10011279021677        51.100098717409026       51.10008464460128        51.10007057179354        51.10005649898579        51.10004242617805        51.10002835337036        51.10001428056262        51.100000207754874       51.09998613494713        51.099972062139386       51.0999579893317         51.099953155194726       51.099970994306545       51.09997914031254        51.0999599318784         51.099950617551656       51.09996444283513        51.099978268118605       51.09999209340208        51.100005918685554       51.100019743969085       51.10003356925256        51.100047394536034       51.10006121981951        51.10007504510304        51.10008887038657        51.10010269566999        51.10011652095352        51.10013034623705        51.10013500852216        51.10012092897995        51.10010684943768        51.100092769895355       51.10007869035314        51.10006461081082        51.10005053126861        51.10003645172634        51.10002237218407        51.1000082926418         51.09999421309959        51.099980133557324       51.099966054015056       51.099951974472845       51.09993789493046        51.099952473202734       51.09995858571949        51.09993960245026        51.09994578936295        51.099959568514976       51.09997334766712        51.0999871268192         51.10000090597134        51.10001468512337        51.100028464275454       51.10004224342754        51.10005602257968        51.100069801731706       51.10008358088385        51.10009736003593        51.100111139188016       51.10012491834004        51.100132453702884       51.10011799459187        51.100103535480855       51.1000890763699         51.10007461725888        51.100060158147926       51.100045699036855       51.1000312399259         51.10001678081488        51.100002321703926       51.09998786259291        51.0999734034819         51.09995894437094        51.099944485259925       51.09993002614891        51.09993605762065        51.09995237776957        51.09994792067539        51.09995646500511        51.09997728847071        51.09999811193637        51.10001893540192        51.10003975886758        51.10006058233324        51.100081405798846       51.10010222926451        51.10012305273011        51.10014387619577        51.10016469966138        51.10018552312704        51.100206346592586       51.10022717005825        51.10024799352391        51.10022904550544        51.100206923842165       51.10018480217883        51.10016268051555        51.10014055885222        51.10011843718894        51.10009631552566        51.10007419386238        51.100052072199105       51.10002995053583        51.10000782887255        51.099985707209214       51.099963585545936       51.099941463882715       51.09992892752223        51.09993427215278        51.09994200718472        51.09995381157938        51.09998245296174        51.10001109434404        51.100039735726455       51.10006837710881        51.10009701849117        51.10012565987353        51.100154301255884       51.10018294263824        51.1002115840206         51.100240225402956       51.10026886678531        51.10029750816767        51.10032614955003        51.10035479093233        51.100350151694784       51.10032082153367        51.10029149137267        51.10026216121162        51.10023283105056        51.10020350088956        51.10017417072851        51.10014484056745        51.100115510406454       51.1000861802454         51.10005685008434        51.100027519923344       51.09999818976223        51.09996885960123        51.099939529440235       51.099930676590986       51.09992997926179        51.09994230777971        51.09996893300598        51.09999986646824        51.100030799930494       51.10006173339269        51.10009266685495        51.10012360031715        51.1001545337794         51.1001854672416         51.10021640070386        51.100247334166056       51.100278267628255       51.100309201090454       51.10034013455271        51.100371068014965       51.1003917752908         51.10036977855441        51.10034778181807        51.10032578508168        51.10030378834534        51.10028179160895        51.10025979487261        51.10023779813628        51.10021580139983        51.10019380466349        51.100171807927154       51.10014981119076        51.100127814454424       51.10010581771803        51.10008382098164        51.100046594713376       51.10000000000002
8                        49.99729899324382        50.14703048976452        50.28041127855795        50.39714947528978        50.49908126733635        50.58984539448306        50.664793108253264       50.732797076221516       50.791463084979114       50.835742057576          50.87693174945235        50.91860539503841        50.94376788872671        50.96804635227949        50.99232481583226        51.007614925023006       51.020248808268434       51.032882691513805       51.04551657475923        51.0578084897374         51.062834693811624       51.06773574206835        51.07263679032508        51.077537838581804       51.08243888683853        51.0866304541359         51.0884858463412         51.09034123854656        51.09219663075186        51.09405202295716        51.09590741516246        51.09640017354474        51.09689293192696        51.09738569030924        51.097878448691404       51.098371207073626       51.098863965455905       51.09903297726078        51.099166366619386       51.099299755977995       51.09943314533655        51.099566534695214       51.09966630138638        51.099712931356976       51.09975956132757        51.099806191298285       51.09985282126888        51.09989945123954        51.099927215806986       51.099945298892465       51.09996306392162        51.09997719842755        51.09999133293343        51.10000546743936        51.10001960194529        51.100029009698176       51.100031675291405       51.10003434088458        51.100037006477805       51.10003967207092        51.100042337664206       51.10004949329908        51.10005724026263        51.10005498124201        51.1000521068064         51.10005367582511        51.10005543520896        51.10005719459275        51.1000589539766         51.10005678499232        51.10005193190926        51.10004707882615        51.100042225743096       51.10003855566657        51.100037560204555       51.10003656474271        51.10003556928075        51.10003456852394        51.100033501398855       51.10003243427377        51.10003136714869        51.100030300023604       51.10002923289858        51.10002816577344        51.100027451640244       51.100028027737835       51.10002860383554        51.10002917993313        51.100029756030835       51.1000302658822         51.10003064569787        51.1000310255136         51.10003140532933        51.100031785145006       51.100032164960794       51.100032544776525       51.100032924592256       51.10003330440793        51.10005205810057        51.10007232830196        51.100075829213836       51.10006870191927        51.10006157462459        51.100054447330024       51.1000473200354         51.10004019274078        51.100033065446155       51.10002593815159        51.100018810856966       51.100011683562286       51.10000455626766        51.0999974289731         51.09999154637842        51.09999881533497        51.10000624614389        51.10001367695287        51.100021107761734       51.10002853857071        51.10003596937963        51.100043400188554       51.10005083099753        51.10005826180645        51.10006569261543        51.10007312342441        51.10007947082494        51.100072532102104       51.10006559337927        51.100058654656436       51.1000517159336         51.10004477721077        51.10003783848799        51.1000308997651         51.100023961042325       51.10002324971839        51.100038421276          51.10005359283355        51.1000687643911         51.10007790305508        51.10007970027425        51.10008362685676        51.100098616671175       51.10011360648559        51.10012859629995        51.100143586114314       51.10015857592873        51.10017356574315        51.100188555557565       51.100203545371926       51.10021853518634        51.10023352500076        51.10024851481512        51.10026157309039        51.100240173499685       51.100218773909035       51.10019737431833        51.10017597472768        51.100154575137026       51.100133175546375       51.10011177595567        51.10009037636502        51.10006897677437        51.10004757718366        51.10002617759301        51.10000477800236        51.09998337841165        51.09996197882094        51.09994057923029        51.09991917963964        51.099908366735065       51.09991212523795        51.09992379958635        51.09993547393475        51.09994714828315        51.09995882263149        51.09997049697995        51.09998217132829        51.09999384567669        51.10000552002509        51.100017194373436       51.10002886872189        51.100040543070236       51.10005221741869        51.100063891767036       51.100075566115436       51.100087240463836       51.10009891481218        51.10011038002           51.100119590733016       51.10012880144586        51.10013801215882        51.10014275998441        51.10014740235158        51.1001520447187         51.10015668708593        51.100161329453044       51.10016597182022        51.10017061418739        51.10017525655451        51.100179898921624       51.1001845412888         51.10018918365597        51.10019382602309        51.10019521212075        51.10017735118646        51.10015949025217        51.10014162931782        51.10012376838358        51.10010590744923        51.10010317900486        51.10010514128402        51.10010710356312        51.100109065842275       51.10011102812143        51.10011299040053        51.10011495267963        51.10011691495879        51.100118877237946       51.1001208395171         51.10013797468855        51.10015774370595        51.100177512723405       51.10019728174086        51.10021705075826        51.10023414222371        51.100232043885626       51.10022994554754        51.10022784720945        51.10022574887137        51.10022365053328        51.100221552195194       51.100219453857164       51.10021735551902        51.100215257180935       51.100213158842905       51.10021106050476        51.10021264997789        51.100214642411174       51.10021663484446        51.10021862727774        51.100220619711024       51.10022261214431        51.100220500669934       51.10021828878354        51.10021607689703        51.10021386501063        51.10021165312418        51.10020944123772        51.10020722935127        51.100205017464816       51.10020280557836        51.100200593691966       51.10019584191673        51.100189021645576       51.10018220137448        51.100175381103384       51.10016856083229        51.10016174056119        51.10017185397726        51.100186212959386       51.100200571941684       51.10021493092381        51.10022928990605        51.100243648888295       51.10025800787048        51.10027236685278        51.10028672583496        51.100287387794936       51.10026641009637        51.100245432397855       51.10022445469929        51.10020347700072        51.10018249930215        51.10016152160358        51.10014054390507        51.10011956620656        51.10009858850793        51.10007761080942        51.100056633110796       51.100035655412285       51.10001467771377        51.099993700015204       51.099994742167496       51.099998327646006       51.09999159584709        51.09997435085705        51.0999669956073         51.099982193366884       51.09999739112652        51.100012588886045       51.10002778664568        51.10004298440526        51.1000581821649         51.10007337992448        51.10008857768406        51.1001037754437         51.10011897320328        51.10013417096292        51.1001493687225         51.100164566482135       51.100173037298646       51.100158172440445       51.1001433075823         51.1001284427241         51.1001135778659         51.1000987130077         51.10008384814955        51.10006898329135        51.10005411843315        51.10003925357495        51.10002438871675        51.100009523858546       51.0999946590004         51.0999797941422         51.099974422245054       51.09999234766775        51.10000051773403        51.09998115768593        51.09997196506731        51.09998655128459        51.100001137501806       51.10001572371908        51.1000303099363         51.10004489615358        51.100059482370796       51.10007406858807        51.10008865480535        51.100103241022566       51.10011782723984        51.10013241345706        51.10014699967434        51.100161585891556       51.100166487790545       51.10015158156398        51.100136675337296       51.10012176911067        51.10010686288399        51.100091956657366       51.10007705043074        51.10006214420412        51.10004723797749        51.10003233175087        51.10001742552424        51.10000251929762        51.09998761307094        51.09997270684431        51.09995780061769        51.09997233891937        51.09997843342239        51.09995929719173        51.09996603645527        51.09998058070585        51.09999512495648        51.10000966920717        51.10002421345786        51.10003875770843        51.10005330195912        51.1000678462097         51.100082390460386       51.10009693471102        51.10011147896165        51.10012602321228        51.100140567462915       51.10015511171355        51.10016310180811        51.100148004125856       51.10013290644355        51.1001178087613         51.10010271107899        51.10008761339674        51.10007251571443        51.10005741803218        51.10004232034987        51.10002722266762        51.10001212498531        51.09999702730306        51.09998192962081        51.0999668319385         51.099951734256194       51.099957648018005       51.099974175957186       51.099970184069775       51.09997947724747        51.100001317444594       51.10002315764177        51.10004499783889        51.100066838036014       51.10008867823319        51.10011051843037        51.10013235862755        51.10015419882461        51.10017603902179        51.10019787921897        51.10021971941609        51.10024155961321        51.10026339981039        51.100285240007565       51.100265746594005       51.10024295488273        51.1002201631714         51.100197371460126       51.100174579748796       51.100151788037465       51.100128996326134       51.10010620461486        51.10008341290359        51.1000606211922         51.100037829480925       51.100015037769595       51.09999224605832        51.09996945434705        51.09995639538437        51.09996149246672        51.09996987868254        51.09998264175306        51.10001235108547        51.100042060417934       51.10007176975034        51.10010147908281        51.10013118841516        51.100160897747685       51.100190607080094       51.10022031641256        51.10025002574497        51.10027973507738        51.100309444409845       51.100339153742254       51.10036886307472        51.10039857240713        51.10039389231292        51.100363698670435       51.10033350502806        51.100303311385744       51.10027311774331        51.10024292410094        51.100212730458566       51.10018253681619        51.10015234317376        51.10012214953139        51.100091955888956       51.10006176224664        51.10003156860421        51.100001374961835       51.099971181319404       51.09996154710353        51.099960416870886       51.09997286917701        51.10000000854086        51.10003157377042        51.100063138999815       51.100094704229264       51.10012626945877        51.10015783468816        51.10018939991767        51.10022096514717        51.100252530376565       51.10028409560607        51.10031566083552        51.10034722606497        51.100378791294474       51.10041035652392        51.10043113704171        51.10040688117522        51.10038262530867        51.10035836944212        51.10033411357563        51.100309857709135       51.100285601842586       51.10026134597604        51.100237090109545       51.10021283424305        51.1001885783765         51.100164322509954       51.10014006664346        51.100115810776856       51.100091554910364       51.100050839881305       51.10000000000002
9                        49.921603273374274       50.072336608498745       50.20752410799514        50.326722654457          50.43166071240677        50.525786656333025       50.60446982595329        50.676307883313484       50.738988686604216       50.78717196094016        50.83224134117313        50.87782784745849        50.90644554524857        50.93418640602209        50.96192726679567        50.980007467540986       50.99523276350823        51.010458059475354       51.02568335544254        51.040554316957866       51.04718981746521        51.0537132019025         51.06023658633973        51.066759970777014       51.0732833552143         51.078933815171524       51.08170991408946        51.08448601300739        51.087262111925384       51.09003821084332        51.09281430976125        51.093635362077976       51.09445641439464        51.095277466711366       51.09609851902803        51.0969195713447         51.09774062366148        51.098052386640745       51.09830811155405        51.09856383646735        51.09881956138065        51.09907528629401        51.09926861081942        51.09936367217949        51.09945873353951        51.09955379489958        51.09964885625959        51.099743917619605       51.099801728110606       51.0998404219352         51.09987831749527        51.099907101088206       51.099935884681145       51.09996466827408        51.09999345186708        51.100013208608004       51.100020089601344       51.10002697059463        51.10003385158791        51.10004073258125        51.10004761357459        51.10005909094821        51.100071173655124       51.10006998849087        51.100067987290345       51.100070741604725       51.10007369965359        51.100076657702346       51.100079615751156       51.10007815419101        51.10007367288625        51.10006919158161        51.10006471027691        51.100061359535744       51.100060564842636       51.10005977014964        51.10005897545659        51.1000581912773         51.10005753888231        51.10005688648721        51.100056234092335       51.100055581697234       51.100054929302246       51.10005427690726        51.10005397894412        51.10005497647518        51.10005597400624        51.1000569715373         51.1000579690683         51.10005864181937        51.10005867705564        51.100058712291855       51.100058747528124       51.100058782764336       51.100058818000605       51.10005885323682        51.10005888847303        51.1000589237093         51.10007785874325        51.1000983536934         51.10010189795884        51.10009469905128        51.10008750014373        51.100080301236176       51.100073102328565       51.10006590342101        51.10005870451346        51.100051505605904       51.10004430669835        51.1000371077908         51.10002990888324        51.10002270997563        51.100016803591984       51.10002459120193        51.10003254493313        51.10004049866433        51.10004845239553        51.10005640612678        51.10006435985798        51.10007231358924        51.100080267320436       51.100088221051635       51.10009617478289        51.10010412851415        51.10011093799346        51.100103715208775       51.10009649242414        51.1000892696394         51.10008204685471        51.10007482407002        51.10006760128539        51.10006037850064        51.100053155715955       51.10005232961703        51.100067818162756       51.100083306708484       51.10009879525421        51.10010827430841        51.10011044039578        51.10011474359436        51.1001301502788         51.10014555696324        51.10016096364768        51.100176370332065       51.100191777016505       51.100207183700945       51.100222590385386       51.100237997069826       51.10025340375421        51.100268810438706       51.10028421712309        51.10029764055594        51.10027568359379        51.10025372663165        51.10023176966956        51.10020981270742        51.100187855745276       51.10016589878319        51.100143941821045       51.1001219848589         51.100100027896815       51.10007807093467        51.100056113972585       51.10003415701044        51.10001220004824        51.0999902430861         51.09996828612401        51.099946329161924       51.0999350172728         51.09993897935999        51.09995080616301        51.09996263296597        51.0999744597691         51.09998628657212        51.099998113375136       51.100009940178154       51.10002176698123        51.10003359378425        51.100045420587264       51.10005724739028        51.10006907419336        51.10008090099643        51.10009272779945        51.10010455460247        51.10011638140554        51.10012820820856        51.100139798260216       51.100148836177596       51.10015787409492        51.1001669120123         51.100171850407264       51.10017669193007        51.10018153345288        51.10018637497575        51.1001912164985         51.10019605802131        51.10020089954418        51.100205741066986       51.10021058258985        51.10021542411266        51.10022026563547        51.100225107158224       51.10022664407296        51.10020864823787        51.10019065240277        51.10017265656768        51.10015466073264        51.10013666489749        51.10013400102923        51.100136089717694       51.10013817840627        51.10014026709467        51.10014235578319        51.100144444471596       51.10014653316006        51.100148621848575       51.10015071053709        51.100152799225555       51.10017020694261        51.10019027387318        51.10021034080381        51.10023040773439        51.10025047466496        51.100267845997564       51.10026589819222        51.10026395038693        51.100262002581644       51.1002600547763         51.10025810697101        51.10025615916567        51.10025421136038        51.100252263555035       51.10025031574969        51.1002483679444         51.10024642013906        51.100248030165005       51.10025002894855        51.10025202773204        51.100254026515586       51.100256025299075       51.100258024082564       51.10025590696017        51.10025368913216        51.10025147130409        51.10024925347602        51.10024703564801        51.10024481782           51.10024259999193        51.10024038216386        51.10023816433579        51.10023594650784        51.10023117426931        51.10022432170837        51.10021746914748        51.10021061658665        51.10020376402571        51.10019691146488        51.100207321855294       51.10022206036399        51.10023679887274        51.100251537381496       51.10026627589025        51.100281014399          51.1002957529077         51.10031049141651        51.100325229925204       51.10032581817654        51.10030405071183        51.10028228324717        51.10026051578245        51.10023874831779        51.10021698085313        51.10019521338842        51.10017344592376        51.1001516784591         51.10012991099438        51.10010814352967        51.10008637606501        51.10006460860035        51.10004284113569        51.10002107367097        51.100021760055654       51.10002503989409        51.100018123989855       51.10000081873699        51.09999357258994        51.100009265681024       51.10002495877211        51.100040651863196       51.10005634495428        51.100072038045425       51.10008773113657        51.1001034242276         51.10011911731874        51.10013481040983        51.10015050350091        51.100166196592056       51.100181889683086       51.100197582774285       51.10020629149642        51.10019077153697        51.10017525157758        51.100159731618135       51.10014421165863        51.10012869169924        51.10011317173979        51.1000976517804         51.100082131820955       51.10006661186145        51.100051091902          51.10003557194267        51.100020051983165       51.100004532023775       51.09999866587543        51.10001649179986        51.10002459808061        51.100005275030014       51.099996294013124       51.1000115001836         51.100026706354015       51.10004191252449        51.10005711869485        51.10007232486532        51.1000875310358         51.100102737206214       51.10011794337669        51.100133149547105       51.10014835571758        51.100163561887996       51.10017876805841        51.10019397422889        51.10019906749494        51.1001834760134         51.10016788453186        51.100152293050314       51.10013670156877        51.10012111008723        51.10010551860563        51.10008992712403        51.100074335642546       51.100058744161004       51.10004315267946        51.10002756119786        51.10001196971632        51.09999637823478        51.09998078675318        51.09999514002334        51.10000115632897        51.099982058369505       51.09998928857618        51.10000446031222        51.100019632048316       51.100034803784354       51.10004997552045        51.10006514725649        51.100080318992525       51.10009549072856        51.10011066246466        51.100125834200696       51.100141005936734       51.10015617767283        51.100171349408924       51.100186521144906       51.10019489127956        51.100179301982166       51.100163712684775       51.10014812338744        51.10013253409011        51.10011694479272        51.100101355495326       51.10008576619799        51.10007017690066        51.10005458760327        51.10003899830593        51.100023409008486       51.10000781971115        51.09999223041376        51.09997664111643        51.09998237747624        51.09999895070706        51.09999548280001        51.10000545172568        51.10002811100702        51.10005077028842        51.10007342956976        51.10009608885116        51.1001187481325         51.100141407413844       51.10016406669524        51.100186725976585       51.10020938525798        51.100232044539325       51.100254703820724       51.100277363102066       51.10030002238341        51.10032268166481        51.1003028333792         51.10027959311765        51.100256352856036       51.10023311259454        51.10020987233304        51.10018663207143        51.10016339180993        51.10014015154832        51.10011691128682        51.10009367102526        51.10007043076365        51.10004719050215        51.1000239502406         51.1000007099791         51.09998725087502        51.099992038120604       51.100001017227044       51.10001464681079        51.10004515310624        51.10007565940168        51.100106165697184       51.10013667199257        51.10016717828796        51.10019768458346        51.10022819087885        51.100258697174354       51.1002892034698         51.100319709765245       51.10035021606069        51.100380722356135       51.100411228651524       51.10044173494697        51.100437063037134       51.10040629238347        51.10037552172986        51.10034475107625        51.100313980422584       51.10028320976892        51.100252439115366       51.1002216684617         51.10019089780809        51.10016012715448        51.100129356500815       51.100098585847206       51.10006781519354        51.10003704453999        51.10000627388632        51.09999591467607        51.099994315124775       51.10000670660503        51.10003403931859        51.1000658744922         51.10009770966582        51.10012954483943        51.100161380013105       51.100193215186664       51.100225050360336       51.100256885533895       51.10028872070757        51.100320555881126       51.1003523910548         51.10038422622836        51.10041606140203        51.1004478965757         51.100468478942844       51.10044207018689        51.10041566143087        51.100389252674915       51.1003628439189         51.100336435162944       51.10031002640699        51.10028361765097        51.10025720889496        51.100230800139          51.100204391383045       51.100177982626974       51.100151573871074       51.100125165115          51.1000987563591         51.1000547811733         51.10000000000002
10                       49.845907553504674       49.997642727232915       50.13463693743233        50.25629583362422        50.364240157477184       50.46172791818299        50.5441465436532         50.619818690405396       50.686514288229375       50.7386018643042         50.78755093289385        50.837050299878456       50.86912320177032        50.90032645976464        50.93152971775896        50.952400010058966       50.970216718747906       50.9880334274369         51.00585013612573        51.02330014417839        51.031544941118796       51.039690661736586       51.047836382354376       51.05598210297228        51.06412782359007        51.07123717620709        51.07493398183766        51.07863078746823        51.08232759309885        51.08602439872942        51.08972120435999        51.09087055061116        51.092019896862325       51.09316924311349        51.09431858936466        51.09546793561583        51.09661728186694        51.097071796020714       51.09744985648871        51.0978279169567         51.098205977424755       51.098584037892806       51.098870920252466       51.09901441300195        51.09915790575138        51.09930139850081        51.09944489125024        51.09958838399973        51.09967624041417        51.09973554497799        51.0997935710688         51.09983700374886        51.09988043642886        51.09992386910892        51.09996730178898        51.09999740751783        51.10000850391128        51.10001960030468        51.10003069669813        51.10004179309152        51.10005288948503        51.10006868859733        51.100085107047505       51.100084995739564       51.10008386777412        51.1000878073844         51.10009196409817        51.10009612081194        51.10010027752577        51.10009952338959        51.1000954138633         51.10009130433707        51.100087194810726       51.10008416340497        51.10008356948072        51.10008297555663        51.10008238163243        51.10008181403066        51.10008157636577        51.10008133870076        51.100081101035926       51.10008086337098        51.100080625706084       51.10008038804108        51.10008050624805        51.10008192521252        51.10008334417694        51.10008476314135        51.10008618210577        51.10008701775661        51.10008670841336        51.100086399070165       51.10008608972686        51.10008578038361        51.100085471040416       51.100085161697166       51.10008485235386        51.10008454301061        51.10010365938592        51.10012437908489        51.10012796670378        51.10012069618324        51.10011342566281        51.10010615514227        51.10009888462184        51.100091614101245       51.10008434358076        51.10007707306028        51.100069802539736       51.10006253201925        51.10005526149877        51.100047990978226       51.100042060805606       51.10005036706889        51.100058843722366       51.10006732037584        51.10007579702932        51.10008427368291        51.10009275033639        51.10010122698992        51.1001097036434         51.100118180296874       51.10012665695041        51.10013513360394        51.10014240516199        51.100134898315446       51.1001273914689         51.10011988462236        51.100112377775815       51.10010487092927        51.100097364082785       51.100089857236185       51.10008235038964        51.10008140951561        51.100097215049516       51.100113020583365       51.10012882611727        51.10013864556163        51.10014118051731        51.10014586033191        51.10016168388637        51.10017750744089        51.10019333099535        51.100209154549816       51.10022497810428        51.10024080165874        51.100256625213206       51.10027244876767        51.10028827232219        51.10030409587665        51.100319919431115       51.10033370802154        51.10031119368796        51.10028867935438        51.1002661650208         51.100243650687275       51.10022113635364        51.10019862202006        51.10017610768648        51.1001535933529         51.10013107901932        51.10010856468574        51.10008605035216        51.10006353601858        51.100041021685          51.100018507351365       51.09999599301784        51.099973478684205       51.09996166781053        51.099965833481974       51.09997781273967        51.099989791997416       51.10000177125505        51.100013750512744       51.10002572977044        51.10003770902807        51.100049688285765       51.10006166754346        51.10007364680109        51.100085626058785       51.10009760531648        51.10010958457417        51.10012156383186        51.100133543089555       51.10014552234725        51.10015750160488        51.100169216500376       51.100178081622175       51.100186946743975       51.10019581186583        51.100200940830064       51.100205981508566       51.10021102218707        51.10021606286557        51.10022110354407        51.10022614422246        51.10023118490096        51.100236225579465       51.10024126625797        51.10024630693647        51.100251347614915       51.10025638829336        51.10025807602517        51.100239945289275       51.10022181455338        51.10020368381754        51.1001855530817         51.10016742234575        51.10016482305366        51.100167038151426       51.10016925324925        51.10017146834707        51.10017368344495        51.100175898542716       51.10017811364054        51.10018032873836        51.10018254383618        51.100184758934006       51.10020243919661        51.10022280404036        51.10024316888416        51.10026353372791        51.10028389857172        51.100301549771416       51.10029975249893        51.100297955226324       51.10029615795372        51.10029436068123        51.100292563408686       51.10029076613603        51.10028896886354        51.100287171590935       51.10028537431833        51.10028357704584        51.10028177977324        51.10028341035206        51.100285415485814       51.100287420619566       51.10028942575326        51.10029143088701        51.100293436020706       51.100291313250295       51.100289089480725       51.10028686571104        51.100284641941414       51.10028241817179        51.1002801944021         51.10027797063253        51.100275746862906       51.10027352309322        51.10027129932365        51.100266506621836       51.1002596217711         51.10025273692054        51.10024585206986        51.100238967219184       51.100232082368564       51.10024278973333        51.10025790776854        51.10027302580386        51.10028814383912        51.10030326187439        51.10031837990965        51.100333497944916       51.10034861598024        51.1003637340155         51.10036424855815        51.10034169132729        51.10031913409648        51.10029657686573        51.100274019634924       51.10025146240412        51.10022890517325        51.1002063479425         51.10018379071175        51.10016123348089        51.10013867625008        51.10011611901922        51.10009356178841        51.100071004557606       51.100048447326856       51.100048777943925       51.10005175214218        51.10004465213257        51.10002728661692        51.10002014957257        51.100036337995164       51.100052526417755       51.10006871484035        51.10008490326294        51.10010109168559        51.10011728010818        51.10013346853077        51.10014965695336        51.100165845375955       51.100182033798546       51.10019822222114        51.10021441064373        51.10023059906638        51.100239545694194       51.1002233706335         51.100207195572864       51.10019102051217        51.10017484545142        51.10015867039078        51.10014249533009        51.10012632026945        51.10011014520876        51.100093970148066       51.10007779508737        51.100061620026736       51.100045444965986       51.10002926990529        51.10002290950581        51.100040635931975       51.100048678427186       51.100029392374154       51.10002062295888        51.10003644908255        51.10005227520617        51.10006810132978        51.100083927453454       51.100099753577126       51.10011557970074        51.10013140582436        51.10014723194797        51.100163058071644       51.10017888419526        51.100194710318874       51.100210536442546       51.10022636256622        51.100231647199394       51.100215370462934       51.100199093726474       51.10018281698996        51.1001665402535         51.10015026351698        51.10013398678058        51.10011771004406        51.1001014333076         51.10008515657114        51.10006887983468        51.10005260309816        51.1000363263617         51.1000200496253         51.100003772888726       51.10001794112736        51.10002387923555        51.10000481954734        51.10001254069721        51.100028339918595       51.10004413914004        51.10005993836154        51.10007573758298        51.100091536804484       51.100107336025985       51.10012313524737        51.10013893446887        51.100154733690374       51.10017053291182        51.10018633213332        51.10020213135476        51.10021793057621        51.10022668075089        51.10021059983842        51.100194518925946       51.10017843801353        51.100162357101055       51.10014627618864        51.100130195276165       51.10011411436375        51.10009803345122        51.10008195253886        51.100065871626384       51.10004979071391        51.10003370980155        51.10001762888902        51.10000154797655        51.1000071069343         51.100023725456765       51.10002078153019        51.10003142620383        51.10005490456945        51.10007838293501        51.10010186130057        51.10012533966619        51.10014881803181        51.100172296397375       51.10019577476294        51.10021925312856        51.10024273149418        51.10026620985968        51.1002896882253         51.10031316659092        51.10033664495654        51.100360123322105       51.1003399201644         51.10031623135262        51.10029254254084        51.100268853729006       51.10024516491728        51.100221476105446       51.10019778729361        51.10017409848183        51.10015040967005        51.10012672085827        51.10010303204649        51.100079343234654       51.100055654422874       51.100031965611095       51.10001810636555        51.100022583774376       51.10003215577143        51.10004665186858        51.10007795512706        51.10010925838543        51.100140561643855       51.100171864902336       51.10020316816076        51.100234471419185       51.10026577467761        51.10029707793609        51.10032838119457        51.100359684453          51.10039098771142        51.1004222909699         51.100453594228384       51.10048489748681        51.10048023376129        51.10044888609639        51.10041753843154        51.1003861907667         51.1003548431018         51.10032349543695        51.10029214777211        51.10026080010721        51.10022945244236        51.10019810477746        51.100166757112675       51.10013540944777        51.10010406178293        51.100072714118085       51.10004136645318        51.100030282248554       51.10002821337855        51.10004054403299        51.10006807009631        51.100100175214095       51.10013228033182        51.1001643854496         51.100196490567384       51.10022859568517        51.10026070080295        51.100292805920674       51.100324911038456       51.100357016156295       51.10038912127402        51.1004212263918         51.100453331509584       51.10048543662742        51.10050582084398        51.100477259198556       51.10044869755308        51.100420135907655       51.100391574262176       51.10036301261681        51.10033445097133        51.10030588932591        51.10027732768043        51.10024876603501        51.100220204389586       51.10019164274405        51.100163081098685       51.10013451945326        51.100105957807784       51.10005872246529        51.10000000000002
11                       49.77021183363513        49.92294884596714        50.061749766869525       50.185869012791386       50.2968196025476         50.397669180033006       50.48382326135322        50.563329497497364       50.634039889854535       50.6900317676683         50.74286052461463        50.79627275229842        50.83180085829213        50.86646651350725        50.90113216872237        50.924792552576946       50.94520067398764        50.96560879539834        50.98601691680898        51.006045971398805       51.01590006477227        51.025668121570675       51.03543617836908        51.04520423516749        51.05497229196584        51.063540537242716       51.06815804958592        51.07277556192912        51.07739307427232        51.082010586615525       51.08662809895878        51.08810573914445        51.08958337933001        51.09106101951568        51.09253865970129        51.0940162998869         51.095493940072515       51.096091205400626       51.09659160142337        51.097091997446114       51.097592393468915       51.09809278949166        51.09847322968551        51.09866515382441        51.09885707796326        51.099049002102106       51.09924092624095        51.0994328503798         51.09955075271779        51.09963066802078        51.099708824642505       51.09976690640957        51.099824988176636       51.0998830699437         51.09994115171082        51.09998160642766        51.09999691822128        51.10001223001473        51.10002754180829        51.10004285360185        51.10005816539535        51.10007828624646        51.10009904043983        51.10010000298837        51.10009974825789        51.10010487316396        51.100110228542746       51.10011558392159        51.10012093930038        51.100120892588166       51.10011715484029        51.10011341709247        51.1001096793446         51.1001069672742         51.1001065741188         51.10010618096362        51.100105787808275       51.10010543678408        51.10010561384922        51.10010579091437        51.100105967979516       51.100106145044606       51.10010632210981        51.1001064991749         51.10010703355192        51.10010887394981        51.10011071434758        51.100112554745465       51.10011439514324        51.100115393693784       51.10011473977107        51.100114085848304       51.10011343192559        51.10011277800288        51.10011212408017        51.10011147015746        51.10011081623469        51.10011016231198        51.100129460028484       51.10015040447627        51.10015403544878        51.10014669331531        51.10013935118184        51.10013200904842        51.10012466691495        51.10011732478148        51.10010998264801        51.10010264051459        51.10009529838112        51.10008795624765        51.10008061411423        51.10007327198076        51.100067318019114       51.100076142935734       51.100085142511546       51.10009414208736        51.10010314166311        51.10011214123898        51.10012114081468        51.10013014039055        51.1001391399663         51.10014813954206        51.100157139117925       51.10016613869368        51.10017387233057        51.10016608142212        51.10015829051372        51.10015049960532        51.10014270869692        51.10013491778852        51.100127126880125       51.100119335971726       51.10011154506333        51.10011048941425        51.100126611936275       51.1001427344583         51.100158856980386       51.100169016815016       51.1001719206389         51.10017697706951        51.100193217493995       51.10020945791854        51.100225698343024       51.10024193876757        51.10025817919205        51.10027441961654        51.10029066004108        51.10030690046557        51.100323140890055       51.1003393813146         51.10035562173914        51.10036977548714        51.100346703782066       51.10032363207705        51.100300560372034       51.10027748866696        51.100254416962          51.10023134525693        51.100208273551914       51.10018520184684        51.10016213014177        51.10013905843675        51.100115986731794       51.10009291502672        51.10006984332165        51.100046771616576       51.10002369991162        51.1000006282066         51.09998831834827        51.099992687604015       51.10000481931638        51.10001695102875        51.100029082741          51.10004121445331        51.10005334616562        51.10006547787793        51.10007760959036        51.10008974130267        51.10010187301498        51.10011400472729        51.1001261364396         51.100138268151966       51.10015039986422        51.100162531576586       51.1001746632889         51.10018679500121        51.10019863474048        51.10020732706681        51.10021601939303        51.10022471171931        51.10023003125292        51.10023527108706        51.100240510921196       51.10024575075539        51.10025099058953        51.10025623042361        51.100261470257806       51.100266710091944       51.10027194992608        51.10027718976022        51.1002824295943         51.10028766942855        51.10028950797738        51.10027124234068        51.10025297670404        51.100234711067344       51.1002164454307         51.100198179794006       51.100195645077974       51.1001979865851         51.100200328092285       51.10020266959947        51.10020501110665        51.10020735261378        51.10020969412096        51.10021203562815        51.10021437713533        51.10021671864246        51.10023467145061        51.10025533420759        51.10027599696451        51.100296659721494       51.10031732247842        51.10033525354538        51.10033360680552        51.10033196006577        51.10033031332591        51.10032866658611        51.10032701984636        51.1003253731065         51.100323726366696       51.100322079626835       51.10032043288703        51.10031878614723        51.10031713940748        51.10031879053918        51.100320802023134       51.10032281350709        51.10032482499105        51.100326836475006       51.10032884795896        51.10032671954053        51.10032448982929        51.10032226011805        51.100320030406806       51.10031780069562        51.10031557098438        51.100313341273136       51.10031111156195        51.10030888185065        51.100306652139466       51.10030183897442        51.100294921834006       51.100288004693596       51.100281087553185       51.10027417041272        51.10026725327231        51.10027825761142        51.10029375517314        51.100309252734974       51.10032475029675        51.10034024785858        51.10035574542036        51.10037124298219        51.10038674054397        51.100402238105744       51.10040267893976        51.10037933194275        51.10035598494585        51.100332637948895       51.10030929095194        51.10028594395504        51.100262596958146       51.100239249961135       51.100215902964294       51.10019255596734        51.100169208970385       51.10014586197343        51.10012251497653        51.10009916797958        51.10007582098274        51.10007579583214        51.10007846439032        51.100071180275336       51.100053754496855       51.10004672655526        51.10006341030936        51.10008009406346        51.100096777817555       51.100113461571596       51.10013014532575        51.10014682907985        51.10016351283389        51.100180196587985       51.10019688034208        51.10021356409618        51.100230247850334       51.100246931604374       51.10026361535847        51.10027279989197        51.10025596973003        51.10023913956809        51.10022230940615        51.10020547924421        51.10018864908227        51.10017181892033        51.10015498875845        51.10013815859651        51.10012132843451        51.10010449827257        51.10008766811069        51.10007083794875        51.10005400778675        51.100047153136074       51.10006478006403        51.10007275877376        51.10005350971818        51.10004495190469        51.100061397981506       51.10007784405832        51.10009429013519        51.100110736212          51.100127182288816       51.100143628365686       51.1001600744425         51.10017652051931        51.100192966596126       51.10020941267294        51.10022585874981        51.10024230482668        51.10025875090349        51.100264226903846       51.10024726491247        51.10023030292109        51.1002133409296         51.10019637893822        51.10017941694679        51.100162454955466       51.10014549296409        51.10012853097271        51.100111568981276       51.1000946069899         51.100077644998464       51.10006068300714        51.10004372101565        51.100026759024274       51.10004074223144        51.100046602142186       51.10002758072511        51.10003579281812        51.10005221952497        51.100068646231875       51.100085072938725       51.10010149964563        51.10011792635248        51.10013435305939        51.10015077976624        51.1001672064732         51.10018363318011        51.1002000598869         51.10021648659381        51.100232913300715       51.100249340007565       51.10025847022223        51.10024189769473        51.10022532516717        51.10020875263967        51.10019218011212        51.10017560758456        51.10015903505706        51.100142462529504       51.10012589000195        51.10010931747445        51.10009274494689        51.10007617241939        51.100059599891836       51.10004302736428        51.10002645483678        51.10003183639242        51.10004850020658        51.10004608026031        51.100057400681976       51.10008169813182        51.10010599558166        51.10013029303144        51.100154590481225       51.100178887931065       51.100203185380906       51.100227482830746       51.10025178028053        51.100276077730314       51.100300375180154       51.100324672629995       51.10034897007978        51.10037326752956        51.1003975649794         51.10037700694966        51.100352869587596       51.100328732225535       51.10030459486359        51.100280457501526       51.100256320139465       51.100232182777404       51.1002080454154         51.10018390805334        51.10015977069128        51.10013563332927        51.10011149596721        51.10008735860515        51.10006322124315        51.1000489618562         51.10005312942832        51.10006329431582        51.100078656926314       51.100110757147775       51.10014285736918        51.10017495759064        51.1002070578121         51.10023915803356        51.10027125825502        51.10030335847637        51.10033545869783        51.100367558919345       51.10039965914075        51.10043175936221        51.10046385958367        51.10049595980513        51.10052806002659        51.10052340448544        51.10049147980931        51.10045955513323        51.10042763045715        51.10039570578101        51.10036378110493        51.10033185642885        51.100299931752716       51.100268007076636       51.100236082400556       51.10020415772448        51.10017223304834        51.10014030837226        51.100108383696124       51.1000764590201         51.100064649821036       51.1000621116325         51.10007438146101        51.10010210087404        51.10013447593593        51.10016685099788        51.10019922605977        51.10023160112172        51.10026397618361        51.10029635124562        51.10032872630751        51.10036110136946        51.10039347643135        51.10042585149324        51.10045822655519        51.10049060161714        51.100522976679144       51.10054316274511        51.100512448210225       51.10048173367534        51.10045101914045        51.10042030460551        51.10038959007062        51.100358875535676       51.100328161000846       51.1002974464659         51.10026673193096        51.10023601739613        51.100205302861184       51.1001745883263         51.10014387379141        51.100113159256466       51.10006266375734        51.10000000000002
12                       49.69451611376559        49.8482549647012         49.98886259630672        50.11544219195855        50.22939904761802        50.33361044188297        50.42349997905325        50.50684030458933        50.58156549147964        50.64146167103246        50.698170116335405       50.7554952047185         50.79447851481399        50.832606567249854       50.87073461968566        50.89718509509487        50.92018462922738        50.94318416335983        50.96618369749228        50.98879179861939        51.000255188425854       51.01164558140482        51.02303597438373        51.0344263673627         51.045816760341665       51.05584389827834        51.061382117334176       51.06692033639001        51.07245855544585        51.077996774501685       51.08353499355752        51.085340927677635       51.08714686179769        51.08895279591775        51.090758730037805       51.09256466415786        51.09437059827792        51.09511061478054        51.095733346357974       51.096356077935525       51.09697880951296        51.09760154109051        51.09807553911867        51.09831589464693        51.098556250175136       51.0987966057034         51.09903696123166        51.099277316759924       51.09942526502141        51.09952579106351        51.099624078216095       51.099696809070224       51.09976953992435        51.09984227077848        51.09991500163267        51.09996580533755        51.09998533253122        51.100004859724834       51.10002438691845        51.10004391411212        51.10006344130579        51.10008788389558        51.100112973832324       51.100115010237175       51.10011562874172        51.10012193894357        51.10012849298738        51.10013504703119        51.100141601074995       51.1001422617868         51.10013889581728        51.10013552984793        51.10013216387841        51.10012977114337        51.10012957875688        51.100129386370554       51.10012919398417        51.10012905953744        51.10012965133268        51.100130243127865       51.10013083492311        51.10013142671835        51.10013201851359        51.100132610308776       51.10013356085585        51.10013582268709        51.100138084518335       51.100140346349576       51.10014260818082        51.10014376963102        51.100142771128844       51.10014177262667        51.10014077412444        51.10013977562221        51.10013877712004        51.10013777861781        51.10013678011558        51.100135781613346       51.10015526067127        51.100176429867815       51.10018010419378        51.10017269044738        51.10016527670098        51.100157862954575       51.10015044920817        51.10014303546177        51.10013562171531        51.100128207968964       51.100120794222505       51.1001133804761         51.1001059667297         51.10009855298324        51.100092575232736       51.10010191880281        51.10011144130084        51.10012096379893        51.10013048629702        51.10014000879505        51.10014953129314        51.10015905379123        51.10016857628926        51.10017809878741        51.100187621285386       51.100197143783475       51.1002053394991         51.10019726452879        51.10018918955859        51.10018111458828        51.10017303961803        51.100164964647774       51.10015688967758        51.10014881470727        51.100140739737014       51.10013956931283        51.10015600882309        51.10017244833324        51.100188887843444       51.10019938806829        51.10020266076043        51.100208093807055       51.100224751101564       51.10024140839613        51.100258065690696       51.100274722985205       51.10029138027983        51.10030803757434        51.10032469486896        51.10034135216347        51.100358009458034       51.1003746667526         51.100391324047166       51.10040584295268        51.10038221387617        51.10035858479972        51.10033495572321        51.10031132664676        51.10028769757025        51.10026406849374        51.10024043941729        51.10021681034078        51.100193181264274       51.10016955218782        51.10014592311131        51.100122294034804       51.100098664958296       51.10007503588179        51.100051406805335       51.100027777728826       51.100014968885944       51.100019541726056       51.10003182589304        51.100044110060026       51.100056394226954       51.10006867839394        51.10008096256087        51.10009324672785        51.10010553089489        51.100117815061765       51.10013009922875        51.100142383395735       51.10015466756272        51.10016695172965        51.10017923589663        51.10019152006362        51.1002038042306         51.10021608839753        51.1002280529807         51.10023657251139        51.10024509204209        51.100253611572896       51.100259121675776       51.10026456066555        51.10026999965538        51.10027543864521        51.10028087763499        51.10028631662476        51.10029175561459        51.10029719460442        51.1003026335942         51.10030807258403        51.1003135115738         51.100318950563576       51.10032093992953        51.10030253939209        51.10028413885465        51.10026573831715        51.10024733777976        51.100228937242264       51.100226467102345       51.10022893501878        51.10023140293532        51.10023387085181        51.10023633876841        51.10023880668484        51.10024127460139        51.10024374251793        51.10024621043442        51.10024867835091        51.10026690370461        51.100287864374764       51.10030882504492        51.100329785715076       51.100350746385175       51.10036895731923        51.10036746111223        51.100365964905166       51.1003644686981         51.10036297249104        51.100361476284036       51.10035998007692        51.10035848386991        51.10035698766285        51.10035549145573        51.100353995248724       51.100352499041605       51.10035417072629        51.100356188560454       51.10035820639462        51.10036022422884        51.100362242063          51.10036425989716        51.10036212583066        51.100359890177856       51.100357654525055       51.100355418872255       51.1003531832194         51.10035094756654        51.100348711913796       51.10034647626094        51.10034424060814        51.10034200495528        51.10033717132694        51.10033022189674        51.100323272466596       51.100316323036395       51.100309373606194       51.100302424175936       51.1003137254894         51.10032960257769        51.10034547966609        51.10036135675438        51.100377233842664       51.10039311093101        51.10040898801935        51.1004248651077         51.10044074219604        51.10044110932131        51.100416972558264       51.10039283579516        51.10036869903212        51.10034456226907        51.10032042550603        51.10029628874298        51.10027215197988        51.100248015216835       51.100223878453846       51.100199741690744       51.1001756049277         51.1001514681646         51.10012733140155        51.10010319463851        51.1001028137203         51.10010517663841        51.10009770841805        51.10008022237679        51.100073303537954       51.10009048262356        51.1001076617091         51.100124840794706       51.10014201988031        51.10015919896591        51.100176378051515       51.10019355713712        51.10021073622272        51.10022791530827        51.10024509439387        51.10026227347947        51.10027945256502        51.10029663165068        51.10030605408974        51.10028856882656        51.10027108356337        51.100253598300185       51.100236113037          51.10021862777381        51.100201142510684       51.1001836572475         51.10016617198431        51.10014868672113        51.100131201457884       51.10011371619481        51.10009623093163        51.100078745668384       51.10007139676651        51.10008892419626        51.10009683912034        51.10007762706232        51.100069280850505       51.100086346880516       51.100103412910585       51.10012047894054        51.10013754497061        51.10015461100062        51.10017167703063        51.1001887430607         51.10020580909065        51.10022287512072        51.100239941150676       51.100257007180744       51.10027407321081        51.10029113924077        51.10029680660824        51.100279159361946       51.100261512115594       51.1002438648693         51.100226217623          51.10020857037665        51.100190923130356       51.10017327588406        51.10015562863771        51.100137981391356       51.10012033414512        51.10010268689882        51.10008503965247        51.100067392406174       51.10004974515982        51.10006354333535        51.10006932504871        51.100050341902886       51.10005904493903        51.10007609913134        51.100093153323655       51.10011020751591        51.100127261708224       51.100144315900536       51.10016137009279        51.100178424285104       51.10019547847742        51.10021253266973        51.10022958686204        51.100246641054355       51.10026369524661        51.100280749438866       51.10029025969368        51.10027319555098        51.100256131408344       51.10023906726576        51.10022200312312        51.10020493898048        51.10018787483784        51.10017081069532        51.10015374655268        51.10013668240998        51.1001196182674         51.10010255412482        51.10008548998212        51.10006842583954        51.1000513616969         51.10005656585059        51.100073274956344       51.10007137899055        51.10008337516018        51.10010849169424        51.100133608228305       51.10015872476231        51.100183841296314       51.10020895783032        51.10023407436438        51.10025919089844        51.1002843074325         51.10030942396651        51.10033454050051        51.10035965703457        51.100384773568635       51.10040989010264        51.100435006636644       51.100414093734855       51.10038950782263        51.100364921910284       51.100340335998          51.10031575008577        51.10029116417343        51.1002665782612         51.100241992348856       51.10021740643663        51.10019282052434        51.100168234612          51.10014364869977        51.10011906278743        51.10009447687514        51.100079817346796       51.100083675082146       51.10009443286032        51.10011066198405        51.100143559168544       51.10017645635298        51.10020935353742        51.10024225072192        51.1002751479063         51.100308045090856       51.10034094227524        51.10037383945968        51.10040673664412        51.100439633828614       51.100472531013054       51.10050542819749        51.10053832538199        51.10057122256637        51.100566575209655       51.10053407352234        51.10050157183497        51.10046907014765        51.10043656846028        51.10040406677297        51.10037156508565        51.10033906339828        51.100306561710966       51.10027406002365        51.10024155833628        51.10020905664891        51.10017655496159        51.10014405327422        51.10011155158696        51.100099017393575       51.10009600988633        51.10010821888898        51.10013613165171        51.100168776657824       51.10020142166388        51.10023406666994        51.100266711676056       51.10029935668217        51.10033200168823        51.10036464669429        51.10039729170035        51.10042993670646        51.10046258171252        51.100495226718635       51.100527871724694       51.10056051673081        51.100580504646246       51.100547637221894       51.10051476979754        51.10048190237313        51.10044903494878        51.100416167524486       51.10038330010008        51.100350432675725       51.100317565251316       51.10028469782702        51.10025183040261        51.10021896297826        51.10018609555391        51.10015322812956        51.100120360705205       51.100066605049335       51.10000000000002
13                       49.618820393896044       49.77356108343548        49.91597542574391        50.04501537112577        50.161978492688434       50.269551703732986       50.363176696753214       50.45035111168124        50.529091093104796       50.59289157439662        50.65347970805618        50.71471765713852        50.757156171335794       50.798746620992404       50.84033707064907        50.869577637612906       50.89516858446717        50.92075953132132        50.94635047817553        50.9715376258398         50.98461031207938        50.99762304123897        51.01063577039844        51.023648499557964       51.03666122871749        51.048147259313964       51.054606185082434       51.061065110850905       51.067524036619375       51.07398296238779        51.08044188815626        51.08257611621082        51.08471034426532        51.086844572319876       51.08897880037438        51.09111302842899        51.093247256483494       51.09413002416045        51.09487509129269        51.09562015842482        51.096365225557065       51.09711029268925        51.09767784855171        51.097966635469334       51.09825542238707        51.09854420930469        51.09883299622231        51.09912178313999        51.09929977732497        51.099420914106304       51.099539331789686       51.099626711730934       51.09971409167207        51.09980147161326        51.099888851554454       51.099950004247376       51.09997374684116        51.099997489434884       51.100021232028666       51.10004497462239        51.100068717216175       51.10009748154471        51.10012690722476        51.10013001748598        51.100131509225605       51.10013900472319        51.100146757432015       51.10015451014078        51.10016226284961        51.100163630985435       51.10016063679433        51.100157642603335       51.100154648412285       51.1001525750126         51.100152583395015       51.10015259177749        51.10015260015996        51.1001526822908         51.100153688816135       51.100154695341416       51.1001557018667         51.10015670839198        51.100157714917316       51.10015872144254        51.10016008815978        51.10016277142438        51.10016545468898        51.10016813795363        51.100170821218285       51.10017214556831        51.10017080248656        51.100169459404924       51.100168116323175       51.10016677324148        51.10016543015979        51.10016408707804        51.10016274399635        51.10016140091466        51.10018106131383        51.10020245525919        51.10020617293878        51.10019868757945        51.10019120222006        51.10018371686073        51.10017623150134        51.100168746142          51.10016126078267        51.10015377542328        51.10014629006395        51.10013880470461        51.10013131934528        51.10012383398589        51.10011783244636        51.100127694669766       51.10013774009008        51.1001477855105         51.10015783093081        51.10016787635118        51.10017792177155        51.100187967191914       51.100198012612225       51.10020805803265        51.10021810345296        51.10022814887333        51.10023680666768        51.10022844763546        51.10022008860341        51.10021172957124        51.10020337053919        51.100195011507026       51.100186652474974       51.10017829344281        51.10016993441076        51.100168649211525       51.10018540570985        51.100202162208234       51.10021891870656        51.10022975932168        51.10023340088202        51.10023921054466        51.100256284709246       51.100273358873835       51.100290433038424       51.100307507202956       51.1003245813676         51.10034165553219        51.10035872969678        51.10037580386137        51.100392878026014       51.1004099521906         51.10042702635519        51.10044191041834        51.100417723970395       51.10039353752245        51.100369351074505       51.10034516462656        51.100320978178615       51.100296791730614       51.100272605282726       51.10024841883478        51.10022423238678        51.100200045938834       51.10017585949089        51.100151673043          51.100127486595056       51.10010330014711        51.10007911369911        51.10005492725122        51.10004161942368        51.10004639584815        51.100058832469756       51.1000712690913         51.100083705712905       51.100096142334564       51.10010857895617        51.10012101557777        51.10013345219937        51.100145888820975       51.10015832544258        51.10017076206418        51.10018319868584        51.1001956353075         51.100208071929046       51.100220508550706       51.10023294517225        51.100245381793854       51.1002574712208         51.10026581795603        51.1002741646912         51.10028251142643        51.100288212098576       51.10029385024404        51.10029948838951        51.100305126535034       51.100310764680444       51.10031640282591        51.100322040971434       51.1003276791169         51.10033331726237        51.100338955407835       51.100344593553245       51.10035023169871        51.10035237188174        51.1003338364435         51.10031530100525        51.10029676556701        51.10027823012882        51.10025969469052        51.100257289126716       51.100259883452566       51.100262477778415       51.100265072104264       51.10026766643011        51.10027026075596        51.10027285508181        51.10027544940772        51.10027804373351        51.10028063805942        51.10029913595861        51.100320394541995       51.10034165312527        51.1003629117086         51.10038417029193        51.10040266109314        51.10040131541882        51.10039996974456        51.100398624070294       51.10039727839603        51.10039593272171        51.10039458704739        51.100393241373126       51.100391895698806       51.100390550024485       51.10038920435022        51.1003878586759         51.100389550913405       51.10039157509783        51.1003935992822         51.100395623466625       51.10039764765099        51.10039967183542        51.100397532120894       51.100395290526535       51.10039304893206        51.10039080733765        51.10038856574323        51.10038632414876        51.10038408255434        51.10038184095998        51.10037959936551        51.100377357771094       51.10037250367952        51.10036552195953        51.10035854023954        51.10035155851955        51.100344576799614       51.10033759507968        51.100349193367435       51.10036544998229        51.100381706597204       51.100397963212004       51.10041421982686        51.100430476441716       51.10044673305663        51.10046298967143        51.10047924628634        51.100479539702974       51.100454613173724       51.10042968664459        51.10040476011534        51.1003798335862         51.10035490705701        51.10032998052782        51.100305053998625       51.10028012746949        51.10025520094024        51.1002302744111         51.10020534788191        51.10018042135266        51.10015549482347        51.10013056829433        51.10012983160851        51.10013188888644        51.1001242365607         51.10010669025672        51.10009988052053        51.1001175549377         51.10013522935469        51.10015290377186        51.10017057818891        51.10018825260602        51.100205927023126       51.100223601440234       51.100241275857286       51.10025895027434        51.100276624691446       51.100294299108555       51.10031197352566        51.10032964794277        51.10033930828746        51.10032116792303        51.10030302755865        51.10028488719422        51.10026674682979        51.10024860646536        51.100230466100925       51.10021232573649        51.10019418537212        51.10017604500763        51.100157904643254       51.10013976427882        51.10012162391439        51.10010348354996        51.10009564039689        51.10011306832837        51.10012091946692        51.1001017444064         51.10009360979632        51.10011129577953        51.10012898176274        51.100146667745946       51.100164353729156       51.10018203971242        51.100199725695575       51.100217411678784       51.10023509766205        51.10025278364526        51.10027046962841        51.10028815561168        51.10030584159489        51.1003235275781         51.10032938631264        51.100311053811424       51.10029272131021        51.10027438880894        51.10025605630773        51.10023772380646        51.100219391305245       51.100201058803975       51.10018272630276        51.10016439380155        51.100146061300336       51.100127728799066       51.10010939629785        51.10009106379664        51.10007273129537        51.10008634443943        51.100092047955286       51.10007310308072        51.10008229705994        51.10009997873766        51.10011766041538        51.1001353420931         51.10015302377087        51.10017070544859        51.10018838712631        51.10020606880403        51.100223750481746       51.100241432159464       51.100259113837126       51.1002767955149         51.10029447719256        51.10031215887028        51.100322049165015       51.10030449340729        51.10028693764957        51.100269381891906       51.10025182613418        51.10023427037646        51.10021671461874        51.100199158861074       51.100181603103294       51.10016404734563        51.10014649158791        51.100128935830185       51.10011138007252        51.10009382431474        51.10007626855702        51.100081295308655       51.100098049706105       51.10009667772073        51.10010934963833        51.10013528525661        51.100161220874895       51.10018715649312        51.1002130921114         51.100239027729685       51.10026496334791        51.10029089896619        51.10031683458442        51.1003427702027         51.10036870582093        51.10039464143921        51.100420577057434       51.10044651267572        51.100472448294          51.10045118052017        51.10042614605754        51.10040111159503        51.10037607713252        51.10035104267001        51.100326008207446       51.10030097374488        51.100275939282426       51.10025090481986        51.10022587035735        51.10020083589484        51.10017580143227        51.100150766969705       51.100125732507195       51.100110672837445       51.10011422073603        51.1001255714047         51.100142667041894       51.100176361189256       51.10021005533673        51.10024374948421        51.10027744363168        51.1003111377791         51.10034483192658        51.100378526073996       51.10041222022147        51.10044591436895        51.10047960851642        51.1005133026639         51.10054699681132        51.100580690958736       51.10061438510621        51.100609745933866       51.1005766672352         51.10054358853665        51.1005105098381         51.10047743113955        51.100444352440945       51.10041127374245        51.10037819504379        51.10034511634524        51.10031203764663        51.100278958948024       51.10024588024953        51.10021280155087        51.10017972285232        51.100146644153824       51.10013338496606        51.10012990814022        51.100142056317          51.10017016242938        51.10020307737966        51.100235992329885       51.10026890728011        51.10030182223039        51.10033473718062        51.1003676521309         51.10040056708107        51.10043348203135        51.100466396981574       51.1004993119318         51.100532226882024       51.10056514183225        51.10059805678259        51.10061784654738        51.10058282623356        51.100547805919746       51.10051278560593        51.10047776529211        51.100442744978295       51.10040772466448        51.10037270435066        51.10033768403679        51.10030266372297        51.10026764340921        51.10023262309528        51.10019760278158        51.10016258246776        51.10012756215389        51.10007054634133        51.10000000000002
14                       49.5431246740265         49.69886720216965        49.8430882551811         49.974588550292935       50.09455793775885        50.20549296558295        50.30285341445324        50.39386191877327        50.476616694729955       50.54432147776072        50.60878929977696        50.67394010955849        50.71983382785754        50.76488667473501        50.80993952161248        50.84197018013083        50.87015253970685        50.898334899282816       50.92651725885878        50.95428345306033        50.96896543573291        50.983600501073          50.998235566413086       51.012870631753174       51.02750569709326        51.04045062034959        51.047830252830636       51.05520988531174        51.062589517792844       51.06996915027395        51.07734878275505        51.079811304744055       51.08227382673306        51.08473634872212        51.08719887071106        51.08966139270001        51.09212391468901        51.09314943354042        51.094016836227354       51.09488423891423        51.09575164160117        51.096619044288104       51.097280157984756       51.09761737629185        51.097954594598946       51.098291812905984       51.09862903121302        51.09896624952006        51.09917428962859        51.099316037149094       51.09945458536333        51.09955661439159        51.09965864341984        51.09976067244804        51.099862701476354       51.099934203157204       51.0999621611511         51.099990119144934       51.10001807713877        51.100046035132664       51.10007399312656        51.100107079193776       51.10014084061709        51.10014502473467        51.100147389709434       51.10015607050286        51.10016502187665        51.100173973250435       51.10018292462428        51.10018500018407        51.10018237777143        51.100179755358795       51.10017713294616        51.10017537888177        51.10017558803315        51.100175797184534       51.100176006335914       51.100176305044215       51.10017772629959        51.10017914755497        51.100180568810345       51.10018199006572        51.1001834113211         51.100184832576474       51.1001866154636         51.100189720161666       51.10019282485973        51.10019592955774        51.10019903425575        51.100200521505485       51.100198833844274       51.10019714618306        51.100195458521966       51.100193770860756       51.100192083199545       51.10019039553839        51.10018870787718        51.10018702021597        51.10020686195651        51.100228480650685       51.10023224168373        51.10022468471141        51.10021712773914        51.10020957076688        51.10020201379456        51.100194456822294       51.10018689984997        51.10017934287765        51.10017178590533        51.10016422893301        51.100156671960804       51.10014911498848        51.10014308965998        51.10015347053678        51.10016403887937        51.100174607222016       51.100185175564604       51.10019574390725        51.100206312249895       51.10021688059254        51.100227448935186       51.10023801727783        51.10024858562048        51.10025915396312        51.10026827383615        51.10025963074213        51.10025098764817        51.100242344554204       51.1002337014603         51.10022505836628        51.10021641527237        51.10020777217835        51.100199129084444       51.10019772911011        51.10021480259661        51.100231876083114       51.10024894956962        51.10026013057495        51.10026414100355        51.1002703272822         51.100287818316815       51.100305309351484       51.100322800386095       51.10034029142071        51.100357782455376       51.10037527348993        51.1003927645246         51.10041025555921        51.10042774659388        51.10044523762849        51.1004627286631         51.100477977883884       51.100453234064446       51.100428490245065       51.100403746425684       51.100379002606246       51.100354258786865       51.100329514967484       51.100304771148046       51.100280027328665       51.100255283509284       51.100230539689846       51.10020579587052        51.10018105205114        51.1001563082317         51.100131564412266       51.10010682059294        51.10008207677356        51.10006826996141        51.100073249970194       51.100085839046415       51.10009842812269        51.10011101719891        51.10012360627519        51.10013619535141        51.10014878442763        51.100161373503965       51.10017396258024        51.10018655165641        51.100199140732684       51.10021172980896        51.10022431888524        51.100236907961516       51.10024949703774        51.100262086114014       51.100274675190235       51.10028688946096        51.10029506340061        51.10030323734031        51.10031141127996        51.10031730252149        51.10032313982265        51.10032897712375        51.10033481442491        51.100340651726015       51.10034648902712        51.10035232632822        51.10035816362938        51.10036400093048        51.100369838231586       51.10037567553269        51.100381512833906       51.10038380383395        51.100365133494904       51.100346463155915       51.10032779281687        51.10030912247788        51.100290452138836       51.10028811115109        51.1002908318863         51.10029355262145        51.10029627335666        51.10029899409187        51.100301714827026       51.10030443556224        51.10030715629745        51.10030987703266        51.10031259776781        51.100331368212665       51.100352924709114       51.10037448120568        51.100396037702126       51.10041759419863        51.10043636486705        51.10043516972547        51.10043397458395        51.100432779442485       51.10043158430085        51.10043038915933        51.100429194017806       51.100427998876285       51.10042680373476        51.10042560859313        51.10042441345166        51.10042321831014        51.10042493110046        51.100426961635094       51.100428992169725       51.100431022704356       51.10043305323899        51.10043508377356        51.10043293841102        51.1004306908751         51.10042844333901        51.10042619580298        51.10042394826701        51.100421700730976       51.100419453194945       51.100417205658914       51.10041495812288        51.10041271058691        51.10040783603205        51.100400822022266       51.10039380801254        51.100386794002816       51.10037977999309        51.10037276598331        51.10038466124547        51.10040129738684        51.100417933528206       51.10043456966963        51.100451205811          51.10046784195242        51.10048447809373        51.10050111423516        51.100517750376525       51.100517970084525       51.100492253789184       51.100466537493844       51.100440821198504       51.10041510490322        51.10038938860794        51.1003636723126         51.10033795601737        51.10031223972203        51.10028652342669        51.100260807131406       51.100235090836065       51.10020937454078        51.10018365824544        51.10015794195016        51.10015684949673        51.100158601134524       51.100150764703415       51.1001331581366         51.10012645750322        51.10014462725184        51.100162797000394       51.10018096674895        51.100199136497565       51.10021730624618        51.10023547599474        51.100253645743294       51.10027181549191        51.100289985240465       51.10030815498908        51.10032632473769        51.10034449448631        51.100362664234865       51.10037256248518        51.1003537670195         51.10033497155388        51.1003161760882         51.10029738062252        51.1002785851569         51.100259789691165       51.100240994225544       51.10022219875992        51.100203403294245       51.10018460782851        51.10016581236289        51.100147016897154       51.100128221431476       51.100119884027094       51.10013721246048        51.100144999813494       51.100125861750485       51.10011793874207        51.10013624467848        51.100154550614945       51.10017285655135        51.100191162487704       51.10020946842417        51.10022777436052        51.10024608029693        51.100264386233334       51.10028269216974        51.10030099810615        51.10031930404256        51.100337609978965       51.10035591591543        51.10036196601709        51.10034294826096        51.10032393050477        51.100304912748584       51.10028589499245        51.100266877236265       51.100247859480135       51.10022884172395        51.100209823967816       51.100190806211685       51.100171788455555       51.10015277069931        51.100133752943236       51.10011473518705        51.10009571743086        51.10010914554334        51.100114770861865       51.100095864258435       51.10010554918091        51.10012385834398        51.10014216750716        51.10016047667028        51.10017878583341        51.10019709499659        51.10021540415971        51.10023371332278        51.100252022485904       51.100270331649085       51.10028864081221        51.100306949975334       51.10032525913846        51.10034356830158        51.10035383863635        51.10033579126355        51.1003177438908         51.10029969651799        51.10028164914519        51.10026360177238        51.10024555439958        51.10022750702683        51.10020945965397        51.10019141228116        51.100173364908414       51.10015531753561        51.100137270162804       51.10011922279           51.10010117541725        51.100106024766774       51.100122824455866       51.10012197645085        51.10013532411648        51.10016207881904        51.100188833521486       51.10021558822399        51.100242342926435       51.10026909762894        51.100295852331385       51.100322607033945       51.10034936173639        51.100376116438895       51.100402871141284       51.100429625843844       51.10045638054629        51.100483135248794       51.10050988995124        51.10048826730531        51.10046278429252        51.10043730127978        51.10041181826699        51.10038633525426        51.100360852241465       51.10033536922862        51.10030988621588        51.10028440320315        51.100258920190356       51.10023343717751        51.10020795416477        51.10018247115198        51.10015698813925        51.10014152832798        51.1001447663898         51.10015670994915        51.10017467209957        51.100209163210025       51.10024365432048        51.100278145430934       51.10031263654139        51.100347127651844       51.100381618762356       51.10041610987281        51.10045060098321        51.10048509209378        51.10051958320423        51.10055407431469        51.10058856542514        51.100623056535596       51.10065754764605        51.10065291665802        51.10061926094818        51.10058560523839        51.10055194952861        51.100518293818766       51.10048463810904        51.100450982399195       51.10041732668935        51.10038367097957        51.100350015269726       51.10031635955994        51.1002827038501         51.10024904814031        51.10021539243047        51.100181736720685       51.10016775253865        51.100163806394164       51.10017589374502        51.10020419320716        51.10023737810155        51.100270562995945       51.10030374789034        51.100336932784785       51.10037011767912        51.10040330257351        51.10043648746796        51.100469672362294       51.100502857256686       51.10053604215108        51.10056922704541        51.10060241193986        51.10063559683431        51.10065518844851        51.10061801524523        51.10058084204195        51.10054366883867        51.100506495635386       51.100469322432104       51.10043214922882        51.1003949760256         51.10035780282226        51.100320629619034       51.10028345641575        51.100246283212414       51.10020911000913        51.10017193680591        51.10013476360257        51.10007448763338        51.10000000000002
15                       49.48618721935861        49.64254712276272        49.787837988731894       49.92077827213086        50.04251381747571        50.155438076647215       50.25504137432273        50.348377609969134       50.433610539230415       50.5038015865814         50.570756828407355       50.63841649610782        50.686681411924155       50.73412423820827        50.78156706449238        50.81565770853666        50.84580253430727        50.87594736007776        50.90609218584831        50.93582499220554        50.95193156346079        50.96801419753746        50.984096831614124       51.00017946569085        51.01626209976757        51.03054510549208        51.03890230464481        51.047259503797534       51.05561670295026        51.06397390210293        51.07233110125571        51.07521882890069        51.07810655654566        51.08099428419064        51.08388201183561        51.086769739480644       51.08965746712562        51.09091640608193        51.09199612634802        51.093075846614056       51.09415556688015        51.09523528714624        51.0960695690996         51.096518479737824       51.09696739037611        51.097416301014334       51.097865211652504       51.09831412229073        51.098600452916685       51.09880334957393        51.09900202717154        51.09915254538464        51.09930306359769        51.099453581810735       51.09960410002384        51.09971286141871        51.09976206160127        51.09981126178366        51.09986046196616        51.09990966214866        51.099958862331164       51.10001248306543        51.100066685976685       51.100080371077865       51.100091564143895       51.1001087044433         51.100126099532304       51.10014349462125        51.100160889710196       51.10016905821084        51.10017092254765        51.1001727868844         51.10017465122121        51.10017683210299        51.100179728649266       51.10018262519566        51.10018552174199        51.10018843180376        51.100191511274375       51.10019459074505        51.10019767021572        51.10020074968634        51.10020382915701        51.10020690862768        51.1002102049456         51.10021429386819        51.100218382790786       51.10022247171332        51.100226560635974       51.100228709764          51.10022705124368        51.100225392723246       51.10022373420287        51.100222075682495       51.10022041716212        51.10021875864169        51.10021710012131        51.10021544160094        51.100235594085916       51.1002575467669         51.10026145402816        51.100253924284345       51.100246394540534       51.100238864796836       51.10023133505297        51.100223805309156       51.1002162755654         51.10020874582165        51.10020121607778        51.10019368633397        51.10018615659021        51.10017862684646        51.10017263855758        51.100183354043224       51.100194259117586       51.10020516419206        51.10021606926648        51.1002269743409         51.10023787941532        51.10024878448979        51.10025968956421        51.10027059463863        51.10028149971305        51.100292404787524       51.100301825681356       51.10029304567519        51.100284265669075       51.100275485662905       51.100266705656736       51.100257925650624       51.10024914564451        51.10024036563834        51.10023158563217        51.10023013494077        51.10024737754952        51.1002646201581         51.10028186276685        51.10029325890321        51.100297540451095       51.10030399230067        51.10032172007925        51.10033944785778        51.10035717563636        51.10037490341489        51.10039263119347        51.100410358972          51.10042808675058        51.10044581452917        51.10046354230769        51.10048127008628        51.10049899786486        51.10051445556502        51.10048941599814        51.10046437643126        51.10043933686438        51.100414297297505       51.100389257730626       51.100364218163804       51.100339178596926       51.10031413903005        51.100289099463225       51.10026405989629        51.10023902032947        51.10021398076259        51.10018894119571        51.100163901628775       51.100138862061954       51.100113822495075       51.1000996958814         51.100104789528245       51.100117418321986       51.1001300471159         51.10014267590975        51.100155304703605       51.10016793349746        51.100180562291314       51.100193191085225       51.10020581987908        51.10021844867288        51.10023107746679        51.1002437062607         51.10025633505455        51.10026896384841        51.10028159264226        51.100294221436116       51.10030685022997        51.100319091829135       51.10032715954452        51.100335227259905       51.10034329497529        51.10034928524533        51.10035522642511        51.100361167604945       51.10036710878478        51.10037304996456        51.10037899114434        51.10038493232412        51.1003908735039         51.10039681468368        51.10040275586357        51.10040869704329        51.10041463822313        51.100417013260085       51.100398309677644       51.100379606095146       51.100360902512705       51.10034219893032        51.100323495347766       51.10032121624289        51.10032402834793        51.100326840452794       51.100329652557775       51.10033246466281        51.100335276767794       51.10033808887272        51.100340900977756       51.10034371308268        51.10034652518766        51.1003654326077         51.10038713399592        51.10040883538426        51.100430536772535       51.10045223816081        51.100471149606335       51.100470065752575       51.10046898189893        51.10046789804517        51.10046681419141        51.1004657303377         51.10046464648394        51.10046356263024        51.100462478776535       51.10046139492272        51.100460311069014       51.10045922721531        51.10046094874008        51.10046297680333        51.10046500486658        51.10046703292983        51.10046906099308        51.10047108905633        51.100468954618634       51.10046671833527        51.10046448205185        51.100462245768426       51.10046000948506        51.10045777320164        51.100455536918275       51.10045330063491        51.10045106435149        51.10044882806807        51.100443966742944       51.1004369675731         51.10042996840326        51.10042296923342        51.10041597006358        51.10040897089374        51.1004210273922         51.10043786147389        51.10045469555564        51.10047152963739        51.10048836371914        51.100505197800885       51.10052203188263        51.10053886596438        51.10055570004613        51.100555860320355       51.10052967797111        51.10050349562192        51.10047731327268        51.10045113092349        51.1004249485743         51.100398766225055       51.10037258387581        51.10034640152662        51.10032021917738        51.10029403682819        51.10026785447894        51.10024167212964        51.10021548978045        51.100189307431265       51.10018789999236        51.10018935409329        51.10018140433192        51.10016387213926        51.10015730076208        51.10017572492228        51.10019414908248        51.10021257324257        51.100230997402775       51.100249421563035       51.10026784572324        51.10028626988344        51.10030469404359        51.10032311820373        51.100341542363935       51.10035996652414        51.100378390684284       51.100396814844544       51.10040682166516        51.10038762884835        51.100368436031545       51.10034924321474        51.10033005039793        51.10031085758112        51.10029166476431        51.10027247194756        51.100253279130754       51.10023408631395        51.10021489349714        51.10019570068033        51.10017650786358        51.10015731504677        51.10014863692868        51.10016576364626        51.10017343906054        51.10015444241401        51.100146724409115       51.1001653840612         51.1001840437134         51.10020270336554        51.10022136301768        51.10024002266994        51.10025868232202        51.10027734197422        51.10029600162636        51.1003146612785         51.100333320930645       51.100351980582786       51.10037064023504        51.10038929988718        51.1003954537436         51.10037602847672        51.100356603209775       51.10033717794283        51.100317752675835       51.10029832740889        51.10027890214201        51.10025947687507        51.100240051608125       51.100220626341184       51.1002012010743         51.10018177580736        51.100162350540415       51.10014292527342        51.10012350000653        51.10013669976041        51.10014223010853        51.10012347742787        51.10013348268319        51.10015216237457        51.10017084206589        51.10018952175727        51.10020820144871        51.10022688114003        51.100245560831354       51.10026424052273        51.10028292021411        51.10030159990549        51.100320279596815       51.100338959288194       51.10035763897952        51.1003763186709         51.100386820905044       51.10036851709515        51.10035021328537        51.10033190947553        51.10031360566569        51.10029530185585        51.100276998045956       51.10025869423623        51.10024039042628        51.1002220866165         51.100203782806716       51.10018547899682        51.10016717518704        51.100148871377144       51.100130567567305       51.10013525234535        51.10015198397673        51.100151593556404       51.10016541830987        51.10019266851975        51.100219918729636       51.10024716893952        51.1002744191494         51.10030166935928        51.10032891956911        51.10035616977905        51.10038341998893        51.10041067019881        51.10043792040864        51.10046517061852        51.100492420828346       51.10051967103823        51.10054692124811        51.10052516170805        51.1004994913373         51.10047382096661        51.10044815059592        51.100422480225234       51.10039680985449        51.100371139483855       51.10034546911311        51.100319798742476       51.10029412837173        51.10026845800104        51.10024278763029        51.10021711725966        51.100191446888914       51.10017576387503        51.10017871186733        51.10019108979378        51.100209680390265       51.100244614353926       51.100279548317644       51.10031448228136        51.10034941624508        51.100384350208685       51.1004192841724         51.100454218136065       51.100489152099726       51.100524086063444       51.100559020027106       51.100593953990824       51.100628887954485       51.10066382191815        51.10069875588181        51.10069412638535        51.10066014472034        51.10062616305527        51.100592181390255       51.10055819972524        51.10052421806017        51.10049023639522        51.10045625473015        51.10042227306519        51.10038829140012        51.10035430973511        51.1003203280701         51.100286346405085       51.100252364740015       51.10021838307506        51.10020375976421        51.100199278863954       51.10021099825798        51.10023905435503        51.100272033429405       51.10030501250367        51.100337991578044       51.10037097065242        51.10040394972668        51.10043692880106        51.100469907875436       51.100502886949755       51.100535866024074       51.10056884509834        51.10060182417271        51.10063480324709        51.100667782321466       51.10068685096053        51.100647830359435       51.10060880975834        51.10056978915725        51.100530768556155       51.10049174795512        51.10045272735397        51.100413706752875       51.100374686151724       51.10033566555069        51.100296644949594       51.100257624348444       51.10021860374741        51.100179583146314       51.10014056254522        51.10007763457918        51.10000000000002
16                       49.441755274825255       49.59847624459502        49.744345658358384       49.87804568908251        50.000720653623546       50.11471908718761        50.21557016230531        50.310229890567825       50.396916545647855       50.46864849903994        50.5371629816442         50.606395505409864       50.656308947687194       50.70542680816857        50.754544668649885       50.790208560867825       50.82189655514816        50.85358454942843        50.88527254370871        50.916563672633856       50.933971693904766       50.95138538508877        50.96879907627272        50.98621276745678        51.00362645864084        51.0191670067058         51.02853967916951        51.03791235163328        51.04728502409699        51.056657696560706       51.06603036902442        51.06940791013977        51.07278545125507        51.07616299237037        51.07954053348567        51.082918074601025       51.08629561571638        51.08784842073118        51.08920044659271        51.09055247245419        51.09190449831573        51.09325652417721        51.094317048002324       51.0949198249329         51.09552260186348        51.096125378794056       51.096728155724634       51.09733093265521        51.097727716861186       51.09801878825351        51.09830426113638        51.09852582859935        51.09874739606238        51.09896896352541        51.09919053098838        51.09935449258131        51.099436286144794       51.09951807970822        51.0995998732717         51.09968166683518        51.09976346039866        51.099848424418724       51.099933805981095       51.09996261015078        51.09998793454554        51.10001838382436        51.10004905266197        51.10007972149958        51.10011039033708        51.10012824212305        51.10013733652329        51.10014643092359        51.10015552532383        51.10016405155892        51.10017129325081        51.10017853494281        51.10018577663476        51.10019289456727        51.100198461243394       51.1002040279194         51.100209594595526       51.10021516127159        51.10022072794766        51.10022629462378        51.100231835879526       51.10023728422078        51.10024273256204        51.10024818090329        51.10025362924455        51.10025677290355        51.10025539267076        51.10025401243797        51.1002526322053         51.10025125197251        51.10024987173972        51.10024849150699        51.1002471112742         51.10024573104141        51.10026628053964        51.100288640033          51.100292762105425       51.10028532548449        51.1002778888635         51.10027045224251        51.10026301562152        51.100255579000475       51.10024814237954        51.10024070575861        51.10023326913756        51.10022583251657        51.10021839589558        51.10021095927465        51.100205048578005       51.10021597597603        51.100227093655235       51.10023821133444        51.10024932901365        51.100260446692914       51.10027156437212        51.100282682051386       51.10029379973059        51.10030491740986        51.100316035089065       51.10032715276827        51.100336767311035       51.10032794849241        51.10031912967389        51.10031031085538        51.100301492036806       51.100292673218235       51.10028385439972        51.10027503558115        51.100266216762634       51.10026475805944        51.10028207121303        51.10029938436668        51.10031669752021        51.10032822528143        51.100332712782745       51.10033935617315        51.1003572006116         51.10037504504999        51.100392889488376       51.100410733926765       51.100428578365154       51.1004464228036         51.100464267242046       51.10048211168038        51.100499956118824       51.10051780055727        51.10053564499566        51.10055120672314        51.10052604582478        51.10050088492642        51.100475724028115       51.10045056312981        51.100425402231394       51.10040024133309        51.100375080434674       51.10034991953631        51.10032475863801        51.10029959773965        51.10027443684129        51.100249275942986       51.10022411504457        51.100198954146265       51.10017379324785        51.1001486323496         51.10013430538953        51.10013945271021        51.10015204606361        51.10016463941707        51.100177232770534       51.100189826123994       51.100202419477455       51.10021501283086        51.100227606184376       51.10024019953778        51.10025279289124        51.1002653862447         51.10027797959822        51.10029057295162        51.10030316630508        51.10031575965854        51.100328353012          51.10034094636546        51.10035315028284        51.10036115615475        51.100369162026595       51.10037716789856        51.1003831961699         51.10038917771038        51.100395159250866       51.100401140791405       51.10040712233183        51.100413103872256       51.100419085412796       51.10042506695322        51.10043104849376        51.10043703003413        51.10044301157467        51.100448993115094       51.10045140766874        51.10043273861447        51.10041406956009        51.10039540050582        51.10037673145155        51.10035806239722        51.10035584337959        51.10035872349471        51.10036160360977        51.100364483724775       51.10036736383984        51.1003702439549         51.10037312406996        51.10037600418502        51.100378884300085       51.10038176441515        51.10040071843008        51.10042246269586        51.1004442069617         51.100465951227534       51.100487695493314       51.10050665498932        51.100505656260054       51.10050465753085        51.10050365880164        51.10050266007238        51.10050166134312        51.10050066261391        51.100499663884705       51.100498665155385       51.10049766642618        51.100496667696916       51.10049566896771        51.10049739134797        51.10049941105882        51.100501430769555       51.1005034504804         51.100505470191194       51.100507489901986       51.1005053774378         51.1005031638698         51.10050095030181        51.100498736733925       51.10049652316593        51.10049430959799        51.10049209603011        51.100489882462114       51.10048766889412        51.100485455326236       51.10048062969281        51.1004736767826         51.100466723872444       51.10045977096229        51.10045281805219        51.100445865142035       51.100457992384634       51.10047490334921        51.100491814313955       51.10050872527859        51.10052563624322        51.10054254720785        51.100559458172484       51.10057636913723        51.10059328010186        51.10059339045904        51.10056695786403        51.10054052526908        51.100514092674075       51.10048766007907        51.10046122748406        51.100434794889054       51.10040836229405        51.1003819296991         51.10035549710409        51.100329064509026       51.100302631914076       51.10027619931907        51.100249766724005       51.10022333412911        51.10022163889283        51.100222800859          51.100214784950765       51.10019741689035        51.100190988204986       51.10020950616348        51.10022802412203        51.10024654208053        51.10026506003902        51.10028357799763        51.100302095956124       51.10032061391462        51.10033913187317        51.100357649831665       51.100376167790216       51.10039468574871        51.10041320370726        51.100431721665814       51.10044175083317        51.10042233249868        51.10040291416419        51.10038349582965        51.1003640774951         51.10034465916061        51.10032524082612        51.10030582249158        51.10028640415709        51.10026698582254        51.100247567488          51.10022814915351        51.10020873081902        51.100189312484474       51.100180396011126       51.10019725286787        51.10020478424116        51.100185998623886       51.10017848122351        51.1001973170998         51.100216152976145       51.10023498885238        51.10025382472867        51.100272660605015       51.100291496481304       51.100310332357594       51.100329168233884       51.10034800411006        51.10036683998635        51.10038567586264        51.10040451173899        51.100423347615276       51.10042954681825        51.10040989920333        51.10039025158835        51.100370603973374       51.1003509563584         51.10033130874348        51.10031166112856        51.10029201351358        51.10027236589866        51.10025271828363        51.100233070668764       51.10021342305373        51.10019377543881        51.10017412782389        51.100154480208914       51.100167422719494       51.1001728469152         51.100154325258416       51.10016453710648        51.10018341602125        51.100202294936025       51.100221173850855       51.10024005276563        51.10025893168046        51.10027781059523        51.10029668951           51.100315568424776       51.100334447339606       51.10035332625438        51.10037220516915        51.10039108408398        51.100409962998754       51.100420598371784       51.1004021949102         51.100383791448735       51.10036538798727        51.10034698452574        51.100328581064275       51.10031017760275        51.10029177414128        51.10027337067976        51.10025496721829        51.100236563756766       51.1002181602953         51.10019975683372        51.10018135337225        51.10016294991078        51.100167478670755       51.100184066678366       51.10018408957893        51.100198258980015       51.1002257889794         51.100253318978844       51.10028084897817        51.10030837897756        51.100335908976945       51.10036343897633        51.10039096897572        51.1004184989751         51.10044602897449        51.100473558973874       51.10050108897326        51.100528618972646       51.10055614897203        51.100583678971475       51.10056192785572        51.100536244255295       51.10051056065487        51.1004848770545         51.10045919345407        51.100433509853644       51.10040782625322        51.10038214265279        51.10035645905242        51.100330775451994       51.10030509185157        51.1002794082512         51.10025372465071        51.10022804105034        51.10021225279297        51.10021492389387        51.10022763050529        51.10024669083623        51.10028183158005        51.1003169723237         51.10035211306746        51.100387253811164       51.10042239455487        51.100457535298574       51.10049267604228        51.100527816785984       51.100562957529746       51.10059809827351        51.10063323901716        51.10066837976092        51.100703520504624       51.10073866124833        51.1007340287814         51.100699888531835       51.10066574828227        51.10063160803276        51.10059746778319        51.10056332753368        51.10052918728411        51.1004950470346         51.10046090678503        51.10042676653552        51.10039262628595        51.100358486036384       51.10032434578687        51.10029020553736        51.10025606528785        51.1002408600919         51.10023580081116        51.100246947494384       51.10027446908316        51.10030692516136        51.100339381239394       51.10037183731754        51.100404293395684       51.10043674947383        51.10046920555192        51.10050166163006        51.10053411770821        51.10056657378635        51.10059902986444        51.100631485942586       51.10066394202073        51.100696398098876       51.100714727213244       51.100674062875385       51.10063339853758        51.10059273419978        51.10055206986192        51.10051140552412        51.100470741186314       51.10043007684851        51.10038941251065        51.10034874817279        51.100308083835046       51.10026741949713        51.10022675515938        51.10018609082158        51.10014542648372        51.10008025196083        51.10000000000002
17                       49.3973233302919         49.55440536642732        49.70085332798493        49.835313106034164       49.95892748977133        50.07400009772806        50.17609895028784        50.27208217116652        50.360222552065125       50.43349541149843        50.50356913488105        50.57437451471213        50.625936483450346       50.676729378128925       50.72752227280745        50.76475941319893        50.79799057598905        50.83122173877911        50.864452901569166       50.897302353062344       50.9160118243488         50.93475657264014        50.95350132093142        50.97224606922282        50.9909908175141         51.007788907919576       51.01817705369422        51.02856519946897        51.03895334524367        51.04934149101831        51.059729636793065       51.06359699137869        51.06746434596437        51.07133170054999        51.07519905513567        51.07906640972135        51.08293376430697        51.08478043538048        51.086404766837404       51.08802909829433        51.08965342975125        51.091277761208175       51.092564526904994       51.09332117012792        51.09407781335085        51.09483445657378        51.09559109979665        51.09634774301958        51.09685498080563        51.09723422693298        51.09760649510105        51.09789911181406        51.09819172852701        51.09848434523997        51.09877696195298        51.09899612374397        51.09911051068843        51.09922489763278        51.099339284577184       51.09945367152159        51.09956805846599        51.09968436577202        51.099800925985505       51.09984484922359        51.09988430494718        51.099928063205425       51.0999720057917         51.10001594837786        51.100059890964076       51.100087426035316       51.100103750499045       51.100120074962774       51.10013639942645        51.100151271014795       51.100162857852354       51.10017444469008        51.10018603152764        51.1001973573309         51.100205411212414       51.10021346509387        51.100221518975445       51.10022957285685        51.10023762673836        51.10024568061988        51.100253466813456       51.10026027457343        51.100267082333346       51.10027389009326        51.10028069785312        51.10028483604299        51.10028373409784        51.1002826321527         51.10028153020761        51.100280428262465       51.10027932631738        51.10027822437229        51.100277122427144       51.100276020482056       51.100296966993426       51.10031973329916        51.10032407018281        51.10031672668464        51.10030938318647        51.1003020396883         51.100294696190076       51.10028735269191        51.10028000919374        51.10027266569551        51.100265322197345       51.10025797869912        51.10025063520101        51.10024329170284        51.100237458598315       51.100248597908774       51.10025992819283        51.10027125847682        51.10028258876082        51.10029391904487        51.10030524932887        51.10031657961292        51.100327909896976       51.10033924018103        51.100350570465025       51.10036190074902        51.100371708940656       51.10036285130968        51.10035399367871        51.10034513604779        51.10033627841682        51.1003274207859         51.10031856315493        51.100309705523955       51.10030084789304        51.10029938117816        51.10031676487665        51.10033414857509        51.10035153227358        51.10036319165971        51.10036788511428        51.10037472004558        51.10039268114383        51.10041064224214        51.10042860334039        51.100446564438585       51.100464525536836       51.100482486635144       51.100500447733396       51.10051840883165        51.100536369929955       51.10055433102815        51.10057229212646        51.10058795788126        51.10056267565142        51.100537393421575       51.10051211119179        51.10048682896195        51.10046154673216        51.100436264502264       51.10041098227248        51.10038570004264        51.10036041781285        51.10033513558295        51.100309853353224       51.10028457112338        51.10025928889354        51.1002340066637         51.100208724433855       51.10018344220407        51.100168914897665       51.10017411589229        51.1001866738053         51.10019923171831        51.10021178963132        51.10022434754438        51.10023690545739        51.1002494633704         51.10026202128347        51.10027457919648        51.10028713710955        51.10029969502261        51.10031225293562        51.10032481084869        51.1003373687617         51.10034992667477        51.10036248458778        51.10037504250079        51.100387208736436       51.10039515276486        51.10040309679334        51.10041104082177        51.10041710709447        51.1004231289956         51.10042915089679        51.100435172797916       51.1004411946991         51.10044721660017        51.10045323850136        51.100459260402545       51.100465282303674       51.1004713042048         51.10047732610599        51.100483348007174       51.100485802077515       51.1004671675513         51.100448533025144       51.10042989849899        51.10041126397289        51.100392629446674       51.10039047051646        51.100393418641545       51.10039636676669        51.100399314891774       51.10040226301692        51.100405211142004       51.10040815926715        51.10041110739235        51.10041405551749        51.100417003642576       51.10043600425246        51.1004577913958         51.10047957853914        51.10050136568242        51.10052315282576        51.10054216037224        51.10054124676748        51.10054033316277        51.10053941955806        51.100538505953295       51.10053759234859        51.10053667874382        51.100535765139114       51.100534851534405       51.10053393792964        51.10053302432493        51.10053211072017        51.10053383395592        51.10053584531431        51.100537856672645       51.10053986803098        51.10054187938937        51.1005438907477         51.100541800256906       51.10053960940445        51.10053741855188        51.10053522769937        51.100533036846855       51.100530845994285       51.10052865514183        51.10052646428926        51.10052427343675        51.100522082584234       51.10051729264262        51.100510385992095       51.100503479341626       51.100496572691156       51.10048966604069        51.10048275939022        51.10049495737712        51.10051194522458        51.10052893307221        51.10054592091973        51.1005629087673         51.100579896614875       51.10059688446245        51.10061387231002        51.100630860157594       51.10063092059784        51.10060423775701        51.10057755491624        51.10055087207547        51.100524189234704       51.100497506393936       51.10047082355311        51.10044414071234        51.10041745787163        51.10039077503086        51.100364092190034       51.100337409349265       51.100310726508496       51.10028404366773        51.10025736082696        51.1002553777933         51.100256247624884       51.100248165569724       51.100230961641444       51.100224675647894       51.100243287404794       51.10026189916164        51.10028051091848        51.100299122675324       51.100317734432224       51.10033634618907        51.10035495794591        51.10037356970281        51.1003921814596         51.1004107932165         51.1004294049734         51.10044801673024        51.100466628487084       51.10047668000129        51.10045703614901        51.10043739229684        51.100417748444556       51.10039810459233        51.1003784607401         51.100358816887876       51.10033917303565        51.100319529183366       51.10029988533114        51.10028024147891        51.100260597626686       51.10024095377446        51.10022130992223        51.10021215509363        51.10022874208943        51.10023612942183        51.10021755483382        51.10021023803802        51.1002292501384         51.10024826223889        51.100267274339274       51.100286286439655       51.10030529854009        51.10032431064053        51.10034332274091        51.10036233484129        51.10038134694173        51.10040035904217        51.10041937114261        51.10043838324299        51.10045739534337        51.10046363989295        51.100443769929996       51.10042389996704        51.10040403000403        51.10038416004102        51.10036429007806        51.10034442011511        51.100324550152095       51.10030468018914        51.10028481022613        51.10026494026317        51.10024507030022        51.100225200337206       51.10020533037425        51.10018546041124        51.100198145678576       51.10020346372198        51.10018517308896        51.100195591529655       51.10021466966799        51.10023374780616        51.10025282594438        51.10027190408266        51.10029098222083        51.10031006035911        51.10032913849733        51.10034821663555        51.100367294773775       51.100386372912          51.10040545105028        51.100424529188444       51.10044360732667        51.10045437583858        51.10043587272537        51.10041736961216        51.10039886649906        51.10038036338585        51.1003618602727         51.10034335715949        51.100324854046335       51.100306350933124       51.10028784781997        51.10026934470682        51.100250841593606       51.10023233848045        51.1002138353673         51.10019533225409        51.100199704996214       51.10021614937989        51.100216585601345       51.100231099650046       51.10025890943899        51.10028671922788        51.100314529016714       51.10034233880572        51.10037014859461        51.100397958383496       51.10042576817244        51.10045357796133        51.10048138775022        51.100509197539054       51.100537007328          51.10056481711695        51.100592626905836       51.100620436694726       51.10059869400345        51.10057299717329        51.10054730034312        51.100521603513016       51.10049590668291        51.1004702098528         51.100444513022694       51.10041881619253        51.10039311936242        51.100367422532315       51.10034172570221        51.100316028872044       51.10029033204188        51.10026463521183        51.10024874171097        51.10025113592053        51.10026417121679        51.10028370128231        51.10031904880606        51.100354396329806       51.10038974385361        51.10042509137736        51.10046043890105        51.10049578642486        51.10053113394861        51.1005664814723         51.100601828996105       51.100637176519854       51.1006725240436         51.100707871567295       51.100743219091044       51.10077856661479        51.1007739311774         51.10073963234328        51.10070533350927        51.1006710346752         51.100636735841135       51.10060243700707        51.10056813817306        51.10053383933899        51.10049954050493        51.10046524167086        51.100430942836795       51.10039664400273        51.10036234516866        51.10032804633465        51.10029374750059        51.10027796041959        51.10027232275837        51.10028289673079        51.100309883811235       51.10034181689315        51.10037374997512        51.10040568305703        51.10043761613895        51.10046954922086        51.100501482302775       51.100533415384746       51.10056534846666        51.10059728154863        51.100629214630544       51.10066114771246        51.10069308079437        51.100725013876286       51.10074260346585        51.100700295391334       51.10065798731682        51.10061567924225        51.100573371167684       51.10053106309317        51.1004887550186         51.10044644694409        51.10040413886952        51.10036183079501        51.10031952272044        51.10027721464587        51.10023490657136        51.10019259849679        51.10015029042228        51.10008286934243        51.10000000000002
18                       49.35289138575854        49.51033448825956        49.65736099761148        49.792580522985816       49.917134325919164       50.033281108268454       50.13662773827036        50.233934451765094       50.32352855848251        50.39834232395697        50.469975288117894       50.54235352401423        50.59556401921344        50.64803194808928        50.70049987696501        50.73931026553004        50.77408459682994        50.80885892812978        50.843633259429566       50.87804103349072        50.898051954792834       50.91812776019151        50.93820356559013        50.95827937098875        50.97835517638748        50.99641080913335        51.00781442821898        51.01921804730466        51.030621666390346       51.04202528547603        51.05342890456177        51.057786072617716       51.06214324067366        51.06650040872967        51.07085757678567        51.075214744841674       51.079571912897734       51.08171245002973        51.083609087082095       51.085505724134464       51.08740236118683        51.08929899823926        51.09081200580772        51.091722515323          51.09263302483822        51.09354353435356        51.09445404386878        51.095364553384          51.095982244750076       51.09644966561257        51.09690872906583        51.09727239502877        51.097636060991704       51.09799972695464        51.09836339291758        51.098637754906576       51.098784735232016       51.09893171555734        51.09907869588267        51.09922567620811        51.09937265653343        51.09952030712532        51.099668045989915       51.09972708829633        51.09978067534888        51.0998377425866         51.099894958921425       51.099952175256135       51.10000939159096        51.10004660994758        51.10007016447469        51.100093719001904       51.10011727352901        51.10013849047067        51.1001544224539         51.10017035443724        51.10018628642047        51.100201820094526       51.100212361181434       51.10022290226834        51.10023344335525        51.1002439844421         51.10025452552907        51.10026506661592        51.10027509774744        51.10028326492602        51.1002914321046         51.100299599283176       51.10030776646175        51.10031289918237        51.100312075524926       51.100311251867424       51.10031042820992        51.10030960455248        51.100308780895034       51.10030795723753        51.10030713358003        51.10030630992259        51.10032765344715        51.10035082656526        51.10035537826013        51.10034812788473        51.10034087750938        51.10033362713398        51.10032637675863        51.100319126383226       51.10031187600782        51.10030462563242        51.10029737525707        51.10029012488167        51.10028287450626        51.100275624130916       51.10026986861868        51.10028121984158        51.10029276273036        51.10030430561915        51.10031584850793        51.100327391396775       51.10033893428567        51.10035047717446        51.1003620200633         51.10037356295214        51.10038510584093        51.10039664872977        51.100406650570335       51.1003977541269         51.10038885768358        51.10037996124015        51.10037106479683        51.10036216835351        51.100353271910194       51.10034437546682        51.10033547902344        51.10033400429688        51.10035145854022        51.10036891278355        51.100386367026886       51.100398158037876       51.10040305744593        51.10041008391801        51.10042816167612        51.10044623943429        51.100464317192404       51.100482394950404       51.100500472708575       51.10051855046669        51.1005366282248         51.10055470598286        51.10057278374103        51.10059086149914        51.100608939257256       51.10062470903944        51.10059930547811        51.100573901916846       51.10054849835552        51.1005230947942         51.10049769123293        51.10047228767155        51.10044688411028        51.10042148054902        51.100396076987636       51.10037067342637        51.1003452698651         51.10031986630372        51.100294462742454       51.10026905918119        51.100243655619806       51.10021825205854        51.10020352440591        51.10020877907431        51.10022130154687        51.1002338240196         51.1002463464921         51.10025886896477        51.10027139143739        51.100283913910005       51.10029643638268        51.10030895885524        51.10032148132785        51.100334003800526       51.10034652627314        51.10035904874576        51.100371571218375       51.10038409369099        51.10039661616361        51.10040913863622        51.10042126719003        51.100429149374975       51.10043703155992        51.10044491374498        51.10045101801899        51.100457080280876       51.10046314254271        51.10046920480454        51.10047526706637        51.100481329328204       51.10048739158998        51.10049345385181        51.10049951611364        51.10050557837553        51.10051164063731        51.10051770289914        51.10052019648617        51.10050159648813        51.10048299649014        51.10046439649216        51.100445796494114       51.10042719649607        51.100425097653215       51.10042811378838        51.10043112992355        51.100434146058774       51.10043716219394        51.10044017832911        51.10044319446433        51.10044621059956        51.10044922673478        51.10045224286995        51.100471290074836       51.10049312009568        51.10051495011652        51.10053678013742        51.1005586101582         51.10057766575511        51.10057683727484        51.10057600879469        51.10057518031448        51.10057435183421        51.100573523354          51.10057269487379        51.10057186639358        51.10057103791331        51.100570209433045       51.100569380952834       51.10056855247262        51.10057027656387        51.1005722795698         51.10057428257568        51.10057628558161        51.100578288587485       51.10058029159342        51.10057822307607        51.10057605493898        51.1005738868019         51.10057171866481        51.10056955052772        51.100567382390636       51.100565214253606       51.10056304611646        51.10056087797943        51.1005587098424         51.10055395559243        51.10054709520159        51.100540234810865       51.100533374420024       51.1005265140293         51.100519653638514       51.100531922369555       51.100548987099955       51.10056605183047        51.10058311656093        51.100600181291384       51.1006172460219         51.100634310752355       51.10065137548281        51.100668440213326       51.10066845073652        51.10064151764993        51.100614584563345       51.10058765147687        51.100560718390284       51.10053378530375        51.10050685221722        51.100479919130635       51.10045298604416        51.10042605295757        51.10039911987104        51.10037218678451        51.10034525369787        51.100318320611336       51.10029138752486        51.10028911669377        51.10028969439071        51.10028154618868        51.100264506392534       51.1002583630908         51.10027706864605        51.100295774201186       51.10031447975638        51.10033318531157        51.10035189086676        51.10037059642201        51.1003893019772         51.100408007532394       51.100426713087586       51.10044541864278        51.10046412419797        51.10048282975316        51.100501535308354       51.10051160916936        51.10049173979934        51.10047187042943        51.100452001059466       51.1004321316895         51.10041226231954        51.10039239294957        51.100372523579665       51.1003526542097         51.100332784839736       51.10031291546977        51.100293046099864       51.10027317672984        51.10025330735988        51.10024391417596        51.10026023131104        51.100267474602504       51.100249111043695       51.10024199485247        51.100261183177          51.100280371501526       51.10029955982611        51.10031874815064        51.10033793647523        51.10035712479976        51.100376313124286       51.100395501448816       51.100414689773345       51.100433878097874       51.10045306642246        51.10047225474693        51.10049144307152        51.1004977329676         51.10047764065661        51.10045754834562        51.100437456034626       51.100417363723636       51.10039727141259        51.1003771791016         51.10035708679061        51.10033699447962        51.10031690216863        51.10029680985764        51.10027671754665        51.1002566252356         51.100236532924555       51.100216440613565       51.1002288686376         51.10023408052871        51.10021602091945        51.100226645952944       51.10024592331462        51.10026520067629        51.100284478037906       51.100303755399636       51.10032303276125        51.100342310122926       51.1003615874846         51.100380864846215       51.100400142207945       51.10041941956956        51.100438696931235       51.10045797429285        51.100477251654524       51.100488153305264       51.100469550540424       51.100450947775585       51.100432345010745       51.100413742245905       51.100395139481066       51.100376536716226       51.100357933951386       51.10033933118655        51.10032072842171        51.10030212565687        51.10028352289203        51.10026492012719        51.10024631736235        51.10022771459751        51.10023193132156        51.10024823208141        51.100249081623815       51.10026394032019        51.10029202989864        51.10032011947703        51.100348209055426       51.10037629863382        51.10040438821227        51.10043247779066        51.10046056736911        51.100488656947505       51.100516746525955       51.10054483610429        51.10057292568274        51.10060101526119        51.100629104839584       51.10065719441798        51.100635460151125       51.10060975009128        51.100584040031436       51.10055832997159        51.100532619911746       51.1005069098519         51.10048119979206        51.10045548973221        51.10042977967237        51.10040406961252        51.100378359552735       51.10035264949289        51.1003269394331         51.1003012293732         51.10028523062891        51.100287347947074       51.10030071192824        51.100320711728386       51.10035626603212        51.100391820335915       51.10042737463971        51.1004629289435         51.100498483247236       51.10053403755103        51.10056959185482        51.100605146158614       51.10064070046235        51.1006762547662         51.100711809069935       51.10074736337373        51.10078291767752        51.100818471981256       51.1008138335734         51.10077937615483        51.10074491873627        51.1007104613177         51.10067600389908        51.10064154648052        51.10060708906195        51.10057263164339        51.10053817422482        51.1005037168062         51.10046925938764        51.10043480196907        51.10040034455051        51.100365887131886       51.10033142971338        51.100315060747334       51.10030884470558        51.100318845967195       51.10034529853937        51.10037670862505        51.10040811871079        51.10043952879653        51.10047093888227        51.10050234896795        51.10053375905369        51.10056516913943        51.10059657922517        51.10062798931085        51.10065939939659        51.10069080948233        51.10072221956807        51.10075362965381        51.10077047971856        51.10072652790723        51.100682576096006       51.100638624284784       51.10059467247345        51.10055072066223        51.10050676885095        51.10046281703967        51.10041886522839        51.10037491341717        51.10033096160589        51.10028700979461        51.100243057983334       51.100199106172056       51.10015515436078        51.10008548672408        51.10000000000002
19                       49.30845944122518        49.466263610091914       49.61386866723802        49.749847939937524       49.875341162067          49.99256211880885        50.09715652625289        50.19578673236373        50.28683456489989        50.363189236415394       50.43638144135474        50.51033253331644        50.565191554976536       50.61933451804953        50.673477481122575       50.713861117861086       50.75017861767077        50.7864961174804         50.822813617290024       50.858779713919205       50.880092085236925       50.90149894774282        50.92290581024878        50.94431267275479        50.9657195352608         50.98503271034713        50.99745180274374        51.00987089514041        51.02228998753708        51.03470907993369        51.04712817233042        51.05197515385669        51.056822135383015       51.06166911690934        51.06651609843567        51.071363079962          51.076210061488325       51.07864446467897        51.08081340732679        51.0829823499746         51.08515129262241        51.08732023527023        51.08905948471039        51.09012386051802        51.09118823632559        51.09225261213322        51.093316987940796       51.094381363748425       51.09510950869452        51.09566510429215        51.096210963030614       51.09664567824353        51.097080393456395       51.097515108669256       51.097949823882175       51.09827938606924        51.09845895977554        51.0986385334819         51.09881810718821        51.09899768089457        51.09917725460093        51.09935624847867        51.099535165994325       51.099609327369194       51.099677045750525       51.09974742196772        51.09981791205115        51.09988840213447        51.09995889221784        51.10000579385985        51.1000365784505         51.100067363041035       51.10009814763163        51.1001257099266         51.1001459870555         51.100166264184395       51.10018654131329        51.100206282858096       51.1002193111504         51.100232339442755       51.100245367735056       51.10025839602736        51.100271424319715       51.100284452612016       51.10029672868143        51.10030625527861        51.100315781875906       51.10032530847309        51.100334835070385       51.100340962321866       51.10034041695201        51.10033987158215        51.10033932621229        51.10033878084249        51.10033823547269        51.10033769010283        51.100337144732976       51.10033659936312        51.10035833990099        51.10038191983142        51.100386686337515       51.100379529084876       51.10037237183235        51.10036521457971        51.100358057327185       51.100350900074545       51.100343742822076       51.10033658556944        51.10032942831691        51.10032227106427        51.100315113811746       51.10030795655916        51.10030227863905        51.10031384177438        51.1003255972679         51.100337352761585       51.10034910825516        51.10036086374885        51.10037261924248        51.10038437473611        51.10039613022968        51.100407885723314       51.100419641216945       51.100431396710576       51.10044159220001        51.10043265694418        51.10042372168846        51.10041478643268        51.1004058511769         51.100396915921124       51.1003879806654         51.100379045409625       51.10037011015385        51.10036862741549        51.10038615220378        51.100403676992016       51.10042120178019        51.100433124416156       51.100438229777524       51.100445447790435       51.10046364220847        51.100481836626386       51.10050003104436        51.10051822546234        51.10053641988026        51.10055461429823        51.10057280871615        51.10059100313413        51.1006091975521         51.10062739197008        51.100645586388055       51.10066146019756        51.10063593530475        51.100610410412          51.1005848855192         51.10055936062645        51.10053383573364        51.10050831084084        51.10048278594809        51.10045726105528        51.10043173616248        51.10040621126973        51.10038068637692        51.100355161484174       51.10032963659137        51.10030411169856        51.10027858680576        51.10025306191301        51.10023813391405        51.10024344225633        51.100255929288494       51.100268416320716       51.10028090335288        51.100293390385104       51.10030587741733        51.10031836444955        51.10033085148177        51.10034333851394        51.1003558255461         51.100368312578325       51.100380799610605       51.10039328664283        51.10040577367499        51.100418260707215       51.10043074773944        51.10044323477166        51.10045532564362        51.100463145985145       51.10047096632667        51.10047878666819        51.100484928943615       51.100491031566094       51.10049713418863        51.100503236811164       51.10050933943364        51.10051544205612        51.10052154467866        51.100527647301135       51.10053374992367        51.100539852546206       51.10054595516863        51.10055205779116        51.10055459089489        51.100536025425015       51.10051745995514        51.10049889448533        51.100480329015454       51.100461763545525       51.10045972478997        51.10046280893516        51.10046589308047        51.10046897722572        51.10047206137102        51.10047514551627        51.10047822966152        51.100481313806824       51.10048439795207        51.10048748209738        51.100506575897214       51.1005284487955         51.1005503216939         51.100572194592246       51.10059406749065        51.100613171138036       51.100612427782266       51.10061168442655        51.10061094107084        51.10061019771513        51.100609454359414       51.100608711003645       51.10060796764793        51.10060722429222        51.10060648093645        51.100605737580736       51.10060499422502        51.100606719171765       51.10060871382524        51.10061070847871        51.10061270313213        51.10061469778566        51.100616692439075       51.10061464589518        51.10061250047352        51.100610355051856       51.10060820963025        51.10060606420859        51.10060391878699        51.10060177336533        51.10059962794372        51.100597482522005       51.10059533710046        51.10059061854224        51.100583804411144       51.10057699028005        51.10057017614889        51.100563362017795       51.10055654788664        51.10056888736199        51.10058602897533        51.10060317058873        51.10062031220207        51.100637453815466       51.100654595428864       51.10067173704226        51.10068887865566        51.100706020269          51.100705980875205       51.100678797542855       51.100651614210506       51.100624430878156       51.10059724754586        51.10057006421357        51.10054288088122        51.10051569754893        51.100488514216636       51.100461330884286       51.10043414755194        51.100406964219644       51.100379780887295       51.100352597555          51.10032541422271        51.100322855594186       51.10032314115648        51.100314926807584       51.100298051143625       51.10029205053377        51.100310849887194       51.100329649240734       51.100348448594275       51.100367247947815       51.100386047301356       51.1004048466549         51.10042364600844        51.10044244536198        51.10046124471546        51.10048004406906        51.10049884342254        51.10051764277614        51.10053644212962        51.100546538337426       51.10052644344967        51.10050634856208        51.100486253674376       51.10046615878667        51.10044606389897        51.100425969011326       51.10040587412368        51.100385779236035       51.100365684348276       51.10034558946063        51.10032549457304        51.10030539968528        51.10028530479758        51.100275673258466       51.10029172053271        51.10029881978318        51.10028066725363        51.100273751666975       51.100293116215596       51.10031248076427        51.10033184531301        51.10035120986163        51.10037057441036        51.10038993895898        51.10040930350766        51.10042866805634        51.10044803260496        51.100467397153636       51.100486761702314       51.10050612625099        51.10052549079967        51.1005318260423         51.100511511383274       51.100491196724306       51.100470882065224       51.100450567406256       51.100430252747174       51.100409938088205       51.10038962342912        51.1003693087701         51.10034899411107        51.10032867945205        51.10030836479302        51.100288050134054       51.10026773547503        51.10024742081595        51.10025959159674        51.10026469733543        51.10024686874999        51.10025770037623        51.1002771769613         51.10029665354642        51.10031613013149        51.10033560671661        51.10035508330168        51.100374559886745       51.10039403647181        51.10041351305699        51.10043298964206        51.100452466227125       51.100471942812305       51.10049141939737        51.10051089598244        51.10052193077206        51.100503228355535       51.10048452593901        51.10046582352254        51.100447121106015       51.10042841868949        51.100409716272964       51.100391013856495       51.10037231143991        51.10035360902344        51.10033490660692        51.10031620419039        51.10029750177392        51.10027879935734        51.100260096940815       51.10026415764702        51.10028031478305        51.10028157764623        51.10029678099022        51.10032515035823        51.10035351972613        51.100381889094024       51.10041025846198        51.10043862782993        51.10046699719783        51.10049536656578        51.100523735933734       51.10055210530163        51.10058047466953        51.10060884403754        51.100637213405435       51.10066558277333        51.10069395214123        51.1006722262988         51.100646503009216       51.10062077971969        51.100595056430166       51.10056933314064        51.10054360985106        51.10051788656153        51.100492163271895       51.100466439982426       51.1004407166929         51.10041499340332        51.10038927011374        51.100363546824155       51.10033782353469        51.100321719546855       51.100323559973674       51.10033725263975        51.10035772217441        51.10039348325819        51.10042924434208        51.10046500542586        51.10050076650964        51.10053652759342        51.100572288677256       51.100608049761036       51.10064381084487        51.10067957192871        51.100715333012545       51.10075109409627        51.100786855180104       51.10082261626394        51.10085837734766        51.100853735969395       51.10081911996633        51.10078450396321        51.10074988796009        51.10071527195703        51.100680655953965       51.1006460399509         51.100611423947726       51.10057680794466        51.1005421919416         51.10050757593842        51.100472959935416       51.1004383439323         51.10040372792923        51.10036911192611        51.10035216107502        51.10034536665279        51.10035479520366        51.100380713267384       51.100411600357006       51.100442487446514       51.10047337453602        51.10050426162553        51.10053514871504        51.100566035804604       51.10059692289411        51.10062780998362        51.10065869707313        51.10068958416264        51.100720471252146       51.10075135834171        51.100782245431276       51.100798355971165       51.100752760423234       51.10070716487519        51.1006615693272         51.10061597377921        51.10057037823128        51.10052478268324        51.100479187135306       51.10043359158726        51.100387996039274       51.10034240049134        51.1002968049433         51.10025120939531        51.10020561384738        51.100160018299334       51.10008810410574        51.10000000000002
20                       49.264027496691824       49.42219273192421        49.57037633686457        49.707115356889176       49.83354799821484        49.9518431293493         50.057685314235414       50.15763901296248        50.250140571317274       50.32803614887388        50.40278759459159        50.47831154261854        50.53481909073963        50.590637088009885       50.646455085280195       50.68841197019219        50.7262726385116         50.76413330683107        50.801993975150424       50.83951839434758        50.8621322156809         50.884870135294136       50.90760805490743        50.93034597452072        50.95308389413401        50.973654611560846       50.987089177268444       51.00052374297604        51.0139583086837         51.02739287439135        51.040827440099065       51.046164235095716       51.05150103009237        51.05683782508902        51.06217462008567        51.06751141508238        51.07284821007903        51.07557647932822        51.07801772757148        51.080458975814736       51.082900224057994       51.08534147230125        51.08730696361306        51.08852520571304        51.089743447812964       51.09096168991289        51.09217993201287        51.09339817411279        51.094236772638965       51.09488054297174        51.095513196995284       51.096018961458185       51.09652472592103        51.09703049038387        51.09753625484677        51.0979210172319         51.09813318431924        51.098345351406465       51.09855751849375        51.09876968558103        51.09898185266832        51.09919218983197        51.09940228599868        51.099491566442055       51.09957341615217        51.09965710134878        51.09974086518076        51.0998246290128         51.09990839284478        51.09996497777212        51.10000299242614        51.10004100708022        51.100079021734246       51.100112929382476       51.100137551656985       51.10016217393155        51.10018679620612        51.100210745621666       51.10022626111936        51.10024177661711        51.10025729211492        51.10027280761261        51.10028832311042        51.10030383860811        51.10031835961536        51.100329245631315       51.10034013164716        51.100351017663115       51.10036190367896        51.100369025461305       51.10036875837909        51.10036849129693        51.10036822421466        51.100367957132505       51.10036769005035        51.100367422968134       51.10036715588592        51.100366888803705       51.10038902635472        51.10041301309758        51.100417994414784       51.10041093028502        51.100403866155204       51.10039680202556        51.10038973789574        51.10038267376592        51.10037560963622        51.1003685455064         51.10036148137664        51.10035441724682        51.100347353117115       51.100340288987354       51.100334688659416       51.100346463707126       51.100358431805546       51.100370399903966       51.100382368002386       51.100394336100806       51.100406304199225       51.1004182722977         51.100430240396065       51.100442208494485       51.100454176592905       51.10046614469138        51.100476533829635       51.100467559761455       51.10045858569333        51.10044961162515        51.10044063755703        51.10043166348879        51.10042268942067        51.10041371535249        51.100404741284365       51.10040325053427        51.10042084586735        51.100438441200424       51.100456036533615       51.10046809079438        51.10047340210912        51.10048081166292        51.10049912274076        51.100517433818595       51.100535744896376       51.10055405597416        51.100572367051996       51.10059067812978        51.100608989207615       51.100627300285396       51.100645611363234       51.100663922441015       51.10068223351891        51.100698211355734       51.10067256513139        51.10064691890716        51.10062127268293        51.10059562645864        51.10056998023441        51.100544334010124       51.100518687785836       51.100493041561606       51.10046739533732        51.10044174911303        51.10041610288886        51.10039045666457        51.100364810440226       51.100339164215995       51.100313517991765       51.10028787176748        51.10027274342218        51.10027810543835        51.10029055703018        51.10030300862189        51.10031546021378        51.10032791180555        51.10034036339732        51.100352814989094       51.10036526658092        51.100377718172695       51.10039016976447        51.10040262135624        51.10041507294807        51.100427524539896       51.10043997613161        51.10045242772344        51.10046487931527        51.10047733090698        51.100489384097216       51.100497142595316       51.10050490109336        51.1005126595914         51.10051883986813        51.10052498285131        51.10053112583455        51.100537268817675       51.10054341180091        51.10054955478404        51.10055569776722        51.1005618407504         51.10056798373364        51.100574126716765       51.10058026969995        51.10058641268313        51.1005889853036         51.1005704543619         51.10055192342014        51.10053339247844        51.10051486153674        51.10049633059498        51.10049435192673        51.100497504082          51.10050065623733        51.100503808392716       51.1005069605481         51.10051011270343        51.10051326485876        51.10051641701415        51.10051956916948        51.100522721324865       51.10054186171965        51.100563777495495       51.10058569327134        51.100607609047245       51.10062952482315        51.100648676520905       51.10064801828969        51.100647360058474       51.10064670182726        51.10064604359604        51.10064538536483        51.10064472713361        51.1006440689024         51.10064341067118        51.10064275243991        51.100642094208695       51.10064143597748        51.10064316177966        51.10064514808073        51.10064713438169        51.10064912068276        51.100651106983776       51.10065309328479        51.10065106871434        51.100648946008164       51.10064682330187        51.100644700595694       51.100642577889516       51.10064045518328        51.10063833247716        51.100636209770926       51.10063408706469        51.10063196435851        51.10062728149205        51.10062051362064        51.10061374574923        51.10060697787776        51.100600210006405       51.10059344213494        51.10060585235448        51.1006230708507         51.10064028934704        51.100657507843266       51.10067472633955        51.10069194483583        51.10070916333211        51.100726381828395       51.10074360032468        51.10074351101389        51.10071607743578        51.100688643857666       51.100661210279554       51.10063377670144        51.10060634312339        51.10057890954528        51.10055147596722        51.10052404238911        51.100496608811          51.10046917523289        51.10044174165483        51.10041430807672        51.10038687449867        51.10035944092061        51.10035659449471        51.10035658792225        51.100348307426486       51.10033159589466        51.10032573797662        51.10034463112851        51.1003635242804         51.10038241743223        51.10040131058406        51.10042020373601        51.10043909688784        51.10045799003973        51.10047688319162        51.10049577634345        51.10051466949534        51.10053356264723        51.10055245579906        51.10057134895095        51.100581467505435       51.10056114710005        51.10054082669467        51.100520506289286       51.100500185883845       51.10047986547846        51.10045954507308        51.100439224667696       51.100418904262256       51.10039858385687        51.10037826345143        51.100357943046106       51.100337622640666       51.10031730223528        51.1003074323408         51.10032320975421        51.10033016496379        51.10031222346345        51.10030550848131        51.10032504925414        51.100344590026964       51.10036413079979        51.10038367157256        51.100403212345384       51.100422753118096       51.10044229389098        51.10046183466375        51.100481375436516       51.100500916209285       51.10052045698211        51.100539997754936       51.100559538527705       51.100565919116946       51.100545382109885       51.10052484510288        51.10050430809582        51.10048377108876        51.1004632340817         51.1004426970747         51.10042216006764        51.10040162306058        51.100381086053574       51.10036054904651        51.10034001203945        51.10031947503245        51.10029893802539        51.10027840101833        51.100290314555764       51.100295314142215       51.10027771658048        51.100288754799465       51.10030843060798        51.1003281064165         51.10034778222507        51.10036745803359        51.100387133842105       51.10040680965062        51.10042648545914        51.10044616126771        51.10046583707623        51.100485512884745       51.10050518869332        51.100524864501836       51.100544540310295       51.10055570823886        51.100536906170646       51.100518104102434       51.10049930203428        51.100480499966125       51.10046169789791        51.1004428958297         51.1004240937616         51.10040529169339        51.10038648962518        51.10036768755697        51.10034888548881        51.1003300834206         51.10031128135239        51.100292479284235       51.10029638397242        51.10031239748457        51.1003140736687         51.100329621660364       51.100358270817765       51.10038691997522        51.10041556913268        51.100444218290136       51.10047286744759        51.10050151660499        51.10053016576245        51.10055881491991        51.100587464077364       51.100616113234764       51.10064476239222        51.10067341154968        51.100702060707135       51.10073070986459        51.10070899244653        51.10068325592721        51.100657519407946       51.10063178288874        51.10060604636948        51.100580309850216       51.100554573330896       51.100528836811634       51.10050310029243        51.10047736377311        51.1004516272539         51.10042589073464        51.10040015421538        51.100374417696116       51.10035820846491        51.10035977200033        51.10037379335125        51.10039473262049        51.10043070048425        51.10046666834813        51.10050263621201        51.10053860407584        51.10057457193966        51.10061053980348        51.10064650766731        51.10068247553113        51.10071844339501        51.10075441125883        51.100790379122714       51.10082634698654        51.10086231485036        51.10089828271418        51.10089363836539        51.10085886377777        51.100824089190155       51.10078931460259        51.10075454001492        51.10071976542736        51.100684990839795       51.10065021625218        51.10061544166456        51.10058066707694        51.10054589248932        51.1005111179017         51.100476343314085       51.100441568726524       51.100406794138905       51.10038926140277        51.1003818886            51.10039074444012        51.100416127995516       51.100446492088906       51.10047685618218        51.10050722027552        51.100537584368794       51.10056794846207        51.10059831255546        51.10062867664874        51.10065904074207        51.10068940483541        51.100719768928684       51.10075013302202        51.10078049711535        51.100810861208686       51.100826232223824       51.10077899293913        51.10073175365443        51.100684514369675       51.10063727508498        51.10059003580034        51.10054279651558        51.100495557230886       51.10044831794613        51.100401078661434       51.100353839376794       51.10030660009198        51.10025936080734        51.100212121522645       51.10016488223789        51.10009072148739        51.10000000000002
21                       49.21959555215847        49.37812185375657        49.52688400649106        49.66438277384083        49.79175483436268        49.91112413988975        50.018214102217996       50.119491293561055       50.2134465777346         50.29288306133242        50.36919374782843        50.4462905519207         50.50444662650273        50.56193965797024        50.61943268943776        50.662962822523355       50.70236665935249        50.74177049618169        50.781174333010824       50.82025707477595        50.844172346124935       50.868241322845506       50.892310299566134       50.91637927628676        50.94044825300733        50.962276512774565       50.976726551793206       50.99117659081185        51.00562662983043        51.020076668849015       51.03452670786771        51.04035331633469        51.04617992480172        51.052006533268695       51.05783314173567        51.0636597502027         51.06948635866968        51.07250849397752        51.07522204781617        51.07793560165487        51.08064915549352        51.08336270933222        51.085554442515786       51.08692655090806        51.088298659300335       51.08967076769272        51.091042876085          51.09241498447727        51.093364036583466       51.09409598165132        51.094815430960125       51.09539224467295        51.09596905838572        51.096545872098545       51.097122685811314       51.09756264839456        51.097807408862764       51.09805216933103        51.09829692979929        51.098541690267496       51.09878645073576        51.099028131185264       51.099269406003145       51.09937380551486        51.09946978655381        51.099566780729845       51.09966381831049        51.09976085589108        51.09985789347172        51.09992416168433        51.09996940640184        51.10001465111941        51.100059895836864       51.10010014883835        51.10012911625853        51.100158083678764       51.100187051099          51.10021520838524        51.10023321108844        51.10025121379158        51.10026921649478        51.10028721919787        51.10030522190107        51.10032322460421        51.10033999054929        51.100352235983905       51.10036448141841        51.10037672685303        51.10038897228753        51.100397088600744       51.10039709980617        51.1003971110116         51.10039712221703        51.10039713342246        51.10039714462789        51.10039715583332        51.10039716703875        51.100397178244236       51.100419712808446       51.10044410636368        51.10044930249211        51.10044233148511        51.100435360478116       51.100428389471176       51.10042141846429        51.10041444745724        51.1004074764503         51.10040050544336        51.100393534436364       51.10038656342937        51.10037959242243        51.100372621415545       51.10036709867984        51.10037908563993        51.10039126634314        51.10040344704635        51.100415627749555       51.10042780845282        51.10043998915603        51.10045216985924        51.10046435056245        51.100476531265656       51.10048871196892        51.10050089267213        51.100511475459314       51.10050246257873        51.100493449698206       51.100484436817624       51.10047542393704        51.10046641105646        51.10045739817588        51.100448385295294       51.10043937241471        51.10043787365299        51.10045553953097        51.10047320540889        51.10049087128692        51.10050305717266        51.10050857444077        51.100516175535404       51.10053460327305        51.10055303101075        51.10057145874839        51.10058988648598        51.10060831422368        51.10062674196138        51.10064516969902        51.100663597436665       51.100682025174365       51.10070045291201        51.10071888064965        51.100734962513854       51.100709194958085       51.10068342740237        51.10065765984666        51.100631892290835       51.10060612473512        51.10058035717941        51.10055458962364        51.10052882206793        51.10050305451216        51.10047728695645        51.100451519400735       51.100425751844966       51.1003999842892         51.10037421673343        51.100348449177716       51.100322681622          51.10030735293043        51.10031276862037        51.100325184771805       51.10033760092318        51.10035001707456        51.10036243322594        51.10037484937726        51.10038726552864        51.100399681680074       51.10041209783145        51.10042451398283        51.10043693013415        51.100449346285586       51.100461762436964       51.10047417858834        51.10048659473972        51.1004990108911         51.10051142704248        51.10052344255092        51.100531139205486       51.10053883586005        51.10054653251467        51.1005527507927         51.100558934136586       51.10056511748047        51.100571300824356       51.100577484168184       51.10058366751207        51.1005898508559         51.100596034199725       51.10060221754361        51.100608400887495       51.10061458423132        51.10062076757515        51.10062337971232        51.10060488329873        51.10058638688514        51.10056789047161        51.10054939405802        51.10053089764443        51.10052897906348        51.10053219922884        51.100535419394305       51.100538639559716       51.10054185972518        51.10054507989054        51.10054830005595        51.100551520221416       51.10055474038688        51.10055796055224        51.10057714754197        51.10059910619532        51.100621064848724       51.10064302350213        51.100664982155536       51.10068418190383        51.10068360879711        51.100683035690395       51.10068246258368        51.10068188947696        51.1006813163703         51.100680743263524       51.10068017015686        51.10067959705009        51.10067902394337        51.100678450836654       51.100677877729936       51.10067960438761        51.100681582336165       51.10068356028478        51.100685538233336       51.10068751618189        51.100689494130506       51.10068749153345        51.1006853915427         51.100683291551945       51.10068119156119        51.10067909157044        51.100676991579576       51.10067489158888        51.10067279159807        51.10067069160732        51.10066859161657        51.10066394444186        51.10065722283014        51.10065050121841        51.100643779606685       51.100637057994845       51.10063033638312        51.10064281734691        51.10066011272602        51.1006774081053         51.100694703484464       51.10071199886363        51.1007292942428         51.10074658962202        51.10076388500124        51.10078118038041        51.10078104115257        51.10075335732864        51.100725673504826       51.10069798968095        51.10067030585708        51.100642622033206       51.10061493820933        51.10058725438546        51.10055957056164        51.10053188673777        51.100504202913896       51.10047651909002        51.10044883526615        51.100421151442276       51.10039346761846        51.10039033339518        51.100390034688076       51.100381688045445       51.10036514064575        51.100359425419526       51.100378412369764       51.100397399319945       51.100416386270126       51.100435373220364       51.1004543601706         51.10047334712078        51.10049233407102        51.1005113210212         51.10053030797138        51.10054929492162        51.1005682818718         51.10058726882204        51.10060625577228        51.10061639667356        51.10059585075044        51.100575304827316       51.100554758904195       51.100534212981074       51.10051366705795        51.10049312113483        51.10047257521171        51.10045202928859        51.10043148336547        51.10041093744235        51.100390391519284       51.100369845596106       51.100349299672985       51.1003391914233         51.10035469897582        51.10036151014452        51.10034377967338        51.10033726529582        51.10035698229274        51.10037669928971        51.10039641628663        51.10041613328349        51.10043585028052        51.10045556727738        51.100475284274296       51.10049500127127        51.10051471826813        51.100534435265104       51.100554152261964       51.10057386925894        51.100593586255854       51.10060001219159        51.10057925283655        51.10055849348146        51.10053773412642        51.100516974771324       51.10049621541623        51.10047545606119        51.10045469670615        51.100433937351056       51.10041317799596        51.10039241864092        51.100371659285884       51.10035089993079        51.10033014057575        51.100309381220654       51.1003210375149         51.10032593094894        51.100308564410966       51.1003198092227         51.10033968425466        51.10035955928663        51.1003794343186         51.100399309350564       51.10041918438253        51.1004390594145         51.100458934446465       51.10047880947843        51.1004986845104         51.100518559542365       51.10053843457433        51.1005583096063         51.10057818463815        51.10058948570554        51.1005705839857         51.10055168226586        51.10053278054602        51.10051387882618        51.10049497710634        51.10047607538644        51.1004571736666         51.10043827194676        51.100419370226916       51.100400468507075       51.100381566787235       51.100362665067394       51.100343763347496       51.100324861627655       51.10032861029788        51.100344480186095       51.10034656969117        51.10036246233051        51.10039139127741        51.10042032022443        51.100449249171334       51.100478178118294       51.100507107065255       51.100536036012215       51.100564964959176       51.10059389390619        51.1006228228531         51.1006517518            51.10068068074702        51.10070960969392        51.10073853864094        51.1007674675879         51.10074575859426        51.10072000884526        51.10069425909626        51.100668509347315       51.100642759598315       51.10061700984937        51.10059126010037        51.10056551035143        51.10053976060249        51.10051401085349        51.10048826110449        51.10046251135549        51.10043676160649        51.100411011857545       51.10039469738291        51.100395984026875       51.10041033406276        51.100431743066565       51.100467917710375       51.10050409235424        51.10054026699811        51.10057644164198        51.100612616285844       51.10064879092971        51.10068496557358        51.100721140217445       51.10075731486131        51.10079348950518        51.100829664149046       51.10086583879291        51.10090201343678        51.10093818808065        51.100933540761446       51.10089860758933        51.10086367441721        51.10082874124504        51.10079380807292        51.100758874900805       51.10072394172869        51.10068900855657        51.100654075384455       51.10061914221228        51.100584209040164       51.10054927586805        51.10051434269593        51.10047940952376        51.10044447635164        51.100426361730456       51.100418410547206       51.100426693676525       51.10045154272359        51.10048138382075        51.10051122491791        51.10054106601501        51.100570907112115       51.10060074820922        51.10063058930632        51.10066043040342        51.10069027150058        51.100720112597685       51.10074995369479        51.10077979479189        51.10080963588905        51.10083947698615        51.10085410847648        51.10080522545502        51.10075634243367        51.100707459412206       51.10065857639074        51.100609693369336       51.10056081034793        51.100511927326465       51.10046304430506        51.10041416128354        51.10036527826219        51.100316395240725       51.10026751221926        51.100218629197855       51.10016974617645        51.100093338869044       51.10000000000002
22                       49.17516360762511        49.33405097558892        49.48339167611755        49.621650190792536       49.749961670510515       49.8704051504302         49.97874289020052        50.081343574159746       50.17675258415204        50.2577299737909         50.335599901065336       50.41426956122291        50.47407416226582        50.53324222793054        50.59241029359532        50.63751367485446        50.67846068019338        50.71940768553236        50.76035469087128        50.800995755204326       50.82621247656891        50.85161251039682        50.877012544224726       50.90241257805269        50.927812611880654       50.950898413988284       50.96636392631791        50.98182943864754        50.997294950977164       51.01276046330673        51.02822597563636        51.03454239757366        51.04085881951107        51.04717524144837        51.05349166338567        51.05980808532303        51.06612450726033        51.06944050862671        51.07242636806086        51.07541222749501        51.0783980869291         51.081383946363246       51.083801921418456       51.08532789610314        51.08685387078776        51.08837984547239        51.089905820157014       51.09143179484158        51.092491300527854       51.09331142033085        51.094117664924795       51.0947655278876         51.095413390850354       51.096061253813104       51.09670911677591        51.097204279557104       51.097481633406346       51.09775898725553        51.09803634110472        51.09831369495396        51.0985910488032         51.09886407253856        51.0991365260075         51.099256044587605       51.099366156955455       51.099476460110964       51.09958677144016        51.09969708276935        51.09980739409855        51.09988334559654        51.09993582037748        51.09998829515848        51.100040769939426       51.10008736829417        51.100120680860016       51.10015399342592        51.100187305991824       51.10021967114881        51.1002401610574         51.10026065096599        51.100281140874586       51.10030163078318        51.10032212069183        51.100342610600364       51.10036162148333        51.10037522633655        51.100388831189775       51.100402436043          51.10041604089622        51.10042515174018        51.100425441233256       51.10042573072633        51.10042602021946        51.10042630971253        51.100426599205605       51.10042688869868        51.10042717819175        51.100427467684824       51.100450399262286       51.10047519962984        51.100480610569434       51.10047373268526        51.100466854801084       51.100459976916966       51.10045309903285        51.10044622114867        51.1004393432645         51.10043246538032        51.10042558749615        51.10041870961203        51.100411831727854       51.10040495384368        51.10039950870015        51.100411707572675       51.10042410088067        51.10043649418867        51.100448887496725       51.10046128080472        51.10047367411272        51.100486067420775       51.10049846072877        51.10051085403683        51.10052324734488        51.10053564065288        51.100546417088935       51.10053736539601        51.10052831370308        51.10051926201004        51.100510210317054       51.10050115862407        51.10049210693114        51.1004830552381         51.10047400354517        51.10047249677166        51.10049023319448        51.1005079696173         51.10052570604023        51.100538023550826       51.10054374677236        51.10055153940783        51.10057008380534        51.1005886282029         51.10060717260035        51.100625716997854       51.10064426139536        51.100662805792865       51.10068135019037        51.100699894587876       51.10071843898538        51.100736983382944       51.10075552778039        51.100771713671975       51.100745824784724       51.10071993589747        51.10069404701028        51.100668158123085       51.100642269235834       51.10061638034858        51.100590491461446       51.100564602574195       51.100538713687          51.100512824799694       51.1004869359125         51.100461047025306       51.100435158138055       51.10040926925086        51.10038338036361        51.100357491476416       51.10034196243856        51.10034743180239        51.100359812513375       51.1003721932243         51.10038457393529        51.10039695464627        51.1004093353572         51.10042171606818        51.10043409677917        51.100446477490095       51.10045885820102        51.100471238912064       51.10048361962305        51.10049600033403        51.10050838104496        51.100520761755945       51.10053314246687        51.10054552317786        51.10055750100446        51.1005651358156         51.100572770626684       51.10058040543788        51.10058666171727        51.10059288542186        51.10059910912639        51.10060533283092        51.100611556535455       51.100617780239986       51.10062400394452        51.10063022764905        51.10063645135358        51.10064267505817        51.10064889876264        51.10065512246723        51.10065777412103        51.100639312235614       51.1006208503502         51.10060238846472        51.10058392657936        51.10056546469389        51.10056360620024        51.100566894375675       51.10057018255122        51.10057347072666        51.10057675890221        51.10058004707764        51.100583335253134       51.10058662342868        51.100589911604175       51.10059319977972        51.10061243336435        51.100634434895255       51.10065643642611        51.10067843795707        51.10070043948798        51.100719687286755       51.100719199304535       51.100718711322315       51.100718223340095       51.100717735357875       51.10071724737571        51.10071675939349        51.10071627141127        51.100715783428996       51.100715295446776       51.10071480746461        51.10071431948239        51.1007160469955         51.10071801659166        51.100719986187755       51.10072195578391        51.100723925380066       51.10072589497622        51.10072391435261        51.100721837077344       51.10071975980196        51.100717682526636       51.10071560525137        51.100713527975984       51.100711450700715       51.10070937342533        51.100707296150006       51.10070521887474        51.10070060739167        51.10069393203963        51.10068725668759        51.10068058133555        51.10067390598351        51.100667230631416       51.1006797823394         51.10069715460139        51.100714526863555       51.10073189912566        51.10074927138777        51.10076664364988        51.100784015911984       51.10080138817409        51.10081876043614        51.100818571291256       51.10079063722162        51.100762703151986       51.100734769082294       51.100706835012716       51.10067890094308        51.10065096687339        51.10062303280375        51.100595098734175       51.10056716466454        51.10053923059485        51.10051129652521        51.10048336245558        51.100455428386          51.10042749431631        51.10042407229565        51.10042348145396        51.100415068664404       51.1003986853969         51.10039311286249        51.10041219361102        51.10043127435961        51.10045035510808        51.10046943585661        51.100488516605196       51.100507597353726       51.100526678102256       51.100545758850785       51.100564839599315       51.100583920347844       51.10060300109643        51.10062208184502        51.10064116259355        51.10065132584157        51.100630554400766       51.100609782959964       51.100589011519105       51.100568240078246       51.10054746863739        51.10052669719653        51.100505925755726       51.100485154314924       51.100464382874065       51.10044361143326        51.10042283999246        51.100402068551546       51.100381297110744       51.100370950505635       51.10038618819743        51.1003928553252         51.100375335883314       51.10036902211033        51.10038891533134        51.1004088085524         51.10042870177347        51.10044859499453        51.1004684882156         51.10048838143666        51.10050827465767        51.100528167878736       51.100548061099744       51.10056795432081        51.100587847541874       51.10060774076294        51.10062763398395        51.100634105266295       51.10061312356322        51.10059214186009        51.100571160157074       51.10055017845394        51.10052919675081        51.10050821504774        51.100487233344666       51.10046625164159        51.10044526993852        51.100424288235445       51.100403306532314       51.10038232482924        51.10036134312617        51.10034036142298        51.100351760473984       51.100356547755666       51.10033941224157        51.100350863645986       51.100370937901346       51.100391012156706       51.10041108641212        51.10043116066754        51.10045123492296        51.100471309178374       51.100491383433734       51.100511457689095       51.10053153194451        51.10055160619993        51.100571680455346       51.100591754710706       51.100611828966066       51.10062326317234        51.10060426180081        51.100585260429284       51.100566259057814       51.10054725768623        51.1005282563147         51.10050925494318        51.10049025357171        51.10047125220012        51.10045225082871        51.10043324945718        51.1004142480856         51.10039524671413        51.100376245342545       51.10035724397102        51.10036083662328        51.10037656288773        51.10037906571358        51.100395303000596       51.100424511737          51.100453720473524       51.10048292920999        51.10051213794645        51.10054134668292        51.10057055541938        51.100599764155845       51.100628972892366       51.10065818162883        51.10068739036524        51.10071659910176        51.100745807838166       51.10077501657469        51.100804225311094       51.10078252474193        51.10075676176319        51.10073099878457        51.10070523580583        51.10067947282721        51.10065370984847        51.10062794686979        51.100602183891056       51.10057642091243        51.100550657933695       51.10052489495507        51.10049913197639        51.100473368997655       51.10044760601903        51.100431186300796       51.10043219605353        51.10044687477421        51.10046875351253        51.100505134936384       51.100541516360295       51.100577897784206       51.10061427920817        51.10065066063203        51.10068704205594        51.10072342347979        51.1007598049037         51.100796186327614       51.100832567751524       51.100868949175435       51.10090533059929        51.10094171202326        51.10097809344711        51.1009734431575         51.10093835140083        51.100903259644156       51.10086816788754        51.10083307613087        51.10079798437425        51.10076289261764        51.10072780086091        51.10069270910435        51.10065761734768        51.10062252559101        51.10058743383439        51.10055234207772        51.100517250321104       51.10048215856443        51.100463462058144       51.10045493249447        51.10046264291293        51.10048695745172        51.10051627555265        51.10054559365358        51.10057491175451        51.10060422985538        51.100633547956306       51.100662866057235       51.100692184158106       51.100721502259034       51.10075082035996        51.100780138460834       51.10080945656176        51.10083877466269        51.10086809276362        51.1008819847292         51.100831457971026       51.10078093121285        51.10073040445468        51.10067987769651        51.10062935093845        51.10057882418022        51.1005282974221         51.10047777066387        51.100427243905756       51.10037671714764        51.10032619038947        51.100275663631294       51.10022513687312        51.10017461011495        51.1000959562507         51.10000000000002
23                       49.13073166309175        49.289980097421164       49.43989934574415        49.57891760774419        49.708168506658296       49.829686160970596       49.939271678183104       50.04319585475832        50.14005859056931        50.222576886249385       50.302006054302126       50.38224857052501        50.44370169802892        50.50454479789096        50.56538789775294        50.61206452718557        50.65455470103427        50.697044874883034       50.73953504873168        50.78173443563276        50.808252607012946       50.834983697948246       50.86171478888343        50.88844587981873        50.915176970753976       50.93952031520212        50.95600130084267        50.972482286483284       50.9889632721239         51.00544425776445        51.02192524340501        51.02873147881269        51.03553771422037        51.04234394962805        51.04915018503567        51.05595642044341        51.06276265585103        51.066372523276016       51.06963068830555        51.072888853335144       51.07614701836468        51.079405183394215       51.08204940032118        51.08372924129816        51.085409082275135       51.08708892325211        51.08876876422903        51.09044860520606        51.091618564472356       51.09252685901038        51.09341989888958        51.09413881110231        51.09485772331499        51.09557663552772        51.09629554774051        51.096845910719765       51.09715585794993        51.09746580518009        51.09777575241026        51.09808569964048        51.09839564687064        51.098700013891914       51.099003646011965       51.09913828366052        51.099262527357155       51.09938613949208        51.099509724569884       51.09963330964763        51.09975689472549        51.099842529508805       51.09990223435318        51.09996193919761        51.100021644042044       51.1000745877501         51.10011224546156        51.10014990317313        51.10018756088465        51.100224133912434       51.10024711102642        51.100270088140405       51.10029306525439        51.10031604236838        51.10033901948242        51.100361996596405       51.10038325241726        51.100398216689086       51.10041318096103        51.10042814523291        51.100443109504795       51.10045321487962        51.10045378266034        51.100454350441055       51.10045491822177        51.10045548600249        51.100456053783205       51.10045662156392        51.10045718934464        51.1004577571253         51.100481085715955       51.100506292895886       51.100511918646816       51.100505133885406       51.10049834912405        51.1004915643627         51.1004847796014         51.10047799483999        51.100471210078695       51.100464425317284       51.10045764055599        51.10045085579458        51.10044407103322        51.10043728627193        51.100431918720574       51.100444329505535       51.100456935418265       51.10046954133111        51.10048214724395        51.10049475315674        51.10050735906958        51.10051996498237        51.100532570895155       51.100545176808055       51.100557782720784       51.10057038863363        51.10058135871867        51.10057226821323        51.1005631777079         51.100554087202454       51.10054499669707        51.10053590619168        51.100526815686294       51.100517725180964       51.10050863467558        51.100507119890324       51.1005249268581         51.10054273382582        51.100560540793595       51.100572989929105       51.100578919103896       51.10058690328026        51.100605564337684       51.100624225394995       51.10064288645236        51.10066154750973        51.10068020856704        51.100698869624466       51.100717530681834       51.100736191739145       51.10075485279651        51.10077351385388        51.10079217491125        51.10080846483015        51.10078245461142        51.10075644439269        51.10073043417401        51.100704423955335       51.1006784137366         51.10065240351787        51.100626393299194       51.10060038308052        51.10057437286184        51.10054836264311        51.100522352424434       51.1004963422057         51.100470331987026       51.10044432176829        51.10041831154962        51.100392301330885       51.1003765719467         51.10038209498441        51.10039444025506        51.10040678552559        51.100419130796126       51.10043147606666        51.10044382133725        51.10045616660773        51.10046851187832        51.10048085714885        51.100493202419386       51.10050554768998        51.10051789296051        51.1005302382311         51.100542583501635       51.100554928772226       51.10056727404276        51.100579619313294       51.10059155945811        51.10059913242577        51.10060670539349        51.10061427836115        51.1006205726419         51.10062683670708        51.10063310077231        51.10063936483755        51.100645628902726       51.1006518929679         51.10065815703314        51.10066442109837        51.10067068516355        51.100676949228784       51.10068321329396        51.1006894773592         51.10069216852969        51.10067374117244        51.100655313815196       51.10063688645789        51.10061845910059        51.10060003174334        51.100598233336996       51.10060158952251        51.10060494570814        51.10060830189366        51.10061165807929        51.100615014264804       51.10061837045038        51.10062172663595        51.10062508282158        51.100628439007096       51.100647719186725       51.10066976359519        51.100691808003546       51.100713852412014       51.100735896820424       51.100755192669624       51.10075478981196        51.100754386954236       51.100753984096514       51.10075358123879        51.100753178381126       51.100752775523404       51.10075237266574        51.10075196980796        51.100751566950294       51.10075116409257        51.100750761234906       51.10075248960345        51.10075445084715        51.100756412090846       51.10075837333454        51.10076033457824        51.10076229582194        51.10076033717178        51.10075828261188        51.10075622805198        51.10075417349208        51.100752118932235       51.10075006437228        51.100748009812435       51.100745955252535       51.100743900692635       51.10074184613279        51.10073727034148        51.10073064124913        51.100724012156775       51.10071738306442        51.10071075397195        51.1007041248796         51.10071674733183        51.100734196476765       51.10075164562181        51.100769094766804       51.100786543911795       51.10080399305684        51.100821442201834       51.100838891346825       51.10085634049187        51.10085610142994        51.100827917114486       51.100799732799146       51.100771548483635       51.100743364168295       51.10071517985284        51.100686995537444       51.10065881122205        51.10063062690671        51.100602442591196       51.1005742582758         51.100546073960345       51.10051788964495        51.100489705329494       51.100461521014154       51.10045781119612        51.10045692821967        51.100448449283306       51.10043223014793        51.10042680030534        51.10044597485222        51.1004651493991         51.10048432394598        51.100503498492856       51.100522673039734       51.10054184758667        51.10056102213355        51.100580196680426       51.10059937122725        51.10061854577418        51.10063772032106        51.10065689486788        51.10067606941482        51.10068625500969        51.100665258051094       51.100644261092555       51.100623264134015       51.10060226717542        51.10058127021688        51.10056027325834        51.1005392762998         51.1005182793412         51.100497282382605       51.100476285424065       51.100455288465525       51.100434291506986       51.10041329454839        51.10040270958814        51.100417677419046       51.10042420050581        51.10040689209325        51.100400778924836       51.100420848369936       51.10044091781515        51.100460987260306       51.10048105670546        51.100501126150675       51.10052119559583        51.100541265041045       51.1005613344862         51.10058140393136        51.100601473376514       51.10062154282173        51.10064161226694        51.10066168171204        51.10066819834094        51.10064699428983        51.10062579023872        51.100604586187615       51.10058338213645        51.10056217808534        51.10054097403429        51.10051976998318        51.100498565932014       51.100477361880905       51.10045615782985        51.10043495377869        51.100413749727636       51.10039254567653        51.100371341625305       51.10038248343295        51.100387164562335       51.100370260072          51.10038191806916        51.10040219154797        51.10042246502678        51.10044273850565        51.100463011984516       51.100483285463326       51.100503558942194       51.10052383242095        51.100544105899814       51.10056437937868        51.10058465285749        51.10060492633636        51.10062519981511        51.10064547329398        51.100657040639135       51.10063793961592        51.10061883859271        51.100599737569496       51.10058063654634        51.10056153552313        51.100542434499914       51.10052333347676        51.100504232453545       51.10048513143033        51.100466030407176       51.10044692938396        51.10042782836081        51.10040872733754        51.10038962631444        51.10039306294868        51.100408645589255       51.10041156173605        51.10042814367063        51.100457632196594       51.10048712072262        51.10051660924864        51.10054609777461        51.10057558630058        51.10060507482655        51.10063456335257        51.10066405187854        51.10069354040456        51.100723028930474       51.1007525174565         51.10078200598247        51.100811494508434       51.10084098303446        51.1008192908896         51.100793514681186       51.10076773847277        51.10074196226441        51.10071618605599        51.10069040984763        51.10066463363921        51.100638857430795       51.100613081222434       51.10058730501402        51.1005615288056         51.10053575259724        51.10050997638882        51.10048420018046        51.100467675218795       51.10046840808013        51.10048341548571        51.10050576395861        51.100542352162506       51.100578940366404       51.10061552857036        51.10065211677431        51.10068870497821        51.100725293182165       51.10076188138606        51.10079846959002        51.10083505779397        51.10087164599787        51.100908234201825       51.10094482240572        51.10098141060968        51.101017998813575       51.1010133455535         51.10097809521233        51.100942844871156       51.100907594529986       51.100872344188815       51.1008370938477         51.10080184350653        51.10076659316536        51.10073134282419        51.10069609248302        51.10066084214185        51.10062559180068        51.10059034145951        51.100555091118395       51.100519840777224       51.10050056238589        51.100491454441624       51.100498592149336       51.100522372179796       51.10055116728461        51.10057996238925        51.100608757494          51.10063755259864        51.100666347703395       51.10069514280809        51.10072393791279        51.10075273301749        51.100781528122184       51.10081032322694        51.10083911833158        51.10086791343633        51.10089670854103        51.1009098609818         51.10085769048692        51.100805519992036       51.100753349497154       51.10070117900227        51.100649008507446       51.100596838012564       51.10054466751768        51.1004924970228         51.10044032652792        51.10038815603298        51.10033598553815        51.10028381504327        51.10023164454839        51.100179474053505       51.10009857363235        51.10000000000002
24                       49.086299718558394       49.245909219253576       49.39640701537064        49.53618502469584        49.666375342806134       49.78896717151105        49.89980046616563        50.005048135357015       50.103364596986694       50.187423798707925       50.26841220753903        50.350227579827276       50.41332923379207        50.475847367851316       50.538365501910505       50.58661537951673        50.63064872187516        50.67468206423371        50.71871540659214        50.76247311606119        50.79029273745698        50.81835488549956        50.84641703354214        50.87447918158466        50.90254132962724        50.928142216415836       50.94563867536738        50.963135134318975       50.980631593270516       50.99812805222206        51.015624511173655       51.0229205600516         51.03021660892966        51.03751265780767        51.04480870668567        51.052104755563676       51.05940080444174        51.063304537925205       51.06683500855024        51.07036547917522        51.0738959498002         51.07742642042518        51.08029687922385        51.08213058649318        51.083964293762506       51.08579800103183        51.08763170830116        51.08946541557043        51.0907458284168         51.09174229768996        51.092722132854306       51.09351209431702        51.09430205577968        51.09509201724234        51.09588197870505        51.096487541882425       51.09683008249351        51.09717262310471        51.0975151637158         51.09785770432694        51.098200244938084       51.09853595524521        51.09887076601632        51.099020522733326       51.09915889775874        51.0992958188732         51.09943267769955        51.09956953652596        51.09970639535243        51.099801713421016       51.099868648328936       51.0999355832368         51.10000251814472        51.10006180720603        51.10010381006316        51.100145812920346       51.100187815777474       51.10022859667606        51.10025406099544        51.10027952531482        51.10030498963431        51.10033045395369        51.100355918273124       51.10038138259256        51.10040488335119        51.10042120704179        51.10043753073228        51.10045385442288        51.10047017811337        51.10048127801906        51.10048212408742        51.10048297015578        51.10048381622414        51.1004846622925         51.10048550836086        51.10048635442922        51.10048720049758        51.10048804656594        51.100511772169796       51.100537386162046       51.100543226724085       51.10053653508555        51.100529843446964       51.10052315180843        51.100516460169956       51.10050976853131        51.10050307689278        51.100496385254246       51.10048969361566        51.100483001977125       51.10047631033859        51.10046961870006        51.100464328740884       51.100476951438225       51.10048976995586        51.10050258847343        51.100515406991065       51.100528225508754       51.10054104402633        51.10055386254396        51.10056668106154        51.10057949957917        51.1005923180968         51.10060513661438        51.10061630034829        51.100607171030504       51.100598041712715       51.100588912394926       51.100579783077194       51.100570653759405       51.100561524441616       51.10055239512383        51.10054326580604        51.100541743009046       51.10055962052172        51.10057749803428        51.10059537554696        51.10060795630733        51.100614091435546       51.100622267152744       51.100641044869974       51.100659822587204       51.10067860030438        51.10069737802155        51.10071615573878        51.10073493345595        51.10075371117318        51.10077248889036        51.10079126660759        51.10081004432482        51.10082882204199        51.100845215988215       51.10081908443806        51.1007929528879         51.100766821337686       51.10074068978747        51.100714558237314       51.10068842668716        51.100662295137          51.10063616358684        51.10061003203663        51.10058390048641        51.10055776893631        51.1005316373861         51.10050550583588        51.100479374285726       51.100453242735625       51.100427111185354       51.100411181454945       51.10041675816649        51.10042906799663        51.10044137782677        51.10045368765691        51.10046599748705        51.10047830731719        51.10049061714727        51.10050292697747        51.10051523680761        51.10052754663769        51.10053985646783        51.10055216629803        51.10056447612817        51.10057678595825        51.10058909578839        51.10060140561859        51.10061371544862        51.1006256179117         51.10063312903594        51.10064064016012        51.10064815128436        51.10065448356636        51.1006607879923         51.100667092418234       51.100673396844115       51.100679701269996       51.10068600569588        51.10069231012176        51.10069861454764        51.10070491897358        51.10071122339946        51.10071752782528        51.10072383225122        51.10072656293846        51.10070817010933        51.100689777280195       51.10067138445106        51.10065299162193        51.100634598792794       51.10063286047375        51.100636284669406       51.10063970886506        51.10064313306066        51.10064655725637        51.100649981451966       51.10065340564762        51.100656829843274       51.10066025403887        51.10066367823458        51.100683005009046       51.10070509229507        51.10072717958104        51.100749266866956       51.100771354152926       51.10079069805255        51.100790380319324       51.10079006258616        51.10078974485299        51.100789427119764       51.1007891093866         51.100788791653315       51.10078847392015        51.10078815618692        51.1007878384537         51.10078752072053        51.100787202987306       51.1007889322114         51.10079088510264        51.10079283799382        51.10079479088512        51.10079674377636        51.100798696667596       51.100796759990885       51.10079472814647        51.100792696301994       51.10079066445758        51.1007886326131         51.10078660076863        51.10078456892427        51.100782537079795       51.100780505235264       51.10077847339085        51.10077393329135        51.100767350458625       51.10076076762596        51.10075418479323        51.10074760196056        51.100741019127895       51.10075371232426        51.10077123835214        51.10078876438013        51.100806290408          51.100823816435934       51.100841342463866       51.10085886849174        51.10087639451967        51.100893920547605       51.100893631568624       51.100865197007465       51.10083676244625        51.100808327885034       51.100779893323875       51.10075145876266        51.1007230242015         51.100694589640284       51.100666155079125       51.100637720517966       51.10060928595681        51.100580851395534       51.100552416834375       51.10052398227322        51.10049554771206        51.10049155009659        51.1004903749855         51.100481829902265       51.10046577489902        51.10046048774825        51.100479756093534       51.100499024438705       51.100518292783875       51.1005375611291         51.100556829474385       51.10057609781961        51.10059536616478        51.10061463451001        51.10063390285518        51.100653171200406       51.10067243954563        51.10069170789086        51.10071097623609        51.1007211841777         51.10069996170142        51.100678739225145       51.10065751674887        51.10063629427259        51.10061507179631        51.100593849320035       51.100572626843814       51.10055140436748        51.10053018189126        51.100508959414924       51.1004877369387         51.100466514462425       51.10044529198615        51.10043446867053        51.1004491666406         51.100455545686486       51.100438448303066       51.10043253573923        51.100452781408535       51.100473027077896       51.100493272747144       51.10051351841645        51.10053376408575        51.10055400975506        51.10057425542436        51.10059450109367        51.10061474676297        51.100634992432276       51.10065523810158        51.10067548377094        51.10069572944019        51.10070229141559        51.10068086501644        51.100659438617356       51.100638012218155       51.10061658581907        51.100595159419925       51.10057373302084        51.100552306621694       51.10053088022261        51.10050945382346        51.10048802742432        51.100466601025175       51.10044517462603        51.10042374822689        51.100402321827744       51.10041320639215        51.10041778136912        51.10040110790254        51.10041297249245        51.10043344519471        51.10045391789697        51.10047439059923        51.10049486330149        51.10051533600375        51.10053580870607        51.100556281408274       51.100576754110534       51.10059722681285        51.100617699515055       51.10063817221737        51.10065864491958        51.10067911762184        51.100690818105875       51.100671617430976       51.100652416756134       51.10063321608129        51.10061401540639        51.100594814731494       51.10057561405665        51.10055641338181        51.10053721270691        51.100518012032126       51.10049881135717        51.100479610682385       51.100460410007486       51.10044120933259        51.100422008657745       51.100425289274085       51.100440728290835       51.100444057758466       51.10046098434077        51.10049075265624        51.10052052097177        51.10055028928724        51.10058005760271        51.10060982591824        51.10063959423371        51.10066936254924        51.10069913086477        51.1007288991803         51.10075866749571        51.10078843581124        51.10081820412677        51.10084797244224        51.10087774075777        51.10085605703733        51.100830267599235       51.10080447816108        51.10077868872298        51.100752899284885       51.10072710984673        51.10070132040863        51.100675530970534       51.10064974153249        51.10062395209434        51.10059816265618        51.100572373218085       51.10054658377999        51.10052079434183        51.10050416413674        51.100504620106676       51.10051995619722        51.10054277440457        51.100579569388515       51.10061636437251        51.100653159356455       51.10068995434045        51.100726749324394       51.100763544308336       51.100800339292334       51.100837134276276       51.10087392926022        51.10091072424416        51.10094751922816        51.1009843142121         51.10102110919604        51.10105790418004        51.10105324794955        51.101017839023825       51.100982430098156       51.10094702117249        51.10091161224676        51.10087620332109        51.10084079439548        51.100805385469755       51.100769976544086       51.10073456761836        51.10069915869269        51.10066374976702        51.1006283408413         51.100592931915685       51.100557522990016       51.100537662713634       51.10052797638883        51.10053454138574        51.10055778690787        51.10058605901645        51.100614331124916       51.100642603233496       51.10067087534196        51.100699147450484       51.10072741955895        51.10075569166747        51.10078396377594        51.10081223588446        51.100840507992984       51.10086878010145        51.10089705221003        51.100925324318496       51.10093773723446        51.10088392300281        51.10083010877128        51.100776294539685       51.100722480308036       51.1006686660765         51.10061485184485        51.10056103761326        51.10050722338161        51.10045340915008        51.100399594918485       51.10034578068684        51.100291966455245       51.10023815222365        51.100184337992005       51.100101191014005       51.10000000000002
25                       49.041867774025036       49.201838341085875       49.35291468499719        49.493452441647605       49.62458217895403        49.74824818205144        49.860329254148155       49.96690041595565        50.06667060340408        50.15227071116635        50.234818360775876       50.318206589129375       50.382956769555165       50.44714993781156        50.51134310606807        50.56116623184778        50.60674274271605        50.652319253584324       50.697895764452596       50.743211796489675       50.772332867901014       50.80172607305093        50.83111927820079        50.8605124833507         50.88990568850056        50.91676411762961        50.93527604989214        50.953787982154665       50.97229991441719        50.99081184667972        51.0093237789423         51.01710964129063        51.024895503639016       51.032681365987344       51.04046722833567        51.04825309068406        51.056038953032385       51.06023655257445        51.064039328794934       51.0678421050153         51.071644881235784       51.07544765745615        51.07854435812652        51.0805319316882         51.08251950524988        51.084507078811555       51.086494652373176       51.088482225934854       51.089873092361245       51.090957736369546       51.09202436681903        51.09288537753173        51.09374638824431        51.09460739895701        51.09546840966965        51.09612917304503        51.09650430703715        51.096879441029216       51.09725457502134        51.097629709013404       51.098004843005526       51.09837189659851        51.09873788602073        51.09890276180619        51.099055268160384       51.099205498254264       51.09935563082928        51.099505763404295       51.09965589597931        51.09976089733328        51.099835062304635       51.09990922727599        51.09998339224728        51.10004902666191        51.100095374664704       51.1001417226675         51.100188070670356       51.10023305943963        51.10026101096446        51.10028896248929        51.100316914014115       51.10034486553894        51.10037281706377        51.1004007685886         51.100426514285175       51.10044419739438        51.10046188050353        51.100479563612794       51.10049724672206        51.1005093411585         51.1005104655145         51.10051158987051        51.10051271422651        51.100513838582515       51.10051496293852        51.100516087294466       51.10051721165047        51.10051833600647        51.10054245862358        51.10056847942815        51.10057453480141        51.10056793628564        51.100561337769875       51.100554739254164       51.100548140738454       51.10054154222263        51.100534943706975       51.10052834519115        51.10052174667538        51.10051514815973        51.10050854964396        51.100501951128194       51.10049673876125        51.10050957337103        51.10052260449339        51.10053563561587        51.100548666738234       51.100561697860655       51.10057472898313        51.1005877601055         51.10060079122792        51.1006138223504         51.10062685347282        51.10063988459524        51.10065124197803        51.10064207384778        51.100632905717646       51.1006237375874         51.100614569457264       51.10060540132707        51.10059623319688        51.10058706506669        51.1005778969365         51.10057636612777        51.10059431418529        51.100612262242805       51.100630210300324       51.100642922685665       51.10064926376714        51.10065763102523        51.10067652540232        51.100695419779356       51.10071431415645        51.100733208533484       51.10075210291052        51.100770997287555       51.10078989166459        51.10080878604168        51.10082768041872        51.10084657479581        51.100865469172845       51.10088196714639        51.100855714264696       51.10082946138306        51.10080320850142        51.10077695561978        51.10075070273808        51.10072444985644        51.100698196974804       51.100671944093165       51.10064569121141        51.10061943832977        51.10059318544813        51.10056693256655        51.100540679684855       51.10051442680316        51.10048817392146        51.10046192103982        51.10044579096308        51.10045142134845        51.1004636957382         51.100475970127945       51.10048824451769        51.10050051890744        51.10051279329713        51.10052506768682        51.10053734207662        51.10054961646631        51.100561890856          51.100574165245746       51.10058643963555        51.10059871402524        51.10061098841493        51.100623262804675       51.10063553719442        51.100647811584054       51.1006596763653         51.10066712564611        51.10067457492681        51.10068202420763        51.100688394491044       51.10069473927757        51.100701084064156       51.10070742885074        51.10071377363727        51.10072011842385        51.100726463210435       51.10073280799702        51.10073915278355        51.100745497570074       51.10075184235666        51.10075818714324        51.10076095734718        51.10074259904616        51.100724240745194       51.100705882444174       51.10068752414321        51.10066916584219        51.10066748761051        51.10067097981624        51.10067447202192        51.10067796422766        51.10068145643339        51.10068494863907        51.100688440844806       51.10069193305054        51.100695425256276       51.100698917461955       51.10071829083142        51.10074042099495        51.100762551158425       51.1007846813219         51.10080681148537        51.100826203435474       51.10082597082675        51.10082573821808        51.10082550560935        51.10082527300068        51.10082504039195        51.10082480778328        51.100824575174556       51.10082434256583        51.1008241099571         51.10082387734843        51.10082364473976        51.100825374819294       51.10082731935813        51.10082926389691        51.10083120843569        51.100833152974474       51.100835097513254       51.10083318280999        51.10083117368106        51.10082916455201        51.10082715542296        51.10082514629403        51.10082313716492        51.10082112803599        51.10081911890694        51.10081710977789        51.1008151006489         51.10081059624116        51.10080405966818        51.10079752309514        51.100790986522156       51.10078444994906        51.100777913376135       51.100790677316695       51.10080828022751        51.100825883138384       51.10084348604914        51.100861088960016       51.10087869187083        51.100896294781705       51.10091389769252        51.10093150060334        51.10093116170742        51.10090247690039        51.10087379209341        51.10084510728643        51.10081642247951        51.10078773767253        51.100759052865556       51.100730368058635       51.10070168325166        51.10067299844468        51.1006443136377         51.10061562883078        51.1005869440238         51.100558259216825       51.10052957440996        51.10052528899712        51.100523821751324       51.100515210521166       51.10049931965017        51.10049417519127        51.10051353733479        51.10053289947831        51.10055226162183        51.100571623765404       51.10059098590898        51.100610348052555       51.100629710196074       51.10064907233959        51.10066843448317        51.100687796626744       51.10070715877026        51.10072652091378        51.10074588305736        51.100756113345824       51.10073466535175        51.10071321735779        51.100691769363834       51.10067032136976        51.1006488733758         51.100627425381845       51.100605977387886       51.100584529393814       51.100563081399855       51.10054163340584        51.10052018541188        51.100498737417865       51.10047728942385        51.100466227752975       51.10048065586221        51.10048689086716        51.100470004513          51.10046429255374        51.100484714447134       51.10050513634053        51.10052555823404        51.100545980127436       51.10056640202089        51.100586823914284       51.10060724580774        51.10062766770113        51.10064808959453        51.10066851148798        51.100688933381434       51.10070935527489        51.10072977716828        51.10073638449023        51.10071473574317        51.10069308699599        51.10067143824881        51.10064978950163        51.10062814075445        51.10060649200739        51.10058484326021        51.10056319451303        51.10054154576591        51.100519897018785       51.100498248271606       51.10047659952443        51.100454950777305       51.100433302030126       51.10044392935117        51.10044839817584        51.100431955733086       51.10044402691568        51.100464698841336       51.100485370767046       51.10050604269276        51.10052671461847        51.10054738654418        51.10056805846989        51.10058873039554        51.1006094023212         51.100630074246965       51.10065074617262        51.100671418098386       51.10069209002404        51.100712761949694       51.100724595572615       51.10070529524603        51.1006859949195         51.100666694592974       51.100647394266446       51.10062809393992        51.10060879361339        51.10058949328686        51.10057019296028        51.100550892633805       51.10053159230728        51.10051229198075        51.10049299165422        51.10047369132769        51.10045439100105        51.10045751559949        51.10047281099236        51.100476553780936       51.1004938250108         51.10052387311583        51.10055392122081        51.10058396932584        51.10061401743087        51.1006440655359         51.10067411364088        51.100704161745966       51.10073420985094        51.10076425795597        51.10079430606095        51.10082435416598        51.10085440227101        51.10088445037604        51.10091449848102        51.10089282318495        51.10086702051717        51.10084121784928        51.1008154151815         51.10078961251372        51.10076380984589        51.10073800717805        51.10071220451022        51.10068640184244        51.1006605991746         51.10063479650677        51.10060899383893        51.100583191171154       51.10055738850332        51.100540653054736       51.10054083213328        51.100556496908666       51.10057978485065        51.10061678661464        51.10065378837862        51.10069079014261        51.10072779190665        51.10076479367058        51.10080179543462        51.100838797198605       51.10087579896259        51.100912800726576       51.10094980249056        51.100986804254546       51.10102380601859        51.101060807782574       51.10109780954656        51.101093150345605       51.101057582835324       51.10102201532516        51.10098644781493        51.100950880304765       51.10091531279454        51.100879745284374       51.10084417777415        51.100808610263925       51.10077304275376        51.10073747524359        51.10070190773337        51.10066634022314        51.100630772712975       51.10059520520275        51.100574763041266       51.10056449833604        51.10057049062215        51.10059320163606        51.10062095074835        51.10064869986064        51.10067644897299        51.10070419808528        51.10073194719752        51.100759696309865       51.10078744542216        51.10081519453445        51.10084294364674        51.10087069275903        51.10089844187132        51.10092619098367        51.10095394009602        51.10096561348712        51.10091015551882        51.10085469755052        51.10079923958216        51.1007437816138         51.10068832364556        51.1006328656772         51.1005774077089         51.100521949740596       51.10046649177218        51.10041103380394        51.10035557583558        51.10030011786722        51.10024465989892        51.10018920193056        51.10010380839566        51.10000000000002
26                       48.99743582949168        49.15776746291817        49.309422354623734       49.4507198585992         49.58278901510181        49.707529192591835       49.82085804213068        49.928752696554284       50.02997660982146        50.117117623624836       50.20122451401272        50.28618559843153        50.35258430531826        50.41845250777192        50.48432071022569        50.53571708417894        50.582836763557          50.62995644293494        50.67707612231294        50.72395047691799        50.75437299834499        50.78509726060224        50.81582152285944        50.84654578511663        50.87727004737383        50.90538601884333        50.9249134244169         50.94444082999041        50.96396823556398        50.98349564113744        51.00302304671101        51.01129872252966        51.01957439834837        51.02785007416702        51.03612574998567        51.04440142580438        51.05267710162303        51.0571685672237         51.061243649039625       51.06531873085544        51.06939381267131        51.07346889448718        51.07679183702919        51.07893327688328        51.08107471673725        51.083216156591334       51.085357596445306       51.08749903629928        51.089000356305746       51.09017317504913        51.091326600783816       51.09225866074644        51.09319072070906        51.094122780671626       51.09505484063425        51.09577080420763        51.09617853158073        51.09658625895378        51.09699398632682        51.09740171369987        51.09780944107297        51.098207837951804       51.09860500602508        51.098785000878934       51.098951638562085       51.09911517763544        51.099278583959006       51.09944199028263        51.09960539660625        51.09972008124561        51.09980147628039        51.099882871315174       51.09996426634996        51.10003624611784        51.10008693926625        51.10013763241477        51.10018832556318        51.10023752220326        51.10026796093348        51.10029839966376        51.10032883839398        51.1003592771242         51.100389715854476       51.100420154584754       51.10044814521916        51.10046718774703        51.100486230274896       51.10050527280282        51.10052431533063        51.10053740429805        51.100538806941586       51.10054020958523        51.10054161222888        51.10054301487253        51.10054441751612        51.10054582015971        51.10054722280336        51.100548625447004       51.100573145077306       51.10059957269431        51.100605842878736       51.10059933748579        51.10059283209284        51.1005863266999         51.10057982130701        51.100573315914005       51.100566810521116       51.10056030512817        51.10055379973528        51.10054729434228        51.10054078894939        51.10053428355644        51.100529148781675       51.10054219530389        51.10055543903104        51.10056868275831        51.10058192648546        51.10059517021267        51.10060841393994        51.10062165766709        51.1006349013943         51.10064814512157        51.10066138884872        51.10067463257593        51.100686183607706       51.100676976665056       51.10066776972246        51.10065856277987        51.10064935583728        51.10064014889463        51.10063094195209        51.1006217350095         51.100612528066904       51.100610989246434       51.100629007848795       51.10064702645121        51.10066504505363        51.10067788906383        51.100684436098675       51.1006929948976         51.1007120059345         51.10073101697145        51.100750028008406       51.10076903904525        51.100788050082144       51.1008070611191         51.100826072155996       51.100845083192894       51.10086409422979        51.10088310526669        51.10090211630359        51.10091871830451        51.100892344091335       51.100865969878214       51.10083959566509        51.10081322145197        51.100786847238794       51.10076047302573        51.10073409881255        51.100707724599374       51.10068135038625        51.10065497617313        51.10062860196001        51.10060222774689        51.10057585353377        51.10054947932065        51.10052310510747        51.10049673089435        51.10048040047121        51.10048608453059        51.10049832347988        51.100510562429236       51.100522801378474       51.10053504032783        51.10054727927712        51.10055951822636        51.100571757175715       51.10058399612501        51.100596235074306       51.1006084740236         51.100620712972955       51.10063295192231        51.100645190871546       51.1006574298209         51.100669668770195       51.10068190771949        51.10069373481889        51.100701122256226       51.100708509693504       51.10071589713084        51.1007223054155         51.10072869056279        51.10073507571008        51.10074146085731        51.10074784600454        51.10075423115177        51.100760616299056       51.100767001446286       51.10077338659352        51.100779771740804       51.100786156888034       51.100792542035265       51.10079535175589        51.10077702798304        51.10075870421019        51.100740380437344       51.100722056664495       51.100703732891645       51.100702114747264       51.100705674963024       51.10070923517878        51.1007127953946         51.100716355610416       51.10071991582623        51.10072347604199        51.10072703625781        51.100730596473625       51.100734156689384       51.1007535766538         51.100775749694776       51.10079792273581        51.10082009577678        51.100842268817814       51.10086170881834        51.10086156133417        51.10086141385           51.10086126636577        51.10086111888154        51.100860971397424       51.100860823913195       51.100860676428965       51.10086052894479        51.10086038146056        51.10086023397639        51.10086008649216        51.100861817427244       51.10086375361357        51.10086568979989        51.10086762598627        51.10086956217265        51.10087149835897        51.10086960562916        51.10086761921559        51.10086563280197        51.100863646388405       51.10086165997484        51.100859673561274       51.10085768714771        51.10085570073409        51.10085371432052        51.10085172790696        51.10084725919097        51.10084076887762        51.100834278564264       51.10082778825097        51.100821297937614       51.100814807624374       51.10082764230913        51.10084532210283        51.10086300189664        51.10088068169034        51.10089836148404        51.1009160412778         51.100933721071556       51.10095140086531        51.10096908065907        51.10096869184605        51.10093975679325        51.10091082174057        51.10088188668777        51.10085295163509        51.10082401658235        51.100795081529554       51.10076614647687        51.10073721142419        51.10070827637139        51.10067934131865        51.10065040626597        51.100621471213174       51.100592536160434       51.10056360110775        51.10055902789753        51.10055726851715        51.10054859114007        51.1005328644012         51.10052786263407        51.10054731857599        51.10056677451786        51.100586230459726       51.10060568640165        51.100625142343574       51.100644598285385       51.10066405422731        51.100683510169176       51.100702966111044       51.10072242205297        51.10074187799489        51.10076133393676        51.10078078987863        51.10079104251383        51.10076936900208        51.10074769549044        51.10072602197869        51.10070434846699        51.10068267495524        51.10066100144354        51.100639327931844       51.10061765442009        51.100595980908395       51.1005743073967         51.100552633885          51.10053096037325        51.10050928686155        51.10049798683542        51.100512145083826       51.10051823604783        51.10050156072293        51.10049604936819        51.10051664748573        51.10053724560328        51.10055784372088        51.100578441838366       51.10059903995602        51.10061963807351        51.100640236191055       51.100660834308655       51.1006814324262         51.100702030543744       51.10072262866129        51.10074322677883        51.100763824896376       51.10077047756488        51.10074860646978        51.100726735374565       51.10070486427941        51.10068299318419        51.100661122089036       51.10063925099388        51.10061737989872        51.100595508803565       51.10057363770841        51.100551766613194       51.10052989551804        51.10050802442282        51.10048615332772        51.10046428223251        51.10047465231031        51.10047901498257        51.10046280356363        51.10047508133897        51.100495952488075       51.100516823637236       51.10053769478628        51.100558565935444       51.100579437084605       51.100600308233766       51.10062117938287        51.100642050531974       51.10066292168119        51.100683792830296       51.1007046639794         51.100725535128504       51.10074640627761        51.10075837303941        51.1007389730612         51.10071957308293        51.10070017310477        51.100680773126555       51.10066137314834        51.10064197317013        51.10062257319197        51.100603173213756       51.1005837732356         51.100564373257384       51.10054497327917        51.100525573300956       51.1005061733228         51.10048677334453        51.100489741925          51.10050489369394        51.10050904980341        51.100526665680945       51.100556993575424       51.100587321470016       51.100617649364494       51.10064797725903        51.10067830515362        51.1007086330481         51.100738960942635       51.100769288837114       51.100799616731706       51.100829944626184       51.10086027252072        51.100890600415255       51.10092092830973        51.100951256204326       51.10092958933268        51.10090377343511        51.10087795753759        51.100852141640075       51.10082632574256        51.100800509845044       51.10077469394747        51.100748878049956       51.10072306215244        51.10069724625487        51.10067143035741        51.100645614459836       51.10061979856232        51.100593982664805       51.10057714197268        51.100577044159934       51.10059303762017        51.10061679529673        51.1006540038407         51.10069121238473        51.10072842092882        51.10076562947279        51.10080283801676        51.10084004656079        51.10087725510482        51.10091446364885        51.10095167219288        51.10098888073685        51.101026089280936       51.10106329782491        51.10110050636894        51.101137714912966       51.101133052741545       51.10109732664682        51.10106160055216        51.10102587445738        51.1009901483626         51.10095442226793        51.10091869617327        51.100882970078544       51.10084724398382        51.1008115178891         51.100775791794376       51.100740065699654       51.10070433960493        51.100668613510265       51.10063288741554        51.10061186336901        51.10060102028325        51.10060643985861        51.10062861636413        51.10065584248031        51.10068306859637        51.100710294712485       51.100737520828545       51.100764746944606       51.10079197306072        51.10081919917678        51.1008464252929         51.10087365140902        51.10090087752508        51.100928103641195       51.10095532975731        51.10098255587343        51.10099348973978        51.10093638803471        51.1008792863297         51.10082218462463        51.100765082919565       51.100707981214555       51.100650879509544       51.10059377780448        51.10053667609941        51.10047957439434        51.10042247268933        51.100365370984264       51.10030826927925        51.100251167574186       51.10019406586912        51.10010642577731        51.10000000000002
27                       48.95300388495838        49.11369658475047        49.265930024250224       49.40798727555091        49.540995851249704       49.666810203132286       49.781386830113206       49.89060497715292        49.99328261623873        50.08196453608332        50.16763066724957        50.254164607733685       50.3222118410813         50.389755077732275       50.45729831438325        50.51026793650999        50.55893078439783        50.607593632285614       50.6562564801734         50.70468915734642        50.73641312878908        50.76846844815361        50.80052376751814        50.83257908688262        50.86463440624715        50.894007920057106       50.914550798941605       50.9350936778261         50.95563655671066        50.97617943559516        50.99672231447971        51.00548780376869        51.01425329305772        51.02301878234675        51.03178427163573        51.04054976092476        51.049315250213795       51.054100581873          51.058447969284316       51.062795356695574       51.06714274410689        51.0714901315182         51.07503931593192        51.0773346220783         51.07962992822462        51.081925234371          51.08422054051732        51.0865158466637         51.088127620250134       51.08938861372866        51.090628834748486       51.09163194396115        51.09263505317364        51.09363816238624        51.09464127159879        51.095412435370235       51.095852756124316       51.09629307687828        51.096733397632306       51.09717371838633        51.09761403914035        51.09804377930516        51.09847212602955        51.09866723995174        51.09884800896367        51.0990248570165         51.099201537088675       51.099378217160904       51.09955489723313        51.09967926515776        51.09976789025603        51.099856515354304       51.09994514045252        51.10002346557371        51.10007850386779        51.10013354216193        51.100188580456006       51.10024198496683        51.1002749109025         51.10030783683817        51.10034076277384        51.10037368870951        51.10040661464518        51.100439540580794       51.10046977615309        51.10049017809962        51.10051058004615        51.10053098199273        51.10055138393926        51.100565467437434       51.100567148368725       51.10056882929996        51.10057051023125        51.100572191162485       51.100573872093776       51.10057555302501        51.1005772339563         51.10057891488759        51.10060383153109        51.100630665960466       51.10063715095606        51.100630738685936       51.10062432641581        51.10061791414569        51.10061150187562        51.10060508960538        51.10059867733531        51.10059226506513        51.10058585279501        51.10057944052494        51.10057302825476        51.100566615984576       51.10056155880204        51.100574817236634       51.100588273568576       51.10060172990069        51.10061518623263        51.100628642564686       51.100642098896685       51.100655555228684       51.10066901156068        51.10068246789274        51.10069592422474        51.10070938055674        51.10072112523733        51.100711879482276       51.10070263372728        51.100693387972285       51.10068414221729        51.10067489646235        51.100665650707356       51.10065640495236        51.100647159197365       51.100645612365156       51.10066370151242        51.10068179065968        51.100699879806996       51.10071285544211        51.10071960843038        51.100728358770084       51.100747486466844       51.100766614163604       51.10078574186042        51.10080486955712        51.10082399725388        51.10084312495064        51.1008622526474         51.10088138034416        51.10090050804092        51.10091963573768        51.10093876343444        51.10095546946269        51.10092897391803        51.10090247837343        51.100875982828825       51.10084948728422        51.10082299173956        51.10079649619496        51.10077000065036        51.1007435051057         51.10071700956115        51.10069051401649        51.10066401847189        51.100637522927286       51.10061102738268        51.100584531838024       51.10055803629342        51.10053154074882        51.100515009979404       51.10052074771255        51.10053295122145        51.100545154730355       51.10055735823926        51.10056956174816        51.10058176525706        51.10059396876591        51.100606172274865       51.10061837578371        51.10063057929267        51.100642782801515       51.100654986310474       51.10066718981932        51.10067939332822        51.10069159683712        51.100703800346025       51.10071600385493        51.10072779327254        51.100735118866396       51.10074244446025        51.10074977005411        51.10075621634013        51.100762641848064       51.10076906735594        51.10077549286393        51.10078191837181        51.10078834387974        51.100794769387676       51.10080119489561        51.10080762040354        51.10081404591148        51.100820471419354       51.10082689692729        51.10082974616461        51.10081145691993        51.10079316767519        51.100774878430514       51.100756589185835       51.1007382999411         51.10073674188402        51.10074037010992        51.1007439983357         51.1007476265616         51.1007512547875         51.10075488301334        51.10075851123918        51.10076213946513        51.10076576769097        51.100769395916814       51.10078886247618        51.10081107839477        51.10083329431319        51.10085551023178        51.10087772615026        51.10089721420127        51.10089715184159        51.10089708948192        51.100897027122244       51.10089696476251        51.10089690240284        51.10089684004316        51.10089677768349        51.100896715323756       51.100896652964025       51.10089659060435        51.100896528244675       51.10089826003514        51.10090018786906        51.10090211570298        51.1009040435369         51.10090597137082        51.100907899204685       51.10090602844832        51.10090406475024        51.10090210105204        51.100900137353904       51.100898173655764       51.100896209957625       51.100894246259486       51.100892282561404       51.10089031886321        51.100888355165125       51.10088392214078        51.100877478087114       51.100871034033446       51.10086458997989        51.100858145926225       51.10085170187256        51.10086460730162        51.10088236397826        51.1009001206549         51.10091787733154        51.10093563400824        51.10095339068482        51.10097114736152        51.100988904038104       51.1010066607148         51.10100622198473        51.100977036686174       51.10094785138767        51.10091866608923        51.10088948079067        51.10086029549217        51.10083111019367        51.100801924895165       51.100772739596664       51.10074355429816        51.10071436899966        51.1006851837011         51.1006559984026         51.10062681310416        51.100597627805655       51.100592766798          51.100590715282976       51.10058197175897        51.100566409152236       51.10056155007703        51.100581099817305       51.100600649557464       51.10062019929768        51.100639749037896       51.10065929877811        51.100678848518385       51.1006983982586         51.10071794799882        51.10073749773903        51.100757047479306       51.10077659721952        51.10079614695974        51.100815696699954       51.1008259716819         51.100804072652465       51.10078217362303        51.1007602745936         51.10073837556416        51.10071647653467        51.10069457750524        51.10067267847592        51.100650779446426       51.10062888041699        51.10060698138756        51.10058508235812        51.10056318332863        51.1005412842992         51.100529745917754       51.10054363430538        51.10054958122845        51.10053311693275        51.10052780618258        51.100548580524276       51.10056935486597        51.10059012920772        51.10061090354935        51.100631677891045       51.10065245223268        51.10067322657437        51.100694000916064       51.10071477525776        51.10073554959945        51.10075632394114        51.10077709828283        51.100797872624526       51.10080457063958        51.10078247719639        51.1007603837532         51.100738290310005       51.10071619686681        51.100694103423564       51.10067200998043        51.10064991653718        51.10062782309399        51.100605729650795       51.10058363620766        51.10056154276447        51.100539449321275       51.100517355878026       51.10049526243483        51.10050537526939        51.10050963178935        51.100493651394174       51.1005061357622         51.10052720613476        51.10054827650731        51.100569346879865       51.10059041725248        51.100611487624974       51.100632557997585       51.10065362837014        51.10067469874264        51.10069576911525        51.1007168394878         51.10073790986036        51.10075898023291        51.10078005060552        51.100792150506095       51.10077265087625        51.100753151246295       51.10073365161651        51.10071415198661        51.100694652356765       51.100675152726865       51.10065565309702        51.10063615346712        51.10061665383728        51.100597154207435       51.10057765457759        51.10055815494769        51.10053865531779        51.10051915568789        51.10052196825035        51.10053697639552        51.10054154582582        51.10055950635103        51.10059011403507        51.10062072171911        51.10065132940315        51.10068193708719        51.10071254477123        51.100743152455266       51.100773760139305       51.10080436782334        51.10083497550744        51.10086558319142        51.10089619087552        51.1009267985595         51.10095740624354        51.10098801392763        51.10096635548041        51.100940526353156       51.1009146972259         51.10088886809865        51.1008630389714         51.1008372098442         51.10081138071695        51.100785551589695       51.1007597224625         51.10073389333519        51.100708064207936       51.10068223508074        51.10065640595349        51.100630576826234       51.100613630890734       51.100613256186534       51.10062957833168        51.10065380574275        51.10069122106688        51.10072863639084        51.10076605171491        51.100803467038986       51.100840882363          51.100878297687075       51.10091571301109        51.10095312833516        51.10099054365918        51.10102795898331        51.10106537430727        51.10110278963134        51.10114020495541        51.10117762027943        51.1011729551376         51.10113707045832        51.1011011857791         51.10106530109988        51.1010294164206         51.10099353174144        51.100957647062216       51.10092176238294        51.10088587770372        51.1008499930245         51.100814108345276       51.100778223666          51.10074233898672        51.100706454307556       51.100670569628335       51.100648963696756       51.10063754223046        51.100642389095015       51.100664031092265       51.10069073421221        51.10071743733204        51.10074414045192        51.10077084357181        51.100797546691695       51.10082424981158        51.10085095293152        51.10087765605135        51.100904359171295       51.100931062291124       51.10095776541107        51.10098446853095        51.10101117165084        51.10102136599244        51.10096262055066        51.100903875108884       51.100845129667164       51.10078638422533        51.10072763878361        51.100668893341776       51.100610147900056       51.10055140245822        51.10049265701656        51.100433911574726       51.10037516613295        51.10031642069117        51.10025767524945        51.100198929807675       51.100109043158966       51.10000000000002
28                       48.90857194042502        49.069625706582826       49.222437693876714       49.36525469250262        49.499202687397485       49.62609121367268        49.74191561809579        49.85245725775161        49.95658862265617        50.0468114485418         50.13403682048647        50.22214361703584        50.29183937684445        50.36105764769263        50.430275918540815       50.48481878884115        50.53502480523872        50.58523082163623        50.63543683803374        50.685427837774796       50.71845325923306        50.75183963570487        50.785226012176736       50.8186123886486         50.85199876512047        50.88262982127088        50.904188173466366       50.92574652566185        50.94730487785739        50.96886323005282        50.99042158224836        50.999676885007716       51.00893218776707        51.01818749052643        51.02744279328573        51.036698096045086       51.045953398804386       51.05103259652225        51.05565228952901        51.06027198253571        51.06489167554247        51.06951136854917        51.073286794834644       51.07573596727332        51.07818513971199        51.08063431215072        51.083083484589395       51.085532657028125       51.087254884194635       51.088604052408186       51.08993106871327        51.091005227175856       51.09207938563833        51.09315354410086        51.09422770256339        51.09505406653284        51.0955269806679         51.095999894802844       51.09647280893785        51.09694572307279        51.097418637207795       51.097879720658455       51.0983392460339         51.0985494790246         51.09874437936537        51.09893453639751        51.0991244902184         51.09931444403924        51.09950439786007        51.099638449070085       51.09973430423173        51.099830159393434       51.09992601455508        51.10001068502959        51.100070068469336       51.10012945190914        51.100188835348945       51.100246447730456       51.10028186087152        51.10031727401258        51.1003526871537         51.100388100294765       51.100423513435885       51.10045892657695        51.10049140708708        51.10051316845227        51.10053492981751        51.100556691182646       51.10057845254789        51.10059353057687        51.10059548979575        51.10059744901474        51.10059940823362        51.100601367452555       51.10060332667149        51.10060528589037        51.100607245109245       51.10060920432818        51.10063451798487        51.100661759226625       51.1006684590335         51.10066213988608        51.10065582073878        51.10064950159142        51.10064318244417        51.10063686329676        51.10063054414945        51.10062422500215        51.10061790585473        51.10061158670749        51.10060526756007        51.100598948412824       51.10059396882235        51.10060743916938        51.10062110810611        51.10063477704307        51.1006484459798         51.10066211491659        51.10067578385343        51.100689452790164       51.10070312172701        51.10071679066385        51.10073045960064        51.100744128537485       51.10075606686695        51.100746782299495       51.100737497732155       51.1007282131647         51.10071892859736        51.100709644029905       51.10070035946251        51.10069107489517        51.10068179032771        51.100680235483765       51.10069839517598        51.100716554868086       51.1007347145603         51.10074782182028        51.10075478076192        51.10076372264257        51.10078296699919        51.10080221135581        51.10082145571238        51.10084070006894        51.100859944425565       51.10087918878219        51.10089843313881        51.100917677495374       51.100936921851996       51.10095616620862        51.10097541056524        51.10099222062081        51.10096560374467        51.100938986868584       51.1009123699925         51.100885753116415       51.100859136240274       51.10083251936419        51.100805902488105       51.10077928561202        51.100752668735936       51.10072605185985        51.10069943498377        51.10067281810768        51.10064620123154        51.10061958435551        51.100592967479315       51.10056635060329        51.100549619487595       51.10055541089463        51.10056757896308        51.10057974703159        51.1005919151001         51.100604083168605       51.100616251237          51.10062841930551        51.10064058737396        51.10065275544247        51.10066492351092        51.10067709157943        51.10068925964788        51.100701427716444       51.100713595784896       51.10072576385335        51.100737931921856       51.10075009999031        51.10076185172613        51.10076911547651        51.10077637922694        51.10078364297732        51.1007901272647         51.10079659313328        51.10080305900192        51.100809524870556       51.10081599073908        51.100822456607716       51.100828922476296       51.10083538834493        51.10084185421351        51.10084832008215        51.10085478595067        51.10086125181931        51.10086414057332        51.10084588585676        51.10082763114019        51.10080937642368        51.10079112170712        51.10077286699061        51.10077136902078        51.100775065256755       51.10077876149268        51.100782457728656       51.10078615396458        51.1007898502005         51.10079354643642        51.1007972426724         51.10080093890832        51.1008046351443         51.100824148298614       51.10084640709459        51.10086866589063        51.10089092468667        51.1009131834827         51.10093271958419        51.10093274234896        51.10093276511378        51.100932787878605       51.10093281064337        51.10093283340825        51.10093285617302        51.1009328789379         51.100932901702606       51.10093292446743        51.10093294723225        51.100932969997075       51.10093470264303        51.10093662212455        51.100938541605956       51.10094046108742        51.10094238056888        51.100944300050344       51.10094245126743        51.10094051028477        51.100938569302          51.100936628319346       51.10093468733663        51.10093274635392        51.10093080537126        51.10092886438855        51.10092692340584        51.10092498242312        51.10092058509059        51.10091418729661        51.10090778950263        51.10090139170876        51.10089499391478        51.1008885961208         51.100901572294106       51.100919405853574       51.100937239413156       51.10095507297274        51.10097290653232        51.100990740091845       51.10100857365137        51.10102640721095        51.101044240770534       51.10104375212347        51.10101431657915        51.10098488103489        51.10095544549057        51.100926009946306       51.10089657440204        51.10086713885778        51.10083770331346        51.100808267769196       51.100778832224876       51.10074939668061        51.100719961136406       51.100690525592086       51.100661090047765       51.1006316545035         51.10062650569847        51.100624162048746       51.10061535237793        51.100599953903384       51.10059523752           51.100614881058505       51.10063452459707        51.10065416813558        51.10067381167414        51.10069345521276        51.10071309875133        51.10073274228989        51.1007523858284         51.100772029366965       51.10079167290553        51.10081131644415        51.10083095998266        51.10085060352122        51.100860900849966       51.100838776302794       51.10081665175568        51.10079452720851        51.100772402661335       51.10075027811422        51.10072815356705        51.100706029019875       51.10068390447276        51.10066177992553        51.100639655378416       51.1006175308313         51.10059540628407        51.100573281736956       51.1005615050002         51.100575123526994       51.10058092640912        51.100564673142685       51.10055956299709        51.10058051356293        51.100601464128715       51.1006224146945         51.10064336526034        51.10066431582618        51.10068526639202        51.10070621695775        51.10072716752359        51.10074811808943        51.10076906865527        51.10079001922105        51.100810969786835       51.100831920352675       51.100838663714285       51.100816347923114       51.10079403213183        51.1007717163406         51.100749400549375       51.10072708475815        51.10070476896692        51.10068245317575        51.10066013738452        51.10063782159324        51.10061550580207        51.100593190010784       51.10057087421961        51.100548558428386       51.10052624263716        51.10053609822836        51.10054024859602        51.100524499224605       51.10053719018538        51.10055845978138        51.10057972937739        51.10060099897339        51.100622268569396       51.1006435381654         51.100664807761405       51.10068607735741        51.10070734695341        51.10072861654942        51.10074988614542        51.10077115574143        51.10079242533743        51.10081369493338        51.10082592797289        51.100806328691306       51.100786729409776       51.100767130128304       51.100747530846775       51.10072793156519        51.10070833228366        51.10068873300213        51.1006691337206         51.100649534439015       51.10062993515754        51.100610335875956       51.10059073659443        51.10057113731284        51.10055153803137        51.100554194575864       51.1005690590971         51.10057404184829        51.100592347021234       51.10062323449472        51.10065412196826        51.100685009441804       51.10071589691535        51.100746784388946       51.10077767186249        51.10080855933603        51.10083944680957        51.10087033428317        51.10090122175666        51.1009321092302         51.10096299670374        51.10099388417734        51.10102477165083        51.10100312162808        51.10097727927109        51.10095143691416        51.10092559455717        51.100899752200235       51.1008739098433         51.10084806748631        51.10082222512938        51.100796382772444       51.10077054041545        51.10074469805852        51.10071885570153        51.100693013344596       51.10066717098766        51.10065011980868        51.10064946821308        51.100666119043126       51.100690816188774       51.10072843829289        51.10076606039695        51.10080368250101        51.10084130460507        51.10087892670913        51.1009165488133         51.100954170917305       51.100991793021365       51.10102941512554        51.1010670372296         51.101104659333714       51.101142281437774       51.10117990354183        51.10121752564589        51.101212857533596       51.10117681426982        51.1011407710061         51.101104727742324       51.101068684478605       51.10103264121483        51.10099659795111        51.10096055468733        51.100924511423614       51.10088846815984        51.10085242489606        51.10081638163234        51.10078033836862        51.100744295104846       51.10070825184113        51.100686064024444       51.10067406417767        51.10067833833142        51.10069944582034        51.100725625943994       51.10075180606776        51.10077798619142        51.10080416631513        51.100830346438784       51.100856526562495       51.10088270668621        51.10090888680986        51.100935066933516       51.10096124705723        51.10098742718094        51.101013607304594       51.10103978742836        51.10104924224515        51.10098885306661        51.100928463888124       51.10086807470964        51.100807685531095       51.100747296352665       51.10068690717412        51.100626517995636       51.10056612881715        51.100505739638606       51.10044535046018        51.100384961281634       51.100324572103204       51.10026418292472        51.100203793746175       51.10011166054062        51.10000000000002
29                       48.868186494920906       49.02953747540664        49.18283518650776        49.32629554889894        49.461043550486465       49.58885004085289        49.70574543771056        49.81742561246506        49.922811151863414       50.014370439462766       50.1029496101425         50.192421896074904       50.26356307943706        50.33425086622583        50.40493865301448        50.460875791316084       50.51245383854871        50.56403188578139        50.61560993301407        50.66698768459639        50.70119547621988        50.7357917588248         50.770388041429726       50.80498432403465        50.83958060663957        50.8713597905911         50.89386284722792        50.9163659038648         50.938868960501736       50.96137201713856        50.98387507377544        50.993601047951415       51.00332702212734        51.013052996303315       51.02277897047924        51.03250494465516        51.04223091883114        51.0476050317244         51.05250030111597        51.05739557050748        51.062290839899106       51.06718610929062        51.071194252648525       51.07380874967862        51.07642324670866        51.07903774373875        51.08165224076879        51.08426673779883        51.08611150413793        51.0875612545982         51.08898746824025        51.09014501568237        51.091302563124486       51.09246011056666        51.09361765800884        51.09451050491185        51.09502578748493        51.09554107005806        51.09605635263108        51.09657163520416        51.09708691777723        51.09758905580179        51.098089462718065       51.09832175798425        51.098537563127536       51.098747575746756       51.09895734020455        51.099167104662286       51.099376869119965       51.099526046454514       51.099633826998286       51.099741607542          51.09984938808566        51.09994472690147        51.10001193668694        51.1000791464723         51.10014635625777        51.10021158111658        51.10025192601188        51.10029227090729        51.1003326158027         51.100372960697996       51.100413305593406       51.10045365048876        51.10049063794179        51.10051535350959        51.10054006907728        51.10056478464509        51.10058950021278        51.10060690882085        51.100609974499605       51.10061304017847        51.100616105857284       51.100619171536096       51.10062223721491        51.10062530289372        51.10062836857253        51.10063143425134        51.10065799711208        51.10068649933942        51.100693949611866       51.10068805736768        51.10068216512349        51.10067627287941        51.10067038063528        51.10066448839109        51.1006585961469         51.10065270390277        51.10064681165858        51.100640919414445       51.10063502717031        51.10062913492618        51.10062443638242        51.100638202061816       51.10065216688798        51.10066613171432        51.100680096540486       51.10069406136671        51.10070802619293        51.10072199101916        51.10073595584544        51.10074992067166        51.10076388549794        51.10077785032411        51.10079006311338        51.10078079020809        51.10077151730292        51.10076224439763        51.1007529714924         51.100743698587166       51.100734425681935       51.100725152776704       51.10071587987147        51.10071435992944        51.1007326137962         51.10075086766284        51.100769121529595       51.1007823698439         51.10078952688775        51.10079865169041        51.10081800009823        51.100837348506104       51.10085669691392        51.1008760453218         51.10089539372967        51.10091474213755        51.100934090545366       51.100953438953184       51.10097278736106        51.100992135768934       51.10101148417681        51.101028387999975       51.10100168143589        51.10097497487186        51.10094826830783        51.100921561743746       51.10089485517972        51.10086814861563        51.1008414420516         51.10081473548752        51.10078802892349        51.1007613223594         51.10073461579543        51.100707909231346       51.10068120266726        51.10065449610323        51.100627789539146       51.10060108297512        51.100584182200805       51.1005900181807         51.10060214703668        51.100614275892724       51.10062640474865        51.10063853360464        51.10065066246062        51.10066279131661        51.10067492017265        51.10068704902858        51.10069917788451        51.10071130674055        51.10072343559659        51.10073556445252        51.100747693308506       51.10075982216449        51.10077195102053        51.10078407987646        51.1007957913514         51.10080300353928        51.10081021572722        51.10081742791516        51.10082394074641        51.10083043705191        51.100836933357414       51.10084342966286        51.100849925968305       51.10085642227375        51.10086291857925        51.100869414884755       51.1008759111902         51.10088240749565        51.10088890380109        51.10089540010654        51.10089832055667        51.10088010497873        51.10086188940079        51.100843673822965       51.10082545824508        51.100807242667145       51.10080579836722        51.100809552777264       51.10081330718731        51.10081706159741        51.10082081600757        51.10082457041756        51.10082832482772        51.10083207923782        51.10083583364792        51.100839588057966       51.10085913469163        51.10088142268029        51.100903710668945       51.10092599865766        51.10094828664626        51.10096785753365        51.10096795517114        51.10096805280864        51.100968150446135       51.10096824808363        51.10096834572113        51.100968443358624       51.10096854099612        51.10096863863362        51.10096873627106        51.10096883390855        51.10096893154605        51.1009706637858         51.10097257463542        51.10097448548504        51.100976396334715       51.10097830718439        51.10098021803395        51.100978390051694       51.100976470589785       51.10097455112782        51.10097263166591        51.100970712204          51.10096879274204        51.100966873280186       51.10096495381822        51.100963034356255       51.100961114894346       51.100956752280354       51.10095039995315        51.100944047626115       51.100937695299024       51.100931342971876       51.100924990644785       51.10093801988705        51.100955908421554       51.10097379695611        51.10099168549061        51.10100957402517        51.10102746255973        51.101045351094285       51.10106323962884        51.1010811281634         51.101080593654274       51.1010509529375         51.10102131222072        51.10099167150395        51.10096203078717        51.100932390070454       51.10090274935368        51.100873108636904       51.100843467920186       51.10081382720335        51.10078418648658        51.10075454576986        51.10072490505303        51.10069526433631        51.10066562361959        51.10066021059151        51.10065759589838        51.1006487288995         51.10063349087051        51.10062890599289        51.100648615041905       51.100668324090805       51.100688033139704       51.10070774218866        51.10072745123762        51.10074716028657        51.10076686933547        51.10078657838443        51.10080628743333        51.100825996482286       51.10084570553124        51.10086541458014        51.100885123629155       51.10089543024901        51.100873119969606       51.1008508096902         51.10082849941074        51.100806189131276       51.10078387885187        51.10076156857241        51.10073925829306        51.10071694801354        51.10069463773414        51.10067232745462        51.10065001717521        51.10062770689581        51.100605396616345       51.100593414070374       51.10060677751579        51.10061244467147        51.10059639250443        51.10059146471218        51.10061255378946        51.100633642866796       51.10065473194413        51.10067582102141        51.10069691009875        51.10071799917603        51.100739088253306       51.10076017733064        51.10078126640792        51.10080235548526        51.100823444562536       51.100844533639815       51.10086562271715        51.10087239985501        51.100849903616336       51.100827407377665       51.100804911138994       51.10078241490038        51.10075991866165        51.100737422423094       51.10071492618437        51.10069242994575        51.10066993370708        51.10064743746847        51.100624941229796       51.100602444991125       51.100579948752454       51.10055745251378        51.10056706893516        51.10057112063362        51.10055559223986        51.10056845842428        51.100589889442915       51.100611320461496       51.10063275148008        51.10065418249866        51.100675613517296       51.10069704453588        51.1007184755544         51.10073990657304        51.10076133759162        51.1007827686102         51.10080419962878        51.100825630647364       51.100847061665945       51.10085940479456        51.10083973477401        51.10082006475352        51.10080039473303        51.100780724712536       51.100761054691986       51.10074138467144        51.100721714651          51.10070204463045        51.10068237460996        51.10066270458947        51.100643034568975       51.100623364548426       51.10060369452793        51.100584024507384       51.100586539938604       51.10060126432751        51.10060662431289        51.10062523188117        51.10065635106912        51.10068747025713        51.10071858944508        51.10074970863309        51.1007808278211         51.100811947009106       51.10084306619706        51.10087418538507        51.100905304573075       51.10093642376097        51.10096754294898        51.10099866213693        51.101029781324996       51.10106090051295        51.10103927246655        51.101013435349614       51.10098759823262        51.100961761115684       51.10093592399875        51.100910086881754       51.10088424976482        51.100858412647824       51.100832575530944       51.10080673841395        51.10078090129696        51.10075506418002        51.100729227063084       51.10070338994609        51.10068625178786        51.1006853411817         51.10070227405623        51.10072737617486        51.10076515257447        51.10080292897402        51.10084070537363        51.10087848177318        51.100916258172674       51.10095403457228        51.100991810971834       51.101029587371386       51.101067363770994       51.1011051401706         51.10114291657021        51.101180692969706       51.101218469369314       51.101256245768866       51.101251550632355       51.10121534582305        51.10117914101386        51.10114293620461        51.10110673139536        51.10107052658611        51.101034321776865       51.10099811696762        51.10096191215837        51.10092570734912        51.100889502539815       51.10085329773062        51.100817092921375       51.100780888112126       51.10074468330288        51.10072192727557        51.100709348411556       51.10071302635134        51.10073356710933        51.10075918938662        51.10078481166386        51.10081043394109        51.10083605621833        51.10086167849556        51.100887300772854       51.10091292305009        51.100938545327324       51.10096416760456        51.100989789881794       51.10101541215903        51.10104103443632        51.101066656713556       51.10107536298921        51.101013428938586       51.10095149488802        51.1008895608374         51.10082762678678        51.100765692736275       51.100703758685654       51.10064182463509        51.10057989058447        51.10051795653385        51.100456022483286       51.100394088432665       51.1003321543821         51.10027022033154        51.100208286280974       51.10011407179405        51.10000000000002
30                       48.84398704553382        49.00537983219664        49.15879197115669        49.30243016307412        49.43742052133996        49.565520134591964       49.68277938385404        49.79485826363788        49.90069977223021        49.99277774423342        50.081888945475725       50.17189725406166        50.243671449347914       50.315006679050384       50.38634190875291        50.44295739436626        50.495222921735376       50.54748844910449        50.59975397647355        50.65183219699077        50.686746039377965       50.72206762421894        50.75738920905991        50.79271079390094        50.82803237874191        50.86052203233703        50.883686717936826       50.90685140353668        50.93001608913653        50.953180774736325       50.97634546033618        50.986465537713855       50.99658561509153        51.00670569246921        51.01682576984689        51.02694584722457        51.03706592460219        51.04273914913813        51.04792307807202        51.053107007005906       51.05829093593968        51.06347486487357        51.06774162610736        51.07056728092488        51.07339293574233        51.07621859055985        51.07904424537725        51.081869900194704       51.08388554807675        51.08548551082987        51.087060530015776       51.08835082535626        51.08964112069668        51.09093141603711        51.09222171137753        51.093226172156335       51.093822923395976       51.094419674635674       51.09501642587543        51.09561317711507        51.096209928354824       51.096791966105116       51.09737206612124        51.09765419649136        51.097918000331845       51.09817405496875        51.098429777616616       51.09868550026442        51.09894122291229        51.099127297728046       51.09926578492809        51.09940427212814        51.09954275932819        51.099666058437435       51.09975501936856        51.09984398029974        51.09993294123092        51.10001939699299        51.10007445183811        51.10012950668323        51.10018456152841        51.10023961637353        51.10029467121865        51.10034972606371        51.10040026847997        51.10043431738575        51.10046836629158        51.10050241519741        51.10053646410313        51.10056154748264        51.10056903231043        51.10057651713828        51.10058400196607        51.10059148679386        51.10059897162171        51.1006064564495         51.10061394127729        51.100621426105135       51.10065264693333        51.10068582683914        51.10069617019474        51.10069203997523        51.10068790975572        51.10068377953621        51.10067964931682        51.10067551909725        51.1006713888778         51.10066725865829        51.10066312843878        51.100658998219274       51.100654867999765       51.100650737780256       51.10064713410111        51.10066152879273        51.10067612264686        51.10069071650105        51.10070531035524        51.10071990420937        51.10073449806356        51.10074909191775        51.10076368577194        51.10077827962607        51.10079287348026        51.10080746733445        51.10082027782687        51.10081121848208        51.10080215913723        51.10079309979233        51.10078404044748        51.10077498110263        51.100765921757784       51.100756862412936       51.10074780306809        51.10074648968259        51.100764932242555       51.100783374802404       51.10080181736248        51.100815244448484       51.10082256819055        51.100831841439344       51.100851243464035       51.10087064548884        51.10089004751353        51.10090944953822        51.10092885156297        51.10094825358772        51.10096765561241        51.1009870576371         51.101006459661846       51.101025861686594       51.10104526371134        51.101062220263316       51.10103555058538        51.10100888090744        51.10098221122951        51.10095554155157        51.100928871873634       51.1009022021957         51.10087553251782        51.100848862839825       51.10082219316189        51.10079552348401        51.10076885380607        51.10074218412814        51.1007155144502         51.100688844772264       51.10066217509433        51.100635505416335       51.10061855773415        51.10062440188307        51.10063647643824        51.100648550993355       51.10066062554847        51.1006727001037         51.100684774658816       51.10069684921393        51.10070892376916        51.10072099832428        51.10073307287939        51.10074514743462        51.10075722198985        51.10076929654497        51.100781371100084       51.10079344565531        51.10080552021043        51.1008175947656         51.1008292556632         51.10083645741264        51.10084365916197        51.10085086091135        51.100857364457056       51.10086385150419        51.1008703385512         51.100876825598334       51.100883312645465       51.10088979969248        51.10089628673961        51.100902773786686       51.10090926083382        51.10091574788095        51.100922234927964       51.10092872197504        51.100931642838475       51.100913484841215       51.10089532684401        51.10087716884681        51.100859010849604       51.10084085285234        51.100839436552235       51.10084320979274        51.10084698303325        51.10085075627376        51.100854529514265       51.10085830275477        51.10086207599528        51.10086584923579        51.10086962247635        51.1008733957168         51.100892923367496       51.10091518580913        51.10093744825082        51.10095971069251        51.10098197313414        51.101001525749325       51.101001657252255       51.10100178875513        51.101001920258          51.10100205176087        51.1010021832638         51.101002314766674       51.101002446269604       51.101002577772476       51.10100270927535        51.10100284077822        51.10100297228115        51.101004699067744       51.10100660016809        51.101008501268325       51.101010402368615       51.101012303468906       51.10101420456914        51.10101239269625        51.10101048997649        51.10100858725667        51.101006684536856       51.101004781817096       51.10100287909722        51.10100097637746        51.100999073657704       51.100997170937774       51.100995268218014       51.10099093642975        51.100984626398144       51.10097831636659        51.10097200633493        51.10096569630332        51.10095938627171        51.10097239788206        51.1009902537599         51.101008109637746       51.10102596551559        51.10104382139343        51.101061677271275       51.10107953314912        51.10109738902702        51.101115244904804       51.10111468075365        51.10108501515754        51.10105534956142        51.101025683965304       51.1009960183693         51.100966352773185       51.10093668717707        51.100907021581065       51.100877355985006       51.10084769038883        51.10081802479277        51.100788359196656       51.10075869360054        51.10072902800454        51.10069936240848        51.10069377945496        51.10069097808332        51.10068208903169        51.10066699670193        51.10066249858619        51.10068215999365        51.10070182140112        51.10072148280858        51.100741144216045       51.10076080562362        51.100780467031086       51.10080012843855        51.100819789846014       51.10083945125348        51.10085911266094        51.100878774068406       51.10089843547587        51.10091809688345        51.10092836057237        51.10090602370235        51.10088368683239        51.10086134996237        51.100839013092354       51.100816676222394       51.100794339352376       51.100772002482415       51.100749665612454       51.10072732874244        51.10070499187242        51.10068265500246        51.10066031813244        51.10063798126248        51.10062592309157        51.10063909057328        51.10064465526062        51.10062876447353        51.10062394602977        51.10064502276805        51.10066609950633        51.100687176244605       51.10070825298283        51.100729329721105       51.100750406459326       51.100771483197605       51.10079255993588        51.10081363667416        51.10083471341238        51.100855790150604       51.10087686688894        51.10089794362722        51.100904708259804       51.10088219917611        51.10085969009231        51.100837181008615       51.100814671924866       51.10079216284112        51.100769653757425       51.100747144673676       51.100724635589984       51.100702126506235       51.100679617422486       51.100657108338794       51.100634599255045       51.100612090171296       51.100589581087604       51.100599030632225       51.10060301359431        51.100587665993885       51.10060058192573        51.10062202316351        51.100643464401344       51.10066490563912        51.100686346876955       51.10070778811473        51.10072922935257        51.100750670590344       51.10077211182818        51.100793553065955       51.10081499430373        51.10083643554162        51.1008578767794         51.10087931801718        51.1008916790359         51.10087205392722        51.100852428818484       51.10083280370981        51.10081317860113        51.100793553492394       51.10077392838372        51.10075430327504        51.100734678166305       51.10071505305763        51.10069542794895        51.10067580284027        51.10065617773154        51.1006365526228         51.100616927514125       51.100619361450526       51.10063395967359        51.100639552545886       51.100658293500885       51.10068945210298        51.10072061070508        51.10075176930718        51.10078292790922        51.10081408651138        51.10084524511342        51.10087640371552        51.100907562317616       51.10093872091966        51.100969879521756       51.101001038123854       51.101032196725896       51.101063355327994       51.10109451393009        51.10107296206837        51.101047204070255       51.10102144607208        51.100995688073965       51.10096993007585        51.100944172077675       51.10091841407956        51.100892656081385       51.10086689808327        51.10084114008515        51.10081538208698        51.10078962408886        51.100763866090745       51.10073810809257        51.1007209560118         51.10071985791831        51.10073688627563        51.100762134321144       51.10079985507804        51.10083757583499        51.10087529659188        51.10091301734883        51.10095073810572        51.10098845886267        51.101026179619566       51.101063900376516       51.10110162113341        51.10113934189036        51.10117706264725        51.1012147834042         51.101252504161096       51.10129022491799        51.10128540654216        51.10124902834343        51.10121265014482        51.1011762719462         51.10113989374753        51.10110351554886        51.10106713735024        51.10103075915163        51.100994380952955       51.10095800275428        51.10092162455561        51.10088524635694        51.10084886815832        51.10081248995965        51.100776111761036       51.10075284222057        51.100739681792106       51.10074266950562        51.100762514641985       51.100787439671876       51.10081236470171        51.100837289731544       51.10086221476138        51.100887139791155       51.100912064821046       51.10093698985082        51.10096191488071        51.10098683991055        51.101011764940324       51.10103668997016        51.10106161500005        51.10108654002988        51.10109446169895        51.10103137823478        51.10096829477061        51.10090521130644        51.10084212784221        51.1007790443781         51.100715960913874       51.100652877449704       51.100589793985534       51.100526710521365       51.100463627057195       51.10040054359297        51.100337460128856       51.10027437666463        51.10021129320046        51.10011565853449        51.10000000000002
31                       48.819787596146796       48.98122218898669        49.13474875580562        49.2785647772493         49.41379749219351        49.54219022833104        49.659813329997576       49.7722909148107         49.87858839259695        49.97118504900402        50.06082828080878        50.15137261204836        50.223779819258766       50.295762491874996       50.36774516449128        50.42503899741649        50.47799200492199        50.53094501242754        50.58389801993303        50.63667670938503        50.672296602535994       50.70834348961307        50.74439037669009        50.78043726376711        50.81648415084419        50.84968427408296        50.873510588645786       50.897336903208554       50.92116321777132        50.944989532334034       50.96881584689686        50.979330027476294       50.98984420805567        51.00035838863505        51.010872569214484       51.02138674979386        51.0319009303733         51.037873266551856       51.043345855028065       51.04881844350416        51.05429103198037        51.05976362045652        51.06428899956626        51.067325812171134       51.07036262477595        51.073399437380886       51.076436249985704       51.07947306259058        51.08165959201551        51.083409767061426       51.085133591791305       51.08655663503009        51.08797967826882        51.089402721507554       51.09082576474634        51.091941839400704       51.09262005930702        51.0932982792134         51.09397649911972        51.09465471902604        51.095332938932415       51.095994876408554       51.09665466952441        51.09698663499836        51.09729843753615        51.09760053419069        51.097902215028626       51.09820389586662        51.098505576704554       51.09872854900152        51.0988977428579         51.09906693671428        51.099236130570716       51.09938738997329        51.09949810205018        51.09960881412718        51.099719526204126       51.0998272128694         51.09989697766429        51.09996674245917        51.10003650725412        51.10010627204895        51.10017603684389        51.10024580163878        51.10030989901816        51.10035328126196        51.100396663505876       51.10044004574968        51.10048342799348        51.10051618614443        51.10052809012126        51.100539994098085       51.10055189807491        51.10056380205168        51.10057570602851        51.100587610005334       51.100599513982104       51.10061141795893        51.10064729675446        51.100685154338805       51.100698390777666       51.10069602258278        51.10069365438795        51.100691286193126       51.1006889179983         51.10068654980347        51.10068418160864        51.10068181341376        51.10067944521887        51.1006770770241         51.100674708829274       51.10067234063439        51.1006698318198         51.10068485552358        51.10070007840568        51.100715301287835       51.10073052416993        51.10074574705203        51.10076096993413        51.10077619281623        51.10079141569838        51.10080663858042        51.10082186146258        51.10083708434473        51.10085049254042        51.10084164675595        51.10083280097149        51.100823955187025       51.10081510940256        51.1008062636181         51.10079741783363        51.10078857204917        51.100779726264705       51.100778619435744       51.10079725068897        51.10081588194214        51.100834513195366       51.100848119053126       51.10085560949341        51.10086503118839        51.100884486829955       51.10090394247152        51.100923398113196       51.1009428537547         51.10096230939632        51.100981765037886       51.10100122067951        51.10102067632113        51.10104013196269        51.10105958760431        51.101079043245875       51.101096052526714       51.10106941973493        51.10104278694308        51.10101615415124        51.10098952135945        51.100962888567665       51.10093625577582        51.100909622984034       51.10088299019219        51.1008563574004         51.10082972460856        51.10080309181683        51.100776459024985       51.100749826233084       51.100723193441354       51.10069656064951        51.100669927857666       51.100652933267554       51.10065878558527        51.100670805839684       51.10068282609399        51.10069484634835        51.10070686660265        51.10071888685695        51.100730907111256       51.10074292736567        51.100754947619976       51.10076696787428        51.10077898812864        51.100791008383          51.10080302863736        51.10081504889172        51.10082706914602        51.10083908940038        51.100851109654684       51.100862719975          51.10086991128588        51.100877102596655       51.10088429390754        51.10089078816759        51.10089726595629        51.10090374374505        51.10091022153381        51.10091669932251        51.10092317711121        51.100929654899915       51.10093613268862        51.10094261047732        51.10094908826608        51.10095556605472        51.10096204384348        51.10096496512023        51.1009468647037         51.10092876428712        51.10091066387065        51.100892563454124       51.1008744630376         51.100873074737194       51.100876866808164       51.10088065887908        51.10088445095005        51.10088824302102        51.10089203509193        51.100895827162844       51.100899619233815       51.100903411304785       51.1009072033757         51.10092671204336        51.100948948938026       51.10097118583269        51.100993422727356       51.10101565962208        51.101035193965004       51.10103535933331        51.101035524701615       51.10103569006992        51.10103585543817        51.10103602080653        51.10103618617478        51.10103635154309        51.10103651691139        51.10103668227964        51.10103684764795        51.10103701301625        51.1010387343498         51.101040625700705       51.10104251705161        51.101044408402515       51.10104629975348        51.10104819110438        51.101046395340916       51.10104450936319        51.101042623385524       51.10104073740786        51.10103885143019        51.101036965452465       51.101035079474855       51.10103319349713        51.10103130751946        51.10102942154174        51.10102512057921        51.10101885284314        51.101012585107014       51.10100631737089        51.10100004963476        51.10099378189864        51.101006775877124       51.10102459909825        51.10104242231944        51.101060245540566       51.101078068761694       51.10109589198282        51.10111371520401        51.10113153842519        51.10114936164632        51.10114876785303        51.101119077377575       51.10108938690223        51.10105969642677        51.10103000595137        51.10100031547597        51.100970625000514       51.10094093452511        51.10091124404971        51.10088155357431        51.10085186309885        51.10082217262345        51.100792482147995       51.10076279167265        51.10073310119725        51.10072734831829        51.10072436026809        51.10071544916383        51.10070050253324        51.10069609117937        51.1007157049454         51.10073531871143        51.10075493247746        51.100774546243485       51.100794160009514       51.10081377377554        51.10083338754157        51.1008530013076         51.10087261507357        51.1008922288396         51.10091184260568        51.100931456371654       51.10095107013768        51.10096129089561        51.100938927435095       51.10091656397458        51.10089420051406        51.10087183705343        51.100849473592916       51.1008271101324         51.10080474667188        51.10078238321131        51.10076001975074        51.10073765629022        51.100715292829705       51.10069292936913        51.100670565908615       51.10065843211271        51.10067140363083        51.10067686584978        51.10066113644268        51.10065642734742        51.10067749174664        51.10069855614586        51.10071962054508        51.1007406849443         51.10076174934352        51.10078281374274        51.10080387814196        51.10082494254118        51.1008460069404         51.100867071339565       51.100888135738785       51.10090920013806        51.10093026453728        51.1009370166646         51.10091449473583        51.10089197280706        51.10086945087818        51.10084692894941        51.10082440702058        51.100801885091755       51.10077936316293        51.10075684123416        51.10073431930533        51.100711797376505       51.10068927544768        51.10066675351891        51.10064423159008        51.10062170966131        51.100630992329286       51.100634906555115       51.10061973974791        51.10063270542719        51.10065415688422        51.10067560834119        51.10069705979822        51.10071851125525        51.10073996271228        51.10076141416931        51.100782865626286       51.100804317083316       51.100825768540346       51.10084721999738        51.10086867145435        51.10089012291132        51.10091157436841        51.10092395327729        51.10090437308037        51.100884792883505       51.1008652126867         51.10084563248978        51.10082605229286        51.100806472096          51.10078689189919        51.10076731170227        51.10074773150541        51.100728151308545       51.10070857111168        51.10068899091476        51.10066941071784        51.10064983052098        51.10065218296262        51.10066665501978        51.10067248077905        51.100691355120716       51.10072255313696        51.10075375115315        51.100784949169224       51.10081614718547        51.10084734520166        51.100878543217846       51.100909741234034       51.10094093925022        51.10097213726635        51.10100333528254        51.10103453329867        51.10106573131486        51.101096929331106       51.10112812734724        51.10110665167019        51.10108097279084        51.10105529391154        51.101029615032246       51.10100393615295        51.100978257273596       51.1009525783943         51.100926899514945       51.10090122063565        51.10087554175635        51.100849862877          51.10082418399776        51.100798505118405       51.10077282623911        51.10075566023585        51.10075437465497        51.10077149849519        51.10079689246743        51.10083455758166        51.100872222695955       51.100909887810246       51.10094755292454        51.10098521803877        51.101022883153064       51.10106054826724        51.10109821338153        51.101135878495825       51.101173543610116       51.10121120872441        51.101248873838585       51.10128653895288        51.10132420406717        51.101319262451966       51.10128271086387        51.101246159275775       51.101209607687736       51.1011730560997         51.1011365045116         51.10109995292356        51.10106340133552        51.10102684974743        51.10099029815933        51.10095374657129        51.10091719498325        51.10088064339516        51.100844091807176       51.10080754021908        51.10078375716546        51.1007700151726         51.100772312659785       51.10079146217464        51.100815689957074       51.100839917739506       51.10086414552194        51.100888373304315       51.10091260108675        51.10093682886918        51.10096105665161        51.100985284434046       51.10100951221648        51.101033739998854       51.10105796778123        51.10108219556372        51.10110642334615        51.10111356040869        51.10104932753097        51.1009850946532         51.10092086177542        51.10085662889759        51.100792396019926       51.100728163142094       51.100663930264375       51.1005996973866         51.10053546450888        51.100471231631104       51.10040699875327        51.10034276587555        51.10027853299772        51.10021430012006        51.10011724527493        51.10000000000002
[truncated: 21,127,168 more chars]
