# Supplementary material for: Numerical simulation research on thermal insulation performance of composite heat-insulation zone structure in hydrothermal high-temperature mine
Source: Sci Rep. 2024 Jun 18;14:14096. doi: 10.1038/s41598-024-64702-4 (PMC11189482; doi:10.1038/s41598-024-64702-4)
Supplement: Supplementary file 1 — Supplementary Information. [file 41598_2024_64702_MOESM1_ESM.zip › Heat-regulating circle scenario 5-2.xlsx]

## Sheet: Sheet1
0	51.1003	51.0999	51.1	51.1	51.1	51.1	51.1	51.1	51.1	51.1	51.1	51.1	51.1	51.1	51.1	51.1	51.1	51.1	51.1	51.1	51.1	51.1	51.1	51.1	51.1	51.1	51.1	51.1	51.1	51.1	51.1	51.1	51.1	51.1	51.1	51.1	51.1	51.1	51.1	51.1	51.1	51.1	51.1	51.1	51.1	51.1	51.1	51.1	51.1
1	50.9579	50.9913	51.0171	51.0366	51.0515	51.0633	51.0716	51.0786	51.0839	51.0873	51.0902	51.0932	51.0945	51.0957	51.097	51.0976	51.098	51.0985	51.0989	51.0993	51.0994	51.0995	51.0996	51.0997	51.0998	51.0999	51.0999	51.0999	51.0999	51.1	51.1	51.1	51.1	51.1	51.1	51.1	51.1	51.1	51.1	51.1	51.1	51.1	51.1	51.1	51.1	51.1	51.1	51.1	51.1
2	50.8118	50.877	50.9277	50.9666	50.9966	51.0208	51.038	51.0527	51.064	51.0713	51.0777	51.0842	51.0872	51.0899	51.0927	51.0941	51.0952	51.0962	51.0973	51.0983	51.0985	51.0988	51.099	51.0993	51.0995	51.0997	51.0998	51.0998	51.0999	51.0999	51.1	51.1	51.1	51.1	51.1	51.1	51.1	51.1	51.1	51.1	51.1	51.1	51.1	51.1	51.1	51.1	51.1	51.1	51.1
3	50.6514	50.7402	50.8123	50.8701	50.9165	50.9551	50.9838	51.0088	51.0287	51.0421	51.0541	51.0662	51.0722	51.0779	51.0835	51.0865	51.0889	51.0912	51.0935	51.0957	51.0963	51.0969	51.0975	51.0981	51.0987	51.0992	51.0993	51.0995	51.0996	51.0997	51.0999	51.0999	51.0999	51.0999	51.0999	51.1	51.1	51.1	51.1	51.1	51.1	51.1	51.1	51.1	51.1	51.1	51.1	51.1	51.1
4	50.4946	50.6052	50.6974	50.7731	50.8351	50.8876	50.9277	50.9628	50.9912	51.0108	51.0286	51.0465	51.0557	51.0643	51.073	51.0778	51.0815	51.0852	51.0889	51.0925	51.0936	51.0946	51.0956	51.0966	51.0976	51.0985	51.0987	51.099	51.0992	51.0995	51.0997	51.0998	51.0998	51.0998	51.0999	51.0999	51.1	51.1	51.1	51.1	51.1	51.1	51.1	51.1	51.1	51.1	51.1	51.1	51.1
5	50.349	50.476	50.5841	50.6745	50.75	50.8149	50.8655	50.9103	50.9472	50.9733	50.9971	51.0212	51.0341	51.0463	51.0586	51.0656	51.0711	51.0766	51.0822	51.0875	51.0892	51.0908	51.0925	51.0941	51.0958	51.0972	51.0976	51.0981	51.0985	51.099	51.0994	51.0995	51.0996	51.0997	51.0998	51.0998	51.0999	51.0999	51.1	51.1	51.1	51.1	51.1	51.1	51.1	51.1	51.1	51.1	51.1
6	50.2117	50.3511	50.4719	50.5747	50.6621	50.7382	50.7989	50.853	50.8984	50.9312	50.9614	50.9919	51.0088	51.025	51.0413	51.0508	51.0585	51.0661	51.0737	51.0811	51.0836	51.0861	51.0885	51.091	51.0934	51.0954	51.0962	51.0969	51.0976	51.0983	51.099	51.0992	51.0993	51.0994	51.0996	51.0997	51.0999	51.0999	51.0999	51.0999	51.1	51.1	51.1	51.1	51.1	51.1	51.1	51.1	51.1
7	50.0827	50.2304	50.3608	50.4738	50.5715	50.6577	50.7278	50.791	50.8448	50.8845	50.9212	50.9584	50.9799	51.0004	51.021	51.0335	51.0435	51.0536	51.0636	51.0733	51.0768	51.0802	51.0836	51.087	51.0904	51.0933	51.0943	51.0954	51.0964	51.0975	51.0985	51.0987	51.0989	51.0991	51.0994	51.0996	51.0998	51.0998	51.0999	51.0999	51.0999	51.1	51.1	51.1	51.1	51.1	51.1	51.1	51.1
8	49.9973	50.147	50.2804	50.3971	50.4991	50.5898	50.6648	50.7328	50.7915	50.8357	50.8769	50.9186	50.9438	50.968	50.9923	51.0076	51.0202	51.0329	51.0455	51.0578	51.0628	51.0677	51.0726	51.0775	51.0824	51.0866	51.0885	51.0903	51.0922	51.0941	51.0959	51.0964	51.0969	51.0974	51.0979	51.0984	51.0989	51.099	51.0992	51.0993	51.0994	51.0996	51.0997	51.0997	51.0998	51.0998	51.0999	51.0999	51.0999
9	49.9216	50.0723	50.2075	50.3267	50.4317	50.5258	50.6045	50.6763	50.739	50.7872	50.8322	50.8778	50.9064	50.9342	50.9619	50.98	50.9952	51.0105	51.0257	51.0406	51.0472	51.0537	51.0602	51.0668	51.0733	51.0789	51.0817	51.0845	51.0873	51.09	51.0928	51.0936	51.0945	51.0953	51.0961	51.0969	51.0977	51.0981	51.0983	51.0986	51.0988	51.0991	51.0993	51.0994	51.0995	51.0996	51.0996	51.0997	51.0998
10	49.8459	49.9976	50.1346	50.2563	50.3642	50.4617	50.5441	50.6198	50.6865	50.7386	50.7876	50.8371	50.8691	50.9003	50.9315	50.9524	50.9702	50.988	51.0059	51.0233	51.0315	51.0397	51.0478	51.056	51.0641	51.0712	51.0749	51.0786	51.0823	51.086	51.0897	51.0909	51.092	51.0932	51.0943	51.0955	51.0966	51.0971	51.0974	51.0978	51.0982	51.0986	51.0989	51.099	51.0992	51.0993	51.0994	51.0996	51.0997
11	49.7702	49.9229	50.0617	50.1859	50.2968	50.3977	50.4838	50.5633	50.634	50.69	50.7429	50.7963	50.8318	50.8665	50.9011	50.9248	50.9452	50.9656	50.986	51.006	51.0159	51.0257	51.0354	51.0452	51.055	51.0635	51.0682	51.0728	51.0774	51.082	51.0866	51.0881	51.0896	51.0911	51.0925	51.094	51.0955	51.0961	51.0966	51.0971	51.0976	51.0981	51.0985	51.0987	51.0989	51.099	51.0992	51.0994	51.0996
12	49.6945	49.8483	49.9889	50.1154	50.2294	50.3336	50.4235	50.5068	50.5816	50.6415	50.6982	50.7555	50.7945	50.8326	50.8707	50.8972	50.9202	50.9432	50.9662	50.9888	51.0003	51.0116	51.023	51.0344	51.0458	51.0558	51.0614	51.0669	51.0725	51.078	51.0835	51.0853	51.0871	51.089	51.0908	51.0926	51.0944	51.0951	51.0957	51.0964	51.097	51.0976	51.0981	51.0983	51.0986	51.0988	51.099	51.0993	51.0994
13	49.6188	49.7736	49.916	50.045	50.162	50.2696	50.3632	50.4504	50.5291	50.5929	50.6535	50.7147	50.7572	50.7987	50.8403	50.8696	50.8952	50.9208	50.9464	50.9715	50.9846	50.9976	51.0106	51.0236	51.0367	51.0481	51.0546	51.0611	51.0675	51.074	51.0804	51.0826	51.0847	51.0868	51.089	51.0911	51.0932	51.0941	51.0949	51.0956	51.0964	51.0971	51.0977	51.098	51.0983	51.0985	51.0988	51.0991	51.0993
14	49.5431	49.6989	49.8431	49.9746	50.0946	50.2055	50.3029	50.3939	50.4766	50.5443	50.6088	50.6739	50.7198	50.7649	50.8099	50.842	50.8702	50.8983	50.9265	50.9543	50.969	50.9836	50.9982	51.0129	51.0275	51.0405	51.0478	51.0552	51.0626	51.07	51.0773	51.0798	51.0823	51.0847	51.0872	51.0897	51.0921	51.0931	51.094	51.0949	51.0958	51.0966	51.0973	51.0976	51.098	51.0983	51.0986	51.099	51.0992
15	49.4862	49.6425	49.7878	49.9208	50.0425	50.1554	50.255	50.3484	50.4336	50.5038	50.5708	50.6384	50.6867	50.7341	50.7816	50.8157	50.8458	50.8759	50.9061	50.9358	50.9519	50.968	50.9841	51.0002	51.0163	51.0305	51.0389	51.0473	51.0556	51.064	51.0723	51.0752	51.0781	51.081	51.0839	51.0868	51.0897	51.0909	51.092	51.0931	51.0942	51.0952	51.0961	51.0965	51.097	51.0974	51.0979	51.0983	51.0986
16	49.4418	49.5985	49.7443	49.878	50.0007	50.1147	50.2156	50.3102	50.3969	50.4686	50.5372	50.6064	50.6563	50.7054	50.7545	50.7902	50.8219	50.8536	50.8853	50.9166	50.934	50.9514	50.9688	50.9862	51.0036	51.0192	51.0285	51.0379	51.0473	51.0567	51.066	51.0694	51.0728	51.0762	51.0795	51.0829	51.0863	51.0878	51.0892	51.0906	51.0919	51.0933	51.0943	51.0949	51.0955	51.0961	51.0967	51.0973	51.0977
17	49.3973	49.5544	49.7009	49.8353	49.9589	50.074	50.1761	50.2721	50.3602	50.4335	50.5036	50.5744	50.6259	50.6767	50.7275	50.7648	50.798	50.8312	50.8645	50.8973	50.916	50.9348	50.9535	50.9722	50.991	51.0078	51.0182	51.0286	51.039	51.0493	51.0597	51.0636	51.0675	51.0713	51.0752	51.0791	51.0829	51.0848	51.0864	51.088	51.0897	51.0913	51.0926	51.0933	51.0941	51.0948	51.0956	51.0963	51.0969
18	49.3529	49.5103	49.6574	49.7926	49.9171	50.0333	50.1366	50.2339	50.3235	50.3983	50.47	50.5424	50.5956	50.648	50.7005	50.7393	50.7741	50.8089	50.8436	50.878	50.8981	50.9181	50.9382	50.9583	50.9784	50.9964	51.0078	51.0192	51.0306	51.042	51.0534	51.0578	51.0621	51.0665	51.0709	51.0752	51.0796	51.0817	51.0836	51.0855	51.0874	51.0893	51.0908	51.0917	51.0926	51.0935	51.0945	51.0954	51.096
19	49.3085	49.4663	49.6139	49.7498	49.8753	49.9926	50.0972	50.1958	50.2868	50.3632	50.4364	50.5103	50.5652	50.6193	50.6735	50.7139	50.7502	50.7865	50.8228	50.8588	50.8801	50.9015	50.9229	50.9443	50.9657	50.985	50.9975	51.0099	51.0223	51.0347	51.0471	51.052	51.0568	51.0617	51.0665	51.0714	51.0762	51.0786	51.0808	51.083	51.0852	51.0873	51.0891	51.0901	51.0912	51.0923	51.0933	51.0944	51.0951
20	49.264	49.4222	49.5704	49.7071	49.8335	49.9518	50.0577	50.1576	50.2501	50.328	50.4028	50.4783	50.5348	50.5906	50.6465	50.6884	50.7263	50.7641	50.802	50.8395	50.8621	50.8849	50.9076	50.9303	50.9531	50.9737	50.9871	51.0005	51.014	51.0274	51.0408	51.0462	51.0515	51.0568	51.0622	51.0675	51.0728	51.0756	51.078	51.0805	51.0829	51.0853	51.0873	51.0885	51.0897	51.091	51.0922	51.0934	51.0942
21	49.2196	49.3781	49.5269	49.6644	49.7918	49.9111	50.0182	50.1195	50.2134	50.2929	50.3692	50.4463	50.5044	50.5619	50.6194	50.663	50.7024	50.7418	50.7812	50.8203	50.8442	50.8682	50.8923	50.9164	50.9404	50.9623	50.9767	50.9912	51.0056	51.0201	51.0345	51.0404	51.0462	51.052	51.0578	51.0637	51.0695	51.0725	51.0752	51.0779	51.0806	51.0834	51.0856	51.0869	51.0883	51.0897	51.091	51.0924	51.0934
22	49.1752	49.3341	49.4834	49.6217	49.75	49.8704	49.9787	50.0813	50.1768	50.2577	50.3356	50.4143	50.4741	50.5332	50.5924	50.6375	50.6785	50.7194	50.7604	50.801	50.8262	50.8516	50.877	50.9024	50.9278	50.9509	50.9664	50.9818	50.9973	51.0128	51.0282	51.0345	51.0409	51.0472	51.0535	51.0598	51.0661	51.0694	51.0724	51.0754	51.0784	51.0814	51.0838	51.0853	51.0869	51.0884	51.0899	51.0914	51.0925
23	49.1307	49.29	49.4399	49.5789	49.7082	49.8297	49.9393	50.0432	50.1401	50.2226	50.302	50.3822	50.4437	50.5045	50.5654	50.6121	50.6546	50.697	50.7395	50.7817	50.8083	50.835	50.8617	50.8884	50.9152	50.9395	50.956	50.9725	50.989	51.0054	51.0219	51.0287	51.0355	51.0423	51.0492	51.056	51.0628	51.0664	51.0696	51.0729	51.0761	51.0794	51.082	51.0837	51.0854	51.0871	51.0888	51.0904	51.0916
24	49.0863	49.2459	49.3964	49.5362	49.6664	49.789	49.8998	50.005	50.1034	50.1874	50.2684	50.3502	50.4133	50.4758	50.5384	50.5866	50.6306	50.6747	50.7187	50.7625	50.7903	50.8184	50.8464	50.8745	50.9025	50.9281	50.9456	50.9631	50.9806	50.9981	51.0156	51.0229	51.0302	51.0375	51.0448	51.0521	51.0594	51.0633	51.0668	51.0704	51.0739	51.0774	51.0803	51.0821	51.084	51.0858	51.0876	51.0895	51.0907
25	49.0419	49.2018	49.3529	49.4935	49.6246	49.7482	49.8603	49.9669	50.0667	50.1523	50.2348	50.3182	50.383	50.4471	50.5113	50.5612	50.6067	50.6523	50.6979	50.7432	50.7723	50.8017	50.8311	50.8605	50.8899	50.9168	50.9353	50.9538	50.9723	50.9908	51.0093	51.0171	51.0249	51.0327	51.0405	51.0483	51.056	51.0602	51.064	51.0678	51.0716	51.0754	51.0785	51.0805	51.0825	51.0845	51.0865	51.0885	51.0899
26	48.9974	49.1578	49.3094	49.4507	49.5828	49.7075	49.8209	49.9288	50.03	50.1171	50.2012	50.2862	50.3526	50.4185	50.4843	50.5357	50.5828	50.63	50.6771	50.724	50.7544	50.7851	50.8158	50.8465	50.8773	50.9054	50.9249	50.9444	50.964	50.9835	51.003	51.0113	51.0196	51.0279	51.0361	51.0444	51.0527	51.0572	51.0612	51.0653	51.0694	51.0735	51.0768	51.0789	51.0811	51.0832	51.0854	51.0875	51.089
27	48.953	49.1137	49.2659	49.408	49.541	49.6668	49.7814	49.8906	49.9933	50.082	50.1676	50.2542	50.3222	50.3898	50.4573	50.5103	50.5589	50.6076	50.6563	50.7047	50.7364	50.7685	50.8005	50.8326	50.8646	50.894	50.9146	50.9351	50.9556	50.9762	50.9967	51.0055	51.0143	51.023	51.0318	51.0405	51.0493	51.0541	51.0584	51.0628	51.0671	51.0715	51.075	51.0773	51.0796	51.0819	51.0842	51.0865	51.0881
28	48.9086	49.0696	49.2224	49.3653	49.4992	49.6261	49.7419	49.8525	49.9566	50.0468	50.134	50.2221	50.2918	50.3611	50.4303	50.4848	50.535	50.5852	50.6354	50.6854	50.7185	50.7518	50.7852	50.8186	50.852	50.8826	50.9042	50.9257	50.9473	50.9689	50.9904	50.9997	51.0089	51.0182	51.0274	51.0367	51.046	51.051	51.0557	51.0603	51.0649	51.0695	51.0733	51.0757	51.0782	51.0806	51.0831	51.0855	51.0873
29	48.8682	49.0295	49.1828	49.3263	49.461	49.5889	49.7057	49.8174	49.9228	50.0144	50.1029	50.1924	50.2636	50.3343	50.4049	50.4609	50.5125	50.564	50.6156	50.667	50.7012	50.7358	50.7704	50.805	50.8396	50.8714	50.8939	50.9164	50.9389	50.9614	50.9839	50.9936	51.0033	51.0131	51.0228	51.0325	51.0422	51.0476	51.0525	51.0574	51.0623	51.0672	51.0712	51.0738	51.0764	51.079	51.0817	51.0843	51.0861
30	48.844	49.0054	49.1588	49.3024	49.4374	49.5655	49.6828	49.7949	49.9007	49.9928	50.0819	50.1719	50.2437	50.315	50.3863	50.443	50.4952	50.5475	50.5998	50.6518	50.6867	50.7221	50.7574	50.7927	50.828	50.8605	50.8837	50.9069	50.93	50.9532	50.9763	50.9865	50.9966	51.0067	51.0168	51.0269	51.0371	51.0427	51.0479	51.0531	51.0583	51.0635	51.0677	51.0706	51.0734	51.0762	51.079	51.0819	51.0839
31	48.8198	48.9812	49.1347	49.2786	49.4138	49.5422	49.6598	49.7723	49.8786	49.9712	50.0608	50.1514	50.2238	50.2958	50.3677	50.425	50.478	50.5309	50.5839	50.6367	50.6723	50.7083	50.7444	50.7804	50.8165	50.8497	50.8735	50.8973	50.9212	50.945	50.9688	50.9793	50.9898	51.0004	51.0109	51.0214	51.0319	51.0379	51.0433	51.0488	51.0543	51.0598	51.0643	51.0673	51.0704	51.0734	51.0764	51.0795	51.0817
32	48.7956	48.9571	49.1107	49.2547	49.3902	49.5189	49.6368	49.7497	49.8565	49.9496	50.0398	50.1308	50.2039	50.2765	50.3491	50.4071	50.4608	50.5144	50.568	50.6215	50.6578	50.6946	50.7314	50.7682	50.8049	50.8388	50.8633	50.8878	50.9123	50.9368	50.9613	50.9722	50.9831	50.994	51.0049	51.0158	51.0267	51.033	51.0388	51.0445	51.0503	51.0561	51.0608	51.0641	51.0673	51.0706	51.0738	51.0771	51.0794
33	48.7714	48.9329	49.0867	49.2308	49.3666	49.4955	49.6139	49.7272	49.8344	49.928	50.0187	50.1103	50.184	50.2573	50.3306	50.3892	50.4435	50.4979	50.5522	50.6064	50.6434	50.6809	50.7184	50.7559	50.7934	50.828	50.8532	50.8783	50.9035	50.9286	50.9538	50.9651	50.9764	50.9877	50.999	51.0103	51.0216	51.0281	51.0342	51.0402	51.0463	51.0523	51.0574	51.0608	51.0643	51.0678	51.0712	51.0747	51.0772
34	48.7472	48.9087	49.0626	49.207	49.3429	49.4722	49.5909	49.7046	49.8123	49.9064	49.9976	50.0898	50.1641	50.238	50.312	50.3713	50.4263	50.4813	50.5363	50.5912	50.6289	50.6672	50.7054	50.7436	50.7818	50.8172	50.843	50.8688	50.8946	50.9204	50.9462	50.9579	50.9696	50.9813	50.993	51.0047	51.0164	51.0233	51.0296	51.036	51.0423	51.0486	51.0539	51.0576	51.0613	51.0649	51.0686	51.0723	51.075
35	48.723	48.8846	49.0386	49.1831	49.3193	49.4489	49.5679	49.682	49.7901	49.8848	49.9766	50.0693	50.1442	50.2188	50.2934	50.3534	50.4091	50.4648	50.5205	50.5761	50.6145	50.6534	50.6924	50.7313	50.7703	50.8063	50.8328	50.8593	50.8858	50.9122	50.9387	50.9508	50.9629	50.975	50.9871	50.9992	51.0112	51.0184	51.025	51.0317	51.0383	51.0449	51.0505	51.0544	51.0582	51.0621	51.066	51.0699	51.0728
36	48.6988	48.8604	49.0145	49.1592	49.2957	49.4255	49.545	49.6595	49.768	49.8632	49.9555	50.0487	50.1243	50.1995	50.2748	50.3354	50.3918	50.4482	50.5046	50.5609	50.6	50.6397	50.6794	50.7191	50.7587	50.7955	50.8226	50.8498	50.8769	50.904	50.9312	50.9437	50.9561	50.9686	50.9811	50.9936	51.0061	51.0135	51.0205	51.0274	51.0343	51.0412	51.047	51.0511	51.0552	51.0593	51.0634	51.0675	51.0705
37	48.6746	48.8363	48.9905	49.1354	49.2721	49.4022	49.522	49.6369	49.7459	49.8416	49.9345	50.0282	50.1044	50.1803	50.2562	50.3175	50.3746	50.4317	50.4888	50.5457	50.5856	50.626	50.6664	50.7068	50.7472	50.7847	50.8125	50.8402	50.868	50.8958	50.9236	50.9365	50.9494	50.9623	50.9752	50.988	51.0009	51.0087	51.0159	51.0231	51.0303	51.0375	51.0436	51.0479	51.0522	51.0565	51.0608	51.0651	51.0683
38	48.6504	48.8121	48.9664	49.1115	49.2484	49.3789	49.4991	49.6143	49.7238	49.82	49.9134	50.0077	50.0845	50.1611	50.2376	50.2996	50.3574	50.4151	50.4729	50.5306	50.5712	50.6123	50.6534	50.6945	50.7356	50.7738	50.8023	50.8307	50.8592	50.8877	50.9161	50.9294	50.9427	50.9559	50.9692	50.9825	50.9957	51.0038	51.0113	51.0188	51.0263	51.0338	51.0401	51.0446	51.0492	51.0537	51.0582	51.0627	51.0661
39	48.6262	48.788	48.9424	49.0876	49.2248	49.3556	49.4761	49.5918	49.7017	49.7984	49.8923	49.9872	50.0646	50.1418	50.219	50.2817	50.3401	50.3986	50.4571	50.5154	50.5567	50.5986	50.6404	50.6822	50.7241	50.763	50.7921	50.8212	50.8503	50.8795	50.9086	50.9222	50.9359	50.9496	50.9632	50.9769	50.9906	50.9989	51.0067	51.0145	51.0223	51.0301	51.0367	51.0414	51.0461	51.0508	51.0556	51.0603	51.0639
40	48.602	48.7638	48.9184	49.0638	49.2012	49.3322	49.4531	49.5692	49.6796	49.7769	49.8713	49.9667	50.0448	50.1226	50.2004	50.2638	50.3229	50.3821	50.4412	50.5003	50.5423	50.5848	50.6274	50.67	50.7126	50.7521	50.7819	50.8117	50.8415	50.8713	50.901	50.9151	50.9292	50.9432	50.9573	50.9714	50.9854	50.9941	51.0022	51.0102	51.0183	51.0264	51.0332	51.0382	51.0431	51.048	51.053	51.0579	51.0616
41	48.5778	48.7396	48.8943	49.0399	49.1776	49.3089	49.4302	49.5466	49.6575	49.7553	49.8502	49.9461	50.0249	50.1033	50.1818	50.2459	50.3057	50.3655	50.4253	50.4851	50.5278	50.5711	50.6144	50.6577	50.701	50.7413	50.7717	50.8022	50.8326	50.8631	50.8935	50.908	50.9224	50.9369	50.9513	50.9658	50.9803	50.9892	50.9976	51.0059	51.0143	51.0227	51.0298	51.0349	51.0401	51.0452	51.0504	51.0555	51.0594
42	48.5536	48.7155	48.8703	49.016	49.1539	49.2856	49.4072	49.5241	49.6354	49.7337	49.8292	49.9256	50.005	50.0841	50.1632	50.2279	50.2885	50.349	50.4095	50.47	50.5134	50.5574	50.6014	50.6454	50.6895	50.7305	50.7616	50.7927	50.8238	50.8549	50.886	50.9008	50.9157	50.9305	50.9454	50.9602	50.9751	50.9843	50.993	51.0016	51.0103	51.0189	51.0263	51.0317	51.037	51.0424	51.0477	51.0531	51.0572
43	48.5294	48.6913	48.8462	48.9922	49.1303	49.2622	49.3842	49.5015	49.6133	49.7121	49.8081	49.9051	49.9851	50.0648	50.1446	50.21	50.2712	50.3324	50.3936	50.4548	50.4989	50.5437	50.5884	50.6332	50.6779	50.7196	50.7514	50.7832	50.8149	50.8467	50.8785	50.8937	50.9089	50.9242	50.9394	50.9547	50.9699	50.9795	50.9884	50.9974	51.0063	51.0152	51.0229	51.0284	51.034	51.0396	51.0451	51.0507	51.0549
44	48.5052	48.6672	48.8222	48.9683	49.1067	49.2389	49.3613	49.4789	49.5911	49.6905	49.787	49.8846	49.9652	50.0456	50.126	50.1921	50.254	50.3159	50.3778	50.4397	50.4845	50.5299	50.5754	50.6209	50.6664	50.7088	50.7412	50.7736	50.8061	50.8385	50.8709	50.8866	50.9022	50.9178	50.9335	50.9491	50.9648	50.9746	50.9838	50.9931	51.0023	51.0115	51.0194	51.0252	51.031	51.0368	51.0425	51.0483	51.0527
45	48.481	48.643	48.7981	48.9444	49.0831	49.2156	49.3383	49.4563	49.569	49.6689	49.766	49.864	49.9453	50.0263	50.1074	50.1742	50.2368	50.2993	50.3619	50.4245	50.47	50.5162	50.5624	50.6086	50.6548	50.698	50.731	50.7641	50.7972	50.8303	50.8634	50.8794	50.8955	50.9115	50.9275	50.9436	50.9596	50.9698	50.9793	50.9888	50.9983	51.0078	51.016	51.0219	51.0279	51.0339	51.0399	51.0459	51.0505
46	48.4568	48.6189	48.7741	48.9206	49.0595	49.1922	49.3153	49.4338	49.5469	49.6473	49.7449	49.8435	49.9254	50.0071	50.0888	50.1563	50.2195	50.2828	50.3461	50.4093	50.4556	50.5025	50.5494	50.5963	50.6433	50.6871	50.7209	50.7546	50.7884	50.8221	50.8559	50.8723	50.8887	50.9051	50.9216	50.938	50.9544	50.9649	50.9747	50.9845	50.9943	51.0041	51.0125	51.0187	51.0249	51.0311	51.0373	51.0435	51.0483
47	48.4326	48.5947	48.7501	48.8967	49.0358	49.1689	49.2924	49.4112	49.5248	49.6257	49.7239	49.823	49.9055	49.9879	50.0702	50.1383	50.2023	50.2663	50.3302	50.3942	50.4411	50.4888	50.5364	50.5841	50.6317	50.6763	50.7107	50.7451	50.7795	50.8139	50.8483	50.8652	50.882	50.8988	50.9156	50.9324	50.9493	50.96	50.9701	50.9802	50.9903	51.0004	51.009	51.0155	51.0219	51.0283	51.0347	51.0411	51.046
48	48.4084	48.5705	48.726	48.8729	49.0122	49.1456	49.2694	49.3886	49.5027	49.6041	49.7028	49.8025	49.8856	49.9686	50.0516	50.1204	50.1851	50.2497	50.3143	50.379	50.4267	50.475	50.5234	50.5718	50.6202	50.6654	50.7005	50.7356	50.7707	50.8057	50.8408	50.858	50.8752	50.8925	50.9097	50.9269	50.9441	50.9552	50.9655	50.9759	50.9863	50.9967	51.0056	51.0122	51.0188	51.0255	51.0321	51.0387	51.0438
49	48.3842	48.5464	48.702	48.849	48.9886	49.1223	49.2464	49.3661	49.4806	49.5825	49.6817	49.7819	49.8657	49.9494	50.033	50.1025	50.1678	50.2332	50.2985	50.3639	50.4122	50.4613	50.5104	50.5595	50.6086	50.6546	50.6903	50.7261	50.7618	50.7975	50.8333	50.8509	50.8685	50.8861	50.9037	50.9213	50.9389	50.9503	50.961	50.9716	50.9823	50.993	51.0021	51.009	51.0158	51.0227	51.0295	51.0363	51.0416
50	48.36	48.5222	48.6779	48.8251	48.965	49.0989	49.2235	49.3435	49.4585	49.5609	49.6607	49.7614	49.8458	49.9301	50.0144	50.0846	50.1506	50.2166	50.2826	50.3487	50.3978	50.4476	50.4974	50.5472	50.5971	50.6438	50.6802	50.7166	50.753	50.7894	50.8258	50.8438	50.8618	50.8798	50.8978	50.9158	50.9338	50.9454	50.9564	50.9673	50.9783	50.9892	50.9987	51.0057	51.0128	51.0198	51.0269	51.0339	51.0394
51	48.3358	48.4981	48.6539	48.8013	48.9413	49.0756	49.2005	49.3209	49.4364	49.5393	49.6396	49.7409	49.8259	49.9109	49.9958	50.0667	50.1334	50.2001	50.2668	50.3336	50.3833	50.4339	50.4844	50.535	50.5855	50.6329	50.67	50.707	50.7441	50.7812	50.8182	50.8366	50.855	50.8734	50.8918	50.9102	50.9286	50.9406	50.9518	50.963	50.9743	50.9855	50.9952	51.0025	51.0098	51.017	51.0243	51.0315	51.0371
52	48.3116	48.4739	48.6298	48.7774	48.9177	49.0523	49.1775	49.2984	49.4142	49.5177	49.6186	49.7204	49.8061	49.8916	49.9772	50.0488	50.1161	50.1835	50.2509	50.3184	50.3689	50.4201	50.4714	50.5227	50.574	50.6221	50.6598	50.6975	50.7353	50.773	50.8107	50.8295	50.8483	50.8671	50.8859	50.9046	50.9234	50.9357	50.9472	50.9588	50.9703	50.9818	50.9918	50.9993	51.0067	51.0142	51.0217	51.0291	51.0349
53	48.2874	48.4498	48.6058	48.7535	48.8941	49.0289	49.1546	49.2758	49.3921	49.4961	49.5975	49.6998	49.7862	49.8724	49.9586	50.0308	50.0989	50.167	50.2351	50.3033	50.3544	50.4064	50.4584	50.5104	50.5624	50.6113	50.6496	50.688	50.7264	50.7648	50.8032	50.8223	50.8415	50.8607	50.8799	50.8991	50.9183	50.9308	50.9426	50.9545	50.9663	50.9781	50.9883	50.996	51.0037	51.0114	51.0191	51.0267	51.0327
54	48.2632	48.4256	48.5818	48.7297	48.8705	49.0056	49.1316	49.2532	49.37	49.4746	49.5764	49.6793	49.7663	49.8531	49.94	50.0129	50.0817	50.1504	50.2192	50.2881	50.34	50.3927	50.4454	50.4981	50.5509	50.6004	50.6395	50.6785	50.7175	50.7566	50.7956	50.8152	50.8348	50.8544	50.8739	50.8935	50.9131	50.926	50.9381	50.9502	50.9623	50.9744	50.9849	50.9928	51.0007	51.0086	51.0165	51.0243	51.0305
55	48.239	48.4014	48.5577	48.7058	48.8468	48.9823	49.1086	49.2307	49.3479	49.453	49.5554	49.6588	49.7464	49.8339	49.9214	49.995	50.0645	50.1339	50.2034	50.2729	50.3255	50.379	50.4324	50.4859	50.5393	50.5896	50.6293	50.669	50.7087	50.7484	50.7881	50.8081	50.8281	50.848	50.868	50.888	50.9079	50.9211	50.9335	50.9459	50.9583	50.9707	50.9814	50.9895	50.9976	51.0057	51.0138	51.0219	51.0282
56	48.2148	48.3773	48.5337	48.6819	48.8232	48.9589	49.0857	49.2081	49.3258	49.4314	49.5343	49.6383	49.7265	49.8147	49.9028	49.9771	50.0472	50.1174	50.1875	50.2578	50.3111	50.3652	50.4194	50.4736	50.5278	50.5787	50.6191	50.6595	50.6998	50.7402	50.7806	50.8009	50.8213	50.8417	50.862	50.8824	50.9028	50.9162	50.9289	50.9416	50.9543	50.967	50.978	50.9863	50.9946	51.0029	51.0112	51.0196	51.026
57	48.1906	48.3531	48.5096	48.6581	48.7996	48.9356	49.0627	49.1855	49.3037	49.4098	49.5133	49.6177	49.7066	49.7954	49.8842	49.9592	50.03	50.1008	50.1716	50.2426	50.2966	50.3515	50.4064	50.4613	50.5162	50.5679	50.6089	50.65	50.691	50.732	50.773	50.7938	50.8146	50.8353	50.8561	50.8769	50.8976	50.9114	50.9243	50.9373	50.9503	50.9633	50.9745	50.983	50.9916	51.0001	51.0086	51.0172	51.0238
58	48.1712	48.3338	48.4903	48.6389	48.7806	48.9168	49.0441	49.1672	49.2857	49.3922	49.496	49.6009	49.6902	49.7795	49.8688	49.9442	50.0156	50.0869	50.1582	50.2297	50.2842	50.3397	50.3952	50.4506	50.5061	50.5583	50.5998	50.6414	50.6829	50.7244	50.766	50.7871	50.8081	50.8292	50.8503	50.8714	50.8925	50.9065	50.9197	50.9329	50.9461	50.9594	50.9708	50.9795	50.9883	50.997	51.0057	51.0144	51.0212
59	48.1591	48.3216	48.4782	48.6267	48.7685	48.9047	49.0321	49.1554	49.2739	49.3805	49.4845	49.5896	49.6791	49.7686	49.8581	49.9337	50.0053	50.0769	50.1485	50.2202	50.275	50.3307	50.3865	50.4422	50.498	50.5505	50.5923	50.6341	50.676	50.7178	50.7596	50.7809	50.8022	50.8235	50.8448	50.866	50.8873	50.9015	50.9149	50.9283	50.9417	50.9551	50.9668	50.9756	50.9845	50.9934	51.0023	51.0112	51.0181
60	48.147	48.3094	48.466	48.6146	48.7563	48.8927	49.0202	49.1435	49.2622	49.3689	49.4731	49.5782	49.668	49.7577	49.8473	49.9232	49.9951	50.0669	50.1387	50.2107	50.2658	50.3218	50.3778	50.4338	50.4899	50.5427	50.5848	50.6269	50.669	50.7112	50.7533	50.7748	50.7962	50.8177	50.8392	50.8607	50.8822	50.8965	50.9101	50.9237	50.9373	50.9509	50.9627	50.9717	50.9808	50.9898	50.9989	51.0079	51.015
61	48.1349	48.2973	48.4538	48.6024	48.7442	48.8806	49.0082	49.1316	49.2504	49.3573	49.4616	49.5669	49.6568	49.7467	49.8366	49.9128	49.9848	50.0569	50.1289	50.2012	50.2565	50.3128	50.3691	50.4255	50.4818	50.5348	50.5773	50.6197	50.6621	50.7045	50.7469	50.7686	50.7903	50.812	50.8337	50.8554	50.877	50.8916	50.9054	50.9191	50.9329	50.9467	50.9587	50.9679	50.9771	50.9863	50.9955	51.0047	51.0119
62	48.1227	48.2851	48.4417	48.5903	48.7321	48.8685	48.9962	49.1197	49.2386	49.3457	49.4501	49.5556	49.6457	49.7358	49.8259	49.9023	49.9746	50.0469	50.1191	50.1916	50.2473	50.3039	50.3605	50.4171	50.4737	50.527	50.5697	50.6124	50.6552	50.6979	50.7406	50.7625	50.7843	50.8062	50.8281	50.85	50.8719	50.8866	50.9006	50.9145	50.9285	50.9424	50.9546	50.964	50.9733	50.9827	50.992	51.0014	51.0088
63	48.1106	48.273	48.4295	48.5781	48.72	48.8565	48.9842	49.1078	49.2269	49.334	49.4386	49.5443	49.6346	49.7249	49.8152	49.8918	49.9643	50.0368	50.1094	50.1821	50.238	50.2949	50.3518	50.4087	50.4656	50.5192	50.5622	50.6052	50.6482	50.6912	50.7342	50.7563	50.7784	50.8005	50.8226	50.8447	50.8668	50.8817	50.8958	50.9099	50.9241	50.9382	50.9505	50.9601	50.9696	50.9791	50.9886	50.9981	51.0056
64	48.0985	48.2608	48.4173	48.566	48.7079	48.8444	48.9722	49.0959	49.2151	49.3224	49.4272	49.5329	49.6235	49.714	49.8045	49.8813	49.9541	50.0268	50.0996	50.1726	50.2288	50.286	50.3431	50.4003	50.4575	50.5114	50.5547	50.598	50.6413	50.6846	50.7279	50.7502	50.7725	50.7947	50.817	50.8393	50.8616	50.8767	50.891	50.9053	50.9197	50.934	50.9465	50.9562	50.9658	50.9755	50.9852	50.9949	51.0025
65	48.0864	48.2487	48.4052	48.5538	48.6958	48.8324	48.9603	49.0841	49.2033	49.3108	49.4157	49.5216	49.6123	49.703	49.7938	49.8708	49.9438	50.0168	50.0898	50.1631	50.2195	50.277	50.3345	50.3919	50.4494	50.5036	50.5472	50.5908	50.6343	50.6779	50.7215	50.744	50.7665	50.789	50.8115	50.834	50.8565	50.8718	50.8863	50.9008	50.9152	50.9297	50.9424	50.9523	50.9621	50.9719	50.9818	50.9916	50.9994
66	48.0742	48.2365	48.393	48.5417	48.6837	48.8203	48.9483	49.0722	49.1916	49.2992	49.4042	49.5103	49.6012	49.6921	49.783	49.8603	49.9336	50.0068	50.0801	50.1536	50.2103	50.268	50.3258	50.3835	50.4413	50.4958	50.5397	50.5835	50.6274	50.6713	50.7152	50.7379	50.7606	50.7833	50.806	50.8287	50.8514	50.8668	50.8815	50.8962	50.9108	50.9255	50.9384	50.9484	50.9584	50.9684	50.9784	50.9884	50.9963
67	48.0621	48.2243	48.3808	48.5295	48.6715	48.8082	48.9363	49.0603	49.1798	49.2875	49.3928	49.499	49.5901	49.6812	49.7723	49.8498	49.9233	49.9968	50.0703	50.144	50.201	50.2591	50.3171	50.3751	50.4332	50.488	50.5321	50.5763	50.6205	50.6646	50.7088	50.7317	50.7546	50.7775	50.8004	50.8233	50.8462	50.8619	50.8767	50.8916	50.9064	50.9213	50.9343	50.9445	50.9546	50.9648	50.975	50.9851	50.9932
68	48.05	48.2122	48.3687	48.5174	48.6594	48.7962	48.9243	49.0484	49.168	49.2759	49.3813	49.4876	49.579	49.6703	49.7616	49.8393	49.9131	49.9868	50.0605	50.1345	50.1918	50.2501	50.3084	50.3668	50.4251	50.4802	50.5246	50.5691	50.6135	50.658	50.7024	50.7256	50.7487	50.7718	50.7949	50.818	50.8411	50.8569	50.8719	50.887	50.902	50.917	50.9303	50.9406	50.9509	50.9612	50.9715	50.9819	50.9901
69	48.0378	48.2	48.3565	48.5052	48.6473	48.7841	48.9124	49.0365	49.1563	49.2643	49.3698	49.4763	49.5678	49.6594	49.7509	49.8289	49.9028	49.9768	50.0508	50.125	50.1826	50.2412	50.2998	50.3584	50.417	50.4724	50.5171	50.5619	50.6066	50.6513	50.6961	50.7194	50.7427	50.766	50.7893	50.8126	50.8359	50.852	50.8672	50.8824	50.8976	50.9128	50.9262	50.9367	50.9472	50.9576	50.9681	50.9786	50.987
70	48.0257	48.1879	48.3443	48.4931	48.6352	48.7721	48.9004	49.0246	49.1445	49.2527	49.3583	49.465	49.5567	49.6484	49.7402	49.8184	49.8926	49.9668	50.041	50.1155	50.1733	50.2322	50.2911	50.35	50.4089	50.4645	50.5096	50.5546	50.5997	50.6447	50.6897	50.7132	50.7368	50.7603	50.7838	50.8073	50.8308	50.847	50.8624	50.8778	50.8932	50.9086	50.9221	50.9328	50.9434	50.9541	50.9647	50.9754	50.9839
71	48.0136	48.1757	48.3322	48.4809	48.6231	48.76	48.8884	49.0127	49.1327	49.241	49.3469	49.4537	49.5456	49.6375	49.7294	49.8079	49.8823	49.9568	50.0312	50.1059	50.1641	50.2233	50.2824	50.3416	50.4008	50.4567	50.5021	50.5474	50.5927	50.6381	50.6834	50.7071	50.7308	50.7545	50.7782	50.8019	50.8257	50.842	50.8576	50.8732	50.8888	50.9044	50.9181	50.9289	50.9397	50.9505	50.9613	50.9721	50.9808
72	48.0015	48.1636	48.32	48.4688	48.611	48.7479	48.8764	49.0009	49.1209	49.2294	49.3354	49.4424	49.5345	49.6266	49.7187	49.7974	49.8721	49.9468	50.0215	50.0964	50.1548	50.2143	50.2738	50.3332	50.3927	50.4489	50.4945	50.5402	50.5858	50.6314	50.677	50.7009	50.7249	50.7488	50.7727	50.7966	50.8205	50.8371	50.8528	50.8686	50.8844	50.9001	50.914	50.925	50.936	50.9469	50.9579	50.9688	50.9776
73	47.9893	48.1514	48.3078	48.4566	48.5989	48.7359	48.8644	48.989	49.1092	49.2178	49.3239	49.431	49.5233	49.6157	49.708	49.7869	49.8618	49.9368	50.0117	50.0869	50.1456	50.2053	50.2651	50.3248	50.3846	50.4411	50.487	50.5329	50.5789	50.6248	50.6707	50.6948	50.7189	50.743	50.7671	50.7913	50.8154	50.8321	50.8481	50.864	50.88	50.8959	50.91	50.9211	50.9322	50.9433	50.9545	50.9656	50.9745
74	47.9772	48.1392	48.2957	48.4445	48.5867	48.7238	48.8525	48.9771	49.0974	49.2062	49.3124	49.4197	49.5122	49.6047	49.6973	49.7764	49.8516	49.9268	50.0019	50.0774	50.1363	50.1964	50.2564	50.3165	50.3765	50.4333	50.4795	50.5257	50.5719	50.6181	50.6643	50.6886	50.713	50.7373	50.7616	50.7859	50.8102	50.8272	50.8433	50.8594	50.8755	50.8917	50.9059	50.9172	50.9285	50.9398	50.951	50.9623	50.9714
75	47.9651	48.1271	48.2835	48.4323	48.5746	48.7118	48.8405	48.9652	49.0856	49.1945	49.301	49.4084	49.5011	49.5938	49.6866	49.7659	49.8413	49.9168	49.9922	50.0678	50.1271	50.1874	50.2477	50.3081	50.3684	50.4255	50.472	50.5185	50.565	50.6115	50.658	50.6825	50.707	50.7315	50.7561	50.7806	50.8051	50.8222	50.8385	50.8548	50.8711	50.8874	50.9018	50.9133	50.9247	50.9362	50.9476	50.9591	50.9683
76	47.953	48.1149	48.2713	48.4202	48.5625	48.6997	48.8285	48.9533	49.0739	49.1829	49.2895	49.3971	49.4899	49.5829	49.6758	49.7554	49.8311	49.9067	49.9824	50.0583	50.1179	50.1785	50.2391	50.2997	50.3603	50.4177	50.4645	50.5113	50.558	50.6048	50.6516	50.6763	50.7011	50.7258	50.7505	50.7752	50.8	50.8173	50.8338	50.8502	50.8667	50.8832	50.8978	50.9094	50.921	50.9326	50.9442	50.9558	50.9652
77	47.9408	48.1028	48.2592	48.408	48.5504	48.6876	48.8165	48.9414	49.0621	49.1713	49.278	49.3857	49.4788	49.572	49.6651	49.745	49.8208	49.8967	49.9726	50.0488	50.1086	50.1695	50.2304	50.2913	50.3522	50.4099	50.457	50.504	50.5511	50.5982	50.6453	50.6702	50.6951	50.72	50.745	50.7699	50.7948	50.8123	50.829	50.8456	50.8623	50.879	50.8937	50.9055	50.9173	50.929	50.9408	50.9526	50.9621
78	47.9287	48.0906	48.247	48.3958	48.5383	48.6756	48.8045	48.9296	49.0503	49.1597	49.2665	49.3744	49.4677	49.5611	49.6544	49.7345	49.8106	49.8867	49.9629	50.0393	50.0994	50.1605	50.2217	50.2829	50.3441	50.4021	50.4494	50.4968	50.5442	50.5915	50.6389	50.664	50.6892	50.7143	50.7394	50.7646	50.7897	50.8074	50.8242	50.841	50.8579	50.8747	50.8897	50.9016	50.9135	50.9255	50.9374	50.9493	50.959
79	47.9166	48.0784	48.2348	48.3837	48.5262	48.6635	48.7926	48.9177	49.0386	49.148	49.2551	49.3631	49.4566	49.5501	49.6437	49.724	49.8004	49.8767	49.9531	50.0298	50.0901	50.1516	50.2131	50.2745	50.336	50.3943	50.4419	50.4896	50.5372	50.5849	50.6326	50.6579	50.6832	50.7086	50.7339	50.7592	50.7846	50.8024	50.8194	50.8365	50.8535	50.8705	50.8856	50.8977	50.9098	50.9219	50.934	50.9461	50.9559
80	47.9045	48.0663	48.2227	48.3715	48.514	48.6515	48.7806	48.9058	49.0268	49.1364	49.2436	49.3518	49.4454	49.5392	49.633	49.7135	49.7901	49.8667	49.9433	50.0202	50.0809	50.1426	50.2044	50.2661	50.3279	50.3864	50.4344	50.4823	50.5303	50.5783	50.6262	50.6517	50.6773	50.7028	50.7283	50.7539	50.7794	50.7974	50.8147	50.8319	50.8491	50.8663	50.8816	50.8938	50.9061	50.9183	50.9306	50.9428	50.9527
81	47.8923	48.0541	48.2105	48.3594	48.5019	48.6394	48.7686	48.8939	49.015	49.1248	49.2321	49.3404	49.4343	49.5283	49.6223	49.703	49.7799	49.8567	49.9336	50.0107	50.0716	50.1337	50.1957	50.2578	50.3198	50.3786	50.4269	50.4751	50.5234	50.5716	50.6198	50.6456	50.6713	50.6971	50.7228	50.7485	50.7743	50.7925	50.8099	50.8273	50.8447	50.862	50.8775	50.8899	50.9023	50.9147	50.9271	50.9395	50.9496
82	47.8802	48.042	48.1983	48.3472	48.4898	48.6273	48.7566	48.882	49.0033	49.1132	49.2206	49.3291	49.4232	49.5174	49.6115	49.6925	49.7696	49.8467	49.9238	50.0012	50.0624	50.1247	50.187	50.2494	50.3117	50.3708	50.4194	50.4679	50.5164	50.565	50.6135	50.6394	50.6654	50.6913	50.7173	50.7432	50.7691	50.7875	50.8051	50.8227	50.8402	50.8578	50.8734	50.886	50.8986	50.9112	50.9237	50.9363	50.9465
83	47.8681	48.0298	48.1862	48.3351	48.4777	48.6153	48.7446	48.8701	48.9915	49.1015	49.2092	49.3178	49.4121	49.5064	49.6008	49.682	49.7594	49.8367	49.914	49.9917	50.0531	50.1158	50.1784	50.241	50.3036	50.363	50.4118	50.4607	50.5095	50.5583	50.6071	50.6333	50.6594	50.6856	50.7117	50.7379	50.764	50.7826	50.8003	50.8181	50.8358	50.8536	50.8694	50.8821	50.8948	50.9076	50.9203	50.933	50.9434
84	47.856	48.0177	48.174	48.3229	48.4656	48.6032	48.7327	48.8582	48.9797	49.0899	49.1977	49.3065	49.4009	49.4955	49.5901	49.6715	49.7491	49.8267	49.9043	49.9821	50.0439	50.1068	50.1697	50.2326	50.2955	50.3552	50.4043	50.4534	50.5026	50.5517	50.6008	50.6271	50.6535	50.6798	50.7062	50.7325	50.7589	50.7776	50.7956	50.8135	50.8314	50.8494	50.8653	50.8782	50.8911	50.904	50.9169	50.9298	50.9403
85	47.8438	48.0055	48.1618	48.3108	48.4535	48.5912	48.7207	48.8464	48.968	49.0783	49.1862	49.2951	49.3898	49.4846	49.5794	49.6611	49.7389	49.8167	49.8945	49.9726	50.0347	50.0978	50.161	50.2242	50.2874	50.3474	50.3968	50.4462	50.4956	50.545	50.5944	50.621	50.6475	50.6741	50.7006	50.7272	50.7537	50.7727	50.7908	50.8089	50.827	50.8451	50.8613	50.8743	50.8874	50.9004	50.9135	50.9265	50.9372
86	47.8317	47.9933	48.1497	48.2986	48.4414	48.5791	48.7087	48.8345	48.9562	49.0667	49.1747	49.2838	49.3787	49.4737	49.5687	49.6506	49.7286	49.8067	49.8847	49.9631	50.0254	50.0889	50.1524	50.2158	50.2793	50.3396	50.3893	50.439	50.4887	50.5384	50.5881	50.6148	50.6416	50.6683	50.6951	50.7218	50.7486	50.7677	50.786	50.8043	50.8226	50.8409	50.8572	50.8704	50.8836	50.8969	50.9101	50.9233	50.9341
87	47.8196	47.9812	48.1375	48.2865	48.4292	48.567	48.6967	48.8226	48.9444	49.055	49.1633	49.2725	49.3676	49.4628	49.5579	49.6401	49.7184	49.7967	49.8749	49.9536	50.0162	50.0799	50.1437	50.2075	50.2712	50.3318	50.3818	50.4318	50.4817	50.5317	50.5817	50.6087	50.6356	50.6626	50.6895	50.7165	50.7434	50.7628	50.7812	50.7997	50.8182	50.8367	50.8532	50.8665	50.8799	50.8933	50.9066	50.92	50.931
88	47.8075	47.969	48.1253	48.2743	48.4171	48.555	48.6847	48.8107	48.9326	49.0434	49.1518	49.2612	49.3564	49.4518	49.5472	49.6296	49.7081	49.7867	49.8652	49.9441	50.0069	50.071	50.135	50.1991	50.2631	50.324	50.3742	50.4245	50.4748	50.5251	50.5754	50.6025	50.6297	50.6568	50.684	50.7112	50.7383	50.7578	50.7765	50.7951	50.8138	50.8324	50.8491	50.8626	50.8762	50.8897	50.9032	50.9168	50.9278
89	47.7953	47.9569	48.1132	48.2622	48.405	48.5429	48.6728	48.7988	48.9209	49.0318	49.1403	49.2498	49.3453	49.4409	49.5365	49.6191	49.6979	49.7766	49.8554	49.9345	49.9977	50.062	50.1264	50.1907	50.255	50.3161	50.3667	50.4173	50.4679	50.5184	50.569	50.5964	50.6237	50.6511	50.6785	50.7058	50.7332	50.7529	50.7717	50.7905	50.8094	50.8282	50.845	50.8587	50.8724	50.8861	50.8998	50.9135	50.9247
90	47.7832	47.9447	48.101	48.25	48.3929	48.5309	48.6608	48.7869	48.9091	49.0202	49.1288	49.2385	49.3342	49.43	49.5258	49.6086	49.6876	49.7666	49.8456	49.925	49.9884	50.0531	50.1177	50.1823	50.2469	50.3083	50.3592	50.4101	50.4609	50.5118	50.5627	50.5902	50.6178	50.6453	50.6729	50.7005	50.728	50.7479	50.7669	50.7859	50.805	50.824	50.841	50.8548	50.8687	50.8825	50.8964	50.9103	50.9216
91	47.7711	47.9326	48.0888	48.2379	48.3808	48.5188	48.6488	48.7751	48.8973	49.0085	49.1174	49.2272	49.3231	49.4191	49.5151	49.5981	49.6774	49.7566	49.8359	49.9155	49.9792	50.0441	50.109	50.1739	50.2388	50.3005	50.3517	50.4028	50.454	50.5052	50.5563	50.5841	50.6118	50.6396	50.6674	50.6951	50.7229	50.7429	50.7621	50.7813	50.8005	50.8197	50.8369	50.8509	50.865	50.879	50.893	50.907	50.9185
92	47.7589	47.9204	48.0767	48.2257	48.3687	48.5067	48.6368	48.7632	48.8856	48.9969	49.1059	49.2159	49.3119	49.4081	49.5043	49.5876	49.6671	49.7466	49.8261	49.906	49.97	50.0351	50.1003	50.1655	50.2307	50.2927	50.3442	50.3956	50.4471	50.4985	50.55	50.5779	50.6059	50.6339	50.6618	50.6898	50.7178	50.738	50.7574	50.7767	50.7961	50.8155	50.8329	50.847	50.8612	50.8754	50.8896	50.9037	50.9154
93	47.7468	47.9082	48.0645	48.2136	48.3565	48.4947	48.6249	48.7513	48.8738	48.9853	49.0944	49.2045	49.3008	49.3972	49.4936	49.5772	49.6569	49.7366	49.8163	49.8964	49.9607	50.0262	50.0917	50.1571	50.2226	50.2849	50.3366	50.3884	50.4401	50.4919	50.5436	50.5718	50.5999	50.6281	50.6563	50.6844	50.7126	50.733	50.7526	50.7722	50.7917	50.8113	50.8288	50.8431	50.8575	50.8718	50.8862	50.9005	50.9123
94	47.7347	47.8961	48.0524	48.2014	48.3444	48.4826	48.6129	48.7394	48.862	48.9737	49.0829	49.1932	49.2897	49.3863	49.4829	49.5667	49.6466	49.7266	49.8066	49.8869	49.9515	50.0172	50.083	50.1488	50.2145	50.2771	50.3291	50.3812	50.4332	50.4852	50.5372	50.5656	50.594	50.6224	50.6507	50.6791	50.7075	50.7281	50.7478	50.7676	50.7873	50.807	50.8248	50.8393	50.8537	50.8682	50.8827	50.8972	50.9092
95	47.7226	47.8839	48.0402	48.1893	48.3323	48.4706	48.6009	48.7275	48.8503	48.962	49.0715	49.1819	49.2786	49.3754	49.4722	49.5562	49.6364	49.7166	49.7968	49.8774	49.9422	50.0083	50.0743	50.1404	50.2064	50.2693	50.3216	50.3739	50.4263	50.4786	50.5309	50.5595	50.588	50.6166	50.6452	50.6738	50.7023	50.7231	50.743	50.763	50.7829	50.8028	50.8207	50.8354	50.85	50.8647	50.8793	50.894	50.9061
96	47.7104	47.8718	48.028	48.1771	48.3202	48.4585	48.5889	48.7156	48.8385	48.9504	49.06	49.1706	49.2674	49.3645	49.4615	49.5457	49.6261	49.7066	49.787	49.8679	49.933	49.9993	50.0657	50.132	50.1983	50.2615	50.3141	50.3667	50.4193	50.4719	50.5245	50.5533	50.5821	50.6109	50.6396	50.6684	50.6972	50.7182	50.7383	50.7584	50.7785	50.7986	50.8166	50.8315	50.8463	50.8611	50.8759	50.8907	50.903
97	47.6983	47.8596	48.0159	48.165	48.3081	48.4464	48.5769	48.7037	48.8267	48.9388	49.0485	49.1592	49.2563	49.3535	49.4508	49.5352	49.6159	49.6966	49.7773	49.8584	49.9237	49.9904	50.057	50.1236	50.1902	50.2537	50.3066	50.3595	50.4124	50.4653	50.5182	50.5472	50.5761	50.6051	50.6341	50.6631	50.6921	50.7132	50.7335	50.7538	50.7741	50.7944	50.8126	50.8276	50.8425	50.8575	50.8725	50.8875	50.8998
98	47.6862	47.8474	48.0037	48.1528	48.296	48.4344	48.565	48.6919	48.815	48.9272	49.037	49.1479	49.2452	49.3426	49.44	49.5247	49.6056	49.6866	49.7675	49.8488	49.9145	49.9814	50.0483	50.1152	50.1821	50.2459	50.299	50.3522	50.4054	50.4586	50.5118	50.541	50.5702	50.5994	50.6286	50.6577	50.6869	50.7083	50.7287	50.7492	50.7697	50.7901	50.8085	50.8237	50.8388	50.8539	50.8691	50.8842	50.8967
99	47.6741	47.8353	47.9915	48.1407	48.2839	48.4223	48.553	48.68	48.8032	48.9155	49.0256	49.1366	49.2341	49.3317	49.4293	49.5142	49.5954	49.6766	49.7577	49.8393	49.9052	49.9724	50.0396	50.1068	50.174	50.238	50.2915	50.345	50.3985	50.452	50.5055	50.5349	50.5642	50.5936	50.623	50.6524	50.6818	50.7033	50.7239	50.7446	50.7652	50.7859	50.8045	50.8198	50.8351	50.8504	50.8657	50.881	50.8936
100	47.6619	47.8231	47.9794	48.1285	48.2717	48.4103	48.541	48.6681	48.7914	48.9039	49.0141	49.1253	49.2229	49.3208	49.4186	49.5037	49.5852	49.6666	49.748	49.8298	49.896	49.9635	50.031	50.0985	50.1659	50.2302	50.284	50.3378	50.3916	50.4453	50.4991	50.5287	50.5583	50.5879	50.6175	50.6471	50.6766	50.6983	50.7192	50.74	50.7608	50.7817	50.8004	50.8159	50.8313	50.8468	50.8622	50.8777	50.8905
101	47.6498	47.811	47.9672	48.1164	48.2596	48.3982	48.529	48.6562	48.7796	48.8923	49.0026	49.114	49.2118	49.3098	49.4079	49.4933	49.5749	49.6565	49.7382	49.8203	49.8868	49.9545	50.0223	50.0901	50.1578	50.2224	50.2765	50.3306	50.3846	50.4387	50.4928	50.5226	50.5524	50.5821	50.6119	50.6417	50.6715	50.6934	50.7144	50.7354	50.7564	50.7774	50.7964	50.812	50.8276	50.8432	50.8588	50.8744	50.8874
102	47.6377	47.7988	47.955	48.1042	48.2475	48.3861	48.517	48.6443	48.7679	48.8807	48.9911	49.1026	49.2007	49.2989	49.3972	49.4828	49.5647	49.6465	49.7284	49.8107	49.8775	49.9456	50.0136	50.0817	50.1497	50.2146	50.269	50.3233	50.3777	50.4321	50.4864	50.5164	50.5464	50.5764	50.6064	50.6364	50.6664	50.6884	50.7096	50.7308	50.752	50.7732	50.7923	50.8081	50.8239	50.8396	50.8554	50.8712	50.8843
103	47.6256	47.7867	47.9429	48.092	48.2354	48.3741	48.5051	48.6324	48.7561	48.869	48.9797	49.0913	49.1895	49.288	49.3864	49.4723	49.5544	49.6365	49.7187	49.8012	49.8683	49.9366	50.005	50.0733	50.1416	50.2068	50.2615	50.3161	50.3708	50.4254	50.4801	50.5103	50.5405	50.5706	50.6008	50.631	50.6612	50.6835	50.7049	50.7262	50.7476	50.769	50.7882	50.8042	50.8201	50.8361	50.852	50.8679	50.8812
104	47.6134	47.7745	47.9307	48.0799	48.2233	48.362	48.4931	48.6206	48.7443	48.8574	48.9682	49.08	49.1784	49.2771	49.3757	49.4618	49.5442	49.6265	49.7089	49.7917	49.859	49.9277	49.9963	50.0649	50.1335	50.199	50.2539	50.3089	50.3638	50.4188	50.4737	50.5041	50.5345	50.5649	50.5953	50.6257	50.6561	50.6785	50.7001	50.7216	50.7432	50.7647	50.7842	50.8003	50.8164	50.8325	50.8486	50.8647	50.8781
105	47.6013	47.7623	47.9185	48.0677	48.2112	48.35	48.4811	48.6087	48.7326	48.8458	48.9567	49.0687	49.1673	49.2662	49.365	49.4513	49.5339	49.6165	49.6991	49.7822	49.8498	49.9187	49.9876	50.0565	50.1254	50.1912	50.2464	50.3016	50.3569	50.4121	50.4674	50.498	50.5286	50.5592	50.5898	50.6204	50.651	50.6736	50.6953	50.717	50.7388	50.7605	50.7801	50.7964	50.8126	50.8289	50.8452	50.8614	50.8749
106	47.5892	47.7502	47.9064	48.0556	48.1991	48.3379	48.4691	48.5968	48.7208	48.8342	48.9452	49.0573	49.1562	49.2552	49.3543	49.4408	49.5237	49.6065	49.6894	49.7727	49.8405	49.9097	49.9789	50.0481	50.1173	50.1834	50.2389	50.2944	50.3499	50.4055	50.461	50.4918	50.5226	50.5534	50.5842	50.615	50.6458	50.6686	50.6905	50.7124	50.7344	50.7563	50.7761	50.7925	50.8089	50.8253	50.8418	50.8582	50.8718
107	47.5771	47.738	47.8942	48.0434	48.1869	48.3258	48.4571	48.5849	48.709	48.8225	48.9338	49.046	49.145	49.2443	49.3436	49.4303	49.5134	49.5965	49.6796	49.7631	49.8313	49.9008	49.9703	50.0398	50.1093	50.1756	50.2314	50.2872	50.343	50.3988	50.4546	50.4857	50.5167	50.5477	50.5787	50.6097	50.6407	50.6637	50.6858	50.7079	50.73	50.7521	50.772	50.7886	50.8052	50.8218	50.8383	50.8549	50.8687
108	47.5649	47.7259	47.882	48.0313	48.1748	48.3138	48.4452	48.573	48.6973	48.8109	48.9223	49.0347	49.1339	49.2334	49.3328	49.4199	49.5032	49.5865	49.6698	49.7536	49.8221	49.8918	49.9616	50.0314	50.1012	50.1677	50.2239	50.28	50.3361	50.3922	50.4483	50.4795	50.5107	50.5419	50.5731	50.6043	50.6355	50.6587	50.681	50.7033	50.7255	50.7478	50.768	50.7847	50.8014	50.8182	50.8349	50.8517	50.8656
109	47.5528	47.7137	47.8699	48.0191	48.1627	48.3017	48.4332	48.5611	48.6855	48.7993	48.9108	49.0234	49.1228	49.2225	49.3221	49.4094	49.4929	49.5765	49.66	49.7441	49.8128	49.8829	49.9529	50.023	50.0931	50.1599	50.2163	50.2727	50.3291	50.3855	50.4419	50.4734	50.5048	50.5362	50.5676	50.599	50.6304	50.6538	50.6762	50.6987	50.7211	50.7436	50.7639	50.7808	50.7977	50.8146	50.8315	50.8484	50.8625
110	47.5407	47.7016	47.8577	48.007	48.1506	48.2897	48.4212	48.5492	48.6737	48.7877	48.8993	49.012	49.1117	49.2115	49.3114	49.3989	49.4827	49.5665	49.6503	49.7346	49.8036	49.8739	49.9443	50.0146	50.085	50.1521	50.2088	50.2655	50.3222	50.3789	50.4356	50.4672	50.4988	50.5304	50.562	50.5937	50.6253	50.6488	50.6714	50.6941	50.7167	50.7394	50.7598	50.7769	50.794	50.811	50.8281	50.8452	50.8594
111	47.5286	47.6894	47.8455	47.9948	48.1385	48.2776	48.4092	48.5374	48.662	48.776	48.8879	49.0007	49.1005	49.2006	49.3007	49.3884	49.4724	49.5565	49.6405	49.725	49.7943	49.865	49.9356	50.0062	50.0769	50.1443	50.2013	50.2583	50.3153	50.3722	50.4292	50.461	50.4929	50.5247	50.5565	50.5883	50.6201	50.6438	50.6667	50.6895	50.7123	50.7351	50.7558	50.773	50.7902	50.8075	50.8247	50.8419	50.8563
112	47.5164	47.6772	47.8334	47.9827	48.1264	48.2655	48.3972	48.5255	48.6502	48.7644	48.8764	48.9894	49.0894	49.1897	49.29	49.3779	49.4622	49.5465	49.6307	49.7155	49.7851	49.856	49.9269	49.9978	50.0688	50.1365	50.1938	50.2511	50.3083	50.3656	50.4229	50.4549	50.4869	50.5189	50.551	50.583	50.615	50.6389	50.6619	50.6849	50.7079	50.7309	50.7517	50.7691	50.7865	50.8039	50.8213	50.8386	50.8532
113	47.5043	47.6651	47.8212	47.9705	48.1142	48.2535	48.3853	48.5136	48.6384	48.7528	48.8649	48.9781	49.0783	49.1788	49.2793	49.3674	49.4519	49.5365	49.621	49.706	49.7758	49.847	49.9182	49.9895	50.0607	50.1287	50.1863	50.2438	50.3014	50.359	50.4165	50.4487	50.481	50.5132	50.5454	50.5776	50.6099	50.6339	50.6571	50.6803	50.7035	50.7267	50.7477	50.7652	50.7828	50.8003	50.8178	50.8354	50.8501
114	47.4922	47.6529	47.809	47.9584	48.1021	48.2414	48.3733	48.5017	48.6266	48.7412	48.8534	48.9667	49.0672	49.1678	49.2685	49.3569	49.4417	49.5264	49.6112	49.6965	49.7666	49.8381	49.9096	49.9811	50.0526	50.1209	50.1787	50.2366	50.2945	50.3523	50.4102	50.4426	50.475	50.5074	50.5399	50.5723	50.6047	50.629	50.6523	50.6757	50.6991	50.7224	50.7436	50.7613	50.779	50.7967	50.8144	50.8321	50.8469
115	47.4801	47.6408	47.7969	47.9462	48.09	48.2293	48.3613	48.4898	48.6149	48.7295	48.842	48.9554	49.056	49.1569	49.2578	49.3464	49.4314	49.5164	49.6014	49.6869	49.7573	49.8291	49.9009	49.9727	50.0445	50.1131	50.1712	50.2294	50.2875	50.3457	50.4038	50.4364	50.4691	50.5017	50.5343	50.5669	50.5996	50.624	50.6476	50.6711	50.6947	50.7182	50.7396	50.7574	50.7753	50.7931	50.811	50.8289	50.8438
116	47.4731	47.6338	47.7899	47.9392	48.083	48.2223	48.3543	48.4829	48.6079	48.7227	48.8351	48.9486	49.0493	49.1503	49.2513	49.34	49.4251	49.5102	49.5953	49.6809	49.7514	49.8233	49.8952	49.9671	50.039	50.1078	50.166	50.2243	50.2826	50.3409	50.3992	50.4319	50.4646	50.4973	50.5301	50.5628	50.5955	50.62	50.6437	50.6673	50.691	50.7146	50.7361	50.754	50.772	50.7899	50.8079	50.8259	50.8409
117	47.4674	47.6281	47.7841	47.9335	48.0773	48.2166	48.3486	48.4771	48.6022	48.717	48.8295	48.943	49.0438	49.1448	49.2458	49.3346	49.4197	49.5049	49.59	49.6757	49.7463	49.8183	49.8903	49.9623	50.0342	50.1031	50.1614	50.2198	50.2782	50.3365	50.3949	50.4277	50.4605	50.4933	50.5261	50.5589	50.5917	50.6163	50.64	50.6638	50.6875	50.7112	50.7327	50.7508	50.7688	50.7868	50.8049	50.8229	50.838
118	47.4618	47.6224	47.7784	47.9277	48.0715	48.2108	48.3428	48.4714	48.5965	48.7113	48.8238	48.9374	49.0382	49.1392	49.2403	49.3291	49.4143	49.4996	49.5848	49.6705	49.7412	49.8133	49.8853	49.9574	50.0295	50.0984	50.1568	50.2153	50.2738	50.3322	50.3907	50.4235	50.4564	50.4893	50.5222	50.555	50.5879	50.6126	50.6364	50.6602	50.684	50.7078	50.7294	50.7475	50.7656	50.7837	50.8018	50.8199	50.8351
119	47.4561	47.6167	47.7727	47.922	48.0658	48.2051	48.3371	48.4657	48.5908	48.7056	48.8181	48.9317	49.0326	49.1337	49.2348	49.3237	49.409	49.4942	49.5795	49.6653	49.7361	49.8082	49.8804	49.9525	50.0247	50.0937	50.1522	50.2108	50.2693	50.3279	50.3864	50.4194	50.4523	50.4853	50.5182	50.5512	50.5841	50.6089	50.6327	50.6566	50.6805	50.7043	50.726	50.7442	50.7624	50.7806	50.7988	50.817	50.8322
120	47.4504	47.611	47.767	47.9163	48.06	48.1993	48.3313	48.4599	48.5851	48.6999	48.8125	48.9261	49.027	49.1281	49.2293	49.3182	49.4036	49.4889	49.5743	49.6601	49.731	49.8032	49.8754	49.9477	50.0199	50.089	50.1476	50.2063	50.2649	50.3236	50.3822	50.4152	50.4482	50.4812	50.5143	50.5473	50.5803	50.6051	50.6291	50.653	50.677	50.7009	50.7227	50.7409	50.7592	50.7775	50.7958	50.814	50.8294
121	47.4448	47.6053	47.7613	47.9105	48.0543	48.1936	48.3256	48.4542	48.5794	48.6942	48.8068	48.9205	49.0214	49.1226	49.2238	49.3128	49.3982	49.4836	49.569	49.6549	49.7259	49.7982	49.8705	49.9428	50.0151	50.0843	50.143	50.2018	50.2605	50.3192	50.378	50.4111	50.4441	50.4772	50.5103	50.5434	50.5765	50.6014	50.6254	50.6495	50.6735	50.6975	50.7193	50.7377	50.756	50.7744	50.7927	50.8111	50.8265
122	47.4391	47.5996	47.7555	47.9048	48.0485	48.1879	48.3199	48.4485	48.5736	48.6885	48.8011	48.9148	49.0158	49.117	49.2183	49.3074	49.3928	49.4783	49.5638	49.6497	49.7207	49.7931	49.8655	49.9379	50.0103	50.0796	50.1384	50.1972	50.2561	50.3149	50.3737	50.4069	50.44	50.4732	50.5064	50.5395	50.5727	50.5977	50.6218	50.6459	50.67	50.6941	50.716	50.7344	50.7528	50.7713	50.7897	50.8081	50.8236
123	47.4334	47.5939	47.7498	47.8991	48.0428	48.1821	48.3141	48.4427	48.5679	48.6828	48.7955	48.9092	49.0102	49.1115	49.2128	49.3019	49.3874	49.473	49.5585	49.6446	49.7156	49.7881	49.8606	49.9331	50.0056	50.0749	50.1338	50.1927	50.2516	50.3106	50.3695	50.4027	50.436	50.4692	50.5024	50.5357	50.5689	50.594	50.6181	50.6423	50.6665	50.6906	50.7126	50.7311	50.7496	50.7681	50.7866	50.8052	50.8207
124	47.4278	47.5882	47.7441	47.8933	48.037	48.1764	48.3084	48.437	48.5622	48.6771	48.7898	48.9036	49.0046	49.106	49.2073	49.2965	49.3821	49.4677	49.5532	49.6394	49.7105	49.7831	49.8557	49.9282	50.0008	50.0702	50.1292	50.1882	50.2472	50.3062	50.3653	50.3986	50.4319	50.4652	50.4985	50.5318	50.5651	50.5902	50.6145	50.6387	50.663	50.6872	50.7093	50.7279	50.7464	50.765	50.7836	50.8022	50.8178
125	47.4221	47.5825	47.7384	47.8876	48.0313	48.1706	48.3026	48.4313	48.5565	48.6714	48.7842	48.8979	48.999	49.1004	49.2018	49.291	49.3767	49.4623	49.548	49.6342	49.7054	49.7781	49.8507	49.9234	49.996	50.0655	50.1246	50.1837	50.2428	50.3019	50.361	50.3944	50.4278	50.4611	50.4945	50.5279	50.5613	50.5865	50.6108	50.6352	50.6595	50.6838	50.7059	50.7246	50.7433	50.7619	50.7806	50.7992	50.815
126	47.4165	47.5768	47.7327	47.8819	48.0256	48.1649	48.2969	48.4255	48.5508	48.6657	48.7785	48.8923	48.9934	49.0949	49.1963	49.2856	49.3713	49.457	49.5427	49.629	49.7003	49.773	49.8458	49.9185	49.9912	50.0608	50.12	50.1792	50.2384	50.2976	50.3568	50.3902	50.4237	50.4571	50.4906	50.524	50.5575	50.5828	50.6072	50.6316	50.656	50.6804	50.7026	50.7213	50.7401	50.7588	50.7775	50.7963	50.8121
127	47.4108	47.5711	47.727	47.8761	48.0198	48.1591	48.2911	48.4198	48.5451	48.66	48.7728	48.8866	48.9878	49.0893	49.1908	49.2802	49.3659	49.4517	49.5375	49.6238	49.6952	49.768	49.8408	49.9136	49.9864	50.0561	50.1154	50.1747	50.234	50.2932	50.3525	50.3861	50.4196	50.4531	50.4866	50.5201	50.5537	50.579	50.6035	50.628	50.6525	50.677	50.6992	50.7181	50.7369	50.7557	50.7745	50.7933	50.8092
128	47.4051	47.5654	47.7212	47.8704	48.0141	48.1534	48.2854	48.4141	48.5393	48.6544	48.7672	48.881	48.9823	49.0838	49.1853	49.2747	49.3606	49.4464	49.5322	49.6186	49.6901	49.763	49.8359	49.9088	49.9817	50.0514	50.1108	50.1702	50.2295	50.2889	50.3483	50.3819	50.4155	50.4491	50.4827	50.5163	50.5499	50.5753	50.5999	50.6244	50.649	50.6735	50.6959	50.7148	50.7337	50.7526	50.7715	50.7904	50.8063
129	47.3995	47.5597	47.7155	47.8647	48.0083	48.1476	48.2797	48.4083	48.5336	48.6487	48.7615	48.8754	48.9767	49.0782	49.1798	49.2693	49.3552	49.4411	49.527	49.6134	49.685	49.758	49.8309	49.9039	49.9769	50.0467	50.1062	50.1657	50.2251	50.2846	50.3441	50.3777	50.4114	50.4451	50.4787	50.5124	50.5461	50.5716	50.5962	50.6208	50.6455	50.6701	50.6925	50.7115	50.7305	50.7495	50.7684	50.7874	50.8034
130	47.3938	47.5541	47.7098	47.8589	48.0026	48.1419	48.2739	48.4026	48.5279	48.643	48.7558	48.8697	48.9711	49.0727	49.1743	49.2638	49.3498	49.4358	49.5217	49.6082	49.6799	49.7529	49.826	49.899	49.9721	50.042	50.1016	50.1611	50.2207	50.2803	50.3398	50.3736	50.4073	50.441	50.4748	50.5085	50.5423	50.5679	50.5926	50.6173	50.642	50.6667	50.6892	50.7082	50.7273	50.7463	50.7654	50.7844	50.8005
131	47.3881	47.5484	47.7041	47.8532	47.9968	48.1361	48.2682	48.3969	48.5222	48.6373	48.7502	48.8641	48.9655	49.0671	49.1688	49.2584	49.3444	49.4304	49.5165	49.603	49.6748	49.7479	49.821	49.8942	49.9673	50.0373	50.097	50.1566	50.2163	50.2759	50.3356	50.3694	50.4032	50.437	50.4708	50.5046	50.5385	50.5641	50.5889	50.6137	50.6385	50.6633	50.6858	50.705	50.7241	50.7432	50.7624	50.7815	50.7977
132	47.3825	47.5427	47.6984	47.8475	47.9911	48.1304	48.2624	48.3911	48.5165	48.6316	48.7445	48.8585	48.9599	49.0616	49.1633	49.253	49.339	49.4251	49.5112	49.5978	49.6696	49.7429	49.8161	49.8893	49.9625	50.0326	50.0924	50.1521	50.2119	50.2716	50.3313	50.3652	50.3991	50.433	50.4669	50.5008	50.5347	50.5604	50.5853	50.6101	50.635	50.6598	50.6825	50.7017	50.7209	50.7401	50.7593	50.7785	50.7948
133	47.3768	47.537	47.6926	47.8417	47.9853	48.1246	48.2567	48.3854	48.5107	48.6259	48.7388	48.8528	48.9543	49.0561	49.1578	49.2475	49.3337	49.4198	49.506	49.5927	49.6645	49.7378	49.8111	49.8845	49.9578	50.0279	50.0878	50.1476	50.2074	50.2673	50.3271	50.3611	50.395	50.429	50.4629	50.4969	50.5309	50.5567	50.5816	50.6065	50.6315	50.6564	50.6791	50.6984	50.7177	50.737	50.7563	50.7756	50.7919
134	47.3711	47.5313	47.6869	47.836	47.9796	48.1189	48.2509	48.3797	48.505	48.6202	48.7332	48.8472	48.9487	49.0505	49.1523	49.2421	49.3283	49.4145	49.5007	49.5875	49.6594	49.7328	49.8062	49.8796	49.953	50.0232	50.0832	50.1431	50.203	50.2629	50.3229	50.3569	50.3909	50.425	50.459	50.493	50.5271	50.553	50.578	50.603	50.628	50.653	50.6758	50.6952	50.7145	50.7339	50.7532	50.7726	50.789
135	47.3655	47.5256	47.6812	47.8302	47.9739	48.1131	48.2452	48.3739	48.4993	48.6145	48.7275	48.8416	48.9431	49.045	49.1468	49.2366	49.3229	49.4092	49.4954	49.5823	49.6543	49.7278	49.8013	49.8747	49.9482	50.0185	50.0786	50.1386	50.1986	50.2586	50.3186	50.3527	50.3868	50.4209	50.455	50.4891	50.5232	50.5492	50.5743	50.5994	50.6245	50.6496	50.6725	50.6919	50.7113	50.7308	50.7502	50.7697	50.7861
136	47.3598	47.5199	47.6755	47.8245	47.9681	48.1074	48.2395	48.3682	48.4936	48.6088	48.7219	48.8359	48.9375	49.0394	49.1413	49.2312	49.3175	49.4039	49.4902	49.5771	49.6492	49.7228	49.7963	49.8699	49.9434	50.0138	50.074	50.1341	50.1942	50.2543	50.3144	50.3486	50.3827	50.4169	50.4511	50.4853	50.5194	50.5455	50.5707	50.5958	50.621	50.6461	50.6691	50.6886	50.7081	50.7277	50.7472	50.7667	50.7832
137	47.3542	47.5142	47.6698	47.8188	47.9624	48.1016	48.2337	48.3625	48.4879	48.6031	48.7162	48.8303	48.9319	49.0339	49.1358	49.2258	49.3122	49.3985	49.4849	49.5719	49.6441	49.7177	49.7914	49.865	49.9386	50.0092	50.0694	50.1296	50.1898	50.25	50.3102	50.3444	50.3786	50.4129	50.4471	50.4814	50.5156	50.5418	50.567	50.5922	50.6175	50.6427	50.6658	50.6854	50.7049	50.7245	50.7441	50.7637	50.7804
138	47.3485	47.5085	47.6641	47.813	47.9566	48.0959	48.228	48.3567	48.4822	48.5974	48.7105	48.8247	48.9263	49.0283	49.1303	49.2203	49.3068	49.3932	49.4797	49.5667	49.639	49.7127	49.7864	49.8601	49.9339	50.0045	50.0647	50.125	50.1853	50.2456	50.3059	50.3402	50.3746	50.4089	50.4432	50.4775	50.5118	50.538	50.5634	50.5887	50.614	50.6393	50.6624	50.6821	50.7018	50.7214	50.7411	50.7608	50.7775
139	47.3428	47.5028	47.6583	47.8073	47.9509	48.0901	48.2222	48.351	48.4764	48.5917	48.7049	48.819	48.9208	49.0228	49.1248	49.2149	49.3014	49.3879	49.4744	49.5615	49.6339	49.7077	49.7815	49.8553	49.9291	49.9998	50.0601	50.1205	50.1809	50.2413	50.3017	50.3361	50.3705	50.4049	50.4392	50.4736	50.508	50.5343	50.5597	50.5851	50.6105	50.6359	50.6591	50.6788	50.6986	50.7183	50.7381	50.7578	50.7746
140	47.3372	47.4971	47.6526	47.8016	47.9451	48.0844	48.2165	48.3453	48.4707	48.5861	48.6992	48.8134	48.9152	49.0172	49.1193	49.2094	49.296	49.3826	49.4692	49.5563	49.6288	49.7026	49.7765	49.8504	49.9243	49.9951	50.0555	50.116	50.1765	50.237	50.2974	50.3319	50.3664	50.4008	50.4353	50.4698	50.5042	50.5306	50.5561	50.5815	50.607	50.6324	50.6557	50.6755	50.6954	50.7152	50.735	50.7549	50.7717
141	47.3315	47.4914	47.6469	47.7958	47.9394	48.0786	48.2107	48.3395	48.465	48.5804	48.6935	48.8077	48.9096	49.0117	49.1138	49.204	49.2906	49.3773	49.4639	49.5511	49.6236	49.6976	49.7716	49.8456	49.9195	49.9904	50.0509	50.1115	50.1721	50.2326	50.2932	50.3277	50.3623	50.3968	50.4314	50.4659	50.5004	50.5269	50.5524	50.5779	50.6035	50.629	50.6524	50.6723	50.6922	50.7121	50.732	50.7519	50.7688
142	47.3258	47.4857	47.6412	47.7901	47.9336	48.0729	48.205	48.3338	48.4593	48.5747	48.6879	48.8021	48.904	49.0062	49.1083	49.1986	49.2853	49.372	49.4587	49.5459	49.6185	49.6926	49.7666	49.8407	49.9147	49.9857	50.0463	50.107	50.1676	50.2283	50.289	50.3236	50.3582	50.3928	50.4274	50.462	50.4966	50.5231	50.5487	50.5744	50.6	50.6256	50.649	50.669	50.689	50.709	50.729	50.7489	50.7659
143	47.3202	47.48	47.6355	47.7844	47.9279	48.0671	48.1993	48.3281	48.4536	48.569	48.6822	48.7965	48.8984	49.0006	49.1028	49.1931	49.2799	49.3666	49.4534	49.5407	49.6134	49.6876	49.7617	49.8358	49.91	49.981	50.0417	50.1025	50.1632	50.224	50.2847	50.3194	50.3541	50.3888	50.4235	50.4581	50.4928	50.5194	50.5451	50.5708	50.5965	50.6222	50.6457	50.6657	50.6858	50.7059	50.7259	50.746	50.7631
144	47.3145	47.4743	47.6297	47.7786	47.9222	48.0614	48.1935	48.3223	48.4478	48.5633	48.6765	48.7908	48.8928	48.9951	49.0973	49.1877	49.2745	49.3613	49.4482	49.5356	49.6083	49.6825	49.7568	49.831	49.9052	49.9763	50.0371	50.098	50.1588	50.2196	50.2805	50.3152	50.35	50.3848	50.4195	50.4543	50.489	50.5157	50.5414	50.5672	50.593	50.6187	50.6423	50.6625	50.6826	50.7027	50.7229	50.743	50.7602
145	47.3088	47.4686	47.624	47.7729	47.9164	48.0557	48.1878	48.3166	48.4421	48.5576	48.6709	48.7852	48.8872	48.9895	49.0918	49.1822	49.2691	49.356	49.4429	49.5304	49.6032	49.6775	49.7518	49.8261	49.9004	49.9716	50.0325	50.0935	50.1544	50.2153	50.2762	50.3111	50.3459	50.3807	50.4156	50.4504	50.4852	50.512	50.5378	50.5636	50.5895	50.6153	50.639	50.6592	50.6794	50.6996	50.7198	50.7401	50.7573
146	47.3032	47.4629	47.6183	47.7672	47.9107	48.0499	48.182	48.3109	48.4364	48.5519	48.6652	48.7796	48.8816	48.984	49.0863	49.1768	49.2638	49.3507	49.4377	49.5252	49.5981	49.6725	49.7469	49.8212	49.8956	49.9669	50.0279	50.0889	50.15	50.211	50.272	50.3069	50.3418	50.3767	50.4116	50.4465	50.4814	50.5082	50.5341	50.5601	50.586	50.6119	50.6356	50.6559	50.6762	50.6965	50.7168	50.7371	50.7544
147	47.2975	47.4572	47.6126	47.7614	47.9049	48.0442	48.1763	48.3051	48.4307	48.5462	48.6595	48.7739	48.876	48.9784	49.0808	49.1714	49.2584	49.3454	49.4324	49.52	49.593	49.6675	49.7419	49.8164	49.8908	49.9622	50.0233	50.0844	50.1455	50.2067	50.2678	50.3027	50.3377	50.3727	50.4077	50.4426	50.4776	50.5045	50.5305	50.5565	50.5825	50.6085	50.6323	50.6527	50.673	50.6934	50.7138	50.7342	50.7515
148	47.2919	47.4516	47.6069	47.7557	47.8992	48.0384	48.1705	48.2994	48.425	48.5405	48.6539	48.7683	48.8704	48.9729	49.0753	49.1659	49.253	49.3401	49.4271	49.5148	49.5879	49.6624	49.737	49.8115	49.8861	49.9575	50.0187	50.0799	50.1411	50.2023	50.2635	50.2986	50.3336	50.3687	50.4037	50.4388	50.4738	50.5008	50.5268	50.5529	50.579	50.605	50.6289	50.6494	50.6698	50.6903	50.7107	50.7312	50.7486
149	47.2862	47.4459	47.6012	47.75	47.8934	48.0327	48.1648	48.2937	48.4193	48.5348	48.6482	48.7627	48.8648	48.9673	49.0698	49.1605	49.2476	49.3348	49.4219	49.5096	49.5828	49.6574	49.732	49.8067	49.8813	49.9528	50.0141	50.0754	50.1367	50.198	50.2593	50.2944	50.3295	50.3647	50.3998	50.4349	50.47	50.497	50.5232	50.5493	50.5755	50.6016	50.6256	50.6461	50.6666	50.6872	50.7077	50.7282	50.7458
150	47.2805	47.4402	47.5954	47.7442	47.8877	48.0269	48.1591	48.2879	48.4135	48.5291	48.6426	48.757	48.8593	48.9618	49.0643	49.155	49.2422	49.3294	49.4166	49.5044	49.5777	49.6524	49.7271	49.8018	49.8765	49.9481	50.0095	50.0709	50.1323	50.1937	50.2551	50.2902	50.3254	50.3606	50.3958	50.431	50.4662	50.4933	50.5195	50.5458	50.572	50.5982	50.6222	50.6428	50.6635	50.6841	50.7047	50.7253	50.7429
151	47.2749	47.4345	47.5897	47.7385	47.882	48.0212	48.1533	48.2822	48.4078	48.5234	48.6369	48.7514	48.8537	48.9563	49.0588	49.1496	49.2369	49.3241	49.4114	49.4992	49.5725	49.6473	49.7221	49.7969	49.8717	49.9434	50.0049	50.0664	50.1279	50.1893	50.2508	50.2861	50.3213	50.3566	50.3919	50.4271	50.4624	50.4896	50.5159	50.5422	50.5685	50.5948	50.6189	50.6396	50.6603	50.6809	50.7016	50.7223	50.74
152	47.2692	47.4288	47.584	47.7328	47.8762	48.0154	48.1476	48.2764	48.4021	48.5177	48.6312	48.7458	48.8481	48.9507	49.0533	49.1442	49.2315	49.3188	49.4061	49.494	49.5674	49.6423	49.7172	49.7921	49.8669	49.9387	50.0003	50.0619	50.1234	50.185	50.2466	50.2819	50.3173	50.3526	50.3879	50.4233	50.4586	50.4859	50.5122	50.5386	50.565	50.5913	50.6155	50.6363	50.6571	50.6778	50.6986	50.7194	50.7371
153	47.2635	47.4231	47.5783	47.727	47.8705	48.0097	48.1418	48.2707	48.3964	48.5121	48.6256	48.7401	48.8425	48.9452	49.0479	49.1387	49.2261	49.3135	49.4009	49.4888	49.5623	49.6373	49.7122	49.7872	49.8622	49.934	49.9957	50.0574	50.119	50.1807	50.2423	50.2778	50.3132	50.3486	50.384	50.4194	50.4548	50.4821	50.5086	50.535	50.5615	50.5879	50.6122	50.633	50.6539	50.6747	50.6956	50.7164	50.7342
154	47.2579	47.4174	47.5726	47.7213	47.8647	48.0039	48.1361	48.265	48.3907	48.5064	48.6199	48.7345	48.8369	48.9396	49.0424	49.1333	49.2207	49.3082	49.3956	49.4836	49.5572	49.6323	49.7073	49.7823	49.8574	49.9293	49.9911	50.0528	50.1146	50.1763	50.2381	50.2736	50.3091	50.3445	50.38	50.4155	50.451	50.4784	50.5049	50.5314	50.558	50.5845	50.6088	50.6298	50.6507	50.6716	50.6925	50.7134	50.7313
155	47.2522	47.4117	47.5668	47.7156	47.859	47.9982	48.1303	48.2592	48.385	48.5007	48.6142	48.7288	48.8313	48.9341	49.0369	49.1278	49.2154	49.3029	49.3904	49.4785	49.5521	49.6272	49.7024	49.7775	49.8526	49.9246	49.9865	50.0483	50.1102	50.172	50.2339	50.2694	50.305	50.3405	50.3761	50.4116	50.4472	50.4747	50.5013	50.5279	50.5545	50.5811	50.6055	50.6265	50.6475	50.6685	50.6895	50.7105	50.7285
156	47.2465	47.406	47.5611	47.7098	47.8532	47.9924	48.1246	48.2535	48.3792	48.495	48.6086	48.7232	48.8257	48.9285	49.0314	49.1224	49.21	49.2975	49.3851	49.4733	49.547	49.6222	49.6974	49.7726	49.8478	49.9199	49.9819	50.0438	50.1058	50.1677	50.2296	50.2653	50.3009	50.3365	50.3721	50.4078	50.4434	50.4709	50.4976	50.5243	50.551	50.5776	50.6022	50.6232	50.6443	50.6654	50.6865	50.7075	50.7256
157	47.2409	47.4003	47.5554	47.7041	47.8475	47.9867	48.1189	48.2478	48.3735	48.4893	48.6029	48.7176	48.8201	48.923	49.0259	49.117	49.2046	49.2922	49.3799	49.4681	49.5419	49.6172	49.6925	49.7678	49.843	49.9152	49.9773	50.0393	50.1013	50.1634	50.2254	50.2611	50.2968	50.3325	50.3682	50.4039	50.4396	50.4672	50.494	50.5207	50.5475	50.5742	50.5988	50.62	50.6411	50.6623	50.6834	50.7046	50.7227
158	47.2352	47.3946	47.5497	47.6983	47.8417	47.9809	48.1131	48.242	48.3678	48.4836	48.5972	48.7119	48.8145	48.9174	49.0204	49.1115	49.1992	49.2869	49.3746	49.4629	49.5368	49.6121	49.6875	49.7629	49.8383	49.9105	49.9727	50.0348	50.0969	50.159	50.2212	50.2569	50.2927	50.3285	50.3642	50.4	50.4358	50.4635	50.4903	50.5171	50.544	50.5708	50.5955	50.6167	50.6379	50.6591	50.6804	50.7016	50.7198
159	47.2296	47.3889	47.544	47.6926	47.836	47.9752	48.1074	48.2363	48.3621	48.4779	48.5916	48.7063	48.8089	48.9119	49.0149	49.1061	49.1938	49.2816	49.3693	49.4577	49.5317	49.6071	49.6826	49.758	49.8335	49.9059	49.9681	50.0303	50.0925	50.1547	50.2169	50.2528	50.2886	50.3244	50.3603	50.3961	50.432	50.4598	50.4867	50.5136	50.5405	50.5674	50.5921	50.6134	50.6347	50.656	50.6773	50.6987	50.7169
160	47.2239	47.3832	47.5383	47.6869	47.8303	47.9694	48.1016	48.2306	48.3564	48.4722	48.5859	48.7007	48.8033	48.9064	49.0094	49.1006	49.1885	49.2763	49.3641	49.4525	49.5266	49.6021	49.6776	49.7532	49.8287	49.9012	49.9635	50.0258	50.0881	50.1504	50.2127	50.2486	50.2845	50.3204	50.3563	50.3923	50.4282	50.456	50.483	50.51	50.537	50.5639	50.5888	50.6101	50.6315	50.6529	50.6743	50.6957	50.714
161	47.2182	47.3775	47.5325	47.6811	47.8245	47.9637	48.0959	48.2248	48.3506	48.4665	48.5803	48.695	48.7978	48.9008	49.0039	49.0952	49.1831	49.271	49.3588	49.4473	49.5214	49.5971	49.6727	49.7483	49.8239	49.8965	49.9589	50.0213	50.0836	50.146	50.2084	50.2444	50.2804	50.3164	50.3524	50.3884	50.4244	50.4523	50.4794	50.5064	50.5335	50.5605	50.5854	50.6069	50.6283	50.6498	50.6713	50.6927	50.7112
162	47.2126	47.3718	47.5268	47.6754	47.8188	47.9579	48.0901	48.2191	48.3449	48.4608	48.5746	48.6894	48.7922	48.8953	48.9984	49.0898	49.1777	49.2656	49.3536	49.4421	49.5163	49.592	49.6677	49.7434	49.8191	49.8918	49.9543	50.0167	50.0792	50.1417	50.2042	50.2403	50.2763	50.3124	50.3484	50.3845	50.4206	50.4486	50.4757	50.5028	50.53	50.5571	50.5821	50.6036	50.6252	50.6467	50.6682	50.6898	50.7083
163	47.2069	47.3661	47.5211	47.6697	47.813	47.9522	48.0844	48.2134	48.3392	48.4551	48.5689	48.6838	48.7866	48.8897	48.9929	49.0843	49.1723	49.2603	49.3483	49.4369	49.5112	49.587	49.6628	49.7386	49.8144	49.8871	49.9496	50.0122	50.0748	50.1374	50.2	50.2361	50.2722	50.3084	50.3445	50.3806	50.4168	50.4449	50.4721	50.4993	50.5265	50.5537	50.5787	50.6003	50.622	50.6436	50.6652	50.6868	50.7054
164	47.2012	47.3604	47.5154	47.6639	47.8073	47.9464	48.0787	48.2076	48.3335	48.4494	48.5633	48.6781	48.781	48.8842	48.9874	49.0789	49.1669	49.255	49.3431	49.4317	49.5061	49.582	49.6578	49.7337	49.8096	49.8824	49.945	50.0077	50.0704	50.1331	50.1957	50.2319	50.2681	50.3043	50.3405	50.3768	50.413	50.4411	50.4684	50.4957	50.523	50.5503	50.5754	50.5971	50.6188	50.6405	50.6622	50.6839	50.7025
165	47.1956	47.3547	47.5097	47.6582	47.8015	47.9407	48.0729	48.2019	48.3278	48.4438	48.5576	48.6725	48.7754	48.8786	48.9819	49.0734	49.1616	49.2497	49.3378	49.4266	49.501	49.577	49.6529	49.7289	49.8048	49.8777	49.9404	50.0032	50.066	50.1287	50.1915	50.2278	50.264	50.3003	50.3366	50.3729	50.4092	50.4374	50.4648	50.4921	50.5195	50.5468	50.572	50.5938	50.6156	50.6373	50.6591	50.6809	50.6996
166	47.1899	47.349	47.5039	47.6525	47.7958	47.935	48.0672	48.1962	48.3221	48.4381	48.5519	48.6669	48.7698	48.8731	48.9764	49.068	49.1562	49.2444	49.3326	49.4214	49.4959	49.5719	49.648	49.724	49.8	49.873	49.9358	49.9987	50.0615	50.1244	50.1872	50.2236	50.2599	50.2963	50.3327	50.369	50.4054	50.4337	50.4611	50.4885	50.516	50.5434	50.5687	50.5905	50.6124	50.6342	50.6561	50.6779	50.6967
167	47.1842	47.3434	47.4982	47.6467	47.79	47.9292	48.0614	48.1904	48.3163	48.4324	48.5463	48.6612	48.7642	48.8675	48.9709	49.0626	49.1508	49.2391	49.3273	49.4162	49.4908	49.5669	49.643	49.7191	49.7952	49.8683	49.9312	49.9942	50.0571	50.1201	50.183	50.2194	50.2559	50.2923	50.3287	50.3651	50.4016	50.4299	50.4575	50.485	50.5125	50.54	50.5653	50.5873	50.6092	50.6311	50.6531	50.675	50.6939
168	47.1786	47.3377	47.4925	47.641	47.7843	47.9235	48.0557	48.1847	48.3106	48.4267	48.5406	48.6556	48.7586	48.862	48.9654	49.0571	49.1454	49.2337	49.3221	49.411	49.4857	49.5619	49.6381	49.7143	49.7905	49.8636	49.9266	49.9897	50.0527	50.1157	50.1788	50.2153	50.2518	50.2883	50.3248	50.3613	50.3978	50.4262	50.4538	50.4814	50.509	50.5366	50.562	50.584	50.606	50.628	50.65	50.672	50.691
169	47.1729	47.332	47.4868	47.6353	47.7786	47.9177	48.0499	48.179	48.3049	48.421	48.5349	48.6499	48.753	48.8565	48.9599	49.0517	49.1401	49.2284	49.3168	49.4058	49.4806	49.5568	49.6331	49.7094	49.7857	49.8589	49.922	49.9852	50.0483	50.1114	50.1745	50.2111	50.2477	50.2842	50.3208	50.3574	50.3939	50.4225	50.4502	50.4778	50.5055	50.5331	50.5586	50.5807	50.6028	50.6249	50.647	50.6691	50.6881
170	47.1673	47.3263	47.4811	47.6295	47.7728	47.912	48.0442	48.1732	48.2992	48.4153	48.5293	48.6443	48.7474	48.8509	48.9544	49.0462	49.1347	49.2231	49.3115	49.4006	49.4755	49.5518	49.6282	49.7045	49.7809	49.8542	49.9174	49.9806	50.0439	50.1071	50.1703	50.2069	50.2436	50.2802	50.3169	50.3535	50.3901	50.4188	50.4465	50.4742	50.502	50.5297	50.5553	50.5775	50.5996	50.6218	50.6439	50.6661	50.6852
171	47.1616	47.3206	47.4753	47.6238	47.7671	47.9062	48.0385	48.1675	48.2935	48.4096	48.5236	48.6387	48.7418	48.8454	48.9489	49.0408	49.1293	49.2178	49.3063	49.3954	49.4703	49.5468	49.6232	49.6997	49.7761	49.8495	49.9128	49.9761	50.0394	50.1027	50.1661	50.2028	50.2395	50.2762	50.3129	50.3496	50.3863	50.415	50.4428	50.4707	50.4985	50.5263	50.5519	50.5742	50.5964	50.6187	50.6409	50.6632	50.6823
172	47.1559	47.3149	47.4696	47.6181	47.7613	47.9005	48.0327	48.1618	48.2877	48.4039	48.518	48.633	48.7363	48.8398	48.9434	49.0354	49.1239	49.2125	49.301	49.3902	49.4652	49.5418	49.6183	49.6948	49.7713	49.8448	49.9082	49.9716	50.035	50.0984	50.1618	50.1986	50.2354	50.2722	50.309	50.3458	50.3825	50.4113	50.4392	50.4671	50.495	50.5229	50.5486	50.5709	50.5932	50.6156	50.6379	50.6602	50.6794
173	47.1503	47.3092	47.4639	47.6123	47.7556	47.8947	48.027	48.156	48.282	48.3982	48.5123	48.6274	48.7307	48.8343	48.9379	49.0299	49.1185	49.2072	49.2958	49.385	49.4601	49.5367	49.6133	49.69	49.7666	49.8401	49.9036	49.9671	50.0306	50.0941	50.1576	50.1944	50.2313	50.2682	50.305	50.3419	50.3787	50.4076	50.4355	50.4635	50.4915	50.5194	50.5452	50.5676	50.59	50.6124	50.6348	50.6572	50.6766
174	47.1446	47.3035	47.4582	47.6066	47.7498	47.889	48.0212	48.1503	48.2763	48.3925	48.5066	48.6218	48.7251	48.8287	48.9324	49.0245	49.1132	49.2018	49.2905	49.3798	49.455	49.5317	49.6084	49.6851	49.7618	49.8354	49.899	49.9626	50.0262	50.0898	50.1533	50.1903	50.2272	50.2641	50.3011	50.338	50.3749	50.4039	50.4319	50.4599	50.488	50.516	50.5419	50.5644	50.5868	50.6093	50.6318	50.6543	50.6737
175	47.1389	47.2978	47.4525	47.6009	47.7441	47.8832	48.0155	48.1446	48.2706	48.3868	48.501	48.6161	48.7195	48.8232	48.9269	49.0191	49.1078	49.1965	49.2853	49.3746	49.4499	49.5267	49.6035	49.6802	49.757	49.8307	49.8944	49.9581	50.0218	50.0854	50.1491	50.1861	50.2231	50.2601	50.2971	50.3341	50.3711	50.4001	50.4282	50.4564	50.4845	50.5126	50.5385	50.5611	50.5837	50.6062	50.6288	50.6513	50.6708
176	47.1333	47.2921	47.4468	47.5951	47.7383	47.8775	48.0097	48.1388	48.2649	48.3811	48.4953	48.6105	48.7139	48.8176	48.9214	49.0136	49.1024	49.1912	49.28	49.3695	49.4448	49.5216	49.5985	49.6754	49.7522	49.826	49.8898	49.9536	50.0173	50.0811	50.1449	50.1819	50.219	50.2561	50.2932	50.3303	50.3673	50.3964	50.4246	50.4528	50.481	50.5092	50.5352	50.5578	50.5805	50.6031	50.6257	50.6484	50.6679
177	47.1276	47.2864	47.441	47.5894	47.7326	47.8717	48.004	48.1331	48.2592	48.3755	48.4896	48.6049	48.7083	48.8121	48.9159	49.0082	49.097	49.1859	49.2748	49.3643	49.4397	49.5166	49.5936	49.6705	49.7474	49.8213	49.8852	49.9491	50.0129	50.0768	50.1406	50.1778	50.2149	50.2521	50.2892	50.3264	50.3635	50.3927	50.4209	50.4492	50.4775	50.5057	50.5319	50.5546	50.5773	50.6	50.6227	50.6454	50.665
178	47.1219	47.2807	47.4353	47.5837	47.7269	47.866	47.9983	48.1274	48.2534	48.3698	48.484	48.5992	48.7027	48.8066	48.9104	49.0027	49.0917	49.1806	49.2695	49.3591	49.4346	49.5116	49.5886	49.6656	49.7427	49.8166	49.8806	49.9445	50.0085	50.0724	50.1364	50.1736	50.2108	50.2481	50.2853	50.3225	50.3597	50.3889	50.4173	50.4456	50.474	50.5023	50.5285	50.5513	50.5741	50.5969	50.6197	50.6424	50.6621
179	47.1163	47.275	47.4296	47.5779	47.7211	47.8602	47.9925	48.1216	48.2477	48.3641	48.4783	48.5936	48.6971	48.801	48.9049	48.9973	49.0863	49.1753	49.2643	49.3539	49.4295	49.5066	49.5837	49.6608	49.7379	49.8119	49.876	49.94	50.0041	50.0681	50.1321	50.1694	50.2067	50.244	50.2813	50.3186	50.3559	50.3852	50.4136	50.4421	50.4705	50.4989	50.5252	50.548	50.5709	50.5938	50.6166	50.6395	50.6593
180	47.1106	47.2693	47.4239	47.5722	47.7154	47.8545	47.9868	48.1159	48.242	48.3584	48.4726	48.588	48.6915	48.7955	48.8994	48.9919	49.0809	49.17	49.259	49.3487	49.4243	49.5015	49.5787	49.6559	49.7331	49.8073	49.8714	49.9355	49.9996	50.0638	50.1279	50.1653	50.2026	50.24	50.2774	50.3147	50.3521	50.3815	50.41	50.4385	50.467	50.4955	50.5218	50.5448	50.5677	50.5906	50.6136	50.6365	50.6564
181	47.105	47.2636	47.4182	47.5665	47.7096	47.8487	47.981	48.1102	48.2363	48.3527	48.467	48.5823	48.6859	48.7899	48.8939	48.9864	49.0755	49.1646	49.2537	49.3435	49.4192	49.4965	49.5738	49.6511	49.7283	49.8026	49.8668	49.931	49.9952	50.0594	50.1237	50.1611	50.1986	50.236	50.2734	50.3109	50.3483	50.3778	50.4063	50.4349	50.4635	50.492	50.5185	50.5415	50.5645	50.5875	50.6105	50.6336	50.6535
182	47.0993	47.2579	47.4124	47.5607	47.7039	47.843	47.9753	48.1044	48.2306	48.347	48.4613	48.5767	48.6803	48.7844	48.8884	48.981	49.0701	49.1593	49.2485	49.3383	49.4141	49.4915	49.5688	49.6462	49.7235	49.7979	49.8622	49.9265	49.9908	50.0551	50.1194	50.1569	50.1945	50.232	50.2695	50.307	50.3445	50.374	50.4027	50.4313	50.46	50.4886	50.5151	50.5382	50.5613	50.5844	50.6075	50.6306	50.6506
183	47.0936	47.2522	47.4067	47.555	47.6981	47.8372	47.9695	48.0987	48.2248	48.3413	48.4557	48.571	48.6748	48.7788	48.8829	48.9755	49.0648	49.154	49.2432	49.3331	49.409	49.4865	49.5639	49.6413	49.7188	49.7932	49.8576	49.922	49.9864	50.0508	50.1152	50.1528	50.1904	50.228	50.2655	50.3031	50.3407	50.3703	50.399	50.4277	50.4565	50.4852	50.5118	50.5349	50.5581	50.5813	50.6045	50.6276	50.6477
184	47.088	47.2465	47.401	47.5492	47.6924	47.8315	47.9638	48.093	48.2191	48.3356	48.45	48.5654	48.6692	48.7733	48.8774	48.9701	49.0594	49.1487	49.238	49.3279	49.4039	49.4814	49.5589	49.6365	49.714	49.7885	49.853	49.9175	49.982	50.0465	50.111	50.1486	50.1863	50.2239	50.2616	50.2992	50.3369	50.3666	50.3954	50.4242	50.453	50.4818	50.5084	50.5317	50.5549	50.5782	50.6014	50.6247	50.6448
185	47.0823	47.2409	47.3953	47.5435	47.6867	47.8257	47.9581	48.0872	48.2134	48.3299	48.4443	48.5598	48.6636	48.7677	48.8719	48.9647	49.054	49.1434	49.2327	49.3227	49.3988	49.4764	49.554	49.6316	49.7092	49.7838	49.8484	49.913	49.9775	50.0421	50.1067	50.1444	50.1822	50.2199	50.2576	50.2954	50.3331	50.3629	50.3917	50.4206	50.4495	50.4783	50.5051	50.5284	50.5517	50.5751	50.5984	50.6217	50.642
186	47.0766	47.2352	47.3896	47.5378	47.6809	47.82	47.9523	48.0815	48.2077	48.3242	48.4387	48.5541	48.658	48.7622	48.8664	48.9592	49.0486	49.1381	49.2275	49.3176	49.3937	49.4714	49.5491	49.6267	49.7044	49.7791	49.8438	49.9084	49.9731	50.0378	50.1025	50.1403	50.1781	50.2159	50.2537	50.2915	50.3293	50.3591	50.3881	50.417	50.446	50.4749	50.5017	50.5251	50.5485	50.572	50.5954	50.6188	50.6391
187	47.071	47.2295	47.3839	47.532	47.6752	47.8142	47.9466	48.0758	48.202	48.3185	48.433	48.5485	48.6524	48.7567	48.8609	48.9538	49.0433	49.1327	49.2222	49.3124	49.3886	49.4663	49.5441	49.6219	49.6996	49.7744	49.8392	49.9039	49.9687	50.0335	50.0982	50.1361	50.174	50.2119	50.2497	50.2876	50.3255	50.3554	50.3844	50.4134	50.4425	50.4715	50.4984	50.5219	50.5454	50.5688	50.5923	50.6158	50.6362
188	47.0653	47.2238	47.3781	47.5263	47.6694	47.8085	47.9408	48.07	48.1963	48.3128	48.4273	48.5429	48.6468	48.7511	48.8554	48.9483	49.0379	49.1274	49.217	49.3072	49.3835	49.4613	49.5392	49.617	49.6949	49.7697	49.8346	49.8994	49.9643	50.0291	50.094	50.132	50.1699	50.2078	50.2458	50.2837	50.3217	50.3517	50.3808	50.4099	50.439	50.4681	50.495	50.5186	50.5422	50.5657	50.5893	50.6129	50.6333
189	47.0596	47.2181	47.3724	47.5206	47.6637	47.8028	47.9351	48.0643	48.1905	48.3071	48.4217	48.5372	48.6412	48.7456	48.8499	48.9429	49.0325	49.1221	49.2117	49.302	49.3784	49.4563	49.5342	49.6122	49.6901	49.765	49.8299	49.8949	49.9599	50.0248	50.0898	50.1278	50.1658	50.2038	50.2418	50.2799	50.3179	50.3479	50.3771	50.4063	50.4355	50.4646	50.4917	50.5153	50.539	50.5626	50.5863	50.6099	50.6304
190	47.054	47.2124	47.3667	47.5148	47.6579	47.797	47.9293	48.0586	48.1848	48.3015	48.416	48.5316	48.6356	48.74	48.8444	48.9375	49.0271	49.1168	49.2065	49.2968	49.3732	49.4513	49.5293	49.6073	49.6853	49.7603	49.8253	49.8904	49.9554	50.0205	50.0855	50.1236	50.1617	50.1998	50.2379	50.276	50.3141	50.3442	50.3735	50.4027	50.432	50.4612	50.4883	50.5121	50.5358	50.5595	50.5832	50.6069	50.6275
191	47.0483	47.2067	47.361	47.5091	47.6522	47.7913	47.9236	48.0528	48.1791	48.2958	48.4103	48.526	48.63	48.7345	48.8389	48.932	49.0217	49.1115	49.2012	49.2916	49.3681	49.4462	49.5243	49.6024	49.6805	49.7556	49.8207	49.8859	49.951	50.0162	50.0813	50.1195	50.1576	50.1958	50.234	50.2721	50.3103	50.3405	50.3698	50.3991	50.4285	50.4578	50.485	50.5088	50.5326	50.5564	50.5802	50.604	50.6247
192	47.0426	47.201	47.3553	47.5034	47.6464	47.7855	47.9179	48.0471	48.1734	48.2901	48.4047	48.5203	48.6244	48.7289	48.8334	48.9266	49.0164	49.1062	49.196	49.2864	49.363	49.4412	49.5194	49.5976	49.6757	49.7509	49.8161	49.8814	49.9466	50.0118	50.077	50.1153	50.1535	50.1918	50.23	50.2682	50.3065	50.3368	50.3662	50.3956	50.425	50.4544	50.4816	50.5055	50.5294	50.5533	50.5771	50.601	50.6218
193	47.037	47.1953	47.3495	47.4976	47.6407	47.7798	47.9121	48.0414	48.1677	48.2844	48.399	48.5147	48.6188	48.7234	48.8279	48.9211	49.011	49.1008	49.1907	49.2812	49.3579	49.4362	49.5144	49.5927	49.671	49.7462	49.8115	49.8769	49.9422	50.0075	50.0728	50.1111	50.1494	50.1877	50.2261	50.2644	50.3027	50.333	50.3625	50.392	50.4215	50.4509	50.4783	50.5022	50.5262	50.5502	50.5741	50.5981	50.6189
194	47.0313	47.1896	47.3438	47.4919	47.635	47.774	47.9064	48.0356	48.162	48.2787	48.3934	48.5091	48.6133	48.7178	48.8224	48.9157	49.0056	49.0955	49.1854	49.276	49.3528	49.4311	49.5095	49.5878	49.6662	49.7415	49.8069	49.8723	49.9378	50.0032	50.0686	50.107	50.1453	50.1837	50.2221	50.2605	50.2989	50.3293	50.3589	50.3884	50.418	50.4475	50.4749	50.499	50.523	50.547	50.5711	50.5951	50.616
195	47.0257	47.1839	47.3381	47.4862	47.6292	47.7683	47.9006	48.0299	48.1562	48.273	48.3877	48.5034	48.6077	48.7123	48.8169	48.9103	49.0002	49.0902	49.1802	49.2708	49.3477	49.4261	49.5045	49.583	49.6614	49.7368	49.8023	49.8678	49.9333	49.9988	50.0643	50.1028	50.1412	50.1797	50.2182	50.2566	50.2951	50.3256	50.3552	50.3848	50.4145	50.4441	50.4716	50.4957	50.5198	50.5439	50.568	50.5921	50.6131
196	47.02	47.1782	47.3324	47.4804	47.6235	47.7625	47.8949	48.0242	48.1505	48.2673	48.382	48.4978	48.6021	48.7068	48.8114	48.9048	48.9949	49.0849	49.1749	49.2656	49.3426	49.4211	49.4996	49.5781	49.6566	49.7321	49.7977	49.8633	49.9289	49.9945	50.0601	50.0986	50.1372	50.1757	50.2142	50.2527	50.2913	50.3219	50.3516	50.3813	50.411	50.4407	50.4682	50.4924	50.5166	50.5408	50.565	50.5892	50.6102
197	47.0143	47.1725	47.3267	47.4747	47.6177	47.7568	47.8891	48.0184	48.1448	48.2616	48.3764	48.4921	48.5965	48.7012	48.8059	48.8994	48.9895	49.0796	49.1697	49.2605	49.3375	49.4161	49.4947	49.5733	49.6518	49.7274	49.7931	49.8588	49.9245	49.9902	50.0559	50.0945	50.1331	50.1717	50.2103	50.2489	50.2875	50.3181	50.3479	50.3777	50.4075	50.4372	50.4649	50.4892	50.5134	50.5377	50.562	50.5862	50.6074
198	47.0087	47.1668	47.321	47.469	47.612	47.751	47.8834	48.0127	48.1391	48.2559	48.3707	48.4865	48.5909	48.6957	48.8004	48.8939	48.9841	49.0743	49.1644	49.2553	49.3324	49.411	49.4897	49.5684	49.6471	49.7227	49.7885	49.8543	49.9201	49.9858	50.0516	50.0903	50.129	50.1676	50.2063	50.245	50.2837	50.3144	50.3443	50.3741	50.404	50.4338	50.4616	50.4859	50.5102	50.5346	50.5589	50.5833	50.6045
199	47.003	47.1611	47.3152	47.4632	47.6062	47.7453	47.8777	48.007	48.1334	48.2502	48.365	48.4809	48.5853	48.6901	48.7949	48.8885	48.9787	49.0689	49.1592	49.2501	49.3273	49.406	49.4848	49.5635	49.6423	49.718	49.7839	49.8498	49.9156	49.9815	50.0474	50.0861	50.1249	50.1636	50.2024	50.2411	50.2799	50.3107	50.3406	50.3705	50.4005	50.4304	50.4582	50.4826	50.507	50.5315	50.5559	50.5803	50.6016
200	46.9973	47.1554	47.3095	47.4575	47.6005	47.7395	47.8719	48.0012	48.1276	48.2445	48.3594	48.4752	48.5797	48.6846	48.7894	48.8831	48.9733	49.0636	49.1539	49.2449	49.3221	49.401	49.4798	49.5587	49.6375	49.7133	49.7793	49.8453	49.9112	49.9772	50.0431	50.082	50.1208	50.1596	50.1984	50.2372	50.2761	50.3069	50.3369	50.367	50.397	50.427	50.4549	50.4794	50.5039	50.5284	50.5529	50.5774	50.5987
201	46.9917	47.1497	47.3038	47.4518	47.5947	47.7338	47.8662	47.9955	48.1219	48.2388	48.3537	48.4696	48.5741	48.679	48.784	48.8776	48.968	49.0583	49.1487	49.2397	49.317	49.396	49.4749	49.5538	49.6327	49.7086	49.7747	49.8408	49.9068	49.9729	50.0389	50.0778	50.1167	50.1556	50.1945	50.2334	50.2723	50.3032	50.3333	50.3634	50.3935	50.4236	50.4515	50.4761	50.5007	50.5252	50.5498	50.5744	50.5958
202	46.986	47.144	47.2981	47.446	47.589	47.728	47.8604	47.9898	48.1162	48.2332	48.348	48.464	48.5685	48.6735	48.7785	48.8722	48.9626	49.053	49.1434	49.2345	49.3119	49.3909	49.4699	49.5489	49.6279	49.704	49.7701	49.8362	49.9024	49.9685	50.0347	50.0736	50.1126	50.1516	50.1905	50.2295	50.2685	50.2995	50.3296	50.3598	50.39	50.4201	50.4482	50.4728	50.4975	50.5221	50.5468	50.5714	50.5929
203	46.9803	47.1384	47.2924	47.4403	47.5833	47.7223	47.8547	47.984	48.1105	48.2275	48.3424	48.4583	48.5629	48.6679	48.773	48.8667	48.9572	49.0477	49.1382	49.2293	49.3068	49.3859	49.465	49.5441	49.6232	49.6993	49.7655	49.8317	49.898	49.9642	50.0304	50.0695	50.1085	50.1475	50.1866	50.2256	50.2646	50.2958	50.326	50.3562	50.3865	50.4167	50.4448	50.4695	50.4943	50.519	50.5437	50.5685	50.5901
204	46.9747	47.1327	47.2866	47.4346	47.5775	47.7165	47.8489	47.9783	48.1048	48.2218	48.3367	48.4527	48.5574	48.6624	48.7675	48.8613	48.9518	49.0424	49.1329	49.2241	49.3017	49.3809	49.46	49.5392	49.6184	49.6946	49.7609	49.8272	49.8935	49.9599	50.0262	50.0653	50.1044	50.1435	50.1826	50.2217	50.2608	50.292	50.3223	50.3527	50.383	50.4133	50.4415	50.4663	50.4911	50.5159	50.5407	50.5655	50.5872
205	46.969	47.127	47.2809	47.4288	47.5718	47.7108	47.8432	47.9726	48.0991	48.2161	48.331	48.4471	48.5518	48.6569	48.762	48.8559	48.9465	49.0371	49.1276	49.2189	49.2966	49.3758	49.4551	49.5344	49.6136	49.6899	49.7563	49.8227	49.8891	49.9555	50.022	50.0611	50.1003	50.1395	50.1787	50.2179	50.257	50.2883	50.3187	50.3491	50.3795	50.4099	50.4381	50.463	50.4879	50.5128	50.5377	50.5626	50.5843
206	46.9634	47.1213	47.2752	47.4231	47.566	47.705	47.8375	47.9668	48.0933	48.2104	48.3254	48.4414	48.5462	48.6513	48.7565	48.8504	48.9411	49.0317	49.1224	49.2137	49.2915	49.3708	49.4502	49.5295	49.6088	49.6852	49.7517	49.8182	49.8847	49.9512	50.0177	50.057	50.0962	50.1355	50.1747	50.214	50.2532	50.2846	50.315	50.3455	50.376	50.4064	50.4348	50.4597	50.4847	50.5097	50.5346	50.5596	50.5814
207	46.9577	47.1156	47.2695	47.4173	47.5603	47.6993	47.8317	47.9611	48.0876	48.2047	48.3197	48.4358	48.5406	48.6458	48.751	48.845	48.9357	49.0264	49.1171	49.2085	49.2864	49.3658	49.4452	49.5246	49.604	49.6805	49.7471	49.8137	49.8803	49.9469	50.0135	50.0528	50.0921	50.1315	50.1708	50.2101	50.2494	50.2808	50.3114	50.3419	50.3725	50.403	50.4314	50.4565	50.4815	50.5066	50.5316	50.5566	50.5785
208	46.952	47.1099	47.2638	47.4116	47.5545	47.6935	47.826	47.9554	48.0819	48.199	48.3141	48.4302	48.535	48.6402	48.7455	48.8395	48.9303	49.0211	49.1119	49.2034	49.2813	49.3608	49.4403	49.5198	49.5993	49.6758	49.7425	49.8092	49.8759	49.9425	50.0092	50.0486	50.088	50.1274	50.1668	50.2062	50.2456	50.2771	50.3077	50.3384	50.369	50.3996	50.4281	50.4532	50.4783	50.5034	50.5286	50.5537	50.5756
209	46.9464	47.1042	47.2581	47.4059	47.5488	47.6878	47.8202	47.9496	48.0762	48.1933	48.3084	48.4245	48.5294	48.6347	48.74	48.8341	48.9249	49.0158	49.1066	49.1982	49.2762	49.3557	49.4353	49.5149	49.5945	49.6711	49.7379	49.8047	49.8714	49.9382	50.005	50.0445	50.0839	50.1234	50.1629	50.2024	50.2418	50.2734	50.3041	50.3348	50.3655	50.3962	50.4247	50.4499	50.4751	50.5003	50.5255	50.5507	50.5728
210	46.9407	47.0985	47.2523	47.4001	47.543	47.682	47.8145	47.9439	48.0705	48.1876	48.3027	48.4189	48.5238	48.6291	48.7345	48.8287	48.9196	49.0105	49.1014	49.193	49.271	49.3507	49.4304	49.51	49.5897	49.6664	49.7333	49.8001	49.867	49.9339	50.0008	50.0403	50.0799	50.1194	50.1589	50.1985	50.238	50.2697	50.3004	50.3312	50.362	50.3927	50.4214	50.4467	50.4719	50.4972	50.5225	50.5478	50.5699
211	46.935	47.0928	47.2466	47.3944	47.5373	47.6763	47.8087	47.9382	48.0647	48.1819	48.2971	48.4133	48.5182	48.6236	48.729	48.8232	48.9142	49.0052	49.0961	49.1878	49.2659	49.3457	49.4254	49.5052	49.5849	49.6617	49.7287	49.7956	49.8626	49.9296	49.9965	50.0361	50.0758	50.1154	50.155	50.1946	50.2342	50.2659	50.2968	50.3276	50.3585	50.3893	50.418	50.4434	50.4687	50.4941	50.5195	50.5448	50.567
212	46.9294	47.0871	47.2409	47.3887	47.5316	47.6706	47.803	47.9324	48.059	48.1762	48.2914	48.4076	48.5126	48.618	48.7235	48.8178	48.9088	48.9998	49.0909	49.1826	49.2608	49.3407	49.4205	49.5003	49.5801	49.657	49.7241	49.7911	49.8582	49.9252	49.9923	50.032	50.0717	50.1114	50.151	50.1907	50.2304	50.2622	50.2931	50.324	50.355	50.3859	50.4147	50.4401	50.4656	50.491	50.5164	50.5419	50.5641
213	46.9237	47.0814	47.2352	47.3829	47.5258	47.6648	47.7973	47.9267	48.0533	48.1705	48.2857	48.402	48.507	48.6125	48.718	48.8123	48.9034	48.9945	49.0856	49.1774	49.2557	49.3356	49.4155	49.4955	49.5754	49.6523	49.7195	49.7866	49.8537	49.9209	49.988	50.0278	50.0676	50.1073	50.1471	50.1869	50.2266	50.2585	50.2895	50.3205	50.3515	50.3825	50.4113	50.4368	50.4624	50.4879	50.5134	50.5389	50.5612
214	46.918	47.0757	47.2295	47.3772	47.5201	47.6591	47.7915	47.921	48.0476	48.1648	48.2801	48.3963	48.5014	48.607	48.7125	48.8069	48.8981	48.9892	49.0804	49.1722	49.2506	49.3306	49.4106	49.4906	49.5706	49.6476	49.7148	49.7821	49.8493	49.9166	49.9838	50.0236	50.0635	50.1033	50.1431	50.183	50.2228	50.2548	50.2858	50.3169	50.348	50.379	50.408	50.4336	50.4592	50.4848	50.5103	50.5359	50.5583
215	46.9124	47.07	47.2237	47.3715	47.5143	47.6533	47.7858	47.9152	48.0419	48.1592	48.2744	48.3907	48.4959	48.6014	48.707	48.8015	48.8927	48.9839	49.0751	49.167	49.2455	49.3256	49.4056	49.4857	49.5658	49.6429	49.7102	49.7776	49.8449	49.9122	49.9796	50.0195	50.0594	50.0993	50.1392	50.1791	50.219	50.251	50.2822	50.3133	50.3445	50.3756	50.4046	50.4303	50.456	50.4816	50.5073	50.533	50.5555
216	46.9067	47.0643	47.218	47.3657	47.5086	47.6476	47.78	47.9095	48.0362	48.1535	48.2687	48.3851	48.4903	48.5959	48.7015	48.796	48.8873	48.9786	49.0698	49.1618	49.2404	49.3205	49.4007	49.4809	49.561	49.6382	49.7056	49.7731	49.8405	49.9079	49.9753	50.0153	50.0553	50.0953	50.1353	50.1752	50.2152	50.2473	50.2785	50.3097	50.341	50.3722	50.4013	50.427	50.4528	50.4785	50.5043	50.53	50.5526
217	46.9011	47.0586	47.2123	47.36	47.5028	47.6418	47.7743	47.9038	48.0304	48.1478	48.2631	48.3794	48.4847	48.5903	48.696	48.7906	48.8819	48.9733	49.0646	49.1566	49.2353	49.3155	49.3958	49.476	49.5562	49.6335	49.701	49.7686	49.8361	49.9036	49.9711	50.0111	50.0512	50.0913	50.1313	50.1714	50.2114	50.2436	50.2749	50.3062	50.3375	50.3688	50.3979	50.4238	50.4496	50.4754	50.5012	50.5271	50.5497
218	46.8954	47.0529	47.2066	47.3543	47.4971	47.6361	47.7685	47.898	48.0247	48.1421	48.2574	48.3738	48.4791	48.5848	48.6905	48.7851	48.8765	48.9679	49.0593	49.1515	49.2302	49.3105	49.3908	49.4711	49.5515	49.6288	49.6964	49.764	49.8316	49.8992	49.9669	50.007	50.0471	50.0872	50.1274	50.1675	50.2076	50.2398	50.2712	50.3026	50.334	50.3653	50.3946	50.4205	50.4464	50.4723	50.4982	50.5241	50.5468
219	46.8897	47.0472	47.2009	47.3485	47.4914	47.6303	47.7628	47.8923	48.019	48.1364	48.2518	48.3682	48.4735	48.5792	48.685	48.7797	48.8712	48.9626	49.0541	49.1463	49.225	49.3055	49.3859	49.4663	49.5467	49.6241	49.6918	49.7595	49.8272	49.8949	49.9626	50.0028	50.043	50.0832	50.1234	50.1636	50.2038	50.2361	50.2676	50.299	50.3305	50.3619	50.3912	50.4172	50.4432	50.4692	50.4952	50.5211	50.5439
220	46.8841	47.0415	47.1952	47.3428	47.4856	47.6246	47.7571	47.8866	48.0133	48.1307	48.2461	48.3625	48.4679	48.5737	48.6795	48.7743	48.8658	48.9573	49.0488	49.1411	49.2199	49.3004	49.3809	49.4614	49.5419	49.6194	49.6872	49.755	49.8228	49.8906	49.9584	49.9986	50.0389	50.0792	50.1195	50.1597	50.2	50.2324	50.2639	50.2954	50.327	50.3585	50.3879	50.414	50.44	50.4661	50.4921	50.5182	50.541
221	46.8784	47.0358	47.1894	47.3371	47.4799	47.6188	47.7513	47.8808	48.0076	48.125	48.2404	48.3569	48.4623	48.5681	48.674	48.7688	48.8604	48.952	49.0436	49.1359	49.2148	49.2954	49.376	49.4565	49.5371	49.6147	49.6826	49.7505	49.8184	49.8863	49.9541	49.9945	50.0348	50.0752	50.1155	50.1559	50.1962	50.2287	50.2603	50.2919	50.3235	50.3551	50.3846	50.4107	50.4368	50.463	50.4891	50.5152	50.5382
222	46.8727	47.0302	47.1837	47.3313	47.4741	47.6131	47.7456	47.8751	48.0019	48.1193	48.2348	48.3513	48.4567	48.5626	48.6685	48.7634	48.855	48.9467	49.0383	49.1307	49.2097	49.2904	49.371	49.4517	49.5323	49.61	49.678	49.746	49.814	49.8819	49.9499	49.9903	50.0307	50.0711	50.1116	50.152	50.1924	50.2249	50.2566	50.2883	50.32	50.3516	50.3812	50.4074	50.4336	50.4598	50.4861	50.5123	50.5353
223	46.8671	47.0245	47.178	47.3256	47.4684	47.6073	47.7398	47.8694	47.9961	48.1136	48.2291	48.3456	48.4511	48.5571	48.663	48.7579	48.8497	48.9414	49.0331	49.1255	49.2046	49.2853	49.3661	49.4468	49.5276	49.6054	49.6734	49.7415	49.8095	49.8776	49.9457	49.9862	50.0266	50.0671	50.1076	50.1481	50.1886	50.2212	50.253	50.2847	50.3165	50.3482	50.3779	50.4041	50.4304	50.4567	50.483	50.5093	50.5324
224	46.8614	47.0188	47.1723	47.3199	47.4626	47.6016	47.7341	47.8636	47.9904	48.1079	48.2234	48.34	48.4455	48.5515	48.6575	48.7525	48.8443	48.936	49.0278	49.1203	49.1995	49.2803	49.3611	49.442	49.5228	49.6007	49.6688	49.737	49.8051	49.8733	49.9414	49.982	50.0225	50.0631	50.1037	50.1442	50.1848	50.2175	50.2493	50.2811	50.313	50.3448	50.3745	50.4009	50.4272	50.4536	50.48	50.5064	50.5295
225	46.8557	47.0131	47.1666	47.3141	47.4569	47.5958	47.7283	47.8579	47.9847	48.1022	48.2178	48.3344	48.4399	48.546	48.652	48.7471	48.8389	48.9307	49.0226	49.1151	49.1944	49.2753	49.3562	49.4371	49.518	49.596	49.6642	49.7325	49.8007	49.8689	49.9372	49.9778	50.0185	50.0591	50.0997	50.1404	50.181	50.2138	50.2457	50.2776	50.3095	50.3414	50.3712	50.3976	50.4241	50.4505	50.477	50.5034	50.5266
226	46.8501	47.0074	47.1608	47.3084	47.4511	47.5901	47.7226	47.8522	47.979	48.0965	48.2121	48.3287	48.4344	48.5404	48.6465	48.7416	48.8335	48.9254	49.0173	49.1099	49.1893	49.2703	49.3512	49.4322	49.5132	49.5913	49.6596	49.7279	49.7963	49.8646	49.9329	49.9737	50.0144	50.0551	50.0958	50.1365	50.1772	50.21	50.242	50.274	50.306	50.3379	50.3678	50.3943	50.4209	50.4474	50.4739	50.5004	50.5237
227	46.8444	47.0017	47.1551	47.3027	47.4454	47.5843	47.7169	47.8464	47.9733	48.0909	48.2064	48.3231	48.4288	48.5349	48.641	48.7362	48.8281	48.9201	49.012	49.1047	49.1842	49.2652	49.3463	49.4274	49.5084	49.5866	49.655	49.7234	49.7919	49.8603	49.9287	49.9695	50.0103	50.051	50.0918	50.1326	50.1734	50.2063	50.2384	50.2704	50.3025	50.3345	50.3645	50.3911	50.4177	50.4443	50.4709	50.4975	50.5209
228	46.8388	46.996	47.1494	47.2969	47.4397	47.5786	47.7111	47.8407	47.9675	48.0852	48.2008	48.3174	48.4232	48.5293	48.6355	48.7307	48.8228	48.9148	49.0068	49.0995	49.1791	49.2602	49.3414	49.4225	49.5037	49.5819	49.6504	49.7189	49.7874	49.856	49.9245	49.9653	50.0062	50.047	50.0879	50.1287	50.1696	50.2026	50.2347	50.2668	50.299	50.3311	50.3611	50.3878	50.4145	50.4412	50.4678	50.4945	50.518
229	46.8331	46.9903	47.1437	47.2912	47.4339	47.5728	47.7054	47.835	47.9618	48.0795	48.1951	48.3118	48.4176	48.5238	48.63	48.7253	48.8174	48.9095	49.0015	49.0944	49.1739	49.2552	49.3364	49.4176	49.4989	49.5772	49.6458	49.7144	49.783	49.8516	49.9202	49.9612	50.0021	50.043	50.0839	50.1249	50.1658	50.1988	50.2311	50.2633	50.2955	50.3277	50.3578	50.3845	50.4113	50.438	50.4648	50.4916	50.5151
230	46.8274	46.9846	47.138	47.2854	47.4282	47.5671	47.6996	47.8292	47.9561	48.0738	48.1895	48.3062	48.412	48.5183	48.6245	48.7199	48.812	48.9041	48.9963	49.0892	49.1688	49.2502	49.3315	49.4128	49.4941	49.5725	49.6412	49.7099	49.7786	49.8473	49.916	49.957	49.998	50.039	50.08	50.121	50.162	50.1951	50.2274	50.2597	50.292	50.3242	50.3544	50.3813	50.4081	50.4349	50.4618	50.4886	50.5122
231	46.8234	46.9806	47.1339	47.2814	47.4241	47.563	47.6956	47.8252	47.952	48.0697	48.1854	48.3021	48.408	48.5143	48.6205	48.7159	48.8081	48.9003	48.9924	49.0854	49.1651	49.2464	49.3278	49.4092	49.4905	49.5689	49.6377	49.7065	49.7752	49.844	49.9127	49.9537	49.9948	50.0358	50.0769	50.1179	50.1589	50.1921	50.2245	50.2568	50.2891	50.3214	50.3517	50.3786	50.4054	50.4323	50.4592	50.4861	50.5097
232	46.8206	46.9777	47.131	47.2785	47.4212	47.5601	47.6926	47.8222	47.9491	48.0668	48.1825	48.2992	48.405	48.5113	48.6176	48.713	48.8052	48.8974	48.9895	49.0825	49.1622	49.2436	49.325	49.4063	49.4877	49.5662	49.6349	49.7037	49.7725	49.8413	49.9101	49.9511	49.9922	50.0332	50.0743	50.1154	50.1564	50.1896	50.222	50.2544	50.2867	50.3191	50.3493	50.3762	50.4032	50.4301	50.457	50.4839	50.5076
233	46.8177	46.9748	47.1282	47.2756	47.4183	47.5572	47.6897	47.8193	47.9461	48.0638	48.1795	48.2962	48.4021	48.5084	48.6147	48.7101	48.8023	48.8945	48.9866	49.0796	49.1593	49.2407	49.3221	49.4035	49.4849	49.5634	49.6322	49.701	49.7698	49.8386	49.9074	49.9485	49.9896	50.0307	50.0717	50.1128	50.1539	50.1872	50.2195	50.2519	50.2843	50.3167	50.347	50.3739	50.4009	50.4278	50.4548	50.4817	50.5054
234	46.8149	46.972	47.1253	47.2727	47.4153	47.5542	47.6867	47.8163	47.9432	48.0608	48.1765	48.2933	48.3991	48.5054	48.6117	48.7071	48.7993	48.8915	48.9837	49.0767	49.1565	49.2379	49.3193	49.4007	49.4821	49.5606	49.6295	49.6983	49.7671	49.8359	49.9048	49.9459	49.987	50.0281	50.0692	50.1103	50.1514	50.1847	50.2171	50.2495	50.2819	50.3143	50.3446	50.3716	50.3986	50.4255	50.4525	50.4795	50.5032
235	46.812	46.9691	47.1224	47.2698	47.4124	47.5513	47.6838	47.8133	47.9402	48.0579	48.1736	48.2903	48.3962	48.5025	48.6088	48.7042	48.7964	48.8886	48.9808	49.0738	49.1536	49.235	49.3165	49.3979	49.4794	49.5579	49.6267	49.6956	49.7644	49.8333	49.9021	49.9432	49.9844	50.0255	50.0666	50.1077	50.1489	50.1822	50.2146	50.247	50.2795	50.3119	50.3423	50.3693	50.3963	50.4233	50.4503	50.4773	50.5011
236	46.8091	46.9662	47.1195	47.2668	47.4095	47.5483	47.6808	47.8104	47.9373	48.0549	48.1706	48.2873	48.3932	48.4995	48.6058	48.7013	48.7935	48.8857	48.9779	49.0709	49.1507	49.2322	49.3136	49.3951	49.4766	49.5551	49.624	49.6928	49.7617	49.8306	49.8995	49.9406	49.9818	50.0229	50.0641	50.1052	50.1464	50.1797	50.2121	50.2446	50.2771	50.3095	50.3399	50.3669	50.394	50.421	50.4481	50.4751	50.4989
237	46.8063	46.9633	47.1166	47.2639	47.4066	47.5454	47.6779	47.8074	47.9343	48.052	48.1676	48.2844	48.3902	48.4966	48.6029	48.6983	48.7906	48.8828	48.975	49.068	49.1479	49.2293	49.3108	49.3923	49.4738	49.5523	49.6212	49.6901	49.759	49.8279	49.8968	49.938	49.9792	50.0203	50.0615	50.1027	50.1438	50.1772	50.2097	50.2422	50.2747	50.3071	50.3375	50.3646	50.3917	50.4188	50.4458	50.4729	50.4967
238	46.8034	46.9604	47.1137	47.261	47.4036	47.5425	47.6749	47.8045	47.9313	48.049	48.1647	48.2814	48.3873	48.4936	48.5999	48.6954	48.7876	48.8799	48.9721	49.0651	49.145	49.2265	49.308	49.3895	49.471	49.5495	49.6185	49.6874	49.7563	49.8252	49.8942	49.9354	49.9766	50.0177	50.0589	50.1001	50.1413	50.1747	50.2072	50.2397	50.2722	50.3048	50.3352	50.3623	50.3894	50.4165	50.4436	50.4707	50.4946
239	46.8006	46.9576	47.1108	47.2581	47.4007	47.5395	47.672	47.8015	47.9284	48.046	48.1617	48.2784	48.3843	48.4907	48.597	48.6925	48.7847	48.877	48.9692	49.0623	49.1421	49.2236	49.3052	49.3867	49.4682	49.5468	49.6157	49.6847	49.7536	49.8226	49.8915	49.9327	49.9739	50.0152	50.0564	50.0976	50.1388	50.1722	50.2048	50.2373	50.2698	50.3024	50.3328	50.36	50.3871	50.4142	50.4414	50.4685	50.4924
240	46.7977	46.9547	47.1079	47.2552	47.3978	47.5366	47.669	47.7986	47.9254	48.0431	48.1588	48.2755	48.3814	48.4877	48.594	48.6895	48.7818	48.8741	48.9663	49.0594	49.1392	49.2208	49.3023	49.3839	49.4654	49.544	49.613	49.6819	49.7509	49.8199	49.8889	49.9301	49.9713	50.0126	50.0538	50.0951	50.1363	50.1697	50.2023	50.2349	50.2674	50.3	50.3305	50.3576	50.3848	50.412	50.4391	50.4663	50.4902
241	46.7949	46.9518	47.105	47.2523	47.3948	47.5336	47.6661	47.7956	47.9225	48.0401	48.1558	48.2725	48.3784	48.4848	48.5911	48.6866	48.7789	48.8712	48.9634	49.0565	49.1364	49.2179	49.2995	49.381	49.4626	49.5412	49.6102	49.6792	49.7482	49.8172	49.8862	49.9275	49.9687	50.01	50.0513	50.0925	50.1338	50.1672	50.1998	50.2324	50.265	50.2976	50.3281	50.3553	50.3825	50.4097	50.4369	50.4641	50.488
242	46.792	46.9489	47.1021	47.2494	47.3919	47.5307	47.6631	47.7927	47.9195	48.0372	48.1528	48.2696	48.3755	48.4818	48.5881	48.6836	48.7759	48.8682	48.9605	49.0536	49.1335	49.2151	49.2967	49.3782	49.4598	49.5385	49.6075	49.6765	49.7455	49.8145	49.8836	49.9248	49.9661	50.0074	50.0487	50.09	50.1313	50.1647	50.1974	50.23	50.2626	50.2952	50.3258	50.353	50.3802	50.4074	50.4347	50.4619	50.4859
243	46.7891	46.946	47.0992	47.2464	47.389	47.5278	47.6602	47.7897	47.9165	48.0342	48.1499	48.2666	48.3725	48.4789	48.5852	48.6807	48.773	48.8653	48.9576	49.0507	49.1306	49.2122	49.2938	49.3754	49.457	49.5357	49.6047	49.6738	49.7428	49.8119	49.8809	49.9222	49.9635	50.0048	50.0461	50.0874	50.1287	50.1623	50.1949	50.2275	50.2602	50.2928	50.3234	50.3507	50.3779	50.4052	50.4324	50.4597	50.4837
244	46.7863	46.9432	47.0963	47.2435	47.3861	47.5248	47.6573	47.7868	47.9136	48.0312	48.1469	48.2636	48.3695	48.4759	48.5823	48.6778	48.7701	48.8624	48.9547	49.0478	49.1278	49.2094	49.291	49.3726	49.4542	49.5329	49.602	49.6711	49.7401	49.8092	49.8783	49.9196	49.9609	50.0022	50.0436	50.0849	50.1262	50.1598	50.1924	50.2251	50.2578	50.2905	50.3211	50.3483	50.3756	50.4029	50.4302	50.4575	50.4815
245	46.7834	46.9403	47.0934	47.2406	47.3831	47.5219	47.6543	47.7838	47.9106	48.0283	48.144	48.2607	48.3666	48.473	48.5793	48.6748	48.7672	48.8595	48.9518	49.0449	49.1249	49.2065	49.2882	49.3698	49.4514	49.5302	49.5992	49.6683	49.7374	49.8065	49.8756	49.917	49.9583	49.9997	50.041	50.0824	50.1237	50.1573	50.19	50.2227	50.2554	50.2881	50.3187	50.346	50.3733	50.4006	50.428	50.4553	50.4794
246	46.7806	46.9374	47.0905	47.2377	47.3802	47.5189	47.6514	47.7808	47.9077	48.0253	48.141	48.2577	48.3636	48.47	48.5764	48.6719	48.7643	48.8566	48.9489	49.042	49.122	49.2037	49.2853	49.367	49.4486	49.5274	49.5965	49.6656	49.7347	49.8038	49.873	49.9143	49.9557	49.9971	50.0385	50.0798	50.1212	50.1548	50.1875	50.2202	50.253	50.2857	50.3163	50.3437	50.371	50.3984	50.4257	50.4531	50.4772
247	46.7777	46.9345	47.0876	47.2348	47.3773	47.516	47.6484	47.7779	47.9047	48.0224	48.138	48.2548	48.3607	48.467	48.5734	48.669	48.7613	48.8537	48.946	49.0391	49.1192	49.2008	49.2825	49.3642	49.4459	49.5246	49.5938	49.6629	49.732	49.8012	49.8703	49.9117	49.9531	49.9945	50.0359	50.0773	50.1187	50.1523	50.185	50.2178	50.2506	50.2833	50.314	50.3414	50.3687	50.3961	50.4235	50.4509	50.475
248	46.7748	46.9316	47.0847	47.2319	47.3744	47.5131	47.6455	47.7749	47.9017	48.0194	48.1351	48.2518	48.3577	48.4641	48.5705	48.666	48.7584	48.8508	48.9431	49.0363	49.1163	49.198	49.2797	49.3614	49.4431	49.5218	49.591	49.6602	49.7293	49.7985	49.8677	49.9091	49.9505	49.9919	50.0333	50.0747	50.1162	50.1498	50.1826	50.2154	50.2481	50.2809	50.3116	50.339	50.3664	50.3939	50.4213	50.4487	50.4729
249	46.772	46.9288	47.0818	47.229	47.3714	47.5101	47.6425	47.772	47.8988	48.0164	48.1321	48.2488	48.3548	48.4611	48.5675	48.6631	48.7555	48.8479	48.9402	49.0334	49.1134	49.1951	49.2768	49.3586	49.4403	49.5191	49.5883	49.6574	49.7266	49.7958	49.865	49.9065	49.9479	49.9893	50.0308	50.0722	50.1136	50.1473	50.1801	50.2129	50.2457	50.2785	50.3093	50.3367	50.3642	50.3916	50.419	50.4465	50.4707
250	46.7691	46.9259	47.0789	47.226	47.3685	47.5072	47.6396	47.769	47.8958	48.0135	48.1292	48.2459	48.3518	48.4582	48.5646	48.6602	48.7526	48.845	48.9373	49.0305	49.1106	49.1923	49.274	49.3558	49.4375	49.5163	49.5855	49.6547	49.7239	49.7932	49.8624	49.9038	49.9453	49.9867	50.0282	50.0697	50.1111	50.1448	50.1777	50.2105	50.2433	50.2762	50.3069	50.3344	50.3619	50.3893	50.4168	50.4443	50.4685
251	46.7663	46.923	47.076	47.2231	47.3656	47.5043	47.6366	47.7661	47.8929	48.0105	48.1262	48.2429	48.3489	48.4552	48.5616	48.6572	48.7496	48.842	48.9344	49.0276	49.1077	49.1894	49.2712	49.3529	49.4347	49.5135	49.5828	49.652	49.7212	49.7905	49.8597	49.9012	49.9427	49.9842	50.0256	50.0671	50.1086	50.1423	50.1752	50.2081	50.2409	50.2738	50.3046	50.3321	50.3596	50.3871	50.4146	50.4421	50.4664
252	46.7634	46.9201	47.0731	47.2202	47.3626	47.5013	47.6337	47.7631	47.8899	48.0076	48.1232	48.2399	48.3459	48.4523	48.5587	48.6543	48.7467	48.8391	48.9315	49.0247	49.1048	49.1866	49.2684	49.3501	49.4319	49.5108	49.58	49.6493	49.7185	49.7878	49.8571	49.8986	49.9401	49.9816	50.0231	50.0646	50.1061	50.1398	50.1727	50.2056	50.2385	50.2714	50.3022	50.3297	50.3573	50.3848	50.4123	50.4399	50.4642
253	46.7605	46.9172	47.0702	47.2173	47.3597	47.4984	47.6307	47.7602	47.8869	48.0046	48.1203	48.237	48.3429	48.4493	48.5558	48.6514	48.7438	48.8362	48.9286	49.0218	49.1019	49.1837	49.2655	49.3473	49.4291	49.508	49.5773	49.6466	49.7158	49.7851	49.8544	49.8959	49.9375	49.979	50.0205	50.0621	50.1036	50.1373	50.1703	50.2032	50.2361	50.269	50.2999	50.3274	50.355	50.3825	50.4101	50.4377	50.462
254	46.7577	46.9144	47.0673	47.2144	47.3568	47.4954	47.6278	47.7572	47.884	48.0016	48.1173	48.234	48.34	48.4464	48.5528	48.6484	48.7409	48.8333	48.9257	49.0189	49.0991	49.1809	49.2627	49.3445	49.4263	49.5052	49.5745	49.6438	49.7131	49.7825	49.8518	49.8933	49.9349	49.9764	50.018	50.0595	50.1011	50.1349	50.1678	50.2007	50.2337	50.2666	50.2975	50.3251	50.3527	50.3803	50.4079	50.4355	50.4598
255	46.7548	46.9115	47.0644	47.2115	47.3539	47.4925	47.6248	47.7543	47.881	47.9987	48.1143	48.2311	48.337	48.4434	48.5499	48.6455	48.7379	48.8304	48.9228	49.016	49.0962	49.178	49.2599	49.3417	49.4235	49.5024	49.5718	49.6411	49.7104	49.7798	49.8491	49.8907	49.9323	49.9738	50.0154	50.057	50.0985	50.1324	50.1653	50.1983	50.2313	50.2642	50.2951	50.3228	50.3504	50.378	50.4056	50.4333	50.4577
256	46.752	46.9086	47.0615	47.2086	47.3509	47.4896	47.6219	47.7513	47.8781	47.9957	48.1114	48.2281	48.3341	48.4405	48.5469	48.6426	48.735	48.8275	48.9199	49.0132	49.0933	49.1752	49.257	49.3389	49.4207	49.4997	49.569	49.6384	49.7078	49.7771	49.8465	49.8881	49.9297	49.9712	50.0128	50.0544	50.096	50.1299	50.1629	50.1959	50.2289	50.2619	50.2928	50.3204	50.3481	50.3758	50.4034	50.4311	50.4555
257	46.7491	46.9057	47.0586	47.2056	47.348	47.4866	47.6189	47.7484	47.8751	47.9928	48.1084	48.2251	48.3311	48.4375	48.544	48.6396	48.7321	48.8246	48.917	49.0103	49.0905	49.1723	49.2542	49.3361	49.4179	49.4969	49.5663	49.6357	49.7051	49.7744	49.8438	49.8854	49.9271	49.9687	50.0103	50.0519	50.0935	50.1274	50.1604	50.1934	50.2265	50.2595	50.2904	50.3181	50.3458	50.3735	50.4012	50.4289	50.4533
258	46.7462	46.9028	47.0557	47.2027	47.3451	47.4837	47.616	47.7454	47.8721	47.9898	48.1055	48.2222	48.3282	48.4346	48.541	48.6367	48.7292	48.8217	48.9141	49.0074	49.0876	49.1695	49.2514	49.3333	49.4152	49.4941	49.5635	49.6329	49.7024	49.7718	49.8412	49.8828	49.9244	49.9661	50.0077	50.0494	50.091	50.1249	50.1579	50.191	50.224	50.2571	50.2881	50.3158	50.3435	50.3712	50.3989	50.4267	50.4512
259	46.7434	46.9	47.0528	47.1998	47.3422	47.4807	47.613	47.7424	47.8692	47.9868	48.1025	48.2192	48.3252	48.4316	48.5381	48.6338	48.7263	48.8187	48.9112	49.0045	49.0847	49.1666	49.2485	49.3305	49.4124	49.4914	49.5608	49.6302	49.6997	49.7691	49.8385	49.8802	49.9218	49.9635	50.0052	50.0468	50.0885	50.1224	50.1555	50.1886	50.2216	50.2547	50.2857	50.3135	50.3412	50.369	50.3967	50.4245	50.449
260	46.7405	46.8971	47.0499	47.1969	47.3392	47.4778	47.6101	47.7395	47.8662	47.9839	48.0995	48.2163	48.3222	48.4287	48.5351	48.6308	48.7233	48.8158	48.9083	49.0016	49.0819	49.1638	49.2457	49.3276	49.4096	49.4886	49.558	49.6275	49.697	49.7664	49.8359	49.8776	49.9192	49.9609	50.0026	50.0443	50.086	50.1199	50.153	50.1861	50.2192	50.2523	50.2834	50.3111	50.3389	50.3667	50.3945	50.4223	50.4468
261	46.7377	46.8942	47.047	47.194	47.3363	47.4749	47.6072	47.7365	47.8633	47.9809	48.0966	48.2133	48.3193	48.4257	48.5322	48.6279	48.7204	48.8129	48.9054	48.9987	49.079	49.1609	49.2429	49.3248	49.4068	49.4858	49.5553	49.6248	49.6943	49.7637	49.8332	49.8749	49.9166	49.9583	50	50.0417	50.0834	50.1174	50.1506	50.1837	50.2168	50.2499	50.281	50.3088	50.3366	50.3644	50.3922	50.4201	50.4447
262	46.7348	46.8913	47.0441	47.1911	47.3334	47.4719	47.6042	47.7336	47.8603	47.9779	48.0936	48.2103	48.3163	48.4228	48.5292	48.625	48.7175	48.81	48.9025	48.9958	49.0761	49.1581	49.2401	49.322	49.404	49.4831	49.5526	49.6221	49.6916	49.7611	49.8306	49.8723	49.914	49.9558	49.9975	50.0392	50.0809	50.1149	50.1481	50.1812	50.2144	50.2476	50.2787	50.3065	50.3343	50.3622	50.39	50.4179	50.4425
263	46.7319	46.8884	47.0412	47.1882	47.3304	47.469	47.6013	47.7306	47.8574	47.975	48.0907	48.2074	48.3134	48.4198	48.5263	48.622	48.7146	48.8071	48.8996	48.9929	49.0733	49.1552	49.2372	49.3192	49.4012	49.4803	49.5498	49.6193	49.6889	49.7584	49.8279	49.8697	49.9114	49.9532	49.9949	50.0367	50.0784	50.1124	50.1456	50.1788	50.212	50.2452	50.2763	50.3042	50.332	50.3599	50.3878	50.4157	50.4403
264	46.7291	46.8856	47.0383	47.1853	47.3275	47.4661	47.5983	47.7277	47.8544	47.972	48.0877	48.2044	48.3104	48.4169	48.5234	48.6191	48.7116	48.8042	48.8967	48.9901	49.0704	49.1524	49.2344	49.3164	49.3984	49.4775	49.5471	49.6166	49.6862	49.7557	49.8253	49.867	49.9088	49.9506	49.9924	50.0341	50.0759	50.11	50.1432	50.1764	50.2096	50.2428	50.2739	50.3018	50.3297	50.3577	50.3856	50.4135	50.4381
265	46.7262	46.8827	47.0354	47.1823	47.3246	47.4631	47.5954	47.7247	47.8514	47.9691	48.0847	48.2014	48.3075	48.4139	48.5204	48.6161	48.7087	48.8013	48.8938	48.9872	49.0675	49.1495	49.2316	49.3136	49.3956	49.4747	49.5443	49.6139	49.6835	49.753	49.8226	49.8644	49.9062	49.948	49.9898	50.0316	50.0734	50.1075	50.1407	50.1739	50.2072	50.2404	50.2716	50.2995	50.3275	50.3554	50.3833	50.4113	50.436
266	46.7234	46.8798	47.0325	47.1794	47.3217	47.4602	47.5924	47.7218	47.8485	47.9661	48.0818	48.1985	48.3045	48.411	48.5175	48.6132	48.7058	48.7984	48.8909	48.9843	49.0647	49.1467	49.2287	49.3108	49.3928	49.472	49.5416	49.6112	49.6808	49.7504	49.82	49.8618	49.9036	49.9454	49.9872	50.0291	50.0709	50.105	50.1382	50.1715	50.2048	50.238	50.2692	50.2972	50.3252	50.3531	50.3811	50.4091	50.4338
267	46.7205	46.8769	47.0296	47.1765	47.3187	47.4572	47.5895	47.7188	47.8455	47.9631	48.0788	48.1955	48.3015	48.408	48.5145	48.6103	48.7029	48.7955	48.888	48.9814	49.0618	49.1438	49.2259	49.308	49.39	49.4692	49.5388	49.6084	49.6781	49.7477	49.8173	49.8592	49.901	49.9428	49.9847	50.0265	50.0684	50.1025	50.1358	50.1691	50.2024	50.2356	50.2669	50.2949	50.3229	50.3509	50.3789	50.4068	50.4316
268	46.7177	46.874	47.0267	47.1736	47.3158	47.4543	47.5865	47.7159	47.8426	47.9602	48.0759	48.1926	48.2986	48.4051	48.5116	48.6073	48.6999	48.7925	48.8851	48.9785	49.0589	49.141	49.2231	49.3052	49.3872	49.4664	49.5361	49.6057	49.6754	49.745	49.8147	49.8565	49.8984	49.9403	49.9821	50.024	50.0658	50.1	50.1333	50.1666	50.1999	50.2333	50.2645	50.2925	50.3206	50.3486	50.3766	50.4046	50.4295
269	46.7148	46.8712	47.0238	47.1707	47.3129	47.4514	47.5836	47.7129	47.8396	47.9572	48.0729	48.1896	48.2956	48.4021	48.5086	48.6044	48.697	48.7896	48.8822	48.9756	49.056	49.1381	49.2202	49.3023	49.3844	49.4637	49.5333	49.603	49.6727	49.7423	49.812	49.8539	49.8958	49.9377	49.9796	50.0214	50.0633	50.0975	50.1308	50.1642	50.1975	50.2309	50.2622	50.2902	50.3183	50.3463	50.3744	50.4024	50.4273
270	46.7119	46.8683	47.0209	47.1678	47.31	47.4484	47.5806	47.7099	47.8366	47.9543	48.0699	48.1866	48.2927	48.3992	48.5057	48.6015	48.6941	48.7867	48.8793	48.9727	49.0532	49.1353	49.2174	49.2995	49.3817	49.4609	49.5306	49.6003	49.67	49.7397	49.8094	49.8513	49.8932	49.9351	49.977	50.0189	50.0608	50.095	50.1284	50.1618	50.1951	50.2285	50.2598	50.2879	50.316	50.3441	50.3722	50.4002	50.4251
271	46.7091	46.8654	47.018	47.1649	47.307	47.4455	47.5777	47.707	47.8337	47.9513	48.067	48.1837	48.2897	48.3962	48.5027	48.5985	48.6912	48.7838	48.8764	48.9698	49.0503	49.1324	49.2146	49.2967	49.3789	49.4581	49.5278	49.5976	49.6673	49.737	49.8067	49.8487	49.8906	49.9325	49.9744	50.0164	50.0583	50.0925	50.1259	50.1593	50.1927	50.2261	50.2575	50.2856	50.3137	50.3418	50.3699	50.398	50.423
272	46.7062	46.8625	47.0151	47.1619	47.3041	47.4425	47.5747	47.704	47.8307	47.9483	48.064	48.1807	48.2868	48.3933	48.4998	48.5956	48.6882	48.7809	48.8735	48.9669	49.0474	49.1296	49.2118	49.2939	49.3761	49.4553	49.5251	49.5948	49.6646	49.7343	49.8041	49.846	49.888	49.9299	49.9719	50.0138	50.0558	50.09	50.1235	50.1569	50.1903	50.2237	50.2551	50.2833	50.3114	50.3395	50.3677	50.3958	50.4208
273	46.7034	46.8596	47.0122	47.159	47.3012	47.4396	47.5718	47.7011	47.8278	47.9454	48.061	48.1777	48.2838	48.3903	48.4968	48.5927	48.6853	48.778	48.8706	48.9641	49.0446	49.1267	49.2089	49.2911	49.3733	49.4526	49.5223	49.5921	49.6619	49.7317	49.8014	49.8434	49.8854	49.9273	49.9693	50.0113	50.0533	50.0875	50.121	50.1544	50.1879	50.2213	50.2527	50.2809	50.3091	50.3373	50.3655	50.3936	50.4186
274	46.7005	46.8568	47.0093	47.1561	47.2982	47.4367	47.5688	47.6981	47.8248	47.9424	48.0581	48.1748	48.2809	48.3874	48.4939	48.5897	48.6824	48.7751	48.8677	48.9612	49.0417	49.1239	49.2061	49.2883	49.3705	49.4498	49.5196	49.5894	49.6592	49.729	49.7988	49.8408	49.8828	49.9248	49.9667	50.0087	50.0507	50.0851	50.1185	50.152	50.1855	50.219	50.2504	50.2786	50.3068	50.335	50.3632	50.3914	50.4164
275	46.6976	46.8539	47.0064	47.1532	47.2953	47.4337	47.5659	47.6952	47.8218	47.9395	48.0551	48.1718	48.2779	48.3844	48.491	48.5868	48.6795	48.7722	48.8648	48.9583	49.0388	49.121	49.2033	49.2855	49.3677	49.447	49.5168	49.5867	49.6565	49.7263	49.7961	49.8381	49.8802	49.9222	49.9642	50.0062	50.0482	50.0826	50.1161	50.1496	50.1831	50.2166	50.248	50.2763	50.3045	50.3328	50.361	50.3892	50.4143
276	46.6948	46.851	47.0035	47.1503	47.2924	47.4308	47.5629	47.6922	47.8189	47.9365	48.0522	48.1689	48.2749	48.3815	48.488	48.5839	48.6766	48.7692	48.8619	48.9554	49.036	49.1182	49.2004	49.2827	49.3649	49.4443	49.5141	49.5839	49.6538	49.7236	49.7935	49.8355	49.8776	49.9196	49.9616	50.0037	50.0457	50.0801	50.1136	50.1471	50.1807	50.2142	50.2457	50.274	50.3022	50.3305	50.3588	50.387	50.4121
277	46.6919	46.8481	47.0006	47.1474	47.2895	47.4279	47.56	47.6893	47.8159	47.9335	48.0492	48.1659	48.272	48.3785	48.4851	48.5809	48.6736	48.7663	48.859	48.9525	49.0331	49.1153	49.1976	49.2799	49.3621	49.4415	49.5114	49.5812	49.6511	49.721	49.7908	49.8329	49.8749	49.917	49.9591	50.0011	50.0432	50.0776	50.1111	50.1447	50.1782	50.2118	50.2433	50.2716	50.2999	50.3282	50.3565	50.3848	50.4099
278	46.6891	46.8452	46.9977	47.1445	47.2865	47.4249	47.557	47.6863	47.813	47.9306	48.0462	48.1629	48.269	48.3756	48.4821	48.578	48.6707	48.7634	48.8561	48.9496	49.0302	49.1125	49.1948	49.2771	49.3593	49.4387	49.5086	49.5785	49.6484	49.7183	49.7882	49.8303	49.8723	49.9144	49.9565	49.9986	50.0407	50.0751	50.1087	50.1423	50.1758	50.2094	50.241	50.2693	50.2976	50.326	50.3543	50.3826	50.4078
279	46.6862	46.8424	46.9948	47.1415	47.2836	47.422	47.5541	47.6834	47.81	47.9276	48.0433	48.16	48.2661	48.3726	48.4792	48.5751	48.6678	48.7605	48.8532	48.9467	49.0274	49.1096	49.1919	49.2742	49.3565	49.4359	49.5059	49.5758	49.6457	49.7156	49.7855	49.8276	49.8697	49.9118	49.9539	49.996	50.0382	50.0726	50.1062	50.1398	50.1734	50.207	50.2386	50.267	50.2953	50.3237	50.3521	50.3804	50.4056
280	46.6833	46.8395	46.9919	47.1386	47.2807	47.419	47.5512	47.6804	47.807	47.9247	48.0403	48.157	48.2631	48.3697	48.4762	48.5721	48.6649	48.7576	48.8503	48.9438	49.0245	49.1068	49.1891	49.2714	49.3537	49.4332	49.5031	49.5731	49.643	49.7129	49.7829	49.825	49.8671	49.9093	49.9514	49.9935	50.0356	50.0701	50.1037	50.1374	50.171	50.2047	50.2363	50.2647	50.293	50.3214	50.3498	50.3782	50.4034
281	46.6805	46.8366	46.989	47.1357	47.2778	47.4161	47.5482	47.6774	47.8041	47.9217	48.0374	48.1541	48.2602	48.3667	48.4733	48.5692	48.6619	48.7547	48.8474	48.941	49.0216	49.1039	49.1863	49.2686	49.351	49.4304	49.5004	49.5703	49.6403	49.7103	49.7802	49.8224	49.8645	49.9067	49.9488	49.991	50.0331	50.0676	50.1013	50.1349	50.1686	50.2023	50.2339	50.2623	50.2908	50.3192	50.3476	50.376	50.4013
282	46.6776	46.8337	46.9861	47.1328	47.2748	47.4132	47.5453	47.6745	47.8011	47.9187	48.0344	48.1511	48.2572	48.3638	48.4703	48.5663	48.659	48.7518	48.8445	48.9381	49.0187	49.1011	49.1835	49.2658	49.3482	49.4276	49.4976	49.5676	49.6376	49.7076	49.7776	49.8197	49.8619	49.9041	49.9463	49.9884	50.0306	50.0651	50.0988	50.1325	50.1662	50.1999	50.2316	50.26	50.2885	50.3169	50.3454	50.3738	50.3991
283	46.6748	46.8308	46.9832	47.1299	47.2719	47.4102	47.5423	47.6715	47.7982	47.9158	48.0314	48.1481	48.2542	48.3608	48.4674	48.5633	48.6561	48.7489	48.8416	48.9352	49.0159	49.0982	49.1806	49.263	49.3454	49.4249	49.4949	49.5649	49.6349	49.7049	49.7749	49.8171	49.8593	49.9015	49.9437	49.9859	50.0281	50.0626	50.0964	50.1301	50.1638	50.1975	50.2292	50.2577	50.2862	50.3147	50.3431	50.3716	50.3969
284	46.6719	46.828	46.9804	47.127	47.269	47.4073	47.5394	47.6686	47.7952	47.9128	48.0285	48.1452	48.2513	48.3579	48.4645	48.5604	48.6532	48.746	48.8387	48.9323	49.013	49.0954	49.1778	49.2602	49.3426	49.4221	49.4921	49.5622	49.6322	49.7022	49.7723	49.8145	49.8567	49.8989	49.9411	49.9834	50.0256	50.0602	50.0939	50.1276	50.1614	50.1951	50.2268	50.2554	50.2839	50.3124	50.3409	50.3694	50.3947
285	46.669	46.8251	46.9775	47.1241	47.266	47.4043	47.5364	47.6656	47.7922	47.9099	48.0255	48.1422	48.2483	48.3549	48.4615	48.5574	48.6502	48.743	48.8358	48.9294	49.0101	49.0926	49.175	49.2574	49.3398	49.4193	49.4894	49.5594	49.6295	49.6996	49.7696	49.8119	49.8541	49.8963	49.9386	49.9808	50.0231	50.0577	50.0914	50.1252	50.159	50.1927	50.2245	50.253	50.2816	50.3101	50.3387	50.3672	50.3926
286	46.6662	46.8222	46.9746	47.1212	47.2631	47.4014	47.5335	47.6627	47.7893	47.9069	48.0226	48.1392	48.2454	48.352	48.4586	48.5545	48.6473	48.7401	48.8329	48.9265	49.0073	49.0897	49.1721	49.2546	49.337	49.4166	49.4866	49.5567	49.6268	49.6969	49.767	49.8092	49.8515	49.8938	49.936	49.9783	50.0205	50.0552	50.089	50.1228	50.1566	50.1904	50.2221	50.2507	50.2793	50.3079	50.3364	50.365	50.3904
287	46.6633	46.8193	46.9717	47.1182	47.2602	47.3985	47.5305	47.6597	47.7863	47.9039	48.0196	48.1363	48.2424	48.349	48.4556	48.5516	48.6444	48.7372	48.83	48.9236	49.0044	49.0869	49.1693	49.2518	49.3342	49.4138	49.4839	49.554	49.6241	49.6942	49.7643	49.8066	49.8489	49.8912	49.9335	49.9757	50.018	50.0527	50.0865	50.1203	50.1541	50.188	50.2198	50.2484	50.277	50.3056	50.3342	50.3628	50.3882
288	46.6605	46.8164	46.9688	47.1153	47.2573	47.3955	47.5276	47.6568	47.7834	47.901	48.0166	48.1333	48.2395	48.3461	48.4527	48.5486	48.6415	48.7343	48.8271	48.9207	49.0015	49.084	49.1665	49.2489	49.3314	49.411	49.4811	49.5513	49.6214	49.6915	49.7617	49.804	49.8463	49.8886	49.9309	49.9732	50.0155	50.0502	50.084	50.1179	50.1517	50.1856	50.2174	50.2461	50.2747	50.3033	50.332	50.3606	50.3861
289	46.6576	46.8136	46.9659	47.1124	47.2543	47.3926	47.5246	47.6538	47.7804	47.898	48.0137	48.1304	48.2365	48.3431	48.4497	48.5457	48.6386	48.7314	48.8242	48.9179	48.9987	49.0812	49.1636	49.2461	49.3286	49.4082	49.4784	49.5486	49.6187	49.6889	49.759	49.8014	49.8437	49.886	49.9283	49.9707	50.013	50.0477	50.0816	50.1155	50.1493	50.1832	50.2151	50.2437	50.2724	50.3011	50.3297	50.3584	50.3839
290	46.6547	46.8107	46.963	47.1095	47.2514	47.3896	47.5217	47.6509	47.7774	47.8951	48.0107	48.1274	48.2335	48.3402	48.4468	48.5428	48.6356	48.7285	48.8213	48.915	48.9958	49.0783	49.1608	49.2433	49.3258	49.4055	49.4757	49.5458	49.616	49.6862	49.7564	49.7987	49.8411	49.8834	49.9258	49.9681	50.0105	50.0452	50.0791	50.113	50.1469	50.1808	50.2127	50.2414	50.2701	50.2988	50.3275	50.3562	50.3817
291	46.6519	46.8078	46.9601	47.1066	47.2485	47.3867	47.5187	47.6479	47.7745	47.8921	48.0077	48.1244	48.2306	48.3372	48.4438	48.5398	48.6327	48.7256	48.8184	48.9121	48.9929	49.0755	49.158	49.2405	49.323	49.4027	49.4729	49.5431	49.6133	49.6835	49.7537	49.7961	49.8385	49.8808	49.9232	49.9656	50.008	50.0427	50.0767	50.1106	50.1445	50.1784	50.2104	50.2391	50.2678	50.2965	50.3253	50.354	50.3796
292	46.649	46.8049	46.9572	47.1037	47.2456	47.3838	47.5158	47.645	47.7715	47.8891	48.0048	48.1215	48.2276	48.3343	48.4409	48.5369	48.6298	48.7227	48.8155	48.9092	48.9901	49.0726	49.1552	49.2377	49.3202	49.3999	49.4702	49.5404	49.6106	49.6808	49.7511	49.7935	49.8359	49.8783	49.9207	49.963	50.0054	50.0402	50.0742	50.1081	50.1421	50.176	50.208	50.2368	50.2655	50.2943	50.323	50.3518	50.3774
293	46.6462	46.802	46.9543	47.1008	47.2426	47.3808	47.5128	47.642	47.7686	47.8862	48.0018	48.1185	48.2247	48.3313	48.4379	48.534	48.6269	48.7197	48.8126	48.9063	48.9872	49.0698	49.1523	49.2349	49.3175	49.3972	49.4674	49.5377	49.6079	49.6782	49.7484	49.7908	49.8333	49.8757	49.9181	49.9605	50.0029	50.0377	50.0717	50.1057	50.1397	50.1737	50.2056	50.2344	50.2632	50.292	50.3208	50.3496	50.3752
294	46.6433	46.7992	46.9514	47.0978	47.2397	47.3779	47.5099	47.639	47.7656	47.8832	47.9989	48.1156	48.2217	48.3284	48.435	48.531	48.6239	48.7168	48.8097	48.9034	48.9843	49.0669	49.1495	49.2321	49.3147	49.3944	49.4647	49.5349	49.6052	49.6755	49.7458	49.7882	49.8307	49.8731	49.9155	49.958	50.0004	50.0353	50.0693	50.1033	50.1373	50.1713	50.2033	50.2321	50.2609	50.2898	50.3186	50.3474	50.373
295	46.6405	46.7963	46.9485	47.0949	47.2368	47.375	47.5069	47.6361	47.7627	47.8802	47.9959	48.1126	48.2188	48.3254	48.4321	48.5281	48.621	48.7139	48.8068	48.9005	48.9814	49.0641	49.1467	49.2293	49.3119	49.3916	49.4619	49.5322	49.6025	49.6728	49.7431	49.7856	49.8281	49.8705	49.913	49.9554	49.9979	50.0328	50.0668	50.1008	50.1349	50.1689	50.2009	50.2298	50.2586	50.2875	50.3164	50.3452	50.3709
296	46.6376	46.7934	46.9456	47.092	47.2338	47.372	47.504	47.6331	47.7597	47.8773	47.9929	48.1096	48.2158	48.3225	48.4291	48.5252	48.6181	48.711	48.8039	48.8976	48.9786	49.0612	49.1438	49.2265	49.3091	49.3888	49.4592	49.5295	49.5998	49.6702	49.7405	49.783	49.8254	49.8679	49.9104	49.9529	49.9954	50.0303	50.0643	50.0984	50.1325	50.1665	50.1986	50.2275	50.2563	50.2852	50.3141	50.343	50.3687
297	46.6347	46.7905	46.9427	47.0891	47.2309	47.3691	47.5011	47.6302	47.7567	47.8743	47.99	48.1067	48.2129	48.3195	48.4262	48.5222	48.6152	48.7081	48.801	48.8947	48.9757	49.0584	49.141	49.2236	49.3063	49.3861	49.4564	49.5268	49.5971	49.6675	49.7378	49.7803	49.8228	49.8653	49.9079	49.9504	49.9929	50.0278	50.0619	50.096	50.13	50.1641	50.1962	50.2251	50.2541	50.283	50.3119	50.3408	50.3665
298	46.6319	46.7876	46.9398	47.0862	47.228	47.3661	47.4981	47.6272	47.7538	47.8714	47.987	48.1037	48.2099	48.3166	48.4232	48.5193	48.6122	48.7052	48.7981	48.8919	48.9728	49.0555	49.1382	49.2208	49.3035	49.3833	49.4537	49.5241	49.5944	49.6648	49.7352	49.7777	49.8202	49.8628	49.9053	49.9478	49.9903	50.0253	50.0594	50.0935	50.1276	50.1617	50.1939	50.2228	50.2518	50.2807	50.3097	50.3386	50.3644
299	46.629	46.7848	46.9369	47.0833	47.2251	47.3632	47.4952	47.6243	47.7508	47.8684	47.9841	48.1007	48.2069	48.3136	48.4203	48.5164	48.6093	48.7023	48.7952	48.889	48.97	49.0527	49.1353	49.218	49.3007	49.3805	49.4509	49.5213	49.5917	49.6621	49.7325	49.7751	49.8176	49.8602	49.9027	49.9453	49.9878	50.0228	50.0569	50.0911	50.1252	50.1594	50.1915	50.2205	50.2495	50.2784	50.3074	50.3364	50.3622
300	46.6262	46.7819	46.934	47.0804	47.2221	47.3603	47.4922	47.6213	47.7479	47.8654	47.9811	48.0978	48.204	48.3107	48.4173	48.5134	48.6064	48.6994	48.7923	48.8861	48.9671	49.0498	49.1325	49.2152	49.2979	49.3778	49.4482	49.5186	49.589	49.6595	49.7299	49.7725	49.815	49.8576	49.9002	49.9427	49.9853	50.0203	50.0545	50.0886	50.1228	50.157	50.1892	50.2182	50.2472	50.2762	50.3052	50.3342	50.36
301	46.6233	46.779	46.9311	47.0774	47.2192	47.3573	47.4893	47.6184	47.7449	47.8625	47.9781	48.0948	48.201	48.3077	48.4144	48.5105	48.6035	48.6965	48.7894	48.8832	48.9642	49.047	49.1297	49.2124	49.2951	49.375	49.4454	49.5159	49.5863	49.6568	49.7272	49.7698	49.8124	49.855	49.8976	49.9402	49.9828	50.0178	50.052	50.0862	50.1204	50.1546	50.1868	50.2158	50.2449	50.2739	50.303	50.332	50.3579
302	46.6204	46.7761	46.9282	47.0745	47.2163	47.3544	47.4863	47.6154	47.7419	47.8595	47.9752	48.0919	48.1981	48.3048	48.4114	48.5076	48.6005	48.6935	48.7865	48.8803	48.9614	49.0441	49.1269	49.2096	49.2923	49.3722	49.4427	49.5132	49.5836	49.6541	49.7246	49.7672	49.8098	49.8524	49.895	49.9377	49.9803	50.0153	50.0496	50.0838	50.118	50.1522	50.1844	50.2135	50.2426	50.2717	50.3007	50.3298	50.3557
303	46.6176	46.7732	46.9253	47.0716	47.2134	47.3514	47.4834	47.6125	47.739	47.8566	47.9722	48.0889	48.1951	48.3018	48.4085	48.5046	48.5976	48.6906	48.7836	48.8774	48.9585	49.0413	49.124	49.2068	49.2895	49.3695	49.4399	49.5104	49.5809	49.6514	49.7219	49.7646	49.8072	49.8498	49.8925	49.9351	49.9778	50.0128	50.0471	50.0813	50.1156	50.1498	50.1821	50.2112	50.2403	50.2694	50.2985	50.3276	50.3535
304	46.6147	46.7704	46.9224	47.0687	47.2104	47.3485	47.4804	47.6095	47.736	47.8536	47.9693	48.0859	48.1922	48.2989	48.4056	48.5017	48.5947	48.6877	48.7807	48.8745	48.9556	49.0384	49.1212	49.204	49.2868	49.3667	49.4372	49.5077	49.5782	49.6488	49.7193	49.7619	49.8046	49.8473	49.8899	49.9326	49.9752	50.0104	50.0446	50.0789	50.1132	50.1474	50.1797	50.2089	50.238	50.2671	50.2963	50.3254	50.3513
305	46.6119	46.7675	46.9195	47.0658	47.2075	47.3456	47.4775	47.6065	47.7331	47.8506	47.9663	48.083	48.1892	48.2959	48.4026	48.4988	48.5918	48.6848	48.7778	48.8716	48.9528	49.0356	49.1184	49.2012	49.284	49.3639	49.4345	49.505	49.5755	49.6461	49.7166	49.7593	49.802	49.8447	49.8874	49.93	49.9727	50.0079	50.0422	50.0765	50.1108	50.1451	50.1774	50.2065	50.2357	50.2649	50.294	50.3232	50.3492
306	46.609	46.7646	46.9166	47.0629	47.2046	47.3426	47.4745	47.6036	47.7301	47.8477	47.9633	48.08	48.1862	48.293	48.3997	48.4958	48.5889	48.6819	48.7749	48.8688	48.9499	49.0327	49.1155	49.1984	49.2812	49.3611	49.4317	49.5023	49.5728	49.6434	49.714	49.7567	49.7994	49.8421	49.8848	49.9275	49.9702	50.0054	50.0397	50.074	50.1084	50.1427	50.175	50.2042	50.2334	50.2626	50.2918	50.321	50.347
307	46.6061	46.7617	46.9137	47.06	47.2016	47.3397	47.4716	47.6006	47.7271	47.8447	47.9604	48.0771	48.1833	48.29	48.3967	48.4929	48.5859	48.679	48.772	48.8659	48.947	49.0299	49.1127	49.1955	49.2784	49.3584	49.429	49.4996	49.5701	49.6407	49.7113	49.7541	49.7968	49.8395	49.8822	49.925	49.9677	50.0029	50.0372	50.0716	50.1059	50.1403	50.1727	50.2019	50.2311	50.2603	50.2896	50.3188	50.3448
308	46.6033	46.7589	46.9108	47.057	47.1987	47.3368	47.4686	47.5977	47.7242	47.8418	47.9574	48.0741	48.1803	48.2871	48.3938	48.4899	48.583	48.6761	48.7691	48.863	48.9441	49.027	49.1099	49.1927	49.2756	49.3556	49.4262	49.4968	49.5674	49.6381	49.7087	49.7514	49.7942	49.8369	49.8797	49.9224	49.9652	50.0004	50.0348	50.0692	50.1035	50.1379	50.1703	50.1996	50.2288	50.2581	50.2873	50.3166	50.3427
309	46.6004	46.756	46.9079	47.0541	47.1958	47.3338	47.4657	47.5947	47.7212	47.8388	47.9544	48.0711	48.1774	48.2841	48.3908	48.487	48.5801	48.6732	48.7662	48.8601	48.9413	49.0242	49.107	49.1899	49.2728	49.3528	49.4235	49.4941	49.5648	49.6354	49.706	49.7488	49.7916	49.8343	49.8771	49.9199	49.9627	49.9979	50.0323	50.0667	50.1011	50.1355	50.168	50.1972	50.2265	50.2558	50.2851	50.3144	50.3405
310	46.5976	46.7531	46.905	47.0512	47.1929	47.3309	47.4627	47.5918	47.7183	47.8358	47.9515	48.0682	48.1744	48.2811	48.3879	48.4841	48.5772	48.6702	48.7633	48.8572	48.9384	49.0213	49.1042	49.1871	49.27	49.3501	49.4207	49.4914	49.5621	49.6327	49.7034	49.7462	49.789	49.8318	49.8746	49.9174	49.9601	49.9954	50.0298	50.0643	50.0987	50.1331	50.1656	50.1949	50.2242	50.2536	50.2829	50.3122	50.3383
311	46.5947	46.7502	46.9021	47.0483	47.1899	47.3279	47.4598	47.5888	47.7153	47.8329	47.9485	48.0652	48.1715	48.2782	48.3849	48.4811	48.5742	48.6673	48.7604	48.8543	48.9355	49.0185	49.1014	49.1843	49.2672	49.3473	49.418	49.4887	49.5594	49.63	49.7007	49.7436	49.7864	49.8292	49.872	49.9148	49.9576	49.9929	50.0274	50.0618	50.0963	50.1308	50.1632	50.1926	50.2219	50.2513	50.2806	50.31	50.3362
312	46.5918	46.7473	46.8992	47.0454	47.187	47.325	47.4568	47.5859	47.7123	47.8299	47.9456	48.0622	48.1685	48.2752	48.382	48.4782	48.5713	48.6644	48.7575	48.8514	48.9327	49.0156	49.0985	49.1815	49.2644	49.3445	49.4152	49.4859	49.5567	49.6274	49.6981	49.7409	49.7838	49.8266	49.8694	49.9123	49.9551	49.9904	50.0249	50.0594	50.0939	50.1284	50.1609	50.1903	50.2196	50.249	50.2784	50.3078	50.334
313	46.589	46.7445	46.8963	47.0425	47.1841	47.3221	47.4539	47.5829	47.7094	47.827	47.9426	48.0593	48.1656	48.2723	48.379	48.4753	48.5684	48.6615	48.7546	48.8485	48.9298	49.0128	49.0957	49.1787	49.2616	49.3417	49.4125	49.4832	49.554	49.6247	49.6954	49.7383	49.7812	49.824	49.8669	49.9097	49.9526	49.9879	50.0225	50.057	50.0915	50.126	50.1585	50.1879	50.2174	50.2468	50.2762	50.3056	50.3318
314	46.5861	46.7416	46.8934	47.0396	47.1812	47.3191	47.451	47.58	47.7064	47.824	47.9396	48.0563	48.1626	48.2693	48.3761	48.4723	48.5655	48.6586	48.7517	48.8457	48.9269	49.0099	49.0929	49.1759	49.2588	49.339	49.4097	49.4805	49.5513	49.622	49.6928	49.7357	49.7786	49.8214	49.8643	49.9072	49.9501	49.9854	50.02	50.0545	50.0891	50.1236	50.1562	50.1856	50.2151	50.2445	50.2739	50.3034	50.3296
315	46.5833	46.7387	46.8905	47.0367	47.1782	47.3162	47.448	47.577	47.7035	47.821	47.9367	48.0534	48.1596	48.2664	48.3732	48.4694	48.5625	48.6557	48.7488	48.8428	48.9241	49.0071	49.0901	49.1731	49.2561	49.3362	49.407	49.4778	49.5486	49.6193	49.6901	49.733	49.7759	49.8189	49.8618	49.9047	49.9476	49.983	50.0175	50.0521	50.0867	50.1212	50.1538	50.1833	50.2128	50.2422	50.2717	50.3012	50.3275
316	46.5804	46.7358	46.8876	47.0337	47.1753	47.3132	47.4451	47.5741	47.7005	47.8181	47.9337	48.0504	48.1567	48.2634	48.3702	48.4665	48.5596	48.6528	48.7459	48.8399	48.9212	49.0042	49.0872	49.1702	49.2533	49.3334	49.4042	49.4751	49.5459	49.6167	49.6875	49.7304	49.7733	49.8163	49.8592	49.9021	49.945	49.9805	50.0151	50.0497	50.0843	50.1188	50.1515	50.181	50.2105	50.24	50.2695	50.299	50.3253
317	46.5775	46.7329	46.8847	47.0308	47.1724	47.3103	47.4421	47.5711	47.6975	47.8151	47.9308	48.0474	48.1537	48.2605	48.3673	48.4635	48.5567	48.6499	48.743	48.837	48.9183	49.0014	49.0844	49.1674	49.2505	49.3307	49.4015	49.4723	49.5432	49.614	49.6848	49.7278	49.7707	49.8137	49.8566	49.8996	49.9425	49.978	50.0126	50.0472	50.0818	50.1165	50.1491	50.1786	50.2082	50.2377	50.2672	50.2968	50.3231
318	46.5747	46.7301	46.8818	47.0279	47.1694	47.3074	47.4392	47.5681	47.6946	47.8122	47.9278	48.0445	48.1508	48.2575	48.3643	48.4606	48.5538	48.647	48.7401	48.8341	48.9155	48.9985	49.0816	49.1646	49.2477	49.3279	49.3987	49.4696	49.5405	49.6113	49.6822	49.7252	49.7681	49.8111	49.8541	49.897	49.94	49.9755	50.0101	50.0448	50.0794	50.1141	50.1468	50.1763	50.2059	50.2354	50.265	50.2946	50.321
319	46.5718	46.7272	46.8789	47.025	47.1665	47.3044	47.4362	47.5652	47.6916	47.8092	47.9248	48.0415	48.1478	48.2546	48.3614	48.4577	48.5509	48.644	48.7372	48.8312	48.9126	48.9957	49.0787	49.1618	49.2449	49.3251	49.396	49.4669	49.5378	49.6087	49.6795	49.7225	49.7655	49.8085	49.8515	49.8945	49.9375	49.973	50.0077	50.0423	50.077	50.1117	50.1444	50.174	50.2036	50.2332	50.2628	50.2924	50.3188
320	46.569	46.7243	46.876	47.0221	47.1636	47.3015	47.4333	47.5622	47.6887	47.8062	47.9219	48.0386	48.1449	48.2516	48.3584	48.4547	48.5479	48.6411	48.7343	48.8283	48.9097	48.9928	49.0759	49.159	49.2421	49.3223	49.3933	49.4642	49.5351	49.606	49.6769	49.7199	49.7629	49.8059	49.849	49.892	49.935	49.9705	50.0052	50.0399	50.0746	50.1093	50.142	50.1717	50.2013	50.2309	50.2605	50.2902	50.3166
321	46.5661	46.7214	46.8731	47.0192	47.1607	47.2986	47.4303	47.5593	47.6857	47.8033	47.9189	48.0356	48.1419	48.2487	48.3555	48.4518	48.545	48.6382	48.7314	48.8254	48.9069	48.99	49.0731	49.1562	49.2393	49.3196	49.3905	49.4614	49.5324	49.6033	49.6742	49.7173	49.7603	49.8034	49.8464	49.8894	49.9325	49.968	50.0027	50.0375	50.0722	50.1069	50.1397	50.1693	50.199	50.2287	50.2583	50.288	50.3145
322	46.5633	46.7185	46.8702	47.0163	47.1577	47.2956	47.4274	47.5563	47.6828	47.8003	47.916	48.0326	48.1389	48.2457	48.3525	48.4489	48.5421	48.6353	48.7285	48.8225	48.904	48.9871	49.0702	49.1534	49.2365	49.3168	49.3878	49.4587	49.5297	49.6006	49.6716	49.7146	49.7577	49.8008	49.8438	49.8869	49.93	49.9655	50.0003	50.035	50.0698	50.1045	50.1373	50.167	50.1967	50.2264	50.2561	50.2858	50.3123
323	46.5604	46.7157	46.8673	47.0133	47.1548	47.2927	47.4244	47.5534	47.6798	47.7974	47.913	48.0297	48.136	48.2428	48.3496	48.4459	48.5392	48.6324	48.7256	48.8197	48.9011	48.9843	49.0674	49.1506	49.2337	49.314	49.385	49.456	49.527	49.598	49.6689	49.712	49.7551	49.7982	49.8413	49.8844	49.9274	49.963	49.9978	50.0326	50.0674	50.1022	50.135	50.1647	50.1944	50.2241	50.2539	50.2836	50.3101
324	46.5575	46.7128	46.8644	47.0104	47.1519	47.2897	47.4215	47.5504	47.6768	47.7944	47.91	48.0267	48.133	48.2398	48.3466	48.443	48.5362	48.6295	48.7227	48.8168	48.8982	48.9814	49.0646	49.1478	49.2309	49.3113	49.3823	49.4533	49.5243	49.5953	49.6663	49.7094	49.7525	49.7956	49.8387	49.8818	49.9249	49.9605	49.9954	50.0302	50.065	50.0998	50.1326	50.1624	50.1921	50.2219	50.2516	50.2814	50.3079
325	46.5547	46.7099	46.8615	47.0075	47.149	47.2868	47.4185	47.5475	47.6739	47.7914	47.9071	48.0237	48.1301	48.2369	48.3437	48.4401	48.5333	48.6266	48.7198	48.8139	48.8954	48.9786	49.0618	49.1449	49.2281	49.3085	49.3795	49.4506	49.5216	49.5926	49.6636	49.7068	49.7499	49.793	49.8361	49.8793	49.9224	49.9581	49.9929	50.0277	50.0626	50.0974	50.1303	50.1601	50.1898	50.2196	50.2494	50.2792	50.3058
326	46.5518	46.707	46.8586	47.0046	47.146	47.2839	47.4156	47.5445	47.6709	47.7885	47.9041	48.0208	48.1271	48.2339	48.3408	48.4371	48.5304	48.6237	48.7169	48.811	48.8925	48.9757	49.0589	49.1421	49.2253	49.3057	49.3768	49.4478	49.5189	49.5899	49.661	49.7041	49.7473	49.7904	49.8336	49.8767	49.9199	49.9556	49.9904	50.0253	50.0601	50.095	50.1279	50.1577	50.1875	50.2173	50.2472	50.277	50.3036
327	46.549	46.7041	46.8557	47.0017	47.1431	47.2809	47.4126	47.5416	47.668	47.7855	47.9011	48.0178	48.1242	48.231	48.3378	48.4342	48.5275	48.6207	48.714	48.8081	48.8896	48.9729	49.0561	49.1393	49.2226	49.303	49.374	49.4451	49.5162	49.5873	49.6583	49.7015	49.7447	49.7879	49.831	49.8742	49.9174	49.9531	49.988	50.0229	50.0577	50.0926	50.1256	50.1554	50.1852	50.2151	50.2449	50.2748	50.3014
328	46.5461	46.7013	46.8528	46.9988	47.1402	47.278	47.4097	47.5386	47.665	47.7826	47.8982	48.0149	48.1212	48.228	48.3349	48.4312	48.5245	48.6178	48.7111	48.8052	48.8868	48.97	49.0533	49.1365	49.2198	49.3002	49.3713	49.4424	49.5135	49.5846	49.6557	49.6989	49.7421	49.7853	49.8285	49.8717	49.9149	49.9506	49.9855	50.0204	50.0553	50.0902	50.1232	50.1531	50.1829	50.2128	50.2427	50.2726	50.2993
329	46.5432	46.6984	46.8499	46.9959	47.1373	47.275	47.4067	47.5356	47.662	47.7796	47.8952	48.0119	48.1182	48.2251	48.3319	48.4283	48.5216	48.6149	48.7082	48.8023	48.8839	48.9672	49.0504	49.1337	49.217	49.2974	49.3685	49.4397	49.5108	49.5819	49.653	49.6963	49.7395	49.7827	49.8259	49.8691	49.9123	49.9481	49.983	50.018	50.0529	50.0879	50.1209	50.1508	50.1807	50.2106	50.2405	50.2704	50.2971
330	46.5404	46.6955	46.847	46.9929	47.1343	47.2721	47.4038	47.5327	47.6591	47.7766	47.8923	48.0089	48.1153	48.2221	48.329	48.4254	48.5187	48.612	48.7053	48.7994	48.881	48.9643	49.0476	49.1309	49.2142	49.2946	49.3658	49.4369	49.5081	49.5792	49.6504	49.6936	49.7369	49.7801	49.8233	49.8666	49.9098	49.9456	49.9806	50.0155	50.0505	50.0855	50.1185	50.1484	50.1784	50.2083	50.2382	50.2682	50.2949
331	46.5375	46.6926	46.8441	46.99	47.1314	47.2692	47.4008	47.5297	47.6561	47.7737	47.8893	48.006	48.1123	48.2192	48.326	48.4224	48.5158	48.6091	48.7024	48.7966	48.8782	48.9615	49.0448	49.1281	49.2114	49.2919	49.363	49.4342	49.5054	49.5766	49.6477	49.691	49.7343	49.7775	49.8208	49.864	49.9073	49.9431	49.9781	50.0131	50.0481	50.0831	50.1161	50.1461	50.1761	50.206	50.236	50.266	50.2928
332	46.5347	46.6897	46.8412	46.9871	47.1285	47.2662	47.3979	47.5268	47.6532	47.7707	47.8863	48.003	48.1094	48.2162	48.3231	48.4195	48.5128	48.6062	48.6995	48.7937	48.8753	48.9586	49.0419	49.1253	49.2086	49.2891	49.3603	49.4315	49.5027	49.5739	49.6451	49.6884	49.7317	49.7749	49.8182	49.8615	49.9048	49.9406	49.9756	50.0107	50.0457	50.0807	50.1138	50.1438	50.1738	50.2038	50.2338	50.2638	50.2906
333	46.5318	46.6869	46.8383	46.9842	47.1255	47.2633	47.395	47.5238	47.6502	47.7677	47.8834	48	48.1064	48.2133	48.3201	48.4166	48.5099	48.6033	48.6966	48.7908	48.8724	48.9558	49.0391	49.1225	49.2058	49.2863	49.3576	49.4288	49.5	49.5712	49.6424	49.6857	49.7291	49.7724	49.8157	49.859	49.9023	49.9381	49.9732	50.0082	50.0433	50.0783	50.1114	50.1415	50.1715	50.2015	50.2315	50.2616	50.2884
334	46.5289	46.684	46.8355	46.9813	47.1226	47.2603	47.392	47.5209	47.6472	47.7648	47.8804	47.9971	48.1035	48.2103	48.3172	48.4136	48.507	48.6004	48.6937	48.7879	48.8696	48.9529	49.0363	49.1197	49.203	49.2836	49.3548	49.4261	49.4973	49.5685	49.6398	49.6831	49.7264	49.7698	49.8131	49.8564	49.8998	49.9356	49.9707	50.0058	50.0409	50.0759	50.1091	50.1391	50.1692	50.1992	50.2293	50.2594	50.2862
335	46.5261	46.6811	46.8326	46.9784	47.1197	47.2574	47.3891	47.5179	47.6443	47.7618	47.8775	47.9941	48.1005	48.2074	48.3143	48.4107	48.5041	48.5975	48.6908	48.785	48.8667	48.9501	49.0335	49.1168	49.2002	49.2808	49.3521	49.4233	49.4946	49.5659	49.6371	49.6805	49.7238	49.7672	49.8105	49.8539	49.8972	49.9332	49.9683	50.0034	50.0385	50.0736	50.1067	50.1368	50.1669	50.197	50.2271	50.2571	50.2841
336	46.5232	46.6782	46.8297	46.9755	47.1168	47.2545	47.3861	47.515	47.6413	47.7589	47.8745	47.9912	48.0976	48.2044	48.3113	48.4078	48.5012	48.5945	48.6879	48.7821	48.8638	48.9472	49.0306	49.114	49.1974	49.278	49.3493	49.4206	49.4919	49.5632	49.6345	49.6779	49.7212	49.7646	49.808	49.8514	49.8947	49.9307	49.9658	50.0009	50.036	50.0712	50.1044	50.1345	50.1646	50.1947	50.2248	50.2549	50.2819
337	46.5204	46.6753	46.8268	46.9725	47.1138	47.2515	47.3832	47.512	47.6384	47.7559	47.8715	47.9882	48.0946	48.2015	48.3084	48.4048	48.4982	48.5916	48.685	48.7792	48.8609	48.9444	49.0278	49.1112	49.1946	49.2752	49.3466	49.4179	49.4892	49.5605	49.6318	49.6752	49.7186	49.762	49.8054	49.8488	49.8922	49.9282	49.9633	49.9985	50.0336	50.0688	50.102	50.1322	50.1623	50.1925	50.2226	50.2527	50.2797
338	46.5175	46.6725	46.8239	46.9696	47.1109	47.2486	47.3802	47.5091	47.6354	47.7529	47.8686	47.9852	48.0916	48.1985	48.3054	48.4019	48.4953	48.5887	48.6821	48.7763	48.8581	48.9415	49.025	49.1084	49.1919	49.2725	49.3438	49.4152	49.4865	49.5579	49.6292	49.6726	49.716	49.7594	49.8029	49.8463	49.8897	49.9257	49.9609	49.996	50.0312	50.0664	50.0997	50.1298	50.16	50.1902	50.2204	50.2505	50.2776
339	46.5146	46.6696	46.821	46.9667	47.108	47.2457	47.3773	47.5061	47.6324	47.75	47.8656	47.9823	48.0887	48.1956	48.3025	48.399	48.4924	48.5858	48.6792	48.7735	48.8552	48.9387	49.0221	49.1056	49.1891	49.2697	49.3411	49.4124	49.4838	49.5552	49.6265	49.67	49.7134	49.7569	49.8003	49.8437	49.8872	49.9232	49.9584	49.9936	50.0288	50.064	50.0973	50.1275	50.1577	50.1879	50.2181	50.2483	50.2754
340	46.5118	46.6667	46.8181	46.9638	47.1051	47.2427	47.3743	47.5031	47.6295	47.747	47.8627	47.9793	48.0857	48.1926	48.2995	48.396	48.4895	48.5829	48.6763	48.7706	48.8523	48.9358	49.0193	49.1028	49.1863	49.2669	49.3383	49.4097	49.4811	49.5525	49.6239	49.6674	49.7108	49.7543	49.7977	49.8412	49.8847	49.9207	49.9559	49.9912	50.0264	50.0616	50.0949	50.1252	50.1554	50.1857	50.2159	50.2461	50.2732
341	46.5089	46.6638	46.8152	46.9609	47.1021	47.2398	47.3714	47.5002	47.6265	47.7441	47.8597	47.9764	48.0828	48.1897	48.2966	48.3931	48.4865	48.58	48.6734	48.7677	48.8495	48.933	49.0165	49.1	49.1835	49.2642	49.3356	49.407	49.4784	49.5498	49.6212	49.6647	49.7082	49.7517	49.7952	49.8387	49.8821	49.9182	49.9535	49.9887	50.024	50.0593	50.0926	50.1229	50.1531	50.1834	50.2137	50.2439	50.2711
342	46.5061	46.6609	46.8123	46.958	47.0992	47.2368	47.3684	47.4972	47.6236	47.7411	47.8567	47.9734	48.0798	48.1867	48.2936	48.3902	48.4836	48.5771	48.6705	48.7648	48.8466	48.9301	49.0136	49.0972	49.1807	49.2614	49.3328	49.4043	49.4757	49.5472	49.6186	49.6621	49.7056	49.7491	49.7926	49.8361	49.8796	49.9157	49.951	49.9863	50.0216	50.0569	50.0902	50.1205	50.1508	50.1811	50.2114	50.2417	50.2689
343	46.5032	46.6581	46.8094	46.9551	47.0963	47.2339	47.3655	47.4943	47.6206	47.7381	47.8538	47.9704	48.0769	48.1838	48.2907	48.3872	48.4807	48.5742	48.6676	48.7619	48.8437	48.9273	49.0108	49.0944	49.1779	49.2586	49.3301	49.4016	49.473	49.5445	49.6159	49.6595	49.703	49.7465	49.7901	49.8336	49.8771	49.9132	49.9485	49.9839	50.0192	50.0545	50.0879	50.1182	50.1485	50.1789	50.2092	50.2395	50.2667
344	46.5004	46.6552	46.8065	46.9522	47.0933	47.231	47.3625	47.4913	47.6176	47.7352	47.8508	47.9675	48.0739	48.1808	48.2877	48.3843	48.4778	48.5712	48.6647	48.759	48.8409	48.9244	49.008	49.0915	49.1751	49.2559	49.3273	49.3988	49.4703	49.5418	49.6133	49.6568	49.7004	49.7439	49.7875	49.831	49.8746	49.9107	49.9461	49.9814	50.0168	50.0521	50.0855	50.1159	50.1462	50.1766	50.207	50.2373	50.2645
345	46.4975	46.6523	46.8036	46.9492	47.0904	47.228	47.3596	47.4884	47.6147	47.7322	47.8478	47.9645	48.0709	48.1779	48.2848	48.3814	48.4748	48.5683	48.6618	48.7561	48.838	48.9216	49.0052	49.0887	49.1723	49.2531	49.3246	49.3961	49.4676	49.5391	49.6106	49.6542	49.6978	49.7414	49.7849	49.8285	49.8721	49.9083	49.9436	49.979	50.0144	50.0497	50.0832	50.1136	50.144	50.1743	50.2047	50.2351	50.2624
346	46.4946	46.6494	46.8007	46.9463	47.0875	47.2251	47.3566	47.4854	47.6117	47.7293	47.8449	47.9615	48.068	48.1749	48.2819	48.3784	48.4719	48.5654	48.6589	48.7532	48.8351	48.9187	49.0023	49.0859	49.1695	49.2503	49.3218	49.3934	49.4649	49.5365	49.608	49.6516	49.6952	49.7388	49.7824	49.826	49.8696	49.9058	49.9412	49.9766	50.0119	50.0473	50.0808	50.1112	50.1417	50.1721	50.2025	50.2329	50.2602
347	46.4918	46.6465	46.7978	46.9434	47.0846	47.2221	47.3537	47.4825	47.6088	47.7263	47.8419	47.9586	48.065	48.172	48.2789	48.3755	48.469	48.5625	48.656	48.7503	48.8323	48.9159	48.9995	49.0831	49.1667	49.2475	49.3191	49.3907	49.4622	49.5338	49.6053	49.649	49.6926	49.7362	49.7798	49.8234	49.867	49.9033	49.9387	49.9741	50.0095	50.045	50.0785	50.1089	50.1394	50.1698	50.2003	50.2307	50.258
348	46.4889	46.6437	46.7949	46.9405	47.0816	47.2192	47.3507	47.4795	47.6058	47.7233	47.839	47.9556	48.0621	48.169	48.276	48.3726	48.4661	48.5596	48.6531	48.7475	48.8294	48.913	48.9967	49.0803	49.1639	49.2448	49.3164	49.3879	49.4595	49.5311	49.6027	49.6463	49.69	49.7336	49.7772	49.8209	49.8645	49.9008	49.9362	49.9717	50.0071	50.0426	50.0761	50.1066	50.1371	50.1676	50.198	50.2285	50.2559
349	46.4861	46.6408	46.792	46.9376	47.0787	47.2163	47.3478	47.4766	47.6029	47.7204	47.836	47.9527	48.0591	48.1661	48.273	48.3696	48.4632	48.5567	48.6502	48.7446	48.8265	48.9102	48.9938	49.0775	49.1611	49.242	49.3136	49.3852	49.4568	49.5284	49.6	49.6437	49.6874	49.731	49.7747	49.8183	49.862	49.8983	49.9338	49.9692	50.0047	50.0402	50.0737	50.1043	50.1348	50.1653	50.1958	50.2263	50.2537
350	46.4832	46.6379	46.7891	46.9347	47.0758	47.2133	47.3449	47.4736	47.5999	47.7174	47.833	47.9497	48.0562	48.1631	48.2701	48.3667	48.4602	48.5538	48.6473	48.7417	48.8236	48.9073	48.991	49.0747	49.1584	49.2392	49.3109	49.3825	49.4541	49.5258	49.5974	49.6411	49.6848	49.7284	49.7721	49.8158	49.8595	49.8958	49.9313	49.9668	50.0023	50.0378	50.0714	50.1019	50.1325	50.163	50.1936	50.2241	50.2515
351	46.4803	46.635	46.7862	46.9318	47.0729	47.2104	47.3419	47.4707	47.5969	47.7145	47.8301	47.9467	48.0532	48.1602	48.2671	48.3637	48.4573	48.5509	48.6444	48.7388	48.8208	48.9045	48.9882	49.0719	49.1556	49.2365	49.3081	49.3798	49.4514	49.5231	49.5947	49.6385	49.6822	49.7259	49.7696	49.8133	49.857	49.8933	49.9288	49.9644	49.9999	50.0354	50.069	50.0996	50.1302	50.1608	50.1913	50.2219	50.2494
352	46.4775	46.6321	46.7833	46.9288	47.0699	47.2075	47.339	47.4677	47.594	47.7115	47.8271	47.9438	48.0502	48.1572	48.2642	48.3608	48.4544	48.548	48.6415	48.7359	48.8179	48.9016	48.9853	49.0691	49.1528	49.2337	49.3054	49.3771	49.4487	49.5204	49.5921	49.6358	49.6796	49.7233	49.767	49.8107	49.8545	49.8908	49.9264	49.9619	49.9975	50.033	50.0667	50.0973	50.1279	50.1585	50.1891	50.2197	50.2472
353	46.4746	46.6293	46.7804	46.9259	47.067	47.2045	47.336	47.4647	47.591	47.7085	47.8242	47.9408	48.0473	48.1543	48.2612	48.3579	48.4515	48.545	48.6386	48.733	48.815	48.8988	48.9825	49.0662	49.15	49.2309	49.3026	49.3743	49.446	49.5177	49.5894	49.6332	49.6769	49.7207	49.7644	49.8082	49.8519	49.8883	49.9239	49.9595	49.9951	50.0307	50.0643	50.095	50.1256	50.1562	50.1869	50.2175	50.245
354	46.4718	46.6264	46.7775	46.923	47.0641	47.2016	47.3331	47.4618	47.5881	47.7056	47.8212	47.9379	48.0443	48.1513	48.2583	48.3549	48.4485	48.5421	48.6357	48.7301	48.8122	48.8959	48.9797	49.0634	49.1472	49.2281	49.2999	49.3716	49.4433	49.5151	49.5868	49.6306	49.6743	49.7181	49.7619	49.8057	49.8494	49.8858	49.9214	49.9571	49.9927	50.0283	50.062	50.0926	50.1233	50.154	50.1847	50.2153	50.2428
355	46.4689	46.6235	46.7746	46.9201	47.0611	47.1986	47.3301	47.4588	47.5851	47.7026	47.8182	47.9349	48.0414	48.1484	48.2553	48.352	48.4456	48.5392	48.6328	48.7272	48.8093	48.8931	48.9769	49.0606	49.1444	49.2254	49.2971	49.3689	49.4406	49.5124	49.5841	49.6279	49.6717	49.7155	49.7593	49.8031	49.8469	49.8834	49.919	49.9546	49.9903	50.0259	50.0596	50.0903	50.121	50.1517	50.1824	50.2131	50.2407
356	46.466	46.6206	46.7717	46.9172	47.0582	47.1957	47.3272	47.4559	47.5821	47.6997	47.8153	47.9319	48.0384	48.1454	48.2524	48.3491	48.4427	48.5363	48.6299	48.7244	48.8064	48.8902	48.974	49.0578	49.1416	49.2226	49.2944	49.3662	49.4379	49.5097	49.5815	49.6253	49.6691	49.7129	49.7568	49.8006	49.8444	49.8809	49.9165	49.9522	49.9878	50.0235	50.0573	50.088	50.1187	50.1495	50.1802	50.2109	50.2385
357	46.4632	46.6177	46.7688	46.9143	47.0553	47.1928	47.3242	47.4529	47.5792	47.6967	47.8123	47.929	48.0355	48.1425	48.2495	48.3461	48.4398	48.5334	48.627	48.7215	48.8036	48.8874	48.9712	49.055	49.1388	49.2198	49.2916	49.3634	49.4352	49.507	49.5788	49.6227	49.6665	49.7104	49.7542	49.798	49.8419	49.8784	49.9141	49.9497	49.9854	50.0211	50.0549	50.0857	50.1164	50.1472	50.178	50.2087	50.2363
358	46.4603	46.6149	46.7659	46.9114	47.0524	47.1898	47.3213	47.45	47.5762	47.6937	47.8094	47.926	48.0325	48.1395	48.2465	48.3432	48.4368	48.5305	48.6241	48.7186	48.8007	48.8845	48.9684	49.0522	49.136	49.2171	49.2889	49.3607	49.4325	49.5044	49.5762	49.6201	49.6639	49.7078	49.7516	49.7955	49.8394	49.8759	49.9116	49.9473	49.983	50.0187	50.0525	50.0833	50.1141	50.1449	50.1757	50.2065	50.2342
359	46.4575	46.612	46.763	46.9084	47.0494	47.1869	47.3183	47.447	47.5733	47.6908	47.8064	47.923	48.0296	48.1366	48.2436	48.3403	48.4339	48.5276	48.6212	48.7157	48.7978	48.8817	48.9655	49.0494	49.1332	49.2143	49.2861	49.358	49.4298	49.5017	49.5736	49.6174	49.6613	49.7052	49.7491	49.793	49.8368	49.8734	49.9091	49.9449	49.9806	50.0164	50.0502	50.081	50.1118	50.1427	50.1735	50.2043	50.232
360	46.4546	46.6091	46.7601	46.9055	47.0465	47.1839	47.3154	47.4441	47.5703	47.6878	47.8034	47.9201	48.0266	48.1336	48.2406	48.3373	48.431	48.5247	48.6183	48.7128	48.795	48.8788	48.9627	49.0466	49.1304	49.2115	49.2834	49.3553	49.4271	49.499	49.5709	49.6148	49.6587	49.7026	49.7465	49.7904	49.8343	49.8709	49.9067	49.9424	49.9782	50.014	50.0478	50.0787	50.1095	50.1404	50.1713	50.2021	50.2298
361	46.4517	46.6062	46.7572	46.9026	47.0436	47.181	47.3124	47.4411	47.5673	47.6849	47.8005	47.9171	48.0236	48.1307	48.2377	48.3344	48.4281	48.5217	48.6154	48.7099	48.7921	48.876	48.9599	49.0438	49.1277	49.2087	49.2806	49.3526	49.4245	49.4964	49.5683	49.6122	49.6561	49.7	49.744	49.7879	49.8318	49.8684	49.9042	49.94	49.9758	50.0116	50.0455	50.0764	50.1073	50.1381	50.169	50.1999	50.2277
362	46.4489	46.6033	46.7543	46.8997	47.0407	47.1781	47.3095	47.4382	47.5644	47.6819	47.7975	47.9142	48.0207	48.1277	48.2347	48.3315	48.4251	48.5188	48.6125	48.707	48.7892	48.8731	48.957	49.0409	49.1249	49.206	49.2779	49.3498	49.4218	49.4937	49.5656	49.6096	49.6535	49.6974	49.7414	49.7853	49.8293	49.8659	49.9017	49.9376	49.9734	50.0092	50.0431	50.074	50.105	50.1359	50.1668	50.1977	50.2255
363	46.446	46.6005	46.7514	46.8968	47.0377	47.1751	47.3065	47.4352	47.5614	47.6789	47.7945	47.9112	48.0177	48.1248	48.2318	48.3285	48.4222	48.5159	48.6096	48.7041	48.7863	48.8703	48.9542	49.0381	49.1221	49.2032	49.2752	49.3471	49.4191	49.491	49.563	49.6069	49.6509	49.6949	49.7388	49.7828	49.8268	49.8634	49.8993	49.9351	49.971	50.0068	50.0408	50.0717	50.1027	50.1336	50.1646	50.1955	50.2233
364	46.4432	46.5976	46.7485	46.8939	47.0348	47.1722	47.3036	47.4322	47.5585	47.676	47.7916	47.9082	48.0148	48.1218	48.2288	48.3256	48.4193	48.513	48.6067	48.7013	48.7835	48.8674	48.9514	49.0353	49.1193	49.2004	49.2724	49.3444	49.4164	49.4883	49.5603	49.6043	49.6483	49.6923	49.7363	49.7803	49.8243	49.8609	49.8968	49.9327	49.9686	50.0044	50.0384	50.0694	50.1004	50.1314	50.1623	50.1933	50.2211
365	46.4403	46.5947	46.7456	46.891	47.0319	47.1693	47.3006	47.4293	47.5555	47.673	47.7886	47.9053	48.0118	48.1189	48.2259	48.3227	48.4164	48.5101	48.6038	48.6984	48.7806	48.8646	48.9485	49.0325	49.1165	49.1977	49.2697	49.3417	49.4137	49.4857	49.5577	49.6017	49.6457	49.6897	49.7337	49.7777	49.8217	49.8585	49.8944	49.9303	49.9661	50.002	50.0361	50.0671	50.0981	50.1291	50.1601	50.1911	50.219
366	46.4374	46.5918	46.7427	46.888	47.0289	47.1663	47.2977	47.4263	47.5525	47.67	47.7857	47.9023	48.0089	48.1159	48.223	48.3197	48.4135	48.5072	48.6009	48.6955	48.7777	48.8617	48.9457	49.0297	49.1137	49.1949	49.2669	49.3389	49.411	49.483	49.555	49.599	49.6431	49.6871	49.7312	49.7752	49.8192	49.856	49.8919	49.9278	49.9637	49.9997	50.0337	50.0647	50.0958	50.1268	50.1579	50.1889	50.2168
367	46.4346	46.5889	46.7398	46.8851	47.026	47.1634	47.2948	47.4234	47.5496	47.6671	47.7827	47.8994	48.0059	48.113	48.22	48.3168	48.4105	48.5043	48.598	48.6926	48.7749	48.8589	48.9429	49.0269	49.1109	49.1921	49.2642	49.3362	49.4083	49.4803	49.5524	49.5964	49.6405	49.6845	49.7286	49.7727	49.8167	49.8535	49.8894	49.9254	49.9613	49.9973	50.0314	50.0624	50.0935	50.1246	50.1556	50.1867	50.2146
368	46.4317	46.5861	46.7369	46.8822	47.0231	47.1604	47.2918	47.4204	47.5466	47.6641	47.7797	47.8964	48.0029	48.11	48.2171	48.3139	48.4076	48.5014	48.5951	48.6897	48.772	48.856	48.9401	49.0241	49.1081	49.1894	49.2614	49.3335	49.4056	49.4776	49.5497	49.5938	49.6379	49.682	49.726	49.7701	49.8142	49.851	49.887	49.9229	49.9589	49.9949	50.029	50.0601	50.0912	50.1223	50.1534	50.1845	50.2125
369	46.4289	46.5832	46.734	46.8793	47.0202	47.1575	47.2889	47.4175	47.5437	47.6612	47.7768	47.8934	48	48.1071	48.2141	48.3109	48.4047	48.4985	48.5922	48.6868	48.7691	48.8532	48.9372	49.0213	49.1053	49.1866	49.2587	49.3308	49.4029	49.475	49.5471	49.5912	49.6353	49.6794	49.7235	49.7676	49.8117	49.8485	49.8845	49.9205	49.9565	49.9925	50.0266	50.0578	50.0889	50.12	50.1512	50.1823	50.2103
370	46.426	46.5803	46.7311	46.8764	47.0172	47.1546	47.2859	47.4145	47.5407	47.6582	47.7738	47.8905	47.997	48.1041	48.2112	48.308	48.4018	48.4955	48.5893	48.6839	48.7663	48.8503	48.9344	49.0185	49.1025	49.1838	49.2559	49.328	49.4002	49.4723	49.5444	49.5885	49.6327	49.6768	49.7209	49.765	49.8092	49.846	49.882	49.9181	49.9541	49.9901	50.0243	50.0554	50.0866	50.1178	50.1489	50.1801	50.2081
371	46.4232	46.5774	46.7282	46.8735	47.0143	47.1516	47.283	47.4116	47.5377	47.6552	47.7709	47.8875	47.9941	48.1012	48.2082	48.305	48.3988	48.4926	48.5864	48.681	48.7634	48.8475	48.9316	49.0157	49.0997	49.181	49.2532	49.3253	49.3975	49.4696	49.5418	49.5859	49.6301	49.6742	49.7184	49.7625	49.8066	49.8435	49.8796	49.9156	49.9517	49.9877	50.0219	50.0531	50.0843	50.1155	50.1467	50.1779	50.206
372	46.4203	46.5745	46.7253	46.8706	47.0114	47.1487	47.28	47.4086	47.5348	47.6523	47.7679	47.8845	47.9911	48.0982	48.2053	48.3021	48.3959	48.4897	48.5835	48.6782	48.7605	48.8446	48.9287	49.0128	49.0969	49.1783	49.2504	49.3226	49.3948	49.4669	49.5391	49.5833	49.6274	49.6716	49.7158	49.76	49.8041	49.841	49.8771	49.9132	49.9493	49.9854	50.0196	50.0508	50.082	50.1132	50.1445	50.1757	50.2038
373	46.4174	46.5717	46.7224	46.8677	47.0085	47.1457	47.2771	47.4057	47.5318	47.6493	47.7649	47.8816	47.9882	48.0953	48.2023	48.2992	48.393	48.4868	48.5806	48.6753	48.7577	48.8418	48.9259	49.01	49.0942	49.1755	49.2477	49.3199	49.3921	49.4643	49.5365	49.5806	49.6248	49.669	49.7132	49.7574	49.8016	49.8385	49.8746	49.9108	49.9469	49.983	50.0172	50.0485	50.0797	50.111	50.1422	50.1735	50.2016
374	46.4146	46.5688	46.7195	46.8647	47.0055	47.1428	47.2741	47.4027	47.5289	47.6464	47.762	47.8786	47.9852	48.0923	48.1994	48.2962	48.3901	48.4839	48.5777	48.6724	48.7548	48.8389	48.9231	49.0072	49.0914	49.1727	49.2449	49.3172	49.3894	49.4616	49.5338	49.578	49.6222	49.6665	49.7107	49.7549	49.7991	49.836	49.8722	49.9083	49.9445	49.9806	50.0149	50.0461	50.0774	50.1087	50.14	50.1713	50.1994
375	46.4117	46.5659	46.7166	46.8618	47.0026	47.1399	47.2712	47.3997	47.5259	47.6434	47.759	47.8757	47.9823	48.0893	48.1964	48.2933	48.3871	48.481	48.5748	48.6695	48.7519	48.8361	48.9202	49.0044	49.0886	49.17	49.2422	49.3144	49.3867	49.4589	49.5312	49.5754	49.6196	49.6639	49.7081	49.7523	49.7966	49.8335	49.8697	49.9059	49.942	49.9782	50.0125	50.0438	50.0751	50.1065	50.1378	50.1691	50.1973
376	46.4089	46.563	46.7137	46.8589	46.9997	47.1369	47.2682	47.3968	47.523	47.6404	47.7561	47.8727	47.9793	48.0864	48.1935	48.2904	48.3842	48.4781	48.5719	48.6666	48.7491	48.8332	48.9174	49.0016	49.0858	49.1672	49.2395	49.3117	49.384	49.4562	49.5285	49.5728	49.617	49.6613	49.7055	49.7498	49.7941	49.8311	49.8673	49.9034	49.9396	49.9758	50.0102	50.0415	50.0728	50.1042	50.1355	50.1669	50.1951
377	46.406	46.5601	46.7108	46.856	46.9967	47.134	47.2653	47.3938	47.52	47.6375	47.7531	47.8697	47.9763	48.0834	48.1906	48.2874	48.3813	48.4752	48.569	48.6637	48.7462	48.8304	48.9146	48.9988	49.083	49.1644	49.2367	49.309	49.3813	49.4536	49.5259	49.5701	49.6144	49.6587	49.703	49.7473	49.7916	49.8286	49.8648	49.901	49.9372	49.9734	50.0078	50.0392	50.0706	50.1019	50.1333	50.1647	50.1929
378	46.4031	46.5573	46.7079	46.8531	46.9938	47.131	47.2623	47.3909	47.517	47.6345	47.7501	47.8668	47.9734	48.0805	48.1876	48.2845	48.3784	48.4722	48.5661	48.6608	48.7433	48.8275	48.9118	48.996	49.0802	49.1616	49.234	49.3063	49.3786	49.4509	49.5232	49.5675	49.6118	49.6561	49.7004	49.7447	49.789	49.8261	49.8623	49.8986	49.9348	49.9711	50.0054	50.0369	50.0683	50.0997	50.1311	50.1625	50.1908
379	46.4003	46.5544	46.705	46.8502	46.9909	47.1281	47.2594	47.3879	47.5141	47.6316	47.7472	47.8638	47.9704	48.0775	48.1847	48.2816	48.3755	48.4693	48.5632	48.6579	48.7404	48.8247	48.9089	48.9932	49.0774	49.1589	49.2312	49.3035	49.3759	49.4482	49.5206	49.5649	49.6092	49.6535	49.6979	49.7422	49.7865	49.8236	49.8599	49.8961	49.9324	49.9687	50.0031	50.0345	50.066	50.0974	50.1288	50.1603	50.1886
380	46.3974	46.5515	46.7021	46.8473	46.988	47.1252	47.2564	47.385	47.5111	47.6286	47.7442	47.8608	47.9675	48.0746	48.1817	48.2786	48.3725	48.4664	48.5603	48.655	48.7376	48.8218	48.9061	48.9904	49.0746	49.1561	49.2285	49.3008	49.3732	49.4455	49.5179	49.5623	49.6066	49.651	49.6953	49.7397	49.784	49.8211	49.8574	49.8937	49.93	49.9663	50.0007	50.0322	50.0637	50.0951	50.1266	50.1581	50.1864
381	46.3946	46.5486	46.6992	46.8443	46.985	47.1222	47.2535	47.382	47.5082	47.6256	47.7412	47.8579	47.9645	48.0716	48.1788	48.2757	48.3696	48.4635	48.5574	48.6522	48.7347	48.819	48.9033	48.9875	49.0718	49.1533	49.2257	49.2981	49.3705	49.4429	49.5153	49.5596	49.604	49.6484	49.6927	49.7371	49.7815	49.8186	49.8549	49.8913	49.9276	49.9639	49.9984	50.0299	50.0614	50.0929	50.1244	50.1559	50.1843
382	46.3917	46.5457	46.6963	46.8414	46.9821	47.1193	47.2505	47.3791	47.5052	47.6227	47.7383	47.8549	47.9616	48.0687	48.1758	48.2728	48.3667	48.4606	48.5545	48.6493	48.7318	48.8161	48.9004	48.9847	49.069	49.1506	49.223	49.2954	49.3678	49.4402	49.5126	49.557	49.6014	49.6458	49.6902	49.7346	49.779	49.8161	49.8525	49.8888	49.9252	49.9615	49.996	50.0276	50.0591	50.0906	50.1221	50.1537	50.1821
383	46.3888	46.5429	46.6934	46.8385	46.9792	47.1164	47.2476	47.3761	47.5022	47.6197	47.7353	47.852	47.9586	48.0657	48.1729	48.2698	48.3638	48.4577	48.5516	48.6464	48.729	48.8133	48.8976	48.9819	49.0662	49.1478	49.2202	49.2927	49.3651	49.4375	49.51	49.5544	49.5988	49.6432	49.6876	49.732	49.7765	49.8136	49.85	49.8864	49.9228	49.9591	49.9937	50.0252	50.0568	50.0884	50.1199	50.1515	50.1799
384	46.386	46.54	46.6905	46.8356	46.9763	47.1134	47.2446	47.3732	47.4993	47.6168	47.7324	47.849	47.9556	48.0628	48.1699	48.2669	48.3608	48.4548	48.5487	48.6435	48.7261	48.8104	48.8948	48.9791	49.0635	49.145	49.2175	49.2899	49.3624	49.4349	49.5073	49.5517	49.5962	49.6406	49.6851	49.7295	49.7739	49.8111	49.8475	49.8839	49.9204	49.9568	49.9913	50.0229	50.0545	50.0861	50.1177	50.1493	50.1777
385	46.3831	46.5371	46.6877	46.8327	46.9733	47.1105	47.2417	47.3702	47.4963	47.6138	47.7294	47.846	47.9527	48.0598	48.167	48.264	48.3579	48.4519	48.5458	48.6406	48.7232	48.8076	48.8919	48.9763	49.0607	49.1423	49.2147	49.2872	49.3597	49.4322	49.5047	49.5491	49.5936	49.638	49.6825	49.727	49.7714	49.8086	49.8451	49.8815	49.9179	49.9544	49.989	50.0206	50.0522	50.0838	50.1155	50.1471	50.1756
386	46.3803	46.5342	46.6848	46.8298	46.9704	47.1075	47.2388	47.3673	47.4934	47.6108	47.7264	47.8431	47.9497	48.0569	48.1641	48.261	48.355	48.449	48.5429	48.6377	48.7204	48.8047	48.8891	48.9735	49.0579	49.1395	49.212	49.2845	49.357	49.4295	49.502	49.5465	49.591	49.6355	49.6799	49.7244	49.7689	49.8062	49.8426	49.8791	49.9155	49.952	49.9866	50.0183	50.0499	50.0816	50.1132	50.1449	50.1734
387	46.3774	46.5313	46.6819	46.8269	46.9675	47.1046	47.2358	47.3643	47.4904	47.6079	47.7235	47.8401	47.9468	48.0539	48.1611	48.2581	48.3521	48.446	48.54	48.6348	48.7175	48.8019	48.8863	48.9707	49.0551	49.1367	49.2092	49.2818	49.3543	49.4268	49.4994	49.5439	49.5884	49.6329	49.6774	49.7219	49.7664	49.8037	49.8402	49.8766	49.9131	49.9496	49.9842	50.0159	50.0476	50.0793	50.111	50.1427	50.1712
388	46.3745	46.5285	46.679	46.8239	46.9645	47.1017	47.2329	47.3613	47.4874	47.6049	47.7205	47.8372	47.9438	48.051	48.1582	48.2552	48.3491	48.4431	48.5371	48.6319	48.7146	48.799	48.8835	48.9679	49.0523	49.1339	49.2065	49.279	49.3516	49.4242	49.4967	49.5412	49.5858	49.6303	49.6748	49.7193	49.7639	49.8012	49.8377	49.8742	49.9107	49.9472	49.9819	50.0136	50.0453	50.077	50.1088	50.1405	50.1691
389	46.3717	46.5256	46.6761	46.821	46.9616	47.0987	47.2299	47.3584	47.4845	47.602	47.7176	47.8342	47.9409	48.048	48.1552	48.2522	48.3462	48.4402	48.5342	48.6291	48.7118	48.7962	48.8806	48.9651	49.0495	49.1312	49.2037	49.2763	49.3489	49.4215	49.4941	49.5386	49.5832	49.6277	49.6723	49.7168	49.7614	49.7987	49.8352	49.8718	49.9083	49.9448	49.9795	50.0113	50.043	50.0748	50.1065	50.1383	50.1669
390	46.3688	46.5227	46.6732	46.8181	46.9587	47.0958	47.227	47.3554	47.4815	47.599	47.7146	47.8312	47.9379	48.0451	48.1523	48.2493	48.3433	48.4373	48.5313	48.6262	48.7089	48.7933	48.8778	48.9622	49.0467	49.1284	49.201	49.2736	49.3462	49.4188	49.4914	49.536	49.5806	49.6251	49.6697	49.7143	49.7588	49.7962	49.8328	49.8693	49.9059	49.9425	49.9772	50.009	50.0407	50.0725	50.1043	50.1361	50.1647
391	46.366	46.5198	46.6703	46.8152	46.9558	47.0928	47.224	47.3525	47.4786	47.596	47.7116	47.8283	47.9349	48.0421	48.1493	48.2463	48.3404	48.4344	48.5284	48.6233	48.706	48.7905	48.875	48.9594	49.0439	49.1256	49.1983	49.2709	49.3435	49.4161	49.4888	49.5334	49.5779	49.6225	49.6671	49.7117	49.7563	49.7937	49.8303	49.8669	49.9035	49.9401	49.9748	50.0066	50.0384	50.0702	50.1021	50.1339	50.1626
392	46.3631	46.517	46.6674	46.8123	46.9528	47.0899	47.2211	47.3495	47.4756	47.5931	47.7087	47.8253	47.932	48.0392	48.1464	48.2434	48.3374	48.4315	48.5255	48.6204	48.7031	48.7876	48.8721	48.9566	49.0411	49.1229	49.1955	49.2682	49.3408	49.4135	49.4861	49.5307	49.5753	49.62	49.6646	49.7092	49.7538	49.7912	49.8278	49.8645	49.9011	49.9377	49.9725	50.0043	50.0361	50.068	50.0998	50.1317	50.1604
393	46.3602	46.5141	46.6645	46.8094	46.9499	47.087	47.2181	47.3466	47.4726	47.5901	47.7057	47.8223	47.929	48.0362	48.1434	48.2405	48.3345	48.4286	48.5226	48.6175	48.7003	48.7848	48.8693	48.9538	49.0383	49.1201	49.1928	49.2654	49.3381	49.4108	49.4835	49.5281	49.5727	49.6174	49.662	49.7067	49.7513	49.7887	49.8254	49.862	49.8987	49.9353	49.9701	50.002	50.0339	50.0657	50.0976	50.1295	50.1582
394	46.3574	46.5112	46.6616	46.8065	46.947	47.084	47.2152	47.3436	47.4697	47.5872	47.7028	47.8194	47.9261	48.0333	48.1405	48.2375	48.3316	48.4257	48.5197	48.6146	48.6974	48.7819	48.8665	48.951	49.0355	49.1173	49.19	49.2627	49.3354	49.4081	49.4808	49.5255	49.5701	49.6148	49.6595	49.7041	49.7488	49.7862	49.8229	49.8596	49.8963	49.9329	49.9678	49.9997	50.0316	50.0635	50.0954	50.1273	50.156
395	46.3545	46.5083	46.6587	46.8035	46.9441	47.0811	47.2122	47.3407	47.4667	47.5842	47.6998	47.8164	47.9231	48.0303	48.1375	48.2346	48.3287	48.4227	48.5168	48.6117	48.6945	48.7791	48.8636	48.9482	49.0327	49.1145	49.1873	49.26	49.3327	49.4054	49.4782	49.5228	49.5675	49.6122	49.6569	49.7016	49.7463	49.7837	49.8204	49.8571	49.8938	49.9305	49.9654	49.9973	50.0293	50.0612	50.0931	50.1251	50.1539
396	46.3517	46.5054	46.6558	46.8006	46.9411	47.0782	47.2093	47.3377	47.4638	47.5812	47.6968	47.8135	47.9202	48.0274	48.1346	48.2317	48.3258	48.4198	48.5139	48.6088	48.6917	48.7762	48.8608	48.9454	49.03	49.1118	49.1845	49.2573	49.33	49.4028	49.4755	49.5202	49.5649	49.6096	49.6543	49.699	49.7437	49.7813	49.818	49.8547	49.8914	49.9282	49.963	49.995	50.027	50.0589	50.0909	50.1229	50.1517
397	46.3488	46.5026	46.6529	46.7977	46.9382	47.0752	47.2063	47.3348	47.4608	47.5783	47.6939	47.8105	47.9172	48.0244	48.1317	48.2287	48.3228	48.4169	48.511	48.606	48.6888	48.7734	48.858	48.9426	49.0272	49.109	49.1818	49.2545	49.3273	49.4001	49.4729	49.5176	49.5623	49.607	49.6518	49.6965	49.7412	49.7788	49.8155	49.8523	49.889	49.9258	49.9607	49.9927	50.0247	50.0567	50.0887	50.1207	50.1495
398	46.346	46.4997	46.65	46.7948	46.9353	47.0723	47.2034	47.3318	47.4578	47.5753	47.6909	47.8075	47.9143	48.0215	48.1287	48.2258	48.3199	48.414	48.5081	48.6031	48.6859	48.7705	48.8552	48.9398	49.0244	49.1062	49.179	49.2518	49.3246	49.3974	49.4702	49.515	49.5597	49.6045	49.6492	49.694	49.7387	49.7763	49.8131	49.8498	49.8866	49.9234	49.9583	49.9904	50.0224	50.0544	50.0864	50.1185	50.1474
399	46.3431	46.4968	46.6471	46.7919	46.9323	47.0693	47.2004	47.3288	47.4549	47.5723	47.688	47.8046	47.9113	48.0185	48.1258	48.2229	48.317	48.4111	48.5052	48.6002	48.6831	48.7677	48.8523	48.937	49.0216	49.1035	49.1763	49.2491	49.3219	49.3947	49.4676	49.5123	49.5571	49.6019	49.6466	49.6914	49.7362	49.7738	49.8106	49.8474	49.8842	49.921	49.956	49.988	50.0201	50.0521	50.0842	50.1163	50.1452
400	46.3402	46.4939	46.6442	46.789	46.9294	47.0664	47.1975	47.3259	47.4519	47.5694	47.685	47.8016	47.9083	48.0156	48.1228	48.2199	48.3141	48.4082	48.5023	48.5973	48.6802	48.7648	48.8495	48.9341	49.0188	49.1007	49.1735	49.2464	49.3192	49.3921	49.4649	49.5097	49.5545	49.5993	49.6441	49.6889	49.7337	49.7713	49.8081	49.845	49.8818	49.9186	49.9536	49.9857	50.0178	50.0499	50.082	50.1141	50.143
401	46.3374	46.491	46.6413	46.7861	46.9265	47.0635	47.1945	47.3229	47.449	47.5664	47.682	47.7987	47.9054	48.0126	48.1199	48.217	48.3111	48.4053	48.4994	48.5944	48.6773	48.762	48.8467	48.9313	49.016	49.0979	49.1708	49.2437	49.3165	49.3894	49.4623	49.5071	49.5519	49.5967	49.6415	49.6863	49.7312	49.7688	49.8057	49.8425	49.8794	49.9162	49.9513	49.9834	50.0155	50.0476	50.0797	50.1119	50.1409
402	46.3345	46.4882	46.6384	46.7832	46.9236	47.0605	47.1916	47.32	47.446	47.5635	47.6791	47.7957	47.9024	48.0097	48.1169	48.2141	48.3082	48.4024	48.4965	48.5915	48.6745	48.7591	48.8438	48.9285	49.0132	49.0952	49.168	49.2409	49.3138	49.3867	49.4596	49.5045	49.5493	49.5941	49.639	49.6838	49.7286	49.7663	49.8032	49.8401	49.877	49.9139	49.9489	49.9811	50.0132	50.0454	50.0775	50.1097	50.1387
403	46.3317	46.4853	46.6355	46.7802	46.9206	47.0576	47.1887	47.317	47.4431	47.5605	47.6761	47.7927	47.8995	48.0067	48.114	48.2111	48.3053	48.3995	48.4936	48.5886	48.6716	48.7563	48.841	48.9257	49.0104	49.0924	49.1653	49.2382	49.3111	49.384	49.457	49.5018	49.5467	49.5915	49.6364	49.6813	49.7261	49.7638	49.8007	49.8376	49.8746	49.9115	49.9466	49.9787	50.0109	50.0431	50.0753	50.1074	50.1365
404	46.3288	46.4824	46.6326	46.7773	46.9177	47.0546	47.1857	47.3141	47.4401	47.5575	47.6731	47.7898	47.8965	48.0038	48.111	48.2082	48.3024	48.3965	48.4907	48.5857	48.6687	48.7534	48.8382	48.9229	49.0076	49.0896	49.1625	49.2355	49.3084	49.3814	49.4543	49.4992	49.5441	49.589	49.6338	49.6787	49.7236	49.7613	49.7983	49.8352	49.8722	49.9091	49.9442	49.9764	50.0086	50.0408	50.073	50.1052	50.1343
405	46.3259	46.4795	46.6297	46.7744	46.9148	47.0517	47.1828	47.3111	47.4371	47.5546	47.6702	47.7868	47.8936	48.0008	48.1081	48.2053	48.2994	48.3936	48.4878	48.5828	48.6658	48.7506	48.8353	48.9201	49.0048	49.0868	49.1598	49.2328	49.3057	49.3787	49.4517	49.4966	49.5415	49.5864	49.6313	49.6762	49.7211	49.7588	49.7958	49.8328	49.8697	49.9067	49.9418	49.9741	50.0063	50.0386	50.0708	50.103	50.1322
406	46.3231	46.4766	46.6268	46.7715	46.9119	47.0488	47.1798	47.3082	47.4342	47.5516	47.6672	47.7838	47.8906	47.9979	48.1051	48.2023	48.2965	48.3907	48.4849	48.58	48.663	48.7477	48.8325	48.9173	49.002	49.0841	49.1571	49.23	49.303	49.376	49.449	49.4939	49.5389	49.5838	49.6287	49.6736	49.7186	49.7564	49.7933	49.8303	49.8673	49.9043	49.9395	49.9718	50.004	50.0363	50.0686	50.1008	50.13
407	46.3202	46.4738	46.6239	46.7686	46.9089	47.0458	47.1769	47.3052	47.4312	47.5487	47.6643	47.7809	47.8876	47.9949	48.1022	48.1994	48.2936	48.3878	48.482	48.5771	48.6601	48.7449	48.8297	48.9145	48.9993	49.0813	49.1543	49.2273	49.3003	49.3734	49.4464	49.4913	49.5363	49.5812	49.6262	49.6711	49.7161	49.7539	49.7909	49.8279	49.8649	49.9019	49.9371	49.9694	50.0017	50.034	50.0663	50.0986	50.1278
408	46.3174	46.4709	46.621	46.7657	46.906	47.0429	47.1739	47.3023	47.4283	47.5457	47.6613	47.7779	47.8847	47.992	48.0993	48.1965	48.2907	48.3849	48.4791	48.5742	48.6572	48.742	48.8269	48.9117	48.9965	49.0785	49.1516	49.2246	49.2976	49.3707	49.4437	49.4887	49.5337	49.5786	49.6236	49.6686	49.7135	49.7514	49.7884	49.8255	49.8625	49.8996	49.9348	49.9671	49.9994	50.0318	50.0641	50.0964	50.1257
409	46.3145	46.468	46.6181	46.7628	46.9031	47.04	47.171	47.2993	47.4253	47.5427	47.6583	47.775	47.8817	47.989	48.0963	48.1935	48.2878	48.382	48.4762	48.5713	48.6544	48.7392	48.824	48.9088	48.9937	49.0758	49.1488	49.2219	49.2949	49.368	49.4411	49.4861	49.5311	49.576	49.621	49.666	49.711	49.7489	49.786	49.823	49.8601	49.8972	49.9324	49.9648	49.9972	50.0295	50.0619	50.0942	50.1235
410	46.3116	46.4651	46.6152	46.7598	46.9002	47.037	47.168	47.2964	47.4223	47.5398	47.6554	47.772	47.8788	47.9861	48.0934	48.1906	48.2848	48.3791	48.4733	48.5684	48.6515	48.7363	48.8212	48.906	48.9909	49.073	49.1461	49.2192	49.2922	49.3653	49.4384	49.4834	49.5284	49.5735	49.6185	49.6635	49.7085	49.7464	49.7835	49.8206	49.8577	49.8948	49.9301	49.9625	49.9949	50.0273	50.0596	50.092	50.1213
411	46.3094	46.4629	46.6129	46.7576	46.8979	47.0347	47.1657	47.294	47.42	47.5375	47.6531	47.7697	47.8764	47.9837	48.091	48.1883	48.2825	48.3768	48.471	48.5661	48.6492	48.7341	48.8189	48.9038	48.9886	49.0707	49.1438	49.2169	49.29	49.3631	49.4362	49.4813	49.5263	49.5713	49.6164	49.6614	49.7064	49.7443	49.7814	49.8186	49.8557	49.8928	49.9281	49.9605	49.9929	50.0253	50.0577	50.0902	50.1195
412	46.3076	46.4611	46.6111	46.7557	46.896	47.0329	47.1638	47.2922	47.4181	47.5356	47.6512	47.7678	47.8745	47.9818	48.0891	48.1864	48.2806	48.3748	48.4691	48.5642	48.6473	48.7322	48.817	48.9019	48.9867	49.0689	49.142	49.2151	49.2882	49.3613	49.4344	49.4794	49.5245	49.5695	49.6145	49.6596	49.7046	49.7425	49.7797	49.8168	49.8539	49.891	49.9263	49.9588	49.9912	50.0236	50.0561	50.0885	50.1178
413	46.3058	46.4592	46.6093	46.7539	46.8942	47.031	47.162	47.2903	47.4162	47.5337	47.6493	47.7659	47.8726	47.9799	48.0872	48.1844	48.2787	48.3729	48.4672	48.5623	48.6454	48.7303	48.8151	48.9	48.9848	49.067	49.1401	49.2132	49.2863	49.3594	49.4325	49.4776	49.5226	49.5677	49.6127	49.6578	49.7028	49.7407	49.7779	49.815	49.8521	49.8893	49.9246	49.9571	49.9895	50.0219	50.0544	50.0868	50.1162
414	46.304	46.4574	46.6074	46.752	46.8923	47.0291	47.1601	47.2884	47.4144	47.5318	47.6474	47.764	47.8707	47.978	48.0853	48.1825	48.2768	48.371	48.4653	48.5604	48.6435	48.7284	48.8132	48.8981	48.983	49.0651	49.1382	49.2113	49.2845	49.3576	49.4307	49.4757	49.5208	49.5659	49.6109	49.656	49.701	49.7389	49.7761	49.8132	49.8504	49.8875	49.9229	49.9553	49.9878	50.0202	50.0527	50.0851	50.1145
415	46.3022	46.4556	46.6056	46.7502	46.8904	47.0273	47.1582	47.2865	47.4125	47.5299	47.6455	47.762	47.8688	47.9761	48.0834	48.1806	48.2749	48.3691	48.4634	48.5585	48.6416	48.7265	48.8113	48.8962	48.9811	49.0632	49.1363	49.2095	49.2826	49.3557	49.4288	49.4739	49.519	49.564	49.6091	49.6541	49.6992	49.7371	49.7743	49.8115	49.8486	49.8858	49.9211	49.9536	49.9861	50.0185	50.051	50.0835	50.1128
416	46.3004	46.4538	46.6038	46.7484	46.8886	47.0254	47.1563	47.2846	47.4106	47.528	47.6436	47.7601	47.8669	47.9742	48.0815	48.1787	48.2729	48.3672	48.4614	48.5565	48.6397	48.7246	48.8094	48.8943	48.9792	49.0613	49.1345	49.2076	49.2807	49.3539	49.427	49.4721	49.5171	49.5622	49.6073	49.6523	49.6974	49.7354	49.7725	49.8097	49.8469	49.884	49.9194	49.9519	49.9844	50.0168	50.0493	50.0818	50.1112
417	46.2986	46.452	46.602	46.7465	46.8867	47.0235	47.1545	47.2827	47.4087	47.5261	47.6417	47.7582	47.865	47.9723	48.0796	48.1768	48.271	48.3653	48.4595	48.5546	48.6378	48.7226	48.8075	48.8924	48.9773	49.0594	49.1326	49.2057	49.2789	49.352	49.4251	49.4702	49.5153	49.5604	49.6054	49.6505	49.6956	49.7336	49.7707	49.8079	49.8451	49.8823	49.9177	49.9502	49.9826	50.0151	50.0476	50.0801	50.1095
418	46.2968	46.4502	46.6001	46.7447	46.8849	47.0217	47.1526	47.2809	47.4068	47.5242	47.6398	47.7563	47.8631	47.9704	48.0776	48.1749	48.2691	48.3634	48.4576	48.5527	48.6359	48.7207	48.8056	48.8905	48.9754	49.0575	49.1307	49.2038	49.277	49.3501	49.4233	49.4684	49.5135	49.5585	49.6036	49.6487	49.6938	49.7318	49.769	49.8062	49.8433	49.8805	49.9159	49.9484	49.9809	50.0134	50.046	50.0785	50.1079
419	46.295	46.4483	46.5983	46.7428	46.883	47.0198	47.1507	47.279	47.4049	47.5223	47.6379	47.7544	47.8612	47.9685	48.0757	48.173	48.2672	48.3615	48.4557	48.5508	48.634	48.7188	48.8037	48.8886	48.9735	49.0557	49.1288	49.202	49.2751	49.3483	49.4214	49.4665	49.5116	49.5567	49.6018	49.6469	49.692	49.73	49.7672	49.8044	49.8416	49.8788	49.9142	49.9467	49.9792	50.0117	50.0443	50.0768	50.1062
420	46.2932	46.4465	46.5965	46.741	46.8812	47.0179	47.1489	47.2771	47.403	47.5204	47.636	47.7525	47.8593	47.9665	48.0738	48.171	48.2653	48.3595	48.4538	48.5489	48.632	48.7169	48.8018	48.8867	48.9716	49.0538	49.1269	49.2001	49.2733	49.3464	49.4196	49.4647	49.5098	49.5549	49.6	49.6451	49.6902	49.7282	49.7654	49.8026	49.8398	49.877	49.9124	49.945	49.9775	50.0101	50.0426	50.0751	50.1046
421	46.2914	46.4447	46.5946	46.7391	46.8793	47.0161	47.147	47.2752	47.4011	47.5185	47.6341	47.7506	47.8574	47.9646	48.0719	48.1691	48.2634	48.3576	48.4519	48.547	48.6301	48.715	48.7999	48.8848	48.9697	49.0519	49.1251	49.1982	49.2714	49.3446	49.4177	49.4628	49.508	49.5531	49.5982	49.6433	49.6884	49.7264	49.7636	49.8008	49.8381	49.8753	49.9107	49.9433	49.9758	50.0084	50.0409	50.0735	50.1029
422	46.2896	46.4429	46.5928	46.7373	46.8775	47.0142	47.1451	47.2733	47.3992	47.5166	47.6322	47.7487	47.8555	47.9627	48.07	48.1672	48.2615	48.3557	48.45	48.5451	48.6282	48.7131	48.798	48.8829	48.9678	49.05	49.1232	49.1964	49.2695	49.3427	49.4159	49.461	49.5061	49.5512	49.5963	49.6415	49.6866	49.7246	49.7618	49.7991	49.8363	49.8735	49.909	49.9415	49.9741	50.0067	50.0392	50.0718	50.1013
423	46.2878	46.4411	46.591	46.7355	46.8756	47.0123	47.1432	47.2715	47.3973	47.5147	47.6302	47.7468	47.8535	47.9608	48.0681	48.1653	48.2596	48.3538	48.4481	48.5432	48.6263	48.7112	48.7961	48.881	48.9659	49.0481	49.1213	49.1945	49.2677	49.3409	49.414	49.4592	49.5043	49.5494	49.5945	49.6397	49.6848	49.7228	49.76	49.7973	49.8345	49.8718	49.9072	49.9398	49.9724	50.005	50.0375	50.0701	50.0996
424	46.286	46.4392	46.5891	46.7336	46.8738	47.0105	47.1414	47.2696	47.3955	47.5128	47.6283	47.7449	47.8516	47.9589	48.0662	48.1634	48.2576	48.3519	48.4462	48.5413	48.6244	48.7093	48.7942	48.8791	48.9641	49.0462	49.1194	49.1926	49.2658	49.339	49.4122	49.4573	49.5024	49.5476	49.5927	49.6378	49.683	49.721	49.7583	49.7955	49.8328	49.87	49.9055	49.9381	49.9707	50.0033	50.0359	50.0684	50.0979
425	46.2842	46.4374	46.5873	46.7318	46.8719	47.0086	47.1395	47.2677	47.3936	47.5109	47.6264	47.743	47.8497	47.957	48.0643	48.1615	48.2557	48.35	48.4442	48.5394	48.6225	48.7074	48.7923	48.8773	48.9622	49.0444	49.1175	49.1907	49.2639	49.3371	49.4103	49.4555	49.5006	49.5458	49.5909	49.636	49.6812	49.7192	49.7565	49.7937	49.831	49.8683	49.9037	49.9364	49.969	50.0016	50.0342	50.0668	50.0963
426	46.2824	46.4356	46.5855	46.7299	46.8701	47.0067	47.1376	47.2658	47.3917	47.509	47.6245	47.7411	47.8478	47.9551	48.0623	48.1596	48.2538	48.3481	48.4423	48.5374	48.6206	48.7055	48.7904	48.8754	48.9603	49.0425	49.1157	49.1889	49.2621	49.3353	49.4085	49.4536	49.4988	49.5439	49.5891	49.6342	49.6794	49.7174	49.7547	49.792	49.8293	49.8665	49.902	49.9346	49.9672	49.9999	50.0325	50.0651	50.0946
427	46.2806	46.4338	46.5836	46.7281	46.8682	47.0049	47.1357	47.2639	47.3898	47.5071	47.6226	47.7392	47.8459	47.9532	48.0604	48.1577	48.2519	48.3462	48.4404	48.5355	48.6187	48.7036	48.7885	48.8735	48.9584	49.0406	49.1138	49.187	49.2602	49.3334	49.4066	49.4518	49.4969	49.5421	49.5873	49.6324	49.6776	49.7156	49.7529	49.7902	49.8275	49.8648	49.9003	49.9329	49.9655	49.9982	50.0308	50.0634	50.093
428	46.2788	46.432	46.5818	46.7262	46.8663	47.003	47.1339	47.262	47.3879	47.5052	47.6207	47.7373	47.844	47.9513	48.0585	48.1557	48.25	48.3442	48.4385	48.5336	48.6168	48.7017	48.7866	48.8716	48.9565	49.0387	49.1119	49.1851	49.2583	49.3316	49.4048	49.4499	49.4951	49.5403	49.5854	49.6306	49.6758	49.7138	49.7511	49.7884	49.8257	49.863	49.8985	49.9312	49.9638	49.9965	50.0291	50.0618	50.0913
429	46.277	46.4302	46.58	46.7244	46.8645	47.0012	47.132	47.2602	47.386	47.5034	47.6188	47.7354	47.8421	47.9494	48.0566	48.1538	48.2481	48.3423	48.4366	48.5317	48.6149	48.6998	48.7847	48.8697	48.9546	49.0368	49.11	49.1833	49.2565	49.3297	49.4029	49.4481	49.4933	49.5384	49.5836	49.6288	49.674	49.712	49.7493	49.7867	49.824	49.8613	49.8968	49.9295	49.9621	49.9948	50.0274	50.0601	50.0897
430	46.2752	46.4283	46.5782	46.7225	46.8626	46.9993	47.1301	47.2583	47.3841	47.5015	47.6169	47.7335	47.8402	47.9474	48.0547	48.1519	48.2462	48.3404	48.4347	48.5298	48.613	48.6979	48.7828	48.8678	48.9527	49.0349	49.1082	49.1814	49.2546	49.3278	49.4011	49.4463	49.4914	49.5366	49.5818	49.627	49.6721	49.7102	49.7476	49.7849	49.8222	49.8595	49.8951	49.9277	49.9604	49.9931	50.0258	50.0584	50.088
431	46.2734	46.4265	46.5763	46.7207	46.8608	46.9974	47.1282	47.2564	47.3822	47.4996	47.615	47.7316	47.8383	47.9455	48.0528	48.15	48.2443	48.3385	48.4328	48.5279	48.6111	48.696	48.7809	48.8659	48.9508	49.033	49.1063	49.1795	49.2528	49.326	49.3992	49.4444	49.4896	49.5348	49.58	49.6252	49.6703	49.7085	49.7458	49.7831	49.8204	49.8578	49.8933	49.926	49.9587	49.9914	50.0241	50.0568	50.0864
432	46.2716	46.4247	46.5745	46.7189	46.8589	46.9956	47.1264	47.2545	47.3803	47.4977	47.6131	47.7297	47.8364	47.9436	48.0509	48.1481	48.2423	48.3366	48.4309	48.526	48.6092	48.6941	48.7791	48.864	48.9489	49.0312	49.1044	49.1776	49.2509	49.3241	49.3974	49.4426	49.4878	49.533	49.5782	49.6233	49.6685	49.7067	49.744	49.7813	49.8187	49.856	49.8916	49.9243	49.957	49.9897	50.0224	50.0551	50.0847
433	46.2698	46.4229	46.5727	46.717	46.8571	46.9937	47.1245	47.2526	47.3785	47.4958	47.6112	47.7277	47.8345	47.9417	48.049	48.1462	48.2404	48.3347	48.4289	48.5241	48.6073	48.6922	48.7772	48.8621	48.947	49.0293	49.1025	49.1758	49.249	49.3223	49.3955	49.4407	49.4859	49.5311	49.5763	49.6215	49.6667	49.7049	49.7422	49.7796	49.8169	49.8543	49.8898	49.9226	49.9553	49.988	50.0207	50.0534	50.083
434	46.2679	46.4211	46.5708	46.7152	46.8552	46.9918	47.1226	47.2508	47.3766	47.4939	47.6093	47.7258	47.8326	47.9398	48.047	48.1443	48.2385	48.3328	48.427	48.5222	48.6053	48.6903	48.7753	48.8602	48.9452	49.0274	49.1006	49.1739	49.2472	49.3204	49.3937	49.4389	49.4841	49.5293	49.5745	49.6197	49.6649	49.7031	49.7404	49.7778	49.8152	49.8525	49.8881	49.9208	49.9536	49.9863	50.019	50.0517	50.0814
435	46.2661	46.4193	46.569	46.7133	46.8534	46.99	47.1207	47.2489	47.3747	47.492	47.6074	47.7239	47.8307	47.9379	48.0451	48.1423	48.2366	48.3309	48.4251	48.5202	48.6034	48.6884	48.7734	48.8583	48.9433	49.0255	49.0988	49.172	49.2453	49.3186	49.3918	49.437	49.4823	49.5275	49.5727	49.6179	49.6631	49.7013	49.7387	49.776	49.8134	49.8508	49.8864	49.9191	49.9518	49.9846	50.0173	50.0501	50.0797
436	46.2643	46.4174	46.5672	46.7115	46.8515	46.9881	47.1189	47.247	47.3728	47.4901	47.6055	47.722	47.8287	47.936	48.0432	48.1404	48.2347	48.329	48.4232	48.5183	48.6015	48.6865	48.7715	48.8564	48.9414	49.0236	49.0969	49.1702	49.2434	49.3167	49.39	49.4352	49.4804	49.5256	49.5709	49.6161	49.6613	49.6995	49.7369	49.7743	49.8116	49.849	49.8846	49.9174	49.9501	49.9829	50.0157	50.0484	50.0781
437	46.2625	46.4156	46.5653	46.7096	46.8497	46.9862	47.117	47.2451	47.3709	47.4882	47.6036	47.7201	47.8268	47.9341	48.0413	48.1385	48.2328	48.327	48.4213	48.5164	48.5996	48.6846	48.7696	48.8545	48.9395	49.0217	49.095	49.1683	49.2416	49.3148	49.3881	49.4334	49.4786	49.5238	49.5691	49.6143	49.6595	49.6977	49.7351	49.7725	49.8099	49.8473	49.8829	49.9157	49.9484	49.9812	50.014	50.0467	50.0764
438	46.2607	46.4138	46.5635	46.7078	46.8478	46.9844	47.1151	47.2432	47.369	47.4863	47.6017	47.7182	47.8249	47.9322	48.0394	48.1366	48.2309	48.3251	48.4194	48.5145	48.5977	48.6827	48.7677	48.8526	48.9376	49.0198	49.0931	49.1664	49.2397	49.313	49.3863	49.4315	49.4768	49.522	49.5672	49.6125	49.6577	49.6959	49.7333	49.7707	49.8081	49.8455	49.8811	49.9139	49.9467	49.9795	50.0123	50.0451	50.0748
439	46.2589	46.412	46.5617	46.706	46.8459	46.9825	47.1133	47.2413	47.3671	47.4844	47.5998	47.7163	47.823	47.9302	48.0375	48.1347	48.229	48.3232	48.4175	48.5126	48.5958	48.6808	48.7658	48.8507	48.9357	49.018	49.0913	49.1645	49.2378	49.3111	49.3844	49.4297	49.4749	49.5202	49.5654	49.6107	49.6559	49.6941	49.7315	49.7689	49.8064	49.8438	49.8794	49.9122	49.945	49.9778	50.0106	50.0434	50.0731
440	46.2571	46.4102	46.5598	46.7041	46.8441	46.9806	47.1114	47.2395	47.3652	47.4825	47.5979	47.7144	47.8211	47.9283	48.0356	48.1328	48.227	48.3213	48.4156	48.5107	48.5939	48.6789	48.7639	48.8488	48.9338	49.0161	49.0894	49.1627	49.236	49.3093	49.3826	49.4278	49.4731	49.5183	49.5636	49.6089	49.6541	49.6923	49.7297	49.7672	49.8046	49.842	49.8777	49.9105	49.9433	49.9761	50.0089	50.0417	50.0715
441	46.2553	46.4084	46.558	46.7023	46.8422	46.9788	47.1095	47.2376	47.3633	47.4806	47.596	47.7125	47.8192	47.9264	48.0336	48.1309	48.2251	48.3194	48.4137	48.5088	48.592	48.677	48.762	48.8469	48.9319	49.0142	49.0875	49.1608	49.2341	49.3074	49.3807	49.426	49.4712	49.5165	49.5618	49.607	49.6523	49.6905	49.728	49.7654	49.8028	49.8403	49.8759	49.9088	49.9416	49.9744	50.0072	50.0401	50.0698
442	46.2535	46.4065	46.5562	46.7004	46.8404	46.9769	47.1076	47.2357	47.3614	47.4787	47.5941	47.7106	47.8173	47.9245	48.0317	48.129	48.2232	48.3175	48.4117	48.5069	48.5901	48.6751	48.7601	48.845	48.93	49.0123	49.0856	49.1589	49.2322	49.3056	49.3789	49.4241	49.4694	49.5147	49.56	49.6052	49.6505	49.6887	49.7262	49.7636	49.8011	49.8385	49.8742	49.907	49.9399	49.9727	50.0055	50.0384	50.0681
443	46.2517	46.4047	46.5544	46.6986	46.8385	46.975	47.1058	47.2338	47.3596	47.4768	47.5922	47.7087	47.8154	47.9226	48.0298	48.127	48.2213	48.3156	48.4098	48.505	48.5882	48.6732	48.7582	48.8432	48.9281	49.0104	49.0837	49.1571	49.2304	49.3037	49.377	49.4223	49.4676	49.5129	49.5581	49.6034	49.6487	49.6869	49.7244	49.7619	49.7993	49.8368	49.8725	49.9053	49.9382	49.971	50.0039	50.0367	50.0665
444	46.2499	46.4029	46.5525	46.6967	46.8367	46.9732	47.1039	47.2319	47.3577	47.4749	47.5903	47.7068	47.8135	47.9207	48.0279	48.1251	48.2194	48.3137	48.4079	48.503	48.5863	48.6713	48.7563	48.8413	48.9263	49.0085	49.0819	49.1552	49.2285	49.3018	49.3752	49.4205	49.4657	49.511	49.5563	49.6016	49.6469	49.6851	49.7226	49.7601	49.7976	49.835	49.8707	49.9036	49.9365	49.9693	50.0022	50.035	50.0648
445	46.2481	46.4011	46.5507	46.6949	46.8348	46.9713	47.102	47.23	47.3558	47.473	47.5884	47.7049	47.8116	47.9188	48.026	48.1232	48.2175	48.3117	48.406	48.5011	48.5844	48.6694	48.7544	48.8394	48.9244	49.0066	49.08	49.1533	49.2266	49.3	49.3733	49.4186	49.4639	49.5092	49.5545	49.5998	49.6451	49.6833	49.7208	49.7583	49.7958	49.8333	49.869	49.9019	49.9347	49.9676	50.0005	50.0334	50.0632
446	46.2463	46.3993	46.5489	46.6931	46.833	46.9694	47.1001	47.2282	47.3539	47.4711	47.5865	47.703	47.8097	47.9169	48.0241	48.1213	48.2156	48.3098	48.4041	48.4992	48.5825	48.6675	48.7525	48.8375	48.9225	49.0048	49.0781	49.1514	49.2248	49.2981	49.3715	49.4168	49.4621	49.5074	49.5527	49.598	49.6433	49.6816	49.719	49.7565	49.794	49.8315	49.8672	49.9001	49.933	49.9659	49.9988	50.0317	50.0615
447	46.2445	46.3974	46.547	46.6912	46.8311	46.9676	47.0983	47.2263	47.352	47.4692	47.5846	47.7011	47.8078	47.915	48.0222	48.1194	48.2137	48.3079	48.4022	48.4973	48.5806	48.6656	48.7506	48.8356	48.9206	49.0029	49.0762	49.1496	49.2229	49.2963	49.3696	49.4149	49.4602	49.5055	49.5509	49.5962	49.6415	49.6798	49.7173	49.7548	49.7923	49.8298	49.8655	49.8984	49.9313	49.9642	49.9971	50.03	50.0599
448	46.2427	46.3956	46.5452	46.6894	46.8293	46.9657	47.0964	47.2244	47.3501	47.4673	47.5827	47.6992	47.8058	47.9131	48.0203	48.1175	48.2117	48.306	48.4003	48.4954	48.5787	48.6637	48.7487	48.8337	48.9187	49.001	49.0743	49.1477	49.2211	49.2944	49.3678	49.4131	49.4584	49.5037	49.549	49.5944	49.6397	49.678	49.7155	49.753	49.7905	49.828	49.8638	49.8967	49.9296	49.9625	49.9954	50.0284	50.0582
449	46.2409	46.3938	46.5434	46.6875	46.8274	46.9639	47.0945	47.2225	47.3482	47.4654	47.5808	47.6973	47.8039	47.9111	48.0183	48.1156	48.2098	48.3041	48.3984	48.4935	48.5767	48.6618	48.7468	48.8318	48.9168	48.9991	49.0725	49.1458	49.2192	49.2926	49.3659	49.4112	49.4566	49.5019	49.5472	49.5925	49.6379	49.6762	49.7137	49.7512	49.7887	49.8263	49.862	49.895	49.9279	49.9608	49.9938	50.0267	50.0566
450	46.2391	46.392	46.5415	46.6857	46.8255	46.962	47.0926	47.2206	47.3463	47.4636	47.5789	47.6954	47.802	47.9092	48.0164	48.1136	48.2079	48.3022	48.3964	48.4916	48.5748	48.6599	48.7449	48.8299	48.9149	48.9972	49.0706	49.144	49.2173	49.2907	49.3641	49.4094	49.4547	49.5001	49.5454	49.5907	49.6361	49.6744	49.7119	49.7495	49.787	49.8245	49.8603	49.8932	49.9262	49.9591	49.9921	50.025	50.0549
451	46.2373	46.3902	46.5397	46.6838	46.8237	46.9601	47.0908	47.2188	47.3444	47.4617	47.577	47.6934	47.8001	47.9073	48.0145	48.1117	48.206	48.3003	48.3945	48.4897	48.5729	48.658	48.743	48.828	48.913	48.9953	49.0687	49.1421	49.2155	49.2888	49.3622	49.4076	49.4529	49.4982	49.5436	49.5889	49.6343	49.6726	49.7101	49.7477	49.7852	49.8228	49.8586	49.8915	49.9245	49.9574	49.9904	50.0234	50.0532
452	46.2355	46.3884	46.5379	46.682	46.8218	46.9583	47.0889	47.2169	47.3426	47.4598	47.5751	47.6915	47.7982	47.9054	48.0126	48.1098	48.2041	48.2984	48.3926	48.4878	48.571	48.6561	48.7411	48.8261	48.9111	48.9934	49.0668	49.1402	49.2136	49.287	49.3604	49.4057	49.4511	49.4964	49.5418	49.5871	49.6325	49.6708	49.7083	49.7459	49.7835	49.821	49.8568	49.8898	49.9228	49.9557	49.9887	50.0217	50.0516
453	46.2337	46.3865	46.536	46.6802	46.82	46.9564	47.087	47.215	47.3407	47.4579	47.5732	47.6896	47.7963	47.9035	48.0107	48.1079	48.2022	48.2964	48.3907	48.4858	48.5691	48.6541	48.7392	48.8242	48.9092	48.9916	49.065	49.1383	49.2117	49.2851	49.3585	49.4039	49.4492	49.4946	49.5399	49.5853	49.6307	49.669	49.7066	49.7441	49.7817	49.8193	49.8551	49.8881	49.9211	49.954	49.987	50.02	50.0499
454	46.2319	46.3847	46.5342	46.6783	46.8181	46.9545	47.0851	47.2131	47.3388	47.456	47.5713	47.6877	47.7944	47.9016	48.0088	48.106	48.2003	48.2945	48.3888	48.4839	48.5672	48.6522	48.7373	48.8223	48.9074	48.9897	49.0631	49.1365	49.2099	49.2833	49.3567	49.402	49.4474	49.4928	49.5381	49.5835	49.6289	49.6672	49.7048	49.7424	49.7799	49.8175	49.8533	49.8863	49.9193	49.9523	49.9853	50.0183	50.0483
455	46.2301	46.3829	46.5324	46.6765	46.8163	46.9527	47.0833	47.2112	47.3369	47.4541	47.5694	47.6858	47.7925	47.8997	48.0069	48.1041	48.1984	48.2926	48.3869	48.482	48.5653	48.6503	48.7354	48.8204	48.9055	48.9878	49.0612	49.1346	49.208	49.2814	49.3548	49.4002	49.4456	49.4909	49.5363	49.5817	49.627	49.6654	49.703	49.7406	49.7782	49.8158	49.8516	49.8846	49.9176	49.9506	49.9837	50.0167	50.0466
456	46.2283	46.3811	46.5306	46.6746	46.8144	46.9508	47.0814	47.2093	47.335	47.4522	47.5675	47.6839	47.7906	47.8978	48.005	48.1022	48.1964	48.2907	48.385	48.4801	48.5634	48.6484	48.7335	48.8185	48.9036	48.9859	49.0593	49.1327	49.2061	49.2795	49.353	49.3983	49.4437	49.4891	49.5345	49.5799	49.6252	49.6636	49.7012	49.7388	49.7764	49.814	49.8499	49.8829	49.9159	49.9489	49.982	50.015	50.045
457	46.2265	46.3793	46.5287	46.6728	46.8126	46.9489	47.0795	47.2075	47.3331	47.4503	47.5656	47.682	47.7887	47.8959	48.003	48.1003	48.1945	48.2888	48.3831	48.4782	48.5615	48.6465	48.7316	48.8166	48.9017	48.984	49.0574	49.1309	49.2043	49.2777	49.3511	49.3965	49.4419	49.4873	49.5327	49.5781	49.6234	49.6618	49.6994	49.737	49.7747	49.8123	49.8481	49.8812	49.9142	49.9473	49.9803	50.0133	50.0433
458	46.2247	46.3775	46.5269	46.6709	46.8107	46.9471	47.0776	47.2056	47.3312	47.4484	47.5637	47.6801	47.7868	47.8939	48.0011	48.0983	48.1926	48.2869	48.3812	48.4763	48.5596	48.6446	48.7297	48.8147	48.8998	48.9821	49.0556	49.129	49.2024	49.2758	49.3493	49.3947	49.4401	49.4854	49.5308	49.5762	49.6216	49.66	49.6977	49.7353	49.7729	49.8105	49.8464	49.8794	49.9125	49.9456	49.9786	50.0117	50.0417
459	46.2229	46.3756	46.5251	46.6691	46.8089	46.9452	47.0758	47.2037	47.3293	47.4465	47.5618	47.6782	47.7849	47.892	47.9992	48.0964	48.1907	48.285	48.3792	48.4744	48.5577	48.6427	48.7278	48.8128	48.8979	48.9803	49.0537	49.1271	49.2005	49.274	49.3474	49.3928	49.4382	49.4836	49.529	49.5744	49.6198	49.6582	49.6959	49.7335	49.7711	49.8088	49.8446	49.8777	49.9108	49.9439	49.9769	50.01	50.04
460	46.2211	46.3738	46.5232	46.6673	46.807	46.9433	47.0739	47.2018	47.3274	47.4446	47.5599	47.6763	47.7829	47.8901	47.9973	48.0945	48.1888	48.2831	48.3773	48.4725	48.5558	48.6408	48.7259	48.811	48.896	48.9784	49.0518	49.1252	49.1987	49.2721	49.3456	49.391	49.4364	49.4818	49.5272	49.5726	49.618	49.6564	49.6941	49.7317	49.7694	49.807	49.8429	49.876	49.9091	49.9422	49.9752	50.0083	50.0384
461	46.2193	46.372	46.5214	46.6654	46.8051	46.9415	47.072	47.1999	47.3255	47.4427	47.558	47.6744	47.781	47.8882	47.9954	48.0926	48.1869	48.2811	48.3754	48.4706	48.5539	48.6389	48.724	48.8091	48.8941	48.9765	49.0499	49.1234	49.1968	49.2703	49.3437	49.3891	49.4345	49.48	49.5254	49.5708	49.6162	49.6546	49.6923	49.73	49.7676	49.8053	49.8412	49.8743	49.9074	49.9405	49.9736	50.0067	50.0367
462	46.2175	46.3702	46.5196	46.6636	46.8033	46.9396	47.0702	47.1981	47.3237	47.4408	47.5561	47.6725	47.7791	47.8863	47.9935	48.0907	48.185	48.2792	48.3735	48.4686	48.552	48.637	48.7221	48.8072	48.8922	48.9746	49.048	49.1215	49.195	49.2684	49.3419	49.3873	49.4327	49.4781	49.5236	49.569	49.6144	49.6529	49.6905	49.7282	49.7659	49.8035	49.8394	49.8725	49.9057	49.9388	49.9719	50.005	50.035
463	46.2157	46.3684	46.5177	46.6617	46.8014	46.9377	47.0683	47.1962	47.3218	47.4389	47.5542	47.6706	47.7772	47.8844	47.9916	48.0888	48.183	48.2773	48.3716	48.4667	48.55	48.6351	48.7202	48.8053	48.8903	48.9727	49.0462	49.1196	49.1931	49.2665	49.34	49.3854	49.4309	49.4763	49.5217	49.5672	49.6126	49.6511	49.6887	49.7264	49.7641	49.8018	49.8377	49.8708	49.9039	49.9371	49.9702	50.0033	50.0334
464	46.2139	46.3666	46.5159	46.6599	46.7996	46.9359	47.0664	47.1943	47.3199	47.437	47.5523	47.6687	47.7753	47.8825	47.9896	48.0869	48.1811	48.2754	48.3697	48.4648	48.5481	48.6332	48.7183	48.8034	48.8885	48.9708	49.0443	49.1178	49.1912	49.2647	49.3382	49.3836	49.429	49.4745	49.5199	49.5654	49.6108	49.6493	49.687	49.7246	49.7623	49.8	49.836	49.8691	49.9022	49.9354	49.9685	50.0016	50.0317
465	46.2121	46.3647	46.5141	46.658	46.7977	46.934	47.0645	47.1924	47.318	47.4351	47.5504	47.6668	47.7734	47.8806	47.9877	48.0849	48.1792	48.2735	48.3678	48.4629	48.5462	48.6313	48.7164	48.8015	48.8866	48.9689	49.0424	49.1159	49.1894	49.2628	49.3363	49.3818	49.4272	49.4727	49.5181	49.5636	49.609	49.6475	49.6852	49.7229	49.7606	49.7983	49.8342	49.8674	49.9005	49.9337	49.9668	50	50.0301
466	46.2103	46.3629	46.5122	46.6562	46.7959	46.9322	47.0627	47.1905	47.3161	47.4332	47.5485	47.6649	47.7715	47.8787	47.9858	48.083	48.1773	48.2716	48.3659	48.461	48.5443	48.6294	48.7145	48.7996	48.8847	48.9671	49.0405	49.114	49.1875	49.261	49.3345	49.3799	49.4254	49.4708	49.5163	49.5617	49.6072	49.6457	49.6834	49.7211	49.7588	49.7965	49.8325	49.8656	49.8988	49.932	49.9651	49.9983	50.0284
467	46.2085	46.3611	46.5104	46.6544	46.794	46.9303	47.0608	47.1886	47.3142	47.4313	47.5466	47.663	47.7696	47.8767	47.9839	48.0811	48.1754	48.2697	48.3639	48.4591	48.5424	48.6275	48.7126	48.7977	48.8828	48.9652	49.0387	49.1121	49.1856	49.2591	49.3326	49.3781	49.4235	49.469	49.5145	49.5599	49.6054	49.6439	49.6816	49.7193	49.757	49.7948	49.8307	49.8639	49.8971	49.9303	49.9635	49.9966	50.0268
468	46.2067	46.3593	46.5086	46.6525	46.7922	46.9284	47.0589	47.1868	47.3123	47.4294	47.5447	47.661	47.7677	47.8748	47.982	48.0792	48.1735	48.2678	48.362	48.4572	48.5405	48.6256	48.7107	48.7958	48.8809	48.9633	49.0368	49.1103	49.1838	49.2573	49.3307	49.3762	49.4217	49.4672	49.5126	49.5581	49.6036	49.6421	49.6798	49.7176	49.7553	49.793	49.829	49.8622	49.8954	49.9286	49.9618	49.995	50.0251
469	46.2048	46.3575	46.5067	46.6507	46.7903	46.9266	47.057	47.1849	47.3104	47.4275	47.5428	47.6591	47.7658	47.8729	47.9801	48.0773	48.1716	48.2658	48.3601	48.4553	48.5386	48.6237	48.7088	48.7939	48.879	48.9614	49.0349	49.1084	49.1819	49.2554	49.3289	49.3744	49.4199	49.4653	49.5108	49.5563	49.6018	49.6403	49.678	49.7158	49.7535	49.7913	49.8273	49.8605	49.8937	49.9269	49.9601	49.9933	50.0235
470	46.203	46.3556	46.5049	46.6488	46.7885	46.9247	47.0552	47.183	47.3085	47.4257	47.5409	47.6572	47.7639	47.871	47.9782	48.0754	48.1697	48.2639	48.3582	48.4534	48.5367	48.6218	48.7069	48.792	48.8771	48.9595	49.033	49.1065	49.18	49.2535	49.327	49.3725	49.418	49.4635	49.509	49.5545	49.6	49.6385	49.6763	49.714	49.7518	49.7895	49.8255	49.8587	49.892	49.9252	49.9584	49.9916	50.0218
471	46.2012	46.3538	46.5031	46.647	46.7866	46.9228	47.0533	47.1811	47.3066	47.4238	47.539	47.6553	47.762	47.8691	47.9763	48.0735	48.1677	48.262	48.3563	48.4514	48.5348	48.6199	48.705	48.7901	48.8752	48.9576	49.0311	49.1047	49.1782	49.2517	49.3252	49.3707	49.4162	49.4617	49.5072	49.5527	49.5982	49.6367	49.6745	49.7122	49.75	49.7878	49.8238	49.857	49.8903	49.9235	49.9567	49.99	50.0201
472	46.1994	46.352	46.5013	46.6451	46.7847	46.921	47.0514	47.1792	47.3048	47.4219	47.5371	47.6534	47.76	47.8672	47.9743	48.0716	48.1658	48.2601	48.3544	48.4495	48.5329	48.618	48.7031	48.7882	48.8733	48.9557	49.0293	49.1028	49.1763	49.2498	49.3233	49.3689	49.4144	49.4599	49.5054	49.5509	49.5964	49.6349	49.6727	49.7105	49.7482	49.786	49.822	49.8553	49.8885	49.9218	49.955	49.9883	50.0185
473	46.1976	46.3502	46.4994	46.6433	46.7829	46.9191	47.0495	47.1773	47.3029	47.42	47.5352	47.6515	47.7581	47.8653	47.9724	48.0696	48.1639	48.2582	48.3525	48.4476	48.531	48.6161	48.7012	48.7863	48.8714	48.9539	49.0274	49.1009	49.1744	49.248	49.3215	49.367	49.4125	49.458	49.5035	49.5491	49.5946	49.6331	49.6709	49.7087	49.7465	49.7843	49.8203	49.8536	49.8868	49.9201	49.9534	49.9866	50.0168
474	46.1958	46.3484	46.4976	46.6414	46.781	46.9172	47.0477	47.1755	47.301	47.4181	47.5333	47.6496	47.7562	47.8634	47.9705	48.0677	48.162	48.2563	48.3506	48.4457	48.5291	48.6142	48.6993	48.7844	48.8696	48.952	49.0255	49.099	49.1726	49.2461	49.3196	49.3652	49.4107	49.4562	49.5017	49.5473	49.5928	49.6313	49.6691	49.7069	49.7447	49.7825	49.8186	49.8518	49.8851	49.9184	49.9517	49.9849	50.0152
475	46.194	46.3466	46.4958	46.6396	46.7792	46.9154	47.0458	47.1736	47.2991	47.4162	47.5314	47.6477	47.7543	47.8615	47.9686	48.0658	48.1601	48.2544	48.3487	48.4438	48.5272	48.6123	48.6974	48.7825	48.8677	48.9501	49.0236	49.0972	49.1707	49.2443	49.3178	49.3633	49.4089	49.4544	49.4999	49.5454	49.591	49.6295	49.6673	49.7052	49.743	49.7808	49.8168	49.8501	49.8834	49.9167	49.95	49.9833	50.0135
476	46.1922	46.3447	46.4939	46.6378	46.7773	46.9135	47.0439	47.1717	47.2972	47.4143	47.5295	47.6458	47.7524	47.8596	47.9667	48.0639	48.1582	48.2525	48.3467	48.4419	48.5253	48.6104	48.6955	48.7806	48.8658	48.9482	49.0218	49.0953	49.1688	49.2424	49.3159	49.3615	49.407	49.4526	49.4981	49.5436	49.5892	49.6277	49.6656	49.7034	49.7412	49.779	49.8151	49.8484	49.8817	49.915	49.9483	49.9816	50.0119
477	46.1904	46.3429	46.4921	46.6359	46.7755	46.9116	47.042	47.1698	47.2953	47.4124	47.5276	47.6439	47.7505	47.8576	47.9648	48.062	48.1563	48.2505	48.3448	48.44	48.5234	48.6085	48.6936	48.7787	48.8639	48.9463	49.0199	49.0934	49.167	49.2405	49.3141	49.3596	49.4052	49.4507	49.4963	49.5418	49.5874	49.626	49.6638	49.7016	49.7394	49.7773	49.8134	49.8467	49.88	49.9133	49.9466	49.9799	50.0102
478	46.1886	46.3411	46.4903	46.6341	46.7736	46.9098	47.0402	47.1679	47.2934	47.4105	47.5257	47.642	47.7486	47.8557	47.9629	48.0601	48.1544	48.2486	48.3429	48.4381	48.5214	48.6066	48.6917	48.7769	48.862	48.9444	49.018	49.0916	49.1651	49.2387	49.3122	49.3578	49.4033	49.4489	49.4945	49.54	49.5856	49.6242	49.662	49.6998	49.7377	49.7755	49.8116	49.8449	49.8783	49.9116	49.9449	49.9783	50.0086
479	46.1868	46.3393	46.4884	46.6322	46.7718	46.9079	47.0383	47.1661	47.2915	47.4086	47.5238	47.6401	47.7467	47.8538	47.961	48.0582	48.1524	48.2467	48.341	48.4362	48.5195	48.6047	48.6898	48.775	48.8601	48.9425	49.0161	49.0897	49.1633	49.2368	49.3104	49.356	49.4015	49.4471	49.4926	49.5382	49.5838	49.6224	49.6602	49.6981	49.7359	49.7738	49.8099	49.8432	49.8766	49.9099	49.9433	49.9766	50.0069
480	46.185	46.3375	46.4866	46.6304	46.7699	46.906	47.0364	47.1642	47.2896	47.4067	47.5219	47.6382	47.7448	47.8519	47.959	48.0563	48.1505	48.2448	48.3391	48.4342	48.5176	48.6028	48.6879	48.7731	48.8582	48.9407	49.0142	49.0878	49.1614	49.235	49.3085	49.3541	49.3997	49.4452	49.4908	49.5364	49.5819	49.6206	49.6584	49.6963	49.7342	49.772	49.8081	49.8415	49.8749	49.9082	49.9416	49.9749	50.0052
481	46.1832	46.3357	46.4848	46.6285	46.7681	46.9042	47.0346	47.1623	47.2878	47.4048	47.52	47.6363	47.7429	47.85	47.9571	48.0543	48.1486	48.2429	48.3372	48.4323	48.5157	48.6009	48.686	48.7712	48.8563	48.9388	49.0124	49.0859	49.1595	49.2331	49.3067	49.3523	49.3978	49.4434	49.489	49.5346	49.5801	49.6188	49.6567	49.6945	49.7324	49.7703	49.8064	49.8398	49.8731	49.9065	49.9399	49.9733	50.0036
482	46.1814	46.3338	46.4829	46.6267	46.7662	46.9023	47.0327	47.1604	47.2859	47.4029	47.5181	47.6344	47.741	47.8481	47.9552	48.0524	48.1467	48.241	48.3353	48.4304	48.5138	48.599	48.6841	48.7693	48.8544	48.9369	49.0105	49.0841	49.1577	49.2312	49.3048	49.3504	49.396	49.4416	49.4872	49.5328	49.5783	49.617	49.6549	49.6927	49.7306	49.7685	49.8047	49.838	49.8714	49.9048	49.9382	49.9716	50.0019
483	46.1796	46.332	46.4811	46.6249	46.7643	46.9004	47.0308	47.1585	47.284	47.401	47.5162	47.6325	47.7391	47.8462	47.9533	48.0505	48.1448	48.2391	48.3334	48.4285	48.5119	48.5971	48.6822	48.7674	48.8525	48.935	49.0086	49.0822	49.1558	49.2294	49.303	49.3486	49.3942	49.4398	49.4854	49.5309	49.5765	49.6152	49.6531	49.691	49.7289	49.7668	49.8029	49.8363	49.8697	49.9031	49.9365	49.9699	50.0003
484	46.1778	46.3302	46.4793	46.623	46.7625	46.8986	47.0289	47.1566	47.2821	47.3991	47.5143	47.6306	47.7371	47.8443	47.9514	48.0486	48.1429	48.2372	48.3314	48.4266	48.51	48.5952	48.6803	48.7655	48.8507	48.9331	49.0067	49.0803	49.1539	49.2275	49.3011	49.3467	49.3923	49.4379	49.4835	49.5291	49.5747	49.6134	49.6513	49.6892	49.7271	49.765	49.8012	49.8346	49.868	49.9014	49.9348	49.9682	49.9986
485	46.176	46.3284	46.4775	46.6212	46.7606	46.8967	47.0271	47.1548	47.2802	47.3972	47.5124	47.6287	47.7352	47.8424	47.9495	48.0467	48.141	48.2353	48.3295	48.4247	48.5081	48.5933	48.6784	48.7636	48.8488	48.9312	49.0048	49.0785	49.1521	49.2257	49.2993	49.3449	49.3905	49.4361	49.4817	49.5273	49.5729	49.6116	49.6495	49.6874	49.7253	49.7633	49.7994	49.8329	49.8663	49.8997	49.9332	49.9666	49.997
486	46.1742	46.3266	46.4756	46.6193	46.7588	46.8949	47.0252	47.1529	47.2783	47.3953	47.5105	47.6267	47.7333	47.8404	47.9476	48.0448	48.1391	48.2333	48.3276	48.4228	48.5062	48.5914	48.6765	48.7617	48.8469	48.9293	49.003	49.0766	49.1502	49.2238	49.2974	49.3431	49.3887	49.4343	49.4799	49.5255	49.5711	49.6098	49.6477	49.6857	49.7236	49.7615	49.7977	49.8311	49.8646	49.898	49.9315	49.9649	49.9953
487	46.1724	46.3248	46.4738	46.6175	46.7569	46.893	47.0233	47.151	47.2764	47.3934	47.5086	47.6248	47.7314	47.8385	47.9456	48.0429	48.1371	48.2314	48.3257	48.4209	48.5043	48.5895	48.6746	48.7598	48.845	48.9275	49.0011	49.0747	49.1483	49.222	49.2956	49.3412	49.3868	49.4325	49.4781	49.5237	49.5693	49.608	49.646	49.6839	49.7218	49.7598	49.796	49.8294	49.8629	49.8963	49.9298	49.9632	49.9937
488	46.1706	46.3229	46.472	46.6156	46.7551	46.8911	47.0214	47.1491	47.2745	47.3915	47.5067	47.6229	47.7295	47.8366	47.9437	48.0409	48.1352	48.2295	48.3238	48.419	48.5024	48.5876	48.6727	48.7579	48.8431	48.9256	48.9992	49.0728	49.1465	49.2201	49.2937	49.3394	49.385	49.4306	49.4763	49.5219	49.5675	49.6062	49.6442	49.6821	49.7201	49.758	49.7942	49.8277	49.8612	49.8946	49.9281	49.9616	49.992
489	46.1688	46.3211	46.4701	46.6138	46.7532	46.8893	47.0196	47.1472	47.2726	47.3896	47.5048	47.621	47.7276	47.8347	47.9418	48.039	48.1333	48.2276	48.3219	48.417	48.5005	48.5857	48.6708	48.756	48.8412	48.9237	48.9973	49.071	49.1446	49.2182	49.2919	49.3375	49.3832	49.4288	49.4744	49.5201	49.5657	49.6044	49.6424	49.6803	49.7183	49.7563	49.7925	49.826	49.8595	49.8929	49.9264	49.9599	49.9903
490	46.167	46.3193	46.4683	46.612	46.7514	46.8874	47.0177	47.1454	47.2707	47.3877	47.5029	47.6191	47.7257	47.8328	47.9399	48.0371	48.1314	48.2257	48.32	48.4151	48.4986	48.5837	48.6689	48.7541	48.8393	48.9218	48.9955	49.0691	49.1427	49.2164	49.29	49.3357	49.3813	49.427	49.4726	49.5183	49.5639	49.6026	49.6406	49.6786	49.7165	49.7545	49.7908	49.8242	49.8577	49.8912	49.9247	49.9582	49.9887
491	46.1652	46.3175	46.4665	46.6101	46.7495	46.8855	47.0158	47.1435	47.2689	47.3859	47.501	47.6172	47.7238	47.8309	47.938	48.0352	48.1295	48.2238	48.3181	48.4132	48.4967	48.5818	48.667	48.7522	48.8374	48.9199	48.9936	49.0672	49.1409	49.2145	49.2882	49.3338	49.3795	49.4251	49.4708	49.5165	49.5621	49.6008	49.6388	49.6768	49.7148	49.7528	49.789	49.8225	49.856	49.8895	49.923	49.9566	49.987
492	46.1634	46.3157	46.4646	46.6083	46.7477	46.8837	47.0139	47.1416	47.267	47.384	47.4991	47.6153	47.7219	47.829	47.9361	48.0333	48.1276	48.2219	48.3162	48.4113	48.4947	48.5799	48.6651	48.7503	48.8355	48.918	48.9917	49.0654	49.139	49.2127	49.2863	49.332	49.3777	49.4233	49.469	49.5146	49.5603	49.5991	49.637	49.675	49.713	49.751	49.7873	49.8208	49.8543	49.8878	49.9214	49.9549	49.9854
493	46.1616	46.3138	46.4628	46.6064	46.7458	46.8818	47.0121	47.1397	47.2651	47.3821	47.4972	47.6134	47.72	47.8271	47.9342	48.0314	48.1257	48.22	48.3142	48.4094	48.4928	48.578	48.6632	48.7484	48.8336	48.9162	48.9898	49.0635	49.1371	49.2108	49.2845	49.3301	49.3758	49.4215	49.4672	49.5128	49.5585	49.5973	49.6353	49.6733	49.7113	49.7493	49.7855	49.8191	49.8526	49.8861	49.9197	49.9532	49.9837
494	46.1598	46.312	46.461	46.6046	46.7439	46.8799	47.0102	47.1378	47.2632	47.3802	47.4953	47.6115	47.7181	47.8252	47.9323	48.0295	48.1238	48.218	48.3123	48.4075	48.4909	48.5761	48.6613	48.7465	48.8317	48.9143	48.9879	49.0616	49.1353	49.209	49.2826	49.3283	49.374	49.4197	49.4653	49.511	49.5567	49.5955	49.6335	49.6715	49.7095	49.7475	49.7838	49.8173	49.8509	49.8844	49.918	49.9515	49.9821
495	46.158	46.3102	46.4591	46.6027	46.7421	46.8781	47.0083	47.1359	47.2613	47.3783	47.4934	47.6096	47.7162	47.8232	47.9303	48.0276	48.1218	48.2161	48.3104	48.4056	48.489	48.5742	48.6594	48.7447	48.8299	48.9124	48.9861	49.0597	49.1334	49.2071	49.2808	49.3265	49.3721	49.4178	49.4635	49.5092	49.5549	49.5937	49.6317	49.6697	49.7077	49.7458	49.7821	49.8156	49.8492	49.8828	49.9163	49.9499	49.9804
496	46.1562	46.3084	46.4573	46.6009	46.7402	46.8762	47.0064	47.1341	47.2594	47.3764	47.4915	47.6077	47.7142	47.8213	47.9284	48.0256	48.1199	48.2142	48.3085	48.4037	48.4871	48.5723	48.6575	48.7428	48.828	48.9105	48.9842	49.0579	49.1316	49.2052	49.2789	49.3246	49.3703	49.416	49.4617	49.5074	49.5531	49.5919	49.6299	49.6679	49.706	49.744	49.7803	49.8139	49.8475	49.8811	49.9146	49.9482	49.9788
497	46.1544	46.3066	46.4555	46.5991	46.7384	46.8743	47.0046	47.1322	47.2575	47.3745	47.4896	47.6058	47.7123	47.8194	47.9265	48.0237	48.118	48.2123	48.3066	48.4018	48.4852	48.5704	48.6556	48.7409	48.8261	48.9086	48.9823	49.056	49.1297	49.2034	49.2771	49.3228	49.3685	49.4142	49.4599	49.5056	49.5513	49.5901	49.6281	49.6662	49.7042	49.7423	49.7786	49.8122	49.8458	49.8794	49.9129	49.9465	49.9771
498	46.1526	46.3048	46.4537	46.5972	46.7365	46.8725	47.0027	47.1303	47.2556	47.3726	47.4877	47.6039	47.7104	47.8175	47.9246	48.0218	48.1161	48.2104	48.3047	48.3998	48.4833	48.5685	48.6537	48.739	48.8242	48.9067	48.9804	49.0541	49.1278	49.2015	49.2752	49.3209	49.3666	49.4124	49.4581	49.5038	49.5495	49.5883	49.6263	49.6644	49.7025	49.7405	49.7768	49.8105	49.8441	49.8777	49.9113	49.9449	49.9754
499	46.1508	46.3029	46.4518	46.5954	46.7347	46.8706	47.0008	47.1284	47.2537	47.3707	47.4858	47.602	47.7085	47.8156	47.9227	48.0199	48.1142	48.2085	48.3028	48.3979	48.4814	48.5666	48.6518	48.7371	48.8223	48.9048	48.9785	49.0523	49.126	49.1997	49.2734	49.3191	49.3648	49.4105	49.4562	49.502	49.5477	49.5865	49.6246	49.6626	49.7007	49.7388	49.7751	49.8087	49.8423	49.876	49.9096	49.9432	49.9738
500	46.149	46.3011	46.45	46.5935	46.7328	46.8687	46.9989	47.1265	47.2519	47.3688	47.4839	47.6001	47.7066	47.8137	47.9208	48.018	48.1123	48.2066	48.3009	48.396	48.4795	48.5647	48.6499	48.7352	48.8204	48.903	48.9767	49.0504	49.1241	49.1978	49.2715	49.3172	49.363	49.4087	49.4544	49.5001	49.5459	49.5847	49.6228	49.6609	49.6989	49.737	49.7734	49.807	49.8406	49.8743	49.9079	49.9415	49.9721
501	46.1472	46.2993	46.4482	46.5917	46.731	46.8669	46.9971	47.1246	47.25	47.3669	47.482	47.5982	47.7047	47.8118	47.9189	48.0161	48.1104	48.2047	48.2989	48.3941	48.4776	48.5628	48.6481	48.7333	48.8185	48.9011	48.9748	49.0485	49.1222	49.196	49.2697	49.3154	49.3611	49.4069	49.4526	49.4983	49.5441	49.5829	49.621	49.6591	49.6972	49.7353	49.7716	49.8053	49.8389	49.8726	49.9062	49.9399	49.9705
502	46.1454	46.2975	46.4463	46.5898	46.7291	46.865	46.9952	47.1228	47.2481	47.365	47.4801	47.5963	47.7028	47.8099	47.917	48.0142	48.1085	48.2027	48.297	48.3922	48.4757	48.5609	48.6462	48.7314	48.8166	48.8992	48.9729	49.0466	49.1204	49.1941	49.2678	49.3136	49.3593	49.405	49.4508	49.4965	49.5423	49.5811	49.6192	49.6573	49.6954	49.7335	49.7699	49.8036	49.8372	49.8709	49.9045	49.9382	49.9688
503	46.1435	46.2957	46.4445	46.588	46.7273	46.8632	46.9933	47.1209	47.2462	47.3631	47.4782	47.5944	47.7009	47.808	47.915	48.0122	48.1065	48.2008	48.2951	48.3903	48.4738	48.559	48.6443	48.7295	48.8147	48.8973	48.971	49.0448	49.1185	49.1922	49.266	49.3117	49.3575	49.4032	49.449	49.4947	49.5405	49.5793	49.6174	49.6555	49.6936	49.7318	49.7682	49.8018	49.8355	49.8692	49.9028	49.9365	49.9672
504	46.1417	46.2939	46.4427	46.5862	46.7254	46.8613	46.9915	47.119	47.2443	47.3612	47.4763	47.5924	47.699	47.8061	47.9131	48.0103	48.1046	48.1989	48.2932	48.3884	48.4719	48.5571	48.6424	48.7276	48.8128	48.8954	48.9692	49.0429	49.1166	49.1904	49.2641	49.3099	49.3556	49.4014	49.4471	49.4929	49.5387	49.5775	49.6156	49.6538	49.6919	49.73	49.7664	49.8001	49.8338	49.8675	49.9012	49.9348	49.9655
505	46.1399	46.292	46.4408	46.5843	46.7235	46.8594	46.9896	47.1171	47.2424	47.3593	47.4744	47.5905	47.6971	47.8041	47.9112	48.0084	48.1027	48.197	48.2913	48.3865	48.47	48.5552	48.6405	48.7257	48.811	48.8935	48.9673	49.041	49.1148	49.1885	49.2623	49.308	49.3538	49.3996	49.4453	49.4911	49.5369	49.5757	49.6139	49.652	49.6901	49.7283	49.7647	49.7984	49.8321	49.8658	49.8995	49.9332	49.9639
506	46.1381	46.2902	46.439	46.5825	46.7217	46.8576	46.9877	47.1152	47.2405	47.3574	47.4725	47.5886	47.6952	47.8022	47.9093	48.0065	48.1008	48.1951	48.2894	48.3846	48.468	48.5533	48.6386	48.7238	48.8091	48.8916	48.9654	49.0392	49.1129	49.1867	49.2604	49.3062	49.352	49.3977	49.4435	49.4893	49.535	49.5739	49.6121	49.6502	49.6884	49.7265	49.7629	49.7967	49.8304	49.8641	49.8978	49.9315	49.9622
507	46.1363	46.2884	46.4372	46.5806	46.7198	46.8557	46.9858	47.1134	47.2386	47.3555	47.4706	47.5867	47.6933	47.8003	47.9074	48.0046	48.0989	48.1932	48.2875	48.3826	48.4661	48.5514	48.6367	48.7219	48.8072	48.8898	48.9635	49.0373	49.111	49.1848	49.2586	49.3043	49.3501	49.3959	49.4417	49.4875	49.5332	49.5722	49.6103	49.6485	49.6866	49.7248	49.7612	49.7949	49.8287	49.8624	49.8961	49.9298	49.9606
508	46.1345	46.2866	46.4353	46.5788	46.718	46.8538	46.984	47.1115	47.2367	47.3536	47.4687	47.5848	47.6914	47.7984	47.9055	48.0027	48.097	48.1913	48.2856	48.3807	48.4642	48.5495	48.6348	48.72	48.8053	48.8879	48.9616	49.0354	49.1092	49.1829	49.2567	49.3025	49.3483	49.3941	49.4399	49.4857	49.5314	49.5704	49.6085	49.6467	49.6848	49.723	49.7595	49.7932	49.8269	49.8607	49.8944	49.9282	49.9589
509	46.1327	46.2848	46.4335	46.5769	46.7161	46.852	46.9821	47.1096	47.2348	47.3517	47.4668	47.5829	47.6894	47.7965	47.9036	48.0008	48.0951	48.1894	48.2837	48.3788	48.4623	48.5476	48.6329	48.7181	48.8034	48.886	48.9598	49.0335	49.1073	49.1811	49.2549	49.3007	49.3465	49.3923	49.438	49.4838	49.5296	49.5686	49.6067	49.6449	49.6831	49.7213	49.7577	49.7915	49.8252	49.859	49.8927	49.9265	49.9572
510	46.1309	46.2829	46.4317	46.5751	46.7143	46.8501	46.9802	47.1077	47.233	47.3498	47.4649	47.581	47.6875	47.7946	47.9016	47.9989	48.0931	48.1874	48.2817	48.3769	48.4604	48.5457	48.631	48.7162	48.8015	48.8841	48.9579	49.0317	49.1055	49.1792	49.253	49.2988	49.3446	49.3904	49.4362	49.482	49.5278	49.5668	49.605	49.6431	49.6813	49.7195	49.756	49.7898	49.8235	49.8573	49.8911	49.9248	49.9556
511	46.1291	46.2811	46.4299	46.5732	46.7124	46.8482	46.9783	47.1058	47.2311	47.348	47.463	47.5791	47.6856	47.7927	47.8997	47.9969	48.0912	48.1855	48.2798	48.375	48.4585	48.5438	48.6291	48.7143	48.7996	48.8822	48.956	49.0298	49.1036	49.1774	49.2512	49.297	49.3428	49.3886	49.4344	49.4802	49.526	49.565	49.6032	49.6414	49.6796	49.7178	49.7542	49.788	49.8218	49.8556	49.8894	49.9232	49.9539
512	46.1273	46.2793	46.428	46.5714	46.7106	46.8464	46.9765	47.1039	47.2292	47.3461	47.4611	47.5772	47.6837	47.7908	47.8978	47.995	48.0893	48.1836	48.2779	48.3731	48.4566	48.5419	48.6272	48.7124	48.7977	48.8803	48.9541	49.0279	49.1017	49.1755	49.2493	49.2951	49.341	49.3868	49.4326	49.4784	49.5242	49.5632	49.6014	49.6396	49.6778	49.716	49.7525	49.7863	49.8201	49.8539	49.8877	49.9215	49.9523
513	46.1255	46.2775	46.4262	46.5696	46.7087	46.8445	46.9746	47.1021	47.2273	47.3442	47.4592	47.5753	47.6818	47.7889	47.8959	47.9931	48.0874	48.1817	48.276	48.3712	48.4547	48.54	48.6253	48.7106	48.7958	48.8784	48.9523	49.0261	49.0999	49.1737	49.2475	49.2933	49.3391	49.3849	49.4308	49.4766	49.5224	49.5614	49.5996	49.6378	49.676	49.7143	49.7508	49.7846	49.8184	49.8522	49.886	49.9198	49.9506
514	46.1237	46.2757	46.4244	46.5677	46.7069	46.8426	46.9727	47.1002	47.2254	47.3423	47.4573	47.5734	47.6799	47.7869	47.894	47.9912	48.0855	48.1798	48.2741	48.3693	48.4528	48.5381	48.6234	48.7087	48.7939	48.8766	48.9504	49.0242	49.098	49.1718	49.2456	49.2914	49.3373	49.3831	49.4289	49.4748	49.5206	49.5596	49.5978	49.636	49.6743	49.7125	49.749	49.7829	49.8167	49.8505	49.8843	49.9181	49.949
515	46.1219	46.2739	46.4225	46.5659	46.705	46.8408	46.9708	47.0983	47.2235	47.3404	47.4554	47.5715	47.678	47.785	47.8921	47.9893	48.0836	48.1779	48.2722	48.3674	48.4509	48.5362	48.6215	48.7068	48.7921	48.8747	48.9485	49.0223	49.0961	49.1699	49.2438	49.2896	49.3354	49.3813	49.4271	49.473	49.5188	49.5578	49.596	49.6343	49.6725	49.7108	49.7473	49.7811	49.815	49.8488	49.8826	49.9165	49.9473
516	46.1201	46.272	46.4207	46.564	46.7031	46.8389	46.969	47.0964	47.2216	47.3385	47.4535	47.5696	47.6761	47.7831	47.8902	47.9874	48.0817	48.176	48.2703	48.3654	48.449	48.5343	48.6196	48.7049	48.7902	48.8728	48.9466	49.0204	49.0943	49.1681	49.2419	49.2878	49.3336	49.3795	49.4253	49.4712	49.517	49.556	49.5943	49.6325	49.6708	49.709	49.7456	49.7794	49.8133	49.8471	49.881	49.9148	49.9457
517	46.1183	46.2702	46.4189	46.5622	46.7013	46.837	46.9671	47.0945	47.2197	47.3366	47.4516	47.5677	47.6742	47.7812	47.8883	47.9855	48.0798	48.1741	48.2684	48.3635	48.4471	48.5324	48.6177	48.703	48.7883	48.8709	48.9447	49.0186	49.0924	49.1662	49.2401	49.2859	49.3318	49.3776	49.4235	49.4693	49.5152	49.5542	49.5925	49.6307	49.669	49.7073	49.7438	49.7777	49.8115	49.8454	49.8793	49.9131	49.944
518	46.1165	46.2684	46.417	46.5603	46.6994	46.8352	46.9652	47.0927	47.2178	47.3347	47.4497	47.5658	47.6723	47.7793	47.8863	47.9835	48.0778	48.1721	48.2664	48.3616	48.4452	48.5305	48.6158	48.7011	48.7864	48.869	48.9429	49.0167	49.0905	49.1644	49.2382	49.2841	49.3299	49.3758	49.4217	49.4675	49.5134	49.5524	49.5907	49.629	49.6672	49.7055	49.7421	49.776	49.8098	49.8437	49.8776	49.9115	49.9423
519	46.1147	46.2666	46.4152	46.5585	46.6976	46.8333	46.9633	47.0908	47.216	47.3328	47.4478	47.5639	47.6704	47.7774	47.8844	47.9816	48.0759	48.1702	48.2645	48.3597	48.4433	48.5286	48.6139	48.6992	48.7845	48.8671	48.941	49.0148	49.0887	49.1625	49.2364	49.2822	49.3281	49.374	49.4198	49.4657	49.5116	49.5506	49.5889	49.6272	49.6655	49.7038	49.7403	49.7742	49.8081	49.842	49.8759	49.9098	49.9407
520	46.1129	46.2648	46.4134	46.5567	46.6957	46.8315	46.9615	47.0889	47.2141	47.3309	47.4459	47.562	47.6685	47.7755	47.8825	47.9797	48.074	48.1683	48.2626	48.3578	48.4414	48.5267	48.612	48.6973	48.7826	48.8652	48.9391	49.013	49.0868	49.1607	49.2345	49.2804	49.3263	49.3721	49.418	49.4639	49.5098	49.5488	49.5871	49.6254	49.6637	49.702	49.7386	49.7725	49.8064	49.8403	49.8742	49.9081	49.939
521	46.1111	46.263	46.4115	46.5548	46.6939	46.8296	46.9596	47.087	47.2122	47.329	47.444	47.5601	47.6665	47.7736	47.8806	47.9778	48.0721	48.1664	48.2607	48.3559	48.4394	48.5248	48.6101	48.6954	48.7807	48.8634	48.9372	49.0111	49.0849	49.1588	49.2327	49.2785	49.3244	49.3703	49.4162	49.4621	49.508	49.547	49.5853	49.6236	49.6619	49.7003	49.7369	49.7708	49.8047	49.8386	49.8725	49.9065	49.9374
522	46.1093	46.2611	46.4097	46.553	46.692	46.8277	46.9577	47.0851	47.2103	47.3271	47.4421	47.5581	47.6646	47.7717	47.8787	47.9759	48.0702	48.1645	48.2588	48.354	48.4375	48.5229	48.6082	48.6935	48.7788	48.8615	48.9353	49.0092	49.0831	49.1569	49.2308	49.2767	49.3226	49.3685	49.4144	49.4603	49.5062	49.5452	49.5836	49.6219	49.6602	49.6985	49.7351	49.7691	49.803	49.8369	49.8709	49.9048	49.9357
523	46.1075	46.2593	46.4079	46.5511	46.6902	46.8259	46.9559	47.0832	47.2084	47.3252	47.4402	47.5562	47.6627	47.7698	47.8768	47.974	48.0683	48.1626	48.2569	48.3521	48.4356	48.521	48.6063	48.6916	48.7769	48.8596	48.9335	49.0073	49.0812	49.1551	49.229	49.2749	49.3208	49.3667	49.4126	49.4585	49.5044	49.5435	49.5818	49.6201	49.6584	49.6967	49.7334	49.7673	49.8013	49.8352	49.8692	49.9031	49.9341
524	46.1057	46.2575	46.406	46.5493	46.6883	46.824	46.954	47.0814	47.2065	47.3233	47.4383	47.5543	47.6608	47.7678	47.8749	47.9721	48.0664	48.1607	48.255	48.3502	48.4337	48.5191	48.6044	48.6897	48.775	48.8577	48.9316	49.0055	49.0793	49.1532	49.2271	49.273	49.3189	49.3648	49.4108	49.4567	49.5026	49.5417	49.58	49.6183	49.6567	49.695	49.7316	49.7656	49.7996	49.8335	49.8675	49.9014	49.9324
525	46.1039	46.2557	46.4042	46.5474	46.6865	46.8221	46.9521	47.0795	47.2046	47.3214	47.4364	47.5524	47.6589	47.7659	47.8729	47.9702	48.0645	48.1588	48.2531	48.3482	48.4318	48.5172	48.6025	48.6878	48.7732	48.8558	48.9297	49.0036	49.0775	49.1514	49.2253	49.2712	49.3171	49.363	49.4089	49.4549	49.5008	49.5399	49.5782	49.6166	49.6549	49.6932	49.7299	49.7639	49.7979	49.8318	49.8658	49.8998	49.9308
526	46.1021	46.2539	46.4024	46.5456	46.6846	46.8203	46.9502	47.0776	47.2027	47.3195	47.4345	47.5505	47.657	47.764	47.871	47.9682	48.0625	48.1568	48.2512	48.3463	48.4299	48.5152	48.6006	48.6859	48.7713	48.8539	48.9278	49.0017	49.0756	49.1495	49.2234	49.2693	49.3153	49.3612	49.4071	49.453	49.499	49.5381	49.5764	49.6148	49.6531	49.6915	49.7282	49.7622	49.7961	49.8301	49.8641	49.8981	49.9291
527	46.1003	46.2521	46.4006	46.5438	46.6827	46.8184	46.9484	47.0757	47.2008	47.3176	47.4326	47.5486	47.6551	47.7621	47.8691	47.9663	48.0606	48.1549	48.2492	48.3444	48.428	48.5133	48.5987	48.684	48.7694	48.8521	48.926	48.9999	49.0738	49.1477	49.2216	49.2675	49.3134	49.3594	49.4053	49.4512	49.4972	49.5363	49.5746	49.613	49.6514	49.6897	49.7264	49.7604	49.7944	49.8284	49.8624	49.8964	49.9274
528	46.0985	46.2502	46.3987	46.5419	46.6809	46.8165	46.9465	47.0738	47.1989	47.3157	47.4307	47.5467	47.6532	47.7602	47.8672	47.9644	48.0587	48.153	48.2473	48.3425	48.4261	48.5114	48.5968	48.6821	48.7675	48.8502	48.9241	48.998	49.0719	49.1458	49.2197	49.2656	49.3116	49.3575	49.4035	49.4494	49.4954	49.5345	49.5729	49.6112	49.6496	49.688	49.7247	49.7587	49.7927	49.8267	49.8608	49.8948	49.9258
529	46.0967	46.2484	46.3969	46.5401	46.679	46.8147	46.9446	47.072	47.1971	47.3138	47.4288	47.5448	47.6513	47.7583	47.8653	47.9625	48.0568	48.1511	48.2454	48.3406	48.4242	48.5095	48.5949	48.6802	48.7656	48.8483	48.9222	48.9961	49.07	49.1439	49.2179	49.2638	49.3098	49.3557	49.4017	49.4476	49.4936	49.5327	49.5711	49.6095	49.6479	49.6862	49.723	49.757	49.791	49.825	49.8591	49.8931	49.9241
530	46.0949	46.2466	46.3951	46.5382	46.6772	46.8128	46.9427	47.0701	47.1952	47.3119	47.4269	47.5429	47.6494	47.7564	47.8634	47.9606	48.0549	48.1492	48.2435	48.3387	48.4223	48.5076	48.593	48.6783	48.7637	48.8464	48.9203	48.9942	49.0682	49.1421	49.216	49.262	49.3079	49.3539	49.3998	49.4458	49.4918	49.5309	49.5693	49.6077	49.6461	49.6845	49.7212	49.7553	49.7893	49.8233	49.8574	49.8914	49.9225
531	46.0931	46.2448	46.3932	46.5364	46.6753	46.8109	46.9409	47.0682	47.1933	47.31	47.425	47.541	47.6475	47.7545	47.8615	47.9587	48.053	48.1473	48.2416	48.3368	48.4204	48.5057	48.5911	48.6765	48.7618	48.8445	48.9184	48.9924	49.0663	49.1402	49.2141	49.2601	49.3061	49.352	49.398	49.444	49.4899	49.5291	49.5675	49.6059	49.6443	49.6827	49.7195	49.7535	49.7876	49.8216	49.8557	49.8898	49.9208
532	46.0913	46.243	46.3914	46.5345	46.6735	46.8091	46.939	47.0663	47.1914	47.3082	47.4231	47.5391	47.6456	47.7526	47.8596	47.9568	48.0511	48.1454	48.2397	48.3349	48.4185	48.5038	48.5892	48.6746	48.7599	48.8426	48.9166	48.9905	49.0644	49.1384	49.2123	49.2583	49.3042	49.3502	49.3962	49.4422	49.4881	49.5273	49.5657	49.6042	49.6426	49.681	49.7177	49.7518	49.7859	49.8199	49.854	49.8881	49.9192
533	46.0895	46.2411	46.3896	46.5327	46.6716	46.8072	46.9371	47.0644	47.1895	47.3063	47.4212	47.5372	47.6436	47.7506	47.8576	47.9548	48.0492	48.1435	48.2378	48.333	48.4166	48.5019	48.5873	48.6727	48.758	48.8407	48.9147	48.9886	49.0626	49.1365	49.2104	49.2564	49.3024	49.3484	49.3944	49.4404	49.4863	49.5255	49.564	49.6024	49.6408	49.6792	49.716	49.7501	49.7842	49.8183	49.8523	49.8864	49.9175
534	46.0877	46.2393	46.3877	46.5309	46.6698	46.8053	46.9352	47.0625	47.1876	47.3044	47.4193	47.5353	47.6417	47.7487	47.8557	47.9529	48.0472	48.1416	48.2359	48.331	48.4147	48.5	48.5854	48.6708	48.7561	48.8389	48.9128	48.9868	49.0607	49.1346	49.2086	49.2546	49.3006	49.3466	49.3926	49.4385	49.4845	49.5237	49.5622	49.6006	49.6391	49.6775	49.7143	49.7484	49.7825	49.8166	49.8507	49.8847	49.9159
535	46.0859	46.2375	46.3859	46.529	46.6679	46.8035	46.9334	47.0607	47.1857	47.3025	47.4174	47.5334	47.6398	47.7468	47.8538	47.951	48.0453	48.1396	48.2339	48.3291	48.4127	48.4981	48.5835	48.6689	48.7543	48.837	48.9109	48.9849	49.0588	49.1328	49.2067	49.2527	49.2987	49.3447	49.3907	49.4367	49.4827	49.5219	49.5604	49.5988	49.6373	49.6757	49.7125	49.7466	49.7807	49.8149	49.849	49.8831	49.9142
536	46.0841	46.2357	46.3841	46.5272	46.6661	46.8016	46.9315	47.0588	47.1838	47.3006	47.4155	47.5315	47.6379	47.7449	47.8519	47.9491	48.0434	48.1377	48.232	48.3272	48.4108	48.4962	48.5816	48.667	48.7524	48.8351	48.909	48.983	49.057	49.1309	49.2049	49.2509	49.2969	49.3429	49.3889	49.4349	49.4809	49.5201	49.5586	49.5971	49.6355	49.674	49.7108	49.7449	49.779	49.8132	49.8473	49.8814	49.9125
537	46.0823	46.2339	46.3822	46.5253	46.6642	46.7997	46.9296	47.0569	47.1819	47.2987	47.4136	47.5296	47.636	47.743	47.85	47.9472	48.0415	48.1358	48.2301	48.3253	48.4089	48.4943	48.5797	48.6651	48.7505	48.8332	48.9072	48.9811	49.0551	49.1291	49.203	49.2491	49.2951	49.3411	49.3871	49.4331	49.4791	49.5183	49.5568	49.5953	49.6338	49.6722	49.709	49.7432	49.7773	49.8115	49.8456	49.8797	49.9109
538	46.0804	46.2321	46.3804	46.5235	46.6623	46.7979	46.9277	47.055	47.1801	47.2968	47.4117	47.5277	47.6341	47.7411	47.8481	47.9453	48.0396	48.1339	48.2282	48.3234	48.407	48.4924	48.5778	48.6632	48.7486	48.8313	48.9053	48.9793	49.0532	49.1272	49.2012	49.2472	49.2932	49.3393	49.3853	49.4313	49.4773	49.5166	49.555	49.5935	49.632	49.6705	49.7073	49.7415	49.7756	49.8098	49.8439	49.8781	49.9092
539	46.0786	46.2302	46.3786	46.5216	46.6605	46.796	46.9259	47.0531	47.1782	47.2949	47.4098	47.5257	47.6322	47.7392	47.8462	47.9434	48.0377	48.132	48.2263	48.3215	48.4051	48.4905	48.5759	48.6613	48.7467	48.8294	48.9034	48.9774	49.0514	49.1254	49.1993	49.2454	49.2914	49.3374	49.3835	49.4295	49.4755	49.5148	49.5533	49.5918	49.6302	49.6687	49.7056	49.7397	49.7739	49.8081	49.8422	49.8764	49.9076
540	46.0768	46.2284	46.3768	46.5198	46.6586	46.7942	46.924	47.0512	47.1763	47.293	47.4079	47.5238	47.6303	47.7373	47.8443	47.9415	48.0358	48.1301	48.2244	48.3196	48.4032	48.4886	48.574	48.6594	48.7448	48.8275	48.9015	48.9755	49.0495	49.1235	49.1975	49.2435	49.2896	49.3356	49.3816	49.4277	49.4737	49.513	49.5515	49.59	49.6285	49.667	49.7038	49.738	49.7722	49.8064	49.8406	49.8747	49.9059
541	46.075	46.2266	46.3749	46.518	46.6568	46.7923	46.9221	47.0494	47.1744	47.2911	47.406	47.5219	47.6284	47.7354	47.8423	47.9395	48.0339	48.1282	48.2225	48.3177	48.4013	48.4867	48.5721	48.6575	48.7429	48.8257	48.8997	48.9737	49.0476	49.1216	49.1956	49.2417	49.2877	49.3338	49.3798	49.4259	49.4719	49.5112	49.5497	49.5882	49.6267	49.6652	49.7021	49.7363	49.7705	49.8047	49.8389	49.8731	49.9043
542	46.0732	46.2248	46.3731	46.5161	46.6549	46.7904	46.9202	47.0475	47.1725	47.2892	47.4041	47.52	47.6265	47.7334	47.8404	47.9376	48.0319	48.1263	48.2206	48.3158	48.3994	48.4848	48.5702	48.6556	48.741	48.8238	48.8978	48.9718	49.0458	49.1198	49.1938	49.2398	49.2859	49.3319	49.378	49.4241	49.4701	49.5094	49.5479	49.5864	49.625	49.6635	49.7004	49.7346	49.7688	49.803	49.8372	49.8714	49.9026
543	46.0714	46.223	46.3713	46.5143	46.6531	46.7886	46.9184	47.0456	47.1706	47.2873	47.4022	47.5181	47.6246	47.7315	47.8385	47.9357	48.03	48.1243	48.2187	48.3138	48.3975	48.4829	48.5683	48.6537	48.7391	48.8219	48.8959	48.9699	49.0439	49.1179	49.1919	49.238	49.2841	49.3301	49.3762	49.4222	49.4683	49.5076	49.5461	49.5847	49.6232	49.6617	49.6986	49.7328	49.7671	49.8013	49.8355	49.8697	49.901
544	46.0696	46.2212	46.3694	46.5124	46.6512	46.7867	46.9165	47.0437	47.1687	47.2854	47.4003	47.5162	47.6227	47.7296	47.8366	47.9338	48.0281	48.1224	48.2167	48.3119	48.3956	48.481	48.5664	48.6518	48.7372	48.82	48.894	48.968	49.0421	49.1161	49.1901	49.2362	49.2822	49.3283	49.3744	49.4204	49.4665	49.5058	49.5443	49.5829	49.6214	49.66	49.6969	49.7311	49.7653	49.7996	49.8338	49.868	49.8993
545	46.0678	46.2193	46.3676	46.5106	46.6494	46.7848	46.9146	47.0418	47.1668	47.2835	47.3984	47.5143	47.6207	47.7277	47.8347	47.9319	48.0262	48.1205	48.2148	48.31	48.3937	48.4791	48.5645	48.6499	48.7354	48.8181	48.8921	48.9662	49.0402	49.1142	49.1882	49.2343	49.2804	49.3265	49.3725	49.4186	49.4647	49.504	49.5426	49.5811	49.6197	49.6582	49.6951	49.7294	49.7636	49.7979	49.8321	49.8664	49.8976
546	46.066	46.2175	46.3658	46.5087	46.6475	46.783	46.9128	47.04	47.1649	47.2816	47.3965	47.5124	47.6188	47.7258	47.8328	47.93	48.0243	48.1186	48.2129	48.3081	48.3918	48.4772	48.5626	48.648	48.7335	48.8162	48.8903	48.9643	49.0383	49.1124	49.1864	49.2325	49.2786	49.3246	49.3707	49.4168	49.4629	49.5022	49.5408	49.5793	49.6179	49.6565	49.6934	49.7277	49.7619	49.7962	49.8304	49.8647	49.896
547	46.0642	46.2157	46.3639	46.5069	46.6457	46.7811	46.9109	47.0381	47.163	47.2797	47.3946	47.5105	47.6169	47.7239	47.8309	47.9281	48.0224	48.1167	48.211	48.3062	48.3899	48.4753	48.5607	48.6461	48.7316	48.8143	48.8884	48.9624	49.0365	49.1105	49.1845	49.2306	49.2767	49.3228	49.3689	49.415	49.4611	49.5004	49.539	49.5776	49.6162	49.6547	49.6917	49.7259	49.7602	49.7945	49.8288	49.863	49.8943
548	46.0624	46.2139	46.3621	46.505	46.6438	46.7792	46.909	47.0362	47.1612	47.2778	47.3927	47.5086	47.615	47.722	47.8289	47.9261	48.0205	48.1148	48.2091	48.3043	48.388	48.4734	48.5588	48.6443	48.7297	48.8125	48.8865	48.9606	49.0346	49.1086	49.1827	49.2288	49.2749	49.321	49.3671	49.4132	49.4593	49.4986	49.5372	49.5758	49.6144	49.653	49.6899	49.7242	49.7585	49.7928	49.8271	49.8614	49.8927
549	46.0606	46.2121	46.3603	46.5032	46.6419	46.7774	46.9071	47.0343	47.1593	47.2759	47.3908	47.5067	47.6131	47.7201	47.827	47.9242	48.0186	48.1129	48.2072	48.3024	48.3861	48.4715	48.5569	48.6424	48.7278	48.8106	48.8846	48.9587	49.0327	49.1068	49.1808	49.2269	49.273	49.3192	49.3653	49.4114	49.4575	49.4968	49.5354	49.574	49.6126	49.6512	49.6882	49.7225	49.7568	49.7911	49.8254	49.8597	49.891
550	46.0588	46.2103	46.3584	46.5014	46.6401	46.7755	46.9053	47.0324	47.1574	47.274	47.3889	47.5048	47.6112	47.7182	47.8251	47.9223	48.0166	48.111	48.2053	48.3005	48.3841	48.4696	48.555	48.6405	48.7259	48.8087	48.8827	48.9568	49.0309	49.1049	49.179	49.2251	49.2712	49.3173	49.3634	49.4096	49.4557	49.495	49.5336	49.5723	49.6109	49.6495	49.6864	49.7208	49.7551	49.7894	49.8237	49.858	49.8894
551	46.057	46.2084	46.3566	46.4995	46.6382	46.7736	46.9034	47.0305	47.1555	47.2721	47.387	47.5029	47.6093	47.7163	47.8232	47.9204	48.0147	48.109	48.2034	48.2986	48.3822	48.4677	48.5531	48.6386	48.724	48.8068	48.8809	48.9549	49.029	49.1031	49.1771	49.2233	49.2694	49.3155	49.3616	49.4077	49.4539	49.4932	49.5319	49.5705	49.6091	49.6477	49.6847	49.719	49.7534	49.7877	49.822	49.8564	49.8877
552	46.0552	46.2066	46.3548	46.4977	46.6364	46.7718	46.9015	47.0287	47.1536	47.2703	47.3851	47.501	47.6074	47.7143	47.8213	47.9185	48.0128	48.1071	48.2014	48.2967	48.3803	48.4658	48.5512	48.6367	48.7221	48.8049	48.879	48.9531	49.0271	49.1012	49.1753	49.2214	49.2675	49.3137	49.3598	49.4059	49.4521	49.4914	49.5301	49.5687	49.6074	49.646	49.683	49.7173	49.7517	49.786	49.8203	49.8547	49.8861
553	46.0534	46.2048	46.353	46.4958	46.6345	46.7699	46.8996	47.0268	47.1517	47.2684	47.3832	47.4991	47.6055	47.7124	47.8194	47.9166	48.0109	48.1052	48.1995	48.2947	48.3784	48.4639	48.5493	48.6348	48.7202	48.803	48.8771	48.9512	49.0253	49.0994	49.1734	49.2196	49.2657	49.3118	49.358	49.4041	49.4503	49.4897	49.5283	49.5669	49.6056	49.6442	49.6812	49.7156	49.7499	49.7843	49.8187	49.853	49.8844
554	46.0516	46.203	46.3511	46.494	46.6327	46.768	46.8978	47.0249	47.1498	47.2665	47.3813	47.4972	47.6036	47.7105	47.8175	47.9147	48.009	48.1033	48.1976	48.2928	48.3765	48.462	48.5474	48.6329	48.7183	48.8012	48.8752	48.9493	49.0234	49.0975	49.1716	49.2177	49.2639	49.31	49.3562	49.4023	49.4485	49.4879	49.5265	49.5652	49.6038	49.6425	49.6795	49.7139	49.7482	49.7826	49.817	49.8513	49.8828
555	46.0498	46.2012	46.3493	46.4921	46.6308	46.7662	46.8959	47.023	47.1479	47.2646	47.3794	47.4953	47.6017	47.7086	47.8156	47.9128	48.0071	48.1014	48.1957	48.2909	48.3746	48.4601	48.5455	48.631	48.7165	48.7993	48.8734	48.9475	49.0215	49.0956	49.1697	49.2159	49.262	49.3082	49.3543	49.4005	49.4467	49.4861	49.5247	49.5634	49.6021	49.6407	49.6778	49.7121	49.7465	49.7809	49.8153	49.8497	49.8811
556	46.048	46.1993	46.3475	46.4903	46.629	46.7643	46.894	47.0211	47.146	47.2627	47.3775	47.4934	47.5998	47.7067	47.8136	47.9108	48.0052	48.0995	48.1938	48.289	48.3727	48.4582	48.5436	48.6291	48.7146	48.7974	48.8715	48.9456	49.0197	49.0938	49.1679	49.214	49.2602	49.3064	49.3525	49.3987	49.4448	49.4843	49.523	49.5616	49.6003	49.639	49.676	49.7104	49.7448	49.7792	49.8136	49.848	49.8794
557	46.0462	46.1975	46.3456	46.4885	46.6271	46.7625	46.8921	47.0193	47.1442	47.2608	47.3756	47.4914	47.5978	47.7048	47.8117	47.9089	48.0032	48.0976	48.1919	48.2871	48.3708	48.4563	48.5417	48.6272	48.7127	48.7955	48.8696	48.9437	49.0178	49.0919	49.166	49.2122	49.2584	49.3045	49.3507	49.3969	49.443	49.4825	49.5212	49.5599	49.5985	49.6372	49.6743	49.7087	49.7431	49.7775	49.8119	49.8463	49.8778
558	46.0444	46.1957	46.3438	46.4866	46.6253	46.7606	46.8903	47.0174	47.1423	47.2589	47.3737	47.4895	47.5959	47.7029	47.8098	47.907	48.0013	48.0957	48.19	48.2852	48.3689	48.4544	48.5398	48.6253	48.7108	48.7936	48.8677	48.9418	49.0159	49.0901	49.1642	49.2104	49.2565	49.3027	49.3489	49.3951	49.4412	49.4807	49.5194	49.5581	49.5968	49.6355	49.6725	49.707	49.7414	49.7758	49.8102	49.8447	49.8761
559	46.0426	46.1939	46.342	46.4848	46.6234	46.7587	46.8884	47.0155	47.1404	47.257	47.3718	47.4876	47.594	47.701	47.8079	47.9051	47.9994	48.0937	48.1881	48.2833	48.367	48.4525	48.5379	48.6234	48.7089	48.7917	48.8658	48.94	49.0141	49.0882	49.1623	49.2085	49.2547	49.3009	49.3471	49.3933	49.4394	49.4789	49.5176	49.5563	49.595	49.6337	49.6708	49.7052	49.7397	49.7741	49.8086	49.843	49.8745
560	46.0408	46.1921	46.3401	46.4829	46.6216	46.7569	46.8865	47.0136	47.1385	47.2551	47.3699	47.4857	47.5921	47.6991	47.806	47.9032	47.9975	48.0918	48.1862	48.2814	48.3651	48.4506	48.536	48.6215	48.707	48.7898	48.864	48.9381	49.0122	49.0863	49.1605	49.2067	49.2529	49.2991	49.3452	49.3914	49.4376	49.4771	49.5158	49.5545	49.5933	49.632	49.6691	49.7035	49.738	49.7724	49.8069	49.8413	49.8728
561	46.039	46.1903	46.3383	46.4811	46.6197	46.755	46.8846	47.0117	47.1366	47.2532	47.368	47.4838	47.5902	47.6971	47.8041	47.9013	47.9956	48.0899	48.1842	48.2795	48.3632	48.4487	48.5341	48.6196	48.7051	48.788	48.8621	48.9362	49.0104	49.0845	49.1586	49.2048	49.251	49.2972	49.3434	49.3896	49.4358	49.4753	49.514	49.5528	49.5915	49.6302	49.6673	49.7018	49.7363	49.7707	49.8052	49.8397	49.8712
562	46.0372	46.1884	46.3365	46.4792	46.6178	46.7531	46.8828	47.0098	47.1347	47.2513	47.3661	47.4819	47.5883	47.6952	47.8022	47.8994	47.9937	48.088	48.1823	48.2775	48.3613	48.4468	48.5322	48.6177	48.7032	48.7861	48.8602	48.9344	49.0085	49.0826	49.1568	49.203	49.2492	49.2954	49.3416	49.3878	49.434	49.4735	49.5123	49.551	49.5897	49.6285	49.6656	49.7001	49.7345	49.769	49.8035	49.838	49.8695
563	46.0354	46.1866	46.3346	46.4774	46.616	46.7513	46.8809	47.008	47.1328	47.2494	47.3642	47.48	47.5864	47.6933	47.8003	47.8974	47.9918	48.0861	48.1804	48.2756	48.3594	48.4448	48.5303	48.6158	48.7013	48.7842	48.8583	48.9325	49.0066	49.0808	49.1549	49.2011	49.2474	49.2936	49.3398	49.386	49.4322	49.4717	49.5105	49.5492	49.588	49.6267	49.6638	49.6983	49.7328	49.7673	49.8018	49.8363	49.8679
564	46.0336	46.1848	46.3328	46.4756	46.6141	46.7494	46.879	47.0061	47.1309	47.2475	47.3623	47.4781	47.5845	47.6914	47.7983	47.8955	47.9899	48.0842	48.1785	48.2737	48.3574	48.4429	48.5284	48.6139	48.6994	48.7823	48.8565	48.9306	49.0048	49.0789	49.1531	49.1993	49.2455	49.2917	49.338	49.3842	49.4304	49.4699	49.5087	49.5475	49.5862	49.625	49.6621	49.6966	49.7311	49.7656	49.8001	49.8346	49.8662
565	46.0318	46.183	46.331	46.4737	46.6123	46.7475	46.8772	47.0042	47.129	47.2456	47.3604	47.4762	47.5826	47.6895	47.7964	47.8936	47.9879	48.0823	48.1766	48.2718	48.3555	48.441	48.5265	48.612	48.6976	48.7804	48.8546	48.9287	49.0029	49.0771	49.1512	49.1975	49.2437	49.2899	49.3361	49.3824	49.4286	49.4681	49.5069	49.5457	49.5845	49.6232	49.6604	49.6949	49.7294	49.7639	49.7985	49.833	49.8645
566	46.03	46.1812	46.3292	46.4719	46.6104	46.7457	46.8753	47.0023	47.1271	47.2437	47.3585	47.4743	47.5807	47.6876	47.7945	47.8917	47.986	48.0804	48.1747	48.2699	48.3536	48.4391	48.5246	48.6102	48.6957	48.7785	48.8527	48.9269	49.001	49.0752	49.1494	49.1956	49.2419	49.2881	49.3343	49.3806	49.4268	49.4663	49.5051	49.5439	49.5827	49.6215	49.6586	49.6932	49.7277	49.7622	49.7968	49.8313	49.8629
567	46.0282	46.1794	46.3273	46.47	46.6086	46.7438	46.8734	47.0004	47.1253	47.2418	47.3566	47.4724	47.5788	47.6857	47.7926	47.8898	47.9841	48.0784	48.1728	48.268	48.3517	48.4372	48.5227	48.6083	48.6938	48.7766	48.8508	48.925	48.9992	49.0733	49.1475	49.1938	49.24	49.2863	49.3325	49.3788	49.425	49.4645	49.5033	49.5421	49.5809	49.6197	49.6569	49.6914	49.726	49.7605	49.7951	49.8296	49.8612
568	46.0264	46.1775	46.3255	46.4682	46.6067	46.7419	46.8715	46.9985	47.1234	47.2399	47.3547	47.4705	47.5769	47.6838	47.7907	47.8879	47.9822	48.0765	48.1709	48.2661	48.3498	48.4353	48.5208	48.6064	48.6919	48.7748	48.8489	48.9231	48.9973	49.0715	49.1457	49.1919	49.2382	49.2844	49.3307	49.3769	49.4232	49.4627	49.5016	49.5404	49.5792	49.618	49.6552	49.6897	49.7243	49.7588	49.7934	49.828	49.8596
569	46.0246	46.1757	46.3237	46.4663	46.6049	46.7401	46.8697	46.9967	47.1215	47.238	47.3528	47.4686	47.5749	47.6819	47.7888	47.886	47.9803	48.0746	48.1689	48.2642	48.3479	48.4334	48.519	48.6045	48.69	48.7729	48.8471	48.9212	48.9954	49.0696	49.1438	49.1901	49.2363	49.2826	49.3289	49.3751	49.4214	49.461	49.4998	49.5386	49.5774	49.6162	49.6534	49.688	49.7226	49.7571	49.7917	49.8263	49.8579
570	46.0228	46.1739	46.3218	46.4645	46.603	46.7382	46.8678	46.9948	47.1196	47.2361	47.3509	47.4667	47.573	47.68	47.7869	47.8841	47.9784	48.0727	48.167	48.2623	48.346	48.4315	48.5171	48.6026	48.6881	48.771	48.8452	48.9194	48.9936	49.0678	49.142	49.1882	49.2345	49.2808	49.3271	49.3733	49.4196	49.4592	49.498	49.5368	49.5757	49.6145	49.6517	49.6863	49.7209	49.7555	49.79	49.8246	49.8563
571	46.021	46.1721	46.32	46.4627	46.6012	46.7363	46.8659	46.9929	47.1177	47.2342	47.349	47.4648	47.5711	47.678	47.7849	47.8821	47.9765	48.0708	48.1651	48.2603	48.3441	48.4296	48.5152	48.6007	48.6862	48.7691	48.8433	48.9175	48.9917	49.0659	49.1401	49.1864	49.2327	49.279	49.3252	49.3715	49.4178	49.4574	49.4962	49.5351	49.5739	49.6127	49.6499	49.6845	49.7191	49.7538	49.7884	49.823	49.8546
572	46.0192	46.1703	46.3182	46.4608	46.5993	46.7345	46.864	46.991	47.1158	47.2323	47.3471	47.4629	47.5692	47.6761	47.783	47.8802	47.9746	48.0689	48.1632	48.2584	48.3422	48.4277	48.5133	48.5988	48.6843	48.7672	48.8414	48.9156	48.9898	49.0641	49.1383	49.1846	49.2308	49.2771	49.3234	49.3697	49.416	49.4556	49.4944	49.5333	49.5721	49.611	49.6482	49.6828	49.7174	49.7521	49.7867	49.8213	49.853
573	46.0173	46.1685	46.3163	46.459	46.5974	46.7326	46.8622	46.9891	47.1139	47.2305	47.3452	47.461	47.5673	47.6742	47.7811	47.8783	47.9726	48.067	48.1613	48.2565	48.3403	48.4258	48.5114	48.5969	48.6824	48.7653	48.8395	48.9138	48.988	49.0622	49.1364	49.1827	49.229	49.2753	49.3216	49.3679	49.4142	49.4538	49.4926	49.5315	49.5704	49.6092	49.6465	49.6811	49.7157	49.7504	49.785	49.8196	49.8513
574	46.0155	46.1666	46.3145	46.4571	46.5956	46.7307	46.8603	46.9873	47.112	47.2286	47.3433	47.4591	47.5654	47.6723	47.7792	47.8764	47.9707	48.0651	48.1594	48.2546	48.3384	48.4239	48.5095	48.595	48.6805	48.7634	48.8377	48.9119	48.9861	49.0603	49.1346	49.1809	49.2272	49.2735	49.3198	49.3661	49.4124	49.452	49.4909	49.5297	49.5686	49.6075	49.6447	49.6794	49.714	49.7487	49.7833	49.818	49.8496
575	46.0137	46.1648	46.3127	46.4553	46.5937	46.7289	46.8584	46.9854	47.1101	47.2267	47.3414	47.4571	47.5635	47.6704	47.7773	47.8745	47.9688	48.0631	48.1575	48.2527	48.3365	48.422	48.5076	48.5931	48.6786	48.7616	48.8358	48.91	48.9843	49.0585	49.1327	49.179	49.2253	49.2716	49.318	49.3643	49.4106	49.4502	49.4891	49.528	49.5668	49.6057	49.643	49.6776	49.7123	49.747	49.7816	49.8163	49.848
576	46.0119	46.163	46.3108	46.4534	46.5919	46.727	46.8565	46.9835	47.1082	47.2248	47.3395	47.4552	47.5616	47.6685	47.7754	47.8726	47.9669	48.0612	48.1556	48.2508	48.3346	48.4201	48.5057	48.5912	48.6768	48.7597	48.8339	48.9081	48.9824	49.0566	49.1309	49.1772	49.2235	49.2698	49.3161	49.3625	49.4088	49.4484	49.4873	49.5262	49.5651	49.604	49.6413	49.6759	49.7106	49.7453	49.7799	49.8146	49.8463
577	46.0101	46.1612	46.309	46.4516	46.59	46.7252	46.8547	46.9816	47.1064	47.2229	47.3376	47.4533	47.5597	47.6666	47.7735	47.8707	47.965	48.0593	48.1537	48.2489	48.3327	48.4182	48.5038	48.5893	48.6749	48.7578	48.832	48.9063	48.9805	49.0548	49.129	49.1753	49.2217	49.268	49.3143	49.3606	49.407	49.4466	49.4855	49.5244	49.5633	49.6022	49.6395	49.6742	49.7089	49.7436	49.7783	49.8129	49.8447
578	46.0083	46.1594	46.3072	46.4498	46.5882	46.7233	46.8528	46.9797	47.1045	47.221	47.3357	47.4514	47.5578	47.6647	47.7716	47.8688	47.9631	48.0574	48.1517	48.247	48.3307	48.4163	48.5019	48.5874	48.673	48.7559	48.8302	48.9044	48.9787	49.0529	49.1272	49.1735	49.2198	49.2662	49.3125	49.3588	49.4052	49.4448	49.4837	49.5226	49.5616	49.6005	49.6378	49.6725	49.7072	49.7419	49.7766	49.8113	49.843
579	46.0065	46.1575	46.3053	46.4479	46.5863	46.7214	46.8509	46.9778	47.1026	47.2191	47.3338	47.4495	47.5559	47.6628	47.7696	47.8668	47.9612	48.0555	48.1498	48.2451	48.3288	48.4144	48.5	48.5855	48.6711	48.754	48.8283	48.9025	48.9768	49.0511	49.1253	49.1717	49.218	49.2643	49.3107	49.357	49.4034	49.443	49.4819	49.5209	49.5598	49.5987	49.636	49.6707	49.7055	49.7402	49.7749	49.8096	49.8414
580	46.0047	46.1557	46.3035	46.4461	46.5845	46.7196	46.849	46.976	47.1007	47.2172	47.3319	47.4476	47.554	47.6608	47.7677	47.8649	47.9593	48.0536	48.1479	48.2431	48.3269	48.4125	48.4981	48.5836	48.6692	48.7521	48.8264	48.9007	48.9749	49.0492	49.1235	49.1698	49.2162	49.2625	49.3089	49.3552	49.4016	49.4412	49.4802	49.5191	49.558	49.597	49.6343	49.669	49.7038	49.7385	49.7732	49.8079	49.8397
581	46.0029	46.1539	46.3017	46.4442	46.5826	46.7177	46.8472	46.9741	47.0988	47.2153	47.33	47.4457	47.5521	47.6589	47.7658	47.863	47.9573	48.0517	48.146	48.2412	48.325	48.4106	48.4962	48.5817	48.6673	48.7502	48.8245	48.8988	48.9731	49.0473	49.1216	49.168	49.2143	49.2607	49.307	49.3534	49.3998	49.4394	49.4784	49.5173	49.5563	49.5952	49.6326	49.6673	49.702	49.7368	49.7715	49.8063	49.8381
582	46.0011	46.1521	46.2999	46.4424	46.5808	46.7158	46.8453	46.9722	47.0969	47.2134	47.3281	47.4438	47.5501	47.657	47.7639	47.8611	47.9554	48.0498	48.1441	48.2393	48.3231	48.4087	48.4943	48.5798	48.6654	48.7484	48.8226	48.8969	48.9712	49.0455	49.1198	49.1661	49.2125	49.2589	49.3052	49.3516	49.3979	49.4376	49.4766	49.5156	49.5545	49.5935	49.6308	49.6656	49.7003	49.7351	49.7698	49.8046	49.8364
583	45.9993	46.1503	46.298	46.4405	46.5789	46.714	46.8434	46.9703	47.095	47.2115	47.3262	47.4419	47.5482	47.6551	47.762	47.8592	47.9535	48.0478	48.1422	48.2374	48.3212	48.4068	48.4924	48.578	48.6635	48.7465	48.8208	48.895	48.9693	49.0436	49.1179	49.1643	49.2107	49.257	49.3034	49.3498	49.3961	49.4358	49.4748	49.5138	49.5528	49.5917	49.6291	49.6638	49.6986	49.7334	49.7682	49.8029	49.8347
584	45.9975	46.1485	46.2962	46.4387	46.577	46.7121	46.8415	46.9684	47.0931	47.2096	47.3243	47.44	47.5463	47.6532	47.7601	47.8573	47.9516	48.0459	48.1403	48.2355	48.3193	48.4049	48.4905	48.5761	48.6616	48.7446	48.8189	48.8932	48.9675	49.0418	49.1161	49.1624	49.2088	49.2552	49.3016	49.348	49.3943	49.4341	49.473	49.512	49.551	49.59	49.6273	49.6621	49.6969	49.7317	49.7665	49.8013	49.8331
585	45.9957	46.1466	46.2944	46.4368	46.5752	46.7102	46.8397	46.9666	47.0912	47.2077	47.3224	47.4381	47.5444	47.6513	47.7582	47.8554	47.9497	48.044	48.1384	48.2336	48.3174	48.403	48.4886	48.5742	48.6597	48.7427	48.817	48.8913	48.9656	49.0399	49.1142	49.1606	49.207	49.2534	49.2998	49.3461	49.3925	49.4323	49.4713	49.5102	49.5492	49.5882	49.6256	49.6604	49.6952	49.73	49.7648	49.7996	49.8314
586	45.9939	46.1448	46.2925	46.435	46.5733	46.7084	46.8378	46.9647	47.0894	47.2058	47.3205	47.4362	47.5425	47.6494	47.7563	47.8534	47.9478	48.0421	48.1364	48.2317	48.3155	48.4011	48.4867	48.5723	48.6579	48.7408	48.8151	48.8894	48.9637	49.038	49.1124	49.1588	49.2051	49.2515	49.2979	49.3443	49.3907	49.4305	49.4695	49.5085	49.5475	49.5865	49.6239	49.6587	49.6935	49.7283	49.7631	49.7979	49.8298
587	45.9921	46.143	46.2907	46.4332	46.5715	46.7065	46.8359	46.9628	47.0875	47.2039	47.3186	47.4343	47.5406	47.6475	47.7543	47.8515	47.9459	48.0402	48.1345	48.2298	48.3136	48.3992	48.4848	48.5704	48.656	48.7389	48.8132	48.8876	48.9619	49.0362	49.1105	49.1569	49.2033	49.2497	49.2961	49.3425	49.3889	49.4287	49.4677	49.5067	49.5457	49.5847	49.6221	49.657	49.6918	49.7266	49.7614	49.7962	49.8281
588	45.9903	46.1412	46.2889	46.4313	46.5696	46.7046	46.8341	46.9609	47.0856	47.202	47.3167	47.4324	47.5387	47.6456	47.7524	47.8496	47.944	48.0383	48.1326	48.2279	48.3117	48.3973	48.4829	48.5685	48.6541	48.7371	48.8114	48.8857	48.96	49.0343	49.1087	49.1551	49.2015	49.2479	49.2943	49.3407	49.3871	49.4269	49.4659	49.5049	49.544	49.583	49.6204	49.6552	49.6901	49.7249	49.7597	49.7946	49.8265
589	45.9885	46.1394	46.287	46.4295	46.5678	46.7028	46.8322	46.959	47.0837	47.2001	47.3148	47.4305	47.5368	47.6436	47.7505	47.8477	47.942	48.0364	48.1307	48.2259	48.3098	48.3954	48.481	48.5666	48.6522	48.7352	48.8095	48.8838	48.9581	49.0325	49.1068	49.1532	49.1996	49.2461	49.2925	49.3389	49.3853	49.4251	49.4641	49.5032	49.5422	49.5812	49.6187	49.6535	49.6884	49.7232	49.7581	49.7929	49.8248
590	45.9867	46.1376	46.2852	46.4276	46.5659	46.7009	46.8303	46.9571	47.0818	47.1982	47.3129	47.4286	47.5349	47.6417	47.7486	47.8458	47.9401	48.0345	48.1288	48.224	48.3079	48.3935	48.4791	48.5647	48.6503	48.7333	48.8076	48.8819	48.9563	49.0306	49.105	49.1514	49.1978	49.2442	49.2907	49.3371	49.3835	49.4233	49.4623	49.5014	49.5404	49.5795	49.6169	49.6518	49.6866	49.7215	49.7564	49.7912	49.8232
591	45.9852	46.136	46.2837	46.4261	46.5644	46.6994	46.8287	46.9556	47.0802	47.1967	47.3113	47.427	47.5333	47.6401	47.747	47.8442	47.9385	48.0329	48.1272	48.2224	48.3063	48.3919	48.4775	48.5631	48.6487	48.7317	48.806	48.8804	48.9547	49.029	49.1034	49.1498	49.1962	49.2427	49.2891	49.3355	49.382	49.4217	49.4608	49.4999	49.5389	49.578	49.6154	49.6503	49.6852	49.72	49.7549	49.7898	49.8217
592	45.9839	46.1347	46.2824	46.4248	46.563	46.698	46.8274	46.9542	47.0789	47.1953	47.3099	47.4256	47.5319	47.6387	47.7456	47.8428	47.9371	48.0315	48.1258	48.221	48.3048	48.3905	48.4761	48.5617	48.6473	48.7303	48.8046	48.8789	48.9533	49.0276	49.102	49.1484	49.1948	49.2413	49.2877	49.3341	49.3806	49.4204	49.4594	49.4985	49.5375	49.5766	49.614	49.6489	49.6838	49.7187	49.7536	49.7884	49.8204
593	45.9826	46.1334	46.281	46.4234	46.5617	46.6967	46.826	46.9528	47.0775	47.1939	47.3085	47.4242	47.5305	47.6373	47.7442	47.8414	47.9357	48.03	48.1244	48.2196	48.3034	48.389	48.4747	48.5603	48.6459	48.7289	48.8032	48.8775	48.9519	49.0262	49.1006	49.147	49.1934	49.2399	49.2863	49.3328	49.3792	49.419	49.4581	49.4971	49.5362	49.5752	49.6127	49.6476	49.6825	49.7174	49.7522	49.7871	49.8191
594	45.9813	46.1321	46.2797	46.4221	46.5604	46.6953	46.8247	46.9515	47.0761	47.1925	47.3072	47.4228	47.5291	47.636	47.7428	47.84	47.9343	48.0286	48.123	48.2182	48.302	48.3876	48.4732	48.5589	48.6445	48.7275	48.8018	48.8761	48.9505	49.0248	49.0992	49.1456	49.192	49.2385	49.2849	49.3314	49.3778	49.4176	49.4567	49.4957	49.5348	49.5739	49.6113	49.6462	49.6811	49.716	49.7509	49.7858	49.8178
595	45.98	46.1308	46.2784	46.4208	46.559	46.694	46.8233	46.9501	47.0747	47.1912	47.3058	47.4214	47.5277	47.6346	47.7414	47.8386	47.9329	48.0272	48.1216	48.2168	48.3006	48.3862	48.4718	48.5574	48.6431	48.726	48.8004	48.8747	48.9491	49.0234	49.0978	49.1442	49.1906	49.2371	49.2835	49.33	49.3764	49.4162	49.4553	49.4944	49.5334	49.5725	49.61	49.6449	49.6798	49.7147	49.7496	49.7845	49.8165
596	45.9787	46.1295	46.2771	46.4195	46.5577	46.6926	46.822	46.9488	47.0734	47.1898	47.3044	47.42	47.5263	47.6332	47.74	47.8372	47.9315	48.0258	48.1202	48.2154	48.2992	48.3848	48.4704	48.556	48.6416	48.7246	48.799	48.8733	48.9477	49.022	49.0964	49.1428	49.1893	49.2357	49.2821	49.3286	49.375	49.4148	49.4539	49.493	49.5321	49.5712	49.6086	49.6435	49.6784	49.7134	49.7483	49.7832	49.8151
597	45.9774	46.1282	46.2758	46.4181	46.5563	46.6913	46.8206	46.9474	47.072	47.1884	47.303	47.4187	47.5249	47.6318	47.7386	47.8358	47.9301	48.0244	48.1187	48.214	48.2978	48.3834	48.469	48.5546	48.6402	48.7232	48.7976	48.8719	48.9463	49.0206	49.095	49.1414	49.1879	49.2343	49.2808	49.3272	49.3737	49.4135	49.4526	49.4916	49.5307	49.5698	49.6073	49.6422	49.6771	49.712	49.7469	49.7818	49.8138
598	45.9761	46.1269	46.2744	46.4168	46.555	46.6899	46.8193	46.946	47.0706	47.187	47.3016	47.4173	47.5235	47.6304	47.7372	47.8344	47.9287	48.023	48.1173	48.2126	48.2964	48.382	48.4676	48.5532	48.6388	48.7218	48.7962	48.8705	48.9449	49.0192	49.0936	49.14	49.1865	49.2329	49.2794	49.3258	49.3723	49.4121	49.4512	49.4903	49.5294	49.5684	49.6059	49.6408	49.6758	49.7107	49.7456	49.7805	49.8125
599	45.9748	46.1256	46.2731	46.4155	46.5537	46.6886	46.8179	46.9447	47.0693	47.1857	47.3003	47.4159	47.5222	47.629	47.7358	47.833	47.9273	48.0216	48.1159	48.2111	48.295	48.3806	48.4662	48.5518	48.6374	48.7204	48.7948	48.8691	48.9435	49.0178	49.0922	49.1386	49.1851	49.2315	49.278	49.3244	49.3709	49.4107	49.4498	49.4889	49.528	49.5671	49.6046	49.6395	49.6744	49.7094	49.7443	49.7792	49.8112
600	45.9735	46.1243	46.2718	46.4141	46.5523	46.6872	46.8166	46.9433	47.0679	47.1843	47.2989	47.4145	47.5208	47.6276	47.7344	47.8316	47.9259	48.0202	48.1145	48.2097	48.2936	48.3792	48.4648	48.5504	48.636	48.719	48.7933	48.8677	48.942	49.0164	49.0908	49.1372	49.1837	49.2301	49.2766	49.323	49.3695	49.4093	49.4484	49.4875	49.5266	49.5657	49.6032	49.6381	49.6731	49.708	49.743	49.7779	49.8099
601	45.9722	46.123	46.2705	46.4128	46.551	46.6859	46.8152	46.942	47.0665	47.1829	47.2975	47.4131	47.5194	47.6262	47.733	47.8302	47.9245	48.0188	48.1131	48.2083	48.2922	48.3778	48.4634	48.549	48.6346	48.7176	48.7919	48.8663	48.9406	49.015	49.0893	49.1358	49.1823	49.2287	49.2752	49.3217	49.3681	49.408	49.4471	49.4862	49.5253	49.5644	49.6019	49.6368	49.6717	49.7067	49.7416	49.7766	49.8086
602	45.9709	46.1216	46.2692	46.4115	46.5497	46.6845	46.8138	46.9406	47.0652	47.1815	47.2961	47.4117	47.518	47.6248	47.7316	47.8288	47.9231	48.0174	48.1117	48.2069	48.2908	48.3764	48.462	48.5476	48.6332	48.7162	48.7905	48.8649	48.9392	49.0136	49.0879	49.1344	49.1809	49.2273	49.2738	49.3203	49.3667	49.4066	49.4457	49.4848	49.5239	49.563	49.6005	49.6355	49.6704	49.7053	49.7403	49.7752	49.8073
603	45.9696	46.1203	46.2679	46.4101	46.5483	46.6832	46.8125	46.9392	47.0638	47.1802	47.2947	47.4103	47.5166	47.6234	47.7302	47.8274	47.9217	48.016	48.1103	48.2055	48.2893	48.3749	48.4606	48.5462	48.6318	48.7148	48.7891	48.8635	48.9378	49.0122	49.0865	49.133	49.1795	49.2259	49.2724	49.3189	49.3654	49.4052	49.4443	49.4834	49.5225	49.5616	49.5992	49.6341	49.6691	49.704	49.739	49.7739	49.806
604	45.9683	46.119	46.2665	46.4088	46.547	46.6818	46.8111	46.9379	47.0624	47.1788	47.2934	47.409	47.5152	47.622	47.7288	47.826	47.9203	48.0146	48.1089	48.2041	48.2879	48.3735	48.4591	48.5448	48.6304	48.7134	48.7877	48.8621	48.9364	49.0108	49.0851	49.1316	49.1781	49.2246	49.271	49.3175	49.364	49.4038	49.4429	49.482	49.5212	49.5603	49.5978	49.6328	49.6677	49.7027	49.7376	49.7726	49.8046
605	45.967	46.1177	46.2652	46.4075	46.5456	46.6805	46.8098	46.9365	47.0611	47.1774	47.292	47.4076	47.5138	47.6206	47.7274	47.8246	47.9189	48.0132	48.1075	48.2027	48.2865	48.3721	48.4577	48.5433	48.629	48.7119	48.7863	48.8607	48.935	49.0094	49.0837	49.1302	49.1767	49.2232	49.2696	49.3161	49.3626	49.4024	49.4416	49.4807	49.5198	49.5589	49.5964	49.6314	49.6664	49.7013	49.7363	49.7713	49.8033
606	45.9657	46.1164	46.2639	46.4062	46.5443	46.6792	46.8084	46.9351	47.0597	47.176	47.2906	47.4062	47.5124	47.6192	47.726	47.8232	47.9175	48.0118	48.1061	48.2013	48.2851	48.3707	48.4563	48.5419	48.6275	48.7105	48.7849	48.8593	48.9336	49.008	49.0823	49.1288	49.1753	49.2218	49.2682	49.3147	49.3612	49.4011	49.4402	49.4793	49.5184	49.5576	49.5951	49.6301	49.665	49.7	49.735	49.77	49.802
607	45.9644	46.1151	46.2626	46.4048	46.543	46.6778	46.8071	46.9338	47.0583	47.1747	47.2892	47.4048	47.511	47.6178	47.7246	47.8218	47.9161	48.0104	48.1047	48.1999	48.2837	48.3693	48.4549	48.5405	48.6261	48.7091	48.7835	48.8578	48.9322	49.0066	49.0809	49.1274	49.1739	49.2204	49.2669	49.3133	49.3598	49.3997	49.4388	49.4779	49.5171	49.5562	49.5937	49.6287	49.6637	49.6987	49.7337	49.7686	49.8007
608	45.9631	46.1138	46.2613	46.4035	46.5416	46.6765	46.8057	46.9324	47.0569	47.1733	47.2878	47.4034	47.5096	47.6164	47.7232	47.8204	47.9147	48.009	48.1033	48.1985	48.2823	48.3679	48.4535	48.5391	48.6247	48.7077	48.7821	48.8564	48.9308	49.0052	49.0795	49.126	49.1725	49.219	49.2655	49.3119	49.3584	49.3983	49.4374	49.4766	49.5157	49.5548	49.5924	49.6274	49.6624	49.6973	49.7323	49.7673	49.7994
609	45.9618	46.1125	46.2599	46.4022	46.5403	46.6751	46.8044	46.9311	47.0556	47.1719	47.2865	47.402	47.5083	47.615	47.7218	47.819	47.9133	48.0076	48.1019	48.197	48.2809	48.3665	48.4521	48.5377	48.6233	48.7063	48.7807	48.855	48.9294	49.0038	49.0781	49.1246	49.1711	49.2176	49.2641	49.3106	49.357	49.3969	49.4361	49.4752	49.5143	49.5535	49.591	49.626	49.661	49.696	49.731	49.766	49.7981
610	45.9605	46.1112	46.2586	46.4008	46.5389	46.6738	46.803	46.9297	47.0542	47.1705	47.2851	47.4006	47.5069	47.6137	47.7204	47.8176	47.9119	48.0062	48.1005	48.1956	48.2795	48.3651	48.4507	48.5363	48.6219	48.7049	48.7793	48.8536	48.928	49.0024	49.0767	49.1232	49.1697	49.2162	49.2627	49.3092	49.3557	49.3955	49.4347	49.4738	49.513	49.5521	49.5897	49.6247	49.6597	49.6947	49.7297	49.7647	49.7968
611	45.9592	46.1099	46.2573	46.3995	46.5376	46.6724	46.8017	46.9283	47.0528	47.1692	47.2837	47.3992	47.5055	47.6123	47.719	47.8162	47.9105	48.0048	48.099	48.1942	48.2781	48.3637	48.4493	48.5349	48.6205	48.7035	48.7779	48.8522	48.9266	49.001	49.0753	49.1218	49.1683	49.2148	49.2613	49.3078	49.3543	49.3942	49.4333	49.4725	49.5116	49.5508	49.5883	49.6233	49.6583	49.6933	49.7284	49.7634	49.7955
612	45.9579	46.1086	46.256	46.3982	46.5363	46.6711	46.8003	46.927	47.0515	47.1678	47.2823	47.3979	47.5041	47.6109	47.7176	47.8148	47.9091	48.0033	48.0976	48.1928	48.2767	48.3623	48.4479	48.5335	48.6191	48.7021	48.7764	48.8508	48.9252	48.9996	49.0739	49.1204	49.1669	49.2134	49.2599	49.3064	49.3529	49.3928	49.4319	49.4711	49.5102	49.5494	49.587	49.622	49.657	49.692	49.727	49.762	49.7941
613	45.9566	46.1072	46.2547	46.3969	46.5349	46.6697	46.7989	46.9256	47.0501	47.1664	47.2809	47.3965	47.5027	47.6095	47.7162	47.8134	47.9077	48.0019	48.0962	48.1914	48.2752	48.3609	48.4465	48.5321	48.6177	48.7007	48.775	48.8494	48.9238	48.9982	49.0725	49.119	49.1655	49.212	49.2585	49.305	49.3515	49.3914	49.4306	49.4697	49.5089	49.548	49.5856	49.6206	49.6557	49.6907	49.7257	49.7607	49.7928
614	45.9553	46.1059	46.2533	46.3955	46.5336	46.6684	46.7976	46.9242	47.0487	47.165	47.2796	47.3951	47.5013	47.6081	47.7148	47.812	47.9063	48.0005	48.0948	48.19	48.2738	48.3594	48.445	48.5307	48.6163	48.6993	48.7736	48.848	48.9224	48.9967	49.0711	49.1176	49.1641	49.2106	49.2571	49.3036	49.3501	49.39	49.4292	49.4683	49.5075	49.5467	49.5843	49.6193	49.6543	49.6893	49.7244	49.7594	49.7915
615	45.954	46.1046	46.252	46.3942	46.5323	46.667	46.7962	46.9229	47.0474	47.1637	47.2782	47.3937	47.4999	47.6067	47.7134	47.8106	47.9049	47.9991	48.0934	48.1886	48.2724	48.358	48.4436	48.5292	48.6149	48.6978	48.7722	48.8466	48.921	48.9953	49.0697	49.1162	49.1627	49.2092	49.2557	49.3022	49.3487	49.3886	49.4278	49.467	49.5061	49.5453	49.5829	49.6179	49.653	49.688	49.723	49.7581	49.7902
616	45.9528	46.1033	46.2507	46.3929	46.5309	46.6657	46.7949	46.9215	47.046	47.1623	47.2768	47.3923	47.4985	47.6053	47.712	47.8092	47.9034	47.9977	48.092	48.1872	48.271	48.3566	48.4422	48.5278	48.6134	48.6964	48.7708	48.8452	48.9196	48.9939	49.0683	49.1148	49.1613	49.2078	49.2543	49.3008	49.3474	49.3873	49.4264	49.4656	49.5048	49.544	49.5815	49.6166	49.6516	49.6867	49.7217	49.7568	49.7889
617	45.9515	46.102	46.2494	46.3915	46.5296	46.6643	46.7935	46.9202	47.0446	47.1609	47.2754	47.3909	47.4971	47.6039	47.7106	47.8078	47.902	47.9963	48.0906	48.1858	48.2696	48.3552	48.4408	48.5264	48.612	48.695	48.7694	48.8438	48.9182	48.9925	49.0669	49.1134	49.1599	49.2064	49.253	49.2995	49.346	49.3859	49.4251	49.4642	49.5034	49.5426	49.5802	49.6152	49.6503	49.6853	49.7204	49.7554	49.7876
618	45.9502	46.1007	46.2481	46.3902	46.5282	46.663	46.7922	46.9188	47.0433	47.1595	47.274	47.3895	47.4957	47.6025	47.7092	47.8064	47.9006	47.9949	48.0892	48.1844	48.2682	48.3538	48.4394	48.525	48.6106	48.6936	48.768	48.8424	48.9168	48.9911	49.0655	49.112	49.1585	49.2051	49.2516	49.2981	49.3446	49.3845	49.4237	49.4629	49.5021	49.5412	49.5788	49.6139	49.6489	49.684	49.7191	49.7541	49.7863
619	45.9489	46.0994	46.2467	46.3889	46.5269	46.6616	46.7908	46.9174	47.0419	47.1582	47.2727	47.3882	47.4944	47.6011	47.7078	47.805	47.8992	47.9935	48.0878	48.183	48.2668	48.3524	48.438	48.5236	48.6092	48.6922	48.7666	48.841	48.9153	48.9897	49.0641	49.1106	49.1571	49.2037	49.2502	49.2967	49.3432	49.3831	49.4223	49.4615	49.5007	49.5399	49.5775	49.6125	49.6476	49.6827	49.7177	49.7528	49.7849
620	45.9476	46.0981	46.2454	46.3876	46.5256	46.6603	46.7895	46.9161	47.0405	47.1568	47.2713	47.3868	47.493	47.5997	47.7065	47.8036	47.8978	47.9921	48.0864	48.1815	48.2654	48.351	48.4366	48.5222	48.6078	48.6908	48.7652	48.8396	48.9139	48.9883	49.0627	49.1092	49.1557	49.2023	49.2488	49.2953	49.3418	49.3817	49.4209	49.4601	49.4993	49.5385	49.5761	49.6112	49.6463	49.6813	49.7164	49.7515	49.7836
621	45.9463	46.0968	46.2441	46.3862	46.5242	46.659	46.7881	46.9147	47.0392	47.1554	47.2699	47.3854	47.4916	47.5983	47.7051	47.8022	47.8964	47.9907	48.085	48.1801	48.264	48.3496	48.4352	48.5208	48.6064	48.6894	48.7638	48.8382	48.9125	48.9869	49.0613	49.1078	49.1544	49.2009	49.2474	49.2939	49.3404	49.3804	49.4196	49.4588	49.498	49.5372	49.5748	49.6098	49.6449	49.68	49.7151	49.7502	49.7823
622	45.945	46.0955	46.2428	46.3849	46.5229	46.6576	46.7868	46.9133	47.0378	47.154	47.2685	47.384	47.4902	47.5969	47.7037	47.8008	47.895	47.9893	48.0836	48.1787	48.2626	48.3482	48.4338	48.5194	48.605	48.688	48.7624	48.8367	48.9111	48.9855	49.0599	49.1064	49.153	49.1995	49.246	49.2925	49.339	49.379	49.4182	49.4574	49.4966	49.5358	49.5734	49.6085	49.6436	49.6787	49.7138	49.7488	49.781
623	45.9437	46.0942	46.2415	46.3836	46.5215	46.6563	46.7854	46.912	47.0364	47.1527	47.2671	47.3826	47.4888	47.5955	47.7023	47.7994	47.8936	47.9879	48.0822	48.1773	48.2611	48.3468	48.4324	48.518	48.6036	48.6866	48.761	48.8353	48.9097	48.9841	49.0585	49.105	49.1516	49.1981	49.2446	49.2911	49.3377	49.3776	49.4168	49.456	49.4952	49.5344	49.5721	49.6072	49.6422	49.6773	49.7124	49.7475	49.7797
624	45.9424	46.0929	46.2401	46.3822	46.5202	46.6549	46.784	46.9106	47.035	47.1513	47.2658	47.3812	47.4874	47.5941	47.7009	47.798	47.8922	47.9865	48.0807	48.1759	48.2597	48.3453	48.4309	48.5166	48.6022	48.6852	48.7595	48.8339	48.9083	48.9827	49.0571	49.1036	49.1502	49.1967	49.2432	49.2897	49.3363	49.3762	49.4154	49.4546	49.4939	49.5331	49.5707	49.6058	49.6409	49.676	49.7111	49.7462	49.7784
625	45.9411	46.0915	46.2388	46.3809	46.5189	46.6536	46.7827	46.9093	47.0337	47.1499	47.2644	47.3798	47.486	47.5927	47.6995	47.7966	47.8908	47.9851	48.0793	48.1745	48.2583	48.3439	48.4295	48.5151	48.6008	48.6837	48.7581	48.8325	48.9069	48.9813	49.0557	49.1022	49.1488	49.1953	49.2418	49.2884	49.3349	49.3748	49.4141	49.4533	49.4925	49.5317	49.5694	49.6045	49.6396	49.6747	49.7098	49.7449	49.7771
626	45.9398	46.0902	46.2375	46.3796	46.5175	46.6522	46.7813	46.9079	47.0323	47.1485	47.263	47.3785	47.4846	47.5913	47.6981	47.7952	47.8894	47.9837	48.0779	48.1731	48.2569	48.3425	48.4281	48.5137	48.5993	48.6823	48.7567	48.8311	48.9055	48.9799	49.0543	49.1008	49.1474	49.1939	49.2404	49.287	49.3335	49.3735	49.4127	49.4519	49.4911	49.5304	49.568	49.6031	49.6382	49.6733	49.7084	49.7436	49.7758
627	45.9385	46.0889	46.2362	46.3782	46.5162	46.6509	46.78	46.9065	47.0309	47.1472	47.2616	47.3771	47.4832	47.59	47.6967	47.7938	47.888	47.9823	48.0765	48.1717	48.2555	48.3411	48.4267	48.5123	48.5979	48.6809	48.7553	48.8297	48.9041	48.9785	49.0529	49.0994	49.146	49.1925	49.239	49.2856	49.3321	49.3721	49.4113	49.4505	49.4898	49.529	49.5666	49.6018	49.6369	49.672	49.7071	49.7422	49.7744
628	45.9372	46.0876	46.2349	46.3769	46.5149	46.6495	46.7786	46.9052	47.0296	47.1458	47.2602	47.3757	47.4818	47.5886	47.6953	47.7924	47.8866	47.9809	48.0751	48.1703	48.2541	48.3397	48.4253	48.5109	48.5965	48.6795	48.7539	48.8283	48.9027	48.9771	49.0515	49.098	49.1446	49.1911	49.2377	49.2842	49.3307	49.3707	49.4099	49.4492	49.4884	49.5276	49.5653	49.6004	49.6355	49.6707	49.7058	49.7409	49.7731
629	45.9359	46.0863	46.2335	46.3756	46.5135	46.6482	46.7773	46.9038	47.0282	47.1444	47.2589	47.3743	47.4805	47.5872	47.6939	47.791	47.8852	47.9795	48.0737	48.1689	48.2527	48.3383	48.4239	48.5095	48.5951	48.6781	48.7525	48.8269	48.9013	48.9757	49.0501	49.0966	49.1432	49.1897	49.2363	49.2828	49.3294	49.3693	49.4086	49.4478	49.487	49.5263	49.5639	49.5991	49.6342	49.6693	49.7045	49.7396	49.7718
630	45.9346	46.085	46.2322	46.3743	46.5122	46.6468	46.7759	46.9025	47.0268	47.143	47.2575	47.3729	47.4791	47.5858	47.6925	47.7896	47.8838	47.9781	48.0723	48.1674	48.2513	48.3369	48.4225	48.5081	48.5937	48.6767	48.7511	48.8255	48.8999	48.9743	49.0487	49.0952	49.1418	49.1883	49.2349	49.2814	49.328	49.3679	49.4072	49.4464	49.4857	49.5249	49.5626	49.5977	49.6329	49.668	49.7031	49.7383	49.7705
631	45.9333	46.0837	46.2309	46.3729	46.5108	46.6455	46.7746	46.9011	47.0255	47.1417	47.2561	47.3715	47.4777	47.5844	47.6911	47.7882	47.8824	47.9766	48.0709	48.166	48.2499	48.3355	48.4211	48.5067	48.5923	48.6753	48.7497	48.8241	48.8985	48.9729	49.0473	49.0938	49.1404	49.1869	49.2335	49.28	49.3266	49.3666	49.4058	49.4451	49.4843	49.5236	49.5612	49.5964	49.6315	49.6667	49.7018	49.737	49.7692
632	45.932	46.0824	46.2296	46.3716	46.5095	46.6441	46.7732	46.8997	47.0241	47.1403	47.2547	47.3701	47.4763	47.583	47.6897	47.7868	47.881	47.9752	48.0695	48.1646	48.2485	48.3341	48.4197	48.5053	48.5909	48.6739	48.7483	48.8227	48.8971	48.9715	49.0459	49.0924	49.139	49.1855	49.2321	49.2787	49.3252	49.3652	49.4044	49.4437	49.4829	49.5222	49.5599	49.595	49.6302	49.6653	49.7005	49.7356	49.7679
633	45.9307	46.0811	46.2283	46.3703	46.5082	46.6428	46.7718	46.8984	47.0227	47.1389	47.2533	47.3688	47.4749	47.5816	47.6883	47.7854	47.8796	47.9738	48.0681	48.1632	48.2471	48.3327	48.4183	48.5039	48.5895	48.6725	48.7469	48.8213	48.8957	48.9701	49.0445	49.091	49.1376	49.1842	49.2307	49.2773	49.3238	49.3638	49.4031	49.4423	49.4816	49.5208	49.5585	49.5937	49.6288	49.664	49.6992	49.7343	49.7666
634	45.9294	46.0798	46.227	46.3689	46.5068	46.6414	46.7705	46.897	47.0214	47.1375	47.252	47.3674	47.4735	47.5802	47.6869	47.784	47.8782	47.9724	48.0667	48.1618	48.2456	48.3312	48.4168	48.5025	48.5881	48.6711	48.7455	48.8199	48.8943	48.9687	49.0431	49.0896	49.1362	49.1828	49.2293	49.2759	49.3224	49.3624	49.4017	49.4409	49.4802	49.5195	49.5572	49.5923	49.6275	49.6627	49.6978	49.733	49.7653
635	45.9281	46.0785	46.2256	46.3676	46.5055	46.6401	46.7691	46.8956	47.02	47.1362	47.2506	47.366	47.4721	47.5788	47.6855	47.7826	47.8768	47.971	48.0653	48.1604	48.2442	48.3298	48.4154	48.501	48.5866	48.6696	48.7441	48.8185	48.8929	48.9673	49.0417	49.0882	49.1348	49.1814	49.2279	49.2745	49.321	49.361	49.4003	49.4396	49.4788	49.5181	49.5558	49.591	49.6262	49.6613	49.6965	49.7317	49.7639
636	45.9268	46.0771	46.2243	46.3663	46.5042	46.6387	46.7678	46.8943	47.0186	47.1348	47.2492	47.3646	47.4707	47.5774	47.6841	47.7812	47.8754	47.9696	48.0639	48.159	48.2428	48.3284	48.414	48.4996	48.5852	48.6682	48.7426	48.8171	48.8915	48.9659	49.0403	49.0868	49.1334	49.18	49.2265	49.2731	49.3197	49.3597	49.3989	49.4382	49.4775	49.5168	49.5545	49.5896	49.6248	49.66	49.6952	49.7304	49.7626
637	45.9255	46.0758	46.223	46.365	46.5028	46.6374	46.7664	46.8929	47.0172	47.1334	47.2478	47.3632	47.4693	47.576	47.6827	47.7798	47.874	47.9682	48.0625	48.1576	48.2414	48.327	48.4126	48.4982	48.5838	48.6668	48.7412	48.8156	48.8901	48.9645	49.0389	49.0854	49.132	49.1786	49.2251	49.2717	49.3183	49.3583	49.3976	49.4368	49.4761	49.5154	49.5531	49.5883	49.6235	49.6587	49.6938	49.729	49.7613
638	45.9242	46.0745	46.2217	46.3636	46.5015	46.6361	46.7651	46.8916	47.0159	47.132	47.2464	47.3618	47.4679	47.5746	47.6813	47.7784	47.8726	47.9668	48.061	48.1562	48.24	48.3256	48.4112	48.4968	48.5824	48.6654	48.7398	48.8142	48.8887	48.9631	49.0375	49.084	49.1306	49.1772	49.2238	49.2703	49.3169	49.3569	49.3962	49.4355	49.4748	49.514	49.5517	49.5869	49.6221	49.6573	49.6925	49.7277	49.76
639	45.9229	46.0732	46.2204	46.3623	46.5001	46.6347	46.7637	46.8902	47.0145	47.1307	47.2451	47.3604	47.4666	47.5732	47.6799	47.777	47.8712	47.9654	48.0596	48.1548	48.2386	48.3242	48.4098	48.4954	48.581	48.664	48.7384	48.8128	48.8872	48.9617	49.0361	49.0826	49.1292	49.1758	49.2224	49.2689	49.3155	49.3555	49.3948	49.4341	49.4734	49.5127	49.5504	49.5856	49.6208	49.656	49.6912	49.7264	49.7587
640	45.9216	46.0719	46.219	46.361	46.4988	46.6334	46.7624	46.8888	47.0131	47.1293	47.2437	47.3591	47.4652	47.5718	47.6785	47.7756	47.8698	47.964	48.0582	48.1534	48.2372	48.3228	48.4084	48.494	48.5796	48.6626	48.737	48.8114	48.8858	48.9603	49.0347	49.0812	49.1278	49.1744	49.221	49.2676	49.3141	49.3541	49.3934	49.4327	49.472	49.5113	49.549	49.5842	49.6194	49.6547	49.6899	49.7251	49.7574
641	45.9203	46.0706	46.2177	46.3596	46.4975	46.632	46.761	46.8875	47.0118	47.1279	47.2423	47.3577	47.4638	47.5704	47.6771	47.7742	47.8684	47.9626	48.0568	48.1519	48.2358	48.3214	48.407	48.4926	48.5782	48.6612	48.7356	48.81	48.8844	48.9589	49.0333	49.0798	49.1264	49.173	49.2196	49.2662	49.3127	49.3528	49.3921	49.4314	49.4707	49.51	49.5477	49.5829	49.6181	49.6533	49.6885	49.7237	49.7561
642	45.919	46.0693	46.2164	46.3583	46.4961	46.6307	46.7597	46.8861	47.0104	47.1265	47.2409	47.3563	47.4624	47.569	47.6757	47.7728	47.867	47.9612	48.0554	48.1505	48.2344	48.32	48.4056	48.4912	48.5768	48.6598	48.7342	48.8086	48.883	48.9575	49.0319	49.0785	49.125	49.1716	49.2182	49.2648	49.3114	49.3514	49.3907	49.43	49.4693	49.5086	49.5463	49.5815	49.6168	49.652	49.6872	49.7224	49.7548
643	45.9177	46.068	46.2151	46.357	46.4948	46.6293	46.7583	46.8847	47.009	47.1252	47.2395	47.3549	47.461	47.5676	47.6743	47.7714	47.8656	47.9598	48.054	48.1491	48.233	48.3186	48.4042	48.4898	48.5754	48.6584	48.7328	48.8072	48.8816	48.956	49.0305	49.0771	49.1236	49.1702	49.2168	49.2634	49.31	49.35	49.3893	49.4286	49.4679	49.5072	49.545	49.5802	49.6154	49.6507	49.6859	49.7211	49.7534
644	45.9164	46.0667	46.2138	46.3557	46.4934	46.628	46.7569	46.8834	47.0077	47.1238	47.2382	47.3535	47.4596	47.5663	47.6729	47.7699	47.8642	47.9584	48.0526	48.1477	48.2315	48.3171	48.4028	48.4884	48.574	48.657	48.7314	48.8058	48.8802	48.9546	49.0291	49.0757	49.1222	49.1688	49.2154	49.262	49.3086	49.3486	49.3879	49.4272	49.4666	49.5059	49.5436	49.5789	49.6141	49.6493	49.6846	49.7198	49.7521
645	45.9151	46.0654	46.2124	46.3543	46.4921	46.6266	46.7556	46.882	47.0063	47.1224	47.2368	47.3521	47.4582	47.5649	47.6715	47.7685	47.8628	47.957	48.0512	48.1463	48.2301	48.3157	48.4013	48.4869	48.5725	48.6555	48.73	48.8044	48.8788	48.9532	49.0277	49.0743	49.1208	49.1674	49.214	49.2606	49.3072	49.3472	49.3866	49.4259	49.4652	49.5045	49.5423	49.5775	49.6127	49.648	49.6832	49.7185	49.7508
646	45.9138	46.0641	46.2111	46.353	46.4908	46.6253	46.7542	46.8807	47.0049	47.121	47.2354	47.3507	47.4568	47.5635	47.6701	47.7671	47.8614	47.9556	48.0498	48.1449	48.2287	48.3143	48.3999	48.4855	48.5711	48.6541	48.7286	48.803	48.8774	48.9518	49.0263	49.0729	49.1194	49.166	49.2126	49.2592	49.3058	49.3459	49.3852	49.4245	49.4638	49.5032	49.5409	49.5762	49.6114	49.6467	49.6819	49.7171	49.7495
647	45.9125	46.0627	46.2098	46.3517	46.4894	46.6239	46.7529	46.8793	47.0036	47.1197	47.234	47.3494	47.4554	47.5621	47.6687	47.7657	47.86	47.9542	48.0484	48.1435	48.2273	48.3129	48.3985	48.4841	48.5697	48.6527	48.7272	48.8016	48.876	48.9504	49.0249	49.0715	49.1181	49.1646	49.2112	49.2578	49.3044	49.3445	49.3838	49.4231	49.4625	49.5018	49.5396	49.5748	49.6101	49.6453	49.6806	49.7158	49.7482
648	45.9112	46.0614	46.2085	46.3503	46.4881	46.6226	46.7515	46.8779	47.0022	47.1183	47.2326	47.348	47.454	47.5607	47.6673	47.7643	47.8586	47.9528	48.047	48.1421	48.2259	48.3115	48.3971	48.4827	48.5683	48.6513	48.7257	48.8002	48.8746	48.949	49.0235	49.0701	49.1167	49.1633	49.2099	49.2565	49.3031	49.3431	49.3824	49.4218	49.4611	49.5004	49.5382	49.5735	49.6087	49.644	49.6792	49.7145	49.7469
649	45.9099	46.0601	46.2072	46.349	46.4868	46.6212	46.7502	46.8766	47.0008	47.1169	47.2312	47.3466	47.4527	47.5593	47.6659	47.7629	47.8572	47.9514	48.0456	48.1407	48.2245	48.3101	48.3957	48.4813	48.5669	48.6499	48.7243	48.7988	48.8732	48.9476	49.0221	49.0687	49.1153	49.1619	49.2085	49.2551	49.3017	49.3417	49.3811	49.4204	49.4597	49.4991	49.5368	49.5721	49.6074	49.6426	49.6779	49.7132	49.7456
650	45.9086	46.0588	46.2058	46.3477	46.4854	46.6199	46.7488	46.8752	46.9995	47.1155	47.2299	47.3452	47.4513	47.5579	47.6645	47.7615	47.8557	47.95	48.0442	48.1393	48.2231	48.3087	48.3943	48.4799	48.5655	48.6485	48.7229	48.7974	48.8718	48.9462	49.0207	49.0673	49.1139	49.1605	49.2071	49.2537	49.3003	49.3403	49.3797	49.419	49.4584	49.4977	49.5355	49.5708	49.606	49.6413	49.6766	49.7119	49.7443
651	45.9073	46.0575	46.2045	46.3463	46.4841	46.6185	46.7475	46.8739	46.9981	47.1142	47.2285	47.3438	47.4499	47.5565	47.6631	47.7601	47.8543	47.9485	48.0427	48.1378	48.2217	48.3073	48.3929	48.4785	48.5641	48.6471	48.7215	48.796	48.8704	48.9448	49.0193	49.0659	49.1125	49.1591	49.2057	49.2523	49.2989	49.339	49.3783	49.4177	49.457	49.4964	49.5341	49.5694	49.6047	49.64	49.6753	49.7105	49.7429
652	45.906	46.0562	46.2032	46.345	46.4827	46.6172	46.7461	46.8725	46.9967	47.1128	47.2271	47.3424	47.4485	47.5551	47.6617	47.7587	47.8529	47.9471	48.0413	48.1364	48.2203	48.3059	48.3915	48.4771	48.5627	48.6457	48.7201	48.7945	48.869	48.9434	49.0178	49.0645	49.1111	49.1577	49.2043	49.2509	49.2975	49.3376	49.3769	49.4163	49.4556	49.495	49.5328	49.5681	49.6034	49.6386	49.6739	49.7092	49.7416
653	45.9047	46.0549	46.2019	46.3437	46.4814	46.6159	46.7448	46.8711	46.9953	47.1114	47.2257	47.341	47.4471	47.5537	47.6603	47.7573	47.8515	47.9457	48.0399	48.135	48.2189	48.3045	48.3901	48.4757	48.5613	48.6443	48.7187	48.7931	48.8676	48.942	49.0164	49.0631	49.1097	49.1563	49.2029	49.2495	49.2961	49.3362	49.3756	49.4149	49.4543	49.4936	49.5314	49.5667	49.602	49.6373	49.6726	49.7079	49.7403
654	45.9034	46.0536	46.2006	46.3424	46.4801	46.6145	46.7434	46.8698	46.994	47.11	47.2243	47.3397	47.4457	47.5523	47.6589	47.7559	47.8501	47.9443	48.0385	48.1336	48.2174	48.303	48.3887	48.4743	48.5599	48.6429	48.7173	48.7917	48.8662	48.9406	49.015	49.0617	49.1083	49.1549	49.2015	49.2481	49.2947	49.3348	49.3742	49.4136	49.4529	49.4923	49.5301	49.5654	49.6007	49.636	49.6713	49.7066	49.739
655	45.9021	46.0523	46.1992	46.341	46.4787	46.6132	46.742	46.8684	46.9926	47.1087	47.223	47.3383	47.4443	47.5509	47.6575	47.7545	47.8487	47.9429	48.0371	48.1322	48.216	48.3016	48.3872	48.4728	48.5584	48.6414	48.7159	48.7903	48.8648	48.9392	49.0136	49.0603	49.1069	49.1535	49.2001	49.2467	49.2934	49.3334	49.3728	49.4122	49.4515	49.4909	49.5287	49.564	49.5993	49.6346	49.67	49.7053	49.7377
656	45.9008	46.051	46.1979	46.3397	46.4774	46.6118	46.7407	46.867	46.9912	47.1073	47.2216	47.3369	47.4429	47.5495	47.6561	47.7531	47.8473	47.9415	48.0357	48.1308	48.2146	48.3002	48.3858	48.4714	48.557	48.64	48.7145	48.7889	48.8634	48.9378	49.0122	49.0589	49.1055	49.1521	49.1987	49.2454	49.292	49.3321	49.3714	49.4108	49.4502	49.4896	49.5274	49.5627	49.598	49.6333	49.6686	49.7039	49.7364
657	45.8995	46.0497	46.1966	46.3384	46.476	46.6105	46.7393	46.8657	46.9899	47.1059	47.2202	47.3355	47.4415	47.5481	47.6547	47.7517	47.8459	47.9401	48.0343	48.1294	48.2132	48.2988	48.3844	48.47	48.5556	48.6386	48.7131	48.7875	48.862	48.9364	49.0108	49.0575	49.1041	49.1507	49.1973	49.244	49.2906	49.3307	49.3701	49.4094	49.4488	49.4882	49.526	49.5613	49.5967	49.632	49.6673	49.7026	49.7351
658	45.8982	46.0483	46.1953	46.337	46.4747	46.6091	46.738	46.8643	46.9885	47.1045	47.2188	47.3341	47.4401	47.5467	47.6533	47.7503	47.8445	47.9387	48.0329	48.128	48.2118	48.2974	48.383	48.4686	48.5542	48.6372	48.7117	48.7861	48.8605	48.935	49.0094	49.0561	49.1027	49.1493	49.196	49.2426	49.2892	49.3293	49.3687	49.4081	49.4475	49.4868	49.5247	49.56	49.5953	49.6306	49.666	49.7013	49.7337
659	45.8969	46.047	46.194	46.3357	46.4734	46.6078	46.7366	46.863	46.9871	47.1032	47.2174	47.3327	47.4388	47.5453	47.6519	47.7489	47.8431	47.9373	48.0315	48.1266	48.2104	48.296	48.3816	48.4672	48.5528	48.6358	48.7103	48.7847	48.8591	48.9336	49.008	49.0547	49.1013	49.1479	49.1946	49.2412	49.2878	49.3279	49.3673	49.4067	49.4461	49.4855	49.5233	49.5586	49.594	49.6293	49.6646	49.7	49.7324
660	45.8956	46.0457	46.1926	46.3344	46.472	46.6064	46.7353	46.8616	46.9858	47.1018	47.2161	47.3313	47.4374	47.5439	47.6505	47.7475	47.8417	47.9359	48.0301	48.1252	48.209	48.2946	48.3802	48.4658	48.5514	48.6344	48.7088	48.7833	48.8577	48.9322	49.0066	49.0533	49.0999	49.1465	49.1932	49.2398	49.2864	49.3265	49.3659	49.4053	49.4447	49.4841	49.5219	49.5573	49.5926	49.628	49.6633	49.6987	49.7311
661	45.8943	46.0444	46.1913	46.3331	46.4707	46.6051	46.7339	46.8602	46.9844	47.1004	47.2147	47.33	47.436	47.5426	47.6491	47.7461	47.8403	47.9345	48.0287	48.1238	48.2076	48.2932	48.3788	48.4644	48.55	48.633	48.7074	48.7819	48.8563	48.9308	49.0052	49.0519	49.0985	49.1451	49.1918	49.2384	49.2851	49.3252	49.3646	49.404	49.4434	49.4828	49.5206	49.5559	49.5913	49.6266	49.662	49.6973	49.7298
662	45.893	46.0431	46.19	46.3317	46.4694	46.6037	46.7326	46.8589	46.983	47.099	47.2133	47.3286	47.4346	47.5412	47.6477	47.7447	47.8389	47.9331	48.0273	48.1223	48.2062	48.2918	48.3774	48.463	48.5486	48.6316	48.706	48.7805	48.8549	48.9294	49.0038	49.0505	49.0971	49.1438	49.1904	49.237	49.2837	49.3238	49.3632	49.4026	49.442	49.4814	49.5192	49.5546	49.5899	49.6253	49.6607	49.696	49.7285
663	45.8917	46.0418	46.1887	46.3304	46.468	46.6024	46.7312	46.8575	46.9817	47.0977	47.2119	47.3272	47.4332	47.5398	47.6463	47.7433	47.8375	47.9317	48.0259	48.1209	48.2048	48.2904	48.376	48.4616	48.5472	48.6302	48.7046	48.7791	48.8535	48.928	49.0024	49.0491	49.0957	49.1424	49.189	49.2356	49.2823	49.3224	49.3618	49.4012	49.4406	49.48	49.5179	49.5532	49.5886	49.624	49.6593	49.6947	49.7272
664	45.8904	46.0405	46.1874	46.3291	46.4667	46.601	46.7299	46.8561	46.9803	47.0963	47.2105	47.3258	47.4318	47.5384	47.6449	47.7419	47.8361	47.9303	48.0245	48.1195	48.2034	48.289	48.3746	48.4602	48.5458	48.6288	48.7032	48.7777	48.8521	48.9266	49.001	49.0477	49.0943	49.141	49.1876	49.2343	49.2809	49.321	49.3604	49.3999	49.4393	49.4787	49.5165	49.5519	49.5873	49.6226	49.658	49.6934	49.7259
665	45.8892	46.0392	46.186	46.3277	46.4653	46.5997	46.7285	46.8548	46.9789	47.0949	47.2092	47.3244	47.4304	47.537	47.6435	47.7405	47.8347	47.9289	48.023	48.1181	48.2019	48.2875	48.3731	48.4587	48.5443	48.6273	48.7018	48.7763	48.8507	48.9252	48.9996	49.0463	49.0929	49.1396	49.1862	49.2329	49.2795	49.3197	49.3591	49.3985	49.4379	49.4773	49.5152	49.5505	49.5859	49.6213	49.6567	49.6921	49.7246
666	45.8879	46.0379	46.1847	46.3264	46.464	46.5983	46.7271	46.8534	46.9775	47.0935	47.2078	47.323	47.429	47.5356	47.6421	47.7391	47.8333	47.9275	48.0216	48.1167	48.2005	48.2861	48.3717	48.4573	48.5429	48.6259	48.7004	48.7749	48.8493	48.9238	48.9982	49.0449	49.0915	49.1382	49.1848	49.2315	49.2781	49.3183	49.3577	49.3971	49.4365	49.476	49.5138	49.5492	49.5846	49.62	49.6554	49.6907	49.7232
667	45.8866	46.0366	46.1834	46.3251	46.4627	46.597	46.7258	46.8521	46.9762	47.0922	47.2064	47.3216	47.4276	47.5342	47.6407	47.7377	47.8319	47.9261	48.0202	48.1153	48.1991	48.2847	48.3703	48.4559	48.5415	48.6245	48.699	48.7734	48.8479	48.9224	48.9968	49.0435	49.0901	49.1368	49.1834	49.2301	49.2767	49.3169	49.3563	49.3957	49.4352	49.4746	49.5125	49.5479	49.5832	49.6186	49.654	49.6894	49.7219
668	45.8853	46.0353	46.1821	46.3238	46.4613	46.5957	46.7244	46.8507	46.9748	47.0908	47.205	47.3203	47.4262	47.5328	47.6393	47.7363	47.8305	47.9247	48.0188	48.1139	48.1977	48.2833	48.3689	48.4545	48.5401	48.6231	48.6976	48.772	48.8465	48.921	48.9954	49.0421	49.0887	49.1354	49.182	49.2287	49.2754	49.3155	49.3549	49.3944	49.4338	49.4732	49.5111	49.5465	49.5819	49.6173	49.6527	49.6881	49.7206
669	45.884	46.0339	46.1808	46.3224	46.46	46.5943	46.7231	46.8493	46.9734	47.0894	47.2036	47.3189	47.4249	47.5314	47.6379	47.7349	47.8291	47.9233	48.0174	48.1125	48.1963	48.2819	48.3675	48.4531	48.5387	48.6217	48.6962	48.7706	48.8451	48.9196	48.994	49.0407	49.0873	49.134	49.1807	49.2273	49.274	49.3141	49.3536	49.393	49.4324	49.4719	49.5098	49.5452	49.5806	49.616	49.6514	49.6868	49.7193
670	45.8827	46.0326	46.1795	46.3211	46.4586	46.593	46.7217	46.848	46.9721	47.088	47.2023	47.3175	47.4235	47.53	47.6365	47.7335	47.8277	47.9218	48.016	48.1111	48.1949	48.2805	48.3661	48.4517	48.5373	48.6203	48.6948	48.7692	48.8437	48.9182	48.9926	49.0393	49.0859	49.1326	49.1793	49.2259	49.2726	49.3128	49.3522	49.3916	49.4311	49.4705	49.5084	49.5438	49.5792	49.6146	49.65	49.6855	49.718
671	45.8814	46.0313	46.1781	46.3198	46.4573	46.5916	46.7204	46.8466	46.9707	47.0867	47.2009	47.3161	47.4221	47.5286	47.6352	47.7321	47.8263	47.9204	48.0146	48.1097	48.1935	48.2791	48.3647	48.4503	48.5359	48.6189	48.6934	48.7678	48.8423	48.9167	48.9912	49.0379	49.0845	49.1312	49.1779	49.2245	49.2712	49.3114	49.3508	49.3903	49.4297	49.4692	49.507	49.5425	49.5779	49.6133	49.6487	49.6841	49.7167
672	45.8801	46.03	46.1768	46.3184	46.456	46.5903	46.719	46.8452	46.9693	47.0853	47.1995	47.3147	47.4207	47.5272	47.6338	47.7307	47.8249	47.919	48.0132	48.1082	48.1921	48.2777	48.3633	48.4489	48.5345	48.6175	48.6919	48.7664	48.8409	48.9153	48.9898	49.0365	49.0831	49.1298	49.1765	49.2232	49.2698	49.31	49.3494	49.3889	49.4283	49.4678	49.5057	49.5411	49.5765	49.612	49.6474	49.6828	49.7154
673	45.8788	46.0287	46.1755	46.3171	46.4546	46.5889	46.7177	46.8439	46.968	47.0839	47.1981	47.3133	47.4193	47.5258	47.6324	47.7293	47.8235	47.9176	48.0118	48.1068	48.1907	48.2763	48.3619	48.4475	48.5331	48.6161	48.6905	48.765	48.8395	48.9139	48.9884	49.0351	49.0818	49.1284	49.1751	49.2218	49.2684	49.3086	49.3481	49.3875	49.427	49.4664	49.5043	49.5398	49.5752	49.6106	49.6461	49.6815	49.7141
674	45.8775	46.0274	46.1742	46.3158	46.4533	46.5876	46.7163	46.8425	46.9666	47.0826	47.1967	47.3119	47.4179	47.5244	47.631	47.7279	47.8221	47.9162	48.0104	48.1054	48.1893	48.2749	48.3605	48.4461	48.5317	48.6147	48.6891	48.7636	48.8381	48.9125	48.987	49.0337	49.0804	49.127	49.1737	49.2204	49.2671	49.3072	49.3467	49.3862	49.4256	49.4651	49.503	49.5384	49.5739	49.6093	49.6447	49.6802	49.7127
675	45.8762	46.0261	46.1729	46.3144	46.452	46.5862	46.715	46.8412	46.9652	47.0812	47.1954	47.3105	47.4165	47.523	47.6296	47.7265	47.8207	47.9148	48.009	48.104	48.1878	48.2734	48.359	48.4446	48.5302	48.6132	48.6877	48.7622	48.8367	48.9111	48.9856	49.0323	49.079	49.1256	49.1723	49.219	49.2657	49.3059	49.3453	49.3848	49.4242	49.4637	49.5016	49.5371	49.5725	49.608	49.6434	49.6789	49.7114
676	45.8749	46.0248	46.1715	46.3131	46.4506	46.5849	46.7136	46.8398	46.9639	47.0798	47.194	47.3092	47.4151	47.5216	47.6282	47.7251	47.8193	47.9134	48.0076	48.1026	48.1864	48.272	48.3576	48.4432	48.5288	48.6118	48.6863	48.7608	48.8353	48.9097	48.9842	49.0309	49.0776	49.1242	49.1709	49.2176	49.2643	49.3045	49.3439	49.3834	49.4229	49.4624	49.5003	49.5357	49.5712	49.6066	49.6421	49.6775	49.7101
677	45.8736	46.0235	46.1702	46.3118	46.4493	46.5835	46.7122	46.8384	46.9625	47.0784	47.1926	47.3078	47.4137	47.5203	47.6268	47.7237	47.8179	47.912	48.0062	48.1012	48.185	48.2706	48.3562	48.4418	48.5274	48.6104	48.6849	48.7594	48.8339	48.9083	48.9828	49.0295	49.0762	49.1229	49.1695	49.2162	49.2629	49.3031	49.3426	49.382	49.4215	49.461	49.4989	49.5344	49.5698	49.6053	49.6408	49.6762	49.7088
678	45.8723	46.0222	46.1689	46.3105	46.4479	46.5822	46.7109	46.8371	46.9611	47.0771	47.1912	47.3064	47.4123	47.5189	47.6254	47.7223	47.8165	47.9106	48.0047	48.0998	48.1836	48.2692	48.3548	48.4404	48.526	48.609	48.6835	48.758	48.8324	48.9069	48.9814	49.0281	49.0748	49.1215	49.1681	49.2148	49.2615	49.3017	49.3412	49.3807	49.4202	49.4596	49.4976	49.533	49.5685	49.604	49.6394	49.6749	49.7075
679	45.871	46.0209	46.1676	46.3091	46.4466	46.5808	46.7095	46.8357	46.9598	47.0757	47.1898	47.305	47.411	47.5175	47.624	47.7209	47.8151	47.9092	48.0033	48.0984	48.1822	48.2678	48.3534	48.439	48.5246	48.6076	48.6821	48.7566	48.831	48.9055	48.98	49.0267	49.0734	49.1201	49.1668	49.2134	49.2601	49.3003	49.3398	49.3793	49.4188	49.4583	49.4962	49.5317	49.5672	49.6026	49.6381	49.6736	49.7062
680	45.8697	46.0195	46.1663	46.3078	46.4453	46.5795	46.7082	46.8344	46.9584	47.0743	47.1885	47.3036	47.4096	47.5161	47.6226	47.7195	47.8137	47.9078	48.0019	48.097	48.1808	48.2664	48.352	48.4376	48.5232	48.6062	48.6807	48.7552	48.8296	48.9041	48.9786	49.0253	49.072	49.1187	49.1654	49.2121	49.2588	49.299	49.3384	49.3779	49.4174	49.4569	49.4949	49.5303	49.5658	49.6013	49.6368	49.6723	49.7049
681	45.8684	46.0182	46.1649	46.3065	46.4439	46.5781	46.7068	46.833	46.957	47.0729	47.1871	47.3022	47.4082	47.5147	47.6212	47.7181	47.8123	47.9064	48.0005	48.0956	48.1794	48.265	48.3506	48.4362	48.5218	48.6048	48.6793	48.7538	48.8282	48.9027	48.9772	49.0239	49.0706	49.1173	49.164	49.2107	49.2574	49.2976	49.3371	49.3766	49.4161	49.4556	49.4935	49.529	49.5645	49.6	49.6354	49.6709	49.7036
682	45.8671	46.0169	46.1636	46.3051	46.4426	46.5768	46.7055	46.8316	46.9556	47.0716	47.1857	47.3008	47.4068	47.5133	47.6198	47.7167	47.8109	47.905	47.9991	48.0942	48.178	48.2636	48.3492	48.4348	48.5204	48.6034	48.6779	48.7523	48.8268	48.9013	48.9758	49.0225	49.0692	49.1159	49.1626	49.2093	49.256	49.2962	49.3357	49.3752	49.4147	49.4542	49.4921	49.5276	49.5631	49.5986	49.6341	49.6696	49.7022
683	45.8658	46.0156	46.1623	46.3038	46.4413	46.5754	46.7041	46.8303	46.9543	47.0702	47.1843	47.2995	47.4054	47.5119	47.6184	47.7153	47.8095	47.9036	47.9977	48.0927	48.1766	48.2622	48.3478	48.4334	48.519	48.602	48.6765	48.7509	48.8254	48.8999	48.9744	49.0211	49.0678	49.1145	49.1612	49.2079	49.2546	49.2948	49.3343	49.3738	49.4133	49.4528	49.4908	49.5263	49.5618	49.5973	49.6328	49.6683	49.7009
684	45.8645	46.0143	46.161	46.3025	46.4399	46.5741	46.7028	46.8289	46.9529	47.0688	47.1829	47.2981	47.404	47.5105	47.617	47.7139	47.808	47.9022	47.9963	48.0913	48.1752	48.2608	48.3464	48.432	48.5175	48.6006	48.675	48.7495	48.824	48.8985	48.973	49.0197	49.0664	49.1131	49.1598	49.2065	49.2532	49.2934	49.3329	49.3725	49.412	49.4515	49.4894	49.5249	49.5604	49.596	49.6315	49.667	49.6996
685	45.8632	46.013	46.1597	46.3012	46.4386	46.5728	46.7014	46.8275	46.9515	47.0674	47.1816	47.2967	47.4026	47.5091	47.6156	47.7125	47.8066	47.9008	47.9949	48.0899	48.1737	48.2593	48.3449	48.4305	48.5161	48.5991	48.6736	48.7481	48.8226	48.8971	48.9716	49.0183	49.065	49.1117	49.1584	49.2051	49.2518	49.2921	49.3316	49.3711	49.4106	49.4501	49.4881	49.5236	49.5591	49.5946	49.6301	49.6656	49.6983
686	45.8619	46.0117	46.1583	46.2998	46.4372	46.5714	46.7001	46.8262	46.9502	47.0661	47.1802	47.2953	47.4012	47.5077	47.6142	47.7111	47.8052	47.8994	47.9935	48.0885	48.1723	48.2579	48.3435	48.4291	48.5147	48.5977	48.6722	48.7467	48.8212	48.8957	48.9702	49.0169	49.0636	49.1103	49.157	49.2037	49.2504	49.2907	49.3302	49.3697	49.4092	49.4487	49.4867	49.5222	49.5578	49.5933	49.6288	49.6643	49.697
687	45.8606	46.0104	46.157	46.2985	46.4359	46.5701	46.6987	46.8248	46.9488	47.0647	47.1788	47.2939	47.3998	47.5063	47.6128	47.7097	47.8038	47.898	47.9921	48.0871	48.1709	48.2565	48.3421	48.4277	48.5133	48.5963	48.6708	48.7453	48.8198	48.8943	48.9688	49.0155	49.0622	49.1089	49.1556	49.2023	49.2491	49.2893	49.3288	49.3683	49.4079	49.4474	49.4854	49.5209	49.5564	49.592	49.6275	49.663	49.6957
688	45.8593	46.0091	46.1557	46.2972	46.4346	46.5687	46.6973	46.8235	46.9474	47.0633	47.1774	47.2925	47.3984	47.5049	47.6114	47.7083	47.8024	47.8966	47.9907	48.0857	48.1695	48.2551	48.3407	48.4263	48.5119	48.5949	48.6694	48.7439	48.8184	48.8929	48.9674	49.0141	49.0608	49.1075	49.1542	49.201	49.2477	49.2879	49.3274	49.367	49.4065	49.446	49.484	49.5196	49.5551	49.5906	49.6262	49.6617	49.6944
689	45.858	46.0078	46.1544	46.2958	46.4332	46.5674	46.696	46.8221	46.9461	47.0619	47.176	47.2911	47.3971	47.5035	47.61	47.7069	47.801	47.8952	47.9893	48.0843	48.1681	48.2537	48.3393	48.4249	48.5105	48.5935	48.668	48.7425	48.817	48.8915	48.966	49.0127	49.0594	49.1061	49.1529	49.1996	49.2463	49.2865	49.3261	49.3656	49.4051	49.4447	49.4827	49.5182	49.5537	49.5893	49.6248	49.6604	49.693
690	45.8567	46.0065	46.1531	46.2945	46.4319	46.566	46.6946	46.8207	46.9447	47.0606	47.1747	47.2898	47.3957	47.5021	47.6086	47.7055	47.7996	47.8937	47.9879	48.0829	48.1667	48.2523	48.3379	48.4235	48.5091	48.5921	48.6666	48.7411	48.8156	48.8901	48.9646	49.0113	49.058	49.1047	49.1515	49.1982	49.2449	49.2852	49.3247	49.3642	49.4038	49.4433	49.4813	49.5169	49.5524	49.588	49.6235	49.659	49.6917
691	45.8554	46.0052	46.1517	46.2932	46.4305	46.5647	46.6933	46.8194	46.9433	47.0592	47.1733	47.2884	47.3943	47.5007	47.6072	47.7041	47.7982	47.8923	47.9865	48.0815	48.1653	48.2509	48.3365	48.4221	48.5077	48.5907	48.6652	48.7397	48.8142	48.8887	48.9632	49.0099	49.0566	49.1033	49.1501	49.1968	49.2435	49.2838	49.3233	49.3629	49.4024	49.4419	49.48	49.5155	49.5511	49.5866	49.6222	49.6577	49.6904
692	45.8541	46.0038	46.1504	46.2919	46.4292	46.5633	46.6919	46.818	46.942	47.0578	47.1719	47.287	47.3929	47.4993	47.6058	47.7027	47.7968	47.8909	47.985	48.0801	48.1639	48.2495	48.3351	48.4207	48.5063	48.5893	48.6638	48.7383	48.8128	48.8873	48.9618	49.0085	49.0552	49.102	49.1487	49.1954	49.2421	49.2824	49.3219	49.3615	49.401	49.4406	49.4786	49.5142	49.5497	49.5853	49.6208	49.6564	49.6891
693	45.8528	46.0025	46.1491	46.2905	46.4279	46.562	46.6906	46.8166	46.9406	47.0564	47.1705	47.2856	47.3915	47.4979	47.6044	47.7013	47.7954	47.8895	47.9836	48.0786	48.1625	48.2481	48.3337	48.4193	48.5049	48.5879	48.6624	48.7369	48.8114	48.8859	48.9604	49.0071	49.0538	49.1006	49.1473	49.194	49.2408	49.281	49.3206	49.3601	49.3997	49.4392	49.4772	49.5128	49.5484	49.5839	49.6195	49.6551	49.6878
694	45.8515	46.0012	46.1478	46.2892	46.4265	46.5606	46.6892	46.8153	46.9392	47.0551	47.1691	47.2842	47.3901	47.4966	47.603	47.6999	47.794	47.8881	47.9822	48.0772	48.1611	48.2467	48.3323	48.4179	48.5034	48.5865	48.661	48.7355	48.81	48.8845	48.959	49.0057	49.0524	49.0992	49.1459	49.1926	49.2394	49.2796	49.3192	49.3588	49.3983	49.4379	49.4759	49.5115	49.547	49.5826	49.6182	49.6538	49.6865
695	45.8502	45.9999	46.1465	46.2879	46.4252	46.5593	46.6879	46.8139	46.9379	47.0537	47.1678	47.2828	47.3887	47.4952	47.6016	47.6985	47.7926	47.8867	47.9808	48.0758	48.1597	48.2452	48.3308	48.4164	48.502	48.5851	48.6596	48.7341	48.8086	48.8831	48.9576	49.0043	49.051	49.0978	49.1445	49.1912	49.238	49.2783	49.3178	49.3574	49.3969	49.4365	49.4745	49.5101	49.5457	49.5813	49.6169	49.6524	49.6852
696	45.8489	45.9986	46.1451	46.2865	46.4239	46.5579	46.6865	46.8126	46.9365	47.0523	47.1664	47.2814	47.3873	47.4938	47.6002	47.6971	47.7912	47.8853	47.9794	48.0744	48.1582	48.2438	48.3294	48.415	48.5006	48.5836	48.6581	48.7326	48.8072	48.8817	48.9562	49.0029	49.0496	49.0964	49.1431	49.1899	49.2366	49.2769	49.3164	49.356	49.3956	49.4351	49.4732	49.5088	49.5444	49.5799	49.6155	49.6511	49.6839
697	45.8476	45.9973	46.1438	46.2852	46.4225	46.5566	46.6852	46.8112	46.9351	47.0509	47.165	47.2801	47.3859	47.4924	47.5988	47.6957	47.7898	47.8839	47.978	48.073	48.1568	48.2424	48.328	48.4136	48.4992	48.5822	48.6567	48.7312	48.8057	48.8803	48.9548	49.0015	49.0482	49.095	49.1417	49.1885	49.2352	49.2755	49.3151	49.3546	49.3942	49.4338	49.4718	49.5074	49.543	49.5786	49.6142	49.6498	49.6825
698	45.8463	45.996	46.1425	46.2839	46.4212	46.5552	46.6838	46.8098	46.9337	47.0496	47.1636	47.2787	47.3845	47.491	47.5974	47.6943	47.7884	47.8825	47.9766	48.0716	48.1554	48.241	48.3266	48.4122	48.4978	48.5808	48.6553	48.7298	48.8043	48.8789	48.9534	49.0001	49.0469	49.0936	49.1403	49.1871	49.2338	49.2741	49.3137	49.3533	49.3929	49.4324	49.4705	49.5061	49.5417	49.5773	49.6129	49.6485	49.6812
699	45.845	45.9947	46.1412	46.2825	46.4198	46.5539	46.6824	46.8085	46.9324	47.0482	47.1622	47.2773	47.3832	47.4896	47.596	47.6929	47.787	47.8811	47.9752	48.0702	48.154	48.2396	48.3252	48.4108	48.4964	48.5794	48.6539	48.7284	48.8029	48.8774	48.952	48.9987	49.0455	49.0922	49.139	49.1857	49.2324	49.2727	49.3123	49.3519	49.3915	49.4311	49.4691	49.5047	49.5403	49.5759	49.6116	49.6472	49.6799
700	45.8437	45.9934	46.1399	46.2812	46.4185	46.5526	46.6811	46.8071	46.931	47.0468	47.1609	47.2759	47.3818	47.4882	47.5946	47.6915	47.7856	47.8797	47.9738	48.0688	48.1526	48.2382	48.3238	48.4094	48.495	48.578	48.6525	48.727	48.8015	48.876	48.9506	48.9973	49.0441	49.0908	49.1376	49.1843	49.2311	49.2714	49.3109	49.3505	49.3901	49.4297	49.4678	49.5034	49.539	49.5746	49.6102	49.6458	49.6786
701	45.8424	45.9921	46.1386	46.2799	46.4172	46.5512	46.6797	46.8057	46.9296	47.0454	47.1595	47.2745	47.3804	47.4868	47.5932	47.6901	47.7842	47.8783	47.9724	48.0674	48.1512	48.2368	48.3224	48.408	48.4936	48.5766	48.6511	48.7256	48.8001	48.8746	48.9492	48.9959	49.0427	49.0894	49.1362	49.1829	49.2297	49.27	49.3096	49.3492	49.3888	49.4283	49.4664	49.502	49.5377	49.5733	49.6089	49.6445	49.6773
702	45.8411	45.9908	46.1372	46.2786	46.4158	46.5499	46.6784	46.8044	46.9283	47.0441	47.1581	47.2731	47.379	47.4854	47.5918	47.6887	47.7828	47.8769	47.971	48.066	48.1498	48.2354	48.321	48.4066	48.4922	48.5752	48.6497	48.7242	48.7987	48.8732	48.9478	48.9945	49.0413	49.088	49.1348	49.1815	49.2283	49.2686	49.3082	49.3478	49.3874	49.427	49.4651	49.5007	49.5363	49.5719	49.6076	49.6432	49.676
703	45.8398	45.9894	46.1359	46.2772	46.4145	46.5485	46.677	46.803	46.9269	47.0427	47.1567	47.2717	47.3776	47.484	47.5904	47.6873	47.7814	47.8755	47.9696	48.0646	48.1484	48.234	48.3196	48.4052	48.4908	48.5738	48.6483	48.7228	48.7973	48.8718	48.9463	48.9931	49.0399	49.0866	49.1334	49.1802	49.2269	49.2672	49.3068	49.3464	49.386	49.4256	49.4637	49.4993	49.535	49.5706	49.6062	49.6419	49.6747
704	45.8385	45.9881	46.1346	46.2759	46.4131	46.5472	46.6757	46.8017	46.9255	47.0413	47.1553	47.2704	47.3762	47.4826	47.589	47.6859	47.78	47.8741	47.9682	48.0631	48.147	48.2326	48.3182	48.4038	48.4893	48.5724	48.6469	48.7214	48.7959	48.8704	48.9449	48.9917	49.0385	49.0852	49.132	49.1788	49.2255	49.2658	49.3054	49.3451	49.3847	49.4243	49.4623	49.498	49.5336	49.5693	49.6049	49.6406	49.6734
705	45.8372	45.9868	46.1333	46.2746	46.4118	46.5458	46.6743	46.8003	46.9242	47.0399	47.154	47.269	47.3748	47.4812	47.5876	47.6845	47.7786	47.8727	47.9667	48.0617	48.1456	48.2311	48.3167	48.4023	48.4879	48.571	48.6455	48.72	48.7945	48.869	48.9435	48.9903	49.0371	49.0838	49.1306	49.1774	49.2241	49.2645	49.3041	49.3437	49.3833	49.4229	49.461	49.4966	49.5323	49.5679	49.6036	49.6392	49.672
706	45.8359	45.9855	46.132	46.2732	46.4105	46.5445	46.673	46.7989	46.9228	47.0386	47.1526	47.2676	47.3734	47.4798	47.5862	47.6831	47.7772	47.8713	47.9653	48.0603	48.1441	48.2297	48.3153	48.4009	48.4865	48.5695	48.6441	48.7186	48.7931	48.8676	48.9421	48.9889	49.0357	49.0825	49.1292	49.176	49.2228	49.2631	49.3027	49.3423	49.3819	49.4215	49.4596	49.4953	49.531	49.5666	49.6023	49.6379	49.6707
707	45.8346	45.9842	46.1306	46.2719	46.4091	46.5431	46.6716	46.7976	46.9214	47.0372	47.1512	47.2662	47.372	47.4784	47.5848	47.6817	47.7758	47.8699	47.9639	48.0589	48.1427	48.2283	48.3139	48.3995	48.4851	48.5681	48.6427	48.7172	48.7917	48.8662	48.9407	48.9875	49.0343	49.0811	49.1278	49.1746	49.2214	49.2617	49.3013	49.3409	49.3806	49.4202	49.4583	49.4939	49.5296	49.5653	49.6009	49.6366	49.6694
708	45.8333	45.9829	46.1293	46.2706	46.4078	46.5418	46.6703	46.7962	46.9201	47.0358	47.1498	47.2648	47.3706	47.477	47.5834	47.6803	47.7744	47.8685	47.9625	48.0575	48.1413	48.2269	48.3125	48.3981	48.4837	48.5667	48.6412	48.7158	48.7903	48.8648	48.9393	48.9861	49.0329	49.0797	49.1264	49.1732	49.22	49.2603	49.2999	49.3396	49.3792	49.4188	49.4569	49.4926	49.5283	49.5639	49.5996	49.6353	49.6681
709	45.832	45.9816	46.128	46.2693	46.4065	46.5404	46.6689	46.7949	46.9187	47.0344	47.1484	47.2634	47.3693	47.4756	47.582	47.6789	47.773	47.867	47.9611	48.0561	48.1399	48.2255	48.3111	48.3967	48.4823	48.5653	48.6398	48.7144	48.7889	48.8634	48.9379	48.9847	49.0315	49.0783	49.125	49.1718	49.2186	49.2589	49.2986	49.3382	49.3778	49.4175	49.4556	49.4913	49.5269	49.5626	49.5983	49.634	49.6668
710	45.8307	45.9803	46.1267	46.2679	46.4051	46.5391	46.6675	46.7935	46.9173	47.0331	47.147	47.262	47.3679	47.4742	47.5806	47.6775	47.7716	47.8656	47.9597	48.0547	48.1385	48.2241	48.3097	48.3953	48.4809	48.5639	48.6384	48.713	48.7875	48.862	48.9365	48.9833	49.0301	49.0769	49.1237	49.1704	49.2172	49.2576	49.2972	49.3368	49.3765	49.4161	49.4542	49.4899	49.5256	49.5613	49.597	49.6326	49.6655
711	45.8294	45.979	46.1254	46.2666	46.4038	46.5377	46.6662	46.7921	46.9159	47.0317	47.1457	47.2607	47.3665	47.4729	47.5792	47.6761	47.7702	47.8642	47.9583	48.0533	48.1371	48.2227	48.3083	48.3939	48.4795	48.5625	48.637	48.7115	48.7861	48.8606	48.9351	48.9819	49.0287	49.0755	49.1223	49.1691	49.2158	49.2562	49.2958	49.3355	49.3751	49.4147	49.4529	49.4886	49.5242	49.5599	49.5956	49.6313	49.6642
712	45.8281	45.9777	46.124	46.2653	46.4024	46.5364	46.6648	46.7908	46.9146	47.0303	47.1443	47.2593	47.3651	47.4715	47.5778	47.6747	47.7688	47.8628	47.9569	48.0519	48.1357	48.2213	48.3069	48.3925	48.4781	48.5611	48.6356	48.7101	48.7847	48.8592	48.9337	48.9805	49.0273	49.0741	49.1209	49.1677	49.2145	49.2548	49.2945	49.3341	49.3737	49.4134	49.4515	49.4872	49.5229	49.5586	49.5943	49.63	49.6629
713	45.8268	45.9764	46.1227	46.2639	46.4011	46.535	46.6635	46.7894	46.9132	47.0289	47.1429	47.2579	47.3637	47.4701	47.5764	47.6733	47.7674	47.8614	47.9555	48.0505	48.1343	48.2199	48.3055	48.3911	48.4767	48.5597	48.6342	48.7087	48.7833	48.8578	48.9323	48.9791	49.0259	49.0727	49.1195	49.1663	49.2131	49.2534	49.2931	49.3327	49.3724	49.412	49.4502	49.4859	49.5216	49.5573	49.593	49.6287	49.6615
714	45.8256	45.975	46.1214	46.2626	46.3998	46.5337	46.6621	46.788	46.9118	47.0276	47.1415	47.2565	47.3623	47.4687	47.575	47.6719	47.766	47.86	47.9541	48.049	48.1329	48.2185	48.3041	48.3897	48.4752	48.5583	48.6328	48.7073	48.7819	48.8564	48.9309	48.9777	49.0245	49.0713	49.1181	49.1649	49.2117	49.252	49.2917	49.3314	49.371	49.4107	49.4488	49.4845	49.5202	49.5559	49.5916	49.6274	49.6602
715	45.8243	45.9737	46.1201	46.2613	46.3984	46.5323	46.6608	46.7867	46.9105	47.0262	47.1401	47.2551	47.3609	47.4673	47.5736	47.6705	47.7646	47.8586	47.9527	48.0476	48.1315	48.2171	48.3026	48.3882	48.4738	48.5569	48.6314	48.7059	48.7805	48.855	48.9295	48.9763	49.0231	49.0699	49.1167	49.1635	49.2103	49.2507	49.2903	49.33	49.3696	49.4093	49.4474	49.4832	49.5189	49.5546	49.5903	49.626	49.6589
716	45.823	45.9724	46.1188	46.26	46.3971	46.531	46.6594	46.7853	46.9091	47.0248	47.1388	47.2537	47.3595	47.4659	47.5722	47.6691	47.7632	47.8572	47.9513	48.0462	48.13	48.2156	48.3012	48.3868	48.4724	48.5554	48.63	48.7045	48.7791	48.8536	48.9281	48.9749	49.0217	49.0685	49.1153	49.1621	49.2089	49.2493	49.289	49.3286	49.3683	49.4079	49.4461	49.4818	49.5175	49.5533	49.589	49.6247	49.6576
717	45.8217	45.9711	46.1174	46.2586	46.3958	46.5297	46.6581	46.784	46.9077	47.0234	47.1374	47.2523	47.3581	47.4645	47.5708	47.6677	47.7618	47.8558	47.9499	48.0448	48.1286	48.2142	48.2998	48.3854	48.471	48.554	48.6286	48.7031	48.7776	48.8522	48.9267	48.9735	49.0203	49.0671	49.1139	49.1607	49.2075	49.2479	49.2876	49.3272	49.3669	49.4066	49.4447	49.4805	49.5162	49.5519	49.5877	49.6234	49.6563
718	45.8204	45.9698	46.1161	46.2573	46.3944	46.5283	46.6567	46.7826	46.9064	47.0221	47.136	47.251	47.3567	47.4631	47.5694	47.6663	47.7603	47.8544	47.9485	48.0434	48.1272	48.2128	48.2984	48.384	48.4696	48.5526	48.6272	48.7017	48.7762	48.8508	48.9253	48.9721	49.0189	49.0657	49.1125	49.1593	49.2061	49.2465	49.2862	49.3259	49.3656	49.4052	49.4434	49.4791	49.5149	49.5506	49.5863	49.6221	49.655
719	45.8191	45.9685	46.1148	46.256	46.3931	46.527	46.6554	46.7812	46.905	47.0207	47.1346	47.2496	47.3554	47.4617	47.568	47.6649	47.7589	47.853	47.947	48.042	48.1258	48.2114	48.297	48.3826	48.4682	48.5512	48.6258	48.7003	48.7748	48.8494	48.9239	48.9707	49.0175	49.0643	49.1111	49.158	49.2048	49.2451	49.2848	49.3245	49.3642	49.4039	49.442	49.4778	49.5135	49.5493	49.585	49.6208	49.6537
720	45.8178	45.9672	46.1135	46.2546	46.3917	46.5256	46.654	46.7799	46.9036	47.0193	47.1332	47.2482	47.354	47.4603	47.5666	47.6635	47.7575	47.8516	47.9456	48.0406	48.1244	48.21	48.2956	48.3812	48.4668	48.5498	48.6243	48.6989	48.7734	48.848	48.9225	48.9693	49.0161	49.0629	49.1098	49.1566	49.2034	49.2438	49.2835	49.3231	49.3628	49.4025	49.4407	49.4764	49.5122	49.5479	49.5837	49.6194	49.6524
721	45.8165	45.9659	46.1122	46.2533	46.3904	46.5243	46.6526	46.7785	46.9023	47.0179	47.1319	47.2468	47.3526	47.4589	47.5652	47.6621	47.7561	47.8502	47.9442	48.0392	48.123	48.2086	48.2942	48.3798	48.4654	48.5484	48.6229	48.6975	48.772	48.8466	48.9211	48.9679	49.0147	49.0616	49.1084	49.1552	49.202	49.2424	49.2821	49.3218	49.3615	49.4011	49.4393	49.4751	49.5108	49.5466	49.5824	49.6181	49.651
722	45.8152	45.9646	46.1108	46.252	46.3891	46.5229	46.6513	46.7771	46.9009	47.0166	47.1305	47.2454	47.3512	47.4575	47.5639	47.6607	47.7547	47.8488	47.9428	48.0378	48.1216	48.2072	48.2928	48.3784	48.464	48.547	48.6215	48.6961	48.7706	48.8452	48.9197	48.9665	49.0133	49.0602	49.107	49.1538	49.2006	49.241	49.2807	49.3204	49.3601	49.3998	49.438	49.4737	49.5095	49.5453	49.581	49.6168	49.6497
723	45.8139	45.9633	46.1095	46.2506	46.3877	46.5216	46.6499	46.7758	46.8995	47.0152	47.1291	47.244	47.3498	47.4561	47.5625	47.6593	47.7533	47.8474	47.9414	48.0364	48.1202	48.2058	48.2914	48.377	48.4626	48.5456	48.6201	48.6947	48.7692	48.8438	48.9183	48.9651	49.0119	49.0588	49.1056	49.1524	49.1992	49.2396	49.2793	49.319	49.3587	49.3984	49.4366	49.4724	49.5082	49.5439	49.5797	49.6155	49.6484
724	45.8126	45.962	46.1082	46.2493	46.3864	46.5202	46.6486	46.7744	46.8982	47.0138	47.1277	47.2426	47.3484	47.4547	47.5611	47.6579	47.7519	47.846	47.94	48.035	48.1188	48.2044	48.29	48.3755	48.4611	48.5442	48.6187	48.6933	48.7678	48.8424	48.9169	48.9637	49.0106	49.0574	49.1042	49.151	49.1978	49.2382	49.278	49.3177	49.3574	49.3971	49.4353	49.471	49.5068	49.5426	49.5784	49.6142	49.6471
725	45.8113	45.9606	46.1069	46.248	46.385	46.5189	46.6472	46.7731	46.8968	47.0124	47.1263	47.2413	47.347	47.4533	47.5597	47.6565	47.7505	47.8446	47.9386	48.0335	48.1174	48.203	48.2885	48.3741	48.4597	48.5428	48.6173	48.6919	48.7664	48.841	48.9155	48.9623	49.0092	49.056	49.1028	49.1496	49.1965	49.2369	49.2766	49.3163	49.356	49.3957	49.4339	49.4697	49.5055	49.5413	49.577	49.6128	49.6458
726	45.81	45.9593	46.1056	46.2467	46.3837	46.5175	46.6459	46.7717	46.8954	47.0111	47.125	47.2399	47.3456	47.4519	47.5583	47.6551	47.7491	47.8432	47.9372	48.0321	48.116	48.2015	48.2871	48.3727	48.4583	48.5413	48.6159	48.6904	48.765	48.8396	48.9141	48.9609	49.0078	49.0546	49.1014	49.1482	49.1951	49.2355	49.2752	49.3149	49.3546	49.3943	49.4325	49.4683	49.5041	49.5399	49.5757	49.6115	49.6445
727	45.8087	45.958	46.1042	46.2453	46.3824	46.5162	46.6445	46.7703	46.894	47.0097	47.1236	47.2385	47.3442	47.4505	47.5569	47.6537	47.7477	47.8418	47.9358	48.0307	48.1145	48.2001	48.2857	48.3713	48.4569	48.5399	48.6145	48.689	48.7636	48.8381	48.9127	48.9595	49.0064	49.0532	49.1	49.1469	49.1937	49.2341	49.2738	49.3135	49.3533	49.393	49.4312	49.467	49.5028	49.5386	49.5744	49.6102	49.6432
728	45.8074	45.9567	46.1029	46.244	46.381	46.5148	46.6432	46.769	46.8927	47.0083	47.1222	47.2371	47.3428	47.4492	47.5555	47.6523	47.7463	47.8403	47.9344	48.0293	48.1131	48.1987	48.2843	48.3699	48.4555	48.5385	48.6131	48.6876	48.7622	48.8367	48.9113	48.9581	49.005	49.0518	49.0986	49.1455	49.1923	49.2327	49.2725	49.3122	49.3519	49.3916	49.4298	49.4656	49.5015	49.5373	49.5731	49.6089	49.6418
729	45.8061	45.9554	46.1016	46.2427	46.3797	46.5135	46.6418	46.7676	46.8913	47.0069	47.1208	47.2357	47.3415	47.4478	47.5541	47.6509	47.7449	47.8389	47.933	48.0279	48.1117	48.1973	48.2829	48.3685	48.4541	48.5371	48.6117	48.6862	48.7608	48.8353	48.9099	48.9567	49.0036	49.0504	49.0972	49.1441	49.1909	49.2313	49.2711	49.3108	49.3505	49.3903	49.4285	49.4643	49.5001	49.5359	49.5717	49.6076	49.6405
730	45.8048	45.9541	46.1003	46.2413	46.3784	46.5121	46.6404	46.7663	46.8899	47.0056	47.1194	47.2343	47.3401	47.4464	47.5527	47.6495	47.7435	47.8375	47.9316	48.0265	48.1103	48.1959	48.2815	48.3671	48.4527	48.5357	48.6103	48.6848	48.7594	48.8339	48.9085	48.9553	49.0022	49.049	49.0959	49.1427	49.1895	49.23	49.2697	49.3094	49.3492	49.3889	49.4271	49.4629	49.4988	49.5346	49.5704	49.6062	49.6392
731	45.8035	45.9528	46.099	46.24	46.377	46.5108	46.6391	46.7649	46.8886	47.0042	47.1181	47.2329	47.3387	47.445	47.5513	47.6481	47.7421	47.8361	47.9302	48.0251	48.1089	48.1945	48.2801	48.3657	48.4513	48.5343	48.6089	48.6834	48.758	48.8325	48.9071	48.9539	49.0008	49.0476	49.0945	49.1413	49.1881	49.2286	49.2683	49.3081	49.3478	49.3875	49.4258	49.4616	49.4974	49.5333	49.5691	49.6049	49.6379
732	45.8022	45.9515	46.0976	46.2387	46.3757	46.5095	46.6377	46.7635	46.8872	47.0028	47.1167	47.2315	47.3373	47.4436	47.5499	47.6467	47.7407	47.8347	47.9287	48.0237	48.1075	48.1931	48.2787	48.3643	48.4499	48.5329	48.6074	48.682	48.7566	48.8311	48.9057	48.9525	48.9994	49.0462	49.0931	49.1399	49.1868	49.2272	49.267	49.3067	49.3464	49.3862	49.4244	49.4603	49.4961	49.5319	49.5678	49.6036	49.6366
733	45.8009	45.9502	46.0963	46.2374	46.3743	46.5081	46.6364	46.7622	46.8858	47.0014	47.1153	47.2302	47.3359	47.4422	47.5485	47.6453	47.7393	47.8333	47.9273	48.0223	48.1061	48.1917	48.2773	48.3629	48.4485	48.5315	48.606	48.6806	48.7552	48.8297	48.9043	48.9511	48.998	49.0448	49.0917	49.1385	49.1854	49.2258	49.2656	49.3053	49.3451	49.3848	49.4231	49.4589	49.4947	49.5306	49.5664	49.6023	49.6353
734	45.7996	45.9489	46.095	46.236	46.373	46.5068	46.635	46.7608	46.8845	47.0001	47.1139	47.2288	47.3345	47.4408	47.5471	47.6439	47.7379	47.8319	47.9259	48.0209	48.1047	48.1903	48.2759	48.3614	48.447	48.5301	48.6046	48.6792	48.7538	48.8283	48.9029	48.9497	48.9966	49.0434	49.0903	49.1371	49.184	49.2245	49.2642	49.304	49.3437	49.3835	49.4217	49.4576	49.4934	49.5293	49.5651	49.6009	49.634
735	45.7983	45.9476	46.0937	46.2347	46.3717	46.5054	46.6337	46.7594	46.8831	46.9987	47.1125	47.2274	47.3331	47.4394	47.5457	47.6425	47.7365	47.8305	47.9245	48.0194	48.1033	48.1889	48.2744	48.36	48.4456	48.5287	48.6032	48.6778	48.7524	48.8269	48.9015	48.9483	48.9952	49.042	49.0889	49.1358	49.1826	49.2231	49.2628	49.3026	49.3423	49.3821	49.4204	49.4562	49.4921	49.5279	49.5638	49.5996	49.6327
736	45.797	45.9462	46.0924	46.2334	46.3703	46.5041	46.6323	46.7581	46.8817	46.9973	47.1112	47.226	47.3317	47.438	47.5443	47.6411	47.7351	47.8291	47.9231	48.018	48.1019	48.1874	48.273	48.3586	48.4442	48.5272	48.6018	48.6764	48.7509	48.8255	48.9001	48.9469	48.9938	49.0407	49.0875	49.1344	49.1812	49.2217	49.2615	49.3012	49.341	49.3807	49.419	49.4549	49.4907	49.5266	49.5624	49.5983	49.6313
737	45.7957	45.9449	46.0911	46.232	46.369	46.5027	46.631	46.7567	46.8804	46.9959	47.1098	47.2246	47.3303	47.4366	47.5429	47.6397	47.7337	47.8277	47.9217	48.0166	48.1004	48.186	48.2716	48.3572	48.4428	48.5258	48.6004	48.675	48.7495	48.8241	48.8987	48.9455	48.9924	49.0393	49.0861	49.133	49.1798	49.2203	49.2601	49.2998	49.3396	49.3794	49.4176	49.4535	49.4894	49.5253	49.5611	49.597	49.63
738	45.7944	45.9436	46.0897	46.2307	46.3676	46.5014	46.6296	46.7554	46.879	46.9946	47.1084	47.2232	47.3289	47.4352	47.5415	47.6383	47.7323	47.8263	47.9203	48.0152	48.099	48.1846	48.2702	48.3558	48.4414	48.5244	48.599	48.6736	48.7481	48.8227	48.8973	48.9441	48.991	49.0379	49.0847	49.1316	49.1785	49.2189	49.2587	49.2985	49.3383	49.378	49.4163	49.4522	49.488	49.5239	49.5598	49.5957	49.6287
739	45.7931	45.9423	46.0884	46.2294	46.3663	46.5	46.6283	46.754	46.8776	46.9932	47.107	47.2218	47.3276	47.4338	47.5401	47.6369	47.7309	47.8249	47.9189	48.0138	48.0976	48.1832	48.2688	48.3544	48.44	48.523	48.5976	48.6722	48.7467	48.8213	48.8959	48.9427	48.9896	49.0365	49.0833	49.1302	49.1771	49.2176	49.2573	49.2971	49.3369	49.3767	49.4149	49.4508	49.4867	49.5226	49.5585	49.5943	49.6274
740	45.7918	45.941	46.0871	46.2281	46.365	46.4987	46.6269	46.7526	46.8762	46.9918	47.1056	47.2205	47.3262	47.4324	47.5387	47.6355	47.7295	47.8235	47.9175	48.0124	48.0962	48.1818	48.2674	48.353	48.4386	48.5216	48.5962	48.6708	48.7453	48.8199	48.8945	48.9413	48.9882	49.0351	49.082	49.1288	49.1757	49.2162	49.256	49.2957	49.3355	49.3753	49.4136	49.4495	49.4854	49.5212	49.5571	49.593	49.6261
741	45.7905	45.9397	46.0858	46.2267	46.3636	46.4973	46.6255	46.7513	46.8749	46.9904	47.1043	47.2191	47.3248	47.431	47.5373	47.6341	47.7281	47.8221	47.9161	48.011	48.0948	48.1804	48.266	48.3516	48.4372	48.5202	48.5948	48.6693	48.7439	48.8185	48.8931	48.9399	48.9868	49.0337	49.0806	49.1274	49.1743	49.2148	49.2546	49.2944	49.3342	49.3739	49.4122	49.4481	49.484	49.5199	49.5558	49.5917	49.6248
742	45.7892	45.9384	46.0845	46.2254	46.3623	46.496	46.6242	46.7499	46.8735	46.9891	47.1029	47.2177	47.3234	47.4296	47.5359	47.6327	47.7267	47.8207	47.9147	48.0096	48.0934	48.179	48.2646	48.3502	48.4358	48.5188	48.5934	48.6679	48.7425	48.8171	48.8917	48.9385	48.9854	49.0323	49.0792	49.126	49.1729	49.2134	49.2532	49.293	49.3328	49.3726	49.4109	49.4468	49.4827	49.5186	49.5545	49.5904	49.6235
743	45.7879	45.9371	46.0831	46.2241	46.361	46.4946	46.6228	46.7485	46.8721	46.9877	47.1015	47.2163	47.322	47.4282	47.5345	47.6313	47.7253	47.8193	47.9133	48.0082	48.092	48.1776	48.2632	48.3488	48.4343	48.5174	48.592	48.6665	48.7411	48.8157	48.8903	48.9371	48.984	49.0309	49.0778	49.1247	49.1715	49.212	49.2518	49.2916	49.3314	49.3712	49.4095	49.4454	49.4813	49.5172	49.5532	49.5891	49.6222
744	45.7866	45.9358	46.0818	46.2227	46.3596	46.4933	46.6215	46.7472	46.8708	46.9863	47.1001	47.2149	47.3206	47.4268	47.5331	47.6299	47.7239	47.8179	47.9119	48.0068	48.0906	48.1762	48.2618	48.3473	48.4329	48.516	48.5905	48.6651	48.7397	48.8143	48.8889	48.9357	48.9826	49.0295	49.0764	49.1233	49.1702	49.2107	49.2505	49.2903	49.3301	49.3699	49.4082	49.4441	49.48	49.5159	49.5518	49.5877	49.6208
745	45.7853	45.9345	46.0805	46.2214	46.3583	46.4919	46.6201	46.7458	46.8694	46.9849	47.0987	47.2135	47.3192	47.4255	47.5317	47.6285	47.7225	47.8165	47.9105	48.0054	48.0892	48.1748	48.2603	48.3459	48.4315	48.5146	48.5891	48.6637	48.7383	48.8129	48.8875	48.9343	48.9812	49.0281	49.075	49.1219	49.1688	49.2093	49.2491	49.2889	49.3287	49.3685	49.4068	49.4427	49.4787	49.5146	49.5505	49.5864	49.6195
746	45.784	45.9332	46.0792	46.2201	46.3569	46.4906	46.6188	46.7445	46.868	46.9836	47.0974	47.2121	47.3178	47.4241	47.5303	47.6271	47.7211	47.8151	47.909	48.0039	48.0878	48.1733	48.2589	48.3445	48.4301	48.5131	48.5877	48.6623	48.7369	48.8115	48.8861	48.933	48.9798	49.0267	49.0736	49.1205	49.1674	49.2079	49.2477	49.2875	49.3273	49.3671	49.4055	49.4414	49.4773	49.5132	49.5492	49.5851	49.6182
747	45.7827	45.9318	46.0779	46.2188	46.3556	46.4892	46.6174	46.7431	46.8667	46.9822	47.096	47.2108	47.3164	47.4227	47.5289	47.6257	47.7197	47.8137	47.9076	48.0025	48.0863	48.1719	48.2575	48.3431	48.4287	48.5117	48.5863	48.6609	48.7355	48.8101	48.8847	48.9316	48.9784	49.0253	49.0722	49.1191	49.166	49.2065	49.2463	49.2861	49.326	49.3658	49.4041	49.44	49.476	49.5119	49.5478	49.5838	49.6169
748	45.7814	45.9305	46.0765	46.2174	46.3543	46.4879	46.6161	46.7417	46.8653	46.9808	47.0946	47.2094	47.315	47.4213	47.5275	47.6243	47.7183	47.8122	47.9062	48.0011	48.0849	48.1705	48.2561	48.3417	48.4273	48.5103	48.5849	48.6595	48.7341	48.8087	48.8833	48.9302	48.977	49.0239	49.0708	49.1177	49.1646	49.2051	49.245	49.2848	49.3246	49.3644	49.4027	49.4387	49.4746	49.5106	49.5465	49.5825	49.6156
749	45.7801	45.9292	46.0752	46.2161	46.3529	46.4866	46.6147	46.7404	46.8639	46.9794	47.0932	47.208	47.3137	47.4199	47.5261	47.6229	47.7169	47.8108	47.9048	47.9997	48.0835	48.1691	48.2547	48.3403	48.4259	48.5089	48.5835	48.6581	48.7327	48.8073	48.8819	48.9288	48.9756	49.0225	49.0694	49.1163	49.1632	49.2038	49.2436	49.2834	49.3232	49.3631	49.4014	49.4373	49.4733	49.5092	49.5452	49.5811	49.6143
750	45.7788	45.9279	46.0739	46.2148	46.3516	46.4852	46.6134	46.739	46.8626	46.9781	47.0918	47.2066	47.3123	47.4185	47.5247	47.6215	47.7155	47.8094	47.9034	47.9983	48.0821	48.1677	48.2533	48.3389	48.4245	48.5075	48.5821	48.6567	48.7313	48.8059	48.8805	48.9274	48.9743	49.0212	49.068	49.1149	49.1618	49.2024	49.2422	49.282	49.3219	49.3617	49.4	49.436	49.472	49.5079	49.5439	49.5798	49.613
751	45.7775	45.9266	46.0726	46.2134	46.3503	46.4839	46.612	46.7376	46.8612	46.9767	47.0905	47.2052	47.3109	47.4171	47.5233	47.6201	47.7141	47.808	47.902	47.9969	48.0807	48.1663	48.2519	48.3375	48.4231	48.5061	48.5807	48.6553	48.7299	48.8045	48.8791	48.926	48.9729	49.0198	49.0667	49.1136	49.1605	49.201	49.2408	49.2807	49.3205	49.3603	49.3987	49.4346	49.4706	49.5066	49.5425	49.5785	49.6117
752	45.7762	45.9253	46.0713	46.2121	46.3489	46.4825	46.6106	46.7363	46.8598	46.9753	47.0891	47.2038	47.3095	47.4157	47.5219	47.6187	47.7127	47.8066	47.9006	47.9955	48.0793	48.1649	48.2505	48.3361	48.4217	48.5047	48.5793	48.6539	48.7285	48.8031	48.8777	48.9246	48.9715	49.0184	49.0653	49.1122	49.1591	49.1996	49.2395	49.2793	49.3191	49.359	49.3973	49.4333	49.4693	49.5052	49.5412	49.5772	49.6103
753	45.7749	45.924	46.0699	46.2108	46.3476	46.4812	46.6093	46.7349	46.8585	46.9739	47.0877	47.2024	47.3081	47.4143	47.5205	47.6173	47.7112	47.8052	47.8992	47.9941	48.0779	48.1635	48.2491	48.3347	48.4202	48.5033	48.5779	48.6525	48.7271	48.8017	48.8763	48.9232	48.9701	49.017	49.0639	49.1108	49.1577	49.1982	49.2381	49.2779	49.3178	49.3576	49.396	49.432	49.4679	49.5039	49.5399	49.5759	49.609
754	45.7736	45.9227	46.0686	46.2094	46.3462	46.4798	46.6079	46.7336	46.8571	46.9726	47.0863	47.2011	47.3067	47.4129	47.5191	47.6159	47.7098	47.8038	47.8978	47.9927	48.0765	48.1621	48.2477	48.3332	48.4188	48.5019	48.5765	48.6511	48.7257	48.8003	48.8748	48.9218	48.9687	49.0156	49.0625	49.1094	49.1563	49.1969	49.2367	49.2766	49.3164	49.3563	49.3946	49.4306	49.4666	49.5026	49.5386	49.5745	49.6077
755	45.7723	45.9214	46.0673	46.2081	46.3449	46.4785	46.6066	46.7322	46.8557	46.9712	47.0849	47.1997	47.3053	47.4115	47.5177	47.6145	47.7084	47.8024	47.8964	47.9913	48.0751	48.1607	48.2462	48.3318	48.4174	48.5005	48.5751	48.6497	48.7243	48.7988	48.8734	48.9204	48.9673	49.0142	49.0611	49.108	49.1549	49.1955	49.2353	49.2752	49.315	49.3549	49.3933	49.4293	49.4652	49.5012	49.5372	49.5732	49.6064
756	45.771	45.9201	46.066	46.2068	46.3436	46.4771	46.6052	46.7308	46.8543	46.9698	47.0836	47.1983	47.3039	47.4101	47.5163	47.6131	47.707	47.801	47.895	47.9898	48.0737	48.1593	48.2448	48.3304	48.416	48.499	48.5736	48.6482	48.7228	48.7974	48.872	48.919	48.9659	49.0128	49.0597	49.1066	49.1535	49.1941	49.234	49.2738	49.3137	49.3535	49.3919	49.4279	49.4639	49.4999	49.5359	49.5719	49.6051
757	45.7697	45.9188	46.0647	46.2055	46.3422	46.4758	46.6039	46.7295	46.853	46.9684	47.0822	47.1969	47.3025	47.4087	47.5149	47.6117	47.7056	47.7996	47.8936	47.9884	48.0723	48.1578	48.2434	48.329	48.4146	48.4976	48.5722	48.6468	48.7214	48.796	48.8706	48.9176	48.9645	49.0114	49.0583	49.1052	49.1522	49.1927	49.2326	49.2724	49.3123	49.3522	49.3906	49.4266	49.4626	49.4986	49.5346	49.5706	49.6038
758	45.7684	45.9174	46.0633	46.2041	46.3409	46.4744	46.6025	46.7281	46.8516	46.9671	47.0808	47.1955	47.3011	47.4073	47.5135	47.6103	47.7042	47.7982	47.8922	47.987	48.0708	48.1564	48.242	48.3276	48.4132	48.4962	48.5708	48.6454	48.72	48.7946	48.8692	48.9162	48.9631	49.01	49.0569	49.1038	49.1508	49.1913	49.2312	49.2711	49.3109	49.3508	49.3892	49.4252	49.4612	49.4972	49.5332	49.5693	49.6025
759	45.7671	45.9161	46.062	46.2028	46.3395	46.4731	46.6012	46.7268	46.8502	46.9657	47.0794	47.1941	47.2998	47.4059	47.5121	47.6089	47.7028	47.7968	47.8907	47.9856	48.0694	48.155	48.2406	48.3262	48.4118	48.4948	48.5694	48.644	48.7186	48.7932	48.8678	48.9148	48.9617	49.0086	49.0555	49.1025	49.1494	49.19	49.2298	49.2697	49.3096	49.3495	49.3878	49.4239	49.4599	49.4959	49.5319	49.5679	49.6012
760	45.7658	45.9148	46.0607	46.2015	46.3382	46.4717	46.5998	46.7254	46.8489	46.9643	47.078	47.1927	47.2984	47.4045	47.5107	47.6075	47.7014	47.7954	47.8893	47.9842	48.068	48.1536	48.2392	48.3248	48.4104	48.4934	48.568	48.6426	48.7172	48.7918	48.8664	48.9134	48.9603	49.0072	49.0541	49.1011	49.148	49.1886	49.2285	49.2683	49.3082	49.3481	49.3865	49.4225	49.4585	49.4946	49.5306	49.5666	49.5998
761	45.7645	45.9135	46.0594	46.2001	46.3369	46.4704	46.5985	46.724	46.8475	46.9629	47.0767	47.1914	47.297	47.4032	47.5093	47.6061	47.7	47.794	47.8879	47.9828	48.0666	48.1522	48.2378	48.3234	48.409	48.492	48.5666	48.6412	48.7158	48.7904	48.865	48.912	48.9589	49.0058	49.0528	49.0997	49.1466	49.1872	49.2271	49.267	49.3069	49.3467	49.3851	49.4212	49.4572	49.4932	49.5293	49.5653	49.5985
762	45.7633	45.9122	46.0581	46.1988	46.3355	46.469	46.5971	46.7227	46.8461	46.9616	47.0753	47.19	47.2956	47.4018	47.5079	47.6047	47.6986	47.7926	47.8865	47.9814	48.0652	48.1508	48.2364	48.322	48.4076	48.4906	48.5652	48.6398	48.7144	48.789	48.8636	48.9106	48.9575	49.0044	49.0514	49.0983	49.1452	49.1858	49.2257	49.2656	49.3055	49.3454	49.3838	49.4198	49.4559	49.4919	49.5279	49.564	49.5972
763	45.762	45.9109	46.0567	46.1975	46.3342	46.4677	46.5957	46.7213	46.8448	46.9602	47.0739	47.1886	47.2942	47.4004	47.5065	47.6033	47.6972	47.7912	47.8851	47.98	48.0638	48.1494	48.235	48.3206	48.4061	48.4892	48.5638	48.6384	48.713	48.7876	48.8622	48.9092	48.9561	49.003	49.05	49.0969	49.1438	49.1844	49.2243	49.2642	49.3041	49.344	49.3824	49.4185	49.4545	49.4906	49.5266	49.5627	49.5959
764	45.7607	45.9096	46.0554	46.1962	46.3329	46.4664	46.5944	46.7199	46.8434	46.9588	47.0725	47.1872	47.2928	47.399	47.5051	47.6019	47.6958	47.7898	47.8837	47.9786	48.0624	48.148	48.2336	48.3191	48.4047	48.4878	48.5624	48.637	48.7116	48.7862	48.8608	48.9078	48.9547	49.0016	49.0486	49.0955	49.1425	49.1831	49.223	49.2629	49.3028	49.3427	49.3811	49.4171	49.4532	49.4892	49.5253	49.5613	49.5946
765	45.7594	45.9083	46.0541	46.1948	46.3315	46.465	46.593	46.7186	46.842	46.9574	47.0711	47.1858	47.2914	47.3976	47.5037	47.6005	47.6944	47.7884	47.8823	47.9772	48.061	48.1466	48.2321	48.3177	48.4033	48.4864	48.561	48.6356	48.7102	48.7848	48.8594	48.9064	48.9533	49.0003	49.0472	49.0941	49.1411	49.1817	49.2216	49.2615	49.3014	49.3413	49.3797	49.4158	49.4518	49.4879	49.524	49.56	49.5933
766	45.7581	45.907	46.0528	46.1935	46.3302	46.4637	46.5917	46.7172	46.8407	46.9561	47.0698	47.1844	47.29	47.3962	47.5023	47.5991	47.693	47.787	47.8809	47.9758	48.0596	48.1452	48.2307	48.3163	48.4019	48.4849	48.5596	48.6342	48.7088	48.7834	48.858	48.905	48.9519	48.9989	49.0458	49.0927	49.1397	49.1803	49.2202	49.2601	49.3	49.3399	49.3784	49.4144	49.4505	49.4866	49.5226	49.5587	49.592
767	45.7568	45.9057	46.0515	46.1922	46.3288	46.4623	46.5903	46.7159	46.8393	46.9547	47.0684	47.183	47.2886	47.3948	47.5009	47.5977	47.6916	47.7855	47.8795	47.9743	48.0582	48.1437	48.2293	48.3149	48.4005	48.4835	48.5582	48.6328	48.7074	48.782	48.8566	48.9036	48.9505	48.9975	49.0444	49.0914	49.1383	49.1789	49.2188	49.2588	49.2987	49.3386	49.377	49.4131	49.4492	49.4852	49.5213	49.5574	49.5906
768	45.7555	45.9044	46.0501	46.1908	46.3275	46.461	46.589	46.7145	46.8379	46.9533	47.067	47.1817	47.2872	47.3934	47.4995	47.5963	47.6902	47.7841	47.8781	47.9729	48.0567	48.1423	48.2279	48.3135	48.3991	48.4821	48.5567	48.6314	48.706	48.7806	48.8552	48.9022	48.9491	48.9961	49.043	49.09	49.1369	49.1775	49.2175	49.2574	49.2973	49.3372	49.3757	49.4117	49.4478	49.4839	49.52	49.5561	49.5893
769	45.7542	45.9031	46.0488	46.1895	46.3262	46.4596	46.5876	46.7131	46.8366	46.952	47.0656	47.1803	47.2859	47.392	47.4981	47.5949	47.6888	47.7827	47.8767	47.9715	48.0553	48.1409	48.2265	48.3121	48.3977	48.4807	48.5553	48.63	48.7046	48.7792	48.8538	48.9008	48.9477	48.9947	49.0416	49.0886	49.1355	49.1762	49.2161	49.256	49.2959	49.3359	49.3743	49.4104	49.4465	49.4826	49.5186	49.5547	49.588
770	45.7529	45.9017	46.0475	46.1882	46.3248	46.4583	46.5863	46.7118	46.8352	46.9506	47.0642	47.1789	47.2845	47.3906	47.4967	47.5935	47.6874	47.7813	47.8753	47.9701	48.0539	48.1395	48.2251	48.3107	48.3963	48.4793	48.5539	48.6286	48.7032	48.7778	48.8524	48.8994	48.9463	48.9933	49.0402	49.0872	49.1342	49.1748	49.2147	49.2546	49.2946	49.3345	49.373	49.409	49.4451	49.4812	49.5173	49.5534	49.5867
771	45.7517	45.9006	46.0464	46.187	46.3237	46.4571	46.5851	46.7106	46.834	46.9494	47.063	47.1777	47.2833	47.3894	47.4955	47.5922	47.6862	47.7801	47.874	47.9689	48.0527	48.1383	48.2239	48.3095	48.395	48.4781	48.5527	48.6273	48.7019	48.7766	48.8512	48.8981	48.9451	48.9921	49.039	49.086	49.1329	49.1736	49.2135	49.2534	49.2934	49.3333	49.3717	49.4078	49.4439	49.48	49.5161	49.5522	49.5855
772	45.7507	45.8996	46.0453	46.186	46.3226	46.4561	46.584	46.7095	46.8329	46.9483	47.062	47.1766	47.2822	47.3883	47.4944	47.5911	47.6851	47.779	47.8729	47.9678	48.0516	48.1372	48.2227	48.3083	48.3939	48.4769	48.5516	48.6262	48.7008	48.7754	48.8501	48.897	48.944	48.9909	49.0379	49.0849	49.1318	49.1724	49.2124	49.2523	49.2923	49.3322	49.3706	49.4067	49.4428	49.4789	49.515	49.5512	49.5845
773	45.7497	45.8986	46.0443	46.185	46.3216	46.455	46.583	46.7085	46.8319	46.9472	47.0609	47.1755	47.2811	47.3872	47.4933	47.59	47.684	47.7779	47.8718	47.9667	48.0505	48.136	48.2216	48.3072	48.3928	48.4758	48.5505	48.6251	48.6997	48.7743	48.8489	48.8959	48.9429	48.9898	49.0368	49.0837	49.1307	49.1713	49.2113	49.2512	49.2911	49.3311	49.3695	49.4056	49.4418	49.4779	49.514	49.5501	49.5834
774	45.7487	45.8975	46.0433	46.1839	46.3205	46.4539	46.5819	46.7074	46.8308	46.9462	47.0598	47.1744	47.28	47.3861	47.4922	47.5889	47.6829	47.7768	47.8707	47.9655	48.0494	48.1349	48.2205	48.3061	48.3917	48.4747	48.5493	48.624	48.6986	48.7732	48.8478	48.8948	48.9417	48.9887	49.0357	49.0826	49.1296	49.1702	49.2102	49.2501	49.29	49.33	49.3684	49.4045	49.4407	49.4768	49.5129	49.549	49.5823
775	45.7477	45.8965	46.0423	46.1829	46.3195	46.4529	46.5809	46.7063	46.8297	46.9451	47.0587	47.1733	47.2789	47.385	47.4911	47.5878	47.6818	47.7757	47.8696	47.9644	48.0482	48.1338	48.2194	48.305	48.3906	48.4736	48.5482	48.6228	48.6975	48.7721	48.8467	48.8937	48.9406	48.9876	49.0345	49.0815	49.1285	49.1691	49.209	49.249	49.2889	49.3289	49.3673	49.4035	49.4396	49.4757	49.5118	49.5479	49.5812
776	45.7467	45.8955	46.0412	46.1818	46.3184	46.4518	46.5798	46.7053	46.8286	46.944	47.0576	47.1723	47.2778	47.3839	47.49	47.5867	47.6807	47.7746	47.8685	47.9633	48.0471	48.1327	48.2183	48.3039	48.3894	48.4725	48.5471	48.6217	48.6963	48.7709	48.8456	48.8925	48.9395	48.9865	49.0334	49.0804	49.1274	49.168	49.2079	49.2479	49.2878	49.3278	49.3662	49.4024	49.4385	49.4746	49.5107	49.5468	49.5801
777	45.7457	45.8945	46.0402	46.1808	46.3174	46.4508	46.5787	46.7042	46.8276	46.9429	47.0565	47.1712	47.2767	47.3828	47.4889	47.5856	47.6796	47.7735	47.8674	47.9622	48.046	48.1316	48.2172	48.3027	48.3883	48.4713	48.546	48.6206	48.6952	48.7698	48.8444	48.8914	48.9384	48.9853	49.0323	49.0793	49.1262	49.1669	49.2068	49.2468	49.2867	49.3267	49.3651	49.4013	49.4374	49.4735	49.5096	49.5457	49.5791
778	45.7447	45.8935	46.0392	46.1798	46.3164	46.4497	46.5777	46.7031	46.8265	46.9419	47.0555	47.1701	47.2756	47.3817	47.4878	47.5845	47.6784	47.7724	47.8663	47.9611	48.0449	48.1305	48.216	48.3016	48.3872	48.4702	48.5448	48.6195	48.6941	48.7687	48.8433	48.8903	48.9373	48.9842	49.0312	49.0782	49.1251	49.1658	49.2057	49.2457	49.2856	49.3256	49.364	49.4002	49.4363	49.4724	49.5085	49.5447	49.578
779	45.7437	45.8924	46.0381	46.1787	46.3153	46.4487	46.5766	46.7021	46.8254	46.9408	47.0544	47.169	47.2745	47.3806	47.4867	47.5834	47.6773	47.7713	47.8652	47.96	48.0438	48.1294	48.2149	48.3005	48.3861	48.4691	48.5437	48.6183	48.693	48.7676	48.8422	48.8892	48.9361	48.9831	49.0301	49.077	49.124	49.1646	49.2046	49.2446	49.2845	49.3245	49.3629	49.3991	49.4352	49.4713	49.5074	49.5436	49.5769
780	45.7426	45.8914	46.0371	46.1777	46.3143	46.4476	46.5756	46.701	46.8244	46.9397	47.0533	47.1679	47.2734	47.3795	47.4856	47.5823	47.6762	47.7701	47.8641	47.9589	48.0427	48.1282	48.2138	48.2994	48.385	48.468	48.5426	48.6172	48.6918	48.7665	48.8411	48.888	48.935	48.982	49.0289	49.0759	49.1229	49.1635	49.2035	49.2434	49.2834	49.3233	49.3618	49.398	49.4341	49.4702	49.5064	49.5425	49.5758
781	45.7416	45.8904	46.0361	46.1767	46.3132	46.4466	46.5745	46.6999	46.8233	46.9386	47.0522	47.1668	47.2724	47.3785	47.4845	47.5812	47.6751	47.769	47.8629	47.9578	48.0416	48.1271	48.2127	48.2983	48.3838	48.4669	48.5415	48.6161	48.6907	48.7653	48.84	48.8869	48.9339	48.9809	49.0278	49.0748	49.1218	49.1624	49.2024	49.2423	49.2823	49.3222	49.3607	49.3969	49.433	49.4691	49.5053	49.5414	49.5747
782	45.7406	45.8894	46.0351	46.1756	46.3122	46.4455	46.5735	46.6989	46.8222	46.9376	47.0511	47.1657	47.2713	47.3774	47.4835	47.5801	47.674	47.7679	47.8618	47.9566	48.0404	48.126	48.2116	48.2972	48.3827	48.4657	48.5404	48.615	48.6896	48.7642	48.8388	48.8858	48.9328	48.9797	49.0267	49.0737	49.1207	49.1613	49.2013	49.2412	49.2812	49.3211	49.3596	49.3958	49.4319	49.468	49.5042	49.5403	49.5737
783	45.7396	45.8884	46.034	46.1746	46.3111	46.4445	46.5724	46.6978	46.8212	46.9365	47.0501	47.1647	47.2702	47.3763	47.4824	47.579	47.6729	47.7668	47.8607	47.9555	48.0393	48.1249	48.2105	48.296	48.3816	48.4646	48.5392	48.6139	48.6885	48.7631	48.8377	48.8847	48.9317	48.9786	49.0256	49.0726	49.1195	49.1602	49.2002	49.2401	49.2801	49.32	49.3585	49.3947	49.4308	49.4669	49.5031	49.5392	49.5726
784	45.7386	45.8873	46.033	46.1736	46.3101	46.4434	46.5713	46.6968	46.8201	46.9354	47.049	47.1636	47.2691	47.3752	47.4813	47.5779	47.6718	47.7657	47.8596	47.9544	48.0382	48.1238	48.2093	48.2949	48.3805	48.4635	48.5381	48.6127	48.6874	48.762	48.8366	48.8836	48.9305	48.9775	49.0245	49.0714	49.1184	49.1591	49.199	49.239	49.279	49.3189	49.3574	49.3936	49.4297	49.4659	49.502	49.5381	49.5715
785	45.7376	45.8863	46.032	46.1725	46.3091	46.4424	46.5703	46.6957	46.819	46.9343	47.0479	47.1625	47.268	47.3741	47.4802	47.5768	47.6707	47.7646	47.8585	47.9533	48.0371	48.1227	48.2082	48.2938	48.3794	48.4624	48.537	48.6116	48.6862	48.7608	48.8355	48.8824	48.9294	48.9764	49.0234	49.0703	49.1173	49.158	49.1979	49.2379	49.2779	49.3178	49.3563	49.3925	49.4286	49.4648	49.5009	49.5371	49.5704
786	45.7366	45.8853	46.0309	46.1715	46.308	46.4413	46.5692	46.6946	46.8179	46.9333	47.0468	47.1614	47.2669	47.373	47.4791	47.5757	47.6696	47.7635	47.8574	47.9522	48.036	48.1215	48.2071	48.2927	48.3782	48.4613	48.5359	48.6105	48.6851	48.7597	48.8343	48.8813	48.9283	48.9753	49.0222	49.0692	49.1162	49.1568	49.1968	49.2368	49.2768	49.3167	49.3552	49.3914	49.4275	49.4637	49.4998	49.536	49.5693
787	45.7356	45.8843	46.0299	46.1704	46.307	46.4403	46.5682	46.6936	46.8169	46.9322	47.0457	47.1603	47.2658	47.3719	47.478	47.5746	47.6685	47.7624	47.8563	47.9511	48.0349	48.1204	48.206	48.2916	48.3771	48.4601	48.5348	48.6094	48.684	48.7586	48.8332	48.8802	48.9272	48.9741	49.0211	49.0681	49.1151	49.1557	49.1957	49.2357	49.2756	49.3156	49.3541	49.3903	49.4264	49.4626	49.4987	49.5349	49.5683
788	45.7346	45.8833	46.0289	46.1694	46.3059	46.4392	46.5671	46.6925	46.8158	46.9311	47.0447	47.1592	47.2647	47.3708	47.4769	47.5735	47.6674	47.7613	47.8552	47.95	48.0338	48.1193	48.2049	48.2904	48.376	48.459	48.5336	48.6082	48.6829	48.7575	48.8321	48.8791	48.9261	48.973	49.02	49.067	49.114	49.1546	49.1946	49.2346	49.2745	49.3145	49.353	49.3892	49.4253	49.4615	49.4977	49.5338	49.5672
789	45.7335	45.8823	46.0279	46.1684	46.3049	46.4382	46.5661	46.6914	46.8147	46.93	47.0436	47.1581	47.2636	47.3697	47.4758	47.5724	47.6663	47.7602	47.8541	47.9489	48.0326	48.1182	48.2038	48.2893	48.3749	48.4579	48.5325	48.6071	48.6817	48.7564	48.831	48.878	48.9249	48.9719	49.0189	49.0659	49.1128	49.1535	49.1935	49.2335	49.2734	49.3134	49.3519	49.3881	49.4242	49.4604	49.4966	49.5327	49.5661
790	45.7325	45.8812	46.0268	46.1673	46.3038	46.4371	46.565	46.6904	46.8137	46.929	47.0425	47.1571	47.2626	47.3686	47.4747	47.5713	47.6652	47.7591	47.853	47.9477	48.0315	48.1171	48.2026	48.2882	48.3738	48.4568	48.5314	48.606	48.6806	48.7552	48.8299	48.8768	48.9238	48.9708	49.0178	49.0647	49.1117	49.1524	49.1924	49.2323	49.2723	49.3123	49.3508	49.387	49.4231	49.4593	49.4955	49.5316	49.565
791	45.7315	45.8802	46.0258	46.1663	46.3028	46.4361	46.5639	46.6893	46.8126	46.9279	47.0414	47.156	47.2615	47.3675	47.4736	47.5702	47.6641	47.758	47.8518	47.9466	48.0304	48.116	48.2015	48.2871	48.3726	48.4556	48.5303	48.6049	48.6795	48.7541	48.8287	48.8757	48.9227	48.9697	49.0166	49.0636	49.1106	49.1513	49.1913	49.2312	49.2712	49.3112	49.3497	49.3859	49.4221	49.4582	49.4944	49.5306	49.564
792	45.7305	45.8792	46.0248	46.1653	46.3017	46.435	46.5629	46.6882	46.8115	46.9268	47.0403	47.1549	47.2604	47.3664	47.4725	47.5691	47.663	47.7569	47.8507	47.9455	48.0293	48.1149	48.2004	48.286	48.3715	48.4545	48.5291	48.6038	48.6784	48.753	48.8276	48.8746	48.9216	48.9685	49.0155	49.0625	49.1095	49.1502	49.1901	49.2301	49.2701	49.3101	49.3486	49.3848	49.421	49.4571	49.4933	49.5295	49.5629
793	45.7295	45.8782	46.0237	46.1642	46.3007	46.434	46.5618	46.6872	46.8105	46.9257	47.0393	47.1538	47.2593	47.3653	47.4714	47.568	47.6619	47.7558	47.8496	47.9444	48.0282	48.1137	48.1993	48.2848	48.3704	48.4534	48.528	48.6026	48.6773	48.7519	48.8265	48.8735	48.9204	48.9674	49.0144	49.0614	49.1084	49.149	49.189	49.229	49.269	49.309	49.3475	49.3837	49.4199	49.456	49.4922	49.5284	49.5618
794	45.7285	45.8772	46.0227	46.1632	46.2997	46.4329	46.5608	46.6861	46.8094	46.9247	47.0382	47.1527	47.2582	47.3642	47.4703	47.5669	47.6608	47.7547	47.8485	47.9433	48.0271	48.1126	48.1982	48.2837	48.3693	48.4523	48.5269	48.6015	48.6761	48.7507	48.8254	48.8723	48.9193	48.9663	49.0133	49.0603	49.1073	49.1479	49.1879	49.2279	49.2679	49.3079	49.3464	49.3826	49.4188	49.455	49.4911	49.5273	49.5607
795	45.7275	45.8761	46.0217	46.1622	46.2986	46.4319	46.5597	46.6851	46.8083	46.9236	47.0371	47.1516	47.2571	47.3631	47.4692	47.5658	47.6597	47.7535	47.8474	47.9422	48.026	48.1115	48.1971	48.2826	48.3682	48.4512	48.5258	48.6004	48.675	48.7496	48.8242	48.8712	48.9182	48.9652	49.0122	49.0592	49.1061	49.1468	49.1868	49.2268	49.2668	49.3068	49.3453	49.3815	49.4177	49.4539	49.49	49.5262	49.5596
796	45.7265	45.8751	46.0207	46.1611	46.2976	46.4308	46.5587	46.684	46.8072	46.9225	47.036	47.1505	47.256	47.362	47.4681	47.5647	47.6586	47.7524	47.8463	47.9411	48.0248	48.1104	48.1959	48.2815	48.367	48.45	48.5247	48.5993	48.6739	48.7485	48.8231	48.8701	48.9171	48.9641	49.0111	49.058	49.105	49.1457	49.1857	49.2257	49.2657	49.3057	49.3442	49.3804	49.4166	49.4528	49.489	49.5251	49.5586
797	45.7255	45.8741	46.0196	46.1601	46.2965	46.4298	46.5576	46.6829	46.8062	46.9214	47.0349	47.1495	47.2549	47.361	47.467	47.5636	47.6575	47.7513	47.8452	47.94	48.0237	48.1093	48.1948	48.2804	48.3659	48.4489	48.5235	48.5982	48.6728	48.7474	48.822	48.869	48.916	48.963	49.0099	49.0569	49.1039	49.1446	49.1846	49.2246	49.2646	49.3046	49.3431	49.3793	49.4155	49.4517	49.4879	49.5241	49.5575
798	45.7244	45.8731	46.0186	46.1591	46.2955	46.4287	46.5565	46.6819	46.8051	46.9204	47.0339	47.1484	47.2538	47.3599	47.4659	47.5625	47.6564	47.7502	47.8441	47.9389	48.0226	48.1082	48.1937	48.2793	48.3648	48.4478	48.5224	48.597	48.6716	48.7463	48.8209	48.8679	48.9148	48.9618	49.0088	49.0558	49.1028	49.1435	49.1835	49.2235	49.2635	49.3035	49.342	49.3782	49.4144	49.4506	49.4868	49.523	49.5564
799	45.7234	45.8721	46.0176	46.158	46.2944	46.4277	46.5555	46.6808	46.804	46.9193	47.0328	47.1473	47.2527	47.3588	47.4648	47.5614	47.6553	47.7491	47.843	47.9377	48.0215	48.107	48.1926	48.2781	48.3637	48.4467	48.5213	48.5959	48.6705	48.7451	48.8198	48.8667	48.9137	48.9607	49.0077	49.0547	49.1017	49.1424	49.1824	49.2224	49.2624	49.3024	49.3409	49.3771	49.4133	49.4495	49.4857	49.5219	49.5553
800	45.7224	45.871	46.0165	46.157	46.2934	46.4266	46.5544	46.6797	46.803	46.9182	47.0317	47.1462	47.2517	47.3577	47.4637	47.5603	47.6542	47.748	47.8419	47.9366	48.0204	48.1059	48.1915	48.277	48.3626	48.4456	48.5202	48.5948	48.6694	48.744	48.8186	48.8656	48.9126	48.9596	49.0066	49.0536	49.1006	49.1412	49.1813	49.2213	49.2613	49.3013	49.3398	49.376	49.4122	49.4484	49.4846	49.5208	49.5542
801	45.7214	45.87	46.0155	46.1559	46.2924	46.4256	46.5534	46.6787	46.8019	46.9171	47.0306	47.1451	47.2506	47.3566	47.4626	47.5592	47.6531	47.7469	47.8408	47.9355	48.0193	48.1048	48.1904	48.2759	48.3614	48.4444	48.5191	48.5937	48.6683	48.7429	48.8175	48.8645	48.9115	48.9585	49.0055	49.0525	49.0994	49.1401	49.1801	49.2201	49.2601	49.3001	49.3387	49.3749	49.4111	49.4473	49.4835	49.5197	49.5532
802	45.7204	45.869	46.0145	46.1549	46.2913	46.4245	46.5523	46.6776	46.8008	46.916	47.0295	47.144	47.2495	47.3555	47.4615	47.5581	47.652	47.7458	47.8396	47.9344	48.0182	48.1037	48.1892	48.2748	48.3603	48.4433	48.5179	48.5925	48.6672	48.7418	48.8164	48.8634	48.9104	48.9574	49.0043	49.0513	49.0983	49.139	49.179	49.219	49.259	49.299	49.3376	49.3738	49.41	49.4462	49.4824	49.5186	49.5521
803	45.7194	45.868	46.0135	46.1539	46.2903	46.4235	46.5512	46.6765	46.7998	46.915	47.0285	47.1429	47.2484	47.3544	47.4604	47.557	47.6509	47.7447	47.8385	47.9333	48.0171	48.1026	48.1881	48.2737	48.3592	48.4422	48.5168	48.5914	48.666	48.7406	48.8153	48.8623	48.9092	48.9562	49.0032	49.0502	49.0972	49.1379	49.1779	49.2179	49.2579	49.2979	49.3365	49.3727	49.4089	49.4451	49.4813	49.5176	49.551
804	45.7184	45.867	46.0124	46.1528	46.2892	46.4224	46.5502	46.6755	46.7987	46.9139	47.0274	47.1419	47.2473	47.3533	47.4593	47.5559	47.6497	47.7436	47.8374	47.9322	48.0159	48.1015	48.187	48.2725	48.3581	48.4411	48.5157	48.5903	48.6649	48.7395	48.8141	48.8611	48.9081	48.9551	49.0021	49.0491	49.0961	49.1368	49.1768	49.2168	49.2568	49.2968	49.3354	49.3716	49.4078	49.444	49.4803	49.5165	49.5499
805	45.7174	45.8659	46.0114	46.1518	46.2882	46.4214	46.5491	46.6744	46.7976	46.9128	47.0263	47.1408	47.2462	47.3522	47.4582	47.5548	47.6486	47.7425	47.8363	47.9311	48.0148	48.1004	48.1859	48.2714	48.357	48.44	48.5146	48.5892	48.6638	48.7384	48.813	48.86	48.907	48.954	49.001	49.048	49.095	49.1357	49.1757	49.2157	49.2557	49.2957	49.3343	49.3705	49.4067	49.443	49.4792	49.5154	49.5488
806	45.7164	45.8649	46.0104	46.1508	46.2871	46.4203	46.5481	46.6734	46.7965	46.9117	47.0252	47.1397	47.2451	47.3511	47.4571	47.5537	47.6475	47.7414	47.8352	47.93	48.0137	48.0992	48.1848	48.2703	48.3558	48.4388	48.5134	48.5881	48.6627	48.7373	48.8119	48.8589	48.9059	48.9529	48.9999	49.0469	49.0939	49.1346	49.1746	49.2146	49.2546	49.2946	49.3332	49.3694	49.4056	49.4419	49.4781	49.5143	49.5478
807	45.7153	45.8639	46.0094	46.1497	46.2861	46.4193	46.547	46.6723	46.7955	46.9107	47.0241	47.1386	47.244	47.35	47.456	47.5526	47.6464	47.7403	47.8341	47.9288	48.0126	48.0981	48.1837	48.2692	48.3547	48.4377	48.5123	48.5869	48.6615	48.7362	48.8108	48.8578	48.9048	48.9518	48.9988	49.0457	49.0927	49.1334	49.1735	49.2135	49.2535	49.2935	49.3321	49.3683	49.4045	49.4408	49.477	49.5132	49.5467
808	45.7143	45.8629	46.0083	46.1487	46.285	46.4182	46.546	46.6712	46.7944	46.9096	47.0231	47.1375	47.2429	47.3489	47.4549	47.5515	47.6453	47.7392	47.833	47.9277	48.0115	48.097	48.1825	48.2681	48.3536	48.4366	48.5112	48.5858	48.6604	48.735	48.8096	48.8566	48.9036	48.9506	48.9976	49.0446	49.0916	49.1323	49.1724	49.2124	49.2524	49.2924	49.331	49.3672	49.4034	49.4397	49.4759	49.5121	49.5456
809	45.7133	45.8619	46.0073	46.1477	46.284	46.4172	46.5449	46.6702	46.7933	46.9085	47.022	47.1364	47.2419	47.3478	47.4538	47.5504	47.6442	47.7381	47.8319	47.9266	48.0104	48.0959	48.1814	48.267	48.3525	48.4355	48.5101	48.5847	48.6593	48.7339	48.8085	48.8555	48.9025	48.9495	48.9965	49.0435	49.0905	49.1312	49.1712	49.2113	49.2513	49.2913	49.3299	49.3661	49.4024	49.4386	49.4748	49.5111	49.5445
810	45.7123	45.8608	46.0063	46.1466	46.283	46.4161	46.5438	46.6691	46.7923	46.9074	47.0209	47.1353	47.2408	47.3467	47.4527	47.5493	47.6431	47.7369	47.8308	47.9255	48.0093	48.0948	48.1803	48.2658	48.3514	48.4343	48.509	48.5836	48.6582	48.7328	48.8074	48.8544	48.9014	48.9484	48.9954	49.0424	49.0894	49.1301	49.1701	49.2102	49.2502	49.2902	49.3288	49.365	49.4013	49.4375	49.4737	49.51	49.5434
811	45.7113	45.8598	46.0052	46.1456	46.2819	46.4151	46.5428	46.668	46.7912	46.9064	47.0198	47.1343	47.2397	47.3456	47.4516	47.5482	47.642	47.7358	47.8297	47.9244	48.0081	48.0937	48.1792	48.2647	48.3502	48.4332	48.5078	48.5824	48.6571	48.7317	48.8063	48.8533	48.9003	48.9473	48.9943	49.0413	49.0883	49.129	49.169	49.209	49.2491	49.2891	49.3277	49.3639	49.4002	49.4364	49.4727	49.5089	49.5424
812	45.7103	45.8588	46.0042	46.1445	46.2809	46.414	46.5417	46.667	46.7901	46.9053	47.0187	47.1332	47.2386	47.3445	47.4505	47.5471	47.6409	47.7347	47.8285	47.9233	48.007	48.0926	48.1781	48.2636	48.3491	48.4321	48.5067	48.5813	48.6559	48.7305	48.8052	48.8522	48.8992	48.9462	48.9932	49.0402	49.0872	49.1279	49.1679	49.2079	49.248	49.288	49.3266	49.3628	49.3991	49.4353	49.4716	49.5078	49.5413
813	45.7093	45.8578	46.0032	46.1435	46.2798	46.413	46.5407	46.6659	46.7891	46.9042	47.0177	47.1321	47.2375	47.3435	47.4494	47.546	47.6398	47.7336	47.8274	47.9222	48.0059	48.0914	48.177	48.2625	48.348	48.431	48.5056	48.5802	48.6548	48.7294	48.804	48.851	48.898	48.945	48.992	49.039	49.086	49.1268	49.1668	49.2068	49.2469	49.2869	49.3255	49.3617	49.398	49.4342	49.4705	49.5067	49.5402
814	45.7083	45.8568	46.0022	46.1425	46.2788	46.4119	46.5396	46.6648	46.788	46.9031	47.0166	47.131	47.2364	47.3424	47.4483	47.5449	47.6387	47.7325	47.8263	47.9211	48.0048	48.0903	48.1758	48.2614	48.3469	48.4299	48.5045	48.5791	48.6537	48.7283	48.8029	48.8499	48.8969	48.9439	48.9909	49.0379	49.0849	49.1257	49.1657	49.2057	49.2458	49.2858	49.3244	49.3606	49.3969	49.4331	49.4694	49.5056	49.5391
815	45.7073	45.8557	46.0011	46.1414	46.2777	46.4109	46.5386	46.6638	46.7869	46.9021	47.0155	47.1299	47.2353	47.3413	47.4472	47.5438	47.6376	47.7314	47.8252	47.9199	48.0037	48.0892	48.1747	48.2602	48.3458	48.4287	48.5034	48.578	48.6526	48.7272	48.8018	48.8488	48.8958	48.9428	48.9898	49.0368	49.0838	49.1245	49.1646	49.2046	49.2446	49.2847	49.3233	49.3595	49.3958	49.432	49.4683	49.5046	49.5381
816	45.7062	45.8547	46.0001	46.1404	46.2767	46.4098	46.5375	46.6627	46.7858	46.901	47.0144	47.1288	47.2342	47.3402	47.4461	47.5427	47.6365	47.7303	47.8241	47.9188	48.0026	48.0881	48.1736	48.2591	48.3446	48.4276	48.5022	48.5768	48.6515	48.7261	48.8007	48.8477	48.8947	48.9417	48.9887	49.0357	49.0827	49.1234	49.1635	49.2035	49.2435	49.2836	49.3222	49.3584	49.3947	49.431	49.4672	49.5035	49.537
817	45.7052	45.8537	45.9991	46.1394	46.2757	46.4088	46.5364	46.6616	46.7848	46.8999	47.0133	47.1277	47.2331	47.3391	47.445	47.5416	47.6354	47.7292	47.823	47.9177	48.0015	48.087	48.1725	48.258	48.3435	48.4265	48.5011	48.5757	48.6503	48.7249	48.7995	48.8466	48.8936	48.9406	48.9876	49.0346	49.0816	49.1223	49.1623	49.2024	49.2424	49.2825	49.3211	49.3573	49.3936	49.4299	49.4661	49.5024	49.5359
818	45.7042	45.8527	45.998	46.1383	46.2746	46.4077	46.5354	46.6606	46.7837	46.8988	47.0123	47.1267	47.232	47.338	47.4439	47.5405	47.6343	47.7281	47.8219	47.9166	48.0003	48.0859	48.1714	48.2569	48.3424	48.4254	48.5	48.5746	48.6492	48.7238	48.7984	48.8454	48.8924	48.9394	48.9864	49.0335	49.0805	49.1212	49.1612	49.2013	49.2413	49.2814	49.32	49.3562	49.3925	49.4288	49.465	49.5013	49.5348
819	45.7032	45.8517	45.997	46.1373	46.2736	46.4067	46.5343	46.6595	46.7826	46.8978	47.0112	47.1256	47.231	47.3369	47.4428	47.5394	47.6332	47.727	47.8208	47.9155	47.9992	48.0847	48.1703	48.2558	48.3413	48.4243	48.4989	48.5735	48.6481	48.7227	48.7973	48.8443	48.8913	48.9383	48.9853	49.0323	49.0793	49.1201	49.1601	49.2002	49.2402	49.2803	49.3189	49.3551	49.3914	49.4277	49.464	49.5002	49.5337
820	45.7022	45.8506	45.996	46.1363	46.2725	46.4056	46.5333	46.6585	46.7816	46.8967	47.0101	47.1245	47.2299	47.3358	47.4417	47.5383	47.6321	47.7259	47.8197	47.9144	47.9981	48.0836	48.1691	48.2547	48.3402	48.4231	48.4977	48.5724	48.647	48.7216	48.7962	48.8432	48.8902	48.9372	48.9842	49.0312	49.0782	49.119	49.159	49.1991	49.2391	49.2792	49.3178	49.354	49.3903	49.4266	49.4629	49.4991	49.5327
821	45.7012	45.8496	45.995	46.1352	46.2715	46.4046	46.5322	46.6574	46.7805	46.8956	47.009	47.1234	47.2288	47.3347	47.4406	47.5372	47.631	47.7248	47.8186	47.9133	47.997	48.0825	48.168	48.2535	48.339	48.422	48.4966	48.5712	48.6458	48.7204	48.7951	48.8421	48.8891	48.9361	48.9831	49.0301	49.0771	49.1179	49.1579	49.198	49.238	49.2781	49.3167	49.3529	49.3892	49.4255	49.4618	49.4981	49.5316
822	45.7002	45.8486	45.9939	46.1342	46.2704	46.4035	46.5312	46.6563	46.7794	46.8945	47.0079	47.1223	47.2277	47.3336	47.4395	47.5361	47.6299	47.7237	47.8175	47.9122	47.9959	48.0814	48.1669	48.2524	48.3379	48.4209	48.4955	48.5701	48.6447	48.7193	48.7939	48.8409	48.888	48.935	48.982	49.029	49.076	49.1167	49.1568	49.1968	49.2369	49.2769	49.3156	49.3518	49.3881	49.4244	49.4607	49.497	49.5305
823	45.6992	45.8476	45.9929	46.1331	46.2694	46.4025	46.5301	46.6553	46.7784	46.8935	47.0069	47.1212	47.2266	47.3325	47.4384	47.535	47.6288	47.7226	47.8163	47.911	47.9948	48.0803	48.1658	48.2513	48.3368	48.4198	48.4944	48.569	48.6436	48.7182	48.7928	48.8398	48.8868	48.9338	48.9809	49.0279	49.0749	49.1156	49.1557	49.1957	49.2358	49.2758	49.3145	49.3507	49.387	49.4233	49.4596	49.4959	49.5294
824	45.6982	45.8466	45.9919	46.1321	46.2683	46.4014	46.529	46.6542	46.7773	46.8924	47.0058	47.1201	47.2255	47.3314	47.4373	47.5339	47.6277	47.7215	47.8152	47.9099	47.9937	48.0792	48.1647	48.2502	48.3357	48.4187	48.4933	48.5679	48.6425	48.7171	48.7917	48.8387	48.8857	48.9327	48.9797	49.0267	49.0738	49.1145	49.1546	49.1946	49.2347	49.2747	49.3133	49.3496	49.3859	49.4222	49.4585	49.4948	49.5283
825	45.6971	45.8455	45.9908	46.1311	46.2673	46.4004	46.528	46.6531	46.7762	46.8913	47.0047	47.1191	47.2244	47.3303	47.4362	47.5328	47.6266	47.7203	47.8141	47.9088	47.9925	48.0781	48.1636	48.2491	48.3346	48.4175	48.4921	48.5667	48.6414	48.716	48.7906	48.8376	48.8846	48.9316	48.9786	49.0256	49.0726	49.1134	49.1535	49.1935	49.2336	49.2736	49.3122	49.3485	49.3848	49.4211	49.4574	49.4937	49.5273
826	45.6961	45.8445	45.9898	46.13	46.2663	46.3993	46.5269	46.6521	46.7751	46.8902	47.0036	47.118	47.2233	47.3292	47.4351	47.5317	47.6255	47.7192	47.813	47.9077	47.9914	48.0769	48.1624	48.2479	48.3334	48.4164	48.491	48.5656	48.6402	48.7148	48.7894	48.8365	48.8835	48.9305	48.9775	49.0245	49.0715	49.1123	49.1523	49.1924	49.2325	49.2725	49.3111	49.3474	49.3837	49.42	49.4563	49.4926	49.5262
827	45.6951	45.8435	45.9888	46.129	46.2652	46.3983	46.5259	46.651	46.7741	46.8892	47.0025	47.1169	47.2222	47.3281	47.434	47.5306	47.6244	47.7181	47.8119	47.9066	47.9903	48.0758	48.1613	48.2468	48.3323	48.4153	48.4899	48.5645	48.6391	48.7137	48.7883	48.8353	48.8824	48.9294	48.9764	49.0234	49.0704	49.1112	49.1512	49.1913	49.2314	49.2714	49.31	49.3463	49.3827	49.419	49.4553	49.4916	49.5251
828	45.6941	45.8425	45.9878	46.128	46.2642	46.3972	46.5248	46.6499	46.773	46.8881	47.0015	47.1158	47.2211	47.327	47.433	47.5295	47.6233	47.717	47.8108	47.9055	47.9892	48.0747	48.1602	48.2457	48.3312	48.4142	48.4888	48.5634	48.638	48.7126	48.7872	48.8342	48.8812	48.9282	48.9753	49.0223	49.0693	49.1101	49.1501	49.1902	49.2303	49.2703	49.3089	49.3452	49.3816	49.4179	49.4542	49.4905	49.524
829	45.6931	45.8415	45.9867	46.1269	46.2631	46.3962	46.5238	46.6489	46.7719	46.887	47.0004	47.1147	47.2201	47.326	47.4319	47.5284	47.6222	47.7159	47.8097	47.9044	47.9881	48.0736	48.1591	48.2446	48.3301	48.413	48.4877	48.5623	48.6369	48.7115	48.7861	48.8331	48.8801	48.9271	48.9741	49.0212	49.0682	49.1089	49.149	49.1891	49.2291	49.2692	49.3078	49.3442	49.3805	49.4168	49.4531	49.4894	49.5229
830	45.6921	45.8404	45.9857	46.1259	46.2621	46.3951	46.5227	46.6478	46.7709	46.8859	46.9993	47.1136	47.219	47.3249	47.4308	47.5273	47.621	47.7148	47.8086	47.9033	47.987	48.0725	48.158	48.2435	48.329	48.4119	48.4865	48.5611	48.6357	48.7103	48.785	48.832	48.879	48.926	48.973	49.02	49.0671	49.1078	49.1479	49.188	49.228	49.2681	49.3067	49.3431	49.3794	49.4157	49.452	49.4883	49.5219
831	45.6911	45.8394	45.9847	46.1249	46.261	46.3941	46.5216	46.6468	46.7698	46.8849	46.9982	47.1125	47.2179	47.3238	47.4297	47.5262	47.6199	47.7137	47.8075	47.9021	47.9859	48.0714	48.1569	48.2424	48.3278	48.4108	48.4854	48.56	48.6346	48.7092	48.7838	48.8309	48.8779	48.9249	48.9719	49.0189	49.0659	49.1067	49.1468	49.1869	49.2269	49.267	49.3056	49.342	49.3783	49.4146	49.4509	49.4872	49.5208
832	45.6901	45.8384	45.9836	46.1238	46.26	46.393	46.5206	46.6457	46.7687	46.8838	46.9971	47.1115	47.2168	47.3227	47.4286	47.5251	47.6188	47.7126	47.8064	47.901	47.9847	48.0702	48.1557	48.2412	48.3267	48.4097	48.4843	48.5589	48.6335	48.7081	48.7827	48.8297	48.8767	48.9238	48.9708	49.0178	49.0648	49.1056	49.1457	49.1857	49.2258	49.2659	49.3045	49.3409	49.3772	49.4135	49.4498	49.4861	49.5197
833	45.6891	45.8374	45.9826	46.1228	46.259	46.3919	46.5195	46.6446	46.7677	46.8827	46.9961	47.1104	47.2157	47.3216	47.4275	47.524	47.6177	47.7115	47.8052	47.8999	47.9836	48.0691	48.1546	48.2401	48.3256	48.4086	48.4832	48.5578	48.6324	48.707	48.7816	48.8286	48.8756	48.9226	48.9697	49.0167	49.0637	49.1045	49.1446	49.1846	49.2247	49.2648	49.3034	49.3398	49.3761	49.4124	49.4487	49.4851	49.5186
834	45.6881	45.8364	45.9816	46.1217	46.2579	46.3909	46.5185	46.6436	46.7666	46.8816	46.995	47.1093	47.2146	47.3205	47.4264	47.5229	47.6166	47.7104	47.8041	47.8988	47.9825	48.068	48.1535	48.239	48.3245	48.4074	48.482	48.5567	48.6313	48.7059	48.7805	48.8275	48.8745	48.9215	48.9686	49.0156	49.0626	49.1034	49.1434	49.1835	49.2236	49.2637	49.3023	49.3387	49.375	49.4113	49.4476	49.484	49.5176
835	45.687	45.8353	45.9806	46.1207	46.2569	46.3898	46.5174	46.6425	46.7655	46.8806	46.9939	47.1082	47.2135	47.3194	47.4253	47.5218	47.6155	47.7093	47.803	47.8977	47.9814	48.0669	48.1524	48.2379	48.3234	48.4063	48.4809	48.5555	48.6301	48.7047	48.7793	48.8264	48.8734	48.9204	48.9674	49.0145	49.0615	49.1023	49.1423	49.1824	49.2225	49.2626	49.3012	49.3376	49.3739	49.4102	49.4466	49.4829	49.5165
836	45.686	45.8343	45.9795	46.1197	46.2558	46.3888	46.5164	46.6414	46.7644	46.8795	46.9928	47.1071	47.2124	47.3183	47.4242	47.5207	47.6144	47.7082	47.8019	47.8966	47.9803	48.0658	48.1513	48.2368	48.3222	48.4052	48.4798	48.5544	48.629	48.7036	48.7782	48.8252	48.8723	48.9193	48.9663	49.0133	49.0604	49.1011	49.1412	49.1813	49.2214	49.2615	49.3001	49.3365	49.3728	49.4091	49.4455	49.4818	49.5154
837	45.685	45.8333	45.9785	46.1186	46.2548	46.3877	46.5153	46.6404	46.7634	46.8784	46.9917	47.106	47.2113	47.3172	47.4231	47.5196	47.6133	47.7071	47.8008	47.8955	47.9792	48.0647	48.1502	48.2356	48.3211	48.4041	48.4787	48.5533	48.6279	48.7025	48.7771	48.8241	48.8711	48.9182	48.9652	49.0122	49.0592	49.1	49.1401	49.1802	49.2203	49.2604	49.299	49.3354	49.3717	49.408	49.4444	49.4807	49.5143
838	45.684	45.8323	45.9775	46.1176	46.2537	46.3867	46.5142	46.6393	46.7623	46.8773	46.9907	47.105	47.2103	47.3161	47.422	47.5185	47.6122	47.706	47.7997	47.8944	47.9781	48.0636	48.149	48.2345	48.32	48.403	48.4776	48.5522	48.6268	48.7014	48.776	48.823	48.87	48.9171	48.9641	49.0111	49.0581	49.0989	49.139	49.1791	49.2192	49.2593	49.2979	49.3343	49.3706	49.407	49.4433	49.4796	49.5132
839	45.683	45.8313	45.9764	46.1166	46.2527	46.3856	46.5132	46.6382	46.7612	46.8763	46.9896	47.1039	47.2092	47.315	47.4209	47.5174	47.6111	47.7049	47.7986	47.8932	47.977	48.0624	48.1479	48.2334	48.3189	48.4018	48.4764	48.551	48.6256	48.7002	48.7749	48.8219	48.8689	48.9159	48.963	49.01	49.057	49.0978	49.1379	49.178	49.2181	49.2582	49.2968	49.3332	49.3695	49.4059	49.4422	49.4786	49.5122
840	45.682	45.8302	45.9754	46.1155	46.2516	46.3846	46.5121	46.6372	46.7602	46.8752	46.9885	47.1028	47.2081	47.3139	47.4198	47.5163	47.61	47.7037	47.7975	47.8921	47.9758	48.0613	48.1468	48.2323	48.3178	48.4007	48.4753	48.5499	48.6245	48.6991	48.7737	48.8208	48.8678	48.9148	48.9618	49.0089	49.0559	49.0967	49.1368	49.1769	49.217	49.2571	49.2957	49.3321	49.3684	49.4048	49.4411	49.4775	49.5111
841	45.681	45.8292	45.9744	46.1145	46.2506	46.3835	46.5111	46.6361	46.7591	46.8741	46.9874	47.1017	47.207	47.3128	47.4187	47.5152	47.6089	47.7026	47.7964	47.891	47.9747	48.0602	48.1457	48.2312	48.3166	48.3996	48.4742	48.5488	48.6234	48.698	48.7726	48.8196	48.8667	48.9137	48.9607	49.0078	49.0548	49.0956	49.1357	49.1758	49.2159	49.256	49.2946	49.331	49.3673	49.4037	49.44	49.4764	49.51
842	45.68	45.8282	45.9734	46.1135	46.2496	46.3825	46.51	46.6351	46.758	46.873	46.9863	47.1006	47.2059	47.3117	47.4176	47.5141	47.6078	47.7015	47.7953	47.8899	47.9736	48.0591	48.1446	48.23	48.3155	48.3985	48.4731	48.5477	48.6223	48.6969	48.7715	48.8185	48.8655	48.9126	48.9596	49.0066	49.0537	49.0945	49.1346	49.1747	49.2148	49.2549	49.2935	49.3299	49.3662	49.4026	49.439	49.4753	49.5089
843	45.679	45.8272	45.9723	46.1124	46.2485	46.3814	46.5089	46.634	46.757	46.872	46.9852	47.0995	47.2048	47.3106	47.4165	47.513	47.6067	47.7004	47.7942	47.8888	47.9725	48.058	48.1435	48.2289	48.3144	48.3974	48.472	48.5466	48.6212	48.6958	48.7704	48.8174	48.8644	48.9115	48.9585	49.0055	49.0525	49.0933	49.1334	49.1735	49.2136	49.2537	49.2924	49.3288	49.3651	49.4015	49.4379	49.4742	49.5078
844	45.6779	45.8262	45.9713	46.1114	46.2475	46.3804	46.5079	46.6329	46.7559	46.8709	46.9842	47.0984	47.2037	47.3096	47.4154	47.5119	47.6056	47.6993	47.793	47.8877	47.9714	48.0569	48.1423	48.2278	48.3133	48.3962	48.4708	48.5454	48.62	48.6946	48.7692	48.8163	48.8633	48.9103	48.9574	49.0044	49.0514	49.0922	49.1323	49.1724	49.2125	49.2526	49.2913	49.3277	49.364	49.4004	49.4368	49.4731	49.5068
845	45.6769	45.8251	45.9703	46.1104	46.2464	46.3793	46.5068	46.6319	46.7548	46.8698	46.9831	47.0974	47.2026	47.3085	47.4143	47.5108	47.6045	47.6982	47.7919	47.8866	47.9703	48.0557	48.1412	48.2267	48.3122	48.3951	48.4697	48.5443	48.6189	48.6935	48.7681	48.8151	48.8622	48.9092	48.9562	49.0033	49.0503	49.0911	49.1312	49.1713	49.2114	49.2515	49.2902	49.3266	49.363	49.3993	49.4357	49.4721	49.5057
846	45.6759	45.8241	45.9693	46.1093	46.2454	46.3783	46.5058	46.6308	46.7537	46.8687	46.982	47.0963	47.2015	47.3074	47.4132	47.5097	47.6034	47.6971	47.7908	47.8855	47.9692	48.0546	48.1401	48.2256	48.3111	48.394	48.4686	48.5432	48.6178	48.6924	48.767	48.814	48.8611	48.9081	48.9551	49.0022	49.0492	49.09	49.1301	49.1702	49.2103	49.2504	49.2891	49.3255	49.3619	49.3982	49.4346	49.471	49.5046
847	45.6749	45.8231	45.9682	46.1083	46.2443	46.3772	46.5047	46.6297	46.7527	46.8677	46.9809	47.0952	47.2004	47.3063	47.4121	47.5086	47.6023	47.696	47.7897	47.8843	47.968	48.0535	48.139	48.2245	48.3099	48.3929	48.4675	48.5421	48.6167	48.6913	48.7659	48.8129	48.8599	48.907	48.954	49.001	49.0481	49.0889	49.129	49.1691	49.2092	49.2493	49.288	49.3244	49.3608	49.3971	49.4335	49.4699	49.5035
848	45.6739	45.8221	45.9672	46.1072	46.2433	46.3762	46.5037	46.6287	46.7516	46.8666	46.9798	47.0941	47.1994	47.3052	47.411	47.5075	47.6012	47.6949	47.7886	47.8832	47.9669	48.0524	48.1379	48.2233	48.3088	48.3917	48.4663	48.5409	48.6155	48.6901	48.7647	48.8118	48.8588	48.9059	48.9529	48.9999	49.047	49.0878	49.1279	49.168	49.2081	49.2482	49.2869	49.3233	49.3597	49.396	49.4324	49.4688	49.5024
849	45.6729	45.8211	45.9662	46.1062	46.2423	46.3751	46.5026	46.6276	46.7505	46.8655	46.9788	47.093	47.1983	47.3041	47.4099	47.5064	47.6001	47.6938	47.7875	47.8821	47.9658	48.0513	48.1368	48.2222	48.3077	48.3906	48.4652	48.5398	48.6144	48.689	48.7636	48.8107	48.8577	48.9047	48.9518	48.9988	49.0458	49.0867	49.1268	49.1669	49.207	49.2471	49.2858	49.3222	49.3586	49.395	49.4313	49.4677	49.5014
850	45.6719	45.82	45.9651	46.1052	46.2412	46.3741	46.5015	46.6265	46.7495	46.8644	46.9777	47.0919	47.1972	47.303	47.4088	47.5053	47.599	47.6927	47.7864	47.881	47.9647	48.0502	48.1356	48.2211	48.3066	48.3895	48.4641	48.5387	48.6133	48.6879	48.7625	48.8095	48.8566	48.9036	48.9507	48.9977	49.0447	49.0855	49.1257	49.1658	49.2059	49.246	49.2847	49.3211	49.3575	49.3939	49.4303	49.4666	49.5003
851	45.6709	45.819	45.9641	46.1041	46.2402	46.373	46.5005	46.6255	46.7484	46.8634	46.9766	47.0908	47.1961	47.3019	47.4077	47.5042	47.5979	47.6916	47.7853	47.8799	47.9636	48.0491	48.1345	48.22	48.3055	48.3884	48.463	48.5376	48.6122	48.6868	48.7614	48.8084	48.8555	48.9025	48.9495	48.9966	49.0436	49.0844	49.1245	49.1647	49.2048	49.2449	49.2836	49.32	49.3564	49.3928	49.4292	49.4656	49.4992
852	45.6699	45.818	45.9631	46.1031	46.2391	46.372	46.4994	46.6244	46.7473	46.8623	46.9755	47.0898	47.195	47.3008	47.4066	47.5031	47.5968	47.6905	47.7842	47.8788	47.9625	48.0479	48.1334	48.2189	48.3043	48.3873	48.4619	48.5365	48.6111	48.6857	48.7603	48.8073	48.8543	48.9014	48.9484	48.9955	49.0425	49.0833	49.1234	49.1636	49.2037	49.2438	49.2825	49.3189	49.3553	49.3917	49.4281	49.4645	49.4981
853	45.6688	45.817	45.9621	46.1021	46.2381	46.3709	46.4984	46.6233	46.7463	46.8612	46.9744	47.0887	47.1939	47.2997	47.4055	47.502	47.5957	47.6894	47.7831	47.8777	47.9614	48.0468	48.1323	48.2177	48.3032	48.3861	48.4607	48.5353	48.6099	48.6845	48.7591	48.8062	48.8532	48.9003	48.9473	48.9943	49.0414	49.0822	49.1223	49.1624	49.2026	49.2427	49.2814	49.3178	49.3542	49.3906	49.427	49.4634	49.497
854	45.6678	45.816	45.961	46.101	46.237	46.3699	46.4973	46.6223	46.7452	46.8601	46.9734	47.0876	47.1928	47.2986	47.4044	47.5009	47.5946	47.6883	47.7819	47.8766	47.9602	48.0457	48.1312	48.2166	48.3021	48.385	48.4596	48.5342	48.6088	48.6834	48.758	48.8051	48.8521	48.8991	48.9462	48.9932	49.0403	49.0811	49.1212	49.1613	49.2015	49.2416	49.2803	49.3167	49.3531	49.3895	49.4259	49.4623	49.496
855	45.6668	45.8149	45.96	46.1	46.236	46.3688	46.4963	46.6212	46.7441	46.8591	46.9723	47.0865	47.1917	47.2975	47.4033	47.4998	47.5935	47.6871	47.7808	47.8754	47.9591	48.0446	48.1301	48.2155	48.301	48.3839	48.4585	48.5331	48.6077	48.6823	48.7569	48.8039	48.851	48.898	48.9451	48.9921	49.0392	49.08	49.1201	49.1602	49.2004	49.2405	49.2792	49.3156	49.352	49.3884	49.4248	49.4612	49.4949
856	45.6658	45.8139	45.959	46.099	46.2349	46.3678	46.4952	46.6202	46.7431	46.858	46.9712	47.0854	47.1906	47.2964	47.4022	47.4987	47.5923	47.686	47.7797	47.8743	47.958	48.0435	48.1289	48.2144	48.2999	48.3828	48.4574	48.532	48.6066	48.6812	48.7558	48.8028	48.8499	48.8969	48.9439	48.991	49.038	49.0789	49.119	49.1591	49.1993	49.2394	49.2781	49.3145	49.3509	49.3873	49.4237	49.4601	49.4938
857	45.6648	45.8129	45.9579	46.0979	46.2339	46.3667	46.4941	46.6191	46.742	46.8569	46.9701	47.0843	47.1895	47.2953	47.4011	47.4976	47.5912	47.6849	47.7786	47.8732	47.9569	48.0424	48.1278	48.2133	48.2987	48.3817	48.4563	48.5309	48.6055	48.68	48.7546	48.8017	48.8487	48.8958	48.9428	48.9899	49.0369	49.0777	49.1179	49.158	49.1981	49.2383	49.277	49.3134	49.3498	49.3862	49.4226	49.4591	49.4927
858	45.6638	45.8119	45.9569	46.0969	46.2329	46.3657	46.4931	46.618	46.7409	46.8558	46.969	47.0832	47.1885	47.2942	47.4	47.4965	47.5901	47.6838	47.7775	47.8721	47.9558	48.0412	48.1267	48.2122	48.2976	48.3805	48.4551	48.5297	48.6043	48.6789	48.7535	48.8006	48.8476	48.8947	48.9417	48.9888	49.0358	49.0766	49.1168	49.1569	49.197	49.2372	49.2759	49.3123	49.3487	49.3851	49.4216	49.458	49.4917
859	45.6628	45.8109	45.9559	46.0958	46.2318	46.3646	46.492	46.617	46.7398	46.8548	46.968	47.0822	47.1874	47.2931	47.3989	47.4954	47.589	47.6827	47.7764	47.871	47.9547	48.0401	48.1256	48.211	48.2965	48.3794	48.454	48.5286	48.6032	48.6778	48.7524	48.7994	48.8465	48.8935	48.9406	48.9876	49.0347	49.0755	49.1157	49.1558	49.1959	49.2361	49.2748	49.3112	49.3476	49.384	49.4205	49.4569	49.4906
860	45.6618	45.8098	45.9549	46.0948	46.2308	46.3636	46.491	46.6159	46.7388	46.8537	46.9669	47.0811	47.1863	47.2921	47.3978	47.4943	47.5879	47.6816	47.7753	47.8699	47.9536	48.039	48.1245	48.2099	48.2954	48.3783	48.4529	48.5275	48.6021	48.6767	48.7513	48.7983	48.8454	48.8924	48.9395	48.9865	49.0336	49.0744	49.1145	49.1547	49.1948	49.235	49.2737	49.3101	49.3465	49.383	49.4194	49.4558	49.4895
861	45.6608	45.8088	45.9538	46.0938	46.2297	46.3625	46.4899	46.6148	46.7377	46.8526	46.9658	47.08	47.1852	47.291	47.3967	47.4932	47.5868	47.6805	47.7742	47.8688	47.9524	48.0379	48.1233	48.2088	48.2943	48.3772	48.4518	48.5264	48.601	48.6756	48.7502	48.7972	48.8443	48.8913	48.9384	48.9854	49.0325	49.0733	49.1134	49.1536	49.1937	49.2339	49.2726	49.309	49.3454	49.3819	49.4183	49.4547	49.4884
862	45.6597	45.8078	45.9528	46.0927	46.2287	46.3615	46.4889	46.6138	46.7366	46.8515	46.9647	47.0789	47.1841	47.2899	47.3956	47.4921	47.5857	47.6794	47.7731	47.8677	47.9513	48.0368	48.1222	48.2077	48.2931	48.3761	48.4506	48.5252	48.5998	48.6744	48.749	48.7961	48.8431	48.8902	48.9372	48.9843	49.0313	49.0722	49.1123	49.1525	49.1926	49.2328	49.2715	49.3079	49.3443	49.3808	49.4172	49.4536	49.4873
863	45.6587	45.8068	45.9518	46.0917	46.2276	46.3604	46.4878	46.6127	46.7356	46.8505	46.9636	47.0778	47.183	47.2888	47.3945	47.491	47.5846	47.6783	47.772	47.8665	47.9502	48.0357	48.1211	48.2066	48.292	48.3749	48.4495	48.5241	48.5987	48.6733	48.7479	48.795	48.842	48.8891	48.9361	48.9832	49.0302	49.0711	49.1112	49.1514	49.1915	49.2317	49.2704	49.3068	49.3432	49.3797	49.4161	49.4526	49.4863
864	45.6577	45.8058	45.9507	46.0907	46.2266	46.3594	46.4867	46.6116	46.7345	46.8494	46.9626	47.0767	47.1819	47.2877	47.3934	47.4899	47.5835	47.6772	47.7708	47.8654	47.9491	48.0346	48.12	48.2054	48.2909	48.3738	48.4484	48.523	48.5976	48.6722	48.7468	48.7938	48.8409	48.8879	48.935	48.982	49.0291	49.0699	49.1101	49.1502	49.1904	49.2306	49.2693	49.3057	49.3422	49.3786	49.415	49.4515	49.4852
865	45.6567	45.8047	45.9497	46.0896	46.2256	46.3583	46.4857	46.6106	46.7334	46.8483	46.9615	47.0756	47.1808	47.2866	47.3923	47.4888	47.5824	47.6761	47.7697	47.8643	47.948	48.0334	48.1189	48.2043	48.2898	48.3727	48.4473	48.5219	48.5965	48.6711	48.7457	48.7927	48.8398	48.8868	48.9339	48.9809	49.028	49.0688	49.109	49.1491	49.1893	49.2294	49.2682	49.3046	49.3411	49.3775	49.4139	49.4504	49.4841
866	45.6557	45.8037	45.9487	46.0886	46.2245	46.3573	46.4846	46.6095	46.7324	46.8472	46.9604	47.0746	47.1797	47.2855	47.3912	47.4877	47.5813	47.675	47.7686	47.8632	47.9469	48.0323	48.1178	48.2032	48.2887	48.3716	48.4462	48.5208	48.5954	48.6699	48.7445	48.7916	48.8387	48.8857	48.9328	48.9798	49.0269	49.0677	49.1079	49.148	49.1882	49.2283	49.2671	49.3035	49.34	49.3764	49.4129	49.4493	49.483
867	45.6547	45.8027	45.9477	46.0876	46.2235	46.3562	46.4836	46.6085	46.7313	46.8462	46.9593	47.0735	47.1787	47.2844	47.3901	47.4865	47.5802	47.6739	47.7675	47.8621	47.9458	48.0312	48.1166	48.2021	48.2875	48.3704	48.445	48.5196	48.5942	48.6688	48.7434	48.7905	48.8375	48.8846	48.9316	48.9787	49.0258	49.0666	49.1068	49.1469	49.1871	49.2272	49.266	49.3024	49.3389	49.3753	49.4118	49.4482	49.4819
868	45.6537	45.8017	45.9466	46.0865	46.2224	46.3552	46.4825	46.6074	46.7302	46.8451	46.9582	47.0724	47.1776	47.2833	47.389	47.4854	47.5791	47.6728	47.7664	47.861	47.9446	48.0301	48.1155	48.201	48.2864	48.3693	48.4439	48.5185	48.5931	48.6677	48.7423	48.7894	48.8364	48.8835	48.9305	48.9776	49.0246	49.0655	49.1056	49.1458	49.186	49.2261	49.2649	49.3013	49.3378	49.3742	49.4107	49.4471	49.4809
869	45.6527	45.8007	45.9456	46.0855	46.2214	46.3541	46.4815	46.6063	46.7291	46.844	46.9572	47.0713	47.1765	47.2822	47.3879	47.4843	47.578	47.6717	47.7653	47.8599	47.9435	48.029	48.1144	48.1999	48.2853	48.3682	48.4428	48.5174	48.592	48.6666	48.7412	48.7882	48.8353	48.8823	48.9294	48.9765	49.0235	49.0644	49.1045	49.1447	49.1849	49.225	49.2638	49.3002	49.3367	49.3731	49.4096	49.4461	49.4798
870	45.6517	45.7996	45.9446	46.0844	46.2203	46.3531	46.4804	46.6053	46.7281	46.8429	46.9561	47.0702	47.1754	47.2811	47.3868	47.4832	47.5769	47.6705	47.7642	47.8588	47.9424	48.0279	48.1133	48.1987	48.2842	48.3671	48.4417	48.5163	48.5909	48.6655	48.7401	48.7871	48.8342	48.8812	48.9283	48.9753	49.0224	49.0633	49.1034	49.1436	49.1838	49.2239	49.2627	49.2991	49.3356	49.3721	49.4085	49.445	49.4787
871	45.6506	45.7986	45.9435	46.0834	46.2193	46.352	46.4793	46.6042	46.727	46.8419	46.955	47.0691	47.1743	47.28	47.3857	47.4821	47.5758	47.6694	47.7631	47.8576	47.9413	48.0267	48.1122	48.1976	48.2831	48.366	48.4406	48.5152	48.5897	48.6643	48.7389	48.786	48.833	48.8801	48.9272	48.9742	49.0213	49.0621	49.1023	49.1425	49.1826	49.2228	49.2616	49.298	49.3345	49.371	49.4074	49.4439	49.4776
872	45.6496	45.7976	45.9425	46.0824	46.2183	46.351	46.4783	46.6031	46.7259	46.8408	46.9539	47.068	47.1732	47.2789	47.3846	47.481	47.5747	47.6683	47.762	47.8565	47.9402	48.0256	48.1111	48.1965	48.2819	48.3648	48.4394	48.514	48.5886	48.6632	48.7378	48.7849	48.8319	48.879	48.926	48.9731	49.0202	49.061	49.1012	49.1414	49.1815	49.2217	49.2605	49.2969	49.3334	49.3699	49.4063	49.4428	49.4765
873	45.6486	45.7966	45.9415	46.0813	46.2172	46.3499	46.4772	46.6021	46.7249	46.8397	46.9528	47.067	47.1721	47.2778	47.3835	47.4799	47.5736	47.6672	47.7609	47.8554	47.9391	48.0245	48.1099	48.1954	48.2808	48.3637	48.4383	48.5129	48.5875	48.6621	48.7367	48.7837	48.8308	48.8779	48.9249	48.972	49.0191	49.0599	49.1001	49.1403	49.1804	49.2206	49.2594	49.2958	49.3323	49.3688	49.4053	49.4417	49.4755
874	45.6476	45.7956	45.9405	46.0803	46.2162	46.3489	46.4762	46.601	46.7238	46.8386	46.9518	47.0659	47.171	47.2767	47.3825	47.4788	47.5725	47.6661	47.7598	47.8543	47.938	48.0234	48.1088	48.1943	48.2797	48.3626	48.4372	48.5118	48.5864	48.661	48.7356	48.7826	48.8297	48.8768	48.9238	48.9709	49.0179	49.0588	49.099	49.1391	49.1793	49.2195	49.2583	49.2947	49.3312	49.3677	49.4042	49.4406	49.4744
875	45.6466	45.7946	45.9394	46.0793	46.2151	46.3478	46.4751	46.5999	46.7227	46.8376	46.9507	47.0648	47.1699	47.2756	47.3814	47.4777	47.5714	47.665	47.7586	47.8532	47.9369	48.0223	48.1077	48.1931	48.2786	48.3615	48.4361	48.5107	48.5853	48.6598	48.7344	48.7815	48.8286	48.8756	48.9227	48.9698	49.0168	49.0577	49.0979	49.138	49.1782	49.2184	49.2572	49.2936	49.3301	49.3666	49.4031	49.4396	49.4733
876	45.6456	45.7935	45.9384	46.0782	46.2141	46.3468	46.4741	46.5989	46.7217	46.8365	46.9496	47.0637	47.1688	47.2746	47.3803	47.4766	47.5703	47.6639	47.7575	47.8521	47.9357	48.0212	48.1066	48.192	48.2775	48.3604	48.435	48.5095	48.5841	48.6587	48.7333	48.7804	48.8274	48.8745	48.9216	48.9686	49.0157	49.0566	49.0967	49.1369	49.1771	49.2173	49.2561	49.2925	49.329	49.3655	49.402	49.4385	49.4722
877	45.6446	45.7925	45.9374	46.0772	46.213	46.3457	46.473	46.5978	46.7206	46.8354	46.9485	47.0626	47.1678	47.2735	47.3792	47.4755	47.5692	47.6628	47.7564	47.851	47.9346	48.0201	48.1055	48.1909	48.2763	48.3592	48.4338	48.5084	48.583	48.6576	48.7322	48.7793	48.8263	48.8734	48.9205	48.9675	49.0146	49.0555	49.0956	49.1358	49.176	49.2162	49.255	49.2914	49.3279	49.3644	49.4009	49.4374	49.4711
878	45.6436	45.7915	45.9363	46.0762	46.212	46.3447	46.4719	46.5968	46.7195	46.8343	46.9474	47.0615	47.1667	47.2724	47.3781	47.4744	47.5681	47.6617	47.7553	47.8499	47.9335	48.0189	48.1044	48.1898	48.2752	48.3581	48.4327	48.5073	48.5819	48.6565	48.7311	48.7781	48.8252	48.8723	48.9193	48.9664	49.0135	49.0543	49.0945	49.1347	49.1749	49.2151	49.2538	49.2903	49.3268	49.3633	49.3998	49.4363	49.4701
879	45.6426	45.7905	45.9353	46.0751	46.2109	46.3436	46.4709	46.5957	46.7184	46.8333	46.9464	47.0604	47.1656	47.2713	47.377	47.4733	47.567	47.6606	47.7542	47.8487	47.9324	48.0178	48.1032	48.1887	48.2741	48.357	48.4316	48.5062	48.5808	48.6554	48.73	48.777	48.8241	48.8712	48.9182	48.9653	49.0124	49.0532	49.0934	49.1336	49.1738	49.214	49.2527	49.2892	49.3257	49.3622	49.3987	49.4352	49.469
880	45.6415	45.7895	45.9343	46.0741	46.2099	46.3426	46.4698	46.5946	46.7174	46.8322	46.9453	47.0594	47.1645	47.2702	47.3759	47.4722	47.5659	47.6595	47.7531	47.8476	47.9313	48.0167	48.1021	48.1876	48.273	48.3559	48.4305	48.5051	48.5796	48.6542	48.7288	48.7759	48.823	48.87	48.9171	48.9642	49.0112	49.0521	49.0923	49.1325	49.1727	49.2129	49.2516	49.2881	49.3246	49.3611	49.3976	49.4341	49.4679
881	45.6405	45.7884	45.9333	46.073	46.2089	46.3415	46.4688	46.5936	46.7163	46.8311	46.9442	47.0583	47.1634	47.2691	47.3748	47.4711	47.5648	47.6584	47.752	47.8465	47.9302	48.0156	48.101	48.1864	48.2719	48.3548	48.4293	48.5039	48.5785	48.6531	48.7277	48.7748	48.8218	48.8689	48.916	48.9631	49.0101	49.051	49.0912	49.1314	49.1716	49.2118	49.2505	49.287	49.3235	49.3601	49.3966	49.4331	49.4668
882	45.6395	45.7874	45.9322	46.072	46.2078	46.3405	46.4677	46.5925	46.7152	46.83	46.9431	47.0572	47.1623	47.268	47.3737	47.47	47.5636	47.6573	47.7509	47.8454	47.9291	48.0145	48.0999	48.1853	48.2707	48.3536	48.4282	48.5028	48.5774	48.652	48.7266	48.7737	48.8207	48.8678	48.9149	48.9619	49.009	49.0499	49.0901	49.1303	49.1705	49.2107	49.2494	49.2859	49.3225	49.359	49.3955	49.432	49.4658
883	45.6385	45.7864	45.9312	46.071	46.2068	46.3394	46.4666	46.5914	46.7142	46.829	46.942	47.0561	47.1612	47.2669	47.3726	47.4689	47.5625	47.6562	47.7498	47.8443	47.9279	48.0134	48.0988	48.1842	48.2696	48.3525	48.4271	48.5017	48.5763	48.6509	48.7255	48.7725	48.8196	48.8667	48.9137	48.9608	49.0079	49.0488	49.089	49.1292	49.1694	49.2096	49.2483	49.2848	49.3214	49.3579	49.3944	49.4309	49.4647
884	45.6375	45.7854	45.9302	46.0699	46.2057	46.3384	46.4656	46.5904	46.7131	46.8279	46.941	47.055	47.1601	47.2658	47.3715	47.4678	47.5614	47.6551	47.7487	47.8432	47.9268	48.0122	48.0977	48.1831	48.2685	48.3514	48.426	48.5006	48.5752	48.6497	48.7243	48.7714	48.8185	48.8656	48.9126	48.9597	49.0068	49.0477	49.0879	49.1281	49.1683	49.2085	49.2472	49.2838	49.3203	49.3568	49.3933	49.4298	49.4636
885	45.6365	45.7844	45.9292	46.0689	46.2047	46.3373	46.4645	46.5893	46.712	46.8268	46.9399	47.0539	47.159	47.2647	47.3704	47.4667	47.5603	47.6539	47.7475	47.8421	47.9257	48.0111	48.0965	48.182	48.2674	48.3503	48.4249	48.4994	48.574	48.6486	48.7232	48.7703	48.8174	48.8644	48.9115	48.9586	49.0057	49.0465	49.0867	49.1269	49.1671	49.2074	49.2461	49.2827	49.3192	49.3557	49.3922	49.4287	49.4625
886	45.6355	45.7833	45.9281	46.0679	46.2036	46.3363	46.4635	46.5882	46.711	46.8257	46.9388	47.0528	47.158	47.2636	47.3693	47.4656	47.5592	47.6528	47.7464	47.841	47.9246	48.01	48.0954	48.1808	48.2663	48.3491	48.4237	48.4983	48.5729	48.6475	48.7221	48.7692	48.8162	48.8633	48.9104	48.9575	49.0045	49.0454	49.0856	49.1258	49.166	49.2062	49.245	49.2816	49.3181	49.3546	49.3911	49.4276	49.4614
887	45.6345	45.7823	45.9271	46.0668	46.2026	46.3352	46.4624	46.5872	46.7099	46.8247	46.9377	47.0518	47.1569	47.2625	47.3682	47.4645	47.5581	47.6517	47.7453	47.8398	47.9235	48.0089	48.0943	48.1797	48.2651	48.348	48.4226	48.4972	48.5718	48.6464	48.721	48.768	48.8151	48.8622	48.9093	48.9563	49.0034	49.0443	49.0845	49.1247	49.1649	49.2051	49.2439	49.2805	49.317	49.3535	49.39	49.4266	49.4604
888	45.6335	45.7813	45.9261	46.0658	46.2016	46.3342	46.4614	46.5861	46.7088	46.8236	46.9366	47.0507	47.1558	47.2614	47.3671	47.4634	47.557	47.6506	47.7442	47.8387	47.9224	48.0078	48.0932	48.1786	48.264	48.3469	48.4215	48.4961	48.5707	48.6453	48.7198	48.7669	48.814	48.8611	48.9082	48.9552	49.0023	49.0432	49.0834	49.1236	49.1638	49.204	49.2428	49.2794	49.3159	49.3524	49.3889	49.4255	49.4593
889	45.6324	45.7803	45.925	46.0648	46.2005	46.3331	46.4603	46.5851	46.7077	46.8225	46.9356	47.0496	47.1547	47.2603	47.366	47.4623	47.5559	47.6495	47.7431	47.8376	47.9213	48.0067	48.0921	48.1775	48.2629	48.3458	48.4204	48.495	48.5695	48.6441	48.7187	48.7658	48.8129	48.86	48.907	48.9541	49.0012	49.0421	49.0823	49.1225	49.1627	49.2029	49.2417	49.2783	49.3148	49.3513	49.3879	49.4244	49.4582
890	45.6314	45.7793	45.924	46.0637	46.1995	46.332	46.4592	46.584	46.7067	46.8214	46.9345	47.0485	47.1536	47.2592	47.3649	47.4612	47.5548	47.6484	47.742	47.8365	47.9201	48.0056	48.091	48.1764	48.2618	48.3447	48.4193	48.4938	48.5684	48.643	48.7176	48.7647	48.8118	48.8588	48.9059	48.953	49.0001	49.041	49.0812	49.1214	49.1616	49.2018	49.2406	49.2772	49.3137	49.3502	49.3868	49.4233	49.4571
891	45.6304	45.7782	45.923	46.0627	46.1984	46.331	46.4582	46.5829	46.7056	46.8204	46.9334	47.0474	47.1525	47.2581	47.3638	47.4601	47.5537	47.6473	47.7409	47.8354	47.919	48.0044	48.0898	48.1753	48.2607	48.3435	48.4181	48.4927	48.5673	48.6419	48.7165	48.7636	48.8106	48.8577	48.9048	48.9519	48.999	49.0399	49.0801	49.1203	49.1605	49.2007	49.2395	49.2761	49.3126	49.3491	49.3857	49.4222	49.456
892	45.6294	45.7772	45.922	46.0617	46.1974	46.3299	46.4571	46.5819	46.7045	46.8193	46.9323	47.0463	47.1514	47.2571	47.3627	47.459	47.5526	47.6462	47.7398	47.8343	47.9179	48.0033	48.0887	48.1741	48.2595	48.3424	48.417	48.4916	48.5662	48.6408	48.7154	48.7624	48.8095	48.8566	48.9037	48.9508	48.9978	49.0387	49.079	49.1192	49.1594	49.1996	49.2384	49.275	49.3115	49.3481	49.3846	49.4211	49.455
893	45.6284	45.7762	45.9209	46.0606	46.1963	46.3289	46.4561	46.5808	46.7035	46.8182	46.9312	47.0452	47.1503	47.256	47.3616	47.4579	47.5515	47.6451	47.7387	47.8332	47.9168	48.0022	48.0876	48.173	48.2584	48.3413	48.4159	48.4905	48.5651	48.6396	48.7142	48.7613	48.8084	48.8555	48.9026	48.9496	48.9967	49.0376	49.0778	49.1181	49.1583	49.1985	49.2373	49.2739	49.3104	49.347	49.3835	49.4201	49.4539
894	45.6274	45.7752	45.9199	46.0596	46.1953	46.3278	46.455	46.5797	46.7024	46.8171	46.9302	47.0442	47.1492	47.2549	47.3605	47.4568	47.5504	47.644	47.7376	47.8321	47.9157	48.0011	48.0865	48.1719	48.2573	48.3402	48.4148	48.4894	48.5639	48.6385	48.7131	48.7602	48.8073	48.8544	48.9014	48.9485	48.9956	49.0365	49.0767	49.117	49.1572	49.1974	49.2362	49.2728	49.3093	49.3459	49.3824	49.419	49.4528
895	45.6264	45.7742	45.9189	46.0585	46.1942	46.3268	46.454	46.5787	46.7013	46.8161	46.9291	47.0431	47.1481	47.2538	47.3594	47.4557	47.5493	47.6429	47.7365	47.8309	47.9146	48	48.0854	48.1708	48.2562	48.3391	48.4136	48.4882	48.5628	48.6374	48.712	48.7591	48.8062	48.8532	48.9003	48.9474	48.9945	49.0354	49.0756	49.1159	49.1561	49.1963	49.2351	49.2717	49.3082	49.3448	49.3813	49.4179	49.4517
896	45.6254	45.7731	45.9178	46.0575	46.1932	46.3257	46.4529	46.5776	46.7003	46.815	46.928	47.042	47.1471	47.2527	47.3583	47.4546	47.5482	47.6418	47.7353	47.8298	47.9135	47.9989	48.0843	48.1697	48.2551	48.3379	48.4125	48.4871	48.5617	48.6363	48.7109	48.758	48.805	48.8521	48.8992	48.9463	48.9934	49.0343	49.0745	49.1147	49.155	49.1952	49.234	49.2706	49.3071	49.3437	49.3802	49.4168	49.4506
897	45.6244	45.7721	45.9168	46.0565	46.1922	46.3247	46.4518	46.5765	46.6992	46.8139	46.9269	47.0409	47.146	47.2516	47.3572	47.4535	47.5471	47.6407	47.7342	47.8287	47.9123	47.9977	48.0831	48.1685	48.2539	48.3368	48.4114	48.486	48.5606	48.6352	48.7097	48.7568	48.8039	48.851	48.8981	48.9452	48.9923	49.0332	49.0734	49.1136	49.1539	49.1941	49.2329	49.2695	49.306	49.3426	49.3792	49.4157	49.4496
898	45.6234	45.7711	45.9158	46.0554	46.1911	46.3236	46.4508	46.5755	46.6981	46.8128	46.9258	47.0398	47.1449	47.2505	47.3561	47.4524	47.546	47.6396	47.7331	47.8276	47.9112	47.9966	48.082	48.1674	48.2528	48.3357	48.4103	48.4849	48.5595	48.634	48.7086	48.7557	48.8028	48.8499	48.897	48.9441	48.9911	49.0321	49.0723	49.1125	49.1528	49.193	49.2318	49.2684	49.3049	49.3415	49.3781	49.4146	49.4485
899	45.6223	45.7701	45.9148	46.0544	46.1901	46.3226	46.4497	46.5744	46.697	46.8118	46.9248	47.0387	47.1438	47.2494	47.355	47.4513	47.5449	47.6384	47.732	47.8265	47.9101	47.9955	48.0809	48.1663	48.2517	48.3346	48.4092	48.4837	48.5583	48.6329	48.7075	48.7546	48.8017	48.8488	48.8959	48.9429	48.99	49.0309	49.0712	49.1114	49.1516	49.1919	49.2307	49.2673	49.3038	49.3404	49.377	49.4136	49.4474
900	45.6213	45.7691	45.9137	46.0534	46.189	46.3215	46.4487	46.5733	46.696	46.8107	46.9237	47.0377	47.1427	47.2483	47.3539	47.4502	47.5438	47.6373	47.7309	47.8254	47.909	47.9944	48.0798	48.1652	48.2506	48.3335	48.408	48.4826	48.5572	48.6318	48.7064	48.7535	48.8006	48.8476	48.8947	48.9418	48.9889	49.0298	49.0701	49.1103	49.1505	49.1908	49.2296	49.2662	49.3028	49.3393	49.3759	49.4125	49.4463
901	45.6203	45.768	45.9127	46.0523	46.188	46.3205	46.4476	46.5723	46.6949	46.8096	46.9226	47.0366	47.1416	47.2472	47.3528	47.4491	47.5427	47.6362	47.7298	47.8243	47.9079	47.9933	48.0787	48.1641	48.2495	48.3323	48.4069	48.4815	48.5561	48.6307	48.7053	48.7523	48.7994	48.8465	48.8936	48.9407	48.9878	49.0287	49.069	49.1092	49.1494	49.1897	49.2285	49.2651	49.3017	49.3382	49.3748	49.4114	49.4452
902	45.6193	45.767	45.9117	46.0513	46.1869	46.3194	46.4466	46.5712	46.6938	46.8085	46.9215	47.0355	47.1405	47.2461	47.3517	47.448	47.5416	47.6351	47.7287	47.8232	47.9068	47.9922	48.0776	48.1629	48.2483	48.3312	48.4058	48.4804	48.555	48.6295	48.7041	48.7512	48.7983	48.8454	48.8925	48.9396	48.9867	49.0276	49.0678	49.1081	49.1483	49.1886	49.2274	49.264	49.3006	49.3371	49.3737	49.4103	49.4442
903	45.6183	45.766	45.9106	46.0503	46.1859	46.3184	46.4455	46.5702	46.6928	46.8075	46.9204	47.0344	47.1394	47.245	47.3506	47.4469	47.5405	47.634	47.7276	47.822	47.9057	47.9911	48.0764	48.1618	48.2472	48.3301	48.4047	48.4793	48.5538	48.6284	48.703	48.7501	48.7972	48.8443	48.8914	48.9385	48.9856	49.0265	49.0667	49.107	49.1472	49.1875	49.2263	49.2629	49.2995	49.3361	49.3726	49.4092	49.4431
904	45.6173	45.765	45.9096	46.0492	46.1849	46.3173	46.4444	46.5691	46.6917	46.8064	46.9194	47.0333	47.1383	47.2439	47.3495	47.4458	47.5394	47.6329	47.7265	47.8209	47.9045	47.9899	48.0753	48.1607	48.2461	48.329	48.4036	48.4781	48.5527	48.6273	48.7019	48.749	48.7961	48.8432	48.8903	48.9374	48.9844	49.0254	49.0656	49.1059	49.1461	49.1864	49.2252	49.2618	49.2984	49.335	49.3716	49.4081	49.442
905	45.6163	45.764	45.9086	46.0482	46.1838	46.3163	46.4434	46.568	46.6906	46.8053	46.9183	47.0322	47.1372	47.2428	47.3484	47.4447	47.5383	47.6318	47.7254	47.8198	47.9034	47.9888	48.0742	48.1596	48.245	48.3278	48.4024	48.477	48.5516	48.6262	48.7008	48.7479	48.795	48.842	48.8891	48.9362	48.9833	49.0243	49.0645	49.1048	49.145	49.1853	49.2241	49.2607	49.2973	49.3339	49.3705	49.4071	49.4409
906	45.6153	45.7629	45.9076	46.0471	46.1828	46.3152	46.4423	46.567	46.6896	46.8042	46.9172	47.0311	47.1362	47.2417	47.3473	47.4436	47.5372	47.6307	47.7242	47.8187	47.9023	47.9877	48.0731	48.1585	48.2439	48.3267	48.4013	48.4759	48.5505	48.6251	48.6996	48.7467	48.7938	48.8409	48.888	48.9351	48.9822	49.0231	49.0634	49.1036	49.1439	49.1842	49.223	49.2596	49.2962	49.3328	49.3694	49.406	49.4399
907	45.6143	45.7619	45.9065	46.0461	46.1817	46.3142	46.4413	46.5659	46.6885	46.8032	46.9161	47.0301	47.1351	47.2406	47.3462	47.4425	47.5361	47.6296	47.7231	47.8176	47.9012	47.9866	48.072	48.1574	48.2427	48.3256	48.4002	48.4748	48.5494	48.6239	48.6985	48.7456	48.7927	48.8398	48.8869	48.934	48.9811	49.022	49.0623	49.1025	49.1428	49.183	49.2219	49.2585	49.2951	49.3317	49.3683	49.4049	49.4388
908	45.6132	45.7609	45.9055	46.0451	46.1807	46.3131	46.4402	46.5648	46.6874	46.8021	46.915	47.029	47.134	47.2396	47.3451	47.4414	47.5349	47.6285	47.722	47.8165	47.9001	47.9855	48.0709	48.1562	48.2416	48.3245	48.3991	48.4737	48.5482	48.6228	48.6974	48.7445	48.7916	48.8387	48.8858	48.9329	48.98	49.0209	49.0612	49.1014	49.1417	49.1819	49.2208	49.2574	49.294	49.3306	49.3672	49.4038	49.4377
909	45.6122	45.7599	45.9045	46.044	46.1796	46.3121	46.4392	46.5638	46.6863	46.801	46.9139	47.0279	47.1329	47.2385	47.344	47.4403	47.5338	47.6274	47.7209	47.8154	47.899	47.9844	48.0697	48.1551	48.2405	48.3234	48.3979	48.4725	48.5471	48.6217	48.6963	48.7434	48.7905	48.8376	48.8847	48.9318	48.9789	49.0198	49.0601	49.1003	49.1406	49.1808	49.2197	49.2563	49.2929	49.3295	49.3661	49.4027	49.4366
910	45.6112	45.7589	45.9034	46.043	46.1786	46.311	46.4381	46.5627	46.6853	46.7999	46.9129	47.0268	47.1318	47.2374	47.3429	47.4392	47.5327	47.6263	47.7198	47.8143	47.8979	47.9832	48.0686	48.154	48.2394	48.3222	48.3968	48.4714	48.546	48.6206	48.6952	48.7423	48.7894	48.8364	48.8835	48.9306	48.9777	49.0187	49.0589	49.0992	49.1395	49.1797	49.2186	49.2552	49.2918	49.3284	49.365	49.4016	49.4355
911	45.6102	45.7578	45.9024	46.042	46.1775	46.31	46.437	46.5616	46.6842	46.7989	46.9118	47.0257	47.1307	47.2363	47.3418	47.4381	47.5316	47.6252	47.7187	47.8132	47.8968	47.9821	48.0675	48.1529	48.2383	48.3211	48.3957	48.4703	48.5449	48.6194	48.694	48.7411	48.7882	48.8353	48.8824	48.9295	48.9766	49.0176	49.0578	49.0981	49.1384	49.1786	49.2175	49.2541	49.2907	49.3273	49.3639	49.4006	49.4345
912	45.6092	45.7568	45.9014	46.0409	46.1765	46.3089	46.436	46.5606	46.6831	46.7978	46.9107	47.0246	47.1296	47.2352	47.3407	47.437	47.5305	47.6241	47.7176	47.812	47.8956	47.981	48.0664	48.1518	48.2371	48.32	48.3946	48.4692	48.5437	48.6183	48.6929	48.74	48.7871	48.8342	48.8813	48.9284	48.9755	49.0165	49.0567	49.097	49.1373	49.1775	49.2164	49.253	49.2896	49.3262	49.3629	49.3995	49.4334
913	45.6082	45.7558	45.9004	46.0399	46.1755	46.3079	46.4349	46.5595	46.6821	46.7967	46.9096	47.0235	47.1285	47.2341	47.3396	47.4359	47.5294	47.623	47.7165	47.8109	47.8945	47.9799	48.0653	48.1506	48.236	48.3189	48.3935	48.468	48.5426	48.6172	48.6918	48.7389	48.786	48.8331	48.8802	48.9273	48.9744	49.0153	49.0556	49.0959	49.1361	49.1764	49.2153	49.2519	49.2885	49.3251	49.3618	49.3984	49.4323
914	45.6072	45.7548	45.8993	46.0389	46.1744	46.3068	46.4339	46.5585	46.681	46.7956	46.9085	47.0225	47.1274	47.233	47.3385	47.4348	47.5283	47.6218	47.7154	47.8098	47.8934	47.9788	48.0642	48.1495	48.2349	48.3178	48.3923	48.4669	48.5415	48.6161	48.6907	48.7378	48.7849	48.832	48.8791	48.9262	48.9733	49.0142	49.0545	49.0948	49.135	49.1753	49.2142	49.2508	49.2874	49.3241	49.3607	49.3973	49.4312
915	45.6062	45.7538	45.8983	46.0378	46.1734	46.3058	46.4328	46.5574	46.6799	46.7946	46.9075	47.0214	47.1264	47.2319	47.3374	47.4337	47.5272	47.6207	47.7143	47.8087	47.8923	47.9777	48.063	48.1484	48.2338	48.3166	48.3912	48.4658	48.5404	48.615	48.6895	48.7366	48.7837	48.8309	48.878	48.9251	48.9722	49.0131	49.0534	49.0937	49.1339	49.1742	49.2131	49.2497	49.2863	49.323	49.3596	49.3962	49.4301
916	45.6052	45.7527	45.8973	46.0368	46.1723	46.3047	46.4318	46.5563	46.6789	46.7935	46.9064	47.0203	47.1253	47.2308	47.3363	47.4326	47.5261	47.6196	47.7132	47.8076	47.8912	47.9766	48.0619	48.1473	48.2327	48.3155	48.3901	48.4647	48.5393	48.6138	48.6884	48.7355	48.7826	48.8297	48.8768	48.9239	48.971	49.012	49.0523	49.0926	49.1328	49.1731	49.212	49.2486	49.2852	49.3219	49.3585	49.3951	49.4291
917	45.6041	45.7517	45.8962	46.0357	46.1713	46.3037	46.4307	46.5553	46.6778	46.7924	46.9053	47.0192	47.1242	47.2297	47.3352	47.4315	47.525	47.6185	47.712	47.8065	47.8901	47.9754	48.0608	48.1462	48.2315	48.3144	48.389	48.4636	48.5381	48.6127	48.6873	48.7344	48.7815	48.8286	48.8757	48.9228	48.9699	49.0109	49.0512	49.0914	49.1317	49.172	49.2109	49.2475	49.2841	49.3208	49.3574	49.3941	49.428
918	45.6031	45.7507	45.8952	46.0347	46.1702	46.3026	46.4296	46.5542	46.6767	46.7913	46.9042	47.0181	47.1231	47.2286	47.3341	47.4304	47.5239	47.6174	47.7109	47.8054	47.889	47.9743	48.0597	48.1451	48.2304	48.3133	48.3879	48.4624	48.537	48.6116	48.6862	48.7333	48.7804	48.8275	48.8746	48.9217	48.9688	49.0098	49.0501	49.0903	49.1306	49.1709	49.2098	49.2464	49.2831	49.3197	49.3563	49.393	49.4269
919	45.6021	45.7497	45.8942	46.0337	46.1692	46.3016	46.4286	46.5531	46.6756	46.7903	46.9031	47.017	47.122	47.2275	47.333	47.4293	47.5228	47.6163	47.7098	47.8043	47.8878	47.9732	48.0586	48.1439	48.2293	48.3122	48.3867	48.4613	48.5359	48.6105	48.6851	48.7322	48.7793	48.8264	48.8735	48.9206	48.9677	49.0087	49.0489	49.0892	49.1295	49.1698	49.2087	49.2453	49.282	49.3186	49.3552	49.3919	49.4258
920	45.6011	45.7487	45.8932	46.0326	46.1682	46.3005	46.4275	46.5521	46.6746	46.7892	46.9021	47.0159	47.1209	47.2264	47.332	47.4282	47.5217	47.6152	47.7087	47.8031	47.8867	47.9721	48.0575	48.1428	48.2282	48.311	48.3856	48.4602	48.5348	48.6093	48.6839	48.731	48.7781	48.8253	48.8724	48.9195	48.9666	49.0075	49.0478	49.0881	49.1284	49.1687	49.2076	49.2442	49.2809	49.3175	49.3542	49.3908	49.4247
921	45.6001	45.7476	45.8921	46.0316	46.1671	46.2995	46.4265	46.551	46.6735	46.7881	46.901	47.0149	47.1198	47.2253	47.3309	47.4271	47.5206	47.6141	47.7076	47.802	47.8856	47.971	48.0563	48.1417	48.2271	48.3099	48.3845	48.4591	48.5336	48.6082	48.6828	48.7299	48.777	48.8241	48.8712	48.9184	48.9655	49.0064	49.0467	49.087	49.1273	49.1676	49.2065	49.2431	49.2798	49.3164	49.3531	49.3897	49.4237
922	45.5991	45.7466	45.8911	46.0306	46.1661	46.2984	46.4254	46.5499	46.6724	46.787	46.8999	47.0138	47.1187	47.2242	47.3298	47.426	47.5195	47.613	47.7065	47.8009	47.8845	47.9699	48.0552	48.1406	48.2259	48.3088	48.3834	48.4579	48.5325	48.6071	48.6817	48.7288	48.7759	48.823	48.8701	48.9172	48.9643	49.0053	49.0456	49.0859	49.1262	49.1665	49.2054	49.242	49.2787	49.3153	49.352	49.3886	49.4226
923	45.5981	45.7456	45.8901	46.0295	46.165	46.2974	46.4243	46.5489	46.6714	46.786	46.8988	47.0127	47.1176	47.2231	47.3287	47.4249	47.5184	47.6119	47.7054	47.7998	47.8834	47.9687	48.0541	48.1395	48.2248	48.3077	48.3822	48.4568	48.5314	48.606	48.6806	48.7277	48.7748	48.8219	48.869	48.9161	48.9632	49.0042	49.0445	49.0848	49.1251	49.1654	49.2043	49.2409	49.2776	49.3142	49.3509	49.3876	49.4215
924	45.5971	45.7446	45.8891	46.0285	46.164	46.2963	46.4233	46.5478	46.6703	46.7849	46.8977	47.0116	47.1165	47.2221	47.3276	47.4238	47.5173	47.6108	47.7043	47.7987	47.8823	47.9676	48.053	48.1383	48.2237	48.3065	48.3811	48.4557	48.5303	48.6049	48.6794	48.7266	48.7737	48.8208	48.8679	48.915	48.9621	49.0031	49.0434	49.0837	49.124	49.1643	49.2032	49.2398	49.2765	49.3131	49.3498	49.3865	49.4204
925	45.5961	45.7436	45.888	46.0275	46.1629	46.2953	46.4222	46.5468	46.6692	46.7838	46.8967	47.0105	47.1155	47.221	47.3265	47.4227	47.5162	47.6097	47.7032	47.7976	47.8812	47.9665	48.0519	48.1372	48.2226	48.3054	48.38	48.4546	48.5292	48.6037	48.6783	48.7254	48.7725	48.8197	48.8668	48.9139	48.961	49.002	49.0423	49.0826	49.1229	49.1632	49.2021	49.2387	49.2754	49.3121	49.3487	49.3854	49.4193
926	45.595	45.7425	45.887	46.0264	46.1619	46.2942	46.4212	46.5457	46.6682	46.7827	46.8956	47.0094	47.1144	47.2199	47.3254	47.4216	47.5151	47.6086	47.7021	47.7965	47.88	47.9654	48.0508	48.1361	48.2215	48.3043	48.3789	48.4535	48.528	48.6026	48.6772	48.7243	48.7714	48.8185	48.8657	48.9128	48.9599	49.0009	49.0412	49.0815	49.1218	49.1621	49.201	49.2376	49.2743	49.311	49.3476	49.3843	49.4183
927	45.594	45.7415	45.886	46.0254	46.1608	46.2932	46.4201	46.5446	46.6671	46.7817	46.8945	47.0083	47.1133	47.2188	47.3243	47.4205	47.514	47.6075	47.7009	47.7954	47.8789	47.9643	48.0496	48.135	48.2203	48.3032	48.3778	48.4523	48.5269	48.6015	48.6761	48.7232	48.7703	48.8174	48.8645	48.9116	48.9588	48.9997	49.04	49.0803	49.1206	49.161	49.1999	49.2365	49.2732	49.3099	49.3465	49.3832	49.4172
928	45.593	45.7405	45.8849	46.0243	46.1598	46.2921	46.4191	46.5436	46.666	46.7806	46.8934	47.0073	47.1122	47.2177	47.3232	47.4194	47.5129	47.6064	47.6998	47.7942	47.8778	47.9632	48.0485	48.1339	48.2192	48.3021	48.3766	48.4512	48.5258	48.6004	48.6749	48.7221	48.7692	48.8163	48.8634	48.9105	48.9576	48.9986	49.0389	49.0792	49.1195	49.1598	49.1988	49.2354	49.2721	49.3088	49.3455	49.3821	49.4161
929	45.592	45.7395	45.8839	46.0233	46.1588	46.2911	46.418	46.5425	46.6649	46.7795	46.8923	47.0062	47.1111	47.2166	47.3221	47.4183	47.5118	47.6052	47.6987	47.7931	47.8767	47.9621	48.0474	48.1328	48.2181	48.3009	48.3755	48.4501	48.5247	48.5992	48.6738	48.7209	48.7681	48.8152	48.8623	48.9094	48.9565	48.9975	49.0378	49.0781	49.1184	49.1587	49.1977	49.2343	49.271	49.3077	49.3444	49.3811	49.415
930	45.591	45.7385	45.8829	46.0223	46.1577	46.29	46.4169	46.5414	46.6639	46.7784	46.8913	47.0051	47.11	47.2155	47.321	47.4172	47.5107	47.6041	47.6976	47.792	47.8756	47.9609	48.0463	48.1316	48.217	48.2998	48.3744	48.449	48.5236	48.5981	48.6727	48.7198	48.7669	48.8141	48.8612	48.9083	48.9554	48.9964	49.0367	49.077	49.1173	49.1576	49.1966	49.2332	49.2699	49.3066	49.3433	49.38	49.414
931	45.59	45.7374	45.8819	46.0212	46.1567	46.289	46.4159	46.5404	46.6628	46.7774	46.8902	47.004	47.1089	47.2144	47.3199	47.4161	47.5096	47.603	47.6965	47.7909	47.8745	47.9598	48.0452	48.1305	48.2159	48.2987	48.3733	48.4479	48.5224	48.597	48.6716	48.7187	48.7658	48.8129	48.8601	48.9072	48.9543	48.9953	49.0356	49.0759	49.1162	49.1565	49.1954	49.2321	49.2688	49.3055	49.3422	49.3789	49.4129
932	45.589	45.7364	45.8808	46.0202	46.1556	46.2879	46.4148	46.5393	46.6617	46.7763	46.8891	47.0029	47.1078	47.2133	47.3188	47.415	47.5085	47.6019	47.6954	47.7898	47.8734	47.9587	48.0441	48.1294	48.2147	48.2976	48.3722	48.4467	48.5213	48.5959	48.6705	48.7176	48.7647	48.8118	48.8589	48.9061	48.9532	48.9942	49.0345	49.0748	49.1151	49.1554	49.1943	49.231	49.2677	49.3044	49.3411	49.3778	49.4118
933	45.588	45.7354	45.8798	46.0192	46.1546	46.2869	46.4138	46.5382	46.6607	46.7752	46.888	47.0018	47.1067	47.2122	47.3177	47.4139	47.5074	47.6008	47.6943	47.7887	47.8722	47.9576	48.0429	48.1283	48.2136	48.2965	48.371	48.4456	48.5202	48.5948	48.6693	48.7165	48.7636	48.8107	48.8578	48.9049	48.9521	48.9931	49.0334	49.0737	49.114	49.1543	49.1932	49.2299	49.2666	49.3033	49.34	49.3767	49.4107
934	45.587	45.7344	45.8788	46.0181	46.1535	46.2858	46.4127	46.5372	46.6596	46.7741	46.8869	47.0007	47.1056	47.2111	47.3166	47.4128	47.5063	47.5997	47.6932	47.7876	47.8711	47.9565	48.0418	48.1272	48.2125	48.2953	48.3699	48.4445	48.5191	48.5936	48.6682	48.7153	48.7625	48.8096	48.8567	48.9038	48.9509	48.9919	49.0323	49.0726	49.1129	49.1532	49.1921	49.2288	49.2655	49.3022	49.3389	49.3756	49.4096
935	45.5859	45.7334	45.8777	46.0171	46.1525	46.2848	46.4117	46.5361	46.6585	46.7731	46.8859	46.9997	47.1046	47.21	47.3155	47.4117	47.5051	47.5986	47.6921	47.7865	47.87	47.9554	48.0407	48.126	48.2114	48.2942	48.3688	48.4434	48.5179	48.5925	48.6671	48.7142	48.7613	48.8085	48.8556	48.9027	48.9498	48.9908	49.0311	49.0715	49.1118	49.1521	49.191	49.2277	49.2644	49.3012	49.3379	49.3746	49.4086
936	45.5849	45.7323	45.8767	46.0161	46.1515	46.2837	46.4106	46.5351	46.6575	46.772	46.8848	46.9986	47.1035	47.2089	47.3144	47.4106	47.504	47.5975	47.691	47.7853	47.8689	47.9542	48.0396	48.1249	48.2103	48.2931	48.3677	48.4422	48.5168	48.5914	48.666	48.7131	48.7602	48.8073	48.8545	48.9016	48.9487	48.9897	49.03	49.0704	49.1107	49.151	49.1899	49.2266	49.2634	49.3001	49.3368	49.3735	49.4075
937	45.5839	45.7313	45.8757	46.015	46.1504	46.2827	46.4095	46.534	46.6564	46.7709	46.8837	46.9975	47.1024	47.2078	47.3133	47.4095	47.5029	47.5964	47.6899	47.7842	47.8678	47.9531	48.0385	48.1238	48.2091	48.292	48.3665	48.4411	48.5157	48.5903	48.6648	48.712	48.7591	48.8062	48.8533	48.9005	48.9476	48.9886	49.0289	49.0693	49.1096	49.1499	49.1888	49.2255	49.2623	49.299	49.3357	49.3724	49.4064
938	45.5829	45.7303	45.8747	46.014	46.1494	46.2816	46.4085	46.5329	46.6553	46.7698	46.8826	46.9964	47.1013	47.2067	47.3122	47.4084	47.5018	47.5953	47.6887	47.7831	47.8667	47.952	48.0374	48.1227	48.208	48.2909	48.3654	48.44	48.5146	48.5891	48.6637	48.7108	48.758	48.8051	48.8522	48.8994	48.9465	48.9875	49.0278	49.0681	49.1085	49.1488	49.1877	49.2245	49.2612	49.2979	49.3346	49.3713	49.4053
939	45.5819	45.7293	45.8736	46.013	46.1483	46.2806	46.4074	46.5319	46.6542	46.7687	46.8815	46.9953	47.1002	47.2056	47.3111	47.4073	47.5007	47.5942	47.6876	47.782	47.8656	47.9509	48.0362	48.1216	48.2069	48.2897	48.3643	48.4389	48.5135	48.588	48.6626	48.7097	48.7569	48.804	48.8511	48.8982	48.9454	48.9864	49.0267	49.067	49.1074	49.1477	49.1866	49.2234	49.2601	49.2968	49.3335	49.3702	49.4042
940	45.5809	45.7283	45.8726	46.0119	46.1473	46.2795	46.4064	46.5308	46.6532	46.7677	46.8805	46.9942	47.0991	47.2046	47.31	47.4062	47.4996	47.5931	47.6865	47.7809	47.8645	47.9498	48.0351	48.1205	48.2058	48.2886	48.3632	48.4378	48.5123	48.5869	48.6615	48.7086	48.7557	48.8029	48.85	48.8971	48.9443	48.9853	49.0256	49.0659	49.1063	49.1466	49.1855	49.2223	49.259	49.2957	49.3324	49.3691	49.4032
941	45.5799	45.7272	45.8716	46.0109	46.1462	46.2785	46.4053	46.5297	46.6521	46.7666	46.8794	46.9931	47.098	47.2035	47.3089	47.4051	47.4985	47.592	47.6854	47.7798	47.8633	47.9487	48.034	48.1193	48.2047	48.2875	48.3621	48.4366	48.5112	48.5858	48.6604	48.7075	48.7546	48.8017	48.8489	48.896	48.9431	48.9841	49.0245	49.0648	49.1051	49.1455	49.1844	49.2212	49.2579	49.2946	49.3313	49.3681	49.4021
942	45.5789	45.7262	45.8705	46.0098	46.1452	46.2774	46.4043	46.5287	46.651	46.7655	46.8783	46.9921	47.0969	47.2024	47.3078	47.404	47.4974	47.5909	47.6843	47.7787	47.8622	47.9476	48.0329	48.1182	48.2035	48.2864	48.3609	48.4355	48.5101	48.5847	48.6592	48.7064	48.7535	48.8006	48.8478	48.8949	48.942	48.983	49.0234	49.0637	49.104	49.1444	49.1833	49.2201	49.2568	49.2935	49.3302	49.367	49.401
943	45.5779	45.7252	45.8695	46.0088	46.1441	46.2764	46.4032	46.5276	46.65	46.7644	46.8772	46.991	47.0958	47.2013	47.3067	47.4029	47.4963	47.5898	47.6832	47.7776	47.8611	47.9464	48.0318	48.1171	48.2024	48.2852	48.3598	48.4344	48.509	48.5835	48.6581	48.7052	48.7524	48.7995	48.8466	48.8938	48.9409	48.9819	49.0223	49.0626	49.1029	49.1433	49.1822	49.219	49.2557	49.2924	49.3292	49.3659	49.3999
944	45.5768	45.7242	45.8685	46.0078	46.1431	46.2753	46.4021	46.5265	46.6489	46.7634	46.8761	46.9899	47.0948	47.2002	47.3056	47.4018	47.4952	47.5886	47.6821	47.7764	47.86	47.9453	48.0306	48.116	48.2013	48.2841	48.3587	48.4333	48.5078	48.5824	48.657	48.7041	48.7513	48.7984	48.8455	48.8927	48.9398	48.9808	49.0211	49.0615	49.1018	49.1422	49.1811	49.2179	49.2546	49.2913	49.3281	49.3648	49.3988
945	45.5758	45.7232	45.8675	46.0067	46.1421	46.2743	46.4011	46.5255	46.6478	46.7623	46.8751	46.9888	47.0937	47.1991	47.3045	47.4007	47.4941	47.5875	47.681	47.7753	47.8589	47.9442	48.0295	48.1149	48.2002	48.283	48.3576	48.4321	48.5067	48.5813	48.6559	48.703	48.7501	48.7973	48.8444	48.8915	48.9387	48.9797	49.02	49.0604	49.1007	49.1411	49.18	49.2168	49.2535	49.2902	49.327	49.3637	49.3978
946	45.5748	45.7221	45.8664	46.0057	46.141	46.2732	46.4	46.5244	46.6468	46.7612	46.874	46.9877	47.0926	47.198	47.3034	47.3996	47.493	47.5864	47.6799	47.7742	47.8578	47.9431	48.0284	48.1137	48.1991	48.2819	48.3565	48.431	48.5056	48.5802	48.6547	48.7019	48.749	48.7961	48.8433	48.8904	48.9376	48.9786	49.0189	49.0593	49.0996	49.14	49.1789	49.2157	49.2524	49.2892	49.3259	49.3626	49.3967
947	45.5738	45.7211	45.8654	46.0047	46.14	46.2721	46.399	46.5233	46.6457	46.7601	46.8729	46.9866	47.0915	47.1969	47.3023	47.3985	47.4919	47.5853	47.6788	47.7731	47.8567	47.942	48.0273	48.1126	48.1979	48.2808	48.3553	48.4299	48.5045	48.579	48.6536	48.7008	48.7479	48.795	48.8422	48.8893	48.9364	48.9775	49.0178	49.0582	49.0985	49.1389	49.1778	49.2146	49.2513	49.2881	49.3248	49.3616	49.3956
948	45.5728	45.7201	45.8644	46.0036	46.1389	46.2711	46.3979	46.5223	46.6446	46.7591	46.8718	46.9855	47.0904	47.1958	47.3012	47.3974	47.4908	47.5842	47.6776	47.772	47.8555	47.9409	48.0262	48.1115	48.1968	48.2796	48.3542	48.4288	48.5034	48.5779	48.6525	48.6996	48.7468	48.7939	48.841	48.8882	48.9353	48.9763	49.0167	49.057	49.0974	49.1378	49.1767	49.2135	49.2502	49.287	49.3237	49.3605	49.3945
949	45.5718	45.7191	45.8633	46.0026	46.1379	46.27	46.3969	46.5212	46.6435	46.758	46.8707	46.9845	47.0893	47.1947	47.3001	47.3963	47.4897	47.5831	47.6765	47.7709	47.8544	47.9397	48.0251	48.1104	48.1957	48.2785	48.3531	48.4277	48.5022	48.5768	48.6514	48.6985	48.7457	48.7928	48.8399	48.8871	48.9342	48.9752	49.0156	49.0559	49.0963	49.1366	49.1756	49.2124	49.2491	49.2859	49.3226	49.3594	49.3934
950	45.5708	45.7181	45.8623	46.0016	46.1368	46.269	46.3958	46.5202	46.6425	46.7569	46.8697	46.9834	47.0882	47.1936	47.299	47.3952	47.4886	47.582	47.6754	47.7698	47.8533	47.9386	48.0239	48.1093	48.1946	48.2774	48.352	48.4265	48.5011	48.5757	48.6503	48.6974	48.7445	48.7917	48.8388	48.8859	48.9331	48.9741	49.0145	49.0548	49.0952	49.1355	49.1745	49.2113	49.248	49.2848	49.3215	49.3583	49.3924
951	45.5698	45.7171	45.8613	46.0006	46.1358	46.268	46.3948	46.5191	46.6415	46.7559	46.8686	46.9823	47.0872	47.1926	47.298	47.3941	47.4875	47.5809	47.6744	47.7687	47.8522	47.9376	48.0229	48.1082	48.1935	48.2763	48.3509	48.4255	48.5	48.5746	48.6492	48.6963	48.7435	48.7906	48.8377	48.8849	48.932	48.973	49.0134	49.0538	49.0941	49.1345	49.1735	49.2102	49.247	49.2837	49.3205	49.3573	49.3913
952	45.5689	45.7161	45.8604	45.9996	46.1349	46.267	46.3938	46.5181	46.6405	46.7549	46.8676	46.9813	47.0862	47.1915	47.2969	47.3931	47.4865	47.5799	47.6733	47.7677	47.8512	47.9365	48.0218	48.1071	48.1925	48.2753	48.3498	48.4244	48.499	48.5736	48.6481	48.6953	48.7424	48.7895	48.8367	48.8838	48.931	48.972	49.0124	49.0527	49.0931	49.1334	49.1724	49.2092	49.2459	49.2827	49.3195	49.3562	49.3903
953	45.5679	45.7152	45.8594	45.9986	46.1339	46.266	46.3928	46.5172	46.6395	46.7539	46.8666	46.9803	47.0851	47.1905	47.2959	47.3921	47.4855	47.5789	47.6723	47.7666	47.8502	47.9355	48.0208	48.1061	48.1914	48.2742	48.3488	48.4234	48.4979	48.5725	48.6471	48.6942	48.7414	48.7885	48.8356	48.8828	48.9299	48.9709	49.0113	49.0517	49.092	49.1324	49.1714	49.2081	49.2449	49.2817	49.3184	49.3552	49.3893
954	45.567	45.7142	45.8585	45.9977	46.1329	46.2651	46.3918	46.5162	46.6385	46.7529	46.8656	46.9793	47.0841	47.1895	47.2949	47.391	47.4844	47.5778	47.6713	47.7656	47.8491	47.9344	48.0197	48.1051	48.1904	48.2732	48.3477	48.4223	48.4969	48.5715	48.646	48.6932	48.7403	48.7874	48.8346	48.8817	48.9289	48.9699	49.0103	49.0506	49.091	49.1314	49.1703	49.2071	49.2439	49.2807	49.3174	49.3542	49.3883
955	45.566	45.7133	45.8575	45.9967	46.132	46.2641	46.3908	46.5152	46.6375	46.7519	46.8646	46.9783	47.0831	47.1885	47.2939	47.39	47.4834	47.5768	47.6702	47.7645	47.8481	47.9334	48.0187	48.104	48.1893	48.2721	48.3467	48.4213	48.4958	48.5704	48.645	48.6921	48.7393	48.7864	48.8335	48.8807	48.9278	48.9689	49.0092	49.0496	49.09	49.1303	49.1693	49.2061	49.2429	49.2796	49.3164	49.3532	49.3873
956	45.5651	45.7123	45.8565	45.9957	46.131	46.2631	46.3899	46.5142	46.6365	46.7509	46.8636	46.9773	47.0821	47.1875	47.2928	47.389	47.4824	47.5758	47.6692	47.7635	47.847	47.9324	48.0177	48.103	48.1883	48.2711	48.3457	48.4202	48.4948	48.5694	48.6439	48.6911	48.7382	48.7853	48.8325	48.8796	48.9268	48.9678	49.0082	49.0486	49.0889	49.1293	49.1683	49.2051	49.2418	49.2786	49.3154	49.3522	49.3862
957	45.5642	45.7114	45.8556	45.9948	46.13	46.2621	46.3889	46.5132	46.6355	46.7499	46.8626	46.9763	47.0811	47.1865	47.2918	47.388	47.4814	47.5748	47.6682	47.7625	47.846	47.9313	48.0166	48.1019	48.1872	48.27	48.3446	48.4192	48.4937	48.5683	48.6429	48.69	48.7372	48.7843	48.8314	48.8786	48.9257	48.9668	49.0071	49.0475	49.0879	49.1283	49.1672	49.204	49.2408	49.2776	49.3144	49.3511	49.3852
958	45.5632	45.7105	45.8546	45.9938	46.1291	46.2612	46.3879	46.5122	46.6345	46.7489	46.8616	46.9753	47.0801	47.1854	47.2908	47.3869	47.4803	47.5737	47.6671	47.7614	47.845	47.9303	48.0156	48.1009	48.1862	48.269	48.3436	48.4181	48.4927	48.5673	48.6418	48.689	48.7361	48.7833	48.8304	48.8775	48.9247	48.9657	49.0061	49.0465	49.0868	49.1272	49.1662	49.203	49.2398	49.2766	49.3133	49.3501	49.3842
959	45.5623	45.7095	45.8537	45.9929	46.1281	46.2602	46.3869	46.5112	46.6335	46.7479	46.8606	46.9743	47.0791	47.1844	47.2898	47.3859	47.4793	47.5727	47.6661	47.7604	47.8439	47.9292	48.0145	48.0998	48.1852	48.268	48.3425	48.4171	48.4916	48.5662	48.6408	48.6879	48.7351	48.7822	48.8294	48.8765	48.9236	48.9647	49.0051	49.0454	49.0858	49.1262	49.1652	49.202	49.2388	49.2755	49.3123	49.3491	49.3832
960	45.5614	45.7086	45.8527	45.9919	46.1271	46.2592	46.3859	46.5102	46.6325	46.7469	46.8596	46.9733	47.0781	47.1834	47.2888	47.3849	47.4783	47.5717	47.6651	47.7594	47.8429	47.9282	48.0135	48.0988	48.1841	48.2669	48.3415	48.416	48.4906	48.5652	48.6397	48.6869	48.734	48.7812	48.8283	48.8755	48.9226	48.9637	49.004	49.0444	49.0848	49.1252	49.1641	49.2009	49.2377	49.2745	49.3113	49.3481	49.3822
961	45.5604	45.7076	45.8518	45.9909	46.1262	46.2582	46.385	46.5093	46.6315	46.7459	46.8586	46.9722	47.077	47.1824	47.2878	47.3839	47.4773	47.5706	47.664	47.7583	47.8419	47.9272	48.0125	48.0978	48.1831	48.2659	48.3404	48.415	48.4896	48.5641	48.6387	48.6858	48.733	48.7801	48.8273	48.8744	48.9216	48.9626	49.003	49.0434	49.0837	49.1241	49.1631	49.1999	49.2367	49.2735	49.3103	49.3471	49.3812
962	45.5595	45.7067	45.8508	45.99	46.1252	46.2573	46.384	46.5083	46.6305	46.7449	46.8576	46.9712	47.076	47.1814	47.2867	47.3829	47.4762	47.5696	47.663	47.7573	47.8408	47.9261	48.0114	48.0967	48.182	48.2648	48.3394	48.414	48.4885	48.5631	48.6376	48.6848	48.7319	48.7791	48.8262	48.8734	48.9205	48.9616	49.002	49.0423	49.0827	49.1231	49.1621	49.1989	49.2357	49.2725	49.3093	49.3461	49.3802
963	45.5586	45.7057	45.8499	45.989	46.1242	46.2563	46.383	46.5073	46.6295	46.7439	46.8566	46.9702	47.075	47.1804	47.2857	47.3818	47.4752	47.5686	47.662	47.7563	47.8398	47.9251	48.0104	48.0957	48.181	48.2638	48.3383	48.4129	48.4875	48.562	48.6366	48.6837	48.7309	48.778	48.8252	48.8723	48.9195	48.9605	49.0009	49.0413	49.0817	49.1221	49.1611	49.1979	49.2347	49.2715	49.3083	49.345	49.3792
964	45.5576	45.7048	45.8489	45.9881	46.1233	46.2553	46.382	46.5063	46.6286	46.7429	46.8556	46.9692	47.074	47.1794	47.2847	47.3808	47.4742	47.5676	47.661	47.7553	47.8388	47.9241	48.0094	48.0947	48.18	48.2627	48.3373	48.4119	48.4864	48.561	48.6356	48.6827	48.7299	48.777	48.8241	48.8713	48.9184	48.9595	48.9999	49.0403	49.0806	49.121	49.16	49.1968	49.2336	49.2704	49.3072	49.344	49.3782
965	45.5567	45.7039	45.848	45.9871	46.1223	46.2544	46.3811	46.5053	46.6276	46.7419	46.8546	46.9682	47.073	47.1784	47.2837	47.3798	47.4732	47.5666	47.6599	47.7542	47.8377	47.923	48.0083	48.0936	48.1789	48.2617	48.3363	48.4108	48.4854	48.56	48.6345	48.6817	48.7288	48.776	48.8231	48.8703	48.9174	48.9585	48.9988	49.0392	49.0796	49.12	49.159	49.1958	49.2326	49.2694	49.3062	49.343	49.3771
966	45.5558	45.7029	45.847	45.9862	46.1213	46.2534	46.3801	46.5043	46.6266	46.7409	46.8536	46.9672	47.072	47.1773	47.2827	47.3788	47.4722	47.5655	47.6589	47.7532	47.8367	47.922	48.0073	48.0926	48.1779	48.2607	48.3352	48.4098	48.4844	48.5589	48.6335	48.6806	48.7278	48.7749	48.8221	48.8692	48.9164	48.9574	48.9978	49.0382	49.0786	49.119	49.158	49.1948	49.2316	49.2684	49.3052	49.342	49.3761
967	45.5548	45.702	45.8461	45.9852	46.1204	46.2524	46.3791	46.5034	46.6256	46.7399	46.8526	46.9662	47.071	47.1763	47.2817	47.3778	47.4711	47.5645	47.6579	47.7522	47.8357	47.921	48.0063	48.0916	48.1768	48.2596	48.3342	48.4088	48.4833	48.5579	48.6324	48.6796	48.7267	48.7739	48.821	48.8682	48.9153	48.9564	48.9968	49.0372	49.0776	49.1179	49.157	49.1938	49.2306	49.2674	49.3042	49.341	49.3751
968	45.5539	45.701	45.8452	45.9843	46.1194	46.2514	46.3781	46.5024	46.6246	46.739	46.8516	46.9652	47.07	47.1753	47.2807	47.3768	47.4701	47.5635	47.6569	47.7511	47.8347	47.9199	48.0052	48.0905	48.1758	48.2586	48.3332	48.4077	48.4823	48.5568	48.6314	48.6785	48.7257	48.7728	48.82	48.8671	48.9143	48.9554	48.9957	49.0361	49.0765	49.1169	49.1559	49.1927	49.2296	49.2664	49.3032	49.34	49.3741
969	45.553	45.7001	45.8442	45.9833	46.1185	46.2505	46.3772	46.5014	46.6236	46.738	46.8506	46.9642	47.069	47.1743	47.2796	47.3757	47.4691	47.5625	47.6558	47.7501	47.8336	47.9189	48.0042	48.0895	48.1748	48.2576	48.3321	48.4067	48.4812	48.5558	48.6304	48.6775	48.7247	48.7718	48.819	48.8661	48.9133	48.9543	48.9947	49.0351	49.0755	49.1159	49.1549	49.1917	49.2285	49.2654	49.3022	49.339	49.3731
970	45.5521	45.6992	45.8433	45.9824	46.1175	46.2495	46.3762	46.5004	46.6226	46.737	46.8496	46.9632	47.068	47.1733	47.2786	47.3747	47.4681	47.5614	47.6548	47.7491	47.8326	47.9179	48.0032	48.0885	48.1737	48.2565	48.3311	48.4056	48.4802	48.5548	48.6293	48.6765	48.7236	48.7708	48.8179	48.8651	48.9122	48.9533	48.9937	49.0341	49.0745	49.1149	49.1539	49.1907	49.2275	49.2643	49.3012	49.338	49.3721
971	45.5511	45.6982	45.8423	45.9814	46.1165	46.2486	46.3752	46.4995	46.6217	46.736	46.8486	46.9622	47.067	47.1723	47.2776	47.3737	47.4671	47.5604	47.6538	47.7481	47.8316	47.9169	48.0021	48.0874	48.1727	48.2555	48.33	48.4046	48.4792	48.5537	48.6283	48.6754	48.7226	48.7697	48.8169	48.864	48.9112	48.9523	48.9927	49.033	49.0734	49.1138	49.1529	49.1897	49.2265	49.2633	49.3001	49.337	49.3711
972	45.5502	45.6973	45.8414	45.9805	46.1156	46.2476	46.3743	46.4985	46.6207	46.735	46.8476	46.9612	47.066	47.1713	47.2766	47.3727	47.4661	47.5594	47.6528	47.747	47.8306	47.9158	48.0011	48.0864	48.1717	48.2545	48.329	48.4036	48.4781	48.5527	48.6272	48.6744	48.7215	48.7687	48.8159	48.863	48.9102	48.9512	48.9916	49.032	49.0724	49.1128	49.1518	49.1887	49.2255	49.2623	49.2991	49.336	49.3701
973	45.5493	45.6964	45.8404	45.9795	46.1146	46.2466	46.3733	46.4975	46.6197	46.734	46.8466	46.9602	47.065	47.1703	47.2756	47.3717	47.465	47.5584	47.6517	47.746	47.8295	47.9148	48.0001	48.0854	48.1706	48.2534	48.328	48.4025	48.4771	48.5517	48.6262	48.6734	48.7205	48.7677	48.8148	48.862	48.9091	48.9502	48.9906	49.031	49.0714	49.1118	49.1508	49.1876	49.2245	49.2613	49.2981	49.335	49.3691
974	45.5483	45.6954	45.8395	45.9786	46.1137	46.2457	46.3723	46.4965	46.6187	46.733	46.8457	46.9593	47.064	47.1693	47.2746	47.3707	47.464	47.5574	47.6507	47.745	47.8285	47.9138	47.9991	48.0843	48.1696	48.2524	48.327	48.4015	48.4761	48.5506	48.6252	48.6723	48.7195	48.7666	48.8138	48.8609	48.9081	48.9492	48.9896	49.03	49.0704	49.1108	49.1498	49.1866	49.2235	49.2603	49.2971	49.3339	49.3681
975	45.5474	45.6945	45.8386	45.9776	46.1127	46.2447	46.3713	46.4956	46.6177	46.7321	46.8447	46.9583	47.063	47.1683	47.2736	47.3697	47.463	47.5564	47.6497	47.744	47.8275	47.9128	47.998	48.0833	48.1686	48.2514	48.3259	48.4005	48.475	48.5496	48.6241	48.6713	48.7184	48.7656	48.8128	48.8599	48.9071	48.9481	48.9885	49.0289	49.0693	49.1097	49.1488	49.1856	49.2224	49.2593	49.2961	49.3329	49.3671
976	45.5465	45.6936	45.8376	45.9767	46.1118	46.2437	46.3704	46.4946	46.6168	46.7311	46.8437	46.9573	47.062	47.1673	47.2726	47.3687	47.462	47.5554	47.6487	47.743	47.8265	47.9117	47.997	48.0823	48.1676	48.2503	48.3249	48.3994	48.474	48.5486	48.6231	48.6703	48.7174	48.7646	48.8117	48.8589	48.906	48.9471	48.9875	49.0279	49.0683	49.1087	49.1478	49.1846	49.2214	49.2583	49.2951	49.3319	49.3661
977	45.5456	45.6926	45.8367	45.9757	46.1108	46.2428	46.3694	46.4936	46.6158	46.7301	46.8427	46.9563	47.061	47.1663	47.2716	47.3677	47.461	47.5543	47.6477	47.7419	47.8254	47.9107	47.996	48.0813	48.1665	48.2493	48.3239	48.3984	48.473	48.5475	48.6221	48.6692	48.7164	48.7635	48.8107	48.8579	48.905	48.9461	48.9865	49.0269	49.0673	49.1077	49.1467	49.1836	49.2204	49.2573	49.2941	49.3309	49.3651
978	45.5447	45.6917	45.8357	45.9748	46.1099	46.2418	46.3685	46.4926	46.6148	46.7291	46.8417	46.9553	47.06	47.1653	47.2706	47.3667	47.46	47.5533	47.6467	47.7409	47.8244	47.9097	47.995	48.0802	48.1655	48.2483	48.3228	48.3974	48.4719	48.5465	48.621	48.6682	48.7154	48.7625	48.8097	48.8568	48.904	48.9451	48.9855	49.0259	49.0663	49.1067	49.1457	49.1826	49.2194	49.2562	49.2931	49.3299	49.3641
979	45.5437	45.6908	45.8348	45.9738	46.1089	46.2409	46.3675	46.4917	46.6138	46.7281	46.8407	46.9543	47.059	47.1643	47.2696	47.3656	47.459	47.5523	47.6456	47.7399	47.8234	47.9087	47.9939	48.0792	48.1645	48.2472	48.3218	48.3964	48.4709	48.5455	48.62	48.6672	48.7143	48.7615	48.8086	48.8558	48.9029	48.944	48.9844	49.0248	49.0653	49.1057	49.1447	49.1815	49.2184	49.2552	49.2921	49.3289	49.3631
980	45.5428	45.6899	45.8339	45.9729	46.108	46.2399	46.3665	46.4907	46.6129	46.7271	46.8397	46.9533	47.058	47.1633	47.2686	47.3646	47.458	47.5513	47.6446	47.7389	47.8224	47.9077	47.9929	48.0782	48.1635	48.2462	48.3208	48.3953	48.4699	48.5444	48.619	48.6661	48.7133	48.7605	48.8076	48.8548	48.9019	48.943	48.9834	49.0238	49.0642	49.1046	49.1437	49.1805	49.2174	49.2542	49.2911	49.3279	49.3621
981	45.5419	45.6889	45.8329	45.9719	46.107	46.239	46.3656	46.4897	46.6119	46.7262	46.8387	46.9523	47.057	47.1623	47.2676	47.3636	47.457	47.5503	47.6436	47.7379	47.8214	47.9066	47.9919	48.0772	48.1624	48.2452	48.3197	48.3943	48.4688	48.5434	48.6179	48.6651	48.7123	48.7594	48.8066	48.8537	48.9009	48.942	48.9824	49.0228	49.0632	49.1036	49.1427	49.1795	49.2164	49.2532	49.2901	49.3269	49.3611
982	45.541	45.688	45.832	45.971	46.1061	46.238	46.3646	46.4888	46.6109	46.7252	46.8378	46.9513	47.056	47.1613	47.2666	47.3626	47.456	47.5493	47.6426	47.7369	47.8203	47.9056	47.9909	48.0761	48.1614	48.2442	48.3187	48.3933	48.4678	48.5424	48.6169	48.6641	48.7112	48.7584	48.8056	48.8527	48.8999	48.941	48.9814	49.0218	49.0622	49.1026	49.1417	49.1785	49.2154	49.2522	49.2891	49.3259	49.3601
983	45.5401	45.6871	45.8311	45.9701	46.1051	46.237	46.3636	46.4878	46.6099	46.7242	46.8368	46.9503	47.055	47.1603	47.2656	47.3616	47.455	47.5483	47.6416	47.7358	47.8193	47.9046	47.9899	48.0751	48.1604	48.2431	48.3177	48.3922	48.4668	48.5413	48.6159	48.6631	48.7102	48.7574	48.8045	48.8517	48.8988	48.9399	48.9803	49.0208	49.0612	49.1016	49.1406	49.1775	49.2144	49.2512	49.2881	49.3249	49.3591
984	45.5391	45.6861	45.8301	45.9691	46.1042	46.2361	46.3627	46.4868	46.609	46.7232	46.8358	46.9494	47.0541	47.1593	47.2646	47.3606	47.4539	47.5473	47.6406	47.7348	47.8183	47.9036	47.9888	48.0741	48.1594	48.2421	48.3167	48.3912	48.4658	48.5403	48.6149	48.662	48.7092	48.7563	48.8035	48.8507	48.8978	48.9389	48.9793	49.0197	49.0602	49.1006	49.1396	49.1765	49.2133	49.2502	49.2871	49.3239	49.3581
985	45.5382	45.6852	45.8292	45.9682	46.1032	46.2351	46.3617	46.4859	46.608	46.7223	46.8348	46.9484	47.0531	47.1583	47.2636	47.3596	47.4529	47.5463	47.6396	47.7338	47.8173	47.9026	47.9878	48.0731	48.1583	48.2411	48.3156	48.3902	48.4647	48.5393	48.6138	48.661	48.7082	48.7553	48.8025	48.8496	48.8968	48.9379	48.9783	49.0187	49.0591	49.0996	49.1386	49.1755	49.2123	49.2492	49.2861	49.3229	49.3571
986	45.5373	45.6843	45.8283	45.9672	46.1023	46.2342	46.3608	46.4849	46.607	46.7213	46.8338	46.9474	47.0521	47.1573	47.2626	47.3586	47.4519	47.5453	47.6386	47.7328	47.8163	47.9015	47.9868	48.0721	48.1573	48.2401	48.3146	48.3892	48.4637	48.5383	48.6128	48.66	48.7071	48.7543	48.8015	48.8486	48.8958	48.9369	48.9773	49.0177	49.0581	49.0986	49.1376	49.1745	49.2113	49.2482	49.2851	49.3219	49.3561
987	45.5364	45.6834	45.8273	45.9663	46.1013	46.2332	46.3598	46.4839	46.6061	46.7203	46.8329	46.9464	47.0511	47.1563	47.2616	47.3576	47.4509	47.5443	47.6376	47.7318	47.8153	47.9005	47.9858	48.071	48.1563	48.2391	48.3136	48.3881	48.4627	48.5372	48.6118	48.6589	48.7061	48.7533	48.8004	48.8476	48.8948	48.9358	48.9763	49.0167	49.0571	49.0975	49.1366	49.1735	49.2103	49.2472	49.2841	49.3209	49.3551
988	45.5355	45.6825	45.8264	45.9654	46.1004	46.2323	46.3588	46.483	46.6051	46.7193	46.8319	46.9454	47.0501	47.1553	47.2606	47.3566	47.4499	47.5432	47.6366	47.7308	47.8143	47.8995	47.9848	48.07	48.1553	48.238	48.3126	48.3871	48.4617	48.5362	48.6108	48.6579	48.7051	48.7522	48.7994	48.8466	48.8937	48.9348	48.9753	49.0157	49.0561	49.0965	49.1356	49.1725	49.2093	49.2462	49.2831	49.3199	49.3541
989	45.5346	45.6815	45.8255	45.9644	46.0994	46.2313	46.3579	46.482	46.6041	46.7184	46.8309	46.9444	47.0491	47.1544	47.2596	47.3556	47.4489	47.5422	47.6355	47.7298	47.8133	47.8985	47.9838	48.069	48.1543	48.237	48.3116	48.3861	48.4607	48.5352	48.6097	48.6569	48.7041	48.7512	48.7984	48.8456	48.8927	48.9338	48.9742	49.0147	49.0551	49.0955	49.1346	49.1714	49.2083	49.2452	49.2821	49.3189	49.3531
990	45.5337	45.6806	45.8245	45.9635	46.0985	46.2304	46.3569	46.4811	46.6031	46.7174	46.8299	46.9435	47.0481	47.1534	47.2586	47.3546	47.4479	47.5412	47.6345	47.7288	47.8122	47.8975	47.9827	48.068	48.1532	48.236	48.3105	48.3851	48.4596	48.5342	48.6087	48.6559	48.703	48.7502	48.7974	48.8445	48.8917	48.9328	48.9732	49.0136	49.0541	49.0945	49.1336	49.1704	49.2073	49.2442	49.2811	49.3179	49.3521
991	45.5327	45.6797	45.8236	45.9626	46.0976	46.2294	46.356	46.4801	46.6022	46.7164	46.829	46.9425	47.0471	47.1524	47.2576	47.3536	47.4469	47.5402	47.6335	47.7278	47.8112	47.8965	47.9817	48.067	48.1522	48.235	48.3095	48.3841	48.4586	48.5332	48.6077	48.6549	48.702	48.7492	48.7963	48.8435	48.8907	48.9318	48.9722	49.0126	49.0531	49.0935	49.1326	49.1694	49.2063	49.2432	49.2801	49.3169	49.3512
992	45.5318	45.6788	45.8227	45.9616	46.0966	46.2285	46.355	46.4791	46.6012	46.7154	46.828	46.9415	47.0462	47.1514	47.2566	47.3526	47.4459	47.5392	47.6325	47.7268	47.8102	47.8955	47.9807	48.066	48.1512	48.234	48.3085	48.383	48.4576	48.5321	48.6067	48.6538	48.701	48.7482	48.7953	48.8425	48.8897	48.9308	48.9712	49.0116	49.0521	49.0925	49.1315	49.1684	49.2053	49.2422	49.2791	49.316	49.3502
993	45.5309	45.6779	45.8218	45.9607	46.0957	46.2275	46.3541	46.4782	46.6003	46.7145	46.827	46.9405	47.0452	47.1504	47.2556	47.3516	47.4449	47.5382	47.6315	47.7257	47.8092	47.8945	47.9797	48.0649	48.1502	48.2329	48.3075	48.382	48.4566	48.5311	48.6057	48.6528	48.7	48.7471	48.7943	48.8415	48.8886	48.9297	48.9702	49.0106	49.051	49.0915	49.1305	49.1674	49.2043	49.2412	49.2781	49.315	49.3492
994	45.53	45.6769	45.8208	45.9598	46.0947	46.2266	46.3531	46.4772	46.5993	46.7135	46.826	46.9395	47.0442	47.1494	47.2546	47.3507	47.4439	47.5372	47.6305	47.7247	47.8082	47.8935	47.9787	48.0639	48.1492	48.2319	48.3065	48.381	48.4556	48.5301	48.6046	48.6518	48.699	48.7461	48.7933	48.8405	48.8876	48.9287	48.9692	49.0096	49.05	49.0905	49.1295	49.1664	49.2033	49.2402	49.2771	49.314	49.3482
995	45.5291	45.676	45.8199	45.9588	46.0938	46.2256	46.3522	46.4763	46.5983	46.7125	46.8251	46.9386	47.0432	47.1484	47.2537	47.3497	47.443	47.5362	47.6295	47.7237	47.8072	47.8924	47.9777	48.0629	48.1482	48.2309	48.3055	48.38	48.4545	48.5291	48.6036	48.6508	48.6979	48.7451	48.7923	48.8394	48.8866	48.9277	48.9681	49.0086	49.049	49.0895	49.1285	49.1654	49.2023	49.2392	49.2761	49.313	49.3472
996	45.5282	45.6751	45.819	45.9579	46.0929	46.2247	46.3512	46.4753	46.5974	46.7116	46.8241	46.9376	47.0422	47.1474	47.2527	47.3487	47.442	47.5352	47.6285	47.7227	47.8062	47.8914	47.9767	48.0619	48.1472	48.2299	48.3044	48.379	48.4535	48.5281	48.6026	48.6498	48.6969	48.7441	48.7913	48.8384	48.8856	48.9267	48.9671	49.0076	49.048	49.0885	49.1275	49.1644	49.2013	49.2382	49.2751	49.312	49.3462
997	45.5273	45.6742	45.8181	45.957	46.0919	46.2238	46.3503	46.4743	46.5964	46.7106	46.8231	46.9366	47.0413	47.1465	47.2517	47.3477	47.441	47.5342	47.6275	47.7217	47.8052	47.8904	47.9757	48.0609	48.1461	48.2289	48.3034	48.378	48.4525	48.527	48.6016	48.6487	48.6959	48.7431	48.7902	48.8374	48.8846	48.9257	48.9661	49.0066	49.047	49.0874	49.1265	49.1634	49.2003	49.2372	49.2741	49.311	49.3452
998	45.5264	45.6733	45.8171	45.956	46.091	46.2228	46.3493	46.4734	46.5954	46.7096	46.8221	46.9356	47.0403	47.1455	47.2507	47.3467	47.44	47.5332	47.6265	47.7207	47.8042	47.8894	47.9747	48.0599	48.1451	48.2279	48.3024	48.377	48.4515	48.526	48.6006	48.6477	48.6949	48.7421	48.7892	48.8364	48.8836	48.9247	48.9651	49.0056	49.046	49.0864	49.1255	49.1624	49.1993	49.2362	49.2731	49.31	49.3442
999	45.5255	45.6724	45.8162	45.9551	46.09	46.2219	46.3484	46.4724	46.5945	46.7087	46.8212	46.9347	47.0393	47.1445	47.2497	47.3457	47.439	47.5323	47.6255	47.7197	47.8032	47.8884	47.9737	48.0589	48.1441	48.2269	48.3014	48.3759	48.4505	48.525	48.5995	48.6467	48.6939	48.7411	48.7882	48.8354	48.8826	48.9237	48.9641	49.0045	49.045	49.0854	49.1245	49.1614	49.1983	49.2352	49.2721	49.309	49.3433
1000	45.5246	45.6714	45.8153	45.9542	46.0891	46.2209	46.3474	46.4715	46.5935	46.7077	46.8202	46.9337	47.0383	47.1435	47.2487	47.3447	47.438	47.5313	47.6245	47.7187	47.8022	47.8874	47.9726	48.0579	48.1431	48.2259	48.3004	48.3749	48.4495	48.524	48.5985	48.6457	48.6929	48.74	48.7872	48.8344	48.8815	48.9227	48.9631	49.0035	49.044	49.0844	49.1235	49.1604	49.1973	49.2342	49.2711	49.308	49.3423
1001	45.5237	45.6705	45.8144	45.9532	46.0882	46.22	46.3465	46.4705	46.5926	46.7068	46.8192	46.9327	47.0373	47.1425	47.2477	47.3437	47.437	47.5303	47.6235	47.7177	47.8012	47.8864	47.9716	48.0569	48.1421	48.2248	48.2994	48.3739	48.4484	48.523	48.5975	48.6447	48.6919	48.739	48.7862	48.8334	48.8805	48.9216	48.9621	49.0025	49.043	49.0834	49.1225	49.1594	49.1963	49.2332	49.2701	49.307	49.3413
1002	45.5228	45.6696	45.8135	45.9523	46.0872	46.2191	46.3455	46.4696	46.5916	46.7058	46.8183	46.9317	47.0364	47.1416	47.2467	47.3427	47.436	47.5293	47.6225	47.7167	47.8002	47.8854	47.9706	48.0559	48.1411	48.2238	48.2984	48.3729	48.4474	48.522	48.5965	48.6437	48.6908	48.738	48.7852	48.8323	48.8795	48.9206	48.9611	49.0015	49.042	49.0824	49.1215	49.1584	49.1953	49.2322	49.2691	49.3061	49.3403
1003	45.5219	45.6687	45.8125	45.9514	46.0863	46.2181	46.3446	46.4686	46.5907	46.7048	46.8173	46.9308	47.0354	47.1406	47.2458	47.3417	47.435	47.5283	47.6215	47.7157	47.7992	47.8844	47.9696	48.0549	48.1401	48.2228	48.2974	48.3719	48.4464	48.521	48.5955	48.6427	48.6898	48.737	48.7842	48.8313	48.8785	48.9196	48.9601	49.0005	49.041	49.0814	49.1205	49.1574	49.1943	49.2312	49.2682	49.3051	49.3393
1004	45.521	45.6678	45.8116	45.9505	46.0854	46.2172	46.3436	46.4677	46.5897	46.7039	46.8163	46.9298	47.0344	47.1396	47.2448	47.3408	47.434	47.5273	47.6205	47.7147	47.7982	47.8834	47.9686	48.0539	48.1391	48.2218	48.2963	48.3709	48.4454	48.5199	48.5945	48.6417	48.6888	48.736	48.7832	48.8303	48.8775	48.9186	48.9591	48.9995	49.04	49.0804	49.1195	49.1564	49.1933	49.2303	49.2672	49.3041	49.3383
1005	45.5201	45.6669	45.8107	45.9495	46.0845	46.2162	46.3427	46.4667	46.5887	46.7029	46.8154	46.9288	47.0334	47.1386	47.2438	47.3398	47.433	47.5263	47.6196	47.7137	47.7972	47.8824	47.9676	48.0529	48.1381	48.2208	48.2953	48.3699	48.4444	48.5189	48.5935	48.6406	48.6878	48.735	48.7822	48.8293	48.8765	48.9176	48.9581	48.9985	49.039	49.0794	49.1185	49.1554	49.1923	49.2293	49.2662	49.3031	49.3374
1006	45.5192	45.666	45.8098	45.9486	46.0835	46.2153	46.3418	46.4658	46.5878	46.7019	46.8144	46.9279	47.0325	47.1376	47.2428	47.3388	47.432	47.5253	47.6186	47.7127	47.7962	47.8814	47.9666	48.0518	48.1371	48.2198	48.2943	48.3689	48.4434	48.5179	48.5925	48.6396	48.6868	48.734	48.7811	48.8283	48.8755	48.9166	48.9571	48.9975	49.038	49.0784	49.1175	49.1544	49.1914	49.2283	49.2652	49.3021	49.3364
1007	45.5183	45.6651	45.8089	45.9477	46.0826	46.2144	46.3408	46.4648	46.5868	46.701	46.8134	46.9269	47.0315	47.1367	47.2418	47.3378	47.4311	47.5243	47.6176	47.7117	47.7952	47.8804	47.9656	48.0508	48.1361	48.2188	48.2933	48.3679	48.4424	48.5169	48.5915	48.6386	48.6858	48.733	48.7801	48.8273	48.8745	48.9156	48.9561	48.9965	49.037	49.0774	49.1165	49.1534	49.1904	49.2273	49.2642	49.3011	49.3354
1008	45.5174	45.6642	45.808	45.9468	46.0817	46.2134	46.3399	46.4639	46.5859	46.7	46.8125	46.9259	47.0305	47.1357	47.2409	47.3368	47.4301	47.5233	47.6166	47.7107	47.7942	47.8794	47.9646	48.0498	48.1351	48.2178	48.2923	48.3669	48.4414	48.5159	48.5904	48.6376	48.6848	48.732	48.7791	48.8263	48.8735	48.9146	48.9551	48.9955	49.036	49.0764	49.1155	49.1524	49.1894	49.2263	49.2632	49.3001	49.3344
1009	45.5165	45.6633	45.8071	45.9459	46.0807	46.2125	46.3389	46.4629	46.5849	46.6991	46.8115	46.9249	47.0296	47.1347	47.2399	47.3358	47.4291	47.5223	47.6156	47.7098	47.7932	47.8784	47.9636	48.0488	48.1341	48.2168	48.2913	48.3658	48.4404	48.5149	48.5894	48.6366	48.6838	48.731	48.7781	48.8253	48.8725	48.9136	48.9541	48.9945	49.035	49.0754	49.1145	49.1515	49.1884	49.2253	49.2622	49.2992	49.3334
1010	45.5156	45.6624	45.8061	45.9449	46.0798	46.2116	46.338	46.462	46.584	46.6981	46.8106	46.924	47.0286	47.1337	47.2389	47.3349	47.4281	47.5214	47.6146	47.7088	47.7922	47.8774	47.9626	48.0478	48.1331	48.2158	48.2903	48.3648	48.4394	48.5139	48.5884	48.6356	48.6828	48.7299	48.7771	48.8243	48.8715	48.9126	48.953	48.9935	49.034	49.0744	49.1135	49.1505	49.1874	49.2243	49.2613	49.2982	49.3325
1011	45.5147	45.6615	45.8052	45.944	46.0789	46.2106	46.3371	46.461	46.583	46.6972	46.8096	46.923	47.0276	47.1328	47.2379	47.3339	47.4271	47.5204	47.6136	47.7078	47.7912	47.8764	47.9616	48.0468	48.1321	48.2148	48.2893	48.3638	48.4384	48.5129	48.5874	48.6346	48.6818	48.7289	48.7761	48.8233	48.8705	48.9116	48.952	48.9925	49.033	49.0734	49.1125	49.1495	49.1864	49.2233	49.2603	49.2972	49.3315
1012	45.5138	45.6606	45.8043	45.9431	46.078	46.2097	46.3361	46.4601	46.5821	46.6962	46.8086	46.9221	47.0266	47.1318	47.237	47.3329	47.4261	47.5194	47.6126	47.7068	47.7902	47.8754	47.9606	48.0458	48.1311	48.2138	48.2883	48.3628	48.4374	48.5119	48.5864	48.6336	48.6808	48.7279	48.7751	48.8223	48.8695	48.9106	48.951	48.9915	49.032	49.0724	49.1115	49.1485	49.1854	49.2224	49.2593	49.2962	49.3305
1013	45.5129	45.6596	45.8034	45.9422	46.077	46.2088	46.3352	46.4592	46.5811	46.6953	46.8077	46.9211	47.0257	47.1308	47.236	47.3319	47.4252	47.5184	47.6116	47.7058	47.7892	47.8744	47.9596	48.0449	48.1301	48.2128	48.2873	48.3618	48.4364	48.5109	48.5854	48.6326	48.6798	48.7269	48.7741	48.8213	48.8685	48.9096	48.95	48.9905	49.031	49.0714	49.1106	49.1475	49.1844	49.2214	49.2583	49.2952	49.3295
1014	45.512	45.6587	45.8025	45.9413	46.0761	46.2078	46.3342	46.4582	46.5802	46.6943	46.8067	46.9201	47.0247	47.1299	47.235	47.331	47.4242	47.5174	47.6106	47.7048	47.7882	47.8734	47.9586	48.0439	48.1291	48.2118	48.2863	48.3608	48.4354	48.5099	48.5844	48.6316	48.6788	48.7259	48.7731	48.8203	48.8675	48.9086	48.9491	48.9895	49.03	49.0705	49.1096	49.1465	49.1834	49.2204	49.2573	49.2943	49.3285
[truncated: 2,586 more rows]
[truncated: 428 more columns]

## Sheet: Sheet2
1000000	1000000	1000000	1000000	1000000	1000000	1000000	1000000	11	12	13	14	15	16	17	18	19	20	21	22	23	24	25	26	27	28	29	30	31	32	33	34	35	36	37	38	39	40	41	42	43	44	45	46	47	48	49	50	51	52
[truncated: 1,801 more rows]
[truncated: 426 more columns]
