# Supplementary material for: Numerical simulation research on thermal insulation performance of composite heat-insulation zone structure in hydrothermal high-temperature mine
Source: Sci Rep. 2024 Jun 18;14:14096. doi: 10.1038/s41598-024-64702-4 (PMC11189482; doi:10.1038/s41598-024-64702-4)
Supplement: Supplementary file 1 — Supplementary Information. [file 41598_2024_64702_MOESM1_ESM.zip › Heat-regulating circle scenario 5-3.txt]

% Model:              方案五-3.mph
% Version:            COMSOL 5.6.0.280
% Date:               Sep 23 2022, 21:28
% Table:              表格: 表格 31 {tbl31} - 点计算: 点计算 1 {pev1}
% 时间 (d)                 温度 (degC), 点: (52.4, 78.1)温度 (degC), 点: (52.5, 78.1)温度 (degC), 点: (52.6, 78.1)温度 (degC), 点: (52.7, 78.1)温度 (degC), 点: (52.8, 78.1)温度 (degC), 点: (52.9, 78.1)温度 (degC), 点: (53, 78.1) 温度 (degC), 点: (53.1, 78.1)温度 (degC), 点: (53.2, 78.1)温度 (degC), 点: (53.3, 78.1)温度 (degC), 点: (53.4, 78.1)温度 (degC), 点: (53.5, 78.1)温度 (degC), 点: (53.6, 78.1)温度 (degC), 点: (53.7, 78.1)温度 (degC), 点: (53.8, 78.1)温度 (degC), 点: (53.9, 78.1)温度 (degC), 点: (54, 78.1) 温度 (degC), 点: (54.1, 78.1)温度 (degC), 点: (54.2, 78.1)温度 (degC), 点: (54.3, 78.1)温度 (degC), 点: (54.4, 78.1)温度 (degC), 点: (54.5, 78.1)温度 (degC), 点: (54.6, 78.1)温度 (degC), 点: (54.7, 78.1)温度 (degC), 点: (54.8, 78.1)温度 (degC), 点: (54.9, 78.1)温度 (degC), 点: (55, 78.1) 温度 (degC), 点: (55.1, 78.1)温度 (degC), 点: (55.2, 78.1)温度 (degC), 点: (55.3, 78.1)温度 (degC), 点: (55.4, 78.1)温度 (degC), 点: (55.5, 78.1)温度 (degC), 点: (55.6, 78.1)温度 (degC), 点: (55.7, 78.1)温度 (degC), 点: (55.8, 78.1)温度 (degC), 点: (55.9, 78.1)温度 (degC), 点: (56, 78.1) 温度 (degC), 点: (56.1, 78.1)温度 (degC), 点: (56.2, 78.1)温度 (degC), 点: (56.3, 78.1)温度 (degC), 点: (56.4, 78.1)温度 (degC), 点: (56.5, 78.1)温度 (degC), 点: (56.6, 78.1)温度 (degC), 点: (56.7, 78.1)温度 (degC), 点: (56.8, 78.1)温度 (degC), 点: (56.9, 78.1)温度 (degC), 点: (57, 78.1) 温度 (degC), 点: (57.1, 78.1)温度 (degC), 点: (57.2, 78.1)温度 (degC), 点: (57.3, 78.1)温度 (degC), 点: (57.4, 78.1)温度 (degC), 点: (57.5, 78.1)温度 (degC), 点: (57.6, 78.1)温度 (degC), 点: (57.7, 78.1)温度 (degC), 点: (57.8, 78.1)温度 (degC), 点: (57.9, 78.1)温度 (degC), 点: (58, 78.1) 温度 (degC), 点: (58.1, 78.1)温度 (degC), 点: (58.2, 78.1)温度 (degC), 点: (58.3, 78.1)温度 (degC), 点: (58.4, 78.1)温度 (degC), 点: (58.5, 78.1)温度 (degC), 点: (58.6, 78.1)温度 (degC), 点: (58.7, 78.1)温度 (degC), 点: (58.8, 78.1)温度 (degC), 点: (58.9, 78.1)温度 (degC), 点: (59, 78.1) 温度 (degC), 点: (59.1, 78.1)温度 (degC), 点: (59.2, 78.1)温度 (degC), 点: (59.3, 78.1)温度 (degC), 点: (59.4, 78.1)温度 (degC), 点: (59.5, 78.1)温度 (degC), 点: (59.6, 78.1)温度 (degC), 点: (59.7, 78.1)温度 (degC), 点: (59.8, 78.1)温度 (degC), 点: (59.9, 78.1)温度 (degC), 点: (60, 78.1) 温度 (degC), 点: (60.1, 78.1)温度 (degC), 点: (60.2, 78.1)温度 (degC), 点: (60.3, 78.1)温度 (degC), 点: (60.4, 78.1)温度 (degC), 点: (60.5, 78.1)温度 (degC), 点: (60.6, 78.1)温度 (degC), 点: (60.7, 78.1)温度 (degC), 点: (60.8, 78.1)温度 (degC), 点: (60.9, 78.1)温度 (degC), 点: (61, 78.1) 温度 (degC), 点: (61.1, 78.1)温度 (degC), 点: (61.2, 78.1)温度 (degC), 点: (61.3, 78.1)温度 (degC), 点: (61.4, 78.1)温度 (degC), 点: (61.5, 78.1)温度 (degC), 点: (61.6, 78.1)温度 (degC), 点: (61.7, 78.1)温度 (degC), 点: (61.8, 78.1)温度 (degC), 点: (61.9, 78.1)温度 (degC), 点: (62, 78.1) 温度 (degC), 点: (62.1, 78.1)温度 (degC), 点: (62.2, 78.1)温度 (degC), 点: (62.3, 78.1)温度 (degC), 点: (62.4, 78.1)温度 (degC), 点: (62.5, 78.1)温度 (degC), 点: (62.6, 78.1)温度 (degC), 点: (62.7, 78.1)温度 (degC), 点: (62.8, 78.1)温度 (degC), 点: (62.9, 78.1)温度 (degC), 点: (63, 78.1) 温度 (degC), 点: (63.1, 78.1)温度 (degC), 点: (63.2, 78.1)温度 (degC), 点: (63.3, 78.1)温度 (degC), 点: (63.4, 78.1)温度 (degC), 点: (63.5, 78.1)温度 (degC), 点: (63.6, 78.1)温度 (degC), 点: (63.7, 78.1)温度 (degC), 点: (63.8, 78.1)温度 (degC), 点: (63.9, 78.1)温度 (degC), 点: (64, 78.1) 温度 (degC), 点: (64.1, 78.1)温度 (degC), 点: (64.2, 78.1)温度 (degC), 点: (64.3, 78.1)温度 (degC), 点: (64.4, 78.1)温度 (degC), 点: (64.5, 78.1)温度 (degC), 点: (64.6, 78.1)温度 (degC), 点: (64.7, 78.1)温度 (degC), 点: (64.8, 78.1)温度 (degC), 点: (64.9, 78.1)温度 (degC), 点: (65, 78.1) 温度 (degC), 点: (65.1, 78.1)温度 (degC), 点: (65.2, 78.1)温度 (degC), 点: (65.3, 78.1)温度 (degC), 点: (65.4, 78.1)温度 (degC), 点: (65.5, 78.1)温度 (degC), 点: (65.6, 78.1)温度 (degC), 点: (65.7, 78.1)温度 (degC), 点: (65.8, 78.1)温度 (degC), 点: (65.9, 78.1)温度 (degC), 点: (66, 78.1) 温度 (degC), 点: (66.1, 78.1)温度 (degC), 点: (66.2, 78.1)温度 (degC), 点: (66.3, 78.1)温度 (degC), 点: (66.4, 78.1)温度 (degC), 点: (66.5, 78.1)温度 (degC), 点: (66.6, 78.1)温度 (degC), 点: (66.7, 78.1)温度 (degC), 点: (66.8, 78.1)温度 (degC), 点: (66.9, 78.1)温度 (degC), 点: (67, 78.1) 温度 (degC), 点: (67.1, 78.1)温度 (degC), 点: (67.2, 78.1)温度 (degC), 点: (67.3, 78.1)温度 (degC), 点: (67.4, 78.1)温度 (degC), 点: (67.5, 78.1)温度 (degC), 点: (67.6, 78.1)温度 (degC), 点: (67.7, 78.1)温度 (degC), 点: (67.8, 78.1)温度 (degC), 点: (67.9, 78.1)温度 (degC), 点: (68, 78.1) 温度 (degC), 点: (68.1, 78.1)温度 (degC), 点: (68.2, 78.1)温度 (degC), 点: (68.3, 78.1)温度 (degC), 点: (68.4, 78.1)温度 (degC), 点: (68.5, 78.1)温度 (degC), 点: (68.6, 78.1)温度 (degC), 点: (68.7, 78.1)温度 (degC), 点: (68.8, 78.1)温度 (degC), 点: (68.9, 78.1)温度 (degC), 点: (69, 78.1) 温度 (degC), 点: (69.1, 78.1)温度 (degC), 点: (69.2, 78.1)温度 (degC), 点: (69.3, 78.1)温度 (degC), 点: (69.4, 78.1)温度 (degC), 点: (69.5, 78.1)温度 (degC), 点: (69.6, 78.1)温度 (degC), 点: (69.7, 78.1)温度 (degC), 点: (69.8, 78.1)温度 (degC), 点: (69.9, 78.1)温度 (degC), 点: (70, 78.1) 温度 (degC), 点: (70.1, 78.1)温度 (degC), 点: (70.2, 78.1)温度 (degC), 点: (70.3, 78.1)温度 (degC), 点: (70.4, 78.1)温度 (degC), 点: (70.5, 78.1)温度 (degC), 点: (70.6, 78.1)温度 (degC), 点: (70.7, 78.1)温度 (degC), 点: (70.8, 78.1)温度 (degC), 点: (70.9, 78.1)温度 (degC), 点: (71, 78.1) 温度 (degC), 点: (71.1, 78.1)温度 (degC), 点: (71.2, 78.1)温度 (degC), 点: (71.3, 78.1)温度 (degC), 点: (71.4, 78.1)温度 (degC), 点: (71.5, 78.1)温度 (degC), 点: (71.6, 78.1)温度 (degC), 点: (71.7, 78.1)温度 (degC), 点: (71.8, 78.1)温度 (degC), 点: (71.9, 78.1)温度 (degC), 点: (72, 78.1) 温度 (degC), 点: (72.1, 78.1)温度 (degC), 点: (72.2, 78.1)温度 (degC), 点: (72.3, 78.1)温度 (degC), 点: (72.4, 78.1)温度 (degC), 点: (72.5, 78.1)温度 (degC), 点: (72.6, 78.1)温度 (degC), 点: (72.7, 78.1)温度 (degC), 点: (72.8, 78.1)温度 (degC), 点: (72.9, 78.1)温度 (degC), 点: (73, 78.1) 温度 (degC), 点: (73.1, 78.1)温度 (degC), 点: (73.2, 78.1)温度 (degC), 点: (73.3, 78.1)温度 (degC), 点: (73.4, 78.1)温度 (degC), 点: (73.5, 78.1)温度 (degC), 点: (73.6, 78.1)温度 (degC), 点: (73.7, 78.1)温度 (degC), 点: (73.8, 78.1)温度 (degC), 点: (73.9, 78.1)温度 (degC), 点: (74, 78.1) 温度 (degC), 点: (74.1, 78.1)温度 (degC), 点: (74.2, 78.1)温度 (degC), 点: (74.3, 78.1)温度 (degC), 点: (74.4, 78.1)温度 (degC), 点: (74.5, 78.1)温度 (degC), 点: (74.6, 78.1)温度 (degC), 点: (74.7, 78.1)温度 (degC), 点: (74.8, 78.1)温度 (degC), 点: (74.9, 78.1)温度 (degC), 点: (75, 78.1) 温度 (degC), 点: (75.1, 78.1)温度 (degC), 点: (75.2, 78.1)温度 (degC), 点: (75.3, 78.1)温度 (degC), 点: (75.4, 78.1)温度 (degC), 点: (75.5, 78.1)温度 (degC), 点: (75.6, 78.1)温度 (degC), 点: (75.7, 78.1)温度 (degC), 点: (75.8, 78.1)温度 (degC), 点: (75.9, 78.1)温度 (degC), 点: (76, 78.1) 温度 (degC), 点: (76.1, 78.1)温度 (degC), 点: (76.2, 78.1)温度 (degC), 点: (76.3, 78.1)温度 (degC), 点: (76.4, 78.1)温度 (degC), 点: (76.5, 78.1)温度 (degC), 点: (76.6, 78.1)温度 (degC), 点: (76.7, 78.1)温度 (degC), 点: (76.8, 78.1)温度 (degC), 点: (76.9, 78.1)温度 (degC), 点: (77, 78.1) 温度 (degC), 点: (77.1, 78.1)温度 (degC), 点: (77.2, 78.1)温度 (degC), 点: (77.3, 78.1)温度 (degC), 点: (77.4, 78.1)温度 (degC), 点: (77.5, 78.1)温度 (degC), 点: (77.6, 78.1)温度 (degC), 点: (77.7, 78.1)温度 (degC), 点: (77.8, 78.1)温度 (degC), 点: (77.9, 78.1)温度 (degC), 点: (78, 78.1) 温度 (degC), 点: (78.1, 78.1)温度 (degC), 点: (78.2, 78.1)温度 (degC), 点: (78.3, 78.1)温度 (degC), 点: (78.4, 78.1)温度 (degC), 点: (78.5, 78.1)温度 (degC), 点: (78.6, 78.1)温度 (degC), 点: (78.7, 78.1)温度 (degC), 点: (78.8, 78.1)温度 (degC), 点: (78.9, 78.1)温度 (degC), 点: (79, 78.1) 温度 (degC), 点: (79.1, 78.1)温度 (degC), 点: (79.2, 78.1)温度 (degC), 点: (79.3, 78.1)温度 (degC), 点: (79.4, 78.1)温度 (degC), 点: (79.5, 78.1)温度 (degC), 点: (79.6, 78.1)温度 (degC), 点: (79.7, 78.1)温度 (degC), 点: (79.8, 78.1)温度 (degC), 点: (79.9, 78.1)温度 (degC), 点: (80, 78.1) 温度 (degC), 点: (80.1, 78.1)温度 (degC), 点: (80.2, 78.1)温度 (degC), 点: (80.3, 78.1)温度 (degC), 点: (80.4, 78.1)温度 (degC), 点: (80.5, 78.1)温度 (degC), 点: (80.6, 78.1)温度 (degC), 点: (80.7, 78.1)温度 (degC), 点: (80.8, 78.1)温度 (degC), 点: (80.9, 78.1)温度 (degC), 点: (81, 78.1) 温度 (degC), 点: (81.1, 78.1)温度 (degC), 点: (81.2, 78.1)温度 (degC), 点: (81.3, 78.1)温度 (degC), 点: (81.4, 78.1)温度 (degC), 点: (81.5, 78.1)温度 (degC), 点: (81.6, 78.1)温度 (degC), 点: (81.7, 78.1)温度 (degC), 点: (81.8, 78.1)温度 (degC), 点: (81.9, 78.1)温度 (degC), 点: (82, 78.1) 温度 (degC), 点: (82.1, 78.1)温度 (degC), 点: (82.2, 78.1)温度 (degC), 点: (82.3, 78.1)温度 (degC), 点: (82.4, 78.1)温度 (degC), 点: (82.5, 78.1)温度 (degC), 点: (82.6, 78.1)温度 (degC), 点: (82.7, 78.1)温度 (degC), 点: (82.8, 78.1)温度 (degC), 点: (82.9, 78.1)温度 (degC), 点: (83, 78.1) 温度 (degC), 点: (83.1, 78.1)温度 (degC), 点: (83.2, 78.1)温度 (degC), 点: (83.3, 78.1)温度 (degC), 点: (83.4, 78.1)温度 (degC), 点: (83.5, 78.1)温度 (degC), 点: (83.6, 78.1)温度 (degC), 点: (83.7, 78.1)温度 (degC), 点: (83.8, 78.1)温度 (degC), 点: (83.9, 78.1)温度 (degC), 点: (84, 78.1) 温度 (degC), 点: (84.1, 78.1)温度 (degC), 点: (84.2, 78.1)温度 (degC), 点: (84.3, 78.1)温度 (degC), 点: (84.4, 78.1)温度 (degC), 点: (84.5, 78.1)温度 (degC), 点: (84.6, 78.1)温度 (degC), 点: (84.7, 78.1)温度 (degC), 点: (84.8, 78.1)温度 (degC), 点: (84.9, 78.1)温度 (degC), 点: (85, 78.1) 温度 (degC), 点: (85.1, 78.1)温度 (degC), 点: (85.2, 78.1)温度 (degC), 点: (85.3, 78.1)温度 (degC), 点: (85.4, 78.1)温度 (degC), 点: (85.5, 78.1)温度 (degC), 点: (85.6, 78.1)温度 (degC), 点: (85.7, 78.1)温度 (degC), 点: (85.8, 78.1)温度 (degC), 点: (85.9, 78.1)温度 (degC), 点: (86, 78.1) 温度 (degC), 点: (86.1, 78.1)温度 (degC), 点: (86.2, 78.1)温度 (degC), 点: (86.3, 78.1)温度 (degC), 点: (86.4, 78.1)温度 (degC), 点: (86.5, 78.1)温度 (degC), 点: (86.6, 78.1)温度 (degC), 点: (86.7, 78.1)温度 (degC), 点: (86.8, 78.1)温度 (degC), 点: (86.9, 78.1)温度 (degC), 点: (87, 78.1) 温度 (degC), 点: (87.1, 78.1)温度 (degC), 点: (87.2, 78.1)温度 (degC), 点: (87.3, 78.1)温度 (degC), 点: (87.4, 78.1)温度 (degC), 点: (87.5, 78.1)温度 (degC), 点: (87.6, 78.1)温度 (degC), 点: (87.7, 78.1)温度 (degC), 点: (87.8, 78.1)温度 (degC), 点: (87.9, 78.1)温度 (degC), 点: (88, 78.1) 温度 (degC), 点: (88.1, 78.1)温度 (degC), 点: (88.2, 78.1)温度 (degC), 点: (88.3, 78.1)温度 (degC), 点: (88.4, 78.1)温度 (degC), 点: (88.5, 78.1)温度 (degC), 点: (88.6, 78.1)温度 (degC), 点: (88.7, 78.1)温度 (degC), 点: (88.8, 78.1)温度 (degC), 点: (88.9, 78.1)温度 (degC), 点: (89, 78.1) 温度 (degC), 点: (89.1, 78.1)温度 (degC), 点: (89.2, 78.1)温度 (degC), 点: (89.3, 78.1)温度 (degC), 点: (89.4, 78.1)温度 (degC), 点: (89.5, 78.1)温度 (degC), 点: (89.6, 78.1)温度 (degC), 点: (89.7, 78.1)温度 (degC), 点: (89.8, 78.1)温度 (degC), 点: (89.9, 78.1)温度 (degC), 点: (90, 78.1) 温度 (degC), 点: (90.1, 78.1)温度 (degC), 点: (90.2, 78.1)温度 (degC), 点: (90.3, 78.1)温度 (degC), 点: (90.4, 78.1)温度 (degC), 点: (90.5, 78.1)温度 (degC), 点: (90.6, 78.1)温度 (degC), 点: (90.7, 78.1)温度 (degC), 点: (90.8, 78.1)温度 (degC), 点: (90.9, 78.1)温度 (degC), 点: (91, 78.1) 温度 (degC), 点: (91.1, 78.1)温度 (degC), 点: (91.2, 78.1)温度 (degC), 点: (91.3, 78.1)温度 (degC), 点: (91.4, 78.1)温度 (degC), 点: (91.5, 78.1)温度 (degC), 点: (91.6, 78.1)温度 (degC), 点: (91.7, 78.1)温度 (degC), 点: (91.8, 78.1)温度 (degC), 点: (91.9, 78.1)温度 (degC), 点: (92, 78.1) 温度 (degC), 点: (92.1, 78.1)温度 (degC), 点: (92.2, 78.1)温度 (degC), 点: (92.3, 78.1)温度 (degC), 点: (92.4, 78.1)温度 (degC), 点: (92.5, 78.1)温度 (degC), 点: (92.6, 78.1)温度 (degC), 点: (92.7, 78.1)温度 (degC), 点: (92.8, 78.1)温度 (degC), 点: (92.9, 78.1)温度 (degC), 点: (93, 78.1) 温度 (degC), 点: (93.1, 78.1)温度 (degC), 点: (93.2, 78.1)温度 (degC), 点: (93.3, 78.1)温度 (degC), 点: (93.4, 78.1)温度 (degC), 点: (93.5, 78.1)温度 (degC), 点: (93.6, 78.1)温度 (degC), 点: (93.7, 78.1)温度 (degC), 点: (93.8, 78.1)温度 (degC), 点: (93.9, 78.1)温度 (degC), 点: (94, 78.1) 温度 (degC), 点: (94.1, 78.1)温度 (degC), 点: (94.2, 78.1)温度 (degC), 点: (94.3, 78.1)温度 (degC), 点: (94.4, 78.1)温度 (degC), 点: (94.5, 78.1)温度 (degC), 点: (94.6, 78.1)温度 (degC), 点: (94.7, 78.1)温度 (degC), 点: (94.8, 78.1)温度 (degC), 点: (94.9, 78.1)温度 (degC), 点: (95, 78.1) 温度 (degC), 点: (95.1, 78.1)温度 (degC), 点: (95.2, 78.1)温度 (degC), 点: (95.3, 78.1)温度 (degC), 点: (95.4, 78.1)温度 (degC), 点: (95.5, 78.1)温度 (degC), 点: (95.6, 78.1)温度 (degC), 点: (95.7, 78.1)温度 (degC), 点: (95.8, 78.1)温度 (degC), 点: (95.9, 78.1)温度 (degC), 点: (96, 78.1) 温度 (degC), 点: (96.1, 78.1)温度 (degC), 点: (96.2, 78.1)温度 (degC), 点: (96.3, 78.1)温度 (degC), 点: (96.4, 78.1)温度 (degC), 点: (96.5, 78.1)温度 (degC), 点: (96.6, 78.1)温度 (degC), 点: (96.7, 78.1)温度 (degC), 点: (96.8, 78.1)温度 (degC), 点: (96.9, 78.1)温度 (degC), 点: (97, 78.1) 温度 (degC), 点: (97.1, 78.1)温度 (degC), 点: (97.2, 78.1)温度 (degC), 点: (97.3, 78.1)温度 (degC), 点: (97.4, 78.1)温度 (degC), 点: (97.5, 78.1)温度 (degC), 点: (97.6, 78.1)温度 (degC), 点: (97.7, 78.1)温度 (degC), 点: (97.8, 78.1)温度 (degC), 点: (97.9, 78.1)温度 (degC), 点: (98, 78.1) 温度 (degC), 点: (98.1, 78.1)温度 (degC), 点: (98.2, 78.1)温度 (degC), 点: (98.3, 78.1)温度 (degC), 点: (98.4, 78.1)温度 (degC), 点: (98.5, 78.1)温度 (degC), 点: (98.6, 78.1)温度 (degC), 点: (98.7, 78.1)温度 (degC), 点: (98.8, 78.1)温度 (degC), 点: (98.9, 78.1)温度 (degC), 点: (99, 78.1) 温度 (degC), 点: (99.1, 78.1)温度 (degC), 点: (99.2, 78.1)温度 (degC), 点: (99.3, 78.1)温度 (degC), 点: (99.4, 78.1)温度 (degC), 点: (99.5, 78.1)温度 (degC), 点: (99.6, 78.1)温度 (degC), 点: (99.7, 78.1)温度 (degC), 点: (99.8, 78.1)温度 (degC), 点: (99.9, 78.1)温度 (degC), 点: (100, 78.1)
0                        51.100332481510065       51.09992616041637        51.100012485587285       51.0999978362791         51.100000379601966       51.100000020542666       51.10000002124298        51.10000002253321        51.10000000896957        51.100000002046215       51.099999998674946       51.100000000288105       51.09999999991925        51.09999999955039        51.099999999181534       51.09999999909775        51.09999999956915        51.100000000040495       51.10000000051184        51.10000000098319        51.1000000013521         51.0999999999616         51.09999999857115        51.0999999971807         51.0999999957902         51.09999999316784        51.10000000071557        51.100000002926606       51.10000000513776        51.100000007348854       51.100000009560006       51.100000011771044       51.10000001398225        51.100000017886714       51.10000002424738        51.1000000306081         51.10000003696871        51.10000004332943        51.100000049690095       51.10000005605076        51.100000062411425       51.100000052918006       51.10000004342453        51.10000003393111        51.100000024437634       51.100000014944214       51.10000000545074        51.09999999595732        51.0999999864639         51.099999987991964       51.100000003251296       51.100000018510684       51.10000003377013        51.10000004902952        51.10000006428885        51.100000079548295       51.10000009480768        51.10000010669131        51.10000011543775        51.100000112003045       51.10000010313303        51.1000000910646         51.10000007899612        51.100000066927635       51.10000005485915        51.100000042790725       51.10000003072224        51.10000001865376        51.10000000658533        51.10000000353665        51.10000000513486        51.100000006732955       51.10000000833111        51.100000009929204       51.10000001152736        51.10000001312551        51.10000001472366        51.100000021319545       51.100000034351524       51.10000000580959        51.09999996212673        51.09999994320731        51.099999924287886       51.09999990536835        51.09999988644893        51.09999986752939        51.09999984860997        51.099999829690546       51.09999981077101        51.09999979185159        51.09999977293211        51.09999977951236        51.099999788331274       51.09999979715019        51.099999805969105       51.09999981478802        51.09999982360705        51.099999835561675       51.099999858732986       51.09999988190441        51.09999990507583        51.0999999282472         51.09999995141868        51.09999997458999        51.099999997761415       51.10000002093278        51.10000002295459        51.10000002224797        51.100000021541405       51.10000002083484        51.10000002012828        51.100000019421714       51.100000018715036       51.10000001800853        51.10000001730191        51.10000000061814        51.099999974310435       51.09999994800262        51.099999921694916       51.099999895387214       51.099999869079454       51.09999986026634        51.09999986914943        51.09999987803235        51.0999998869155         51.099999895798476       51.099999904681454       51.09999991356449        51.09999992244752        51.09999993133056        51.09999994021365        51.09999994909663        51.09999996041432        51.10000003894953        51.10000007813625        51.10000002766037        51.09999997718444        51.099999946020716       51.09999993151172        51.09999991700272        51.09999990249361        51.099999887984666       51.09999987347561        51.09999985896661        51.099999844457614       51.099999829948615       51.0999998154395         51.099999800930505       51.09999981315127        51.099999831167395       51.09999984918346        51.0999998671997         51.099999885215766       51.09999990323183        51.09999992124801        51.09999993926414        51.09999995728026        51.09999997529644        51.10000001757908        51.10000000619789        51.09999998030065        51.0999999544033         51.09999993503129        51.09999991798969        51.09999990094809        51.099999883906435       51.09999986686489        51.09999984982329        51.099999832781634       51.099999815740034       51.099999798698434       51.099999781656834       51.09999976461518        51.09999974757358        51.09999974252156        51.09999973933179        51.09999974395066        51.0999997618415         51.099999779732286       51.099999797623184       51.09999981551408        51.099999833404866       51.099999851295706       51.09999986918655        51.099999887077445       51.09999991302027        51.09999994111695        51.09999996921357        51.09999999731019        51.10000002540676        51.100000053503436       51.100000056400404       51.1000000189141         51.09999998142803        51.09999994394184        51.09999990645571        51.099999885192574       51.09999986538526        51.099999845578          51.09999982577068        51.09999980596342        51.099999786156104       51.099999766348844       51.099999746541584       51.09999973569086        51.09999973618312        51.0999997366755         51.09999973716771        51.09999973766003        51.0999997758953         51.099999818342894       51.099999860790604       51.09999990323831        51.09999994568591        51.09999998813362        51.10000003058127        51.10000007302892        51.10000011547663        51.100000157924285       51.10000020037194        51.10000023732971        51.10000020559386        51.100000173858064       51.100000142122155       51.10000011038636        51.10000007865051        51.10000004691466        51.10000001517881        51.099999983442956       51.099999951707105       51.09999991997125        51.09999988823546        51.09999985649961        51.099999824763756       51.099999793027905       51.099999761292054       51.0999997295562         51.0999997071948         51.099999711700946       51.099999722411496       51.099999733100105       51.099999743788715       51.099999754477324       51.099999765165876       51.09999977585443        51.09999978654304        51.09999979883514        51.099999815572346       51.09999983230955        51.0999998490467         51.099999865783786       51.09999988252105        51.099999899258194       51.099999901195815       51.099999909549126       51.09999992957819        51.09999994960731        51.099999969636315       51.099999989665434       51.1000000096945         51.10000002972356        51.10000004975268        51.100000069781686       51.100000089810806       51.10000010983981        51.10000011205261        51.10000009553727        51.100000079021925       51.10000006250658        51.10000004599124        51.10000002947589        51.10000001296055        51.09999999644515        51.099999979929805       51.09999996341446        51.09999994689912        51.099999930383774       51.09999991386837        51.09999989735303        51.099999880837686       51.09999988197711        51.0999998890407         51.09999989126112        51.09999987057546        51.0999998498898         51.099999854420844       51.09999986664951        51.099999878878236       51.099999891106904       51.09999990333563        51.0999999155643         51.09999992779302        51.09999994002169        51.09999995225036        51.099999964479025       51.09999997670775        51.099999988936474       51.100000001165085       51.10000001339381        51.10000001033217        51.09999999930824        51.09999998828437        51.09999997726038        51.09999996623645        51.099999955212525       51.099999944188596       51.099999933164725       51.099999922140796       51.09999991111681        51.09999990009294        51.09999988906901        51.09999987804508        51.09999986702121        51.09999987547826        51.09999989801133        51.09999989792351        51.09999987312449        51.09999986473929        51.09999987543199        51.099999886124806       51.09999989681762        51.09999990751038        51.099999918203196       51.099999928895954       51.09999993958871        51.09999995028153        51.09999996097429        51.0999999716671         51.09999998235986        51.09999999305262        51.100000003745436       51.10000000570926        51.09999999519198        51.09999998467475        51.09999997415747        51.09999996364019        51.099999953122904       51.09999994260568        51.09999993208834        51.09999992157111        51.09999991105377        51.099999900536545       51.09999989001926        51.09999987950198        51.09999986898464        51.09999985846741        51.09999987863887        51.09999988314718        51.09999985868086        51.099999866731764       51.09999987718123        51.09999988763076        51.099999898080284       51.09999990852975        51.09999991897922        51.09999992942869        51.09999993987822        51.09999995032774        51.09999996077721        51.09999997122668        51.099999981676206       51.09999999212562        51.10000000257514        51.100000007746075       51.09999999716064        51.099999986575256       51.09999997598976        51.09999996540438        51.09999995481894        51.0999999442335         51.099999933648064       51.09999992306268        51.09999991247719        51.099999901891806       51.09999989130637        51.09999988072093        51.09999987013549        51.09999985955005        51.09999987208033        51.09999989174264        51.0999998680885         51.09999986178002        51.09999987257663        51.09999988337319        51.0999998941698         51.09999990496635        51.099999915762965       51.099999926559576       51.09999993735619        51.09999994815274        51.09999995894941        51.099999969745966       51.09999998054252        51.09999999133913        51.100000002135744       51.100000012932355       51.1000000016856         51.099999988672494       51.09999997565933        51.09999996264622        51.099999949633116       51.09999993661995        51.099999923606845       51.09999991059368        51.09999989758052        51.09999988456741        51.099999871554246       51.09999985854114        51.09999984552803        51.09999983251487        51.099999832791696       51.099999855961244       51.099999853717634       51.09999984735475        51.09999986572643        51.099999884098054       51.099999902469676       51.099999920841356       51.099999939213035       51.099999957584714       51.09999997595639        51.09999999432807        51.100000012699695       51.10000003107132        51.100000049443          51.100000067814676       51.100000086186355       51.10000010455798        51.10000010183131        51.1000000832459         51.10000006466049        51.100000046075195       51.10000002748973        51.100000008904374       51.09999999031896        51.09999997173355        51.0999999531482         51.09999993456279        51.099999915977435       51.09999989739208        51.09999987880667        51.099999860221374       51.099999841733904       51.09999985019408        51.09999985021261        51.09999983662573        51.099999845235004       51.099999860777075       51.09999987631903        51.0999998918611         51.09999990740312        51.09999992294513        51.099999938487144       51.09999995402916        51.09999996957117        51.099999985113186       51.10000000065526        51.10000001619733        51.100000031739285       51.1000000472813         51.100000059167996       51.10000005573136        51.100000052294604       51.10000004885785        51.1000000454211         51.100000041984345       51.10000003854765        51.100000035110895       51.1000000316742         51.1000000282375         51.10000002480075        51.100000021363996       51.1000000179273         51.10000001449049        51.10000001105385        51.10000000601832        51.10000000000002
1                        50.957868115407734       50.991233964949174       51.01705855764311        51.036459039057945       51.051458027733474       51.06311341459161        51.071833796646786       51.078636869628724       51.083931613386426       51.08746223148859        51.09075072489185        51.092701316357875       51.09408064719344        51.095459978029          51.0968393088645         51.097852802630655       51.0981843726928         51.09851594275477        51.0988475128168         51.09917908287889        51.099496769534596       51.09957601680577        51.099655264076944       51.09973451134812        51.09981375861929        51.09989011731983        51.09991397212906        51.09992605514543        51.099938138161804       51.09995022117812        51.09996230419455        51.099974387210864       51.099986470227236       51.099993980202385       51.099994857167076       51.099995734131824       51.099996611096515       51.099997488061206       51.0999983650259         51.09999924199059        51.10000011895528        51.09999995678811        51.099999794620885       51.09999963245377        51.099999470286605       51.09999930811938        51.09999914595221        51.0999989837851         51.09999882161787        51.099998864106624       51.099999161569485       51.09999945903223        51.099999756495095       51.100000053957956       51.10000035142082        51.10000064888362        51.10000094634643        51.100001108940205       51.10000114619635        51.10000115985247        51.100000912676194       51.10000043223181        51.09999995178754        51.09999947134315        51.099998990898825       51.099998510454554       51.09999803001023        51.0999975495659         51.09999706912163        51.099996682309666       51.0999963437348         51.099996005159994       51.09999566658513        51.09999532801032        51.09999498943546        51.09999465086065        51.099994312285844       51.0999961888885         51.100000918150556       51.09999635815706        51.09998851892465        51.09998684216339        51.09998516540219        51.09998348864093        51.09998181187967        51.099980135118415       51.099978458357214       51.099976781595956       51.0999751048347         51.09997342807344        51.09997175131218        51.09997240105372        51.09997325504793        51.09997410904214        51.099974963036345       51.099975817030554       51.09997667102482        51.09997821594186        51.09998223235539        51.09998624876897        51.0999902651825         51.09999428159608        51.099998298009666       51.100002314423136       51.10000633083672        51.100010347250304       51.10001060919842        51.10001038681082        51.10001016442328        51.10000994203574        51.100009719648256       51.10000949726066        51.100009274873116       51.100009052485575       51.100008830098034       51.10000645058824        51.10000277171491        51.099999092841585       51.099995413968315       51.09999173509499        51.09998805622172        51.09998657850906        51.09998732730543        51.099988076101795       51.099988824898276       51.09998957369464        51.09999032249107        51.09999107128749        51.0999918200838         51.099992568880225       51.09999331767665        51.09999406647307        51.09999519049046        51.100006673839516       51.10001205986225        51.10000355199651        51.09999504413071        51.09999025692724        51.09998867839289        51.09998709985854        51.099985521324186       51.09998394278978        51.09998236425548        51.09998078572107        51.09997920718672        51.09997762865231        51.09997605011796        51.09997447158361        51.099975720213024       51.09997758181447        51.099979443415805       51.09998130501714        51.09998316661853        51.09998502821986        51.09998688982125        51.099988751422586       51.09999061302392        51.09999247462531        51.09999962668252        51.099997603618135       51.099993043059385       51.09998848250075        51.09998548127737        51.09998303694613        51.09998059261494        51.09997814828375        51.09997570395251        51.09997325962138        51.099970815290135       51.09996837095889        51.09996592662776        51.099963482296516       51.09996103796527        51.099958593634085       51.09995787252575        51.099957419082955       51.099958092236875       51.09996068022184        51.09996326820675        51.099965856191545       51.09996844417651        51.09997103216142        51.09997362014627        51.09997620813118        51.09997879611609        51.09998345236272        51.09998866182366        51.099993871284596       51.09999908074542        51.1000042902063         51.100009499667294       51.10001021062021        51.10000371260605        51.09999721459201        51.099990716577906       51.09998421856375        51.09998141487381        51.09997894271214        51.09997647055047        51.099973998388805       51.09997152622714        51.09996905406541        51.099966581903686       51.099964109742075       51.099962699588446       51.0999626343999         51.09996256921136        51.099962504022756       51.099962438834154       51.099969636150036       51.099977644013165       51.09998565187641        51.09999365973965        51.10000166760278        51.100009675466026       51.10001768332921        51.1000256911924         51.10003369905564        51.10004170691883        51.10004971478202        51.100056668176705       51.10005042722679        51.10004418627682        51.10003794532679        51.100031704376875       51.100025463426846       51.100019222476874       51.1000129815269         51.10000674057687        51.10000049962696        51.09999425867693        51.099988017727014       51.099981776776985       51.099975535827014       51.09996929487704        51.09996305392701        51.09995681297704        51.09995256122721        51.099953103061125       51.0999556670659         51.09995823599036        51.09996080491487        51.09996337383939        51.09996594276379        51.0999685116883         51.099971080612875       51.09997393652634        51.09997758798738        51.099981239448425       51.09998489090947        51.09998854237051        51.09999219383161        51.09999584529265        51.09999656903295        51.09999812193678        51.100001775508986       51.100005429081136       51.100009082653344       51.100012736225494       51.1000163897977         51.10002004336991        51.10002369694206        51.10002735051427        51.10003100408653        51.100034657658625       51.10003471654875        51.10003099677175        51.100027276994865       51.100023557217924       51.10001983744104        51.1000161176641         51.100012397887156       51.10000867811027        51.10000495833333        51.10000123855639        51.099997518779446       51.09999379900256        51.09999007922568        51.099986359448735       51.09998263967185        51.09998260541528        51.09998380788517        51.099984099053984       51.09998008020489        51.09997606135585        51.09997722351625        51.099979967213585       51.09998271091092        51.099985454608145       51.09998819830548        51.09999094200282        51.09999368570004        51.09999642939732        51.0999991730946         51.10000191679194        51.100004660489276       51.100007404186556       51.100010147883836       51.100012891581116       51.10001212946628        51.10000954174387        51.100006954021524       51.10000436629912        51.10000177857677        51.09999919085442        51.09999660313201        51.09999401540972        51.09999142768737        51.099988839964965       51.09998625224256        51.09998366452021        51.09998107679786        51.099978489075454       51.099979856782795       51.09998408249908        51.09998407946233        51.09997945693186        51.09997814427396        51.09998067873954        51.09998321320518        51.099985747670814       51.09998828213645        51.09999081660203        51.09999335106767        51.0999958855333         51.09999841999894        51.100000954464576       51.100003488930156       51.10000602339579        51.10000855786143        51.10001109232712        51.10001153040912        51.100008970958015       51.10000641150691        51.10000385205586        51.10000129260476        51.099998733153654       51.09999617370261        51.0999936142515         51.0999910548004         51.099988495349294       51.0999859358983         51.0999833764472         51.09998081699615        51.09997825754499        51.099975698093886       51.09997933826543        51.09998014111409        51.099975586314656       51.099977620029904       51.09998013974115        51.099982659452394       51.09998517916375        51.099987698875          51.0999902185863         51.099992738297544       51.09999525800879        51.09999777772009        51.10000029743139        51.100002817142695       51.100005336854          51.100007856565185       51.10001037627649        51.10001162553834        51.1000090825363         51.10000653953426        51.10000399653222        51.10000145353018        51.0999989105282         51.09999636752616        51.09999382452406        51.09999128152208        51.09998873851998        51.099986195518          51.0999836525159         51.09998110951392        51.09997856651188        51.09997602350978        51.0999781613495         51.09998180893513        51.09997736348703        51.099976439406646       51.09997898787452        51.09998153634234        51.09998408481027        51.09998663327815        51.09998918174608        51.0999917302139         51.099994278681834       51.09999682714971        51.099999375617585       51.10000192408546        51.10000447255334        51.100007021021156       51.10000956948909        51.10001211795702        51.10000965041496        51.10000678092541        51.10000391143575        51.10000104194614        51.09999817245654        51.09999530296693        51.09999243347727        51.099989563987606       51.09998669449806        51.099983825008394       51.09998095551873        51.09997808602918        51.09997521653952        51.09997234704997        51.09997215795397        51.09997658597456        51.0999764072576         51.0999755579374         51.0999796533722         51.09998374880706        51.09998784424192        51.09999193967673        51.09999603511159        51.10000013054639        51.10000422598125        51.10000832141611        51.100012416850916       51.10001651228572        51.10002060772058        51.100024703155384       51.100028798590245       51.10003289402505        51.10003229474398        51.10002816664951        51.10002403855515        51.10001991046073        51.100015782366256       51.100011654271896       51.10000752617742        51.100003398083004       51.09999926998859        51.09999514189417        51.09999101379981        51.099986885705334       51.09998275761092        51.099978629516556       51.0999745212975         51.09997588113646        51.09997561544776        51.09997272992916        51.09997459368509        51.09997794081585        51.09998128794638        51.09998463507702        51.099987982207665       51.09999132933831        51.09999467646901        51.099998023599596       51.1000013707303         51.10000471786094        51.100008064991584       51.10001141212223        51.10001475925287        51.10001810638346        51.10002058459531        51.100019420187095       51.10001825577888        51.10001709137066        51.1000159269625         51.10001476255428        51.10001359814606        51.1000124337379         51.10001126932974        51.100010104921466       51.100008940513305       51.10000777610509        51.10000661169693        51.10000544728865        51.10000428288049        51.10000237114258        51.10000000000002
2                        50.81180569672523        50.8769066188633         50.92760932250508        50.96631205272473        50.99659950450325        51.020426301598945       51.03850997149783        51.052772143805214       51.0640142009313         51.07165080449971        51.0787850182312         51.08310410853744        51.08621191052271        51.089319712508086       51.092427514493295       51.094730498679496       51.09552793231501        51.09632536595052        51.09712279958609        51.09792023322166        51.09868496323497        51.09888802766153        51.09909109208809        51.0992941565147         51.09949722094126        51.09969405158739        51.09975776931833        51.09979129076402        51.09982481220959        51.09985833365522        51.09989185510085        51.09992537654642        51.09995889799211        51.099979873594805       51.09998265196225        51.09998543032975        51.09998820869714        51.09999098706464        51.09999376543209        51.099996543799534       51.09999932216698        51.09999925092694        51.099999179686904       51.09999910844692        51.099999037206885       51.099998965966904       51.09999889472692        51.099998823486885       51.09999875224696        51.09999885967767        51.09999918970857        51.09999951973947        51.09999984977037        51.10000017980133        51.10000050983217        51.10000083986313        51.10000116989403        51.10000134176573        51.100001366655874       51.10000140077193        51.10000105031946        51.10000034967885        51.099999649038296       51.09999894839768        51.09999824775707        51.09999754711646        51.09999684647585        51.099996145835235       51.09999544519462        51.09999469497194        51.09999391920593        51.09999314343986        51.099992367673735       51.09999159190767        51.0999908161416         51.09999004037553        51.09998926460952        51.09999285014953        51.10000205208905        51.09999333623119        51.09997831780731        51.09997532342226        51.0999723290372         51.09996933465209        51.09996634026703        51.09996334588192        51.09996035149686        51.099957357111805       51.09995436272669        51.099951368341635       51.09994837395658        51.09994953229182        51.099951055210454       51.09995257812909        51.099954101047786       51.09995562396642        51.09995714688506        51.09996001724062        51.09996770750536        51.099975397770095       51.09998308803483        51.09999077829963        51.099998468564365       51.1000061588291         51.1000138490939         51.100021539358636       51.10002203499607        51.10002160250815        51.10002117002011        51.10002073753219        51.10002030504427        51.100019872556345       51.10001944006842        51.1000190075805         51.10001857509252        51.100014079434516       51.10000713628665        51.100000193138726       51.0999932499908         51.09998630684288        51.099979363694956       51.09997652518007        51.099977838566815       51.099979151953505       51.09998046534031        51.099981778727          51.09998309211369        51.099984405500436       51.09998571888718        51.09998703227393        51.09998834566068        51.09998965904737        51.0999916860207         51.100013414131126       51.100023552317566       51.10000728071395        51.09999100911023        51.09998192965446        51.09997905264885        51.09997617564312        51.09997329863745        51.09997042163178        51.09996754462611        51.09996466762044        51.09996179061477        51.0999589136091         51.09995603660337        51.0999531595977         51.09995542112563        51.09995879676535        51.099962172405014       51.09996554804468        51.0999689236844         51.09997229932412        51.099975674963844       51.099979050603565       51.09998242624329        51.099985801882895       51.099999461390894       51.09999558541216        51.09998685135798        51.099978117303806       51.09997243213377        51.09996783582494        51.09996323951623        51.0999586432074         51.099954046898574       51.099949450589804       51.099944854281034       51.09994025797221        51.09993566166338        51.09993106535455        51.09992646904578        51.09992187273701        51.09992052440333        51.0999196805725         51.09992095298554        51.09992582229245        51.09993069159941        51.09993556090632        51.09994043021322        51.09994529952013        51.099950168827036       51.099955038134          51.099959907440905       51.099968839215876       51.09997885761112        51.09998887600631        51.09999889440155        51.10000891279668        51.10001893119198        51.100020328932146       51.10000791186536        51.099995494798634       51.09998307773179        51.099970660665065       51.099965444504164       51.09996087455181        51.09995630459957        51.09995173464722        51.099947164694925       51.09994259474263        51.099938024790276       51.09993345483804        51.09993083470033        51.0999306838778         51.09993053305527        51.099930382232685       51.099930231410156       51.09994408073169        51.09995949256927        51.09997490440685        51.09999031624443        51.10000572808201        51.10002113991965        51.10003655175717        51.10005196359475        51.10006737543239        51.10008278726997        51.10009819910755        51.100111578996575       51.10009953353597        51.10008748807536        51.10007544261475        51.100063397154145       51.10005135169348        51.10003930623287        51.10002726077221        51.10001521531166        51.10000316985105        51.099991124390385       51.099979078929834       51.09996703346917        51.09995498800856        51.09994294254801        51.09993089708735        51.09991885162674        51.0999106693252         51.09991168113015        51.0999166699105         51.099921669224614       51.09992666853873        51.09993166785273        51.099936667166844       51.099941666480845       51.09994666579502        51.099952216372344       51.099959295078406       51.099966373784525       51.09997345249059        51.09998053119671        51.09998760990277        51.09999468860883        51.099996125913606       51.099999134111556       51.10000617732794        51.10001322054438        51.10002026376077        51.1000273069771         51.10003435019348        51.10004139340987        51.10004843662625        51.10005547984264        51.10006252305902        51.10006956627541        51.10006963930482        51.10006238539569        51.1000551314865         51.10004787757737        51.10004062366818        51.10003336975899        51.10002611584986        51.10001886194067        51.10001160803154        51.10000435412235        51.09999710021316        51.09998984630397        51.09998259239484        51.09997533848565        51.09996808457652        51.09996796754342        51.09997024538586        51.09997077582386        51.0999630418757         51.09995530792759        51.0999575949088         51.099962940843966       51.09996828677919        51.09997363271441        51.099978978649574       51.09998432458474        51.09998967051996        51.099995016455125       51.10000036239035        51.10000570832551        51.10001105426073        51.1000164001959         51.10002174613106        51.10002709206634        51.100025594131125       51.100020532336714       51.1000154705423         51.10001040874789        51.10000534695348        51.100000285159126       51.099995223364715       51.09999016157036        51.09998509977595        51.09998003798154        51.09997497618713        51.099969914392716       51.09996485259842        51.09995979080395        51.099962373575124       51.0999704799525         51.0999704740276         51.09996160621654        51.09995913291198        51.09996409205604        51.09996905120016        51.09997401034434        51.099978969488404       51.099983928632525       51.09998888777665        51.09999384692071        51.09999880606489        51.10000376520895        51.100008724353074       51.100013683497195       51.10001864264132        51.10002360178544        51.10002445533689        51.10001943846953        51.100014421602054       51.10000940473469        51.10000438786733        51.09999937099991        51.09999435413255        51.09998933726513        51.099984320397766       51.09997930353035        51.099974286662984       51.099969269795565       51.099964252928146       51.09995923606078        51.099954219193364       51.09996118061787        51.0999627139027         51.09995397733701        51.09995797349035        51.09996290886164        51.09996784423288        51.09997277960417        51.09997771497541        51.0999826503467         51.09998758571794        51.09999252108918        51.09999745646047        51.10000239183182        51.100007327203          51.100012262574296       51.100017197945476       51.10002213331677        51.10002458025008        51.10001959925023        51.1000146182505         51.10000963725071        51.10000465625092        51.09999967525118        51.099994694251336       51.0999897132516         51.099984732251755       51.09997975125202        51.099974770252174       51.09996978925244        51.099964808252594       51.0999598272528         51.09995484625301        51.09995891100999        51.09996590448549        51.09995737329791        51.09995564804143        51.099960634360116       51.099965620678915       51.099970606997715       51.0999755933164         51.09998057963526        51.09998556595394        51.09999055227274        51.099995538591486       51.100000524910286       51.10000551122903        51.10001049754777        51.10001548386657        51.100020470185314       51.10002545650411        51.1000206575045         51.100015074378575       51.10000949125265        51.10000390812672        51.0999983250008         51.099992741874814       51.099987158748945       51.09998157562302        51.099975992497036       51.09997040937105        51.09996482624513        51.0999592431192         51.099953659993275       51.09994807686729        51.0999476705677         51.099956181618495       51.09995588432423        51.09995431925438        51.09996229637153        51.099970273488736       51.09997825060594        51.09998622772309        51.0999942048403         51.10000218195751        51.100010159074714       51.10001813619186        51.10002611330907        51.10003409042622        51.10004206754343        51.100050044660634       51.100058021777784       51.10006599889499        51.100064833944884       51.10005679730136        51.10004876065784        51.10004072401438        51.100032687370856       51.10002465072728        51.100016614083756       51.100008577440235       51.100000540796714       51.09999250415319        51.09998446750967        51.09997643086615        51.09996839422257        51.09996035757911        51.09995235933428        51.09995492520852        51.09995436164331        51.09994875442368        51.0999523672553         51.0999588598512         51.09996535244693        51.099971845042774       51.099978337638504       51.09998483023429        51.09999132283008        51.09999781542592        51.10000430802171        51.1000108006175         51.10001729321334        51.10002378580907        51.100030278404915       51.100036771000646       51.10004156080453        51.10003921228463        51.100036863764785       51.10003451524483        51.100032166724986       51.100029818205144       51.1000274696853         51.1000251211654         51.10002277264556        51.10002042412566        51.10001807560582        51.10001572708586        51.100013378566075       51.100011030046176       51.10000868152633        51.1000048091438         51.10000000000002
3                        50.65135106772232        50.74003867030291        50.812178858591665       50.86973230994283        50.916476295826385       50.95453716043937        50.984555744137765       51.00890112630566        51.02870072098801        51.042744751785676       51.05595358006059        51.064312805156305       51.07054563807253        51.07677847098887        51.08301130390521        51.087707764791844       51.08950823793202        51.0913087110722         51.09310918421238        51.094909657352616       51.096638859006475       51.097144014563526       51.097649170120576       51.09815432567768        51.09865948123473        51.09915322631707        51.09932086961021        51.09941325998125        51.09950565035217        51.09959804072315        51.09969043109413        51.09978282146511        51.09987521183609        51.09993349129411        51.09994229425928        51.09995109722445        51.09995990018956        51.09996870315467        51.09997750611984        51.09998630908501        51.099995112050124       51.09999610614085        51.09999710023146        51.09999809432219        51.09999908841286        51.100000082503584       51.10000107659425        51.10000207068498        51.100003064775706       51.1000033330742         51.100002697131686       51.10000206118923        51.100001425246774       51.10000078930432        51.10000015336186        51.099999517419405       51.09999888147695        51.099998496898365       51.099998345919005       51.09999841397138        51.09999850036377        51.09999857224511        51.099998644126515       51.09999871600792        51.09999878788932        51.09999885977078        51.09999893165218        51.09999900353358        51.099999075414985       51.09999804319182        51.099996442161455       51.09999484113109        51.09999324010073        51.09999163907037        51.099990038040005       51.09998843700964        51.09998683597928        51.099991486179874       51.10000418658524        51.09999281721207        51.09997308502915        51.09997013389204        51.09996718275494        51.09996423161783        51.09996128048073        51.09995832934362        51.099955378206516       51.09995242706941        51.09994947593225        51.0999465247952         51.09994357365815        51.09994470231675        51.09994618915641        51.09994767599619        51.099949162835856       51.09995064967558        51.0999521365153         51.099955502213334       51.099965588765485       51.09997567531764        51.09998576186979        51.09999584842194        51.10000593497409        51.100016021526244       51.100026108078396       51.10003619463055        51.10003681900912        51.10003622274303        51.100035626476995       51.10003503021096        51.10003443394493        51.10003383767889        51.10003324141286        51.100032645146825       51.10003204888079        51.10002642378589        51.1000177695272         51.10000911526845        51.10000046100981        51.09999180675106        51.09998315249237        51.09997938556438        51.0999805622493         51.09998173893416        51.09998291561902        51.099984092303885       51.0999852689888         51.09998644567372        51.099987622358526       51.099988799043444       51.09998997572836        51.099991152413224       51.09999324336741        51.10002057602878        51.100033087690406       51.100011826956575       51.0999905662228         51.09997904966423        51.09997593640344        51.09997282314265        51.099969709881805       51.099966596621016       51.09996348336017        51.09996037009938        51.09995725683859        51.099954143577804       51.09995103031696        51.09994791705617        51.09995029744118        51.09995386893172        51.09995744042226        51.0999610119128         51.099964583403334       51.09996815489387        51.09997172638441        51.09997529787495        51.099978869365486       51.09998244085608        51.10000019851907        51.09999510470152        51.09998364181547        51.09997217892936        51.099965001431656       51.09995935439326        51.09995370735493        51.09994806031659        51.09994241327826        51.09993676623992        51.099931119201585       51.09992547216325        51.099919825124914       51.09991417808658        51.09990853104824        51.09990288400991        51.099901263774655       51.09990026901619        51.09990186358414        51.099907859124926       51.099913854665715       51.099919850206504       51.09992584574729        51.09993184128808        51.099937836828815       51.09994383236966        51.09994982791045        51.09996161611173        51.099974953721414       51.0999882913311         51.10000162894079        51.10001496655042        51.10002830416022        51.10003030361224        51.10001413339387        51.09999796317561        51.099981792957294       51.099965622739035       51.099959473930824       51.099954224442854       51.099948974955055       51.09994372546714        51.099938475979286       51.09993322649137        51.09992797700346        51.099922727515604       51.09991965466952        51.09991933840047        51.09991902213142        51.099918705862365       51.09991838959331        51.09993686262101        51.09995743266836        51.099978002715716       51.09999857276313        51.100019142810424       51.100039712857836       51.10006028290519        51.1000808529526         51.100101422999956       51.10012199304731        51.100142563094664       51.100160409707485       51.10014417855018        51.100127947392934       51.10011171623569        51.1000954850785         51.100079253921194       51.10006302276395        51.1000467916067         51.100030560449454       51.10001432929221        51.09999809813496        51.099981866977714       51.09996563582047        51.09994940466322        51.099933173505974       51.09991694234873        51.099900711191424       51.09988979368558        51.09989100603451        51.099897905516          51.099904823834436       51.099911742152926       51.09991866047136        51.099925578789794       51.09993249710823        51.09993941542672        51.09994706483781        51.099956740873495       51.0999664169093         51.09997609294504        51.09998576898079        51.099995445016475       51.10000512105228        51.100007238968544       51.10001134543552        51.10002080270044        51.10003025996525        51.10003971723012        51.10004917449487        51.10005863175974        51.100068089024546       51.10007754628941        51.10008700355422        51.10009646081909        51.1001059180839         51.10010583510126        51.100095723577056       51.10008561205291        51.10007550052876        51.10006538900461        51.100055277480465       51.10004516595632        51.10003505443217        51.10002494290802        51.100014831383874       51.100004719859726       51.099994608335635       51.09998449681149        51.09997438528734        51.09996427376319        51.09996388443062        51.0999667575112         51.099967328502146       51.099957011711695       51.0999466949213         51.099949975489324       51.09995740673958        51.09996483798989        51.09997226924014        51.099979700490394       51.099987131740704       51.09999456299096        51.10000199424121        51.100009425491464       51.10001685674172        51.10002428799203        51.10003171924228        51.100039150492535       51.100046581742845       51.100044440918964       51.10003731555821        51.10003019019746        51.10002306483665        51.100015939475895       51.100008814115085       51.10000168875433        51.099994563393636       51.09998743803283        51.09998031267207        51.09997318731132        51.09996606195057        51.09995893658976        51.09995181122895        51.09995503231784        51.09996572926809        51.099965720698606       51.09995401740963        51.09995095796319        51.09995794540839        51.09996493285354        51.0999719202988         51.099978907744          51.09998589518921        51.09999288263441        51.099999870079614       51.10000685752482        51.10001384497002        51.100020832415225       51.10002781986043        51.10003480730569        51.10004179475095        51.10004298117701        51.10003587296325        51.10002876474948        51.10002165653577        51.100014548322065       51.10000744010836        51.10000033189465        51.09999322368088        51.099986115467175       51.09997900725341        51.09997189903976        51.09996479082599        51.099957682612285       51.09995057439858        51.09994346618481        51.09995255387366        51.09995454597811        51.09994302191399        51.09994872760046        51.0999557042245         51.099962680848535       51.09996965747257        51.099976634096606       51.099983610720585       51.09999058734462        51.0999975639686         51.100004540592636       51.10001151721667        51.10001849384065        51.100025470464686       51.10003244708872        51.1000394237127         51.10004288263974        51.10003584131755        51.100028799995584       51.10002175867339        51.100014717351314       51.10000767602929        51.100000634707214       51.099993593385136       51.09998655206306        51.09997951074092        51.0999724694189         51.099965428096766       51.099958386774745       51.09995134545261        51.09994430413053        51.099949502235916       51.099958713467345       51.09994744075834        51.0999453807089         51.09995240559692        51.09995943048489        51.09996645537285        51.09997348026087        51.09998050514889        51.099987530036856       51.09999455492493        51.1000015798129         51.10000860470092        51.10001562958894        51.1000226544769         51.100029679364866       51.10003670425294        51.10004372914091        51.10003709803436        51.10002937263283        51.1000216472313         51.10001392182977        51.10000619642824        51.09999847102665        51.09999074562512        51.09998302022353        51.099975294822          51.099967569420414       51.09995984401894        51.09995211861735        51.09994439321582        51.099936667814234       51.09993593298691        51.09994723978451        51.09994705549735        51.099945283508305       51.099956360784574       51.099967438060844       51.09997851533711        51.09998959261338        51.10000066988971        51.10001174716598        51.10002282444225        51.10003390171852        51.10004497899479        51.100056056271          51.10006713354733        51.1000782108236         51.100089288099866       51.10010036537608        51.100098758298884       51.100087616945984       51.100076475593085       51.100065334240185       51.100054192887285       51.100043051534385       51.100031910181485       51.100020768828585       51.10000962747563        51.09999848612273        51.09998734476983        51.099976203416986       51.099965062064086       51.09995392071124        51.09994283126355        51.09994602179967        51.099945031680306       51.09993730368274        51.09994224130622        51.099951134873265       51.09996002844025        51.09996892200729        51.099977815574334       51.09998670914132        51.09999560270842        51.1000044962754         51.100013389842445       51.10002228340943        51.10003117697647        51.100040070543514       51.100048964110556       51.100057857677484       51.10006434014133        51.100060714948995       51.10005708975666        51.10005346456427        51.100049839371934       51.10004621417954        51.10004258898721        51.10003896379493        51.10003533860254        51.1000317134102         51.10002808821781        51.10002446302548        51.1000208378332         51.10001721264075        51.10001358744853        51.10000753865285        51.10000000000002
4                        50.49453602954702        50.60504843906455        50.69725534367046        50.77265212178503        50.83513523828168        50.88694786658107        50.92863083876017        50.96292717002143        50.99126205572196        51.01180221845436        51.0311873850394         51.043738517756594       51.05326409303643        51.06278966831633        51.07231524359605        51.07955971089325        51.0824875516538         51.085415392414234       51.08834323317478        51.091271073935275       51.09408566248703        51.094955210585624       51.09582475868427        51.09669430678292        51.097563854881514       51.098416630361385       51.09871644707869        51.098887913385965       51.0990593796933         51.099230846000694       51.09940231230797        51.09957377861531        51.0997452449227         51.099854495342015       51.09987350414434        51.099892512946724       51.09991152174905        51.099930530551376       51.0999495393537         51.099968548156085       51.09998755695841        51.09999011373867        51.09999267051887        51.09999522729913        51.09999778407939        51.10000034085965        51.100002897639854       51.10000545442017        51.10000801120043        51.10000872000353        51.10000712647184        51.100005532940145       51.10000393940845        51.10000234587682        51.10000075234518        51.09999915881349        51.0999975652818         51.09999665529074        51.09999638053239        51.09999645820608        51.099996988600424       51.099997879578325       51.09999877055611        51.099999661534014       51.1000005525118         51.1000014434897         51.10000233446755        51.10000322544539        51.100004116423236       51.10000280683738        51.100000363576044       51.09999792031465        51.09999547705331        51.099993033791975       51.09999059053058        51.099988147269244       51.099985704007906       51.09999131391021        51.10000729450883        51.099993438620004       51.09996930250685        51.09996649021065        51.0999636779145         51.0999608656183         51.09995805332221        51.09995524102601        51.09995242872992        51.09994961643372        51.09994680413752        51.09994399184143        51.099941179545226       51.09994222718831        51.099943613710366       51.09994500023248        51.099946386754596       51.099947773276654       51.09994915979871        51.099952936960335       51.09996526566573        51.09997759437118        51.09998992307658        51.10000225178197        51.10001458048748        51.10002690919282        51.10003923789827        51.100051566603724       51.10005231136489        51.10005156176766        51.10005081217042        51.10005006257319        51.100049312975955       51.10004856337872        51.10004781378149        51.10004706418431        51.100046314587075       51.10003965629312        51.10002943883842        51.10001922138372        51.10000900392913        51.09999878647443        51.099988569019786       51.099983920554166       51.09998490520951        51.0999858898648         51.0999868745202         51.0999878591756         51.099988843830886       51.09998982848623        51.09999081314163        51.099991797796974       51.09999278245232        51.09999376710766        51.09999585217332        51.10002831804127        51.10004297466895        51.100017049640996       51.099991124612984       51.099977372021385       51.099974116840315       51.099970861659244       51.099967606478174       51.09996435129705        51.099961096115976       51.09995784093485        51.09995458575372        51.09995133057271        51.099948075391524       51.09994482021045        51.099947243604106       51.0999508981987         51.099954552793236       51.09995820738777        51.09996186198231        51.099965516576844       51.099969171171495       51.09997282576603        51.09997648036057        51.09998013495516        51.10000170158662        51.09999546831705        51.09998145491221        51.099967441507374       51.09995890339263        51.09995232069207        51.099945737991504       51.09993915529094        51.099932572590376       51.09992598988987        51.099919407189304       51.09991282448874        51.099906241788176       51.09989965908761        51.09989307638705        51.09988649368654        51.09988464218719        51.09988352557781        51.09988541645009        51.099892419016896       51.09989942158364        51.099906424150504       51.09991342671725        51.099920429284055       51.099927431850915       51.09993443441772        51.09994143698452        51.09995590601409        51.09997237215714        51.09998883830019        51.10000530444324        51.100021770586295       51.100038236729404       51.10004082351355        51.10002116829122        51.100001513068946       51.099981857846615       51.09996220262434        51.09995527164966        51.09994948254757        51.09994369344554        51.099937904343506       51.09993211524147        51.099926326139496       51.099920537037406       51.09991474793537        51.09991129794025        51.0999108102738         51.099910322607286       51.099909834940775       51.09990934727426        51.09993217517467        51.09995760525874        51.09998303534297        51.100008465427095       51.100033895511274       51.10005932559545        51.100084755679575       51.1001101857637         51.100135615847876       51.100161045932055       51.10018647601623        51.100208529971326       51.10018833912642        51.10016814828151        51.10014795743666        51.10012776659181        51.10010757574696        51.100087384902054       51.10006719405715        51.10004700321224        51.100026812367446       51.10000662152248        51.09998643067763        51.099966239832725       51.09994604898782        51.099925858143024       51.09990566729806        51.09988547645321        51.09987198673775        51.09987337851527        51.09988209456935        51.099890837744795       51.09989958092024        51.099908324095736       51.09991706727118        51.09992581044662        51.09993455362206        51.09994419727457        51.09995633709332        51.09996847691224        51.0999806167311         51.09999275654991        51.10000489636877        51.10001703618764        51.10001981533043        51.10002497743858        51.10003672853105        51.10004847962341        51.100060230715826       51.10007198180824        51.10008373290066        51.100095483993016       51.10010723508543        51.100118986177904       51.10013073727026        51.10014248836268        51.10014224239592        51.10012938533049        51.10011652826506        51.10010367119958        51.10009081413409        51.10007795706872        51.100065100003235       51.10005224293786        51.10003938587238        51.10002652880689        51.100013671741465       51.10000081467604        51.09998795761055        51.09997510054512        51.099962243479695       51.09996155990575        51.099964961312025       51.09996554599121        51.099952808900525       51.0999400718099         51.0999443175113         51.09995374732051        51.09996317712972        51.099972606938934       51.09998203674809        51.0999914665573         51.100000896366566       51.10001032617572        51.10001975598493        51.10002918579414        51.100038615603296       51.10004804541251        51.10005747522172        51.10006690503093        51.100064138795574       51.100055021623746       51.100045904451974       51.100036787280146       51.100027670108375       51.100018552936604       51.100009435764775       51.100000318593004       51.09999120142129        51.09998208424946        51.09997296707763        51.09996384990586        51.09995473273409        51.09994561556226        51.09994940020363        51.09996250709281        51.09996249398603        51.09994814858379        51.09994457387228        51.09995351812603        51.09996246237972        51.09997140663347        51.09998035088722        51.09998929514097        51.09999823939472        51.10000718364836        51.10001612790211        51.10002507215586        51.10003401640961        51.10004296066336        51.10005190491711        51.10006084917086        51.10006235482956        51.10005322434591        51.100044093862266       51.10003496337862        51.100025832894914       51.10001670241127        51.10000757192762        51.099998441443915       51.099989310960325       51.09998018047662        51.09997104999297        51.09996191950927        51.09995278902562        51.09994365854203        51.09993452805833        51.09994558144615        51.09994799604459        51.09993387563691        51.09994123900509        51.09995018710532        51.09995913520544        51.09996808330567        51.099977031405786       51.09998597950596        51.099994927606076       51.10000387570631        51.10001282380648        51.100021771906654       51.10003072000677        51.100039668107          51.10004861620712        51.100057564307235       51.10006200034883        51.10005296799369        51.100043935638666       51.10003490328347        51.10002587092839        51.10001683857331        51.10000780621817        51.09999877386309        51.09998974150801        51.099980709152874       51.09997167679779        51.099962644442655       51.09995361208752        51.09994457973244        51.099935547377356       51.09994177561413        51.09995304995664        51.099939222944386       51.09993688549355        51.09994587831551        51.09995487113741        51.099963863959374       51.099972856781335       51.099981849603296       51.09999084242531        51.09999983524722        51.10000882806918        51.100017820891196       51.10002681371316        51.10003580653506        51.10004479935708        51.10005379217898        51.100062785001          51.10005440269424        51.10004462806728        51.10003485344038        51.10002507881342        51.10001530418651        51.100005529559496       51.09999575493259        51.09998598030563        51.09997620567867        51.099966431051655       51.09995665642475        51.09994688179785        51.099937107170945       51.09992733254393        51.09992626150449        51.099940182843625       51.099940137955286       51.09993822119009        51.09995227143156        51.099966321673094       51.09998037191468        51.099994422156215       51.1000084723978         51.10002252263939        51.100036572880924       51.100050623122456       51.100064673364045       51.10007872360558        51.10009277384711        51.1001068240887         51.10012087433023        51.10013492457176        51.10013289567519        51.10011878079138        51.100104665907566       51.100090551023754       51.10007643613983        51.100062321256075       51.10004820637221        51.100034091488396       51.100019976604585       51.100005861720774       51.09999174683696        51.099977631953095       51.099963517069284       51.09994940218547        51.09993535196327        51.099939091217095       51.09993765954215        51.099927893985466       51.09993408153798        51.09994525183845        51.099956422138916       51.09996759243944        51.099978762739966       51.09998993304043        51.10000110334096        51.10001227364148        51.10002344394195        51.100034614242475       51.100045784543          51.10005695484347        51.100068125143935       51.10007929544446        51.100087367591414       51.100082451878734       51.10007753616594        51.100072620453204       51.10006770474047        51.10006278902779        51.10005787331505        51.100052957602315       51.10004804188958        51.100043126176956       51.10003821046416        51.10003329475143        51.10002837903869        51.100023463325954       51.100018547613274       51.100010298403845       51.10000000000002
5                        50.34897063574806        50.47586206136663        50.58389876199806        50.67402510246512        50.75002992060024        50.814103555290046       50.86661474678294        50.9104532211299         50.94725463582233        50.97456510866948        51.00044103248024        51.017653188844974       51.030989887279816       51.04432658571466        51.057663284149385       51.06793339514269        51.07237289042638        51.07681238571013        51.08125188099382        51.085691376277566       51.089965089795214       51.09139159843323        51.09281810707125        51.09424461570927        51.09567112434729        51.097074925014226       51.09759422672903        51.09790722700677        51.098220227284514       51.09853322756226        51.09884622784           51.09915922811774        51.099472228395484       51.0996746935582         51.09971683202883        51.09975897049958        51.09980110897027        51.09984324744096        51.09988538591165        51.09992752438234        51.09996966285303        51.09997531961392        51.099980976374695       51.099986633135586       51.09999228989642        51.099997946657254       51.100003603418145       51.100009260179036       51.10001491693987        51.10001693057984        51.100014405373656       51.10001188016747        51.10000935496129        51.1000068297551         51.10000430454892        51.10000177934273        51.099999254136605       51.099997914667824       51.099997677137196       51.09999768927662        51.09999868579587        51.10000053982748        51.100002393859086       51.10000424789064        51.10000610192219        51.1000079559538         51.10000980998535        51.10001166401696        51.10001351804851        51.10001194543531        51.100008607500456       51.100005269565486       51.10000193163057        51.0999985936956         51.09999525576063        51.09999191782572        51.09998857989086        51.09999482507715        51.1000134112075         51.09999758498401        51.09997000259352        51.09996762460753        51.09996524662148        51.09996286863549        51.09996049064944        51.09995811266333        51.09995573467734        51.099953356691344       51.09995097870524        51.099948600719244       51.09994622273325        51.09994703067662        51.099948118325074       51.099949205973644       51.09995029362216        51.09995138127067        51.099952468919184       51.099956398282075       51.09997049272613        51.099984587170354       51.099998681614466       51.100012776058634       51.1000268705028         51.10004096494691        51.10005505939108        51.10006915383525        51.10006999314368        51.10006912250566        51.1000682518677         51.100067381229735       51.10006651059177        51.10006563995381        51.10006476931579        51.10006389867783        51.10006302803987        51.10005563400938        51.10004431055006        51.1000329870908         51.10002166363154        51.10001034017216        51.0999990167129         51.099993631597044       51.09999425321001        51.09999487482304        51.099995496436065       51.099996118049035       51.09999673966206        51.09999736127497        51.099997982888          51.099998604501025       51.09999922611405        51.09999984772702        51.100001710944355       51.100037853136314       51.100053948429036       51.10002436314528        51.09999477786141        51.09997941072521        51.09997630520422        51.09997319968329        51.099970094162416       51.09996698864143        51.09996388312055        51.09996077759956        51.09995767207863        51.0999545665577         51.09995146103677        51.099948355515835       51.09995058747728        51.0999539766857         51.099957365894056       51.09996075510247        51.09996414431083        51.09996753351925        51.099970922727664       51.09997431193602        51.09997770114438        51.0999810903528         51.10000557210333        51.099998441667196       51.09998242889367        51.09996641612014        51.09995692449422        51.09994976179411        51.09994259909399        51.09993543639388        51.09992827369376        51.099921110993705       51.09991394829359        51.099906785593475       51.09989962289342        51.099892460193246       51.09988529749313        51.09987813479307        51.099876177636816       51.09987502904943        51.099877136324324       51.099884777456566       51.099892418588695       51.09990005972094        51.099907700853066       51.09991534198525        51.09992298311744        51.09993062424962        51.099938265381866       51.099954872482215       51.09997387778071        51.099992883079096       51.10001188837748        51.100030893675864       51.10004989897436        51.10005302864431        51.10003071723753        51.10000840583098        51.09998609442425        51.099963783017586       51.09995653499897        51.099950638767154       51.099944742535456       51.099938846303644       51.09993295007189        51.09992705384013        51.09992115760838        51.09991526137662        51.09991166777968        51.0999109903218         51.099910312863926       51.09990963540605        51.09990895794817        51.099935309781586       51.09996467827682        51.099994046772224       51.100023415267515       51.10005278376286        51.10008215225821        51.10011152075356        51.10014088924885        51.10017025774414        51.10019962623949        51.100228994734834       51.10025445430779        51.10023100234861        51.10020755038937        51.10018409843008        51.1001606464709         51.10013719451166        51.10011374255242        51.10009029059313        51.10006683863389        51.100043386674656       51.10001993471542        51.09999648275624        51.099973030796946       51.09994957883771        51.09992612687853        51.09990267491929        51.09987922296           51.09986366483707        51.09986517077755        51.099875412461074       51.09988568949262        51.09989596652417        51.09990624355572        51.09991652058727        51.09992679761882        51.09993707465043        51.09994838925866        51.09996258008033        51.09997677090212        51.09999096172379        51.10000515254552        51.10001934336731        51.100033534189095       51.10003691464112        51.10004300063156        51.100056673959614       51.10007034728778        51.100084020615895       51.10009769394401        51.10011136727212        51.10012504060029        51.100138713928345       51.100152387256514       51.100166060584684       51.100179733912796       51.100179303412915       51.100164047215685       51.100148791018455       51.100133534821225       51.100118278623995       51.100103022426765       51.10008776622959        51.10007251003236        51.10005725383513        51.100041997637845       51.10002674144067        51.1000114852435         51.09999622904621        51.09998097284898        51.09996571665181        51.099964671016494       51.099968393928066       51.09996890925919        51.09995425427104        51.09993959928295        51.09994472217045        51.099955882383256       51.099967042596006       51.09997820280876        51.099989363021564       51.100000523234314       51.100011683447065       51.10002284365987        51.100034003872565       51.10004516408537        51.10005632429818        51.10006748451087        51.10007864472368        51.10008980493643        51.10008646730989        51.10007558011637        51.10006469292284        51.10005380572926        51.10004291853568        51.10003203134215        51.10002114414863        51.1000102569551         51.099999369761576       51.09998848256805        51.09997759537447        51.09996670818094        51.09995582098736        51.09994493379378        51.09994905089542        51.09996400940008        51.0999639859059         51.09994759606275        51.099943725160415       51.09995440524568        51.09996508533084        51.09997576541605        51.099986445501315       51.099997125586526       51.10000780567174        51.10001848575689        51.1000291658421         51.10003984592737        51.100050526012524       51.100061206097735       51.100071886182945       51.10008256626821        51.10008434899373        51.10007340974903        51.10006247050427        51.10005153125957        51.10004059201481        51.10002965276999        51.100018713525344       51.100007774280584       51.099996835035824       51.099985895791065       51.09997495654636        51.0999640173016         51.0999530780569         51.09994213881214        51.09993119956732        51.099943722361445       51.09994644717449        51.09993032126562        51.099939182047365       51.09994988595048        51.09996058985365        51.09997129375677        51.09998199765994        51.099992701562996       51.10000340546611        51.10001410936934        51.100024813272455       51.10003551717557        51.10004622107874        51.10005692498186        51.10006762888497        51.100078332788144       51.10008363813614        51.10007282891485        51.10006201969361        51.100051210472316       51.100040401250965       51.10002959202973        51.100018782808434       51.10000797358714        51.0999971643659         51.09998635514455        51.09997554592326        51.09996473670196        51.09995392748067        51.099943118259375       51.09993230903814        51.09993924837204        51.09995210783222        51.09993630519142        51.099933867731124       51.099944610159866       51.09995535258861        51.09996609501735        51.099976837446036       51.09998757987478        51.09999832230346        51.100009064732205       51.10001980716095        51.10003054958969        51.10004129201843        51.10005203444712        51.1000627768758         51.1000735193046         51.100084261733286       51.10007437830154        51.100062842058946       51.10005130581635        51.100039769573755       51.10002823333116        51.10001669708856        51.10000516084591        51.099993624603314       51.09998208836072        51.099970552118066       51.09995901587547        51.099947479632874       51.09993594339028        51.09992440714768        51.099922976143944       51.09993895193588        51.09993912802088        51.09993725855759        51.09995388861989        51.0999705186822         51.0999871487445         51.100003778806865       51.10002040886923        51.10003703893153        51.10005366899384        51.1000702990562         51.10008692911856        51.10010355918081        51.10012018924317        51.100136819305476       51.10015344936784        51.1001700794302         51.10016769148399        51.100151008529906       51.10013432557582        51.10011764262174        51.10010095966766        51.10008427671352        51.10006759375949        51.10005091080535        51.10003422785121        51.100017544897185       51.1000008619431         51.09998417898896        51.09996749603488        51.099950813080795       51.099934205226134       51.099938258460895       51.09993633886239        51.09992479296869        51.09993199905563        51.09994506208204        51.0999581251084         51.09997118813476        51.09998425116112        51.099997314187476       51.100010377213835       51.10002344024019        51.10003650326661        51.10004956629302        51.10006262931938        51.10007569234574        51.1000887553721         51.10010181839846        51.10011116193681        51.10010491290109        51.100098663865424       51.1000924148297         51.10008616579398        51.10007991675832        51.100073667722654       51.10006741868699        51.100061169651326       51.100054920615605       51.100048671579884       51.10004242254422        51.100036173508556       51.10002992447278        51.10002367543717        51.10001315162987        51.10000000000002
6                        50.21167703928455        50.350943223036836       50.47169433712622        50.574260707290705       50.662156764583074       50.737395260592734       50.800119841129344       50.85319986590952        50.89841724928033        50.93269963384512        50.96529750526082        50.9875156235276         51.00504460746396        51.02257359140049        51.040102575336846       51.053749533912594       51.05998324761879        51.066216961324926       51.072450675031064       51.0786843887372         51.084692034623686       51.08681709791716        51.088942161210696       51.09106722450417        51.09319228779765        51.09528828629118        51.096091272689705       51.09659173196292        51.097092191236015       51.09759265050923        51.09809310978238        51.09859356905554        51.09909402832869        51.0994207698393         51.099495540795374       51.09957031175145        51.099645082707525       51.0997198536636         51.099794624619676       51.09986939557575        51.09994416653183        51.09995405363435        51.09996394073687        51.099973827839335       51.099983714941914       51.099993602044435       51.10000348914696        51.10001337624948        51.100023263352          51.100027217367256       51.10002377954146        51.10002034171566        51.100016903889866       51.10001346606407        51.10001002823833        51.10000659041259        51.10000315258674        51.10000145418087        51.10000137226501        51.10000126360893        51.10000274251979        51.100005665456024       51.10000858839226        51.100011511328546       51.10001443426478        51.10001735720107        51.1000202801373         51.10002320307353        51.10002612600982        51.10002430091009        51.100020029740904       51.10001575857166        51.10001148740247        51.10000721623328        51.100002945064034       51.09999867389479        51.099994402725656       51.10000104465365        51.100021740241004       51.100004323227836       51.099973998716564       51.09997227229741        51.09997054587819        51.099968819459036       51.09996709303988        51.099965366620665       51.09996364020151        51.09996191378235        51.09996018736314        51.09995846094398        51.09995673452477        51.099957186089114       51.09995782886699        51.099958471644925       51.09995911442286        51.099959757200736       51.09996039997861        51.09996429090876        51.09997980078674        51.09999531066484        51.100010820542934       51.100026330420974       51.10004184029901        51.10005735017705        51.10007286005509        51.100088369933246       51.10008928479226        51.10008831685656        51.10008734892085        51.10008638098509        51.100085413049385       51.10008444511368        51.100083477177975       51.10008250924227        51.10008154130651        51.10007363026182        51.10006153696793        51.100049443674095       51.10003735038026        51.10002525708643        51.100013163792596       51.10000714856142        51.10000728138732        51.10000741421328        51.10000754703924        51.10000767986509        51.10000781269105        51.10000794551695        51.10000807834285        51.100008211168756       51.100008343994716       51.10000847682062        51.10000995939572        51.1000487066745         51.10006572129333        51.10003321401706        51.10000070674096        51.09998418203685        51.099981440573515       51.09997869911007        51.09997595764668        51.09997321618329        51.09997047471984        51.099967733256506       51.09996499179306        51.09996225032967        51.09995950886628        51.09995676740289        51.09995863554917        51.09996150312861        51.09996437070805        51.09996723828755        51.09997010586693        51.09997297344637        51.09997584102581        51.099978708605306       51.09998157618469        51.09998444376413        51.10001118339164        51.10000333394004        51.099985727055184       51.099968120170274       51.09995797437563        51.09995049319264        51.099943012009646       51.099935530826656       51.09992804964361        51.099920568460675       51.09991308727763        51.099905606094694       51.09989812491165        51.09989064372871        51.09988316254572        51.099875681362676       51.09987371090767        51.09987259642537        51.09987486135185        51.09988287012243        51.09989087889301        51.0998988876637         51.09990689643422        51.099914905204855       51.09992291397555        51.09993092274607        51.09993893151676        51.099957277601675       51.099978388689294       51.099999499776914       51.10002061086453        51.10004172195215        51.10006283303983        51.10006647291431        51.10004211474944        51.100017756584634       51.09999339841977        51.09996904025496        51.09996181719424        51.099956131835995       51.099950446477806       51.09994476111956        51.09993907576131        51.099933390403066       51.09992770504482        51.09992201968663        51.099918454213764       51.0999175734396         51.09991669266543        51.09991581189115        51.099914931116984       51.09994419589839        51.099976825138924       51.100009454379574       51.10004208362011        51.10007471286076        51.10010734210141        51.100139971341946       51.100172600582596       51.10020522982319        51.10023785906384        51.10027048830443        51.10029876399193        51.10027256457511        51.100246365158455       51.10022016574163        51.10019396632492        51.1001677669081         51.100141567491335       51.10011536807451        51.1000891686578         51.10006296924104        51.10003676982427        51.100010570407505       51.09998437099074        51.09995817157392        51.09993197215715        51.09990577274044        51.09987957332362        51.099862317235875       51.09986388934993        51.09987544273406        51.09988703965047        51.09989863656682        51.09991023348317        51.09992183039958        51.09993342731593        51.09994502423234        51.099957772086384       51.099973710396114       51.0999896487059         51.10000558701569        51.100021525325474       51.10003746363515        51.10005340194493        51.10005733964948        51.10006425264038        51.100079574974984       51.10009489730953        51.10011021964408        51.10012554197863        51.100140864313175       51.10015618664772        51.10017150898227        51.10018683131693        51.10020215365148        51.10021747598603        51.10021684510792        51.100199444491864       51.10018204387575        51.10016464325963        51.100147242643516       51.10012984202746        51.100112441411284       51.100095040795225       51.10007764017911        51.10006023956299        51.10004283894682        51.10002543833076        51.1000080377147         51.09999063709853        51.09997323648247        51.09997177891819        51.09997567126135        51.09997605618821        51.09995985271638        51.09994364924455        51.099949584651085       51.09996227809438        51.09997497153768        51.09998766498097        51.10000035842421        51.10001305186745        51.100025745310745       51.100038438753984       51.10005113219728        51.10006382564052        51.100076519083814       51.10008921252711        51.10010190597035        51.10011459941359        51.10011073011674        51.10009823598182        51.10008574184684        51.10007324771186        51.10006075357694        51.10004825944196        51.10003576530704        51.10002327117206        51.10001077703714        51.09999828290216        51.09998578876724        51.09997329463221        51.09996080049734        51.099948306362364       51.099952586003326       51.0999689855916         51.09996894740857        51.099950952589325       51.09994694658019        51.099959200013814       51.099971453447324       51.09998370688095        51.09999596031446        51.10000821374808        51.10002046718165        51.10003272061522        51.10004497404873        51.10005722748235        51.10006948091586        51.10008173434943        51.100093987783          51.10010624121662        51.100108270004625       51.10009567899061        51.10008308797654        51.10007049696259        51.10005790594852        51.100045314934505       51.10003272392055        51.10002013290648        51.10000754189247        51.0999949508784         51.09998235986444        51.09996976885037        51.09995717783636        51.0999445868224         51.09993199580828        51.099945623087535       51.09994857555688        51.09993087858959        51.09994111894059        51.09995342006357        51.09996572118649        51.09997802230936        51.09999032343228        51.100002624555145       51.10001492567801        51.10002722680093        51.100039527923855       51.10005182904678        51.10006413016964        51.100076431292564       51.10008873241543        51.100101033538294       51.10010712892222        51.100094700310365       51.10008227169851        51.10006984308666        51.100057414474804       51.10004498586301        51.100032557251154       51.10002012863936        51.10000770002745        51.099995271415594       51.0999828428038         51.099970414191944       51.09995798558009        51.09994555696818        51.09993312835638        51.09994054420338        51.09995463731559        51.099937284542136       51.09993487750785        51.099947209008576       51.09995954050936        51.099971872010144       51.09998420351093        51.09999653501171        51.10000886651244        51.10002119801328        51.10003352951401        51.10004586101479        51.100058192515576       51.10007052401636        51.100082855517144       51.10009518701793        51.10010751851871        51.10009631784078        51.10008323146036        51.100070145079826       51.10005705869929        51.100043972318815       51.10003088593828        51.10001779955775        51.10000471317721        51.09999162679668        51.099978540416146       51.09996545403567        51.09995236765525        51.099939281274715       51.09992619489424        51.09992438646151        51.09994200487614        51.09994246191576        51.09994078098828        51.09995970179449        51.09997862260076        51.09999754340703        51.1000164642133         51.10003538501957        51.10005430582578        51.100073226632105       51.10009214743832        51.10011106824459        51.1001299890508         51.100148909857126       51.10016783066334        51.10018675146955        51.10020567227582        51.100202971434385       51.100184018542905       51.10016506565137        51.10014611275989        51.10012715986835        51.10010820697681        51.10008925408533        51.100070301193796       51.100051348302316       51.100032395410835       51.10001344251924        51.09999448962776        51.09997553673628        51.099956583844744       51.09993771478565        51.09994190940091        51.09993946778468        51.09992633068788        51.09993438516619        51.09994905855996        51.09996373195355        51.099978405347315       51.09999307874091        51.100007752134616       51.10002242552838        51.10003709892203        51.10005177231574        51.100066445709444       51.10008111910315        51.10009579249686        51.10011046589051        51.10012513928416        51.100135520175854       51.10012790634465        51.100120292513566       51.100112678682365       51.10010506485122        51.100097451020076       51.100089837188875       51.10008222335779        51.100074609526644       51.100066995695556       51.100059381864355       51.10005176803321        51.10004415420207        51.100036540370866       51.10002892653978        51.1000160735876         51.10000000000002
7                        50.082655240156555       50.230291924075004       50.36064206905502        50.47335893626189        50.57151577022995        50.65682298248896        50.7291461217996         50.791167104360284       50.84474989609589        50.886205793981446       50.92575680338109        50.953325821804356       50.97542825358903        50.99753068537376        51.019633117158435       51.03700812720325        51.04531862323097        51.053629119258744       51.06193961528652        51.070250111314294       51.07826649697256        51.08123170903758        51.0841969211026         51.087162133167624       51.09012734523259        51.093056714192016       51.0942075849606         51.094941428254174       51.09567527154786        51.096409114841435       51.09714295813512        51.097876801428754       51.098610644722385       51.09909272418531        51.099209630443795       51.099326536702335       51.09944344296082        51.0995603492193         51.099677255477786       51.09979416173633        51.09991106799481        51.09992631580013        51.099941563605285       51.09995681141055        51.09997205921576        51.099987307021024       51.10000255482629        51.100017802631555       51.10003305043682        51.10003958036566        51.10003524897519        51.10003091758472        51.10002658619425        51.100022254803775       51.10001792341336        51.10001359202283        51.10000926063242        51.1000072738297         51.100007465916065       51.10000718120284        51.10000915877214        51.10001325646408        51.10001735415591        51.10002145184785        51.10002554953968        51.10002964723162        51.10003374492351        51.10003784261539        51.10004194030722        51.10003987326172        51.10003463029756        51.10002938733328        51.10002414436906        51.10001890140484        51.100013658440616       51.10000841547634        51.100003172512174       51.100009972639384       51.100032281609174       51.1000136533512         51.09998129087563        51.09998043328005        51.09997957568447        51.09997871808889        51.09997786049331        51.09997700289773        51.09997614530221        51.099975287706684       51.09997443011105        51.09997357251552        51.09997271491994        51.099972693425684       51.09997274533589        51.09997279724627        51.09997284915653        51.09997290106685        51.09997295297711        51.0999766148405         51.09999318984757        51.10000976485475        51.10002633986187        51.10004291486905        51.10005948987623        51.1000760648833         51.10009263989048        51.1001092148976         51.1001101863107         51.10010914482024        51.10010810332972        51.10010706183925        51.10010602034879        51.100104978858326       51.10010393736786        51.1001028958774         51.100101854386935       51.10009364505032        51.10008111809202        51.10006859113372        51.100056064175476       51.100043537217175       51.10003101025893        51.10002447144734        51.10002398974143        51.10002350803552        51.10002302632961        51.100022544623755       51.1000220629179         51.100021581211934       51.10002109950602        51.10002061780011        51.10002013609426        51.10001965438835        51.10002059752719        51.100060878655654       51.100078293261504       51.10004360225645        51.10000891125145        51.0999916859563         51.09998952294785        51.09998735993935        51.099985196930845       51.0999830339224         51.099980870913896       51.09997870790539        51.09997654489695        51.0999743818885         51.09997221888           51.099970055871495       51.09997138781978        51.0999734775275         51.09997556723522        51.09997765694294        51.09997974665066        51.09998183635838        51.0999839260661         51.09998601577382        51.099988105481486       51.09999019518921        51.10001853545157        51.10001014513563        51.0999913493967         51.09997255365789        51.09996205303702        51.09995451488777        51.09994697673852        51.09993943858933        51.099931900440026       51.099924362290835       51.09991682414159        51.09990928599234        51.09990174784309        51.09989420969384        51.09988667154465        51.099879133395405       51.09987724199988        51.099876227705636       51.09987859153239        51.09988669701448        51.09989480249658        51.09990290797873        51.099911013460826       51.09991911894298        51.09992722442507        51.09993532990717        51.099943435389264       51.0999631213723         51.099985904883          51.10000868839364        51.100031471904344       51.10005425541499        51.10007703892569        51.10008115632354        51.10005536082673        51.10002956532992        51.10000376983305        51.09997797433624        51.09997111823537        51.099965961753924       51.09996080527253        51.099955648791024       51.09995049230963        51.099945335828124       51.099940179346675       51.09993502286528        51.099931657242394       51.099930559626955       51.09992946201157        51.09992836439608        51.09992726678064        51.09995883352485        51.099994045844824       51.10002925816485        51.10006447048488        51.10009968280485        51.10013489512488        51.10017010744485        51.10020531976488        51.100240532084854       51.10027574440488        51.10031095672491        51.10034145902358        51.100313025806145       51.10028459258865        51.100256159371156       51.100227726153776       51.10019929293628        51.10017085971879        51.10014242650129        51.1001139932838         51.100085560066304       51.10005712684881        51.10002869363137        51.10000026041388        51.09997182719644        51.09994339397895        51.09991496076145        51.09988652754396        51.09986794393416        51.0998695342322         51.09988218538825        51.09989488821816        51.09990759104818        51.099920293878085       51.09993299670799        51.0999456995379         51.09995840236792        51.099972345757806       51.09998972804067        51.100007110323645       51.10002449260651        51.10004187488943        51.10005925717235        51.10007663945521        51.100081090355445       51.10008873346533        51.100105431577106       51.10012212968883        51.10013882780049        51.100155525912214       51.10017222402388        51.100188922135544       51.100205620247266       51.10022231835899        51.10023901647071        51.10025571458243        51.100254867481226       51.10023557715908        51.10021628683694        51.10019699651485        51.10017770619271        51.100158415870624       51.10013912554854        51.10011983522645        51.10010054490431        51.100081254582165       51.10006196426002        51.10004267393799        51.10002338361585        51.100004093293705       51.09998480297162        51.09998288361078        51.09998679331147        51.09998698677816        51.09996960423632        51.09995222169459        51.099958904953155       51.09997293445389        51.09998696395462        51.10000099345535        51.100015022956086       51.10002905245676        51.100043081957494       51.10005711145817        51.1000711409589         51.100085170459636       51.10009919996031        51.10011322946099        51.10012725896172        51.10014128846251        51.10013692721611        51.10012298922004        51.100109051224024       51.10009511322801        51.100081175231935       51.100067237235976       51.1000532992399         51.100039361243944       51.10002542324787        51.10001148525191        51.09999754725584        51.09998360925982        51.09996967126381        51.099955733267734       51.09996000552735        51.09997743566731        51.09997737849392        51.09995821816352        51.099954238131545       51.09996790243042        51.09998156672924        51.09999523102806        51.10000889532682        51.10002255962564        51.10003622392446        51.100049888223225       51.100063552522045       51.100077216820864       51.100090881119684       51.1001045454185         51.10011820971732        51.10013187401614        51.10013411786235        51.10012003207083        51.100105946279314       51.10009186048785        51.100077774696274       51.10006368890481        51.10004960311335        51.10003551732177        51.10002143153031        51.10000734573879        51.099993259947325       51.099979174155806       51.099965088364286       51.09995100257282        51.0999369167813         51.099951283624364       51.09995438119171        51.09993554760899        51.09994704968511        51.099960789444594       51.09997452920402        51.09998826896344        51.100002008722925       51.100015748482406       51.10002948824183        51.100043228001255       51.100056967760736       51.10007070752022        51.10008444727964        51.100098187039066       51.10011192679849        51.100125666557915       51.10013247270706        51.100118582180244       51.100104691653485       51.10009080112667        51.10007691059991        51.100063020073094       51.100049129546335       51.100035239019576       51.10002134849276        51.100007457965944       51.09999356743924        51.099979676912426       51.09996578638561        51.099951895858794       51.09993800533209        51.099945663107974       51.099960638406515       51.099942160996534       51.099939914823494       51.099953674861695       51.099967434899725       51.09998119493781        51.099994954975955       51.1000087150141         51.10002247505213        51.10003623509033        51.100049995128416       51.1000637551665         51.100077515204646       51.10009127524273        51.100105035280876       51.10011879531896        51.10013255535705        51.100120221311954       51.10010579627135        51.10009137123075        51.10007694619003        51.10006252114931        51.100048096108594       51.10003367106799        51.10001924602727        51.100004820986555       51.09999039594595        51.099975970905234       51.09996154586457        51.09994712082391        51.099932695783195       51.09993049245685        51.099949341664285       51.09995013963959        51.09994878848198        51.09996971095529        51.09999063342866        51.10001155590203        51.10003247837534        51.10005340084871        51.100074323322076       51.10009524579539        51.10011616826881        51.10013709074212        51.100158013215434       51.1001789356888         51.10019985816217        51.10022078063548        51.10024170310885        51.10023873552632        51.1002178108302         51.10019688613414        51.100175961438026       51.10015503674197        51.10013411204585        51.10011318734979        51.100092262653675       51.10007133795756        51.1000504132615         51.10002948856544        51.10000856386932        51.09998763917321        51.09996671447715        51.099945880641656       51.099950044036746       51.09994704630873        51.09993250714274        51.09994123986951        51.09995724127191        51.09997324267442        51.09998924407688        51.10000524547934        51.10002124688185        51.10003724828431        51.100053249686766       51.10006925108928        51.100085252491795       51.10010125389425        51.10011725529671        51.10013325669922        51.100149258101624       51.10016044230849        51.10015143220943        51.10014242211031        51.10013341201119        51.100124401912126       51.100115391813006       51.100106381713886       51.100097371614766       51.10008836151576        51.10007935141664        51.10007034131752        51.1000613312184         51.100052321119335       51.100043311020215       51.10003430092115        51.10001906427698        51.10000000000002
8                        49.99726879516123        50.14690156859666        50.280241451774714       50.39668511921195        50.49908522352831        50.588983298267294       50.66610247157507        50.73294924064396        50.79138993599412        50.83746571048641        50.88158549812442        50.91317729017533        50.93900299561972        50.96482870106422        50.990654406508554       51.011304638948786       51.02199402859344        51.03268341823815        51.04337280788286        51.054062197527685       51.06440118804164        51.06872227840654        51.07304336877144        51.07736445913639        51.08168554950129        51.08597591594241        51.08787782305092        51.08922551058038        51.09057319810978        51.09192088563918        51.09326857316859        51.09461626069799        51.09596394822745        51.096903213856194       51.097250080117135       51.097596946378076       51.09794381263896        51.0982906788999         51.09863754516084        51.098984411421725       51.09933127768261        51.09940283397407        51.09947439026547        51.09954594655699        51.09961750284839        51.09968905913985        51.09976061543125        51.09983217172271        51.09990372801417        51.09994617517225        51.09995235620528        51.09995853723825        51.09996471827128        51.09997089930425        51.099977080337226       51.099983261370255       51.099989442403285       51.099997874772725       51.10000839937027        51.1000105874528         51.100014377341324       51.10002080590834        51.100027234475476       51.10003366304261        51.10004009160963        51.10004652017682        51.100052948743894       51.10005937731091        51.100065805878046       51.10006430103408        51.10005870909498        51.10005311715588        51.10004752521672        51.10004193327762        51.100036341338466       51.100030749399366       51.100025157460266       51.10003206535555        51.100055070277335       51.10003616419999        51.10000327896569        51.100003143565004       51.10000300816432        51.10000287276364        51.100002737362956       51.100002601962274       51.10000246656159        51.10000233116091        51.100002195760226       51.10000206035954        51.10000192495886        51.10000142919171        51.100000901786586       51.10000037438158        51.0999998469764         51.09999931957134        51.099998792166275       51.10000207260566        51.10001897406528        51.10003587552495        51.100052776984626       51.10006967844424        51.100086579903916       51.10010348136359        51.10012038282321        51.10013728428294        51.10013828104161        51.100137226053164       51.10013617106472        51.10013511607633        51.100134061087886       51.100133006099554       51.10013195111111        51.10013089612272        51.100129841134276       51.100121606233245       51.100109046442185       51.10009648665107        51.100083926860066       51.10007136706895        51.10005880727789        51.10005199467378        51.100050995440824       51.10004999620793        51.10004899697498        51.10004799774197        51.100046998509015       51.10004599927606        51.10004500004311        51.100044000810215       51.10004300157732        51.10004200234431        51.10004244576044        51.1000827187172         51.10009992503137        51.10006456972417        51.10002921441691        51.100011993397345       51.100010411240646       51.100008829084004       51.10000724692736        51.100005664770606       51.100004082613964       51.10000250045721        51.100000918300566       51.099999336143924       51.09999775398717        51.099996171830526       51.09999698116525        51.09999830901154        51.099999636857774       51.10000096470412        51.1000022925503         51.10000362039659        51.10000494824288        51.100006276089175       51.10000760393541        51.1000089317817         51.10003756906161        51.100029016217036       51.100009892170135       51.09999076812335        51.09998036214142        51.09997306968012        51.099965777218756       51.099958484757394       51.09995119229609        51.099943899834784       51.099936607373365       51.09992931491206        51.099922022450755       51.09991472998939        51.09990743752803        51.09990014506667        51.099898451518186       51.09989762763996        51.099900045009235       51.09990797139557        51.0999158977819         51.09992382416823        51.09993175055456        51.099939676940835       51.099947603327166       51.099955529713554       51.09996345609983        51.099983629903306       51.100007079619786       51.10003052933621        51.10005397905269        51.10007742876911        51.10010087848559        51.10010532140342        51.10007930546948        51.10005328953548        51.100027273601484       51.100001257667486       51.09999503497653        51.09999058852907        51.09998614208172        51.09998169563431        51.09997724918691        51.09997280273956        51.099968356292095       51.099963909844746       51.099960864240416       51.099959592714015       51.099958321187614       51.09995704966116        51.099955778134756       51.09998818124967        51.10002434269495        51.100060504140345       51.10009666558574        51.100132827031075       51.10016898847647        51.10020514992186        51.1002413113672         51.100277472812536       51.10031363425793        51.10034979570332        51.10038111301742        51.10035181672481        51.1003225204322         51.10029322413959        51.10026392784704        51.10023463155437        51.10020533526182        51.10017603896921        51.1001467426766         51.10011744638405        51.10008815009144        51.10005885379883        51.10002955750622        51.10000026121361        51.099970964921056       51.099941668628446       51.09991237233578        51.099893384686425       51.09989496494097        51.099908030878794       51.099921153585285       51.09993427629183        51.09994739899827        51.099960521704816       51.09997364441125        51.0999867671178         51.100001164103276       51.10001909345277        51.10003702280227        51.10005495215171        51.100072881501205       51.1000908108507         51.1001087402002         51.100113462863476       51.100121518153          51.10013885565223        51.100156193151406       51.100173530650636       51.100190868149866       51.100208205649096       51.100225543148326       51.1002428806475         51.100260218146786       51.10027755564602        51.10029489314519        51.100293900310476       51.10027363894915        51.10025337758782        51.10023311622655        51.10021285486522        51.10019259350395        51.10017233214262        51.10015207078135        51.10013180942002        51.10011154805869        51.10009128669742        51.10007102533609        51.10005076397482        51.10003050261355        51.10001024125222        51.10000785101494        51.100011457675635       51.10001135812087        51.099993729940934       51.099976101761115       51.09998320802043        51.099997864628335       51.100012521236295       51.10002717784414        51.1000418344521         51.100056491059945       51.100071147667904       51.10008580427575        51.10010046088365        51.100115117491555       51.100129774099514       51.10014443070736        51.10015908731526        51.100173743923165       51.10016907069701        51.10015433170361        51.10013959271015        51.100124853716636       51.10011011472318        51.10009537572972        51.100080636736266       51.10006589774281        51.10005115874935        51.10003641975584        51.10002168076244        51.10000694176898        51.09999220277547        51.099977463781954       51.09998143390487        51.099998922361635       51.09999882293005        51.09997951047342        51.099975796255535       51.0999902121477         51.10000462803987        51.10001904393209        51.10003345982432        51.10004787571643        51.10006229160865        51.10007670750076        51.100091123392986       51.10010553928521        51.10011995517732        51.100134371069544       51.10014878696177        51.100163202853935       51.10016554837267        51.100150634958425       51.100135721544234       51.1001208081301         51.10010589471585        51.10009098130166        51.10007606788747        51.10006115447334        51.10004624105915        51.1000313276449         51.100016414230765       51.10000150081652        51.09998658740233        51.09997167398819        51.099956760573946       51.099971080110834       51.09997414786534        51.0999551781959         51.09996739385684        51.09998190987642        51.09999642589594        51.10001094191557        51.10002545793509        51.10003997395461        51.100054489974184       51.10006900599376        51.10008352201328        51.100098038032854       51.10011255405237        51.10012707007195        51.10014158609147        51.1001561021111         51.10016328734184        51.10014859032776        51.10013389331368        51.1001191962996         51.10010449928552        51.10008980227144        51.10007510525736        51.10006040824328        51.10004571122931        51.10003101421512        51.100016317201096       51.100001620187015       51.099986923172935       51.099972226158854       51.099957529144774       51.099964987004          51.099980040457865       51.099961445875635       51.09995953897328        51.099974088396834       51.09998863782039        51.100003187244          51.10001773666761        51.100032286091164       51.10004683551472        51.10006138493827        51.10007593436188        51.10009048378549        51.10010503320905        51.1001195826326         51.100134132056155       51.10014868147982        51.10016323090338        51.10015038158656        51.100135336728215       51.10012029186976        51.100105247011356       51.100090202152955       51.1000751572945         51.1000601124361         51.10004506757764        51.10003002271924        51.10001497786078        51.09999993300238        51.099984888144036       51.09996984328558        51.09995479842712        51.09995228520711        51.09997135838114        51.09997253598408        51.09997169706145        51.099993630433914       51.100015563806494       51.10003749717902        51.10005943055154        51.10008136392406        51.100103297296585       51.100125230669164       51.10014716404163        51.10016909741421        51.10019103078662        51.100212964159255       51.10023489753172        51.1002568309043         51.10027876427671        51.10027567057875        51.100253765122716       51.10023185966679        51.10020995421087        51.10018804875489        51.10016614329891        51.100144237842926       51.100122332387          51.10010042693102        51.10007852147504        51.10005661601912        51.10003471056308        51.100012805107156       51.09999089965123        51.09996908720984        51.09997286460725        51.09996925627439        51.09995374450875        51.099962486993036       51.09997880497974        51.099995122966334       51.10001144095304        51.10002775893969        51.100044076926395       51.1000603949131         51.100076712899806       51.100093030886455       51.10010934887316        51.10012566685987        51.100141984846516       51.100158302833165       51.100174620819814       51.10018578314339        51.10017533226164        51.10016488137995        51.10015443049815        51.100143979616405       51.100133528734716       51.10012307785297        51.10011262697128        51.10010217608948        51.10009172520779        51.100081274326044       51.1000708234443         51.10006037256261        51.10004992168081        51.100039470799175       51.10002191820956        51.10000000000002
9                        49.921550419098764       50.07218631808388        50.207330923671975       50.326238897034955       50.43162246448992        50.5249063600271         50.60571316067819        50.67640201233513        50.7388313191592         50.788858320839324       50.836916118222405       50.87214691153059        50.90142617273557        50.930705433940716       50.95998469514569        50.98374426212979        50.99684568863046        51.009947115131126       51.02304854163174        51.03614996813246        51.04884880866268        51.05463347059214        51.060418132521704       51.06620279445116        51.07198745638061        51.07774955116167        51.080493652649636       51.08254341071489        51.0845931687802         51.08664292684546        51.08869268491071        51.090742442975966       51.09279220104122        51.094259455648626       51.094881812664426       51.095504169680225       51.09612652669597        51.09674888371177        51.09737124072757        51.09799359774331        51.09861595475911        51.09875638692847        51.098896819097774       51.09903725126719        51.099177683436494       51.0993181156058         51.099458547775214       51.09959897994452        51.099739412113934       51.09982601649932        51.09984555859455        51.09986510068978        51.09988464278507        51.0999041848803         51.09992372697559        51.09994326907088        51.099962811166165       51.09998432901892        51.10000768299676        51.10001301437745        51.100018942560325       51.100027975154944       51.100037007749506       51.10004604034407        51.10005507293863        51.10006410553319        51.100073138127755       51.10008217072232        51.10009120331688        51.10009046013022        51.10008468070538        51.10007890128048        51.10007312185553        51.100067342430634       51.10006156300574        51.10005578358084        51.100050004155946       51.10005704299272        51.10008058892015        51.100061581448074       51.100028446633075       51.10002896418155        51.100029481730076       51.10002999927855        51.100030516827076       51.10003103437549        51.100031551924076       51.100032069472604       51.10003258702102        51.10003310456955        51.100033622118076       51.100032669276516       51.10003158734361        51.100030505410814       51.10002942347796        51.100028341545055       51.100027259612204       51.100030149133545       51.10004724492222        51.10006434071096        51.10008143649969        51.10009853228843        51.10011562807722        51.1001327238659         51.10014981965469        51.10016691544337        51.10016793259507        51.10016687556151        51.100165818527955       51.10016476149434        51.100163704460726       51.10016264742717        51.100161590393554       51.10016053335994        51.10015947632638        51.10015125123442        51.10013870839293        51.1001261655515         51.10011362271007        51.10010107986852        51.10008853702709        51.10008149709722        51.100080023450175       51.10007854980307        51.10007707615597        51.100075602508866       51.100074128861706       51.1000726552146         51.1000711815675         51.1000697079204         51.100068234273294       51.10006676062619        51.100066738066914       51.100106778032284       51.10012370188599        51.100087951393675       51.10005220090136        51.10003509182769        51.100034058962365       51.100033026097094       51.10003199323182        51.100030960366496       51.100029927501225       51.1000288946359         51.10002786177063        51.10002682890536        51.10002579604003        51.10002476317476        51.100025079149646       51.10002568757346        51.100026295997225       51.10002690442104        51.10002751284486        51.10002812126868        51.10002872969255        51.100029338116315       51.10002994654013        51.100030554963894       51.10005926194344        51.10005061443144        51.10003131642458        51.1000120184176         51.10000177453969        51.09999476420228        51.099987753864866       51.09998074352745        51.09997373319004        51.09996672285263        51.099959712515215       51.0999527021778         51.09994569184039        51.09993868150298        51.09993167116562        51.09992466082815        51.09992318096988        51.09992256015215        51.09992502853714        51.09993274751491        51.09994046649274        51.09994818547051        51.09995590444822        51.09996362342605        51.099971342403876       51.09997906138159        51.09998678035936        51.100007288826816       51.10003121819966        51.10005514757245        51.10007907694535        51.10010300631808        51.10012693569098        51.10013167103011        51.100105647468695       51.10007962390739        51.10005360034603        51.10002757678467        51.10002200281582        51.100018263991274       51.100014525166785       51.10001078634218        51.10000704751769        51.10000330869309        51.0999995698686         51.099995831044055       51.099993109741604       51.09999167706553        51.09999024438946        51.099988811713274       51.0999873790372         51.10002034377254        51.10005714750463        51.10009395123677        51.10013075496886        51.100167558700946       51.10020436243309        51.100241166165176       51.10027796989732        51.10031477362941        51.100351577361494       51.10038838109358        51.10042024894966        51.100390355214756       51.100360461479966       51.10033056774512        51.100300674010214       51.10027078027542        51.10024088654052        51.10021099280567        51.100181099070824       51.10015120533603        51.10012131160113        51.10009141786628        51.10006152413143        51.100031630396586       51.10000173666174        51.09997184292689        51.09994194919199        51.09992273280727        51.09992430315975        51.0999376452213         51.09995104839078        51.099964451560254       51.09997785472973        51.09999125789915        51.10000466106868        51.10001806423827        51.10003276499083        51.10005106270745        51.10006936042413        51.10008765814075        51.10010595585743        51.10012425357405        51.10014255129079        51.10014749196739        51.100155894483805       51.10017372825763        51.100191562031284       51.10020939580505        51.10022722957876        51.100245063352475       51.10026289712624        51.100280730899954       51.10029856467372        51.10031639844749        51.100334232221144       51.100333113651914       51.100312072711176       51.100291031770496       51.10026999082976        51.10024894988902        51.10022790894834        51.100206868007604       51.100185827066866       51.100164786126186       51.10014374518545        51.10012270424471        51.10010166330403        51.10008062236329        51.100059581422556       51.100038540481876       51.1000356845783         51.100038930910614       51.100038522102466       51.10002082623038        51.100003130358346       51.10001058810576        51.10002572415925        51.100040860212744       51.100055996266235       51.10007113231973        51.10008626837316        51.10010140442671        51.100116540480144       51.100131676533636       51.10014681258713        51.100161948640675       51.10017708469411        51.1001922207476         51.10020735680115        51.10020241062955        51.1001870068925         51.100171603155445       51.10015619941839        51.10014079568134        51.100125391944346       51.100109988207294       51.10009458447024        51.100079180733246       51.100063776996194       51.10004837325914        51.10003296952215        51.100017565785095       51.100002162047986       51.10000578183343        51.100023147127956       51.10002300026656        51.100003723110206       51.10000031050288        51.100015337542914       51.10003036458306        51.1000453916231         51.10006041866319        51.100075445703226       51.10009047274332        51.1001054997833         51.10012052682339        51.100135553863424       51.10015058090346        51.10016560794355        51.100180634983644       51.10019566202368        51.100198085519196       51.100182487722236       51.10016688992522        51.10015129212832        51.10013569433136        51.10012009653434        51.10010449873744        51.10008890094048        51.10007330314352        51.10005770534656        51.100042107549655       51.10002650975264        51.10001091195568        51.099995314158775       51.09997971636176        51.099993846613074       51.09999685321088        51.099977932420416       51.099990742307796       51.100005892780814       51.10002104325383        51.10003619372685        51.10005134419987        51.100066494672944       51.100081645145906       51.10009679561898        51.100111946092          51.100127096565075       51.10014224703809        51.10015739751111        51.10017254798413        51.10018769845715        51.10019519173932        51.10017982847353        51.10016446520774        51.10014910194195        51.10013373867611        51.10011837541032        51.10010301214459        51.1000876488788         51.10007228561301        51.10005692234722        51.100041559081376       51.10002619581559        51.10001083254974        51.09999546928401        51.099980106018165       51.099987288686805       51.10000227200811        51.099983748295415       51.09998220570071        51.09999740880198        51.10001261190325        51.10002781500458        51.100043018105794       51.10005822120712        51.10007342430839        51.10008862740966        51.10010383051093        51.10011903361226        51.10013423671353        51.1001494398148         51.10016464291607        51.10017984601734        51.100195049118724       51.100181811472225       51.100166294785026       51.10015077809777        51.10013526141057        51.100119744723315       51.100104228036116       51.10008871134886        51.10007319466166        51.10005767797446        51.100042161287206       51.10002664459995        51.10001112791275        51.09999561122555        51.09998009453835        51.099977295294366       51.09999640250288        51.09999796040921        51.09999765815286        51.1000203980941         51.1000431380354         51.10006587797665        51.100088617917834       51.100111357859134       51.10013409780038        51.100156837741565       51.100179577682866       51.10020231762405        51.1002250575653         51.10024779750654        51.100270537447784       51.10029327738903        51.100316017330215       51.100312825749995       51.100290142575375       51.10026745940081        51.10024477622619        51.10022209305163        51.100199409877064       51.10017672670244        51.10015404352782        51.10013136035326        51.10010867717864        51.100085994004075       51.10006331082951        51.10004062765489        51.10001794448027        51.09999535551157        51.09999868410688        51.099994456660056       51.099978051292055       51.09998666193269        51.100003086001266       51.10001951006967        51.10003593413825        51.10005235820677        51.10006878227529        51.100085206343806       51.100101630412325       51.100118054480845       51.10013447854942        51.100150902617884       51.1001673266864         51.10018375075492        51.100200174823385       51.10021114406982        51.100199245997715       51.1001873479255         51.10017544985328        51.10016355178112        51.10015165370896        51.1001397556368         51.100127857564644       51.10011595949243        51.10010406142027        51.100092163348165       51.10008026527595        51.10006836720379        51.10005646913157        51.10004457105953        51.100024727643245       51.10000000000002
10                       49.84583204303618        49.99747106757127        50.13442039556935        50.25579267485796        50.36415970545147        50.46082942178691        50.54532384978137        50.6198547840263         50.68627270232429        50.74025093119229        50.79224673832044        50.83111653288586        50.863849349851534       50.89658216681721        50.92931498378283        50.95618388531091        50.971697348667476       50.987210812024045       51.00272427538067        51.0182377387373         51.03329642928378        51.04054466277785        51.04779289627186        51.05504112976604        51.06228936325999        51.069523186380934       51.0731094822483         51.07586131084946        51.07861313945057        51.08136496805173        51.08411679665278        51.086868625253885       51.08962045385505        51.09161569744106        51.092513545211716       51.09341139298243        51.09430924075298        51.09520708852369        51.096104936294296       51.09700278406501        51.097900631835614       51.098109939882875       51.09831924793008        51.09852855597734        51.0987378640246         51.09894717207186        51.09915648011912        51.09936578816644        51.0995750962137         51.09970585782628        51.099738760983826       51.09977166414137        51.09980456729886        51.09983747045635        51.09987037361395        51.09990327677144        51.09993617992899        51.099970783265064       51.100006966623255       51.100015441302105       51.10002350777944        51.10003514440143        51.10004678102348        51.10005841764553        51.100070054267576       51.100081690889624       51.100093327511615       51.10010496413366        51.10011660075571        51.10011661922647        51.10011065231578        51.10010468540503        51.100098718494394       51.1000927515837         51.10008678467301        51.10008081776232        51.10007485085168        51.10008202063           51.10010610756308        51.10008699869627        51.100053614300464       51.10005478479815        51.10005595529583        51.100057125793455       51.100058296291195       51.10005946678888        51.10006063728656        51.1000618077843         51.100062978281926       51.100064148779666       51.10006531927735        51.10006390936127        51.10006227290057        51.10006063644005        51.10005899997941        51.10005736351877        51.100055727058134       51.100058225661314       51.10007551577917        51.10009280589696        51.10011009601476        51.10012738613261        51.100144676250466       51.10016196636826        51.10017925648606        51.10019654660391        51.100197584148646       51.10019652506992        51.10019546599108        51.10019440691235        51.10019334783357        51.10019228875478        51.100191229676          51.10019017059727        51.10018911151849        51.1001808962356         51.10016837034374        51.100155844451876       51.10014331856007        51.10013079266815        51.10011826677635        51.10011099952078        51.10010905145947        51.100107103398216       51.10010515533696        51.10010320727565        51.1001012592144         51.100099311153144       51.10009736309189        51.10009541503064        51.10009346696938        51.10009151890807        51.10009103037345        51.10013083734742        51.10014747874061        51.10011133306324        51.10007518738587        51.10005819025798        51.10005770668408        51.10005722311024        51.10005673953634        51.10005625596244        51.100055772388544       51.10005528881459        51.100054805240745       51.100054321666846       51.10005383809289        51.10005335451905        51.10005317713399        51.10005306613539        51.10005295513673        51.10005284413808        51.10005273313942        51.100052622140765       51.10005251114211        51.100052400143454       51.100052289144855       51.10005217814614        51.10008095482533        51.1000722126459         51.100052740678905       51.10003326871191        51.10002318693785        51.10001645872438        51.10000973051092        51.100003002297456       51.099996274083935       51.09998954587053        51.09998281765701        51.099976089443544       51.09996936123002        51.09996263301662        51.099955904803096       51.09994917658963        51.09994791042152        51.099947492664285       51.09995001206505        51.09995752363426        51.099965035203525       51.09997254677273        51.09998005834194        51.09998756991121        51.099995081480415       51.100002593049624       51.10001010461889        51.10003094775027        51.100055356779535       51.10007976580869        51.10010417483784        51.100128583867104       51.10015299289631        51.10015802065686        51.100131989468025       51.100105958279244       51.10007992709052        51.10005389590174        51.10004897065505        51.100045939453366       51.100042908251794       51.10003987705011        51.10003684584842        51.10003381464679        51.100030783445106       51.10002775224348        51.10002535524279        51.10002376141705        51.100022167591305       51.10002057376545        51.100018979939705       51.10005250629547        51.100089952314306       51.10012739833314        51.10016484435198        51.10020229037082        51.10023973638971        51.10027718240849        51.10031462842733        51.100352074446164       51.10038952046506        51.10042696648384        51.10045938488179        51.1004288937047         51.10039840252762        51.10036791135053        51.10033742017339        51.10030692899625        51.10027643781916        51.100245946642076       51.10021545546499        51.100184964287905       51.100154473110706       51.10012398193368        51.100093490756535       51.10006299957945        51.100032508402364       51.10000201722528        51.09997152604814        51.099952080928006       51.09995364137859        51.09996725956364        51.0999809431961         51.099994626828675       51.100008310461135       51.100021994093595       51.10003567772611        51.10004936135863        51.100064365878325       51.10008303196207        51.10010169804593        51.10012036412979        51.1001390302136         51.1001576962974         51.10017636238126        51.100181521071306       51.10019027081472        51.10020860086303        51.10022693091122        51.10024526095947        51.10026359100766        51.10028192105597        51.10030025110416        51.100318581152465       51.10033691120066        51.10035524124896        51.100373571297155       51.100372326993465       51.10035050647332        51.10032868595317        51.100306865433026       51.10028504491288        51.100263224392734       51.100241403872644       51.100219583352555       51.10019776283241        51.100175942312205       51.10015412179206        51.10013230127197        51.10011048075182        51.10008866023168        51.10006683971153        51.100063518141724       51.10006640414559        51.100065686084235       51.100047922519934       51.10003015895563        51.10003796819109        51.10005358369017        51.10006919918925        51.10008481468833        51.100100430187354       51.100116045686434       51.100131661185515       51.100147276684595       51.100162892183675       51.1001785076827         51.100194123181836       51.10020973868086        51.100225354179884       51.10024096967902        51.10023575056198        51.10021968208139        51.10020361360074        51.10018754512009        51.1001714766395         51.10015540815891        51.100139339678265       51.100123271197674       51.10010720271703        51.100091134236436       51.100075065755846       51.1000589972752         51.10004292879455        51.1000268603139         51.10003012976193        51.10004737189422        51.10004717760296        51.10002793574688        51.10002482475022        51.100040462938125       51.10005610112603        51.100071739314046       51.10008737750195        51.100103015689854       51.10011865387787        51.10013429206572        51.10014993025368        51.10016556844164        51.1001812066296         51.10019684481745        51.10021248300541        51.10022812119337        51.10023062266566        51.100214340485934       51.100198058306205       51.100181776126476       51.10016549394675        51.100149211767075       51.1001329295874         51.10011664740762        51.100100365227945       51.10008408304816        51.10006780086849        51.100051518688815       51.10003523650903        51.10001895432936        51.10000267214963        51.10001661311537        51.100019558556426       51.10000068664493        51.10001409075875        51.10002987568521        51.10004566061167        51.100061445538245       51.100077230464706       51.10009301539117        51.100108800317685       51.1001245852442         51.10014037017072        51.10015615509724        51.100171940023756       51.10018772495022        51.100203509876735       51.100219294803196       51.10022709613679        51.100211066619295       51.1001950371018         51.100179007584245       51.10016297806669        51.10014694854925        51.100130919031756       51.1001148895142         51.10009885999676        51.10008283047921        51.10006680096171        51.10005077144422        51.10003474192672        51.10001871240917        51.10000268289173        51.100009590369666       51.10002450355847        51.100006050715194       51.100004872428144       51.10002072920719        51.10003658598612        51.10005244276516        51.10006829954409        51.10008415632308        51.100100013102065       51.10011586988105        51.10013172666004        51.100147583439025       51.10016344021801        51.100179296997          51.100195153775985       51.10021101055497        51.10022686733396        51.100213241357835       51.10019725284184        51.10018126432584        51.100165275809786       51.10014928729379        51.100133298777735       51.10011731026174        51.10010132174568        51.10008533322963        51.10006934471363        51.10005335619758        51.10003736768158        51.10002137916558        51.10000539064953        51.10000230538168        51.10002144662468        51.1000233848344         51.10002361924438        51.10004716575429        51.100070712264255       51.10009425877422        51.100117805284185       51.10014135179415        51.100164898304115       51.10018844481408        51.100211991324045       51.10023553783401        51.10025908434392        51.10028263085388        51.100306177363905       51.10032972387381        51.10035327038372        51.10034998092124        51.100326520028034       51.10030305913483        51.10027959824163        51.100256137348424       51.10023267645522        51.10020921556196        51.10018575466876        51.100162293775554       51.100138832882294       51.10011537198909        51.10009191109589        51.100068450202684       51.10004498930948        51.10002162381329        51.10002450360656        51.10001965704578        51.100002358075415       51.10001083687234        51.10002736702273        51.100043897173066       51.100060427323456       51.10007695747379        51.10009348762412        51.10011001777451        51.1001265479249         51.100143078075234       51.10015960822557        51.10017613837596        51.10019266852635        51.10020919867668        51.10022572882701        51.100236504996246       51.100223159733616       51.100209814470986       51.100196469208356       51.10018312394578        51.10016977868321        51.10015643342058        51.100143088158006       51.100129742895376       51.1001163976328         51.10010305237017        51.1000897071076         51.100076361845026       51.10006301658234        51.10004967131982        51.100027537076926       51.10000000000002
11                       49.7701136669736         49.92275581705849        50.06150986746667        50.1853464526809         50.296696946413135       50.39675248354672        50.48493453888449        50.56330755571753        50.63371408548949        50.69164354154532        50.74757735841848        50.79008615424118        50.82627252696744        50.86245889969376        50.898645272420026       50.928623508492024       50.94654900870455        50.96447450891708        50.982400009129606       51.00032550934213        51.01774404990488        51.0264558549635         51.03516766002218        51.04387946508075        51.05259127013943        51.061296821600024       51.06572531184702        51.069179210983975       51.07263311012093        51.07608700925789        51.07954090839485        51.082994807531804       51.08644870666882        51.08897193923349        51.09014527775901        51.091318616284525       51.09249195481004        51.09366529333556        51.09483863186114        51.0960119703866         51.09718530891212        51.097463492837335       51.09774167676238        51.0980198606876         51.09829804461276        51.098576228537866       51.09885441246303        51.099132596388245       51.09941078031335        51.099585699153295       51.0996319633731         51.09967822759279        51.099724491812594       51.0997707560324         51.0998170202522         51.09986328447201        51.09990954869181        51.099957237511205       51.10000625024969        51.10001786822676        51.1000280729985         51.10004231364803        51.10005655429751        51.10007079494699        51.100085035596464       51.100099276246          51.100113516895476       51.10012775754501        51.100141998194545       51.100142778322606       51.10013662392612        51.10013046952963        51.100124315133144       51.10011816073677        51.10011200634028        51.100105851943795       51.100099697547364       51.100106998267336       51.10013162620595        51.10011241594441        51.10007878196791        51.10008060541469        51.10008242886158        51.10008425230842        51.100086075755314       51.10008789920215        51.100089722649045       51.10009154609594        51.100093369542776       51.10009519298967        51.10009701643651        51.10009514944602        51.100092958457594       51.100090767469226       51.10008857648086        51.10008638549243        51.10008419450412        51.10008630218914        51.100103786636055       51.10012127108297        51.10013875552983        51.1001562399768         51.10017372442371        51.10019120887057        51.100208693317484       51.1002261777644         51.100227235702164       51.10022617457821        51.10022511345426        51.100224052330304       51.10022299120641        51.100221930082455       51.1002208689585         51.10021980783455        51.10021874671065        51.10021054123678        51.10019803229454        51.10018552335225        51.100173014410075       51.100160505467784       51.10014799652555        51.10014050194428        51.10013807946876        51.1001356569933         51.100133234517955       51.100130812042494       51.10012838956709        51.10012596709163        51.10012354461617        51.10012112214082        51.100118699665416       51.100116277189954       51.10011532268004        51.100154896662616       51.10017125559523        51.1001347147328         51.10009817387032        51.10008128868827        51.1000813544058         51.100081420123274       51.1000814858408         51.10008155155833        51.10008161727586        51.10008168299328        51.10008174871086        51.100081814428336       51.10008188014581        51.10008194586334        51.100081275118384       51.10008044469731        51.10007961427618        51.10007878385511        51.100077953433924       51.10007712301285        51.10007629259178        51.10007546217065        51.10007463174952        51.10007380132839        51.10010264770716        51.1000938108603         51.10007416493329        51.10005451900611        51.100044599336115       51.10003815324649        51.10003170715697        51.10002526106746        51.10001881497789        51.10001236888837        51.1000059227988         51.09999947670923        51.099993030619714       51.09998658453014        51.09998013844063        51.09997369235106        51.099972639873215       51.09997242517642        51.099974995593016       51.09998229975366        51.099989603914366       51.09999690807501        51.10000421223566        51.10001151639631        51.10001882055701        51.100026124717715       51.10003342887836        51.10005460667378        51.10007949535935        51.100104384044926       51.1001292727305         51.10015416141607        51.100179050101644       51.10018437028356        51.100158331467355       51.10013229265121        51.100106253835065       51.10008021501892        51.10007593849434        51.100073614915516       51.1000712913368         51.10006896775798        51.10006664417921        51.10006432060044        51.10006199702161        51.10005967344284        51.10005760074404        51.100055845768566       51.10005409079315        51.10005233581762        51.10005058084221        51.1000846688184         51.10012275712393        51.10016084542957        51.1001989337351         51.10023702204069        51.100275110346274       51.10031319865186        51.10035128695745        51.100389375263035       51.10042746356862        51.10046555187421        51.10049852081397        51.10046743219465        51.10043634357527        51.100405254955945       51.10037416633662        51.100343077717184       51.10031198909786        51.10028090047854        51.10024981185916        51.100218723239834       51.100187634620454       51.10015654600113        51.10012545738175        51.10009436876237        51.100063280143104       51.100032191523724       51.10000110290434        51.09998142904885        51.09998297959737        51.09999687390609        51.100010838001594       51.10002480209704        51.1000387661926         51.10005273028804        51.10006669438354        51.100080658479044       51.10009596676582        51.10011500121675        51.10013403566779        51.10015307011878        51.100172104569765       51.10019113902075        51.100210173471794       51.10021555017528        51.10022464714564        51.100243473468424       51.1002622997911         51.100281126113885       51.100299952436615       51.100318778759345       51.10033760508213        51.10035643140486        51.10037525772765        51.100394084050436       51.100412910373166       51.10041154033496        51.100388940235405       51.10036634013585        51.100343740036294       51.10032113993674        51.10029853983718        51.10027593973757        51.10025333963807        51.10023073953846        51.100208139438905       51.10018553933935        51.100162939239794       51.10014033914024        51.10011773904063        51.10009513894113        51.10009135170503        51.100093877380516       51.10009285006589        51.100075018809264       51.10005718755275        51.1000653482763         51.10008144322103        51.10009753816564        51.10011363311031        51.10012972805498        51.10014582299965        51.10016191794432        51.10017801288893        51.1001941078336         51.10021020277827        51.100226297722884       51.10024239266761        51.10025848761222        51.10027458255695        51.100269090494464       51.10025235727028        51.10023562404609        51.10021889082185        51.100202157597664       51.10018542437348        51.10016869114929        51.10015195792511        51.10013522470092        51.100118491476735       51.10010175825249        51.10008502502831        51.10006829180418        51.100051558579935       51.10005447769049        51.1000715966606         51.10007135493947        51.10005214838367        51.10004933899762        51.10006558833334        51.100081837669165       51.100098087004994       51.10011433634082        51.10013058567665        51.100146835012424       51.10016308434825        51.10017933368408        51.10019558301991        51.10021183235568        51.100228081691455       51.100244331027284       51.10026058036311        51.10026315981213        51.10024619324963        51.100229226687134       51.10021226012469        51.100195293562194       51.100178326999696       51.100161360437255       51.10014439387476        51.100127427312316       51.10011046074976        51.10009349418732        51.10007652762482        51.10005956106238        51.10004259449988        51.100025627937384       51.100039379617556       51.100042263902026       51.10002344086945        51.100037439209586       51.10005385858955        51.100070277969564       51.100086697349525       51.10010311672954        51.1001195361095         51.10013595548946        51.100152374869424       51.10016879424944        51.1001852136294         51.10020163300942        51.10021805238944        51.10023447176934        51.10025089114936        51.10025900053432        51.10024230476506        51.100225608995856       51.100208913226595       51.10019221745739        51.10017552168813        51.100158825918925       51.10014213014972        51.10012543438046        51.1001087386112         51.10009204284199        51.10007534707279        51.100058651303584       51.10004195553432        51.10002525976506        51.10003189205247        51.100046735108776       51.100028353134974       51.100027539155576       51.10004404961228        51.10006056006898        51.100077070525685       51.10009358098233        51.100110091439035       51.10012660189568        51.10014311235244        51.10015962280909        51.10017613326579        51.100192643722494       51.1002091541792         51.1002256646359         51.1002421750926         51.100258685549306       51.100244671243445       51.10022821089865        51.100211750553854       51.100195290209          51.100178829864205       51.10016236951935        51.10014590917456        51.10012944882965        51.10011298848485        51.10009652814006        51.10008006779526        51.10006360745041        51.10004714710561        51.10003068676076        51.100027315468935       51.100046490746536       51.10004880925959        51.10004958033579        51.10007393341448        51.100098286493164       51.10012263957185        51.10014699265048        51.10017134572922        51.10019569880785        51.10022005188654        51.100244404965224       51.10026875804385        51.10029311112254        51.100317464201225       51.100341817279855       51.1003661703586         51.10039052343723        51.10038713609242        51.100362897480636       51.100338658868736       51.10031442025695        51.10029018164511        51.100265943033264       51.10024170442142        51.10021746580958        51.100193227197735       51.10016898858595        51.10014474997405        51.10012051136226        51.10009627275036        51.10007203413858        51.100047892115015       51.10005032310619        51.100044857431385       51.10002666485872        51.100035011812054       51.1000516480442         51.10006828427646        51.10008492050861        51.10010155674081        51.100118192973014       51.10013482920522        51.10015146543742        51.100168101669624       51.10018473790183        51.10020137413403        51.100218010366234       51.10023464659844        51.10025128283064        51.100261865922675       51.10024707346963        51.10023228101659        51.10021748856349        51.1002026961105         51.100187903657456       51.10017311120441        51.10015831875137        51.10014352629838        51.10012873384534        51.10011394139224        51.100099148939194       51.10008435648621        51.10006956403316        51.100054771580176       51.10003034651055        51.10000000000002
12                       49.69439529091113        49.848040566545876       49.9885993393641         50.114900230503906       50.229234187374686       50.33267554530653        50.42454522798772        50.506760327408756       50.58115546865457        50.643036151898286       50.702907978516464       50.749055775596446       50.78869570408335        50.828335632570315       50.867975561057165       50.90106313167314        50.921400668741626       50.94173820581           50.96207574287848        50.98241327994697        51.00219167052592        51.012367047149155       51.02254242377239        51.032717800395574       51.04289317701881        51.05307045681934        51.05834114144568        51.062497111118546       51.066653080791355       51.07080905046416        51.07496502013703        51.07912098980978        51.083276959482646       51.08632818102592        51.0877770103063         51.089225839586675       51.09067466886705        51.09212349814743        51.09357232742781        51.095021156708185       51.09646998598856        51.096817045791624       51.097164105594686       51.09751116539775        51.09785822520075        51.09820528500387        51.09855234480693        51.09889940461005        51.09924646441311        51.09946554048025        51.09952516576237        51.09958479104438        51.09964441632644        51.099704041608504       51.09976366689057        51.09982329217257        51.099882917454636       51.099943691757346       51.100005533876185       51.10002029515141        51.100032638217556       51.10004948289452        51.10006632757154        51.1000831722485         51.10010001692547        51.10011686160249        51.100133706279394       51.100150550956414       51.10016739563338        51.100168937418744       51.10016259553646        51.100156253654234       51.10014991177195        51.100143569889724       51.1001372280075         51.10013088612527        51.100124544243045       51.1001319759045         51.100157144848765       51.10013783319249        51.10010394963513        51.10010642603123        51.10010890242734        51.100111378823385       51.10011385521943        51.10011633161548        51.10011880801159        51.10012128440758        51.100123760803626       51.10012623719973        51.10012871359578        51.10012638953077        51.100123644014616       51.10012089849846        51.100118152982304       51.100115407466205       51.10011266195005        51.10011437871697        51.10013205749294        51.100149736268975       51.10016741504495        51.10018509382098        51.10020277259696        51.10022045137299        51.100238130148966       51.10025580892494        51.10025688725574        51.10025582408662        51.100254760917494       51.10025369774837        51.10025263457925        51.100251571410126       51.10025050824095        51.10024944507188        51.1002483819027         51.10024018623801        51.10022769424535        51.100215202252684       51.10020271026008        51.10019021826736        51.10017772627475        51.100170004367726       51.10016710747806        51.100164210588446       51.10016131369889        51.100158416809336       51.10015551991978        51.10015262303011        51.10014972614056        51.100146829251          51.10014393236139        51.10014103547178        51.10013961498652        51.1001789559777         51.10019503244985        51.10015809640231        51.10012116035472        51.10010438711856        51.100105002127464       51.100105617136364       51.100106232145265       51.100106847154166       51.100107462163066       51.10010807717197        51.10010869218087        51.10010930718977        51.10010992219867        51.10011053720757        51.10010937310278        51.100107823259236       51.10010627341563        51.10010472357203        51.10010317372854        51.10010162388494        51.10010007404139        51.10009852419779        51.100096974354244       51.10009542451064        51.10012434058899        51.10011540907476        51.10009558918762        51.100075769300474       51.10006601173433        51.10005984776865        51.10005368380314        51.10004751983746        51.100041355871895       51.10003519190627        51.10002902794065        51.10002286397503        51.100016700009405       51.10001053604378        51.10000437207816        51.09999820811254        51.09999736932491        51.09999735768861        51.09999997912087        51.10000707587301        51.10001417262521        51.100021269377294       51.100028366129436       51.10003546288152        51.100042559633664       51.100049656385806       51.10005675313789        51.10007826559729        51.10010363393923        51.100129002281165       51.10015437062316        51.10017973896504        51.10020510730703        51.100210719910194       51.10018467346663        51.10015862702318        51.100132580579555       51.100106534136046       51.10010290633363        51.100101290377665       51.10009967442181        51.100098058465846       51.100096442509994       51.10009482655403        51.10009321059812        51.10009159464221        51.10008984624517        51.10008793012008        51.10008601399494        51.10008409786974        51.1000821817446         51.10011683134127        51.10015556193355        51.100194292525885       51.10023302311822        51.10027175371056        51.10031048430284        51.100349214895175       51.100387945487455       51.10042667607979        51.10046540667213        51.10050413726441        51.1005376567461         51.10050597068454        51.10047428462292        51.10044259856136        51.10041091249974        51.10037922643812        51.100347540376504       51.100315854314886       51.100284168253324       51.10025248219176        51.10022079613009        51.10018911006853        51.10015742400691        51.10012573794529        51.10009405188373        51.10006236582211        51.10003067976049        51.10001077716959        51.100012317816095       51.10002648824849        51.100040732806974       51.10005497736546        51.100069221923945       51.100083466482374       51.10009771104092        51.1001119555994         51.10012756765332        51.10014697047143        51.10016637328965        51.100185776107764       51.100205178925876       51.10022458174416        51.10024398456227        51.10024957927919        51.10025902347644        51.100278346073765       51.10029766867103        51.1003169912683         51.10033631386551        51.10035563646278        51.10037495906005        51.100394281657316       51.100413604254584       51.10043292685185        51.10045224944912        51.10045075367651        51.10042737399755        51.100403994318526       51.100380614639505       51.10035723496054        51.100333855281576       51.10031047560261        51.10028709592359        51.100263716244626       51.10024033656566        51.10021695688664        51.100193577207676       51.10017019752871        51.10014681784975        51.100123438170726       51.100119185268454       51.10012135061555        51.10012001404766        51.10010211509882        51.10008421614998        51.10009272836169        51.10010930275189        51.10012587714215        51.100142451532406       51.10015902592272        51.10017560031292        51.10019217470318        51.10020874909338        51.10022532348364        51.1002418978739         51.10025847226416        51.10027504665436        51.100291621044676       51.100308195434934       51.10030243042701        51.10028503245917        51.10026763449139        51.10025023652361        51.10023283855588        51.1002154405881         51.10019804262032        51.100180644652596       51.10016324668476        51.100145848717034       51.10012845074925        51.10011105278147        51.10009365481369        51.10007625684591        51.10007882561899        51.10009582142686        51.10009553227593        51.1000763610204         51.10007385324491        51.100090713728605       51.1001075742123         51.100124434696          51.10014129517964        51.10015815566334        51.10017501614709        51.10019187663073        51.10020873711437        51.100225597598126       51.100242458081766       51.10025931856546        51.10027617904916        51.10029303953286        51.10029569695865        51.100278046013386       51.10026039506812        51.10024274412291        51.10022509317764        51.10020744223243        51.100189791287164       51.1001721403419         51.10015448939669        51.10013683845142        51.10011918750615        51.100101536560885       51.10008388561562        51.10006623467041        51.10004858372514        51.1000621461198         51.10006496924751        51.10004619509391        51.100060787660425       51.100077841493885       51.100094895327345       51.100111949160805       51.10012900299432        51.100146056827725       51.100163110661185       51.100180164494645       51.100197218328105       51.100214272161566       51.10023132599508        51.10024837982854        51.100265433662          51.100282487495406       51.10029090493174        51.10027354291083        51.10025618088986        51.10023881886889        51.100221456847976       51.10020409482706        51.100186732806094       51.100169370785125       51.10015200876421        51.1001346467433         51.10011728472227        51.10009992270136        51.10008256068039        51.10006519865942        51.10004783663851        51.10005419373516        51.10006896665902        51.10005065555475        51.100050205883065       51.10006737001743        51.10008453415185        51.10010169828621        51.10011886242063        51.10013602655505        51.10015319068941        51.10017035482383        51.100187518958194       51.10020468309261        51.100221847226976       51.100239011361396       51.100256175495815       51.100273339630235       51.1002905037646         51.10027610112911        51.10025916895552        51.10024223678187        51.100225304608216       51.100208372434565       51.100191440260915       51.10017450808732        51.10015757591367        51.10014064374002        51.10012371156637        51.100106779392775       51.10008984721918        51.10007291504553        51.10005598287188        51.100052325556135       51.100071534868334       51.100074233684666       51.10007554142726        51.10010070107461        51.10012586072196        51.100151020369424       51.100176180016774       51.10020133966418        51.10022649931159        51.100251658958996       51.1002768186064         51.10030197825381        51.100327137901104       51.10035229754857        51.10037745719592        51.100402616843326       51.10042777649073        51.10042429126372        51.10039927493324        51.100374258602756       51.10034924227233        51.10032422594185        51.100299209611364       51.10027419328094        51.100249176950456       51.10022416061997        51.10019914428955        51.100174127959065       51.10014911162858        51.100124095298156       51.10009907896767        51.10007416041674        51.10007614260593        51.10007005781705        51.10005097164208        51.10005918675165        51.100075929065724       51.1000926713798         51.100109413693815       51.10012615600783        51.10014289832185        51.10015964063592        51.10017638294994        51.10019312526401        51.10020986757809        51.10022660989205        51.10024335220612        51.10026009452014        51.100276836834155       51.10028722684899        51.10027098720553        51.100254747562076       51.10023850791856        51.100222268275104       51.100206028631646       51.10018978898819        51.10017354934473        51.10015730970133        51.100141070057816       51.10012483041436        51.1001085907709         51.100092351127444       51.10007611148393        51.10005987184053        51.10003315594423        51.10000000000002
13                       49.618676914848606       49.77332531603321        49.91568881126136        50.04445400832685        50.161771428336294       50.26859860706634        50.36415591709084        50.45021309909987        50.528596851819714       50.5944287622512         50.6582385986145         50.70802539695171        50.75111888119926        50.79421236544681        50.8373058496943         50.8735027548542         50.89625232877859        50.91900190270303        50.94175147662742        50.9645010505518         50.986639291147014       50.99827823933481        51.0099171875226         51.0215561357104         51.033195083898136       51.044844092038545       51.05095697104434        51.05581501125306        51.06067305146172        51.06553109167044        51.0703891318791         51.0752471720877         51.08010521229642        51.08368442281835        51.08540874285359        51.087133062888824       51.08885738292406        51.0905817029593         51.092306022994535       51.09403034302983        51.095754663065065       51.09617059874603        51.09658653442699        51.09700247010795        51.09741840578886        51.09783434146982        51.09825027715084        51.0986662128318         51.09908214851282        51.09934538180721        51.09941836815159        51.099491354495854       51.099564340840175       51.09963732718455        51.09971031352882        51.09978329987314        51.09985628621746        51.099930146003544       51.100004817502736       51.10002272207612        51.100037203436614       51.10005665214106        51.10007610084551        51.10009554954996        51.10011499825441        51.10013444695886        51.10015389566331        51.100173344367704       51.100192793072154       51.100195096514824       51.10018856714686        51.100182037778836       51.100175508410814       51.10016897904279        51.100162449674826       51.10015592030675        51.10014939093878        51.10015695354184        51.100182663491694       51.10016325044069        51.10012911730257        51.10013224664783        51.10013537599309        51.10013850533835        51.10014163468355        51.100144764028755       51.10014789337407        51.100151022719274       51.10015415206453        51.10015728140979        51.10016041075505        51.10015762961558        51.10015432957164        51.10015102952775        51.10014772948375        51.100144429439865       51.10014112939598        51.10014245524479        51.10016032834983        51.10017820145492        51.10019607456002        51.10021394766511        51.10023182077026        51.1002496938753         51.10026756698039        51.10028544008554        51.100286538809314       51.100285473594965       51.10028440838067        51.100283343166325       51.10028227795203        51.10028121273774        51.10028014752345        51.10027908230916        51.100278017094865       51.10026983123919        51.10025735619615        51.10024488115312        51.10023240611008        51.10021993106699        51.10020745602395        51.10019950679117        51.10019613548735        51.10019276418359        51.10018939287994        51.10018602157618        51.100182650272416       51.10017927896865        51.10017590766495        51.100172536361185       51.10016916505748        51.10016579375372        51.10016390729311        51.100203015292834       51.100218809304465       51.10018147807193        51.100144146839284       51.10012748554891        51.10012864984924        51.100129814149454       51.10013097844984        51.100132142750056       51.10013330705044        51.10013447135066        51.100135635650986       51.100136799951315       51.10013796425153        51.10013912855186        51.10013747108718        51.10013520182116        51.10013293255514        51.100130663289065       51.100128394023045       51.100126124757026       51.100123855491006       51.10012158622499        51.10011931695897        51.10011704769295        51.10014603347082        51.10013700728916        51.100117013441945       51.10009701959473        51.10008742413254        51.10008154229081        51.10007566044919        51.10006977860746        51.10006389676579        51.100058014924116       51.10005213308244        51.10004625124071        51.10004036939904        51.10003448755742        51.10002860571569        51.10002272387396        51.10002209877655        51.100022290200855       51.10002496264883        51.10003185199241        51.10003874133599        51.10004563067952        51.10005252002304        51.10005940936662        51.10006629871026        51.100073188053784       51.100080077397365       51.100101924520686       51.100127772519045       51.1001536205174         51.100179468515705       51.10020531651401        51.100231164512365       51.10023706953689        51.1002110154659         51.10018496139503        51.100158907324044       51.10013285325323        51.10012987417292        51.100128965839815       51.10012805750682        51.10012714917377        51.10012624084072        51.10012533250767        51.10012442417462        51.10012351584163        51.100122091746414       51.1001200144716         51.100117937196785       51.100115859921914       51.1001137826471         51.100148993864195       51.10018836674317        51.100227739622255       51.10026711250134        51.10030648538037        51.10034585825946        51.10038523113849        51.100424604017576       51.10046397689666        51.100503349775636       51.10054272265472        51.10057679267828        51.100544509174426       51.10051222567063        51.100479942166714       51.100447658662915       51.10041537515906        51.1003830916552         51.10035080815135        51.10031852464749        51.100286241143635       51.10025395763978        51.10022167413598        51.100189390632124       51.10015710712827        51.10012482362441        51.10009254012061        51.10006025661676        51.100040125290434       51.10004165603499        51.100056102591          51.10007062761241        51.10008515263394        51.10009967765541        51.10011420267688        51.100128727698404       51.10014325271982        51.10015916854081        51.100178939726106       51.10019871091151        51.10021848209681        51.1002382532821         51.10025802446751        51.100277795652744       51.10028360838311        51.100293399807356       51.10031321867916        51.10033303755091        51.10035285642272        51.100372675294466       51.10039249416627        51.10041231303802        51.10043213190977        51.100451950781576       51.10047176965338        51.100491588525074       51.10048996701806        51.100465807759576       51.1004416485012         51.10041748924277        51.1003933299844         51.100369170726026       51.100345011467596       51.10032085220922        51.10029669295079        51.10027253369242        51.10024837443399        51.10022421517556        51.100200055917185       51.10017589665881        51.10015173740038        51.100147018831876       51.10014882385053        51.10014717802926        51.100129211388264       51.10011124474727        51.10012010844696        51.10013716228275        51.10015421611865        51.100171269954444       51.10018832379029        51.10020537762614        51.10022243146193        51.10023948529772        51.10025653913357        51.100273592969415       51.10029064680526        51.10030770064111        51.1003247544769         51.10034180831275        51.100335770359436       51.10031770764806        51.10029964493674        51.100281582225364       51.10026351951399        51.10024545680267        51.10022739409129        51.10020933137997        51.10019126866865        51.100173205957276       51.1001551432459         51.10013708053452        51.100119017823204       51.100100955111884       51.10010317354761        51.10012004619324        51.100119709612386       51.10010057365713        51.10009836749231        51.10011583912387        51.10013331075538        51.100150782387004       51.10016825401851        51.100185725650135       51.100203197281644       51.10022066891321        51.100238140544775       51.10025561217634        51.100273083807906       51.100290555439415       51.10030802707104        51.100325498702546       51.10032823410518        51.10030989877714        51.100291563449105       51.100273228121125       51.10025489279309        51.10023655746511        51.10021822213707        51.10019988680904        51.100181551481114       51.10016321615302        51.10014488082504        51.100126545497005       51.100108210169026       51.10008987484099        51.10007153951301        51.100084912622094       51.100087674593055       51.10006894931843        51.10008413611138        51.10010182439828        51.10011951268524        51.1001372009722         51.10015488925916        51.10017257754606        51.10019026583302        51.100207954119924       51.10022564240688        51.10024333069384        51.100261018980746       51.100278707267705       51.10029639555461        51.10031408384157        51.10032280932933        51.10030478105659        51.10028675278397        51.100268724511295       51.10025069623862        51.100232667966          51.10021463969326        51.10019661142064        51.10017858314802        51.10016055487529        51.10014252660267        51.10012449832999        51.10010647005731        51.100088441784635       51.10007041351196        51.10007649541802        51.100091198209384       51.10007295797459        51.10007287261055        51.10009069042263        51.10010850823471        51.10012632604679        51.10014414385887        51.100161961671006       51.10017977948303        51.10019759729522        51.1002154151073         51.100233232919436       51.100251050731515       51.100268868543594       51.10028668635567        51.10030450416781        51.10032232197989        51.100307531014664       51.10029012701227        51.10027272300982        51.10025531900743        51.10023791500504        51.10022051100253        51.10020310700014        51.10018570299769        51.1001682989953         51.10015089499285        51.1001334909904         51.10011608698795        51.10009868298562        51.10008127898317        51.10007733564345        51.10009657899013        51.100099658109855       51.100101502518726       51.10012746873474        51.100153434950926       51.100179401167          51.100205367383126       51.100231333599254       51.100257299815325       51.10028326603151        51.10030923224758        51.10033519846371        51.10036116467978        51.10038713089591        51.10041309711204        51.10043906332817        51.10046502954424        51.10046144643496        51.10043565238584        51.100409858336775       51.10038406428771        51.10035827023859        51.10033247618952        51.1003066821404         51.10028088809133        51.10025509404227        51.100229299993146       51.10020350594408        51.100177711895014       51.10015191784589        51.10012612379688        51.10010042871852        51.10010196210561        51.100095258202714       51.10007527842538        51.10008336169136        51.100100210087305       51.100117058483136       51.10013390687902        51.10015075527485        51.10016760367074        51.100184452066685       51.10020130046257        51.1002181488584         51.10023499725429        51.10025184565018        51.10026869404601        51.10028554244195        51.10030239083778        51.10031258777542        51.10029490094155        51.10027721410762        51.10025952727369        51.10024184043982        51.10022415360595        51.10020646677202        51.100188779938094       51.10017109310422        51.10015340627035        51.10013571943642        51.10011803260255        51.100100345768624       51.100082658934696       51.10006497210088        51.10003596537791        51.10000000000002
14                       49.54295853878608        49.698610065520484       49.84277828315868        49.974007786149855       50.0943086692979         50.204521668826146       50.30376660619402        50.3936658707911         50.476038234984856       50.545821372604166       50.61356921871243        50.66699501830698        50.71354205831511        50.760089098323306       50.80663613833144        50.84594237803526        50.871103988815605       50.89626559959595        50.921427210376294       50.94658882115664        50.971086911768055       50.98418943152046        50.99729195127287        51.01039447102528        51.02349699077763        51.036617727257806       51.04357280064312        51.04913291138763        51.05469302213214        51.06025313287665        51.065813243621164       51.071373354365676       51.07693346511019        51.081040664610725       51.08304047540082        51.085040286190974       51.08704009698107        51.089039907771166       51.091039718561376       51.09303952935147        51.09503934014157        51.09552415170043        51.096008963259294       51.09649377481816        51.09697858637702        51.097463397935826       51.097948209494746       51.098433021053665       51.09891783261253        51.09922522313428        51.09931157054086        51.099397917947385       51.09948426535402        51.0995706127606         51.09965696016718        51.09974330757382        51.0998296549804         51.09991660024974        51.10000410112923        51.10002514900083        51.10004176865573        51.100063821387664       51.10008587411954        51.10010792685148        51.10012997958336        51.100152032315236       51.10017408504717        51.10019613777905        51.10021819051099        51.10022125561096        51.1002145387572         51.10020782190338        51.100201105049564       51.1001943881958         51.10018767134204        51.10018095448822        51.10017423763446        51.100181931179065       51.10020818213451        51.10018866768877        51.1001542849699         51.100158067264374       51.10016184955879        51.1001656318532         51.10016941414767        51.100173196442086       51.100176978736556       51.10018076103097        51.10018454332544        51.100188325619854       51.10019210791427        51.10018886970033        51.1001850151286         51.100181160556986       51.10017730598531        51.10017345141364        51.100169596841965       51.10017053177262        51.10018859920683        51.100206666640986       51.10022473407514        51.10024280150935        51.100260868943565       51.10027893637772        51.10029700381182        51.10031507124603        51.10031619036283        51.10031512310337        51.10031405584385        51.10031298858439        51.100311921324874       51.100310854065356       51.100309786805894       51.10030871954643        51.100307652286915       51.10029947624031        51.1002870181469         51.100274560053435       51.10026210196003        51.10024964386656        51.10023718577315        51.100229009214615       51.100225163496646       51.10022131777873        51.100217472060876       51.10021362634302        51.10020978062505        51.100205934907194       51.100202089189224       51.10019824347137        51.10019439775351        51.10019055203554        51.100188199599586       51.10022707460803        51.100242586159084       51.10020485974144        51.10016713332374        51.1001505839792         51.1001522975709         51.1001540111626         51.1001557247543         51.100157438346          51.10015915193776        51.10016086552935        51.100162579121104       51.100164292712805       51.10016600630445        51.10016771989615        51.10016556907158        51.10016258038314        51.10015959169465        51.1001566030061         51.100153614317605       51.10015062562911        51.100147636940676       51.100144648252126       51.10014165956363        51.1001386708752         51.10016772635271        51.10015860550368        51.10013843769633        51.10011826988904        51.10010883653075        51.10010323681297        51.100097637095246       51.10009203737752        51.10008643765974        51.100080837942016       51.100075238224235       51.10006963850651        51.10006403878879        51.100058439071006       51.100052839353225       51.1000472396355         51.100046828228244       51.100047222713044       51.100049946176796       51.10005662811176        51.10006331004678        51.100069991981854       51.10007667391682        51.10008335585184        51.100090037786856       51.100096719721876       51.100103401656895       51.100125583444196       51.10015191109892        51.10017823875364        51.100204566408365       51.10023089406303        51.100257221717754       51.10026341916358        51.100237357465176       51.10021129576694        51.10018523406865        51.100159172370354       51.10015684201221        51.100156641301965       51.10015644059183        51.1001562398817         51.10015603917151        51.10015583846132        51.100155637751186       51.100155437040996       51.10015433724766        51.10015209882317        51.10014986039863        51.10014762197409        51.1001453835496         51.10018115638712        51.1002211715529         51.10026118671868        51.10030120188446        51.10034121705024        51.10038123221608        51.10042124738186        51.1004612625477         51.10050127771342        51.10054129287926        51.10058130804504        51.10061592861052        51.10058304766443        51.10055016671828        51.100517285772185       51.10048440482615        51.10045152388           51.1004186429339         51.10038576198781        51.100352881041715       51.10032000009562        51.10028711914947        51.10025423820343        51.10022135725728        51.10018847631119        51.100155595365095       51.100122714418944       51.10008983347285        51.100069473411224       51.10007099425383        51.10008571693339        51.10010052241785        51.10011532790236        51.10013013338687        51.100144938871324       51.100159744355835       51.10017454984035        51.10019076942831        51.100210908980785       51.10023104853332        51.10025118808579        51.10027132763827        51.10029146719074        51.10031160674333        51.100317637487024       51.100327776138215       51.10034809128456        51.10036840643079        51.10038872157713        51.10040903672336        51.10042935186971        51.10044966701594        51.100469982162224       51.10049029730851        51.100510612454855       51.100530927601085       51.10052918035956        51.10050424152172        51.10047930268394        51.1004543638461         51.10042942500826        51.10040448617042        51.100379547332636       51.100354608494854       51.10032966965696        51.10030473081912        51.100279791981336       51.1002548531435         51.100229914305714       51.10020497546782        51.10018003663009        51.1001748523953         51.10017629708551        51.10017434201103        51.10015630767782        51.100138273344555       51.100147488532286       51.10016502181372        51.1001825550951         51.10020008837654        51.100217621657976       51.100235154939355       51.10025268822085        51.10027022150217        51.10028775478361        51.100305288065044       51.10032282134648        51.10034035462786        51.1003578879093         51.10037542119068        51.10036911029192        51.10035038283695        51.10033165538209        51.10031292792712        51.10029420047215        51.10027547301729        51.10025674556232        51.100238018107405       51.10021929065243        51.10020056319752        51.1001818357426         51.10016310828763        51.10014438083272        51.100125653377745       51.10012752147611        51.100144270959504       51.10014388694884        51.10012478629386        51.100122881739594       51.10014096451903        51.10015904729846        51.100177130077896       51.100195212857386       51.10021329563676        51.1002313784162         51.10024946119569        51.10026754397512        51.100285626754555       51.10030370953399        51.100321792313366       51.10033987509286        51.10035795787235        51.100360771251644       51.100341751540896       51.10032273183009        51.100303712119285       51.100284692408536       51.10026567269773        51.10024665298698        51.10022763327623        51.100208613565485       51.10018959385462        51.100170574143874       51.100151554433126       51.10013253472232        51.10011351501157        51.10009449530071        51.100107679124335       51.10011037993854        51.10009170354283        51.10010748456227        51.10012580730262        51.10014413004308        51.10016245278348        51.10018077552394        51.10019909826434        51.100217421004686       51.100235743745145       51.10025406648555        51.10027238922601        51.10029071196641        51.10030903470681        51.10032735744721        51.100345680187615       51.1003547137268         51.10033601920236        51.10031732467803        51.10029863015359        51.1002799356292         51.10026124110482        51.10024254658043        51.10022385205605        51.10020515753172        51.100186463007276       51.10016776848295        51.100149073958505       51.10013037943418        51.100111684909734       51.10009299038535        51.10009879710083        51.10011342975963        51.10009526039431        51.100095539337985       51.10011401082778        51.10013248231752        51.10015095380737        51.10016942529717        51.10018789678702        51.10020636827676        51.10022483976661        51.10024331125635        51.1002617827462         51.100280254236          51.10029872572579        51.100317197215645       51.100335668705384       51.100354140195236       51.10033896090033        51.10032108506914        51.10030320923789        51.100285333406646       51.100267457575455       51.10024958174415        51.10023170591296        51.10021383008166        51.10019595425047        51.10017807841922        51.10016020258797        51.10014232675678        51.100124450925534       51.10010657509429        51.100102345730704       51.100121623111875       51.10012508253499        51.10012746361008        51.10015423639493        51.10018100917972        51.10020778196457        51.10023455474942        51.10026132753427        51.10028810031906        51.10031487310397        51.10034164588882        51.10036841867361        51.100395191458404       51.10042196424325        51.100448737028046       51.100475509812895       51.100502282597745       51.100498601606205       51.10047202983844        51.100445458070794       51.10041888630309        51.100392314535384       51.10036574276768        51.10033917099997        51.10031259923221        51.10028602746456        51.1002594556968         51.100232883929095       51.10020631216139        51.100179740393685       51.10015316862598        51.10012669702019        51.100127781605295       51.10012045858849        51.10009958520874        51.10010753663107        51.10012449110883        51.10014144558647        51.10015840006423        51.100175354541875       51.10019230901963        51.10020926349739        51.10022621797509        51.10024317245279        51.10026012693049        51.100277081408194       51.10029403588595        51.100310990363596       51.1003279448413         51.10033794870179        51.10031881467745        51.100299680653166       51.10028054662877        51.10026141260448        51.10024227858014        51.1002231445558         51.100204010531456       51.10018487650717        51.10016574248283        51.100146608458545       51.100127474434146       51.10010834040986        51.10008920638552        51.100070072361234       51.10003877481154        51.10000000000002
15                       49.485885731570136       49.64215101423093        49.78738285721897        49.92004875489283        50.04209497454741        50.154306183870744       50.255750225845304       50.34797534382159        50.43279930957658        50.505071483969346       50.575315896369545       50.631151721762535       50.68003826533533        50.72892480890823        50.77781135248108        50.819299606732045       50.84631895006868        50.873338293405254       50.90035763674189        50.92737698007852        50.95370207466169        50.96810385291775        50.98250563117381        50.996907409429866       51.01130918768587        51.02574160441981        51.033565326109624       51.039907425754905       51.04624952540007        51.05259162504535        51.058933724690576       51.0652758243358         51.07161792398102        51.07635533877652        51.07876522341485        51.08117510805312        51.083584992691385       51.085994877329654       51.08840476196792        51.090814646606134       51.09322453124446        51.09385070290028        51.09447687455611        51.09510304621199        51.095729217867756       51.09635538952364        51.09698156117946        51.097607732835286       51.09823390449117        51.09864060487706        51.09877387312662        51.09890714137623        51.09904040962584        51.099173677875456       51.09930694612501        51.09944021437468        51.09957348262424        51.09970643721283        51.09983910030769        51.0998773901531         51.0999072441428         51.099942866072126       51.0999784880014         51.10001410993067        51.10004973185994        51.10008535378927        51.10012097571848        51.10015659764781        51.10019221957708        51.100202253572604       51.10019910530377        51.100195957034884       51.100192808765996       51.10018966049711        51.10018651222828        51.10018336395939        51.10018021569056        51.10019177946606        51.100222289106          51.10020477971585        51.10017141986839        51.10017658891246        51.10018175795659        51.100186927000664       51.10019209604479        51.100197265088866       51.100202434132996       51.10020760317707        51.1002127722212         51.10021794126533        51.1002231103094         51.10021981555764        51.10021577773625        51.10021173991498        51.100207702093655       51.100203664272385       51.10019962645106        51.10020046733371        51.10021875980232        51.100237052270984       51.10025534473965        51.10027363720826        51.10029192967693        51.100310222145595       51.100328514614205       51.10034680708293        51.10034797600753        51.100346935951166       51.100345895894804       51.10034485583844        51.10034381578208        51.10034277572578        51.10034173566936        51.100340695613056       51.100339655556695       51.10033149216292        51.10031903795766        51.1003065837524         51.10029412954725        51.10028167534193        51.10026922113673        51.10026090244668        51.10025676689588        51.10025263134514        51.10024849579446        51.10024436024372        51.10024022469304        51.10023608914224        51.10023195359145        51.10022781804082        51.10022368249008        51.10021954693934        51.100216907385175       51.100255570223          51.10027088065942        51.10023297831975        51.10019507598008        51.100178623689544       51.10018066974766        51.10018271580566        51.100184761863716       51.10018680792183        51.10018885397989        51.100190900038          51.10019294609606        51.10019499215417        51.10019703821217        51.10019908427029        51.10019662166104        51.100193181504494       51.10018974134789        51.1001863011914         51.100182861034796       51.100179420878305       51.1001759807217         51.10017254056521        51.100169100408664       51.10016566025206        51.10019466865873        51.10018551143685        51.10016529020902        51.10014506898108        51.10013576921688        51.100130369882606       51.10012497054828        51.10011957121395        51.10011417187968        51.100108772545354       51.10010337321103        51.10009797387676        51.10009257454249        51.10008717520816        51.10008177587383        51.100076376539505       51.100076132005086       51.10007668815746        51.10007946972286        51.10008603373251        51.100092597742105       51.10009916175164        51.10010572576124        51.10011228977089        51.10011885378043        51.10012541779008        51.10013198179968        51.10015435438788        51.10018095542097        51.10020755645411        51.10023415748719        51.10026075852022        51.100287359553306       51.1002937603094         51.100267789635836       51.10024181896222        51.1002158482886         51.10018987761498        51.10018798884482        51.100188261182154       51.100188533519486       51.100188805856874       51.100189078194205       51.10018935053154        51.10018962286887        51.100189895206256       51.10018901575677        51.10018667764348        51.10018433953013        51.10018200141678        51.10017966330338        51.100215725247494       51.10025607291226        51.10029642057714        51.100336768241846       51.10037711590667        51.10041746357143        51.1004578112362         51.10049815890102        51.10053850656573        51.10057885423055        51.100619201895256       51.10065410912739        51.10062094135685        51.10058777358631        51.10055460581566        51.10052143804512        51.10048827027458        51.100455102503986       51.10042193473339        51.10038876696285        51.10035559919231        51.10032243142166        51.10028926365112        51.10025609588058        51.100222928109986       51.10018976033945        51.10015659256891        51.100123424798255       51.10010299880611        51.10010451998153        51.10011936305699        51.10013429161381        51.100149220170636       51.10016414872746        51.10017907728428        51.100194005841104       51.10020893439798        51.100225288365664       51.10024559364223        51.10026589891879        51.100286204195356       51.10030650947198        51.100326814748485       51.100347120025106       51.100353275800444       51.10036362099288        51.10038420513456        51.1004047892763         51.10042537341798        51.1004459575596         51.10046654170128        51.10048712584296        51.10050770998464        51.10052829412632        51.10054887826806        51.10056946240968        51.10056763055752        51.100542235404475       51.100516840251544       51.1004914450985         51.10046604994551        51.10044065479252        51.10041525963959        51.1003898644866         51.10036446933361        51.100339074180624       51.100313679027636       51.10028828387465        51.10026288872166        51.10023749356867        51.10021209841568        51.100206544105674       51.100207647659715       51.1002054225782         51.10018745464453        51.10016948671091        51.10017890299849        51.100196678497866       51.10021445399724        51.10023222949661        51.10025000499593        51.1002677804953         51.100285555994674       51.10030333149399        51.10032110699336        51.10033888249279        51.10035665799211        51.100374433491424       51.100392208990854       51.10040998449017        51.1004034901116         51.100384357500104       51.10036522488866        51.100346092277164       51.10032695966572        51.10030782705422        51.100288694442725       51.10026956183128        51.10025042921984        51.10023129660834        51.1002121639969         51.10019303138546        51.10017389877396        51.10015476616246        51.10015633836281        51.1001728708934         51.10017243999107        51.10015347821923        51.10015180864684        51.10017023810536        51.10018866756383        51.10020709702235        51.10022552648081        51.100243955939334       51.1002623853978         51.10028081485632        51.10029924431478        51.10031767377325        51.10033610323171        51.10035453269023        51.100372962148754       51.10039139160722        51.100394241496474       51.10037481479742        51.100355388098365       51.10033596139931        51.100316534700255       51.1002971080012         51.1002776813022         51.10025825460309        51.10023882790409        51.10021940120498        51.10019997450604        51.100180547806985       51.100161121107874       51.100141694408876       51.10012226770982        51.10013522119584        51.100137855008484       51.10011932923106        51.10013546129886        51.10015414987225        51.100172838445644       51.100191527019035       51.100210215592426       51.10022890416582        51.10024759273915        51.1002662813126         51.100284969885934       51.10030365845944        51.10032234703277        51.10034103560622        51.100359724179555       51.100378412753          51.10038762180517        51.10036853469302        51.10034944758087        51.100330360468774       51.100311273356624       51.100292186244474       51.10027309913232        51.10025401202023        51.10023492490808        51.10021583779593        51.10019675068378        51.100177663571685       51.100158576459535       51.10013948934744        51.10012040223529        51.10012596193354        51.100140449975584       51.10012245837322        51.10012302379005        51.10014188895593        51.10016075412193        51.10017961928787        51.10019848445381        51.10021734961981        51.10023621478575        51.100255079951694       51.100273945117635       51.10029281028369        51.100311675449575       51.10033054061557        51.100349405781515       51.10036827094751        51.100387136113454       51.10037175944507        51.10035363887778        51.10033551831049        51.1003173977432         51.10029927717591        51.10028115660862        51.100263036041326       51.100244915474036       51.10022679490669        51.100208674339456       51.100190553772165       51.100172433204875       51.100154312637585       51.10013619207024        51.10013177183248        51.10015095111925        51.100154701877614       51.100157506877736       51.10018474516937        51.100211983461065       51.10023922175276        51.10026646004445        51.100293698336145       51.100320936627895       51.10034817491953        51.10037541321128        51.10040265150292        51.100429889794555       51.100457128086305       51.10048436637794        51.10051160466969        51.10053884296133        51.10053507165509        51.100507991785776       51.10048091191652        51.100453832047265       51.10042675217801        51.1003996723087         51.10037259243944        51.10034551257013        51.100318432700874       51.10029135283162        51.10026427296236        51.10023719309311        51.100210113223795       51.10018303335454        51.10015605375287        51.10015665940233        51.100148718340904       51.1001270027175         51.10013457298186        51.10015129031575        51.10016800764953        51.100184724983365       51.1002014423172         51.100218159651035       51.10023487698493        51.10025159431876        51.1002683116526         51.10028502898649        51.10030174632027        51.10031846365416        51.10033518098794        51.10035189832183        51.10036144868627        51.10034095418996        51.100320459693535       51.10029996519711        51.1002794707008         51.10025897620437        51.100238481708004       51.100217987211636       51.10019749271527        51.1001769982189         51.100156503722474       51.100136009226105       51.10011551472974        51.10009502023337        51.100074525737          51.10004120514867        51.10000000000002
16                       49.44124330358545        49.59786276242352        49.7436641660546         49.87708118424911        50.00004732265569        50.113331667772          50.21598246586211        50.309522617745074       50.39577351178616        50.46955992934278        50.541339945732545       50.598766479951394       50.64924982562508        50.69973317129882        50.75021651697244        50.79326857243922        50.82177611213234        50.85028365182541        50.87879119151859        50.90729873121171        50.935095599070394       50.95068709378944        50.966278588508544       50.98187008322759        50.99746157794664        51.01309897621036        51.02180898215471        51.02898634961059        51.036163717066415       51.04334108452224        51.05051845197812        51.057695819433945       51.06487318688983        51.07030896785784        51.07321864840651        51.07612832895512        51.07903800950373        51.0819476900524         51.08485737060107        51.08776705114968        51.090676731698295       51.091492586263826       51.0923084408293         51.09312429539483        51.093940149960304       51.094756004525834       51.09557185909131        51.096387713656895       51.097203568222426       51.09774634689694        51.09794890917675        51.09815147145656        51.098354033736314       51.098556596016124       51.098759158295934       51.09896172057569        51.0991642828555         51.099365195987275       51.099564576520834       51.099629507457166       51.09967999314199        51.09973649438189        51.09979299562178        51.09984949686174        51.09990599810163        51.099962499341586       51.10001900058148        51.10007550182138        51.100132003061276       51.10015314411129        51.10015606847446        51.10015899283758        51.10016191720081        51.100164841563924       51.100167765927154       51.10017069029027        51.1001736146535         51.100191541519564       51.10022878829659        51.10021468826204        51.100183199587434       51.10019024458148        51.10019728957565        51.10020433456975        51.10021137956386        51.10021842455785        51.100225469552015       51.10023251454612        51.10023955954017        51.10024660453428        51.10025364952838        51.100250565263195       51.10024659171103        51.10024261815886        51.100238644606634       51.100234671054466       51.1002306975023         51.100231642250264       51.10025018022361        51.100268718197015       51.10028725617042        51.100305794143765       51.100324332117225       51.10034287009063        51.10036140806392        51.10037994603738        51.10038118437967        51.10038019102535        51.100379197670975       51.1003782043166         51.10037721096228        51.10037621760796        51.10037522425358        51.10037423089926        51.100373237544886       51.100365088699675       51.10035262967506        51.100340170650384       51.10032771162582        51.10031525260115        51.10030279357659        51.10029438955104        51.10029008722171        51.10028578489238        51.10028148256305        51.10027718023372        51.10027287790439        51.100268575575          51.10026427324567        51.10025997091634        51.10025566858701        51.10025136625768        51.10024855882341        51.10028702337132        51.1003021869235         51.10026425483727        51.10022632275093        51.10020995758657        51.10021219156107        51.100214425535455       51.100216659509954       51.10021889348434        51.10022112745878        51.10022336143322        51.100225595407665       51.10022782938205        51.10023006335649        51.10023229733093        51.10022964398712        51.10022593099882        51.10022221801046        51.1002185050221         51.100214792033796       51.10021107904544        51.100207366057134       51.10020365306883        51.100199940080415       51.10019622709211        51.10022511058088        51.10021595584931        51.100195761560485       51.100175567271606       51.10016638209487        51.10016112865037        51.10015587520587        51.10015062176137        51.10014536831682        51.100140114872374       51.10013486142782        51.10012960798326        51.10012435453882        51.10011910109432        51.10011384764982        51.100108594205324       51.10010848533199        51.10010917555678        51.10011201994769        51.100118525687265       51.100125031426956       51.10013153716653        51.100138042906224       51.1001445486458         51.100151054385435       51.10015756012507        51.1001640658647         51.100186533345095       51.10021327023793        51.10024000713065        51.100266744023486       51.10029348091621        51.100320217808985       51.10032676246817        51.10030094858729        51.100275134706465       51.10024932082558        51.1002235069447         51.100221921673096       51.10022251067437        51.100223099675645       51.10022368867692        51.100224277678194       51.10022486667947        51.10022545568074        51.10022604468202        51.10022531627135        51.10022291944301        51.100220522614734       51.10021812578634        51.10021572895806        51.100251898333          51.100292371971534       51.100332845610126       51.10037331924872        51.100413792887366       51.10045426652596        51.10049474016455        51.10053521380314        51.10057568744173        51.100616161080325       51.100656634718916       51.10069165270073        51.10065840518422        51.10062515766771        51.100591910151195       51.10055866263474        51.10052541511817        51.100492167601715       51.100458920085146       51.10042567256869        51.10039242505218        51.10035917753561        51.100325930019096       51.100292682502584       51.10025943498607        51.100226187469616       51.10019293995305        51.100159692436534       51.10013930905046        51.10014083738196        51.10015569703478        51.100170643736874       51.10018559043897        51.100200537141006       51.100215483843044       51.10023043054514        51.10024537724718        51.10026175266961        51.10028208857483        51.100302424480105       51.100322760385325       51.10034309629049        51.10036343219582        51.100383768101096       51.10038998692022        51.10040044486345        51.10042114648115        51.10044184809885        51.1004625497165         51.10048325133414        51.100503952951726       51.100524654569426       51.10054535618707        51.10056605780471        51.10058675942241        51.10060746104           51.10060557199307        51.100579936034364       51.100554300075714       51.100528664117064       51.100503028158414       51.100477392199764       51.100451756241114       51.100426120282464       51.10040048432381        51.10037484836516        51.10034921240651        51.10032357644786        51.10029794048921        51.10027230453056        51.10024666857197        51.10024080791419        51.100241583126774       51.10023911420228        51.10022130206278        51.100203489923274       51.100213007051934       51.100230866617494       51.100248726183054       51.100266585748614       51.10028444531412        51.100302304879676       51.100320164445236       51.10033802401074        51.1003558835763         51.10037374314186        51.10039160270742        51.100409462272864       51.10042732183848        51.10044518140404        51.100438563189414       51.100419198479415       51.100399833769416       51.10038046905947        51.10036110434942        51.100341739639475       51.100322374929476       51.10030301021948        51.100283645509535       51.100264280799536       51.10024491608954        51.100225551379594       51.10020618666954        51.10018682195954        51.10018813455497        51.100204387605686       51.10020391017042        51.10018515633715        51.100183677327436       51.10020227715239        51.100220876977346       51.100239476802415       51.10025807662737        51.10027667645238        51.10029527627739        51.10031387610235        51.10033247592736        51.10035107575237        51.100369675577326       51.10038827540228        51.100406875227236       51.100425475052305       51.1004283338068         51.10040868504916        51.10038903629152        51.100369387533874       51.10034973877623        51.10033009001853        51.100310441260945       51.100290792503245       51.10027114374566        51.10025149498796        51.10023184623037        51.10021219747267        51.10019254871503        51.100172899957386       51.100153251199686       51.10016594698044        51.10016850989473        51.10015020256162        51.10016652355927        51.10018539888529        51.10020427421131        51.10022314953733        51.10024202486335        51.100260900189426       51.100279775515446       51.10029865084152        51.100317526167544       51.100336401493564       51.10035527681964        51.10037415214566        51.10039302747168        51.10041190279776        51.10042119900413        51.100401901746864       51.10038260448971        51.10036330723244        51.100344009975174       51.10032471271796        51.100305415460696       51.100286118203485       51.100266820946274       51.100247523689006       51.100228226431796       51.10020892917453        51.10018963191732        51.100170334660106       51.10015103740284        51.100156368866124       51.100170662635435       51.10015292005835        51.10015372005853        51.10017280556622        51.10019189107396        51.100210976581764       51.10023006208951        51.1002491475972         51.10026823310494        51.100287318612686       51.10030640412043        51.10032548962823        51.10034457513592        51.100363660643666       51.10038274615141        51.100401831659156       51.1004209171669         51.10040547042911        51.100387256521          51.10036904261278        51.10035082870462        51.10033261479646        51.10031440088824        51.100296186980074       51.10027797307191        51.10025975916375        51.10024154525547        51.10022333134731        51.1002051174392         51.10018690353098        51.10016868962276        51.100164141943935       51.10018313505026        51.10018711783181        51.10019027159609        51.10021774802004        51.100245224443995       51.100272700868004       51.100300177291956       51.10032765371591        51.10035513013992        51.100382606563926       51.10041008298788        51.10043755941183        51.10046503583578        51.100492512259734       51.10051998868374        51.100547465107695       51.10057494153165        51.10057108495573        51.10054367672956        51.10051626850344        51.10048886027732        51.10046145205115        51.10043404382509        51.10040663559886        51.10037922737274        51.100351819146624       51.100324410920564       51.10029700269439        51.10026959446827        51.100242186242156       51.10021477801598        51.10018746943939        51.10018757606417        51.10017901767117        51.10015649404329        51.10016351693997        51.100179768312785       51.100196019685654       51.10021227105847        51.10022852243128        51.10024477380409        51.10026102517702        51.10027727654983        51.100293527922645       51.10030977929546        51.10032603066833        51.1003422820412         51.10035853341401        51.10037478478682        51.10038370804273        51.10036191088659        51.1003401137304         51.1003183165742         51.10029651941801        51.10027472226187        51.10025292510568        51.10023112794954        51.10020933079335        51.10018753363727        51.10016573648102        51.10014393932482        51.100122142168686       51.10010034501249        51.100078547856356       51.10004338275468        51.10000000000002
17                       49.396600875600654       49.55357451061616        49.69994547489023        49.83411361360538        49.95799967076397        50.07235715167326        50.17621470587892        50.2710698916685         50.35874771399557        50.4340483747161         50.507363995095545       50.56638123814042        50.61846138591483        50.670541533689345       50.72262168146381        50.76723753814639        50.79723327419606        50.82722901024562        50.85722474629523        50.8872204823449         50.91648912347898        50.933270334661074       50.95005154584322        50.96683275702537        50.98361396820741        51.00045634800091        51.01005263819985        51.018065273466334       51.02607790873276        51.0340905439993         51.04210317926572        51.050115814532205       51.05812844979869        51.064262596939216       51.06767207339817        51.071081549857126       51.074491026316196       51.07790050277515        51.08130997923416        51.08471945569312        51.08812893215213        51.08913446962731        51.09014000710249        51.09114554457767        51.09215108205291        51.09315661952803        51.09416215700321        51.09516769447845        51.09617323195363        51.09685208891693        51.09712394522688        51.09739580153689        51.09766765784684        51.09793951415679        51.09821137046674        51.09848322677675        51.09875508308676        51.099023954761606       51.09929005273392        51.099381624761236       51.09945274214107        51.09953012269165        51.09960750324217        51.09968488379275        51.09976226434327        51.099839644893905       51.09991702544443        51.099994405995005       51.10007178654553        51.10010403464992        51.10011303164515        51.10012202864033        51.10013102563562        51.1001400226308         51.10014901962603        51.100158016621265       51.1001670136165         51.10019130357324        51.10023528748724        51.1002245968084         51.10019497930659        51.10020390025062        51.1002128211947         51.10022174213884        51.100230663082925       51.10023958402695        51.10024850497109        51.100257425915174       51.1002663468592         51.10027526780334        51.10028418874742        51.10028131496881        51.100277405685745       51.10027349640268        51.10026958711961        51.100265677836546       51.10026176855348        51.10026281716682        51.10028160064496        51.100300384123045       51.10031916760113        51.100337951079325       51.100356734557465       51.10037551803555        51.10039430151363        51.10041308499183        51.10041439275176        51.100413446099424       51.10041249944709        51.10041155279475        51.10041060614242        51.10040965949014        51.10040871283775        51.10040776618541        51.100406819533134       51.10039868523643        51.1003862213924         51.10037375754837        51.100361293704395       51.10034882986031        51.10033636601639        51.10032787665551        51.10032340754759        51.100318938439614       51.10031446933169        51.100310000223715       51.10030553111574        51.100301062007816       51.100296592899895       51.100292123791974       51.10028765468405        51.100283185576075       51.10028021026176        51.1003184765197         51.10033349318769        51.10029553135479        51.10025756952183        51.10024129148371        51.10024371337448        51.10024613526531        51.10024855715608        51.10025097904679        51.10025340093762        51.10025582282839        51.100258244719214       51.100260666609984       51.10026308850075        51.10026551039152        51.1002626663132         51.100258680493084       51.10025469467297        51.100250708852855       51.10024672303274        51.100242737212625       51.10023875139257        51.10023476557245        51.10023077975228        51.10022679393222        51.100255552502915       51.10024640026165        51.10022623291189        51.10020606556202        51.10019699497286        51.100191887418134       51.10018677986346        51.100181672308736       51.100176564754065       51.100171457199394       51.10016634964461        51.10016124208988        51.10015613453521        51.100151026980484       51.10014591942581        51.100140811871086       51.100140838659          51.10014166295616        51.100144570172574       51.10015101764225        51.100157465111806       51.10016391258148        51.100170360051095       51.10017680752071        51.100183254990384       51.10018970246006        51.100196149929616       51.10021871230231        51.10024558505478        51.10027245780725        51.10029933055972        51.100326203312136       51.100353076064664       51.10035976462689        51.10033410753874        51.1003084504506         51.10028279336251        51.100257136274365       51.10025585450137        51.10025676016653        51.100257665831805       51.100258571496965       51.10025947716218        51.1002603828274         51.10026128849262        51.100262194157835       51.10026161678587        51.10025916124266        51.10025670569934        51.10025425015601        51.1002517946128         51.100288071418504       51.10032867103081        51.10036927064323        51.1004098702557         51.10045046986812        51.10049106948054        51.1005316690929         51.10057226870538        51.10061286831774        51.100653467930215       51.10069406754258        51.10072919627419        51.1006958690117         51.100662541749216       51.10062921448679        51.1005958872243         51.10056255996187        51.10052923269939        51.1004959054369         51.10046257817447        51.10042925091204        51.10039592364956        51.10036259638707        51.100329269124586       51.100295941862214       51.10026261459973        51.10022928733724        51.10019596007476        51.10017561929476        51.10017715478227        51.10019203101257        51.10020699585988        51.100221960707245       51.100236925554555       51.10025189040181        51.10026685524912        51.100281820096484       51.100298216973556       51.10031858350749        51.10033895004136        51.10035931657529        51.10037968310917        51.1004000496431         51.10042041617703        51.10042669803994        51.10043726873408        51.10045808782775        51.10047890692135        51.10049972601496        51.10052054510862        51.10054136420223        51.100562183295835       51.1005830023895         51.100603821483105       51.10062464057677        51.100645459670375       51.10064351342851        51.10061763666425        51.10059175989994        51.10056588313563        51.10054000637132        51.10051412960701        51.10048825284275        51.10046237607844        51.10043649931413        51.100410622549816       51.10038474578545        51.10035886902119        51.10033299225688        51.10030711549257        51.10028123872826        51.10027507172265        51.10027551859383        51.10027280582631        51.100255149481086       51.100237493135864       51.10024711110543        51.10026505473718        51.100282998368925       51.100300942000615       51.100318885632305       51.10033682926405        51.1003547728958         51.10037271652749        51.10039066015918        51.10040860379098        51.10042654742267        51.10044449105442        51.100462434686165       51.100480378317855       51.100473636267225       51.10045403945867        51.100434442650226       51.10041484584167        51.10039524903317        51.10037565222467        51.10035605541617        51.10033645860773        51.10031686179917        51.10029726499067        51.10027766818217        51.10025807137367        51.100238474565174       51.100218877756674       51.10021993074707        51.100235904317856       51.10023538034966        51.10021683445484        51.10021554600797        51.10023431619942        51.10025308639092        51.10027185658237        51.100290626773926       51.10030939696537        51.100328167156874       51.10034693734838        51.10036570753982        51.100384477731325       51.10040324792283        51.10042201811427        51.100440788305775       51.10045955849728        51.10046242611713        51.1004425553009         51.10042268448461        51.10040281366838        51.10038294285215        51.10036307203586        51.10034320121963        51.10032333040334        51.10030345958717        51.10028358877082        51.10026371795459        51.1002438471383         51.10022397632207        51.10020410550584        51.10018423468949        51.10019667276481        51.10019916478092        51.10018107589224        51.100197585819615       51.100216647898264       51.100235709976914       51.10025477205568        51.10027383413433        51.100292896213034       51.100311958291684       51.10033102037039        51.10035008244904        51.100369144527804       51.10038820660645        51.10040726868516        51.10042633076381        51.100445392842516       51.10045477620304        51.100435268800766       51.10041576139844        51.10039625399605        51.100376746593724       51.100357239191396       51.10033773178907        51.10031822438674        51.100298716984355       51.100279209582084       51.1002597021797         51.10024019477743        51.10022068737504        51.100201179972714       51.100181672570386       51.100186775798704       51.10020087529523        51.10018338174336        51.1001844163269         51.1002037221765         51.100223028025994       51.10024233387554        51.10026163972503        51.10028094557458        51.10030025142407        51.10031955727362        51.10033886312317        51.10035816897272        51.10037747482227        51.10039678067176        51.10041608652125        51.100435392370855       51.10045469822035        51.10043918141321        51.10042087416417        51.10040256691508        51.10038425966599        51.10036595241695        51.10034764516786        51.10032933791882        51.10031103066973        51.100292723420694       51.1002744161716         51.100256108922565       51.10023780167347        51.10021949442444        51.10020118717529        51.100196512055334       51.10021531898133        51.100219533786          51.100223036314446       51.100250750870714       51.10027846542704        51.10030617998319        51.10033389453946        51.100361609095785       51.100389323651996       51.10041703820826        51.100444752764474       51.1004724673208         51.10050018187701        51.10052789643328        51.100555610989545       51.10058332554581        51.10061104010197        51.100607098256376       51.10057936167334        51.10055162509036        51.10052388850738        51.1004961519244         51.100468415341425       51.100440678758446       51.10041294217541        51.10038520559243        51.10035746900945        51.100329732426474       51.10030199584344        51.10027425926046        51.10024652267754        51.10021888512591        51.100218492726015       51.10020931700143        51.10018598536902        51.10019246089814        51.10020824630999        51.10022403172172        51.10023981713363        51.10025560254542        51.100271387957264       51.10028717336911        51.10030295878096        51.10031874419275        51.100334529604595       51.100350315016385       51.10036610042823        51.10038188584008        51.10039767125181        51.1004059673993         51.10038286758328        51.100359767767316       51.1003366679513         51.10031356813539        51.10029046831943        51.10026736850341        51.100244268687504       51.100221168871485       51.10019806905558        51.10017496923962        51.100151869423655       51.10012876960769        51.100105669791674       51.100082569975825       51.100045560360684       51.10000000000002
18                       49.35195844761586        49.509286258808686       49.656226783725856       49.79114604296166        49.91595201887219        50.03138263557457        50.13644694589573        50.23261716559199        50.32172191620515        50.39853682008953        50.4733880444586         50.53399599632928        50.58767294620458        50.64134989607987        50.695026845955056       50.74120650385356        50.77269043625972        50.80417436866583        50.83565830107193        50.86714223347809        50.897882647887684       50.915853575532765       50.9338245031779         50.95179543082304        50.969766358468235       50.98781371979146        50.99829629424488        51.00714419732202        51.0159921003991         51.02484000347624        51.033687906553325       51.04253580963035        51.05138371270749        51.058216226020534       51.06212549838983        51.066034770759245       51.0699440431286         51.0738533154979         51.077762587867255       51.08167186023661        51.08558113260597        51.08677635299085        51.08797157337568        51.08916679376057        51.0903620141454         51.09155723453023        51.092752454915114       51.0939476753            51.09514289568483        51.095957830936925       51.09629898127707        51.096640131617164       51.09698128195731        51.09732243229746        51.097663582637665       51.098004732977756       51.09834588331796        51.09868271353599        51.099015528947064       51.09913374206525        51.09922549114009        51.09932375100141        51.099422010862554       51.09952027072376        51.09961853058496        51.09971679044622        51.09981505030743        51.09991331016863        51.10001157002978        51.1000549251886         51.1000699948159         51.100085064443135       51.100100134070374       51.10011520369767        51.10013027332491        51.100145342952146       51.10016041257944        51.10019106562669        51.10024178667783        51.10023450535465        51.10020675902564        51.100217555919755       51.100228352813815       51.100239149707875       51.100249946601934       51.100260743495994       51.10027154039017        51.10028233728417        51.10029313417829        51.10030393107229        51.100314727966406       51.100312064674426       51.10030821966052        51.10030437464661        51.10030052963259        51.100296684618684       51.10029283960472        51.10029399208338        51.100313021066256       51.100332050049076       51.10035107903195        51.10037010801477        51.10038913699765        51.100408165980525       51.100427194963345       51.10044622394622        51.10044760112396        51.10044670117361        51.10044580122326        51.10044490127291        51.100444001322614       51.10044310137232        51.10044220142197        51.10044130147162        51.100440401521325       51.10043228177318        51.10041981310974        51.10040734444635        51.100394875783024       51.10038240711958        51.1003699384562         51.10036136375993        51.10035672787336        51.10035209198679        51.10034745610028        51.10034282021371        51.10033818432714        51.10033354844063        51.100328912554005       51.10032427666749        51.100319640780924       51.100315004894355       51.10031186169999        51.100349929667914       51.10036479945171        51.10032680787219        51.100288816292675       51.10027262538074        51.10027523518784        51.10027784499499        51.10028045480209        51.10028306460924        51.100285674416455       51.10028828422355        51.10029089403065        51.10029350383786        51.10029611364496        51.10029872345211        51.10029568863922        51.10029142998735        51.10028717133548        51.100282912683554       51.10027865403168        51.10027439537981        51.10027013672794        51.100265878076016       51.100261619424145       51.100257360772275       51.100285994425064       51.10027684467417        51.10025670426336        51.100236563852604       51.10022760785097        51.10022264618601        51.10021768452111        51.100212722856156       51.10020776119126        51.100202799526414       51.1001978378614         51.1001928761965         51.1001879145316         51.1001829528667         51.10017799120175        51.10017302953685        51.1001731919859         51.10017415035554        51.10017712039746        51.10018350959706        51.100189898796714       51.10019628799637        51.10020267719602        51.10020906639568        51.10021545559533        51.10022184479499        51.10022823399464        51.10025089125952        51.100277899871685       51.10030490848385        51.10033191709596        51.10035892570812        51.100385934320286       51.100392766785546       51.10036726649014        51.100341766194845       51.10031626589938        51.10029076560403        51.10028978732959        51.10029100965869        51.100292231987964       51.10029345431701        51.10029467664617        51.10029589897533        51.10029712130449        51.10029834363365        51.10029791730045        51.100295403042196       51.100292888784          51.100290374525684       51.100287860267485       51.10032424450395        51.10036497009014        51.100405695676386       51.10044642126263        51.10048714684882        51.10052787243512        51.10056859802131        51.1006093236075         51.100650049193746       51.10069077477999        51.10073150036624        51.10076673984753        51.10073333283913        51.100699925830725       51.10066651882232        51.10063311181392        51.10059970480552        51.10056629779706        51.10053289078871        51.100499483780254       51.10046607677191        51.10043266976345        51.10039926275505        51.100365855746645       51.10033244873824        51.10029904172984        51.10026563472144        51.100232227713036       51.10021192953917        51.1002134721827         51.10022836499036        51.10024334798294        51.10025833097552        51.1002733139681         51.10028829696057        51.10030327995321        51.100318262945734       51.1003346812775         51.10035507844009        51.100375475602675       51.10039587276526        51.10041626992779        51.100436667090435       51.10045706425302        51.10046340915966        51.10047409260471        51.10049502917428        51.10051596574391        51.10053690231348        51.100557838883105       51.10057877545273        51.100599712022245       51.10062064859187        51.1006415851615         51.100662521731124       51.10068345830064        51.100681454864116       51.100655337294086       51.10062921972417        51.10060310215414        51.100576984584166       51.10055086701425        51.100524749444276       51.1004986318743         51.10047251430433        51.100446396734355       51.10042027916438        51.10039416159441        51.100368044024435       51.10034192645446        51.100315808884545       51.10030933553105        51.100309454060834       51.10030649745039        51.10028899689928        51.10027149634823        51.10028121515887        51.10029924285675        51.10031727055468        51.10033529825262        51.10035332595055        51.10037135364837        51.10038938134636        51.10040740904424        51.100425436742114       51.10044346444005        51.10046149213798        51.10047951983586        51.10049754753379        51.10051557523167        51.10050870934498        51.10048888043798        51.10046905153092        51.10044922262392        51.10042939371692        51.100409564809866       51.10038973590281        51.100369906995866       51.100350078088866       51.100330249181866       51.10031042027481        51.10029059136781        51.10027076246081        51.10025093355375        51.10025172693918        51.10026742103014        51.10026685052901        51.10024851257276        51.10024741468851        51.10026635524645        51.1002852958045         51.10030423636243        51.100323176920426       51.10034211747842        51.10036105803641        51.10037999859435        51.10039893915234        51.10041787971039        51.10043682026833        51.10045576082632        51.100474701384314       51.10049364194231        51.10049651842746        51.10047642555264        51.10045633267771        51.10043623980289        51.10041614692801        51.10039605405319        51.10037596117837        51.100355868303495       51.100335775428675       51.10031568255374        51.10029558967892        51.100275496804045       51.10025540392917        51.10023531105435        51.10021521817947        51.10022739854935        51.10022981966716        51.10021194922285        51.10022864808002        51.1002478969113         51.10026714574269        51.10028639457397        51.10030564340531        51.10032489223664        51.10034414106798        51.100363389899314       51.10038263873065        51.10040188756204        51.10042113639332        51.10044038522466        51.100459634055994       51.10047888288739        51.100488353402056       51.10046863585461        51.100448918307166       51.10042920075972        51.10040948321233        51.100389765664886       51.1003700481175         51.10035033057005        51.10033061302261        51.10031089547516        51.10029117792777        51.10027146038033        51.10025174283288        51.100232025285436       51.10021230773799        51.100217182731456       51.10023108795508        51.10021384342849        51.10021511259549        51.100234638786844       51.10025416497814        51.100273691169434       51.10029321736073        51.10031274355208        51.100332269743376       51.10035179593467        51.100371322125966       51.10039084831732        51.10041037450861        51.10042990069991        51.10044942689126        51.100468953082554       51.10048847927385        51.100472892397306       51.10045449180734        51.10043609121743        51.10041769062747        51.10039929003756        51.100380889447536       51.10036248885763        51.100344088267605       51.100325687677696       51.100307287087674       51.100288886497765       51.1002704859078         51.100252085317834       51.100233684727925       51.100228882166846       51.100247502912396       51.1002519497402         51.10025580103286        51.100283753721385       51.10031170640991        51.100339659098495       51.100367611786965       51.10039556447555        51.100423517164074       51.1004514698526         51.100479422541184       51.100507375229654       51.10053532791818        51.10056328060671        51.10059123329529        51.10061918598382        51.10064713867234        51.10064311155702        51.10061504661712        51.10058698167734        51.1005589167375         51.1005308517976         51.10050278685776        51.10047472191792        51.10044665697808        51.10041859203818        51.1003905270984         51.10036246215856        51.10033439721866        51.100306332278876       51.100278267339036       51.10025030081249        51.100249409387914       51.10023961633175        51.10021547669476        51.10022140485631        51.10023672430714        51.100252043757905       51.100267363208786       51.100282682659554       51.10029800211038        51.1003133215612         51.10032864101203        51.10034396046285        51.100359279913675       51.1003745993645         51.10038991881527        51.10040523826615        51.100420557716916       51.10042822675575        51.100403824279965       51.100379421804234       51.10035501932839        51.100330616852716       51.10030621437693        51.1002818119012         51.10025740942541        51.10023300694968        51.10020860447395        51.100184201998104       51.10015979952237        51.10013539704664        51.1001109945708         51.100086592095124       51.10004773796675        51.10000000000002
19                       49.307316019631116       49.464998007001384       49.61250809256154        49.74817847231793        49.87390436698047        49.990408119475774       50.09667918591242        50.19416443951536        50.284696118414615       50.363025265462966       50.43941209382166        50.50161075451831        50.556884506494384       50.61215825847046        50.66743201044642        50.715175469560734       50.748147598323385       50.78111972708598        50.81409185584863        50.847063984611225       50.87927617229627        50.898436816404455       50.91759746051264        50.93675810462088        50.955918748729005       50.97517109158201        50.986539950289966       50.99622312117771        51.00590629206545        51.01558946295319        51.02527263384087        51.03495580472861        51.04463897561635        51.05216985510185        51.05657892338155        51.06098799166131        51.065397059941006       51.069806128220705       51.074215196500404       51.0786242647801         51.0830333330598         51.08441823635434        51.085803139648874       51.08718804294341        51.088572946237946       51.08995784953248        51.09134275282702        51.09272765612161        51.094112559416146       51.0950635729568         51.09547401732715        51.095884461697494       51.09629490606778        51.09670535043813        51.097115794808474       51.09752623917882        51.097936683549165       51.098341472310324       51.09874100516015        51.09888585936926        51.098998240139224       51.09911737931111        51.09923651848294        51.099355657654826       51.099474796826655       51.09959393599854        51.099713075170314       51.0998322143422         51.09995135351403        51.100005815727286       51.100026957986586       51.100048100245886       51.100069242505185       51.100090384764485       51.10011152702384        51.100132669283084       51.10015381154244        51.100190827680365       51.10024828586842        51.10024441390095        51.1002185387448         51.10023121158889        51.10024388443293        51.10025655727702        51.10026923012106        51.10028190296515        51.100294575809244       51.10030724865328        51.10031992149732        51.10033259434135        51.100345267185446       51.1003428143801         51.10033903363524        51.10033525289043        51.100331472145626       51.10032769140082        51.100323910656016       51.10032516700005        51.10034444148755        51.10036371597516        51.100382990462776       51.10040226495033        51.100421539437946       51.1004408139255         51.100460088413115       51.10047936290073        51.10048080949605        51.10047995624774        51.10047910299943        51.10047824975112        51.10047739650281        51.1004765432545         51.10047569000619        51.100474836757826       51.10047398350957        51.10046587830993        51.10045340482719        51.10044093134434        51.1004284578616         51.100415984378856       51.10040351089606        51.100394850864404       51.100390048199245       51.10038524553403        51.100380442868925       51.10037564020371        51.10037083753855        51.10036603487339        51.10036123220823        51.10035642954307        51.10035162687791        51.10034682421275        51.100343513138284       51.100381382816295       51.1003961057159         51.10035808438977        51.10032006306358        51.100303959277824       51.100306757001306       51.10030955472479        51.10031235244833        51.10031515017175        51.10031794789529        51.100320745618774       51.100323543342256       51.100326341065795       51.10032913878922        51.10033193651276        51.1003287109653         51.100324179481674       51.10031964799799        51.10031511651431        51.10031058503057        51.100306053546944       51.10030152206332        51.10029699057958        51.1002924590959         51.10028792761227        51.10031643634716        51.10030728908646        51.100287175614824       51.100267062143075       51.10025822072896        51.10025340495383        51.100248589178705       51.10024377340358        51.10023895762845        51.10023414185332        51.10022932607819        51.100224510303065       51.10021969452799        51.100214878752865       51.10021006297774        51.10020524720261        51.10020554531292        51.10020663775492        51.100209670622235       51.10021600155187        51.100222332481565       51.10022866341126        51.10023499434095        51.100241325270645       51.10024765620034        51.10025398713003        51.10026031805967        51.100283070216676       51.100310214688534       51.10033735916039        51.10036450363225        51.10039164810405        51.10041879257591        51.10042576894432        51.10040042544165        51.100375081939035       51.100349738436364       51.10032439493369        51.10032372015786        51.10032525915085        51.10032679814401        51.10032833713706        51.10032987613022        51.100331415123264       51.10033295411637        51.10033449310947        51.100334217814975       51.10033164484173        51.1003290718686         51.100326498895356       51.10032392592217        51.10036041758934        51.100401269149415       51.10044212070943        51.1004829722695         51.100523823829576       51.10056467538959        51.10060552694961        51.10064637850974        51.10068723006975        51.100728081629825       51.1007689331899         51.10080428342087        51.10077079666655        51.10073730991223        51.10070382315786        51.10067033640348        51.10063684964916        51.10060336289479        51.10056987614041        51.10053638938609        51.10050290263172        51.10046941587734        51.10043592912302        51.10040244236865        51.10036895561427        51.10033546885995        51.10030198210558        51.1002684953512         51.10024823978341        51.10024978958302        51.10026469896815        51.10027970010589        51.10029470124374        51.10030970238154        51.100324703519334       51.100339704657074       51.10035470579493        51.10037114558139        51.10039157337263        51.100412001163875       51.10043242895517        51.100452856746415       51.10047328453766        51.100493712328955       51.10050012027932        51.10051091647523        51.10053197052082        51.10055302456641        51.100574078612          51.10059513265753        51.100616186703064       51.10063724074871        51.10065829479424        51.10067934883989        51.10070040288542        51.100721456930955       51.10071939629955        51.100693037923975       51.10066667954834        51.100640321172705       51.10061396279707        51.100587604421435       51.1005612460458         51.100534887670165       51.10050852929453        51.100482170918895       51.10045581254326        51.100429454167624       51.100403095792046       51.100376737416354       51.100350379040776       51.10034359933945        51.100343389527836       51.100340189074416       51.10032284431753        51.100305499560704       51.100315319212314       51.10033343097638        51.1003515427405         51.10036965450456        51.10038776626868        51.1004058780328         51.10042398979692        51.10044210156093        51.10046021332505        51.100478325089114       51.10049643685329        51.1005145486173         51.10053266038142        51.10055077214554        51.10054378242273        51.100523721417176       51.10050366041173        51.100483599406175       51.10046353840062        51.10044347739512        51.10042341638956        51.100403355384          51.10038329437856        51.100363233373          51.100343172367445       51.100323111361945       51.100303050356445       51.10028298935089        51.10028352313128        51.100298937742366       51.100298320708305       51.10028019069057        51.10027928336905        51.100298394293475       51.10031750521796        51.1003366161425         51.100355727066926       51.10037483799141        51.100393948915894       51.10041305984038        51.10043217076486        51.1004512816894         51.100470392613886       51.10048950353831        51.10050861446285        51.10052772538734        51.100530610737906       51.10051029580438        51.10048998087092        51.10046966593745        51.10044935100399        51.10042903607052        51.10040872113706        51.10038840620359        51.10036809127013        51.10034777633666        51.1003274614032         51.10030714646973        51.100286831536266       51.1002665166028         51.10024620166928        51.10025812433378        51.100260474553295       51.10024282255347        51.10025971034031        51.100279145924276       51.1002985815083         51.10031801709226        51.10033745267623        51.10035688826025        51.100376323844216       51.10039575942824        51.100415195012204       51.10043463059617        51.10045406618019        51.10047350176416        51.10049293734812        51.100512372932144       51.10052193060102        51.100502002908456       51.10048207521595        51.100462147523444       51.10044221983088        51.100422292138376       51.10040236444581        51.10038243675331        51.100362509060744       51.10034258136818        51.10032265367573        51.10030272598317        51.10028279829061        51.1002628705981         51.10024294290554        51.10024758966398        51.100261300614875       51.10024430511356        51.100245808863974       51.10026555539707        51.100285301930114       51.10030504846327        51.10032479499637        51.100344541529466       51.100364288062565       51.10038403459566        51.100403781128705       51.10042352766186        51.10044327419496        51.10046302072806        51.100482767261155       51.100502513794254       51.10052226032735        51.100506603381405       51.100488109450566       51.10046961551973        51.10045112158889        51.10043262765805        51.100414133727156       51.100395639796375       51.10037714586554        51.10035865193464        51.1003401580038         51.100321664072965       51.100303170142126       51.10028467621129        51.10026618228045        51.10026125227836        51.100279686843464       51.10028436569445        51.10028856575133        51.10031675657217        51.100344947392955       51.10037313821374        51.100401329034526       51.10042951985537        51.10045771067621        51.100485901496995       51.10051409231778        51.10054228313862        51.10057047395941        51.10059866478025        51.100626855601035       51.10065504642182        51.10068323724266        51.100679124857606       51.100650731560904       51.1006223382642         51.1005939449675         51.1005655516708         51.100537158374095       51.10050876507739        51.10048037178069        51.10045197848399        51.100423585187286       51.100395191890584       51.10036679859388        51.10033840529712        51.10031001200042        51.100281716498955       51.10028032604981        51.10026991566201        51.10024496802055        51.10025034881443        51.10026520230434        51.10028005579403        51.10029490928389        51.100309762773634       51.10032461626349        51.100339469753294       51.100354323243096       51.1003691767329         51.100384030222756       51.10039888371256        51.10041373720236        51.100428590692104       51.100443444181906       51.10045048611221        51.10042478097671        51.10039907584115        51.1003733707056         51.100347665569984       51.100321960434485       51.10029625529893        51.10027055016337        51.10024484502787        51.10021913989232        51.10019343475676        51.10016772962115        51.10014202448565        51.100116319350036       51.100090614214594       51.100049915572754       51.10000000000002
20                       49.26267359164626        49.420709755194025       49.56878940139717        49.70521090167421        49.831856715088634       49.94943360337709        50.05691142592923        50.155711713438905       50.24767032062408        50.32751371083634        50.405436143184716       50.46922551270728        50.526096066784135       50.58296662086093        50.63983717493778        50.689144435267906       50.72360476038705        50.75806508550613        50.792525410625274       50.826985735744415       50.86066969670492        50.881020057276146       50.901370417847374       50.921720778418546       50.94207113898972        50.962528463372564       50.97478360633511        50.98530204503345        50.99582048373179        51.00633892243013        51.01685736112847        51.027375799826814       51.037894238525155       51.04612348418323        51.05103234837327        51.05594121256331        51.06085007675341        51.065758940943454       51.07066780513355        51.075576669323596       51.08048553351364        51.08206011971782        51.083634705922066       51.08520929212631        51.08678387833049        51.08835846453468        51.08993305073892        51.09150763694322        51.093082223147405       51.09416931497674        51.09464905337728        51.09512879177777        51.09560853017831        51.09608826857885        51.09656800697934        51.09704774537988        51.09752748378037        51.09800023108471        51.09846648137324        51.098637976673274       51.09877098913836        51.09891100762087        51.099051026103325       51.09919104458584        51.09933106306835        51.09947108155086        51.099611100033314       51.099751118515826       51.09989113699834        51.099956706265914       51.09998392115733        51.100011136048636       51.10003835094           51.1000655658313         51.10009278072266        51.10011999561402        51.100147210505384       51.10019058973387        51.100254785059064       51.1002543224472         51.10023031846396        51.10024486725797        51.10025941605198        51.10027396484605        51.10028851364012        51.100303062434136       51.100317611228206       51.100332160022276       51.100346708816346       51.10036125761036        51.10037580640443        51.10037356408577        51.100369847609954       51.10036613113431        51.100362414658605       51.1003586981829         51.100354981707255       51.10035634191655        51.100375861908844       51.100395381901194       51.10041490189349        51.100434421885836       51.100453941878186       51.10047346187048        51.10049298186277        51.10051250185512        51.10051401786819        51.10051321132187        51.10051240477554        51.10051159822922        51.10051079168295        51.10050998513668        51.1005091785903         51.10050837204403        51.10050756549771        51.10049947484663        51.10048699654453        51.10047451824232        51.10046203994017        51.10044956163796        51.10043708333586        51.100428337968765       51.100423368525014       51.10041839908121        51.100413429637456       51.100408460193705       51.100403490749954       51.10039852130615        51.10039355186234        51.100388582418645       51.10038361297484        51.10037864353109        51.100375164576576       51.10041283596462        51.10042741197998        51.10038936090723        51.10035130983442        51.10033529317491        51.100338278814775       51.100341264454585       51.10034425009445        51.10034723573426        51.10035022137413        51.10035320701394        51.10035619265386        51.10035917829373        51.10036216393354        51.10036514957335        51.100361733291436       51.100356928976          51.10035212466056        51.100347320345065       51.10034251602963        51.10033771171419        51.10033290739875        51.10032810308326        51.10032329876782        51.10031849445238        51.10034687826936        51.100337733498975       51.10031764696629        51.10029756043366        51.10028883360701        51.10028416372165        51.100279493836354       51.100274823951054       51.1002701540657         51.1002654841804         51.10026081429504        51.100256144409684       51.100251474524384       51.10024680463903        51.10024213475367        51.10023746486837        51.100237898639875       51.1002391251543         51.10024222084712        51.100248493506854       51.10025476616647        51.100261038826204       51.10026731148588        51.10027358414561        51.100279856805344       51.10028612946502        51.100292402124694       51.100315249173946       51.1003425295055         51.10036980983699        51.1003970901686         51.10042437050009        51.100451650831644       51.10045877110309        51.10043358439316        51.100408397683225       51.10038321097329        51.100358024263414       51.10035765298613        51.10035950864312        51.10036136430017        51.10036321995722        51.10036507561415        51.100366931271196       51.10036878692824        51.10037064258529        51.1003705183295         51.10036788664138        51.1003652549532         51.10036262326503        51.10035999157691        51.10039659067485        51.10043756820869        51.10047854574259        51.10051952327643        51.100560500810275       51.100601478344174       51.100642455878074       51.100683433411916       51.10072441094576        51.10076538847966        51.1008063660135         51.100841826994326       51.10080826049398        51.100774693993685       51.10074112749339        51.1007075609931         51.10067399449281        51.100640427992516       51.10060686149217        51.10057329499193        51.10053972849158        51.100506161991234       51.10047259549094        51.10043902899065        51.10040546249036        51.100371895990065       51.10033832948977        51.100304762989424       51.100284550027766       51.10028610698345        51.100301032945936       51.10031605222895        51.10033107151202        51.10034609079503        51.1003611100781         51.10037612936105        51.10039114864418        51.10040760988534        51.100428068305234       51.10044852672519        51.100468985145085       51.10048944356504        51.10050990198499        51.100530360404946       51.1005368313991         51.1005477403458         51.100568911867356       51.100590083388965       51.10061125491052        51.100632426432014       51.10065359795351        51.10067476947512        51.100695940996616       51.100717112518225       51.100738284039835       51.10075945556133        51.100757337735104       51.10073073855381        51.10070413937251        51.100677540191214       51.100650941009974       51.10062434182862        51.10059774264738        51.100571143466084       51.10054454428479        51.10051794510349        51.10049134592225        51.100464746740954       51.10043814755966        51.10041154837836        51.100384949197064       51.10037786314797        51.10037732499495        51.100373880698555       51.10035669173584        51.10033950277318        51.100349423265754       51.10036761909606        51.10038581492637        51.10040401075662        51.10042220658687        51.10044040241712        51.10045859824743        51.10047679407768        51.100494989907986       51.10051318573824        51.10053138156849        51.10054957739874        51.1005677732291         51.10058596905935        51.100578855500544       51.100558562396486       51.10053826929243        51.10051797618837        51.10049768308437        51.10047738998031        51.10045709687631        51.100436803772254       51.1004165106682         51.10039621756414        51.10037592446014        51.10035563135608        51.10033533825202        51.100315045147966       51.100315319323386       51.10033045445465        51.100329790887656       51.100311868808376       51.10031115204953        51.1003304333405         51.10034971463148        51.10036899592251        51.10038827721348        51.10040755850446        51.10042683979549        51.10044612108641        51.10046540237744        51.10048468366841        51.10050396495939        51.10052324625042        51.10054252754139        51.10056180883237        51.100564703048235       51.100544166056125       51.10052362906407        51.10050309207202        51.10048255507991        51.10046201808785        51.1004414810958         51.10042094410369        51.10040040711158        51.10037987011947        51.10035933312753        51.10033879613542        51.10031825914331        51.100297722151254       51.1002771851592         51.10028885011832        51.10029112943948        51.10027369588397        51.1002907726006         51.10031039493725        51.100330017273905       51.100349639610556       51.10036926194721        51.10038888428386        51.100408506620454       51.100428128957105       51.10044775129376        51.10046737363041        51.100486995967          51.100506618303655       51.100526240640306       51.1005458629769         51.10055550779998        51.10053536996236        51.100515232124735       51.100495094287055       51.10047495644949        51.10045481861181        51.10043468077424        51.10041454293656        51.10039440509894        51.100374267261316       51.100354129423636       51.10033399158601        51.10031385374839        51.100293715910766       51.10027357807314        51.10027799659662        51.100291513274726       51.100274766798634       51.100276505132456       51.10029647200736        51.100316438882146       51.100336405757105       51.10035637263195        51.10037633950685        51.100396306381754       51.100416273256656       51.1004362401315         51.10045620700646        51.10047617388125        51.10049614075615        51.10051610763105        51.10053607450595        51.100556041380855       51.1005403143655         51.10052172709379        51.10050313982208        51.10048455255031        51.100465965278545       51.100447378006834       51.100428790735066       51.100410203463355       51.10039161619159        51.10037302891982        51.100354441648165       51.10033585437645        51.10031726710463        51.100298679832974       51.100293622389756       51.10031187077442        51.100316781648644       51.100321330469626       51.10034975942267        51.100378188375885       51.10040661732893        51.10043504628203        51.10046347523513        51.100491904188175       51.10052033314133        51.100548762094434       51.100577191047535       51.10060562000058        51.10063404895368        51.10066247790678        51.10069090685988        51.10071933581298        51.10071513815831        51.100686416504686       51.10065769485112        51.100628973197615       51.100600251543995       51.10057152989043        51.10054280823692        51.1005140865833         51.10048536492974        51.100456643276175       51.10042792162267        51.10039919996905        51.10037047831548        51.100341756661976       51.10031313218553        51.100311242711655       51.100300214992274       51.10027445934628        51.1002792927726         51.100293680301434       51.10030806783021        51.10032245535899        51.10033684288777        51.10035123041661        51.100365617945386       51.10038000547422        51.100394393003          51.10040878053178        51.100423168060615       51.10043755558934        51.10045194311817        51.10046633064695        51.10047274546872        51.1004457376734         51.100418729878015       51.10039172208269        51.100364714287366       51.100337706491985       51.1003106986966         51.100283690901335       51.100256683105954       51.10022967531063        51.10020266751525        51.10017565971992        51.100148651924655       51.10012164412922        51.10009463633395        51.10005209317876        51.10000000000002
21                       49.218031163661465       49.37642150338661        49.5250707102328         49.66224333103048        49.78980906319691        49.90845908727829        50.01714366594604        50.117258987362334       50.21064452283366        50.29200215620972        50.371460192547715       50.43684027089614        50.49530762707377        50.5537749832514         50.61224233942903        50.66311340097502        50.69906192245065        50.735010443926285       50.770958965401974       50.80690748687755        50.84206322111356        50.86360329814784        50.88514337518211        50.90668345221627        50.928223529250545       50.949885835163116       50.96302726238025        50.974380968889136       50.98573467539808        50.99708838190713        51.008442088416075       51.01979579492502        51.031149501434015       51.040077113264545       51.04548577336493        51.05089443346537        51.05630309356576        51.0617117536662         51.06712041376659        51.072529073866974       51.07793773396742        51.07970200308131        51.0814662721952         51.08323054130915        51.084994810422984       51.086759079536876       51.088523348650824       51.090287617764716       51.09205188687861        51.09327505699673        51.093824089427414       51.0943731218581         51.09492215428884        51.09547118671952        51.096020219150205       51.096569251580945       51.09711828401163        51.0976589898591         51.09819195758638        51.0983900939774         51.098543738137494       51.09870463593063        51.09886553372377        51.099026431516904       51.099187329309984       51.09934822710318        51.099509124896315       51.09967002268945        51.09983092048259        51.0999075968046         51.09994088432802        51.099974171851386       51.10000745937475        51.10004074689817        51.10007403442154        51.10010732194496        51.10014060946838        51.100190351787376       51.100261284249655       51.1002642309935         51.100242098183          51.10025852292705        51.100274947671096       51.100291372415086       51.10030779715919        51.10032422190318        51.10034064664728        51.10035707139127        51.10037349613526        51.100389920879365       51.100406345623355       51.10040431379133        51.10040066158467        51.10039700937813        51.10039335717158        51.10038970496498        51.10038605275844        51.10038751683311        51.10040728233014        51.100427047827225       51.10044681332431        51.10046657882134        51.10048634431837        51.1005061098154         51.10052587531254        51.10054564080963        51.10054722624034        51.100546466396054       51.10054570655177        51.10054494670749        51.10054418686315        51.10054342701886        51.10054266717452        51.10054190733024        51.100541147485956       51.100533071383495       51.10052058826193        51.10050810514042        51.1004956220188         51.10048313889723        51.10047065577572        51.100461825073296       51.1004566888509         51.10045155262844        51.10044641640616        51.10044128018376        51.10043614396136        51.10043100773896        51.10042587151662        51.10042073529428        51.10041559907188        51.10041046284948        51.100406816014925       51.10044428911294        51.10045871824417        51.100420637424804       51.10038255660538        51.100366627071935       51.10036980062824        51.10037297418438        51.100376147740576       51.10037932129677        51.10038249485302        51.10038566840922        51.10038884196541        51.10039201552161        51.100395189077744       51.100398362633996       51.10039475561746        51.100389678470265       51.100384601323015       51.100379524175764       51.100374447028514       51.10036936988132        51.10036429273407        51.10035921558682        51.10035413843963        51.10034906129232        51.10037732019134        51.100368177911264       51.100348118317754       51.10032805872413        51.100319446485          51.10031492248942        51.100310398493946       51.10030587449842        51.10030135050283        51.10029682650736        51.100292302511775       51.10028777851625        51.100283254520775       51.10027873052525        51.10027420652966        51.10026968253413        51.10027025196683        51.10027161255363        51.10027477107201        51.10028098546172        51.10028719985138        51.100293414241094       51.100299628630864       51.10030584302052        51.100312057410235       51.10031827179995        51.10032448618966        51.1003474281311         51.1003748443224         51.10040226051359        51.100429676704834       51.10045709289602        51.100484509087266       51.10049177326181        51.10046674334461        51.100441713427415       51.10041668351022        51.100391653593135       51.10039158581435        51.10039375813528        51.10039593045627        51.10039810277726        51.100400275098195       51.100402447419185       51.10040461974012        51.10040679206111        51.10040681884408        51.10040412844097        51.10040143803786        51.1003987476347         51.10039605723159        51.10043276376035        51.100473867267965       51.10051497077569        51.10055607428336        51.10059717779109        51.10063828129876        51.100679384806426       51.100720488314096       51.100761591821765       51.10080269532949        51.100843798837104       51.10087937056767        51.10084572432146        51.100812078075194       51.100778431828985       51.10074478558272        51.100711139336454       51.10067749309019        51.10064384684392        51.100610200597714       51.10057655435145        51.10054290810518        51.100509261858974       51.10047561561271        51.10044196936644        51.10040832312018        51.10037467687391        51.100341030627646       51.10032086027212        51.10032242438382        51.100337366923725       51.10035240435201        51.10036744178035        51.10038247920858        51.10039751663686        51.10041255406509        51.100427591493315       51.10044407418923        51.100464563237836       51.1004850522865         51.10050554133511        51.10052603038372        51.10054651943233        51.10056700848094        51.10057354251876        51.100584564216376       51.10060585321389        51.100627142211465       51.10064843120904        51.1006697202065         51.10069100920407        51.10071229820153        51.1007335871991         51.10075487619656        51.10077616519419        51.10079745419165        51.100795279170654       51.100768439183696       51.100741599196795       51.100714759209836       51.10068791922288        51.10066107923592        51.10063423924896        51.100607399262          51.100580559275045       51.10055371928809        51.100526879301185       51.10050003931423        51.10047319932727        51.10044635934037        51.10041951935341        51.10041212695637        51.100411260461954       51.10040757232258        51.10039053915415        51.1003735059856         51.10038352731925        51.10040180721569        51.100420087112184       51.10043836700868        51.10045664690506        51.10047492680155        51.10049320669805        51.10051148659443        51.10052976649092        51.10054804638736        51.1005663262838         51.10058460618029        51.10060288607673        51.100621165973166       51.100613928578355       51.10059340337574        51.10057287817318        51.10055235297068        51.100531827768066       51.100511302565565       51.10049077736295        51.10047025216045        51.10044972695789        51.100429201755276       51.10040867655272        51.10038815135022        51.10036762614766        51.100347100945044       51.10034711551555        51.100361971166876       51.10036126106695        51.10034354692618        51.10034302073001        51.100362472387474       51.100381924044996       51.10040137570252        51.10042082735998        51.10044027901745        51.10045973067497        51.10047918233238        51.1004986339899         51.10051808564742        51.10053753730489        51.10055698896235        51.100576440619875       51.1005958922774         51.100598795358565       51.100578036307866       51.10055727725717        51.10053651820647        51.100515759155826       51.10049500010513        51.100474241054485       51.100453482003786       51.100432722953144       51.100411963902445       51.1003912048518         51.100370445801104       51.100349686750405       51.10032892769976        51.100308168649065       51.100319575902745       51.10032178432573        51.10030456921464        51.100321834861006       51.10034164395029        51.10036145303957        51.100381262128906       51.10040107121819        51.10042088030747        51.10044068939675        51.10046049848603        51.10048030757531        51.10050011666459        51.10051992575387        51.10053973484321        51.100559543932434       51.10057935302166        51.100589084998944       51.10056873701615        51.10054838903352        51.10052804105072        51.10050769306798        51.1004873450853         51.10046699710256        51.10044664911982        51.10042630113708        51.100405953154336       51.100385605171596       51.100365257188855       51.100344909206115       51.100324561223374       51.10030421324058        51.100308403529255       51.10032172593441        51.10030522848365        51.100307201400824       51.10032738861753        51.10034757583418        51.10036776305094        51.10038795026759        51.10040813748424        51.100428324700886       51.10044851191765        51.10046869913424        51.100488886350945       51.10050907356765        51.10052926078424        51.10054944800095        51.10056963521765        51.1005898224343         51.1005740253496         51.10055534473696        51.10053666412438        51.100517983511736       51.100499302899095       51.100480622286454       51.100461941673814       51.10044326106117        51.10042458044859        51.10040589983595        51.10038721922331        51.100368538610724       51.10034985799808        51.1003311773855         51.100325992501155       51.10034405470543        51.10034919760284        51.10035409518804        51.1003827622734         51.10041142935876        51.100440096444174       51.100468763529534       51.10049743061495        51.10052609770031        51.10055476478567        51.10058343187109        51.10061209895645        51.100640766041806       51.10066943312722        51.100698100212526       51.10072676729794        51.100755434383245       51.100751151458894       51.10072210144847        51.10069305143804        51.10066400142762        51.10063495141719        51.100605901406766       51.10057685139634        51.100547801385915       51.100518751375546       51.10048970136512        51.100460651354695       51.10043160134421        51.10040255133384        51.10037350132342        51.100344547872          51.1003421593735         51.100330514322536       51.100303950672014       51.10030823673077        51.100322158298525       51.10033607986634        51.100350001434094       51.10036392300191        51.100377844569664       51.10039176613748        51.10040568770529        51.10041960927305        51.10043353084086        51.10044745240867        51.10046137397643        51.10047529554424        51.100489217112          51.100495004825234       51.100466694370084       51.100438383914934       51.100410073459784       51.100381763004634       51.100353452549484       51.10032514209439        51.10029683163924        51.10026852118415        51.100240210729          51.10021190027385        51.1001835898187         51.100155279363605       51.1001269689084         51.100098658453305       51.10005427078477        51.10000000000002
22                       49.17338873567667        49.332133251579194       49.48135201906848        49.6192757603867         49.747761411305135       49.867484571179546       49.977375905962845       50.07880626128576        50.17361872504313        50.256490601583096       50.337484241910715       50.40445502908511        50.46451918736358        50.524583345641986       50.584647503920394       50.63708236668225        50.67451908451437        50.71195580234655        50.749392520178674       50.78682923801085        50.823456745522265       50.84618653901953        50.86891633251679        50.89164612601405        50.91437591951137        50.93724320695367        50.95127091842528        50.96345989274488        50.97564886706448        50.98783784138408        51.00002681570368        51.01221579002322        51.024404764342876       51.03403074234586        51.039939198356706       51.045847654367435       51.051756110378165       51.05766456638895        51.06357302239974        51.06948147841047        51.07538993442125        51.07734388644485        51.07929783846839        51.08125179049205        51.08320574251559        51.08515969453913        51.08711364656273        51.089067598586325       51.09102155060992        51.09238079901672        51.092999125477604       51.093617451938485       51.094235778399366       51.09485410486025        51.09547243132107        51.09609075778201        51.09670908424289        51.097317748633486       51.097917433799466       51.09814221128141        51.09831648713657        51.09849826424039        51.098680041344096       51.098861818447915       51.09904359555168        51.099225372655496       51.09940714975926        51.09958892686302        51.09977070396678        51.09985848734328        51.09989784749871        51.099937207654136       51.09997656780956        51.100015927965046       51.10005528812047        51.1000946482759         51.10013400843138        51.100190113840995       51.100267783440245       51.10027413953975        51.10025387790216        51.100272178596185       51.10029047929021        51.10030877998423        51.100327080678255       51.10034538137222        51.1003636820663         51.10038198276038        51.10040028345435        51.10041858414837        51.10043688484245        51.100435063496946       51.100431475559446       51.10042788762206        51.10042429968456        51.10042071174712        51.10041712380968        51.100418691749724       51.10043870275143        51.100458713753255       51.10047872475502        51.10049873575679        51.10051874675861        51.10053875776043        51.1005587687622         51.10057877976402        51.100580434612425       51.100579721470126       51.10057900832783        51.100578295185585       51.10057758204323        51.10057686890099        51.10057615575869        51.100575442616446       51.10057472947415        51.10056666792025        51.10055417997927        51.10054169203829        51.10052920409737        51.10051671615639        51.10050422821553        51.10049531217771        51.10049000917667        51.10048470617562        51.10047940317469        51.1004741001737         51.10046879717271        51.10046349417172        51.10045819117073        51.1004528881698         51.10044758516881        51.10044228216782        51.10043846745316        51.10047574226121        51.10049002450819        51.10045191394221        51.10041380337617        51.10039796096896        51.10040132244154        51.10040468391412        51.100408045386644       51.10041140685922        51.1004147683318         51.100418129804325       51.100421491276904       51.100424852749484       51.100428214222006       51.100431575694586       51.10042777794354        51.10042242796453        51.100417077985526       51.10041172800652        51.10040637802746        51.10040102804845        51.10039567806945        51.1003903280905         51.100384978111435       51.10037962813243        51.10040776211349        51.10039862232378        51.10037858966916        51.1003585570146         51.100350059362995       51.10034568125724        51.10034130315154        51.10033692504578        51.10033254694008        51.100328168834324       51.10032379072857        51.100319412622866       51.10031503451711        51.10031065641135        51.10030627830565        51.100301900199895       51.10030260529379        51.10030409995295        51.10030732129684        51.100313477416535       51.10031963353623        51.100325789655926       51.100331945775736       51.10033810189543        51.100344258015184       51.10035041413488        51.100356570254576       51.100379607088314       51.10040715913925        51.10043471119019        51.10046226324113        51.10048981529201        51.100517367342945       51.10052477542047        51.10049990229601        51.100475029171605       51.100450156047145       51.1004252829228         51.10042551864257        51.10042800762744        51.100430496612375       51.10043298559731        51.10043547458224        51.100437963567174       51.10044045255199        51.100442941536926       51.1004431193586         51.10044037024056        51.10043762112252        51.10043487200437        51.100432122886275       51.1004689368458         51.10051016632724        51.10055139580879        51.10059262529029        51.100633854771786       51.10067508425328        51.10071631373478        51.10075754321633        51.10079877269777        51.100840002179325       51.100881231660765       51.10091691414101        51.10088318814883        51.100849462156646       51.10081573616452        51.10078201017234        51.1007482841801         51.10071455818792        51.100680832195735       51.100647106203496       51.100613380211314       51.10057965421913        51.10054592822689        51.10051220223477        51.10047847624253        51.10044475025035        51.100411024258165       51.100377298265926       51.10035717051642        51.10035874178425        51.10037370090157        51.10038875647507        51.100403812048626       51.10041886762207        51.100433923195624       51.100448978769066       51.10046403434262        51.10048053849323        51.100501058170494       51.10052157784776        51.10054209752502        51.100562617202286       51.10058313687955        51.10060365655687        51.100610253638536       51.100621388087006       51.100642794560486       51.10066420103402        51.1006856075075         51.10070701398098        51.100728420454516       51.100749826927995       51.100771233401474       51.10079263987501        51.100814046348546       51.10083545282197        51.10083322060615        51.100806139813585       51.100779059020965       51.100751978228345       51.100724897435725       51.10069781664316        51.10067073585054        51.10064365505792        51.1006165742653         51.10058949347268        51.10056241268012        51.1005353318875         51.10050825109488        51.10048117030226        51.10045408950964        51.10044639076483        51.100445195928955       51.100441263946664       51.1004243865724         51.100407509198135       51.10041763137269        51.100435995335374       51.100454359298          51.10047272326062        51.100491087223304       51.10050945118587        51.10052781514855        51.10054617911118        51.1005645430738         51.10058290703648        51.100601270999164       51.10061963496179        51.10063799892441        51.10065636288704        51.10064900165611        51.10062824435505        51.100607487053935       51.10058672975288        51.10056597245182        51.10054521515076        51.1005244578497         51.100503700548586       51.100482943247584       51.100462185946526       51.10044142864541        51.10042067134435        51.10039991404324        51.10037915674218        51.10037891170771        51.10039348787916        51.100392731246245       51.10037522504399        51.100374889410546       51.10039451143456        51.10041413345857        51.10043375548253        51.10045337750654        51.100472999530496       51.10049262155451        51.100512243578464       51.10053186560248        51.10055148762643        51.100571109650446       51.1005907316744         51.10061035369836        51.10062997572243        51.100632887668894       51.10061190655955        51.10059092545026        51.10056994434103        51.100548963231745       51.10052798212246        51.10050700101317        51.10048601990388        51.10046503879465        51.10044405768531        51.10042307657608        51.100402095466734       51.1003811143575         51.10036013324827        51.10033915213887        51.10035030168717        51.10035243921192        51.1003354425452         51.100352897121354       51.10037289296338        51.10039288880529        51.1004128846472         51.100432880489166       51.100452876331076       51.100472872172986       51.10049286801495        51.10051286385686        51.10053285969883        51.10055285554074        51.10057285138265        51.10059284722456        51.10061284306653        51.100622662197964       51.10060210407005        51.10058154594225        51.10056098781445        51.10054042968659        51.10051987155873        51.10049931343087        51.10047875530313        51.10045819717527        51.10043763904741        51.10041708091961        51.100396522791755       51.1003759646639         51.100355406536096       51.10033484840818        51.10033881046195        51.10035193859426        51.10033569016872        51.10033789766936        51.100358305227815       51.10037871278627        51.100399120344775       51.10041952790323        51.10043993546168        51.100460343020075       51.10048075057858        51.100501158137035       51.10052156569549        51.10054197325394        51.10056238081239        51.10058278837084        51.10060319592935        51.10062360348775        51.1006077363337         51.100588962380186       51.10057018842667        51.10055141447316        51.100532640519646       51.100513866566075       51.10049509261262        51.10047631865905        51.100457544705534       51.10043877075202        51.10041999679851        51.100401222844994       51.10038244889154        51.10036367493802        51.10035836261261        51.1003762386365         51.10038161355703        51.10038685990645        51.10041576512407        51.100444670341744       51.10047357555942        51.10050248077704        51.100531385994714       51.10056029121239        51.100589196430064       51.10061810164768        51.10064700686536        51.100675912083034       51.10070481730071        51.100733722518385       51.100762627736          51.10079153295362        51.100787164759595       51.10075778639225        51.10072840802502        51.10069902965773        51.100669651290445       51.10064027292316        51.10061089455587        51.10058151618858        51.100552137821296       51.10052275945401        51.10049338108678        51.100464002719434       51.10043462435215        51.100405245984916       51.10037596355852        51.10037307603545        51.1003608136528         51.10033344199769        51.10033718068888        51.10035063629567        51.10036409190241        51.1003775475092         51.10039100311599        51.10040445872278        51.10041791432957        51.10043136993636        51.10044482554315        51.10045828114994        51.10047173675673        51.10048519236352        51.100498647970255       51.10051210357699        51.10051726418169        51.10048765106683        51.10045803795185        51.10042842483688        51.10039881172196        51.10036919860704        51.10033958549212        51.100309972377204       51.10028035926223        51.10025074614737        51.10022113303239        51.10019151991747        51.100161906802555       51.10013229368758        51.10010268057272        51.10005644839083        51.10000000000002
23                       49.12874630769187        49.28784499977172        49.43763332790411        49.57630818974303        49.70571375941336        49.8265100550808         49.937608145979596       50.04035353520919        50.13659292725265        50.22097904695647        50.30350829127383        50.372069787274086       50.43373074765327        50.495391708032514       50.5570526684117         50.61105133238942        50.649976246578035       50.68890116076665        50.72782607495526        50.766750989143986       50.80485026993085        50.82876977989116        50.85268928985147        50.876608799811834       50.90052830977214        50.924600578744275       50.93951457447042        50.95253881660062        50.96556305873082        50.97858730086102        50.99161154299122        51.00463578512148        51.01766002725168        51.02798437142724        51.03439262334837        51.0408008752695         51.04720912719057        51.053617379111756       51.060025631032886       51.06643388295396        51.07284213487509        51.07498576980839        51.07712940474164        51.07927303967483        51.08141667460808        51.083560309541326       51.08570394447463        51.08784757940788        51.089991214341126       51.09148654103666        51.09217416152768        51.09286178201876        51.09354940250978        51.094237023000915       51.094924643491936       51.09561226398296        51.09629988447409        51.09697650740782        51.09764291001261        51.09789432858548        51.098089236135706       51.098291892550094       51.09849454896454        51.098697205378926       51.09889986179337        51.099102518207815       51.0993051746222         51.09950783103659        51.099710487451034       51.09980937788191        51.0998548106694         51.09990024345689        51.099945676244374       51.09999110903186        51.10003654181935        51.10008197460678        51.100127407394325       51.10018987589456        51.100274282630835       51.100284048085996       51.10026565762121        51.100285834265264       51.10030601090932        51.100326187553264       51.10034636419732        51.10036654084132        51.10038671748538        51.10040689412938        51.10042707077338        51.10044724741738        51.100467424061435       51.10046581320256        51.10046228953422        51.10045876586594        51.10045524219754        51.1004517185292         51.10044819486086        51.100449866666224       51.10047012317273        51.100490379679286       51.10051063618579        51.10053089269235        51.10055114919885        51.10057140570541        51.100591662211855       51.10061191871847        51.10061364298457        51.10061297654431        51.100612310104          51.10061164366374        51.10061097722348        51.10061031078317        51.10060964434285        51.10060897790265        51.10060831146234        51.100600264457          51.10058777169667        51.10057527893633        51.100562786176          51.100550293415665       51.10053780065533        51.10052879928213        51.100523329502494       51.10051785972291        51.10051238994333        51.10050692016375        51.10050145038417        51.100495980604535       51.1004905108249         51.100485041045374       51.10047957126574        51.10047410148616        51.10047011889145        51.10050719540959        51.10052133077238        51.10048319045973        51.10044505014707        51.1004292948661         51.10043284425501        51.10043639364392        51.10043994303288        51.10044349242179        51.100447041810696       51.1004505911996         51.10045414058851        51.10045768997742        51.100461239366325       51.10046478875523        51.100460800269616       51.10045517745891        51.10044955464804        51.100443931837276       51.10043830902646        51.10043268621564        51.10042706340488        51.10042144059406        51.100415817783244       51.100410194972426       51.100438204035584       51.100429066736126       51.10040906102063        51.10038905530513        51.100380672241045       51.100376440025116       51.10037220780919        51.1003679755932         51.10036374337727        51.100359511161344       51.10035527894536        51.10035104672943        51.1003468145135         51.10034258229757        51.100338350081586       51.10033411786566        51.10033495862075        51.10033658735233        51.10033987152161        51.10034596937135        51.10035206722114        51.10035816507087        51.10036426292061        51.1003703607704         51.10037645862019        51.10038255646998        51.10038865431966        51.10041178604553        51.10043947395616        51.10046716186679        51.10049484977742        51.10052253768799        51.100550225598624       51.10055777757924        51.10053306124752        51.10050834491585        51.10048362858413        51.10045891225246        51.10045945147084        51.10046225711966        51.100465062768535       51.100467868417354       51.10047067406623        51.10047347971505        51.10047628536387        51.100479091012744       51.100479419873125       51.1004766120401         51.10047380420707        51.100470996373986       51.10046818854096        51.10050510993119        51.100546465386515       51.10058782084184        51.10062917629716        51.100670531752485       51.10071188720781        51.10075324266313        51.100794598118455       51.10083595357378        51.1008773090291         51.100918664484425       51.100954457714465       51.10092065197631        51.100886846238154       51.1008530405            51.1008192347619         51.100785429023745       51.10075162328559        51.100717817547434       51.100684011809335       51.10065020607118        51.100616400333024       51.100582594594925       51.10054878885671        51.100514983118615       51.10048117738046        51.1004473716423         51.10041356590415        51.10039348076077        51.10039505918462        51.10041003487936        51.10042510859813        51.1004401823169         51.10045525603556        51.10047032975433        51.1004854034731         51.10050047719187        51.10051700279712        51.100537553103095       51.10055810340907        51.10057865371499        51.10059920402091        51.100619754326885       51.10064030463286        51.1006469647582         51.10065821195752        51.10067973590708        51.10070125985658        51.10072278380602        51.10074430775546        51.10076583170496        51.10078735565446        51.100808879603846       51.100830403553346       51.100851927502845       51.100873451452344       51.100871162041756       51.10084384044342        51.10081651884519        51.10078919724691        51.10076187564863        51.10073455405035        51.10070723245212        51.10067991085384        51.10065258925556        51.10062526765728        51.100597946059          51.100570624460715       51.10054330286249        51.10051598126421        51.100488659665984       51.10048065457323        51.100479131396014       51.10047495557086        51.100458233990594       51.100441512410555       51.10045173542619        51.100470183455          51.10048863148381        51.10050707951268        51.10052552754149        51.100543975570304       51.10056242359917        51.100580871627926       51.10059931965674        51.10061776768555        51.10063621571442        51.10065466374323        51.10067311177204        51.10069155980085        51.10068407473392        51.100663085334304       51.100642095934745       51.10062110653513        51.10060011713557        51.100579127735955       51.10055813833634        51.10053714893678        51.100516159537165       51.10049517013766        51.10047418073799        51.10045319133843        51.10043220193887        51.10041121253926        51.100410707899755       51.10042500459133        51.10042420142554        51.1004069031618         51.10040675809114        51.100426550481586       51.10044634287209        51.100466135262536       51.10048592765304        51.10050572004354        51.10052551243399        51.100545304824436       51.10056509721494        51.10058488960544        51.10060468199595        51.10062447438639        51.1006442667769         51.1006640591674         51.10066697997922        51.10064577681135        51.100624573643415       51.10060337047554        51.100582167307664       51.10056096413979        51.10053976097191        51.10051855780398        51.10049735463616        51.10047615146823        51.10045494830041        51.10043374513248        51.1004125419646         51.100391338796726       51.10037013562885        51.10038102747171        51.10038309409816        51.100366315875874       51.10038395938176        51.100404141976355       51.10042432457095        51.10044450716555        51.10046468976009        51.10048487235463        51.100505054949224       51.10052523754382        51.10054542013836        51.10056560273301        51.10058578532755        51.10060596792215        51.100626150516746       51.100646333111285       51.10065623939687        51.10063547112395        51.100614702850976       51.100593934578          51.10057316630514        51.100552398032164       51.100531629759246       51.10051086148633        51.10049009321341        51.100469324940434       51.100448556667516       51.10042778839454        51.10040702012162        51.100386251848704       51.100365483575786       51.100369217394416       51.10038215125405        51.10036615185379        51.100368593937844       51.1003892218381         51.1004098497383         51.10043047763861        51.10045110553881        51.100471733439065       51.10049236133932        51.10051298923952        51.100533617139774       51.10055424504003        51.100574872940285       51.10059550084054        51.10061612874074        51.100636756640995       51.10065738454125        51.10064144731774        51.100622580023355       51.10060371272897        51.10058484543458        51.100565978140196       51.10054711084575        51.100528243551366       51.10050937625698        51.10049050896248        51.10047164166815        51.10045277437371        51.10043390707932        51.100415039784934       51.10039617249055        51.10039073272412        51.10040842256751        51.100414029511285       51.100419624624806       51.10044876797474        51.100477911324674       51.100507054674665       51.10053619802454        51.10056534137453        51.10059448472447        51.10062362807446        51.10065277142439        51.10068191477433        51.100711058124205       51.100740201474196       51.10076934482413        51.100798488174064       51.100827631524          51.10082317806018        51.10079347133603        51.10076376461194        51.10073405788779        51.10070435116364        51.10067464443955        51.100644937715344       51.100615230991195       51.100585524267046       51.100555817542954       51.100526110818805       51.100496404094656       51.10046669737051        51.100436990646415       51.10040737924504        51.100403992697295       51.10039111298312        51.10036293332348        51.10036612464705        51.10037911429282        51.10039210393859        51.10040509358436        51.100418083230124       51.10043107287589        51.10044406252166        51.10045705216743        51.100470041813196       51.100483031458964       51.10049602110473        51.1005090107505         51.10052200039627        51.10053499004198        51.100539523538146       51.10050860776346        51.10047769198877        51.10044677621397        51.100415860439284       51.10038494466454        51.10035402888985        51.10032311311511        51.10029219734042        51.10026128156562        51.100230365790935       51.10019945001625        51.100168534241504       51.10013761846676        51.100106702692074       51.10005862599684        51.10000000000002
24                       49.08410387970707        49.24355674796436        49.39391463673974        49.533340619099306       49.66366610752158        49.78553553898206        49.8978403859964         50.001900809132735       50.09956712946217        50.18546749232985        50.26953234063683        50.339684545463          50.40294230794302        50.46620007042304        50.529457832903006       50.585020298096595       50.6254334086417         50.66584651918686        50.70625962973202        50.74667274027718        50.7862437943395         50.81135302076285        50.836462247186205       50.861571473609615       50.88668070003297        50.91195795053477        50.92775823051551        50.94161774045631        50.955477250397166       50.969336760338024       50.983196270278825       50.997055780219625       51.01091529016048        51.021938000508555       51.02884604834003        51.03575409617156        51.04266214400303        51.049570191834505       51.05647823966598        51.06338628749745        51.070294335328924       51.07262765317188        51.074960971014775       51.07729428885773        51.079627606700626       51.08196092454358        51.08429424238648        51.08662756022943        51.088960878072385       51.09059228305654        51.09134919757781        51.09210611209903        51.09286302662031        51.09361994114158        51.0943768556628         51.09513377018408        51.09589068470535        51.096635266182204       51.09736838622575        51.09764644588955        51.097861985134784       51.09808552085991        51.098309056584924       51.098532592309994       51.098756128035006       51.09897966376013        51.099203199485146       51.09942673521027        51.099650270935285       51.09976026842054        51.09981177384009        51.09986327925964        51.09991478467913        51.09996629009868        51.10001779551817        51.100069300937776       51.100120806357324       51.10018963794806        51.10028078182148        51.100293956632356       51.10027743734037        51.1002994899344         51.10032154252838        51.100343595122354       51.100365647716444       51.100387700310364       51.100409752904454       51.10043180549849        51.10045385809241        51.10047591068644        51.10049796328042        51.10049656290823        51.10049310350894        51.10048964410976        51.100486184710576       51.10048272531134        51.1004792659121         51.10048104158284        51.10050154359402        51.10052204560532        51.100542547616556       51.10056304962785        51.10058355163915        51.10060405365033        51.10062455566157        51.10064505767292        51.100646851356714       51.100646231618384       51.10064561188017        51.100644992141895       51.10064437240362        51.10064375266535        51.100643132927075       51.1006425131888         51.100641893450586       51.10063386099375        51.10062136341401        51.10060886583426        51.10059636825463        51.10058387067488        51.100571373095136       51.10056228638655        51.10055664982832        51.10055101327015        51.10054537671198        51.10053974015375        51.10053410359558        51.10052846703729        51.10052283047912        51.10051719392095        51.10051155736272        51.100505920804494       51.10050177032974        51.10053864855786        51.100552637036515       51.100514466977245       51.10047629691792        51.10046062876313        51.10046436606842        51.100468103373714       51.100471840679006       51.100475577984184       51.10047931528953        51.10048305259477        51.10048678990006        51.10049052720535        51.10049426451059        51.10049800181582        51.100493822595695       51.10048792695318        51.100482031310605       51.10047613566803        51.1004702400254         51.10046434438283        51.100458448740255       51.10045255309768        51.100446657455166       51.100440761812536       51.10046864595773        51.100459511148586       51.10043953237215        51.10041955359566        51.100411285119094       51.10040719879294        51.10040311246678        51.10039902614062        51.100394939814464       51.10039085348831        51.10038676716215        51.10038268083605        51.10037859450995        51.100374508183734       51.10037042185763        51.10036633553142        51.10036731194771        51.100369074751654       51.10037242174644        51.10037846132627        51.100384500906046       51.10039054048582        51.10039658006559        51.100402619645365       51.10040865922514        51.10041469880491        51.10042073838463        51.10044396500274        51.10047178877306        51.10049961254333        51.100527436313655       51.10055526008398        51.10058308385425        51.100590779737956       51.10056622019897        51.100541660659985       51.100517101121056       51.10049254158213        51.10049338429906        51.100496506611876       51.100499628924695       51.10050275123746        51.10050587355022        51.10050899586304        51.10051211817574        51.10051524048856        51.100515720387705       51.100512853839746       51.10050998729173        51.10050712074366        51.1005042541957         51.100541283016696       51.10058276444579        51.100624245875          51.10066572730415        51.10070720873324        51.10074869016239        51.100790171591484       51.10083165302069        51.100873134449785       51.10091461587899        51.100956097308085       51.10099200128781        51.100958115803735       51.10092423031966        51.10089034483559        51.10085645935146        51.10082257386739        51.10078868838332        51.100754802899246       51.10072091741512        51.100687031931045       51.100653146446916       51.1006192609629         51.10058537547877        51.1005514899947         51.10051760451063        51.100483719026556       51.10044983354243        51.100429791005126       51.10043137658499        51.10044636885715        51.100461460721135       51.10047655258512        51.10049164444911        51.10050673631309        51.10052182817708        51.10053692004112        51.10055346710112        51.100574048035696       51.100594628970384       51.10061520990496        51.10063579083959        51.10065637177422        51.10067695270885        51.100683675877974       51.10069503582821        51.100716677253615       51.10073831867908        51.10075996010454        51.10078160153           51.10080324295541        51.10082488438081        51.10084652580633        51.10086816723174        51.10088980865726        51.10091145008266        51.10090910347719        51.100881541073306       51.100853978669306       51.10082641626542        51.100798853861534       51.10077129145759        51.10074372905365        51.100716166649704       51.10068860424576        51.100661041841875       51.100633479437874       51.10060591703399        51.1005783546301         51.10055079222616        51.100523229822215       51.10051491838169        51.10051306686307        51.10050864719483        51.1004920814089         51.10047551562303        51.10048583947963        51.10050437157463        51.100522903669685       51.100541435764626       51.10055996785968        51.10057849995468        51.10059703204968        51.100615564144675       51.10063409623973        51.10065262833473        51.10067116042973        51.10068969252478        51.10070822461978        51.10072675671478        51.10071914781173        51.100697926313615       51.100676704815555       51.10065548331738        51.10063426181932        51.100613040321264       51.10059181882309        51.10057059732503        51.100549375826915       51.100528154328856       51.10050693283068        51.10048571133257        51.10046448983451        51.10044326833639        51.100442504091916       51.10045652130361        51.10045567160489        51.10043858127966        51.10043862677168        51.100458589528614       51.10047855228561        51.1004985150426         51.10051847779954        51.100538440556534       51.100558403313585       51.10057836607052        51.100598328827516       51.10061829158451        51.10063825434145        51.10065821709844        51.100678179855436       51.10069814261249        51.10070107228955        51.10067964706309        51.10065822183657        51.100636796610104       51.10061537138364        51.10059394615712        51.100572520930655       51.10055109570408        51.10052967047773        51.10050824525115        51.100486820024685       51.10046539479811        51.1004439695717         51.10042254434518        51.10040111911866        51.10041175325614        51.100413748984295       51.10039718920643        51.10041502164211        51.10043539098939        51.100455760336615       51.10047612968384        51.10049649903101        51.10051686837829        51.10053723772546        51.100557607072744       51.10057797641997        51.100598345767196       51.100618715114365       51.100639084461704       51.10065945380882        51.10067982315604        51.10068981659583        51.10066883817785        51.10064785975976        51.100626881341725       51.10060590292369        51.10058492450571        51.10056394608762        51.10054296766958        51.100521989251604       51.10050101083351        51.100480032415476       51.10045905399744        51.100438075579405       51.100417097161426       51.10039611874333        51.10039962432717        51.10041236391385        51.100396613538805       51.10039929020638        51.10042013844833        51.10044098669039        51.100461834932446       51.10048268317439        51.10050353141651        51.10052437965851        51.10054522790051        51.10056607614251        51.10058692438463        51.10060777262663        51.10062862086863        51.100649469110635       51.100670317352694       51.10069116559475        51.10067515830184        51.10065619766658        51.100637237031265       51.100618276396006       51.10059931576069        51.10058035512543        51.100561394490114       51.1005424338548         51.10052347321948        51.100504512584166       51.10048555194891        51.10046659131365        51.10044763067833        51.100428670043016       51.10042310283552        51.10044060649852        51.10044644546548        51.10045238934316        51.10048177082541        51.10051115230766        51.10054053378991        51.100569915272104       51.10059929675435        51.1006286782366         51.100658059718796       51.100687441201046       51.10071682268324        51.100746204165375       51.10077558564768        51.100804967129875       51.100834348612125       51.10086373009426        51.100859191360826       51.100829156279815       51.100799121198804       51.10076908611785        51.10073905103684        51.10070901595583        51.10067898087482        51.10064894579381        51.10061891071285        51.10058887563184        51.10055884055083        51.10052880546982        51.10049877038881        51.10046873530791        51.10043879493156        51.10043490935914        51.100421412313324       51.100392424649215       51.10039506860522        51.100407592290026       51.10042011597466        51.10043263965946        51.100445163344205       51.10045768702901        51.10047021071375        51.100482734398554       51.10049525808324        51.1005077817681         51.10052030545285        51.10053282913759        51.10054535282234        51.10055787650708        51.100561782894715       51.1005295644602         51.10049734602569        51.10046512759112        51.10043290915661        51.1004006907221         51.10036847228753        51.10033625385307        51.10030403541856        51.100271816984105       51.100239598549535       51.10020738011502        51.100175161680454       51.10014294324594        51.100110724811486       51.1000608036029         51.10000000000002
25                       49.03946145172233        49.199268496157          49.350195945575365       49.49037304845564        49.6216184556298         49.74456102288326        49.858072626013154       49.963448083056164       50.06254133167158        50.149955937703226       50.23555638999983        50.30729930365197        50.372153868232715       50.43700843281357        50.50186299739437        50.55898926380377        50.60089057070542        50.64279187760701        50.68469318450872        50.726594491410424       50.76763731874814        50.79393626163454        50.82023520452094        50.84653414740734        50.87283309029374        50.899315322325435       50.91600188656065        50.93069666431205        50.94539144206351        50.96008621981491        50.97478099756643        50.98947577531783        51.00417055306934        51.01589162958987        51.02329947333175        51.03070731707356        51.03811516081544        51.04552300455725        51.05293084829907        51.06033869204094        51.06774653578276        51.07026953653536        51.07279253728791        51.07531553804063        51.07783853879323        51.08036153954578        51.08288454029844        51.08540754105104        51.087930541803644       51.08969802507653        51.090524233628          51.09135044217942        51.092176650730835       51.09300285928225        51.09382906783367        51.09465527638514        51.095481484936556       51.09629402495659        51.09709386243884        51.097398563193565       51.09763473413392        51.097879149169614       51.09812356420525        51.098367979241004       51.0986123942767         51.09885680931245        51.099101224348146       51.09934563938384        51.09959005441954        51.099711158959224       51.099768737010834       51.09982631506239        51.09988389311388        51.099941471165494       51.099999049217104       51.100056627268714       51.10011420532027        51.100189400001625       51.100287281012015       51.100303865178546       51.10028921705947        51.10031314560342        51.10033707414743        51.10036100269144        51.10038493123551        51.10040885977946        51.100432788323474       51.100456716867484       51.10048064541144        51.10050457395545        51.10052850249946        51.10052731261385        51.10052391748371        51.100520522353634       51.1005171272235         51.10051373209342        51.10051033696334        51.10051221649934        51.100532964015315       51.10055371153135        51.10057445904732        51.1005952065633         51.10061595407933        51.100636701595306       51.10065744911128        51.100678196627314       51.1006800597288         51.10067948669251        51.10067891365628        51.10067834061999        51.10067776758376        51.10067719454753        51.1006766215113         51.10067604847501        51.10067547543878        51.100667457530506       51.100654955131404       51.1006424527323         51.1006299503332         51.10061744793404        51.100604945535          51.10059577349102        51.10058997015415        51.10058416681733        51.100578363480565       51.100572560143746       51.100566756806984       51.10056095347011        51.10055515013329        51.10054934679653        51.10054354345971        51.10053774012289        51.10053342176798        51.10057010170624        51.10058394330065        51.10054574349476        51.10050754368888        51.100491962660215       51.100495887881834       51.10049981310351        51.10050373832513        51.10050766354675        51.10051158876837        51.10051551398999        51.10051943921161        51.10052336443323        51.10052728965479        51.10053121487647        51.10052684492183        51.100520676447445       51.10051450797306        51.10050833949879        51.1005021710244         51.10049600255002        51.10048983407569        51.1004836656013         51.10047749712692        51.10047132865259        51.10049908787988        51.10048995556093        51.10047000372356        51.100450051886185       51.10044189799709        51.10043795756076        51.10043401712437        51.10043007668804        51.100426136251656       51.10042219581533        51.100418255379          51.10041431494267        51.10041037450628        51.100406434069896       51.100402493633624       51.10039855319724        51.100399665274665       51.100401562151035       51.10040497197133        51.10041095328114        51.10041693459095        51.100422915900765       51.10042889721052        51.10043487852033        51.100440859830144       51.1004468411399         51.100452822449654       51.10047614395995        51.10050410358997        51.10053206321999        51.100560022850004       51.100587982479965       51.10061594211004        51.10062378189673        51.100599379150424       51.10057497640429        51.10055057365804        51.10052617091185        51.10052731712733        51.100530756104035       51.100534195080854       51.10053763405756        51.100541073034265       51.10054451201097        51.100547950987675       51.10055138996438        51.10055202090223        51.10054909563928        51.10054617037633        51.10054324511333        51.10054031985038        51.1005774561022         51.100619063505064       51.1006606709081         51.10070227831102        51.100743885713996       51.100785493116916       51.10082710051989        51.100868707922814       51.10091031532579        51.10095192272877        51.10099353013163        51.101029544861206       51.10099557963116        51.100961614401115       51.10092764917107        51.10089368394108        51.100859718711035       51.10082575348099        51.100791788250945       51.100757823020956       51.10072385779091        51.10068989256081        51.10065592733082        51.100621962100774       51.100587996870786       51.10055403164074        51.10052006641075        51.10048610118065        51.100466101249424       51.100467693985365       51.10048270283488        51.10049781284414        51.1005129228534         51.1005280328626         51.10054314287186        51.100558252881115       51.10057336289043        51.10058993140501        51.1006105429683         51.10063115453164        51.10065176609493        51.10067237765821        51.10069298922156        51.10071360078484        51.10072038699775        51.10073185969878        51.10075361860015        51.100775377501634       51.10079713640306        51.10081889530443        51.10084065420591        51.10086241310728        51.100884172008705       51.10090593091013        51.100927689811556       51.10094944871298        51.1009470449128         51.100919241703195       51.10089143849359        51.100863635283986       51.10083583207438        51.10080802886483        51.10078022565523        51.10075242244568        51.10072461923602        51.100696816026414       51.100669012816866       51.10064120960726        51.100613406397656       51.10058560318805        51.1005577999785         51.10054918219009        51.100547002330075       51.10054233881891        51.100525928827096       51.100509518835395       51.10051994353307        51.1005385596942         51.10055717585544        51.100575792016684       51.10059440817781        51.100613024339054       51.10063164050018        51.10065025666137        51.10066887282255        51.100687488983795       51.10070610514492        51.100724721306165       51.10074333746735        51.10076195362859        51.100754220889485       51.10073276729287        51.10071131369625        51.100689860099635       51.10066840650302        51.1006469529064         51.100625499309785       51.10060404571317        51.10058259211655        51.100561138519936       51.10053968492332        51.10051823132676        51.10049677773014        51.10047532413353        51.10047430028402        51.1004880380159         51.100487141784185       51.10047025939747        51.100470495452214       51.1004906285757         51.10051076169913        51.10053089482267        51.10055102794615        51.10057116106964        51.10059129419312        51.10061142731655        51.100631560440036       51.10065169356358        51.100671826687005       51.10069195981049        51.100712092933975       51.10073222605752        51.10073516459988        51.10071351731483        51.10069187002972        51.10067022274461        51.10064857545956        51.10062692817445        51.10060528088934        51.10058363360423        51.10056198631918        51.10054033903407        51.10051869174896        51.10049704446385        51.1004753971788         51.10045374989369        51.10043210260858        51.10044247904068        51.10044440387054        51.10042806253705        51.10044608390251        51.10046664000242        51.100487196102335       51.100507752202134       51.100528308302046       51.1005488644019         51.100569420501756       51.10058997660167        51.10061053270152        51.10063108880138        51.10065164490129        51.100672201001146       51.100692757101          51.10071331320091        51.10072339379485        51.1007022052317         51.100681016668545       51.10065982810539        51.1006386395423         51.10061745097914        51.10059626241605        51.100575073852895       51.10055388528974        51.10053269672659        51.10051150816349        51.10049031960034        51.10046913103719        51.100447942474034       51.10042675391094        51.100430031259805       51.1004425765737         51.100427075223934       51.10042998647475        51.10045105505861        51.10047212364242        51.10049319222628        51.10051426081009        51.10053532939389        51.1005563979777         51.100577466561504       51.10059853514531        51.10061960372917        51.100640672313034       51.100661740896726       51.10068280948059        51.100703878064394       51.100724946648256       51.100708869285995       51.100689815309806       51.10067076133362        51.10065170735743        51.10063265338124        51.10061359940505        51.10059454542886        51.10057549145267        51.100556437476484       51.100537383500296       51.10051832952411        51.100499275547975       51.10048022157173        51.10046116759554        51.100455472946976       51.10047279042965        51.100478861419674       51.10048515406157        51.10051477367614        51.10054439329059        51.1005740129051         51.10060363251961        51.100633252134116       51.100662871748625       51.100692491363134       51.10072211097764        51.10075173059215        51.1007813502066         51.10081096982117        51.10084058943568        51.100870209050186       51.10089982866464        51.10089520466147        51.1008648412236         51.100834477785725       51.10080411434791        51.10077375091009        51.10074338747222        51.10071302403435        51.100682660596476       51.100652297158604       51.10062193372079        51.100591570282916       51.10056120684504        51.10053084340717        51.100500479969355       51.100470210618084       51.100465826021036       51.10045171164364        51.10042191597495        51.10042401256334        51.10043607028712        51.10044812801084        51.10046018573456        51.10047224345834        51.10048430118212        51.10049635890584        51.10050841662962        51.100520474353345       51.100532532077125       51.10054458980085        51.10055664752463        51.10056870524835        51.10058076297207        51.10058404225117        51.10055052115683        51.10051700006255        51.100483478968215       51.100449957873934       51.1004164367796         51.10038291568526        51.10034939459098        51.10031587349664        51.10028235240236        51.10024883130802        51.10021531021374        51.10018178911946        51.10014826802512        51.10011474693084        51.10006298120891        51.10000000000002
26                       48.99481902373748        49.15498024434959        49.30647725441099        49.4474054778118         49.57957080373808        49.703586506784575       49.81830486602996        49.92499535697954        50.02551553388116        50.1144443830766         50.201580439362885       50.274914061840946       50.34136542852252        50.4078167952041         50.474268161885675       50.53295822951088        50.57634773276908        50.61973723602716        50.66312673928536        50.70651624254356        50.74903084315679        50.77651950250623        50.80400816185562        50.831496821205064       50.85898548055451        50.88667269411593        50.90424554260568        50.91977558816774        50.935305633729854       50.95083567929191        50.96636572485403        50.98189577041609        50.997425815978204       51.00984525867125        51.017752898323465       51.025660537975625       51.03356817762784        51.04147581728006        51.04938345693222        51.057291096584436       51.065198736236596       51.067911419898905       51.07062410356116        51.07333678722341        51.07604947088578        51.07876215454803        51.08147483821028        51.08418752187265        51.0869002055349         51.08880376709652        51.089699269678135       51.09059477225969        51.091490274841306       51.09238577742292        51.09328128000453        51.094176782586146       51.09507228516776        51.09595278373092        51.096819338651926       51.09715068049758        51.097407483133          51.097672777479374       51.097938071825695       51.098203366172015       51.09846866051839        51.09873395486477        51.09899924921109        51.09926454355747        51.09952983790379        51.09966204949791        51.09972570018158        51.09978935086508        51.09985300154875        51.09991665223231        51.09998030291598        51.100043953599595       51.10010760428321        51.10018916205519        51.10029378020266        51.10031377372485        51.10030099677857        51.10032680127256        51.100352605766545       51.10037841026053        51.10040421475452        51.100430019248506       51.10045582374255        51.10048162823648        51.10050743273047        51.100533237224454       51.1005590417185         51.100558062319465       51.10055473145849        51.10055140059751        51.10054806973653        51.100544738875556       51.10054140801458        51.100543391415954       51.100564384436666       51.10058537745738        51.10060637047809        51.1006273634988         51.10064835651957        51.10066934954034        51.100690342560995       51.100711335581764       51.10071326810095        51.100712741766756       51.10071221543245        51.10071168909826        51.10071116276396        51.10071063642971        51.10071011009552        51.100709583761216       51.100709057427025       51.10070105406726        51.1006885468488         51.10067603963029        51.10066353241177        51.100651025193315       51.1006385179748         51.10062926059544        51.10062329047997        51.10061732036456        51.10061135024921        51.10060538013374        51.10059941001833        51.10059343990292        51.10058746978751        51.1005814996721         51.10057552955669        51.100569559441226       51.100565073206326       51.10060155485456        51.100615249564726       51.100577020012224       51.10053879045972        51.1005232965573         51.1005274096953         51.10053152283325        51.100535635971255       51.1005397491092         51.10054386224721        51.10054797538521        51.10055208852316        51.10055620166116        51.10056031479911        51.100564427937115       51.10055986724791        51.10055342594177        51.10054698463563        51.10054054332949        51.10053410202329        51.100527660717205       51.100521219411064       51.10051477810492        51.10050833679878        51.10050189549264        51.10052952980192        51.10052039997339        51.100500475074966       51.1004805501766         51.10047251087508        51.10046871632852        51.10046492178196        51.10046112723546        51.10045733268885        51.10045353814235        51.10044974359579        51.10044594904923        51.10044215450267        51.100438359956115       51.10043456540956        51.100430770863          51.10043201860162        51.100434049550415       51.10043752219616        51.10044344523601        51.10044936827586        51.100455291315654       51.10046121435545        51.10046713739524        51.10047306043509        51.100478983474886       51.10048490651468        51.10050832291711        51.10053641840682        51.10056451389653        51.10059260938624        51.100620704875894       51.10064880036566        51.10065678405539        51.100632538101934       51.10060829214848        51.10058404619497        51.10055980024151        51.10056124995566        51.10056500559625        51.1005687612369         51.100572516877605       51.10057627251825        51.1005800281589         51.10058378379949        51.1005875394402         51.10058832141681        51.10058533743893        51.100582353460936       51.100579369483          51.100576385505065       51.10061362918765        51.100655362564396       51.1006970959412         51.10073882931795        51.100780562694695       51.1008222960715         51.100864029448246       51.10090576282499        51.1009474962018         51.100989229578545       51.10103096295529        51.101067088434604       51.10103304345853        51.10099899848257        51.100964953506605       51.10093090853064        51.10089686355468        51.10086281857866        51.1008287736027         51.10079472862674        51.10076068365072        51.1007266386747         51.100692593698795       51.10065854872278        51.10062450374676        51.10059045877085        51.100556413794834       51.10052236881887        51.10050241149372        51.10050401138568        51.10051903681267        51.100534164967144       51.10054929312162        51.10056442127615        51.10057954943062        51.100594677585036       51.10060980573962        51.10062639570896        51.1006470379009         51.1006676800929         51.100688322284896       51.100708964476894       51.100729606668835       51.100750248860834       51.10075709811747        51.100768683569356       51.100790559946745       51.10081243632419        51.10083431270158        51.10085618907897        51.10087806545636        51.100899941833745       51.10092181821108        51.10094369458852        51.10096557096597        51.1009874473433         51.100984986348294       51.10095694233303        51.10092889831782        51.10090085430255        51.100872810287285       51.100844766272076       51.10081672225681        51.10078867824154        51.100760634226276       51.10073259021101        51.10070454619574        51.100676502180534       51.10064845816527        51.10062041415006        51.10059237013479        51.10058344599861        51.10058093779719        51.100576030442994       51.10055977624546        51.10054352204793        51.10055404758657        51.100572747813885       51.100591448041314       51.100610148268686       51.10062884849606        51.10064754872343        51.10066624895086        51.100684949178174       51.100703649405546       51.10072234963292        51.10074104986029        51.10075975008766        51.10077845031503        51.100797150542405       51.100789293967296       51.10076760827218        51.10074592257706        51.10072423688189        51.10070255118677        51.100680865491654       51.10065917979648        51.10063749410142        51.1006158084063         51.10059412271113        51.10057243701601        51.100550751320895       51.10052906562572        51.10050737993055        51.10050609647624        51.10051955472818        51.10051861196354        51.10050193751533        51.10050236413275        51.10052266762267        51.100542971112645       51.10056327460268        51.10058357809265        51.10060388158263        51.10062418507266        51.10064448856264        51.10066479205261        51.10068509554259        51.10070539903256        51.10072570252248        51.100746006012514       51.10076630950249        51.10076925691027        51.10074738756657        51.100725518222816       51.100703648879175       51.10068177953548        51.10065991019172        51.100638040848025       51.10061617150433        51.10059430216063        51.10057243281693        51.100550563473234       51.10052869412954        51.10050682478584        51.10048495544214        51.10046308609844        51.10047320482511        51.10047505875673        51.100458935867664       51.10047714616286        51.1004978890154         51.10051863186794        51.10053937472048        51.10056011757297        51.10058086042551        51.10060160327805        51.10062234613059        51.10064308898308        51.10066383183562        51.10068457468816        51.1007053175407         51.100726060393185       51.10074680324567        51.100756970993814       51.100735572285544       51.10071417357733        51.10069277486912        51.10067137616085        51.10064997745263        51.10062857874442        51.10060718003615        51.100585781327936       51.100564382619666       51.10054298391151        51.10052158520318        51.10050018649497        51.1004787877867         51.100457389078485       51.100460438192385       51.10047278923355        51.10045753690906        51.10046068274329        51.100481971668955       51.10050326059451        51.10052454952012        51.10054583844567        51.10056712737128        51.10058841629689        51.100609705222496       51.100630994148105       51.100652283073714       51.10067357199932        51.100694860924875       51.100716149850484       51.10073743877609        51.1007587277017         51.10074258026998        51.100723432952975       51.10070428563591        51.10068513831885        51.10066599100173        51.10064684368467        51.10062769636761        51.10060854905055        51.10058940173343        51.10057025441631        51.10055110709931        51.100531959782245       51.10051281246518        51.100493665148065       51.10048784305843        51.10050497436066        51.100511277373926       51.100517918779985       51.100547776526696       51.10057763427358        51.100607492020345       51.10063734976711        51.100667207513936       51.100697065260704       51.10072692300753        51.100756780754296       51.10078663850106        51.10081649624783        51.100846353994655       51.10087621174148        51.100906069488246       51.100935927235014       51.10093121796211        51.10090052616738        51.1008698343727         51.100839142578025       51.100808450783234       51.100777758988556       51.10074706719382        51.10071637539909        51.10068568360441        51.10065499180968        51.10062430001494        51.10059360822021        51.10056291642553        51.1005322246308         51.100501626304606       51.10049674268288        51.100482010973906       51.10045140730074        51.10045295652145        51.100464548284265       51.10047614004691        51.10048773180972        51.10049932357242        51.10051091533518        51.100522507097935       51.100534098860635       51.10054569062345        51.10055728238615        51.100568874148905       51.10058046591166        51.10059205767436        51.10060364943706        51.10060630160763        51.10057147785358        51.100536654099415       51.10050183034531        51.1004670065912         51.100432182837096       51.10039735908299        51.10036253532894        51.100327711574835       51.10029288782073        51.10025806406662        51.100223240312516       51.10018841655841        51.100153592804304       51.100118769050255       51.100065158814914       51.10000000000002
27                       48.95017659575274        49.11069199254217        49.26275856324662        49.40443790716813        49.537523151846244       49.66261199068583        49.77853710604671        49.88654263090302        49.988489736090685       50.078932828450036       50.16760448872594        50.24252882002992        50.31057698881227        50.37862515759468        50.44667332637704        50.506927195218054       50.55180489483274        50.59668259444743        50.64156029406206        50.68643799367669        50.73042436756543        50.759102743377866       50.78778111919041        50.816459495002846       50.84513787081528        50.87403006590654        50.892489198650765       50.908854512023424       50.92521982539614        50.941585138768914       50.957950452141574       50.97431576551429        50.99068107888701        51.00379888775262        51.01220632331513        51.020613758877744       51.02902119444025        51.03742863000281        51.04583606556537        51.05424350112787        51.06265093669043        51.06555330326245        51.06845566983435        51.07135803640631        51.07426040297827        51.07716276955023        51.08006513612219        51.08296750269426        51.08586986926616        51.087909509116514       51.08887430572827        51.08983910234008        51.09080389895183        51.091768695563644       51.0927334921754         51.09369828878721        51.09466308539902        51.09561154250537        51.09654481486507        51.09690279780165        51.09718023213213        51.097466405789135       51.09775257944614        51.09803875310308        51.09832492676003        51.09861110041709        51.09889727407409        51.099183447731036       51.09946962138804        51.099612940036536       51.09968266335227        51.09975238666789        51.099822109983506       51.09989183329924        51.09996155661486        51.10003127993053        51.10010100324621        51.10018892410875        51.10030027939325        51.100323682271096       51.100312776497674       51.10034045694164        51.10036813738566        51.100395817829565       51.100423498273585       51.10045117871755        51.10047885916151        51.10050653960553        51.10053422004944        51.10056190049352        51.10058958093748        51.10058881202508        51.100585545433205       51.10058227884139        51.10057901224951        51.10057574565769        51.10057247906582        51.10057456633251        51.1005958048579         51.10061704338341        51.10063828190886        51.100659520434306       51.10068075895987        51.10070199748526        51.100723236010765       51.100744474536214       51.10074647647309        51.100745996840885       51.10074551720862        51.10074503757636        51.100744557944154       51.10074407831189        51.10074359867963        51.10074311904742        51.100742639415216       51.10073465060407        51.1007221385662         51.10070962652827        51.1006971144904         51.100684602452475       51.100672090414605       51.100662747699914       51.1006566108058         51.1006504739118         51.1006443370178         51.10063820012374        51.100632063229796       51.10062592633568        51.10061978944168        51.10061365254768        51.10060751565368        51.10060137875962        51.10059672464456        51.10063300800289        51.10064655582886        51.10060829652974        51.100570037230625       51.10055463045438        51.100558931508715       51.10056323256305        51.10056753361738        51.10057183467171        51.100576135726044       51.100580436780376       51.10058473783471        51.10058903888904        51.10059333994337        51.100597640997705       51.10059288957393        51.10058617543609        51.10057946129814        51.100572747160186       51.10056603302229        51.100559318884336       51.10055260474644        51.10054589060849        51.10053917647059        51.10053246233264        51.10055997172401        51.10055084438574        51.10053094642649        51.100511048467126       51.10050312375313        51.100499475096285       51.10049582643961        51.100492177782826       51.100488529126096       51.10048488046931        51.10048123181252        51.100477583155794       51.10047393449901        51.10047028584222        51.10046663718549        51.10046298852876        51.100464371928524       51.10046653694974        51.10047007242099        51.10047593719088        51.10048180196071        51.100487666730544       51.100493531500376       51.10049939627021        51.100505261039984       51.100511125809874       51.100516990579706       51.10054050187432        51.10056873322378        51.10059696457313        51.10062519592259        51.100653427271936       51.1006816586214         51.10068978621416        51.10066569705339        51.10064160789267        51.10061751873195        51.100593429571234       51.10059518278388        51.10059925508847        51.10060332739306        51.10060739969765        51.10061147200224        51.100615544306834       51.100619616611425       51.100623688916016       51.10062462193133        51.100621579238464       51.10061853654554        51.100615493852615       51.10061245115975        51.1006498022731         51.10069166162367        51.100733520974245       51.100775380324876       51.10081723967545        51.100859099026025       51.1009009583766         51.10094281772717        51.100984677077804       51.10102653642838        51.10106839577895        51.101104632008          51.10107050728607        51.10103638256413        51.1010022578422         51.10096813312026        51.100934008398326       51.10089988367639        51.100865758954455       51.10083163423252        51.100797509510585       51.10076338478865        51.10072926006677        51.100695135344836       51.1006610106229         51.100626885900965       51.10059276117903        51.100558636457095       51.10053872173802        51.10054032878611        51.10055537079046        51.10057051709015        51.10058566338995        51.10060080968964        51.10061595598938        51.10063110228907        51.100646248588816       51.1006628600129         51.1006835328335         51.10070420565421        51.100724878474864       51.10074555129552        51.10076622411617        51.10078689693677        51.10079380923719        51.10080550743993        51.100827501293395       51.10084949514669        51.1008714890001         51.100893482853394       51.1009154767068         51.100937470560154       51.10095946441356        51.100981458266915       51.101003452120324       51.10102544597362        51.10102292778379        51.10099464296292        51.10096635814199        51.10093807332106        51.10090978850019        51.10088150367926        51.10085321885833        51.100824934037405       51.100796649216534       51.100768364395606       51.10074007957468        51.100711794753806       51.10068350993288        51.10065522511195        51.10062694029108        51.10061770980701        51.10061487326408        51.10060972206702        51.100593623663656       51.10057752526035        51.100588151639954       51.10060693593357        51.10062572022713        51.10064450452069        51.100663288814246       51.100682073107805       51.10070085740131        51.10071964169492        51.100738425988425       51.10075721028204        51.1007759945756         51.10079477886916        51.10081356316266        51.100832347456276       51.10082436704511        51.10080244925143        51.10078053145776        51.10075861366414        51.10073669587052        51.10071477807685        51.10069286028323        51.10067094248956        51.10064902469594        51.100627106902266       51.10060518910859        51.100583271314974       51.10056135352136        51.10053943572768        51.100537892668285       51.10055107144041        51.10055008214283        51.10053361563314        51.10053423281323        51.1005547066697         51.10057518052622        51.10059565438269        51.10061612823915        51.100636602095676       51.10065707595214        51.10067754980861        51.10069802366513        51.1007184975216         51.100738971378064       51.10075944523453        51.100779919090996       51.100800392947576       51.1008033492206         51.10078125781831        51.10075916641597        51.10073707501368        51.1007149836114         51.100692892209054       51.10067080080677        51.10064870940448        51.100626618002195       51.10060452659985        51.100582435197566       51.10056034379528        51.10053825239294        51.10051616099071        51.10049406958831        51.10050393060965        51.100505713642974       51.10048980919828        51.100508208423264       51.100529138028435       51.100550067633606       51.10057099723883        51.100591926844004       51.10061285644912        51.10063378605429        51.10065471565946        51.10067564526463        51.10069657486986        51.10071750447503        51.10073843408014        51.10075936368531        51.10078029329043        51.100790548192776       51.100768939339446       51.100747330486115       51.10072572163273        51.1007041127794         51.10068250392612        51.100660895072735       51.100639286219405       51.100617677366074       51.10059606851274        51.10057445965947        51.10055285080608        51.100531241952694       51.10050963309931        51.100488024245976       51.100490845124966       51.10050300189329        51.10048799859402        51.10049137901177        51.10051288827913        51.10053439754654        51.10055590681395        51.10057741608125        51.10059892534872        51.10062043461602        51.10064194388349        51.100663453150844       51.100684962418256       51.10070647168561        51.100727980953025       51.10074949022038        51.100770999487736       51.10079250875515        51.10077629125408        51.100757050596144       51.10073780993821        51.100718569280275       51.100699328622284       51.10068008796429        51.10066084730636        51.10064160664837        51.10062236599043        51.1006031253325         51.100583884674506       51.10056464401657        51.10054540335858        51.10052616270059        51.10052021316989        51.10053715829167        51.10054369332806        51.1005506834984         51.100580779377424       51.10061087525651        51.10064097113559        51.10067106701467        51.1007011628937         51.10073125877284        51.10076135465192        51.10079145053089        51.10082154641003        51.10085164228906        51.10088173816814        51.100911834047224       51.10094192992631        51.10097202580533        51.10096723126276        51.10093621111116        51.10090519095962        51.10087417080803        51.10084315065643        51.10081213050489        51.100781110353296       51.1007500902017         51.100719070050104       51.100688049898565       51.10065702974697        51.10062600959543        51.100594989443834       51.10056396929224        51.10053304199107        51.10052765934472        51.10051231030417        51.100480898626415       51.10048190047962        51.100493026281356       51.10050415208303        51.10051527788477        51.1005264036865         51.100537529488236       51.10054865529003        51.10055978109176        51.100570906893495       51.10058203269523        51.10059315849696        51.1006042842987         51.10061541010043        51.100626535902165       51.10062856096414        51.10059243455021        51.10055630813633        51.1005201817224         51.10048405530853        51.10044792889465        51.10041180248072        51.10037567606685        51.10033954965297        51.1003034232391         51.100267296825166       51.100231170411234       51.10019504399742        51.100158917583485       51.10012279116967        51.10006733642092        51.10000000000002
28                       48.90553416776788        49.066403740734756       49.21903987208225        49.361470336524405       49.49547549995452        49.621637474587146       49.73876934606358        49.84808990482645        49.95146393830015        50.04342127382347        50.133628538089056       50.21014357821883        50.27978854910202        50.349433519985155       50.41907849086829        50.48089616092517        50.52726205689635        50.573627952867525       50.6199938488387         50.66635974480994        50.71181789197408        50.74168598424956        50.77155407652509        50.801422168800514       50.83129026107605        50.861387437696976       50.88073285469585        50.89793343587917        50.915134017062485       50.93233459824586        50.949535179429176       50.96673576061244        50.98393634179581        50.99775251683394        51.006659748306845       51.01556697977975        51.02447421125265        51.033381442725556       51.04228867419846        51.051195905671364       51.06010313714427        51.06319518662593        51.06628723610754        51.06937928558915        51.072471335070816       51.07556338455248        51.07865543403409        51.081747483515755       51.08483953299742        51.08701525113645        51.0880493417784         51.08908343242035        51.09011752306236        51.09115161370431        51.092185704346264       51.09321979498827        51.09425388563022        51.0952703012797         51.096270291078156       51.09665491510572        51.09695298113121        51.097260034098895       51.097567087066466       51.09787414003415        51.09818119300178        51.098488245969406       51.098795298937034       51.09910235190466        51.09940940487229        51.09956383057522        51.09963962652296        51.09971542247058        51.09979121841832        51.099867014366055       51.09994281031379        51.10001860626147        51.10009440220915        51.10018868616231        51.1003067785839         51.10033359081734        51.10032455621683        51.10035411261077        51.100383669004714       51.100413225398654       51.10044278179271        51.10047233818659        51.10050189458059        51.100531450974586       51.100561007368526       51.100590563762466       51.100620120156464       51.100619561730696       51.10061635940792        51.10061315708526        51.10060995476249        51.100606752439774       51.10060355011706        51.10060574124907        51.100627225279254       51.10064870930944        51.100670193339624       51.100691677369866       51.10071316140011        51.10073464543029        51.10075612946042        51.10077761349066        51.100779684845236       51.100779251915014       51.100778818984736       51.100778386054515       51.10077795312429        51.10077752019407        51.10077708726385        51.10077665433357        51.10077622140335        51.10076824714076        51.10075573028348        51.1007432134262         51.100730696568974       51.10071817971169        51.100705662854466       51.100696234804275       51.100689931131626       51.100683627459034       51.100677323786385       51.10067102011374        51.100664716441145       51.100658412768496       51.10065210909585        51.100645805423255       51.10063950175061        51.10063319807796        51.10062837608285        51.100664461151155       51.10067786209305        51.10063957304726        51.10060128400153        51.10058596435147        51.10059045332213        51.100594942292844       51.100599431263504       51.10060392023422        51.10060840920488        51.1006128981756         51.10061738714626        51.100621876116975       51.10062636508758        51.100630854058295       51.10062591190001        51.10061892493036        51.10061193796065        51.10060495099094        51.100597964021176       51.100590977051525       51.100583990081816       51.10057700311211        51.1005700161424         51.10056302917263        51.1005904136461         51.100581288798196       51.1005614177779         51.100541546757654       51.10053373663112        51.10053023386416        51.10052673109715        51.10052322833019        51.10051972556323        51.10051622279627        51.100512720029315       51.100509217262356       51.1005057144954         51.10050221172844        51.10049870896148        51.10049520619452        51.10049672525554        51.10049902434906        51.10050262264588        51.10050842914575        51.10051423564556        51.10052004214543        51.10052584864525        51.100531655145176       51.10053746164499        51.10054326814486        51.10054907464473        51.10057268083153        51.10060104804063        51.10062941524973        51.100657782458825       51.100686149667865       51.100714516877076       51.10072278837288        51.10069885600484        51.10067492363686        51.10065099126888        51.1006270589009         51.10062911561215        51.10063350458063        51.10063789354922        51.1006422825177         51.10064667148629        51.100651060454766       51.10065544942324        51.100659838391834       51.100660922445854       51.100657821038055       51.1006547196302         51.10065161822229        51.10064851681443        51.100685975358545       51.100727960682946       51.100769946007404       51.100811931331805       51.10085391665615        51.10089590198061        51.10093788730495        51.10097987262941        51.10102185795381        51.10106384327821        51.10110582860261        51.101142175581344       51.101107971113436       51.101073766645584       51.10103956217773        51.10100535770988        51.10097115324197        51.10093694877412        51.100902744306154       51.10086853983836        51.10083433537045        51.1008001309026         51.10076592643475        51.10073172196684        51.100697517498986       51.100663313031134       51.100629108563226       51.10059490409532        51.10057503198237        51.10057664618648        51.10059170476825        51.100606869213266       51.100622033658226       51.10063719810313        51.100652362548146       51.10066752699305        51.10068269143807        51.10069932431679        51.10072002776616        51.100740731215524       51.10076143466483        51.100782138114084       51.10080284156351        51.10082354501276        51.100830520356965       51.1008423313105         51.10086444263993        51.10088655396925        51.10090866529856        51.10093077662793        51.10095288795725        51.100974999286564       51.100997110615936       51.10101922194531        51.10104133327468        51.10106344460394        51.101060869219395       51.10103234359275        51.101003817966216       51.100975292339626       51.10094676671304        51.100918241086504       51.100889715459914       51.10086118983338        51.10083266420679        51.1008041385802         51.10077561295361        51.10074708732702        51.10071856170049        51.100690036073956       51.10066151044737        51.10065197361553        51.100648808731194       51.10064341369116        51.100627471081964       51.100611528472825       51.10062225569351        51.1006411240532         51.10065999241294        51.10067886077269        51.100697729132435       51.10071659749218        51.100735465851926       51.10075433421167        51.10077320257136        51.10079207093111        51.10081093929091        51.1008298076506         51.10084867601029        51.10086754437003        51.10085944012286        51.10083729023074        51.10081514033857        51.100792990446394       51.10077084055422        51.1007486906621         51.10072654076993        51.10070439087781        51.100682240985634       51.100660091093516       51.100637941201285       51.10061579130911        51.10059364141699        51.10057149152482        51.10056968886039        51.10058258815269        51.10058155232218        51.10056529375095        51.10056610149377        51.10058674571678        51.10060738993974        51.100628034162696       51.10064867838571        51.100669322608724       51.10068996683168        51.10071061105464        51.10073125527765        51.100751899500665       51.10077254372362        51.10079318794658        51.10081383216959        51.100834476392606       51.100837441530985       51.10081512807005        51.10079281460912        51.10077050114825        51.10074818768737        51.10072587422644        51.10070356076551        51.10068124730458        51.100658933843704       51.10063662038283        51.1006143069219         51.10059199346097        51.10056968000009        51.10054736653916        51.100525053078286       51.10053465639413        51.100536368529276       51.100520682528895       51.10053927068367        51.10056038704147        51.10058150339938        51.10060261975718        51.100623736114926       51.10064485247278        51.100665968830526       51.10068708518844        51.10070820154624        51.1007293179041         51.10075043426184        51.1007715506197         51.1007926669775         51.1008137833353         51.100824125391796       51.10080230639335        51.1007804873949         51.10075866839645        51.100736849398004       51.100715030399556       51.10069321140111        51.10067139240272        51.100649573404326       51.10062775440582        51.10060593540737        51.100584116408925       51.10056229741048        51.100540478412086       51.10051865941358        51.10052125205766        51.10053321455308        51.10051846027915        51.10052207528031        51.10054380488941        51.10056553449857        51.10058726410773        51.100608993716946       51.100630723326105       51.100652452935265       51.10067418254448        51.10069591215358        51.1007176417628         51.10073937137196        51.10076110098112        51.100782830590276       51.10080456019949        51.10082628980865        51.10081000223818        51.10079066823937        51.100771334240505       51.10075200024164        51.100732666242834       51.10071333224391        51.100693998245106       51.10067466424624        51.100655330247434       51.10063599624851        51.100616662249706       51.10059732825084        51.100577994252035       51.100558660253114       51.10055258328134        51.10056934222274        51.10057610928226        51.10058344821675        51.100613782228095       51.10064411623944        51.100674450250835       51.10070478426218        51.10073511827352        51.10076545228486        51.1007957862962         51.1008261203076         51.100856454318944       51.100886788330286       51.10091712234163        51.10094745635297        51.10097779036437        51.10100812437565        51.10100324456346        51.10097189605494        51.10094054754654        51.10090919903814        51.100877850529685       51.10084650202123        51.100815153512826       51.10078380500437        51.10075245649597        51.10072110798751        51.10068975947905        51.100658410970595       51.100627062462195       51.10059571395385        51.10056445767759        51.10055857600662        51.10054260963443        51.10051038995215        51.10051084443779        51.100521504278504       51.10053216411916        51.10054282395993        51.10055348380064        51.10056414364141        51.10057480348212        51.100585463322886       51.10059612316354        51.10060678300431        51.10061744284508        51.10062810268579        51.1006387625265         51.10064942236721        51.10065082032065        51.10061339124695        51.10057596217325        51.10053853309955        51.10050110402585        51.10046367495215        51.10042624587845        51.10038881680481        51.10035138773111        51.10031395865741        51.100276529583766       51.100239100510066       51.100201671436366       51.100164242362666       51.10012681328902        51.100069514026984       51.10000000000002
29                       48.86486164631191        49.02602070676204        49.17913280733785        49.322197004061195       49.456982857396895       49.584059435244285       49.70222348094933        49.81267251706379        49.91727442515668        50.01054025807616        50.102075814156024       50.179976121573645       50.251016061601035       50.322056001628425       50.39309594165576        50.45628788519656        50.503978251039825       50.551668616883035       50.5993589827263         50.647049348569624       50.6938185932712         50.72476812105657        50.75571764884205        50.78666717662742        50.81761670441284        50.8488097658219         50.86898184343164        50.88696951103202        50.9049571786324         50.92294484623284        50.94093251383322        50.958920181433655       50.976907849034035       50.991391105391074       51.000791355665285       51.01019160593955        51.019591856213765       51.02899210648803        51.03839235676219        51.047792607036456       51.05719285731067        51.060483882303004       51.0637749072954         51.06706593228779        51.070356957280126       51.07364798227246        51.076939007264855       51.08023003225725        51.08352105724964        51.08584337318791        51.08695880593734        51.08807423868683        51.089189671436316       51.090305104185745       51.09142053693529        51.09253596968472        51.093651402434205       51.09474791252546        51.095826837276036       51.09624674356769        51.09657360071736        51.09690976398474        51.097245927252004       51.09758209051927        51.09791825378659        51.09825441705391        51.09859058032123        51.09892674358849        51.09926290685581        51.09943416011669        51.09952045586073        51.0996067516046         51.09969304734858        51.09977934309251        51.09986563883649        51.09995193458042        51.1000382303244         51.10014341200679        51.100272914607274       51.10030613005284        51.10030116253523        51.10033466115192        51.10036815976855        51.10040165838524        51.10043515700187        51.100468655618556       51.100502154235244       51.10053565285193        51.10056915146856        51.10060265008519        51.10063614870188        51.100636669887194       51.100634295855684       51.100631921824345       51.10062954779289        51.100627173761495       51.10062479973004        51.10062782650965        51.10065017250179        51.100672518493866       51.100694864485945       51.10071721047808        51.10073955647022        51.100761902462295       51.100784248454374       51.10080659444657        51.10080900864597        51.10080885159323        51.100808694540376       51.10080853748764        51.10080838043484        51.100808223382046       51.10080806632925        51.100807909276455       51.10080775222366        51.10079995911826        51.1007875663625         51.100775173606735       51.10076278085103        51.10075038809521        51.1007379953395         51.100728588719164       51.10072220262225        51.100715816525394       51.10070943042854        51.10070304433168        51.100696658234824       51.10069027213797        51.100683886041054       51.1006774999442         51.1006711138474         51.100664727750484       51.10065982129697        51.10069576574665        51.100709070399034       51.10067078607625        51.10063250175341        51.100617275753905       51.10062193506565        51.10062659437733        51.10063125368907        51.100635913000815       51.10064057231256        51.10064523162424        51.10064989093598        51.100654550247725       51.10065920955941        51.10066386887115        51.10065877418759        51.100651564690395       51.10064435519308        51.10063714569583        51.10062993619857        51.10062272670132        51.10061551720412        51.10060830770681        51.100601098209495       51.1005938887123         51.100621157141006       51.10061204225815        51.10059220732319        51.100572372388285       51.10056466667618        51.10056129272624        51.10055791877636        51.10055454482642        51.10055117087654        51.10054779692666        51.10054442297678        51.100541049026845       51.100537675076964       51.10053430112703        51.10053092717715        51.100527553227266       51.10052919294486        51.10053161142747        51.10053526798754        51.10054102885766        51.10054678972773        51.10055255059791        51.100558311468035       51.10056407233816        51.10056983320828        51.10057559407835        51.100581354948474       51.10060503715317        51.10063351291825        51.100661988683214       51.100690464448235       51.1007189402132         51.10074741597833        51.1007558122235         51.10073203055532        51.100708248887145       51.100684467219025       51.10066068555085        51.10066300398893        51.1006676646478         51.10067232530673        51.100676985965606       51.10068164662448        51.100686307283354       51.10069096794223        51.1006956286011         51.10069684433273        51.10069369728535        51.100690550237914       51.10068740319048        51.10068425614304        51.100721795553625       51.100763875863436       51.1008059561733         51.10084803648317        51.10089011679298        51.10093219710285        51.10097427741266        51.10101635772253        51.101058438032396       51.101100518342264       51.10114259865202        51.101179029891284       51.10114477548444        51.10111052107766        51.10107626667087        51.10104201226409        51.101007757857246       51.10097350345046        51.10093924904368        51.100904994636835       51.10087074023011        51.100836485823265       51.10080223141648        51.100767977009696       51.100733722602854       51.100699468196126       51.100665213789284       51.10063095938244        51.100611137192345       51.10061275832527        51.10062782303589        51.10064299492177        51.10065816680765        51.10067333869358        51.1006885105794         51.10070368246522        51.10071885435116        51.10073549665111        51.10075621501119        51.10077693337132        51.100797651731455       51.10081837009153        51.100839088451664       51.1008598068118         51.100866834199735       51.100878735397146       51.10090093347719        51.100923131557124       51.10094532963711        51.100967527717046       51.100989725797035       51.10101192387697        51.1010341219569         51.101056320036946       51.10107851811688        51.10110071619681        51.101098089177924       51.101069366449224       51.10104064372052        51.10101192099182        51.100983198263066       51.10095447553442        51.100925752805665       51.100897030076965       51.100868307348264       51.10083958461951        51.10081086189081        51.100782139162106       51.100753416433406       51.100724693704706       51.100695970976005       51.10068615730006        51.10068268881338        51.100677069762924       51.10066127957606        51.100645489389365       51.100656295783324       51.100675220956646       51.10069414612997        51.10071307130329        51.10073199647661        51.10075092164993        51.10076984682331        51.10078877199658        51.1008076971699         51.10082662234322        51.10084554751654        51.10086447268992        51.10088339786324        51.100902323036564       51.10089411206877        51.100871770297715       51.10084942852666        51.100827086755544       51.10080474498449        51.10078240321343        51.10076006144237        51.100737719671315       51.1007153779002         51.1006930361292         51.10067069435809        51.100648352587086       51.10062601081597        51.10060366904486        51.100601632877954       51.10061426859255        51.10061318980303        51.10059712927671        51.1005981050273         51.100618882345486       51.100639659663614       51.1006604369818         51.10068121429998        51.10070199161811        51.10072276893629        51.10074354625442        51.100764323572605       51.10078510089079        51.10080587820892        51.100826655527044       51.10084743284523        51.10086821016341        51.10087117907244        51.1008486844662         51.100826189860015       51.10080369525383        51.100781200647646       51.100758706041404       51.100736211435276       51.100713716829034       51.10069122222285        51.10066872761661        51.10064623301042        51.10062373840424        51.10060124379805        51.10057874919187        51.10055625458568        51.10056561799735        51.10056726431907        51.100551786498386       51.10057052747766        51.100591792576665       51.10061305767573        51.100634322774795       51.100655587873916       51.100676852972924       51.10069811807199        51.100719383171054       51.10074064827012        51.10076191336918        51.10078317846819        51.10080444356731        51.10082570866632        51.10084697376544        51.100857384729125       51.10083539633513        51.100813407941246       51.10079141954725        51.10076943115337        51.10074744275943        51.10072545436549        51.10070346597155        51.10068147757761        51.10065948918367        51.10063750078973        51.10061551239579        51.10059352400185        51.10057153560791        51.100549547213916       51.10055193340128        51.100563711847144       51.100549193341124       51.100553015826506       51.10057492502847        51.10059683423037        51.10061874343228        51.10064065263418        51.100662561836145       51.10068447103805        51.10070638024001        51.10072828944192        51.10075019864388        51.10077210784584        51.10079401704769        51.10081592624965        51.10083783545156        51.10085974465346        51.10084340575327        51.10082400192027        51.100804598087166       51.10078519425406        51.10076579042095        51.1007463865879         51.10072698275479        51.100707578921686       51.10068817508858        51.10066877125553        51.10064936742242        51.10062996358937        51.10061055975632        51.100591155923155       51.10058496707791        51.10060154173118        51.10060850537576        51.100616144248136       51.10064665947294        51.10067717469781        51.100707689922615       51.10073820514748        51.10076872037234        51.10079923559721        51.10082975082207        51.10086026604688        51.100890781271744       51.10092129649655        51.100951811721416       51.10098232694622        51.10101284217109        51.10104335739595        51.10103837799829        51.1010067188401         51.10097505968196        51.100943400523875       51.10091174136568        51.10088008220754        51.1008484230494         51.1008167638912         51.10078510473306        51.100753445574924       51.100721786416784       51.100690127258645       51.100658468100505       51.10062680894242        51.1005952413438         51.100588863283804       51.10057228760655        51.10053927663489        51.1005391627686         51.1005493238892         51.10055948500968        51.100569646130225       51.10057980725077        51.10058996837131        51.10060012949191        51.10061029061245        51.10062045173299        51.100630612853536       51.10064077397408        51.10065093509468        51.10066109621516        51.100671257335705       51.100672012865346       51.10063333894357        51.100594665021845       51.10055599110001        51.10051731717829        51.10047864325651        51.100439969334786       51.10040129541301        51.10036262149123        51.10032394756951        51.10028527364773        51.10024659972589        51.10020792580417        51.10016925188239        51.100130577960726       51.10007154623753        51.10000000000002
30                       48.840068750970886       49.00125854412761        49.15447224827301        49.29770062432027        49.432710252175866       49.56006730292529        49.678565195310796       49.7893964825563         49.894430050601045       49.98818139784652        50.080215997038806       50.15867980559176        50.230307382936985       50.30193496028221        50.373562537627436       50.43737064372431        50.485730573501996       50.534090503279685       50.58245043305749        50.63081036283518        50.678248002122075       50.70984584160499        50.7414436810879         50.773041520570814       50.80463936005367        50.836491919284185       50.85725216293025        50.875834191373485       50.89441621981672        50.91299824825995        50.93158027670319        50.95016230514642        50.96874433358971        50.983769531851294       50.993635692490784       51.00350185313022        51.013368013769536       51.023234174409026       51.0331003350484         51.04296649568789        51.05283265632727        51.05635982723459        51.059886998141906       51.06341416904928        51.06694133995654        51.07046851086392        51.073995681771294       51.07752285267861        51.08105002358593        51.08356101536572        51.08480598253192        51.08605094969812        51.08729591686438        51.088540884030635       51.08978585119678        51.09103081836304        51.092275785529296       51.0935009336568         51.09470766341286        51.095197416661335       51.095585702651874       51.09598390017504        51.09638209769804        51.09678029522115        51.097178492744206       51.097576690267374       51.097974887790485       51.09837308531354        51.09877128283665        51.09898224566996        51.09909674986693        51.099211254063846       51.09932575826082        51.09944026245773        51.099554766654705       51.09966927085168        51.09978377504865        51.09991799301457        51.100077597961615       51.100129192045074       51.10013707525087        51.100182781181104       51.10022848711134        51.100274193041514       51.10031989897175        51.100365604901924       51.100411310832214       51.10045701676245        51.10050272269257        51.1005484286228         51.100594134553035       51.10059921184728        51.10060072219585        51.10060223254436        51.100603742892986       51.1006052532415         51.10060676359001        51.100613553146445       51.10063922692916        51.10066490071188        51.10069057449459        51.100716248277365       51.10074192206014        51.1007675958428         51.10079326962551        51.100818943408285       51.100822794161274       51.10082382968773        51.100824865214065       51.10082590074046        51.100826936266856       51.10082797179325        51.10082900731959        51.10083004284604        51.10083107837244        51.10082413285869        51.100812379888          51.10080062691736        51.100788873946726       51.10077712097609        51.100765368005455       51.10075640987577        51.10075027877207        51.10074414766848        51.10073801656483        51.10073188546119        51.10072575435754        51.10071962325395        51.100713492150305       51.100707361046716       51.10070122994307        51.100695098839424       51.10069044161423        51.1007264761306         51.1007398868727         51.10070174515096        51.100663603429155       51.10064849717776        51.100653256529256       51.10065801588081        51.10066277523231        51.100667534583806       51.100672293935304       51.10067705328686        51.100681812638356       51.10068657198991        51.10069133134135        51.10069609069291        51.10069099632119        51.10068376551328        51.10067653470537        51.10066930389746        51.100662073089495       51.10065484228153        51.100647611473676       51.10064038066571        51.10063314985774        51.10062591904983        51.10065310692653        51.100644031908075       51.100624269643674       51.1006045073791         51.10059686538898        51.100593551965176       51.100590238541486       51.100586925117796       51.10058361169405        51.100580298270415       51.10057698484661        51.10057367142292        51.10057035799923        51.100567044575484       51.100563731151794       51.10056041772805        51.10056211808387        51.1005645972221         51.10056829379664        51.10057405959799        51.10057982539939        51.10058559120074        51.10059135700209        51.10059712280349        51.1006028886049         51.1006086544063         51.100614420207705       51.100638102932976       51.10066657803884        51.100695053144705       51.10072352825051        51.10075200335632        51.10078047846213        51.10078892284213        51.10076526750214        51.10074161216221        51.100717956822166       51.100694301482235       51.10069671456           51.100701467014915       51.10070621946977        51.10071097192463        51.10071572437954        51.100720476834454       51.10072522928931        51.100729981744166       51.10073125170891        51.10072811132352        51.100724970938074       51.10072183055263        51.100718690167184       51.10075620418701        51.10079825552873        51.10084030687051        51.100882358212345       51.10092440955407        51.100966460895904       51.10100851223763        51.101050563579406       51.10109261492113        51.10113466626291        51.10117671760469        51.10121312714716        51.10117894202966        51.10114475691199        51.10111057179432        51.101076386676766       51.10104220155915        51.10100801644148        51.10097383132387        51.10093964620626        51.100905461088644       51.10087127597103        51.10083709085342        51.100802905735804       51.100768720618134       51.10073453550058        51.10070035038291        51.100666165265295       51.100646422264674       51.10064804941743        51.10066307846296        51.10067821497233        51.100693351481766       51.1007084879912         51.10072362450063        51.100738761010064       51.100753897519496       51.10077050110681        51.10079117150616        51.10081184190551        51.10083251230486        51.10085318270421        51.100873853103565       51.100894523502916       51.100901558934765       51.10091346034801        51.100935622277234       51.10095778420646        51.10097994613557        51.10100210806473        51.1010242699939         51.101046431923066       51.10106859385223        51.101090755781456       51.101112917710566       51.10113507963979        51.10113242322848        51.10110367821176        51.10107493319498        51.101046188178316       51.10101744316148        51.10098869814482        51.1009599531281         51.10093120811132        51.1009024630946         51.10087371807788        51.10084497306116        51.10081622804444        51.100787483027716       51.10075873801094        51.10072999299422        51.100720020489575       51.1007163473559         51.10071058362553        51.100694932373756       51.1006792811221         51.100690080018694       51.100708952995205       51.100727825971774       51.10074669894834        51.10076557192485        51.100784444901365       51.10080331787799        51.100822190854444       51.10084106383101        51.10085993680758        51.10087880978409        51.10089768276066        51.10091655573717        51.10093542871374        51.10092717948737        51.10090480671573        51.10088243394415        51.10086006117257        51.100837688400986       51.100815315629404       51.10079294285788        51.1007705700863         51.10074819731466        51.10072582454313        51.10070345177155        51.10068107899997        51.10065870622839        51.100636333456805       51.10063416819747        51.10064660394306        51.10064549648985        51.100629594434054       51.100630647972935       51.10065140930101        51.100672170629025       51.100692931957155       51.10071369328517        51.10073445461319        51.10075521594126        51.100775977269336       51.10079673859735        51.10081749992548        51.10083826125344        51.10085902258152        51.10087978390959        51.100900545237664       51.10090349753841        51.1008809854402         51.10085847334199        51.100835961243774       51.100813449145505       51.10079093704729        51.10076842494914        51.10074591285087        51.100723400752656       51.100700888654444       51.100678376556175       51.10065586445796        51.10063335235975        51.10061084026148        51.10058832816327        51.100597522875375       51.100599123723384       51.100583813023434       51.10060256240598        51.100623824200625       51.100645085995325       51.100666347790025       51.10068760958467        51.10070887137931        51.10073013317401        51.10075139496871        51.100772656763354       51.10079391855811        51.1008151803527         51.1008364421474         51.1008577039421         51.1008789657368         51.10088937262003        51.10086737782888        51.10084538303789        51.10082338824685        51.10080139345581        51.10077939866477        51.10075740387367        51.10073540908269        51.10071341429159        51.10069141950049        51.10066942470951        51.10064742991847        51.10062543512737        51.10060344033633        51.10058144554529        51.10058371238915        51.10059534767805        51.10058101191049        51.100584933483674       51.100606859282266       51.1006287850808         51.10065071087939        51.10067263667793        51.10069456247652        51.10071648827511        51.10073841407376        51.100760339872295       51.10078226567089        51.10080419146948        51.10082611726807        51.10084804306666        51.100869968865254       51.100891894663846       51.10087557939244        51.100856199751775       51.100836820111056       51.100817440470394       51.100798060829675       51.100778681188956       51.10075930154824        51.10073992190746        51.1007205422668         51.10070116262608        51.10068178298542        51.1006624033447         51.10064302370398        51.10062364406326        51.10061740561514        51.1006338035495         51.10064082202638        51.100648565531515       51.10067903429467        51.100709503057715       51.100739971820985       51.10077044058414        51.1008009093473         51.100831378110456       51.10086184687361        51.10089231563677        51.100922784399984       51.100953253163084       51.10098372192624        51.1010141906894         51.101044659452555       51.10107512821571        51.10106999196978        51.10103809299051        51.101006194011234       51.100974295032074       51.100942396052744       51.10091049707353        51.100878598094255       51.10084669911498        51.100814800135765       51.10078290115649        51.100751002177276       51.100719103198          51.10068720421879        51.10065530523957        51.10062349692879        51.1006166330223         51.10059948014634        51.100565744745495       51.100564978590285       51.10057450995407        51.100584041317575       51.10059357268136        51.10060310404498        51.10061263540871        51.10062216677238        51.100631698136056       51.10064122949973        51.10065076086346        51.10066029222713        51.100669823590806       51.10067935495442        51.10068888631815        51.10068893816276        51.10064925063983        51.10060956311685        51.10056987559392        51.100530188070934       51.100490500548005       51.10045081302508        51.10041112550209        51.10037143797916        51.100331750456235       51.100292062933306       51.100252375410264       51.10021268788739        51.10017300036441        51.100133312841535       51.10007299686629        51.10000000000002
31                       48.81527585562992        48.97649638149329        49.12981168920828        49.27320424457935        49.40843764695495        49.536075170606296       49.65490690967226        49.766120448048866       49.87158567604547        49.965822537616816       50.05835617992159        50.13738348960993        50.209598704272935       50.281813918935995       50.354029133599          50.41845340225194        50.46748289596417        50.516512389676336       50.565541883388505       50.61457137710079        50.66267741097295        50.69492356215335        50.72716971333375        50.7594158645141         50.79166201569444        50.82417407274636        50.84552248242886        50.86469887171489        50.88387526100098        50.90305165028707        50.922228039573156       50.94140442885919        50.960580818145274       50.97614795831157        50.986480029316226       50.99681210032088        51.00714417132548        51.017476242330076       51.02780831333473        51.03814038433927        51.048472455343926       51.052235772166284       51.05599908898847        51.05976240581077        51.06352572263302        51.06728903945532        51.07105235627762        51.07481567309992        51.07857898992222        51.081278657543464       51.082653159126494       51.08402766070941        51.08540216229238        51.08677666387541        51.088151165458385       51.08952566704136        51.09090016862433        51.09225395478808        51.09358848954969        51.094148089754924       51.09459780458633        51.09505803636529        51.09551826814413        51.095978499923035       51.09643873170188        51.09689896348084        51.097359195259685       51.09781942703853        51.09827965881743        51.098530331223174       51.098673043873134       51.098815756523095       51.098958469173056       51.099101181823016       51.09924389447298        51.09938660712294        51.0995293197729         51.09969257402241        51.09988228131607        51.09995225403736        51.09997298796657        51.100030901210346       51.100088814454125       51.10014672769785        51.10020464094163        51.10026255418535        51.10032046742913        51.100378380672964       51.10043629391669        51.100494207160466       51.100552120404245       51.10056175380737        51.1005671485359         51.100572543264434       51.100577937992966       51.1005833327215         51.10058872745003        51.10059927978318        51.100628281356535       51.10065728292989        51.10068628450324        51.10071528607659        51.100744287649945       51.10077328922324        51.100802290796594       51.100831292369946       51.10083657967658        51.10083880778211        51.1008410358877         51.10084326399328        51.10084549209881        51.1008477202044         51.100849948309985       51.100852176415515       51.1008544045211         51.10084830659906        51.1008371934135         51.10082608022799        51.100814967042425       51.10080385385686        51.100792740671295       51.100784231032264       51.10077835492183        51.10077247881145        51.10076660270113        51.10076072659069        51.10075485048026        51.10074897436988        51.1007430982595         51.10073722214918        51.10073134603874        51.10072546992831        51.100721061931495       51.1007571865145         51.1007707033462         51.10073270422561        51.10069470510496        51.100679718601555       51.10068457799292        51.10068943738423        51.10069429677554        51.100699156166854       51.10070401555811        51.10070887494942        51.100713734340786       51.10071859373204        51.10072345312335        51.10072831251466        51.100723218454846       51.10071596633628        51.10070871421766        51.10070146209904        51.10069420998042        51.10068695786185        51.10067970574323        51.10067245362461        51.10066520150599        51.10065794938748        51.10068505671211        51.10067602155806        51.10065633196399        51.10063664236992        51.10062906410178        51.100625811204225       51.10062255830667        51.10061930540917        51.10061605251161        51.10061279961411        51.100609546716555       51.100606293819          51.1006030409215         51.10059978802394        51.10059653512644        51.100593282228886       51.10059504322294        51.10059758301679        51.10060131960563        51.100607090338315       51.10061286107094        51.10061863180357        51.1006244025362         51.100630173268826       51.10063594400151        51.10064171473414        51.100647485466766       51.100671168712665       51.10069964315937        51.10072811760597        51.10075659205262        51.10078506649921        51.10081354094592        51.1008220334607         51.100798504448846       51.100774975437105       51.10075144642525        51.10072791741351        51.10073042513102        51.10073526938186        51.10074011363281        51.100744957883705       51.1007498021346         51.1007546463855         51.10075949063639        51.100764334887344       51.100765659085084       51.10076252536169        51.100759391638235       51.10075625791478        51.100753124191385       51.10079061282045        51.10083263519408        51.10087465756783        51.10091667994152        51.10095870231521        51.1010007246889         51.10104274706259        51.101084769436284       51.101126791809975       51.101168814183666       51.10121083655736        51.10124722440327        51.10121310857477        51.101178992746384       51.101144876917886       51.101110761089444       51.101076645261          51.10104252943256        51.10100841360406        51.10097429777568        51.10094018194724        51.10090606611874        51.1008719502903         51.100837834461856       51.100803718633415       51.100769602804974       51.10073548697653        51.10070137114809        51.100681707336946       51.10068334050965        51.10069833389002        51.10071343502295        51.10072853615594        51.10074363728887        51.100758738421916       51.10077383955485        51.100788940687835       51.10080550556256        51.100826128001074       51.1008467504397         51.10086737287821        51.10088799531684        51.10090861775541        51.10092924019392        51.100936283669796       51.100948185298876       51.100970311077276       51.10099243685568        51.10101456263408        51.101036688412364       51.101058814190765       51.10108093996911        51.101103065747566       51.10112519152591        51.10114731730431        51.101169443082654       51.10116675727903        51.10113798997429        51.10110922266949        51.10108045536475        51.10105168806001        51.10102292075521        51.10099415345047        51.10096538614573        51.10093661884093        51.10090785153619        51.10087908423145        51.10085031692665        51.10082154962191        51.10079278231717        51.10076401501243        51.100753883678976       51.10075000589842        51.100744097488075       51.10072858517145        51.100713072854774       51.10072386425401        51.100742685033765       51.10076150581358        51.10078032659328        51.100799147373095       51.100817968152796       51.100836788932554       51.10085560971231        51.10087443049201        51.10089325127183        51.100912072051585       51.100930892831286       51.1009497136111         51.10096853439086        51.1009602469058         51.10093784313375        51.10091543936164        51.100893035589536       51.10087063181743        51.10084822804538        51.10082582427333        51.10080342050128        51.100781016729115       51.100758612957065       51.100736209185015       51.10071380541291        51.1006914016408         51.100668997868695       51.10066670351705        51.10067893929357        51.10067780317672        51.1006620595914         51.10066319091857        51.10068393625647        51.100704681594436       51.1007254269324         51.10074617227036        51.100766917608325       51.10078766294623        51.100808408284195       51.1008291536221         51.100849898960064       51.10087064429803        51.10089138963599        51.100912134973896       51.100932880311916       51.100935816004494       51.1009132864142         51.10089075682396        51.10086822723372        51.10084569764348        51.10082316805318        51.10080063846294        51.1007781088727         51.10075557928252        51.10073304969217        51.100710520101984       51.10068799051169        51.10066546092145        51.10064293133115        51.10062040174091        51.10062942775352        51.100630983127644       51.10061583954848        51.100634597334306       51.100655855824584       51.10067711431486        51.1006983728052         51.100719631295476       51.100740889785754       51.10076214827603        51.10078340676631        51.100804665256646       51.100825923746925       51.1008471822372         51.10086844072754        51.10088969921776        51.100910957708095       51.100921360510824       51.100899359322625       51.10087735813454        51.1008553569464         51.100833355758255       51.10081135457011        51.10078935338191        51.10076735219377        51.10074535100563        51.10072334981743        51.10070134862934        51.1006793474412         51.100657346253          51.1006353450648         51.10061334387672        51.100615491377084       51.10062698350902        51.100612830479974       51.10061685114084        51.10063879353606        51.10066073593134        51.100682678326564       51.100704620721785       51.100726563117064       51.10074850551223        51.10077044790751        51.10079239030273        51.100814332698064       51.10083627509323        51.100858217488394       51.10088015988367        51.10090210227895        51.100924044674116       51.10090775303172        51.10088839758339        51.10086904213506        51.10084968668673        51.1008303312384         51.10081097579007        51.10079162034174        51.10077226489341        51.10075290944502        51.10073355399669        51.10071419854836        51.10069484310009        51.1006754876517         51.10065613220331        51.10064984415243        51.10066606536776        51.10067313867705        51.10068098681484        51.100711409116286       51.100741831417736       51.10077225371924        51.10080267602075        51.1008330983222         51.10086352062365        51.10089394292521        51.10092436522666        51.10095478752817        51.10098520982962        51.101015632131066       51.10104605443257        51.10107647673408        51.10110689903547        51.10110160594127        51.10106946714086        51.10103732834057        51.10100518954022        51.10097305073981        51.10094091193946        51.10090877313911        51.10087663433876        51.10084449553841        51.10081235673806        51.10078021793771        51.100748079137304       51.100715940336954       51.100683801536604       51.100651752513784       51.10064440276068        51.100626672686076       51.1005922128561         51.10059079441197        51.10059969601883        51.10060859762558        51.100617499232385       51.10062640083919        51.100635302445994       51.100644204052855       51.10065310565972        51.100662007266465       51.100670908873326       51.10067981048019        51.10068871208699        51.1006976136938         51.1007065153006         51.100705863460234       51.1006651623361         51.100624461211964       51.10058376008783        51.100543058963694       51.10050235783956        51.100461656715424       51.10042095559129        51.1003802544671         51.10033955334302        51.10029885221883        51.10025815109475        51.100217449970614       51.10017674884642        51.100136047722344       51.1000744474951         51.10000000000002
[truncated: 21,127,168 more chars]
