# Supplementary material for: Numerical simulation research on thermal insulation performance of composite heat-insulation zone structure in hydrothermal high-temperature mine
Source: Sci Rep. 2024 Jun 18;14:14096. doi: 10.1038/s41598-024-64702-4 (PMC11189482; doi:10.1038/s41598-024-64702-4)
Supplement: Supplementary file 1 — Supplementary Information. [file 41598_2024_64702_MOESM1_ESM.zip › Heat-regulating circle scenario 5-3.xlsx]

## Sheet: Sheet1
0	51.1003	51.0999	51.1	51.1	51.1	51.1	51.1	51.1	51.1	51.1	51.1	51.1	51.1	51.1	51.1	51.1	51.1	51.1	51.1	51.1	51.1	51.1	51.1	51.1	51.1	51.1	51.1	51.1	51.1	51.1	51.1	51.1	51.1	51.1	51.1	51.1	51.1	51.1	51.1	51.1	51.1	51.1	51.1	51.1	51.1	51.1	51.1	51.1	51.1
1	50.9579	50.9912	51.0171	51.0365	51.0515	51.0631	51.0718	51.0786	51.0839	51.0875	51.0908	51.0927	51.0941	51.0955	51.0968	51.0979	51.0982	51.0985	51.0988	51.0992	51.0995	51.0996	51.0997	51.0997	51.0998	51.0999	51.0999	51.0999	51.0999	51.1	51.1	51.1	51.1	51.1	51.1	51.1	51.1	51.1	51.1	51.1	51.1	51.1	51.1	51.1	51.1	51.1	51.1	51.1	51.1
2	50.8118	50.8769	50.9276	50.9663	50.9966	51.0204	51.0385	51.0528	51.064	51.0717	51.0788	51.0831	51.0862	51.0893	51.0924	51.0947	51.0955	51.0963	51.0971	51.0979	51.0987	51.0989	51.0991	51.0993	51.0995	51.0997	51.0998	51.0998	51.0998	51.0999	51.0999	51.0999	51.1	51.1	51.1	51.1	51.1	51.1	51.1	51.1	51.1	51.1	51.1	51.1	51.1	51.1	51.1	51.1	51.1
3	50.6514	50.74	50.8122	50.8697	50.9165	50.9545	50.9846	51.0089	51.0287	51.0427	51.056	51.0643	51.0705	51.0768	51.083	51.0877	51.0895	51.0913	51.0931	51.0949	51.0966	51.0971	51.0976	51.0982	51.0987	51.0992	51.0993	51.0994	51.0995	51.0996	51.0997	51.0998	51.0999	51.0999	51.0999	51.1	51.1	51.1	51.1	51.1	51.1	51.1	51.1	51.1	51.1	51.1	51.1	51.1	51.1
4	50.4945	50.605	50.6973	50.7727	50.8351	50.8869	50.9286	50.9629	50.9913	51.0118	51.0312	51.0437	51.0533	51.0628	51.0723	51.0796	51.0825	51.0854	51.0883	51.0913	51.0941	51.095	51.0958	51.0967	51.0976	51.0984	51.0987	51.0989	51.0991	51.0992	51.0994	51.0996	51.0997	51.0999	51.0999	51.0999	51.0999	51.0999	51.0999	51.1	51.1	51.1	51.1	51.1	51.1	51.1	51.1	51.1	51.1
5	50.349	50.4759	50.5839	50.674	50.75	50.8141	50.8666	50.9105	50.9473	50.9746	51.0004	51.0177	51.031	51.0443	51.0577	51.0679	51.0724	51.0768	51.0813	51.0857	51.09	51.0914	51.0928	51.0942	51.0957	51.0971	51.0976	51.0979	51.0982	51.0985	51.0988	51.0992	51.0995	51.0997	51.0997	51.0998	51.0998	51.0998	51.0999	51.0999	51.1	51.1	51.1	51.1	51.1	51.1	51.1	51.1	51.1
6	50.2117	50.3509	50.4717	50.5743	50.6622	50.7374	50.8001	50.8532	50.8984	50.9327	50.9653	50.9875	51.005	51.0226	51.0401	51.0537	51.06	51.0662	51.0725	51.0787	51.0847	51.0868	51.0889	51.0911	51.0932	51.0953	51.0961	51.0966	51.0971	51.0976	51.0981	51.0986	51.0991	51.0994	51.0995	51.0996	51.0996	51.0997	51.0998	51.0999	51.0999	51.1	51.1	51.1	51.1	51.1	51.1	51.1	51.1
7	50.0827	50.2303	50.3606	50.4734	50.5715	50.6568	50.7291	50.7912	50.8447	50.8862	50.9258	50.9533	50.9754	50.9975	51.0196	51.037	51.0453	51.0536	51.0619	51.0703	51.0783	51.0812	51.0842	51.0872	51.0901	51.0931	51.0942	51.0949	51.0957	51.0964	51.0971	51.0979	51.0986	51.0991	51.0992	51.0993	51.0994	51.0996	51.0997	51.0998	51.0999	51.0999	51.0999	51.1	51.1	51.1	51.1	51.1	51.1
8	49.9973	50.1469	50.2802	50.3967	50.4991	50.589	50.6661	50.7329	50.7914	50.8375	50.8816	50.9132	50.939	50.9648	50.9907	51.0113	51.022	51.0327	51.0434	51.0541	51.0644	51.0687	51.073	51.0774	51.0817	51.086	51.0879	51.0892	51.0906	51.0919	51.0933	51.0946	51.096	51.0969	51.0973	51.0976	51.0979	51.0983	51.0986	51.099	51.0993	51.0994	51.0995	51.0995	51.0996	51.0997	51.0998	51.0998	51.0999
9	49.9216	50.0722	50.2073	50.3262	50.4316	50.5249	50.6057	50.6764	50.7388	50.7889	50.8369	50.8721	50.9014	50.9307	50.96	50.9837	50.9968	51.0099	51.023	51.0361	51.0488	51.0546	51.0604	51.0662	51.072	51.0777	51.0805	51.0825	51.0846	51.0866	51.0887	51.0907	51.0928	51.0943	51.0949	51.0955	51.0961	51.0967	51.0974	51.098	51.0986	51.0988	51.0989	51.099	51.0992	51.0993	51.0995	51.0996	51.0997
10	49.8458	49.9975	50.1344	50.2558	50.3642	50.4608	50.5453	50.6199	50.6863	50.7403	50.7922	50.8311	50.8638	50.8966	50.9293	50.9562	50.9717	50.9872	51.0027	51.0182	51.0333	51.0405	51.0478	51.055	51.0623	51.0695	51.0731	51.0759	51.0786	51.0814	51.0841	51.0869	51.0896	51.0916	51.0925	51.0934	51.0943	51.0952	51.0961	51.097	51.0979	51.0981	51.0983	51.0985	51.0987	51.0989	51.0992	51.0994	51.0996
11	49.7701	49.9228	50.0615	50.1853	50.2967	50.3968	50.4849	50.5633	50.6337	50.6916	50.7476	50.7901	50.8263	50.8625	50.8986	50.9286	50.9465	50.9645	50.9824	51.0003	51.0177	51.0265	51.0352	51.0439	51.0526	51.0613	51.0657	51.0692	51.0726	51.0761	51.0795	51.083	51.0864	51.089	51.0901	51.0913	51.0925	51.0937	51.0948	51.096	51.0972	51.0975	51.0977	51.098	51.0983	51.0986	51.0989	51.0991	51.0994
12	49.6944	49.848	49.9886	50.1149	50.2292	50.3327	50.4245	50.5068	50.5812	50.643	50.7029	50.7491	50.7887	50.8283	50.868	50.9011	50.9214	50.9417	50.9621	50.9824	51.0022	51.0124	51.0225	51.0327	51.0429	51.0531	51.0583	51.0625	51.0667	51.0708	51.075	51.0791	51.0833	51.0863	51.0878	51.0892	51.0907	51.0921	51.0936	51.095	51.0965	51.0968	51.0972	51.0975	51.0979	51.0982	51.0986	51.0989	51.0992
13	49.6187	49.7733	49.9157	50.0445	50.1618	50.2686	50.3642	50.4502	50.5286	50.5944	50.6582	50.708	50.7511	50.7942	50.8373	50.8735	50.8963	50.919	50.9418	50.9645	50.9866	50.9983	51.0099	51.0216	51.0332	51.0448	51.051	51.0558	51.0607	51.0655	51.0704	51.0752	51.0801	51.0837	51.0854	51.0871	51.0889	51.0906	51.0923	51.094	51.0958	51.0962	51.0966	51.097	51.0974	51.0978	51.0983	51.0987	51.0991
14	49.543	49.6986	49.8428	49.974	50.0943	50.2045	50.3038	50.3937	50.476	50.5458	50.6136	50.667	50.7135	50.7601	50.8066	50.8459	50.8711	50.8963	50.9214	50.9466	50.9711	50.9842	50.9973	51.0104	51.0235	51.0366	51.0436	51.0491	51.0547	51.0603	51.0658	51.0714	51.0769	51.081	51.083	51.085	51.087	51.089	51.091	51.093	51.095	51.0955	51.096	51.0965	51.097	51.0975	51.0979	51.0984	51.0989
15	49.4859	49.6422	49.7874	49.92	50.0421	50.1543	50.2558	50.348	50.4328	50.5051	50.5753	50.6312	50.68	50.7289	50.7778	50.8193	50.8463	50.8733	50.9004	50.9274	50.9537	50.9681	50.9825	50.9969	51.0113	51.0257	51.0336	51.0399	51.0462	51.0526	51.0589	51.0653	51.0716	51.0764	51.0788	51.0812	51.0836	51.086	51.0884	51.0908	51.0932	51.0939	51.0945	51.0951	51.0957	51.0964	51.097	51.0976	51.0982
16	49.4412	49.5979	49.7437	49.8771	50	50.1133	50.216	50.3095	50.3958	50.4696	50.5413	50.5988	50.6492	50.6997	50.7502	50.7933	50.8218	50.8503	50.8788	50.9073	50.9351	50.9507	50.9663	50.9819	50.9975	51.0131	51.0218	51.029	51.0362	51.0433	51.0505	51.0577	51.0649	51.0703	51.0732	51.0761	51.079	51.0819	51.0849	51.0878	51.0907	51.0915	51.0923	51.0931	51.0939	51.0948	51.0956	51.0964	51.0972
17	49.3966	49.5536	49.6999	49.8341	49.958	50.0724	50.1762	50.2711	50.3587	50.434	50.5074	50.5664	50.6185	50.6705	50.7226	50.7672	50.7972	50.8272	50.8572	50.8872	50.9165	50.9333	50.9501	50.9668	50.9836	51.0005	51.0101	51.0181	51.0261	51.0341	51.0421	51.0501	51.0581	51.0643	51.0677	51.0711	51.0745	51.0779	51.0813	51.0847	51.0881	51.0891	51.0901	51.0911	51.0922	51.0932	51.0942	51.0952	51.0962
18	49.352	49.5093	49.6562	49.7911	49.916	50.0314	50.1364	50.2326	50.3217	50.3985	50.4734	50.534	50.5877	50.6413	50.695	50.7412	50.7727	50.8042	50.8357	50.8671	50.8979	50.9159	50.9338	50.9518	50.9698	50.9878	50.9983	51.0071	51.016	51.0248	51.0337	51.0425	51.0514	51.0582	51.0621	51.066	51.0699	51.0739	51.0778	51.0817	51.0856	51.0868	51.088	51.0892	51.0904	51.0916	51.0928	51.0939	51.0951
19	49.3073	49.465	49.6125	49.7482	49.8739	49.9904	50.0967	50.1942	50.2847	50.363	50.4394	50.5016	50.5569	50.6122	50.6674	50.7152	50.7481	50.7811	50.8141	50.8471	50.8793	50.8984	50.9176	50.9368	50.9559	50.9752	50.9865	50.9962	51.0059	51.0156	51.0253	51.035	51.0446	51.0522	51.0566	51.061	51.0654	51.0698	51.0742	51.0786	51.083	51.0844	51.0858	51.0872	51.0886	51.09	51.0913	51.0927	51.0941
20	49.2627	49.4207	49.5688	49.7052	49.8319	49.9494	50.0569	50.1557	50.2477	50.3275	50.4054	50.4692	50.5261	50.583	50.6398	50.6891	50.7236	50.7581	50.7925	50.827	50.8607	50.881	50.9014	50.9217	50.9421	50.9625	50.9748	50.9853	50.9958	51.0063	51.0169	51.0274	51.0379	51.0461	51.051	51.0559	51.0609	51.0658	51.0707	51.0756	51.0805	51.0821	51.0836	51.0852	51.0868	51.0884	51.0899	51.0915	51.0931
21	49.218	49.3764	49.5251	49.6622	49.7898	49.9085	50.0171	50.1173	50.2106	50.292	50.3715	50.4368	50.4953	50.5538	50.6122	50.6631	50.6991	50.735	50.771	50.8069	50.8421	50.8636	50.8851	50.9067	50.9282	50.9499	50.963	50.9744	50.9857	50.9971	51.0084	51.0198	51.0311	51.0401	51.0455	51.0509	51.0563	51.0617	51.0671	51.0725	51.0779	51.0797	51.0815	51.0832	51.085	51.0868	51.0885	51.0903	51.0921
22	49.1734	49.3321	49.4814	49.6193	49.7478	49.8675	49.9774	50.0788	50.1736	50.2565	50.3375	50.4045	50.4645	50.5246	50.5846	50.6371	50.6745	50.712	50.7494	50.7868	50.8235	50.8462	50.8689	50.8916	50.9144	50.9372	50.9513	50.9635	50.9756	50.9878	51	51.0122	51.0244	51.034	51.0399	51.0458	51.0518	51.0577	51.0636	51.0695	51.0754	51.0773	51.0793	51.0813	51.0832	51.0852	51.0871	51.0891	51.091
23	49.1287	49.2878	49.4376	49.5763	49.7057	49.8265	49.9376	50.0404	50.1366	50.221	50.3035	50.3721	50.4337	50.4954	50.5571	50.6111	50.65	50.6889	50.7278	50.7668	50.8049	50.8288	50.8527	50.8766	50.9005	50.9246	50.9395	50.9525	50.9656	50.9786	50.9916	51.0046	51.0177	51.028	51.0344	51.0408	51.0472	51.0536	51.06	51.0664	51.0728	51.075	51.0771	51.0793	51.0814	51.0836	51.0857	51.0878	51.09
24	49.0841	49.2436	49.3939	49.5333	49.6637	49.7855	49.8978	50.0019	50.0996	50.1855	50.2695	50.3397	50.4029	50.4662	50.5295	50.585	50.6254	50.6658	50.7063	50.7467	50.7862	50.8114	50.8365	50.8616	50.8867	50.912	50.9278	50.9416	50.9555	50.9693	50.9832	50.9971	51.0109	51.0219	51.0288	51.0358	51.0427	51.0496	51.0565	51.0634	51.0703	51.0726	51.075	51.0773	51.0796	51.082	51.0843	51.0866	51.089
25	49.0395	49.1993	49.3502	49.4904	49.6216	49.7446	49.8581	49.9634	50.0625	50.15	50.2356	50.3073	50.3722	50.437	50.5019	50.559	50.6009	50.6428	50.6847	50.7266	50.7676	50.7939	50.8202	50.8465	50.8728	50.8993	50.916	50.9307	50.9454	50.9601	50.9748	50.9895	51.0042	51.0159	51.0233	51.0307	51.0381	51.0455	51.0529	51.0603	51.0677	51.0703	51.0728	51.0753	51.0778	51.0804	51.0829	51.0854	51.0879
26	48.9948	49.155	49.3065	49.4474	49.5796	49.7036	49.8183	49.925	50.0255	50.1144	50.2016	50.2749	50.3414	50.4078	50.4743	50.533	50.5763	50.6197	50.6631	50.7065	50.749	50.7765	50.804	50.8315	50.859	50.8867	50.9042	50.9198	50.9353	50.9508	50.9664	50.9819	50.9974	51.0098	51.0178	51.0257	51.0336	51.0415	51.0494	51.0573	51.0652	51.0679	51.0706	51.0733	51.076	51.0788	51.0815	51.0842	51.0869
27	48.9502	49.1107	49.2628	49.4044	49.5375	49.6626	49.7785	49.8865	49.9885	50.0789	50.1676	50.2425	50.3106	50.3786	50.4467	50.5069	50.5518	50.5967	50.6416	50.6864	50.7304	50.7591	50.7878	50.8165	50.8451	50.874	50.8925	50.9089	50.9252	50.9416	50.958	50.9743	50.9907	51.0038	51.0122	51.0206	51.029	51.0374	51.0458	51.0542	51.0627	51.0656	51.0685	51.0714	51.0743	51.0772	51.0801	51.083	51.0859
28	48.9055	49.0664	49.219	49.3615	49.4955	49.6216	49.7388	49.8481	49.9515	50.0434	50.1336	50.2101	50.2798	50.3494	50.4191	50.4809	50.5273	50.5736	50.62	50.6664	50.7118	50.7417	50.7716	50.8014	50.8313	50.8614	50.8807	50.8979	50.9151	50.9323	50.9495	50.9667	50.9839	50.9978	51.0067	51.0156	51.0245	51.0334	51.0423	51.0512	51.0601	51.0632	51.0663	51.0694	51.0725	51.0756	51.0787	51.0817	51.0848
29	48.8649	49.026	49.1791	49.3222	49.457	49.5841	49.7022	49.8127	49.9173	50.0105	50.1021	50.18	50.251	50.3221	50.3931	50.4563	50.504	50.5517	50.5994	50.647	50.6938	50.7248	50.7557	50.7867	50.8176	50.8488	50.869	50.887	50.905	50.9229	50.9409	50.9589	50.9769	50.9914	51.0008	51.0102	51.0196	51.029	51.0384	51.0478	51.0572	51.0605	51.0638	51.0671	51.0704	51.0736	51.0769	51.0802	51.0835
30	48.8401	49.0013	49.1545	49.2977	49.4327	49.5601	49.6786	49.7894	49.8944	49.9882	50.0802	50.1587	50.2303	50.3019	50.3736	50.4374	50.4857	50.5341	50.5825	50.6308	50.6782	50.7098	50.7414	50.773	50.8046	50.8365	50.8573	50.8758	50.8944	50.913	50.9316	50.9502	50.9687	50.9838	50.9936	51.0035	51.0134	51.0232	51.0331	51.043	51.0528	51.0564	51.0599	51.0634	51.0669	51.0705	51.074	51.0775	51.0811
31	48.8153	48.9765	49.1298	49.2732	49.4084	49.5361	49.6549	49.7661	49.8716	49.9658	50.0584	50.1374	50.2096	50.2818	50.354	50.4185	50.4675	50.5165	50.5655	50.6146	50.6627	50.6949	50.7272	50.7594	50.7917	50.8242	50.8455	50.8647	50.8839	50.9031	50.9222	50.9414	50.9606	50.9761	50.9865	50.9968	51.0071	51.0175	51.0278	51.0381	51.0485	51.0522	51.056	51.0598	51.0635	51.0673	51.0711	51.0748	51.0786
32	48.7905	48.9517	49.1052	49.2487	49.3842	49.5121	49.6312	49.7428	49.8487	49.9435	50.0365	50.1161	50.1889	50.2617	50.3345	50.3995	50.4492	50.4989	50.5486	50.5983	50.6471	50.68	50.7129	50.7458	50.7787	50.8119	50.8338	50.8536	50.8733	50.8931	50.9129	50.9326	50.9524	50.9685	50.9793	50.9901	51.0009	51.0117	51.0225	51.0333	51.0441	51.0481	51.0521	51.0561	51.0601	51.0641	51.0681	51.0721	51.0761
33	48.7657	48.927	49.0805	49.2242	49.3599	49.4881	49.6076	49.7196	49.8259	49.9211	50.0146	50.0948	50.1682	50.2416	50.315	50.3806	50.431	50.4814	50.5317	50.5821	50.6315	50.6651	50.6986	50.7322	50.7657	50.7995	50.8221	50.8424	50.8628	50.8832	50.9035	50.9239	50.9443	50.9609	50.9722	50.9834	50.9947	51.006	51.0172	51.0285	51.0398	51.044	51.0482	51.0525	51.0567	51.0609	51.0652	51.0694	51.0736
34	48.7409	48.9022	49.0558	49.1997	49.3356	49.4641	49.5839	49.6963	49.8031	49.8987	49.9928	50.0735	50.1475	50.2215	50.2954	50.3617	50.4127	50.4638	50.5148	50.5659	50.616	50.6502	50.6843	50.7185	50.7527	50.7872	50.8103	50.8313	50.8523	50.8732	50.8942	50.9151	50.9361	50.9533	50.965	50.9767	50.9885	51.0002	51.0119	51.0237	51.0354	51.0399	51.0443	51.0488	51.0533	51.0578	51.0622	51.0667	51.0712
35	48.7161	48.8774	49.0312	49.1752	49.3113	49.4401	49.5603	49.673	49.7802	49.8764	49.9709	50.0522	50.1268	50.2013	50.2759	50.3428	50.3945	50.4462	50.4979	50.5496	50.6004	50.6352	50.6701	50.7049	50.7398	50.7749	50.7986	50.8202	50.8417	50.8633	50.8848	50.9064	50.9279	50.9457	50.9579	50.9701	50.9822	50.9944	51.0066	51.0188	51.031	51.0357	51.0404	51.0452	51.0499	51.0546	51.0593	51.064	51.0687
36	48.6913	48.8527	49.0065	49.1507	49.2871	49.4161	49.5366	49.6497	49.7574	49.854	49.9491	50.0309	50.1061	50.1812	50.2564	50.3239	50.3762	50.4286	50.481	50.5334	50.5848	50.6203	50.6558	50.6913	50.7268	50.7626	50.7869	50.809	50.8312	50.8533	50.8755	50.8976	50.9198	50.938	50.9507	50.9634	50.976	50.9887	51.0013	51.014	51.0267	51.0316	51.0366	51.0415	51.0464	51.0514	51.0563	51.0613	51.0662
37	48.6665	48.8279	48.9818	49.1262	49.2628	49.3921	49.513	49.6265	49.7345	49.8317	49.9272	50.0096	50.0853	50.1611	50.2368	50.3049	50.358	50.411	50.4641	50.5171	50.5693	50.6054	50.6415	50.6777	50.7138	50.7503	50.7751	50.7979	50.8206	50.8434	50.8661	50.8889	50.9116	50.9304	50.9435	50.9567	50.9698	50.9829	50.9961	51.0092	51.0223	51.0275	51.0327	51.0379	51.043	51.0482	51.0534	51.0586	51.0638
38	48.6417	48.8032	48.9572	49.1017	49.2385	49.3681	49.4893	49.6032	49.7117	49.8093	49.9053	49.9883	50.0646	50.141	50.2173	50.286	50.3397	50.3935	50.4472	50.5009	50.5537	50.5905	50.6273	50.664	50.7008	50.7379	50.7634	50.7868	50.8101	50.8334	50.8568	50.8801	50.9034	50.9228	50.9364	50.95	50.9636	50.9772	50.9908	51.0044	51.018	51.0234	51.0288	51.0342	51.0396	51.045	51.0504	51.0559	51.0613
39	48.6169	48.7784	48.9325	49.0772	49.2143	49.3441	49.4656	49.5799	49.6888	49.787	49.8835	49.967	50.0439	50.1208	50.1978	50.2671	50.3215	50.3759	50.4303	50.4847	50.5381	50.5755	50.613	50.6504	50.6878	50.7256	50.7517	50.7756	50.7995	50.8235	50.8474	50.8713	50.8953	50.9152	50.9292	50.9433	50.9574	50.9714	50.9855	50.9995	51.0136	51.0192	51.0249	51.0305	51.0362	51.0419	51.0475	51.0532	51.0588
40	48.5921	48.7536	48.9079	49.0527	49.19	49.3201	49.442	49.5566	49.666	49.7646	49.8616	49.9457	50.0232	50.1007	50.1782	50.2482	50.3033	50.3583	50.4134	50.4684	50.5225	50.5606	50.5987	50.6368	50.6749	50.7133	50.74	50.7645	50.789	50.8135	50.8381	50.8626	50.8871	50.9076	50.9221	50.9366	50.9511	50.9657	50.9802	50.9947	51.0092	51.0151	51.021	51.0269	51.0328	51.0387	51.0446	51.0505	51.0563
41	48.5673	48.7289	48.8832	49.0282	49.1657	49.2962	49.4183	49.5334	49.6431	49.7422	49.8398	49.9244	50.0025	50.0806	50.1587	50.2293	50.285	50.3407	50.3965	50.4522	50.507	50.5457	50.5844	50.6232	50.6619	50.701	50.7282	50.7533	50.7785	50.8036	50.8287	50.8538	50.8789	50.8999	50.9149	50.9299	50.9449	50.9599	50.9749	50.9899	51.0049	51.011	51.0171	51.0232	51.0294	51.0355	51.0416	51.0477	51.0539
42	48.5426	48.7041	48.8585	49.0037	49.1414	49.2722	49.3947	49.5101	49.6203	49.7199	49.8179	49.9031	49.9818	50.0605	50.1392	50.2104	50.2668	50.3232	50.3795	50.4359	50.4914	50.5308	50.5702	50.6095	50.6489	50.6887	50.7165	50.7422	50.7679	50.7936	50.8194	50.8451	50.8708	50.8923	50.9078	50.9232	50.9387	50.9541	50.9696	50.9851	51.0005	51.0069	51.0132	51.0196	51.026	51.0323	51.0387	51.045	51.0514
43	48.5178	48.6794	48.8339	48.9792	49.1172	49.2482	49.371	49.4868	49.5975	49.6975	49.796	49.8818	49.9611	50.0404	50.1196	50.1914	50.2485	50.3056	50.3626	50.4197	50.4758	50.5159	50.5559	50.5959	50.6359	50.6764	50.7048	50.7311	50.7574	50.7837	50.81	50.8363	50.8626	50.8847	50.9006	50.9165	50.9325	50.9484	50.9643	50.9802	50.9962	51.0027	51.0093	51.0159	51.0225	51.0291	51.0357	51.0423	51.0489
44	48.493	48.6546	48.8092	48.9548	49.0929	49.2242	49.3473	49.4635	49.5746	49.6752	49.7742	49.8605	49.9404	50.0202	50.1001	50.1725	50.2303	50.288	50.3457	50.4035	50.4603	50.5009	50.5416	50.5823	50.623	50.664	50.693	50.7199	50.7468	50.7737	50.8006	50.8276	50.8545	50.8771	50.8935	50.9098	50.9262	50.9426	50.959	50.9754	50.9918	50.9986	51.0055	51.0123	51.0191	51.026	51.0328	51.0396	51.0465
45	48.4682	48.6298	48.7846	48.9303	49.0686	49.2002	49.3237	49.4403	49.5518	49.6528	49.7523	49.8392	49.9197	50.0001	50.0806	50.1536	50.212	50.2704	50.3288	50.3872	50.4447	50.486	50.5273	50.5687	50.61	50.6517	50.6813	50.7088	50.7363	50.7638	50.7913	50.8188	50.8463	50.8694	50.8863	50.9032	50.92	50.9369	50.9537	50.9706	50.9874	50.9945	51.0016	51.0086	51.0157	51.0228	51.0298	51.0369	51.044
46	48.4434	48.6051	48.7599	48.9058	49.0443	49.1762	49.3	49.417	49.5289	49.6304	49.7305	49.8179	49.899	49.98	50.061	50.1347	50.1938	50.2528	50.3119	50.371	50.4291	50.4711	50.5131	50.555	50.597	50.6394	50.6696	50.6977	50.7258	50.7539	50.7819	50.81	50.8381	50.8618	50.8791	50.8965	50.9138	50.9311	50.9484	50.9657	50.9831	50.9904	50.9977	51.005	51.0123	51.0196	51.0269	51.0342	51.0415
47	48.4186	48.5803	48.7352	48.8813	49.0201	49.1522	49.2764	49.3937	49.5061	49.6081	49.7086	49.7966	49.8783	49.9599	50.0415	50.1158	50.1755	50.2353	50.295	50.3547	50.4135	50.4562	50.4988	50.5414	50.584	50.6271	50.6578	50.6865	50.7152	50.7439	50.7726	50.8013	50.83	50.8542	50.872	50.8898	50.9076	50.9253	50.9431	50.9609	50.9787	50.9863	50.9938	51.0013	51.0089	51.0164	51.024	51.0315	51.039
48	48.3938	48.5555	48.7106	48.8568	48.9958	49.1282	49.2527	49.3704	49.4832	49.5857	49.6867	49.7753	49.8576	49.9398	50.022	50.0969	50.1573	50.2177	50.2781	50.3385	50.398	50.4412	50.4845	50.5278	50.571	50.6148	50.6461	50.6754	50.7047	50.734	50.7632	50.7925	50.8218	50.8466	50.8648	50.8831	50.9013	50.9196	50.9378	50.9561	50.9743	50.9821	50.9899	50.9977	51.0055	51.0132	51.021	51.0288	51.0366
49	48.369	48.5308	48.6859	48.8323	48.9715	49.1042	49.2291	49.3472	49.4604	49.5634	49.6649	49.754	49.8368	49.9196	50.0024	50.0779	50.139	50.2001	50.2612	50.3223	50.3824	50.4263	50.4702	50.5142	50.5581	50.6025	50.6344	50.6643	50.6941	50.724	50.7539	50.7838	50.8136	50.839	50.8577	50.8764	50.8951	50.9138	50.9326	50.9513	50.97	50.978	50.986	50.994	51.002	51.0101	51.0181	51.0261	51.0341
50	48.3442	48.506	48.6613	48.8078	48.9473	49.0802	49.2054	49.3239	49.4375	49.541	49.643	49.7328	49.8161	49.8995	49.9829	50.059	50.1208	50.1825	50.2443	50.306	50.3668	50.4114	50.456	50.5005	50.5451	50.5901	50.6227	50.6531	50.6836	50.7141	50.7445	50.775	50.8055	50.8313	50.8505	50.8697	50.8889	50.9081	50.9273	50.9464	50.9656	50.9739	50.9821	50.9904	50.9986	51.0069	51.0151	51.0234	51.0316
51	48.3194	48.4813	48.6366	48.7833	48.923	49.0562	49.1817	49.3006	49.4147	49.5186	49.6212	49.7115	49.7954	49.8794	49.9634	50.0401	50.1025	50.165	50.2274	50.2898	50.3513	50.3965	50.4417	50.4869	50.5321	50.5778	50.6109	50.642	50.6731	50.7041	50.7352	50.7662	50.7973	50.8237	50.8434	50.863	50.8827	50.9023	50.922	50.9416	50.9613	50.9698	50.9782	50.9867	50.9952	51.0037	51.0122	51.0207	51.0292
52	48.2946	48.4565	48.6119	48.7588	48.8987	49.0322	49.1581	49.2773	49.3919	49.4963	49.5993	49.6902	49.7747	49.8593	49.9438	50.0212	50.0843	50.1474	50.2105	50.2736	50.3357	50.3816	50.4274	50.4733	50.5191	50.5655	50.5992	50.6309	50.6625	50.6942	50.7258	50.7575	50.7891	50.8161	50.8362	50.8563	50.8764	50.8966	50.9167	50.9368	50.9569	50.9656	50.9744	50.9831	50.9918	51.0005	51.0092	51.018	51.0267
53	48.2698	48.4317	48.5873	48.7343	48.8744	49.0082	49.1344	49.254	49.369	49.4739	49.5774	49.6689	49.754	49.8392	49.9243	50.0023	50.066	50.1298	50.1936	50.2573	50.3201	50.3666	50.4131	50.4597	50.5062	50.5532	50.5875	50.6197	50.652	50.6842	50.7165	50.7487	50.781	50.8085	50.8291	50.8496	50.8702	50.8908	50.9114	50.932	50.9525	50.9615	50.9705	50.9794	50.9884	50.9973	51.0063	51.0153	51.0242
54	48.245	48.407	48.5626	48.7098	48.8502	48.9843	49.1108	49.2308	49.3462	49.4516	49.5556	49.6476	49.7333	49.819	49.9048	49.9834	50.0478	50.1122	50.1766	50.2411	50.3046	50.3517	50.3989	50.446	50.4932	50.5409	50.5757	50.6086	50.6414	50.6743	50.7071	50.74	50.7728	50.8009	50.8219	50.8429	50.864	50.885	50.9061	50.9271	50.9482	50.9574	50.9666	50.9758	50.985	50.9942	51.0034	51.0126	51.0217
55	48.2202	48.3822	48.538	48.6853	48.8259	48.9603	49.0871	49.2075	49.3233	49.4292	49.5337	49.6263	49.7126	49.7989	49.8852	49.9644	50.0295	50.0946	50.1597	50.2248	50.289	50.3368	50.3846	50.4324	50.4802	50.5285	50.564	50.5975	50.6309	50.6643	50.6978	50.7312	50.7647	50.7932	50.8147	50.8363	50.8578	50.8793	50.9008	50.9223	50.9438	50.9533	50.9627	50.9721	50.9816	50.991	51.0004	51.0098	51.0193
56	48.1955	48.3574	48.5133	48.6608	48.8016	48.9363	49.0634	49.1842	49.3005	49.4069	49.5119	49.605	49.6919	49.7788	49.8657	49.9455	50.0113	50.0771	50.1428	50.2086	50.2734	50.3219	50.3703	50.4188	50.4672	50.5162	50.5523	50.5863	50.6204	50.6544	50.6884	50.7225	50.7565	50.7856	50.8076	50.8296	50.8515	50.8735	50.8955	50.9175	50.9395	50.9491	50.9588	50.9685	50.9781	50.9878	50.9975	51.0071	51.0168
57	48.1707	48.3327	48.4886	48.6363	48.7773	48.9123	49.0398	49.1609	49.2776	49.3845	49.49	49.5837	49.6712	49.7587	49.8462	49.9266	49.993	50.0595	50.1259	50.1924	50.2578	50.3069	50.356	50.4051	50.4543	50.5039	50.5406	50.5752	50.6098	50.6444	50.6791	50.7137	50.7483	50.778	50.8004	50.8229	50.8453	50.8678	50.8902	50.9127	50.9351	50.945	50.9549	50.9648	50.9747	50.9846	50.9945	51.0044	51.0143
58	48.1506	48.3126	48.4687	48.6164	48.7576	48.8927	49.0205	49.1419	49.2589	49.3661	49.4719	49.566	49.6539	49.7419	49.8298	49.9107	49.9776	50.0445	50.1115	50.1784	50.2444	50.294	50.3436	50.3932	50.4428	50.493	50.5301	50.5652	50.6003	50.6354	50.6705	50.7056	50.7407	50.7708	50.7936	50.8164	50.8393	50.8621	50.885	50.9078	50.9306	50.9407	50.9508	50.961	50.9711	50.9812	50.9913	51.0014	51.0115
59	48.1377	48.2997	48.4557	48.6035	48.7447	48.8798	49.0076	49.1292	49.2462	49.3536	49.4596	49.5538	49.6419	49.73	49.8181	49.8992	49.9664	50.0336	50.1008	50.1679	50.2342	50.284	50.3339	50.3838	50.4336	50.4841	50.5215	50.5568	50.5922	50.6276	50.663	50.6984	50.7338	50.7642	50.7873	50.8104	50.8335	50.8566	50.8797	50.9028	50.9259	50.9362	50.9465	50.9568	50.9671	50.9773	50.9876	50.9979	51.0082
60	48.1248	48.2867	48.4427	48.5905	48.7317	48.867	48.9948	49.1164	49.2336	49.3411	49.4472	49.5416	49.6299	49.7182	49.8065	49.8878	49.9552	50.0226	50.09	50.1575	50.2239	50.2741	50.3242	50.3743	50.4245	50.4752	50.5128	50.5485	50.5842	50.6199	50.6556	50.6913	50.727	50.7576	50.781	50.8044	50.8278	50.8511	50.8745	50.8979	50.9213	50.9317	50.9422	50.9526	50.9631	50.9735	50.984	50.9944	51.0048
61	48.1119	48.2738	48.4298	48.5775	48.7188	48.8541	48.982	49.1037	49.221	49.3286	49.4348	49.5294	49.6179	49.7064	49.7948	49.8763	49.944	50.0116	50.0793	50.147	50.2137	50.2641	50.3145	50.3649	50.4153	50.4663	50.5042	50.5402	50.5762	50.6122	50.6481	50.6841	50.7201	50.751	50.7747	50.7983	50.822	50.8456	50.8693	50.8929	50.9166	50.9272	50.9378	50.9484	50.959	50.9697	50.9803	50.9909	51.0015
62	48.099	48.2608	48.4168	48.5646	48.7059	48.8412	48.9692	49.0909	49.2084	49.3161	49.4225	49.5172	49.6059	49.6945	49.7832	49.8649	49.9328	50.0007	50.0686	50.1365	50.2034	50.2541	50.3048	50.3555	50.4061	50.4574	50.4956	50.5319	50.5681	50.6044	50.6407	50.677	50.7132	50.7445	50.7684	50.7923	50.8162	50.8401	50.8641	50.888	50.9119	50.9227	50.9335	50.9442	50.955	50.9658	50.9766	50.9874	50.9982
63	48.0861	48.2479	48.4038	48.5516	48.6929	48.8283	48.9564	49.0782	49.1957	49.3036	49.4101	49.505	49.5939	49.6827	49.7715	49.8534	49.9216	49.9897	50.0579	50.126	50.1932	50.2441	50.2951	50.346	50.397	50.4485	50.487	50.5236	50.5601	50.5967	50.6332	50.6698	50.7064	50.7379	50.7621	50.7863	50.8105	50.8346	50.8588	50.883	50.9072	50.9182	50.9291	50.9401	50.951	50.962	50.9729	50.9839	50.9949
64	48.0732	48.235	48.3909	48.5387	48.68	48.8154	48.9435	49.0655	49.1831	49.2911	49.3977	49.4928	49.5818	49.6708	49.7599	49.842	49.9103	49.9787	50.0471	50.1155	50.183	50.2342	50.2854	50.3366	50.3878	50.4396	50.4784	50.5152	50.5521	50.5889	50.6258	50.6627	50.6995	50.7313	50.7558	50.7802	50.8047	50.8291	50.8536	50.8781	50.9025	50.9136	50.9248	50.9359	50.947	50.9581	50.9693	50.9804	50.9915
65	48.0603	48.222	48.3779	48.5257	48.6671	48.8025	48.9307	49.0527	49.1705	49.2786	49.3854	49.4806	49.5698	49.659	49.7482	49.8305	49.8991	49.9678	50.0364	50.105	50.1727	50.2242	50.2757	50.3272	50.3786	50.4307	50.4698	50.5069	50.5441	50.5812	50.6184	50.6555	50.6926	50.7247	50.7495	50.7742	50.7989	50.8236	50.8484	50.8731	50.8978	50.9091	50.9204	50.9317	50.943	50.9543	50.9656	50.9769	50.9882
66	48.0474	48.2091	48.3649	48.5127	48.6541	48.7896	48.9179	49.04	49.1578	49.2661	49.373	49.4684	49.5578	49.6472	49.7365	49.8191	49.8879	49.9568	50.0257	50.0946	50.1625	50.2142	50.266	50.3177	50.3695	50.4218	50.4611	50.4986	50.536	50.5735	50.6109	50.6483	50.6858	50.7182	50.7432	50.7682	50.7932	50.8182	50.8432	50.8682	50.8932	50.9046	50.9161	50.9275	50.939	50.9505	50.9619	50.9734	50.9849
67	48.0345	48.1961	48.352	48.4998	48.6412	48.7767	48.9051	49.0273	49.1452	49.2536	49.3606	49.4562	49.5458	49.6353	49.7249	49.8076	49.8767	49.9458	50.0149	50.0841	50.1522	50.2043	50.2563	50.3083	50.3603	50.4129	50.4525	50.4903	50.528	50.5657	50.6035	50.6412	50.6789	50.7116	50.7368	50.7621	50.7874	50.8127	50.8379	50.8632	50.8885	50.9001	50.9117	50.9234	50.935	50.9466	50.9583	50.9699	50.9815
68	48.0215	48.1832	48.339	48.4868	48.6283	48.7639	48.8923	49.0145	49.1326	49.2411	49.3483	49.444	49.5338	49.6235	49.7132	49.7961	49.8655	49.9349	50.0042	50.0736	50.142	50.1943	50.2466	50.2988	50.3511	50.404	50.4439	50.4819	50.52	50.558	50.596	50.634	50.6721	50.705	50.7305	50.7561	50.7816	50.8072	50.8327	50.8582	50.8838	50.8956	50.9074	50.9192	50.931	50.9428	50.9546	50.9664	50.9782
69	48.0086	48.1702	48.326	48.4739	48.6153	48.751	48.8794	49.0018	49.1199	49.2286	49.3359	49.4318	49.5218	49.6117	49.7016	49.7847	49.8543	49.9239	49.9935	50.0631	50.1318	50.1843	50.2369	50.2894	50.342	50.3951	50.4353	50.4736	50.5119	50.5503	50.5886	50.6269	50.6652	50.6984	50.7242	50.75	50.7759	50.8017	50.8275	50.8533	50.8791	50.8911	50.903	50.915	50.927	50.9389	50.9509	50.9629	50.9749
70	47.9957	48.1573	48.3131	48.4609	48.6024	48.7381	48.8666	48.9891	49.1073	49.2161	49.3235	49.4196	49.5097	49.5998	49.6899	49.7732	49.8431	49.9129	49.9828	50.0526	50.1215	50.1743	50.2272	50.28	50.3328	50.3862	50.4267	50.4653	50.5039	50.5425	50.5811	50.6197	50.6583	50.6918	50.7179	50.744	50.7701	50.7962	50.8223	50.8483	50.8744	50.8866	50.8987	50.9108	50.923	50.9351	50.9472	50.9594	50.9715
71	47.9828	48.1443	48.3001	48.4479	48.5895	48.7252	48.8538	48.9763	49.0947	49.2036	49.3112	49.4074	49.4977	49.588	49.6783	49.7618	49.8319	49.902	49.972	50.0421	50.1113	50.1644	50.2175	50.2705	50.3236	50.3773	50.4181	50.457	50.4959	50.5348	50.5737	50.6126	50.6515	50.6853	50.7116	50.738	50.7643	50.7907	50.817	50.8434	50.8697	50.882	50.8943	50.9067	50.919	50.9313	50.9436	50.9559	50.9682
72	47.9699	48.1314	48.2871	48.435	48.5765	48.7123	48.841	48.9636	49.0821	49.1911	49.2988	49.3952	49.4857	49.5762	49.6666	49.7503	49.8207	49.891	49.9613	50.0316	50.101	50.1544	50.2077	50.2611	50.3145	50.3685	50.4095	50.4486	50.4878	50.527	50.5662	50.6054	50.6446	50.6787	50.7053	50.7319	50.7586	50.7852	50.8118	50.8384	50.8651	50.8775	50.89	50.9025	50.915	50.9274	50.9399	50.9524	50.9649
73	47.957	48.1184	48.2742	48.422	48.5636	48.6994	48.8282	48.9509	49.0694	49.1786	49.2865	49.383	49.4737	49.5643	49.655	49.7389	49.8095	49.88	49.9506	50.0212	50.0908	50.1444	50.198	50.2517	50.3053	50.3596	50.4008	50.4403	50.4798	50.5193	50.5588	50.5983	50.6378	50.6721	50.699	50.7259	50.7528	50.7797	50.8066	50.8335	50.8604	50.873	50.8857	50.8983	50.9109	50.9236	50.9362	50.9489	50.9615
74	47.9441	48.1055	48.2612	48.409	48.5507	48.6865	48.8153	48.9381	49.0568	49.1661	49.2741	49.3708	49.4617	49.5525	49.6433	49.7274	49.7982	49.8691	49.9399	50.0107	50.0806	50.1345	50.1883	50.2422	50.2961	50.3507	50.3922	50.432	50.4718	50.5116	50.5513	50.5911	50.6309	50.6655	50.6927	50.7199	50.747	50.7742	50.8014	50.8285	50.8557	50.8685	50.8813	50.8941	50.9069	50.9197	50.9326	50.9454	50.9582
75	47.9312	48.0925	48.2482	48.3961	48.5377	48.6736	48.8025	48.9254	49.0442	49.1536	49.2617	49.3586	49.4496	49.5407	49.6317	49.716	49.787	49.8581	49.9291	50.0002	50.0703	50.1245	50.1786	50.2328	50.287	50.3418	50.3836	50.4237	50.4637	50.5038	50.5439	50.584	50.624	50.6589	50.6864	50.7138	50.7413	50.7687	50.7961	50.8236	50.851	50.864	50.877	50.8899	50.9029	50.9159	50.9289	50.9419	50.9549
76	47.9183	48.0796	48.2353	48.3831	48.5248	48.6608	48.7897	48.9127	49.0315	49.1411	49.2494	49.3465	49.4376	49.5288	49.62	49.7045	49.7758	49.8471	49.9184	49.9897	50.0601	50.1145	50.1689	50.2234	50.2778	50.3329	50.375	50.4154	50.4557	50.4961	50.5364	50.5768	50.6172	50.6524	50.6801	50.7078	50.7355	50.7632	50.7909	50.8186	50.8463	50.8595	50.8726	50.8858	50.8989	50.9121	50.9252	50.9384	50.9515
77	47.9054	48.0666	48.2223	48.3702	48.5119	48.6479	48.7769	48.8999	49.0189	49.1286	49.237	49.3343	49.4256	49.517	49.6083	49.6931	49.7646	49.8362	49.9077	49.9792	50.0498	50.1045	50.1592	50.2139	50.2686	50.324	50.3664	50.407	50.4477	50.4883	50.529	50.5696	50.6103	50.6458	50.6738	50.7017	50.7297	50.7577	50.7857	50.8137	50.8416	50.855	50.8683	50.8816	50.8949	50.9082	50.9215	50.9349	50.9482
78	47.8925	48.0537	48.2093	48.3572	48.4989	48.635	48.7641	48.8872	49.0063	49.1161	49.2246	49.3221	49.4136	49.5051	49.5967	49.6816	49.7534	49.8252	49.897	49.9687	50.0396	50.0946	50.1495	50.2045	50.2595	50.3151	50.3578	50.3987	50.4397	50.4806	50.5215	50.5625	50.6034	50.6392	50.6675	50.6957	50.724	50.7522	50.7805	50.8087	50.8369	50.8504	50.8639	50.8774	50.8909	50.9044	50.9179	50.9314	50.9449
79	47.8796	48.0407	48.1964	48.3442	48.486	48.6221	48.7512	48.8745	48.9937	49.1036	49.2123	49.3099	49.4016	49.4933	49.585	49.6702	49.7422	49.8142	49.8862	49.9583	50.0294	50.0846	50.1398	50.1951	50.2503	50.3062	50.3491	50.3904	50.4316	50.4729	50.5141	50.5553	50.5966	50.6326	50.6611	50.6897	50.7182	50.7467	50.7752	50.8037	50.8323	50.8459	50.8596	50.8732	50.8869	50.9006	50.9142	50.9279	50.9415
80	47.8667	48.0278	48.1834	48.3313	48.4731	48.6092	48.7384	48.8617	48.981	49.0911	49.1999	49.2977	49.3896	49.4815	49.5734	49.6587	49.731	49.8032	49.8755	49.9478	50.0191	50.0746	50.1301	50.1856	50.2411	50.2973	50.3405	50.3821	50.4236	50.4651	50.5067	50.5482	50.5897	50.626	50.6548	50.6836	50.7124	50.7412	50.77	50.7988	50.8276	50.8414	50.8552	50.8691	50.8829	50.8967	50.9105	50.9244	50.9382
81	47.8537	48.0148	48.1704	48.3183	48.4601	48.5963	48.7256	48.849	48.9684	49.0786	49.1875	49.2855	49.3775	49.4696	49.5617	49.6473	49.7198	49.7923	49.8648	49.9373	50.0089	50.0646	50.1204	50.1762	50.232	50.2884	50.3319	50.3737	50.4156	50.4574	50.4992	50.541	50.5829	50.6195	50.6485	50.6776	50.7067	50.7357	50.7648	50.7938	50.8229	50.8369	50.8509	50.8649	50.8789	50.8929	50.9069	50.9209	50.9349
82	47.8408	48.0019	48.1575	48.3054	48.4472	48.5834	48.7128	48.8363	48.9558	49.0661	49.1752	49.2733	49.3655	49.4578	49.5501	49.6358	49.7086	49.7813	49.8541	49.9268	49.9986	50.0547	50.1107	50.1668	50.2228	50.2795	50.3233	50.3654	50.4075	50.4496	50.4918	50.5339	50.576	50.6129	50.6422	50.6716	50.7009	50.7302	50.7596	50.7889	50.8182	50.8324	50.8465	50.8607	50.8749	50.889	50.9032	50.9174	50.9315
83	47.8279	47.9889	48.1445	48.2924	48.4343	48.5705	48.7	48.8235	48.9431	49.0536	49.1628	49.2611	49.3535	49.446	49.5384	49.6244	49.6974	49.7703	49.8433	49.9163	49.9884	50.0447	50.101	50.1573	50.2136	50.2706	50.3147	50.3571	50.3995	50.4419	50.4843	50.5267	50.5691	50.6063	50.6359	50.6655	50.6951	50.7247	50.7543	50.7839	50.8135	50.8279	50.8422	50.8565	50.8709	50.8852	50.8995	50.9139	50.9282
84	47.815	47.976	48.1315	48.2794	48.4213	48.5577	48.6871	48.8108	48.9305	49.0411	49.1504	49.2489	49.3415	49.4341	49.5268	49.6129	49.6861	49.7594	49.8326	49.9058	49.9782	50.0347	50.0913	50.1479	50.2045	50.2617	50.3061	50.3488	50.3915	50.4342	50.4769	50.5196	50.5623	50.5997	50.6296	50.6595	50.6894	50.7192	50.7491	50.779	50.8088	50.8234	50.8379	50.8524	50.8669	50.8814	50.8959	50.9104	50.9249
85	47.8021	47.963	48.1186	48.2665	48.4084	48.5448	48.6743	48.7981	48.9179	49.0286	49.1381	49.2367	49.3295	49.4223	49.5151	49.6015	49.6749	49.7484	49.8219	49.8954	49.9679	50.0248	50.0816	50.1384	50.1953	50.2528	50.2975	50.3404	50.3834	50.4264	50.4694	50.5124	50.5554	50.5931	50.6233	50.6534	50.6836	50.7137	50.7439	50.774	50.8042	50.8188	50.8335	50.8482	50.8628	50.8775	50.8922	50.9069	50.9215
86	47.7892	47.9501	48.1056	48.2535	48.3955	48.5319	48.6615	48.7853	48.9052	49.0161	49.1257	49.2245	49.3175	49.4105	49.5035	49.59	49.6637	49.7374	49.8112	49.8849	49.9577	50.0148	50.0719	50.129	50.1861	50.2439	50.2888	50.3321	50.3754	50.4187	50.462	50.5053	50.5485	50.5866	50.617	50.6474	50.6778	50.7082	50.7387	50.7691	50.7995	50.8143	50.8292	50.844	50.8588	50.8737	50.8885	50.9034	50.9182
87	47.7763	47.9371	48.0926	48.2406	48.3825	48.519	48.6487	48.7726	48.8926	49.0036	49.1133	49.2123	49.3054	49.3986	49.4918	49.5785	49.6525	49.7265	49.8004	49.8744	49.9474	50.0048	50.0622	50.1196	50.177	50.235	50.2802	50.3238	50.3674	50.411	50.4545	50.4981	50.5417	50.58	50.6107	50.6414	50.6721	50.7027	50.7334	50.7641	50.7948	50.8098	50.8248	50.8398	50.8548	50.8698	50.8848	50.8998	50.9149
88	47.7634	47.9242	48.0797	48.2276	48.3696	48.5061	48.6359	48.7599	48.88	48.9911	49.101	49.2001	49.2934	49.3868	49.4801	49.5671	49.6413	49.7155	49.7897	49.8639	49.9372	49.9948	50.0525	50.1101	50.1678	50.2262	50.2716	50.3155	50.3593	50.4032	50.4471	50.4909	50.5348	50.5734	50.6044	50.6353	50.6663	50.6972	50.7282	50.7592	50.7901	50.8053	50.8205	50.8356	50.8508	50.866	50.8812	50.8963	50.9115
89	47.7505	47.9112	48.0667	48.2146	48.3567	48.4932	48.623	48.7471	48.8674	48.9786	49.0886	49.1879	49.2814	49.3749	49.4685	49.5556	49.6301	49.7045	49.779	49.8534	49.927	49.9849	50.0428	50.1007	50.1586	50.2173	50.263	50.3072	50.3513	50.3955	50.4396	50.4838	50.528	50.5668	50.5981	50.6293	50.6605	50.6917	50.723	50.7542	50.7854	50.8008	50.8161	50.8315	50.8468	50.8622	50.8775	50.8928	50.9082
90	47.7376	47.8983	48.0538	48.2017	48.3437	48.4803	48.6102	48.7344	48.8547	48.9661	49.0762	49.1757	49.2694	49.3631	49.4568	49.5442	49.6189	49.6936	49.7683	49.8429	49.9167	49.9749	50.0331	50.0913	50.1495	50.2084	50.2544	50.2988	50.3433	50.3877	50.4322	50.4766	50.5211	50.5603	50.5918	50.6233	50.6548	50.6863	50.7178	50.7492	50.7807	50.7963	50.8118	50.8273	50.8428	50.8583	50.8738	50.8893	50.9049
91	47.7247	47.8853	48.0408	48.1887	48.3308	48.4674	48.5974	48.7217	48.8421	48.9536	49.0639	49.1635	49.2574	49.3513	49.4452	49.5327	49.6077	49.6826	49.7575	49.8325	49.9065	49.9649	50.0234	50.0818	50.1403	50.1995	50.2458	50.2905	50.3353	50.38	50.4247	50.4695	50.5142	50.5537	50.5854	50.6172	50.649	50.6808	50.7125	50.7443	50.7761	50.7917	50.8074	50.8231	50.8388	50.8545	50.8702	50.8858	50.9015
92	47.7118	47.8724	48.0278	48.1758	48.3179	48.4546	48.5846	48.7089	48.8295	48.9411	49.0515	49.1513	49.2454	49.3394	49.4335	49.5213	49.5965	49.6716	49.7468	49.822	49.8962	49.955	50.0137	50.0724	50.1311	50.1906	50.2372	50.2822	50.3272	50.3723	50.4173	50.4623	50.5074	50.5471	50.5791	50.6112	50.6432	50.6753	50.7073	50.7393	50.7714	50.7872	50.8031	50.8189	50.8348	50.8506	50.8665	50.8823	50.8982
93	47.6989	47.8594	48.0149	48.1628	48.3049	48.4417	48.5718	48.6962	48.8168	48.9286	49.0391	49.1391	49.2333	49.3276	49.4219	49.5098	49.5852	49.6607	49.7361	49.8115	49.886	49.945	50.004	50.063	50.1219	50.1817	50.2285	50.2739	50.3192	50.3645	50.4098	50.4552	50.5005	50.5405	50.5728	50.6051	50.6375	50.6698	50.7021	50.7344	50.7667	50.7827	50.7987	50.8148	50.8308	50.8468	50.8628	50.8788	50.8949
94	47.6859	47.8465	48.0019	48.1498	48.292	48.4288	48.5589	48.6835	48.8042	48.9161	49.0268	49.1269	49.2213	49.3158	49.4102	49.4984	49.574	49.6497	49.7253	49.801	49.8758	49.935	49.9943	50.0535	50.1128	50.1728	50.2199	50.2655	50.3112	50.3568	50.4024	50.448	50.4936	50.5339	50.5665	50.5991	50.6317	50.6643	50.6969	50.7294	50.762	50.7782	50.7944	50.8106	50.8268	50.843	50.8591	50.8753	50.8915
95	47.673	47.8336	47.9889	48.1369	48.279	48.4159	48.5461	48.6707	48.7916	48.9036	49.0144	49.1147	49.2093	49.3039	49.3986	49.4869	49.5628	49.6387	49.7146	49.7905	49.8655	49.925	49.9846	50.0441	50.1036	50.1639	50.2113	50.2572	50.3031	50.349	50.395	50.4409	50.4868	50.5274	50.5602	50.5931	50.6259	50.6588	50.6916	50.7245	50.7573	50.7737	50.79	50.8064	50.8228	50.8391	50.8555	50.8718	50.8882
96	47.6601	47.8206	47.976	48.1239	48.2661	48.403	48.5333	48.658	48.779	48.8911	49.002	49.1025	49.1973	49.2921	49.3869	49.4755	49.5516	49.6278	49.7039	49.78	49.8553	49.9151	49.9749	50.0347	50.0944	50.155	50.2027	50.2489	50.2951	50.3413	50.3875	50.4337	50.4799	50.5208	50.5539	50.587	50.6202	50.6533	50.6864	50.7195	50.7526	50.7692	50.7857	50.8022	50.8188	50.8353	50.8518	50.8683	50.8849
97	47.6472	47.8077	47.963	48.111	48.2532	48.3901	48.5205	48.6453	48.7663	48.8786	48.9897	49.0903	49.1853	49.2803	49.3753	49.464	49.5404	49.6168	49.6932	49.7696	49.845	49.9051	49.9652	50.0252	50.0853	50.1461	50.1941	50.2406	50.2871	50.3336	50.3801	50.4266	50.4731	50.5142	50.5476	50.581	50.6144	50.6478	50.6812	50.7146	50.748	50.7647	50.7814	50.798	50.8147	50.8314	50.8481	50.8648	50.8815
98	47.6343	47.7947	47.95	48.098	48.2402	48.3772	48.5077	48.6325	48.7537	48.8661	48.9773	49.0781	49.1733	49.2684	49.3636	49.4526	49.5292	49.6058	49.6824	49.7591	49.8348	49.8951	49.9555	50.0158	50.0761	50.1372	50.1855	50.2322	50.279	50.3258	50.3726	50.4194	50.4662	50.5076	50.5413	50.575	50.6086	50.6423	50.676	50.7096	50.7433	50.7601	50.777	50.7939	50.8107	50.8276	50.8445	50.8613	50.8782
99	47.6214	47.7818	47.9371	48.085	48.2273	48.3643	48.4948	48.6198	48.7411	48.8536	48.9649	49.0659	49.1612	49.2566	49.3519	49.4411	49.518	49.5949	49.6717	49.7486	49.8246	49.8852	49.9458	50.0063	50.0669	50.1283	50.1768	50.2239	50.271	50.3181	50.3652	50.4122	50.4593	50.501	50.535	50.5689	50.6029	50.6368	50.6707	50.7047	50.7386	50.7556	50.7727	50.7897	50.8067	50.8238	50.8408	50.8578	50.8749
100	47.6085	47.7688	47.9241	48.0721	48.2144	48.3515	48.482	48.607	48.7284	48.8411	48.9526	49.0537	49.1492	49.2448	49.3403	49.4297	49.5068	49.5839	49.661	49.7381	49.8143	49.8752	49.936	49.9969	50.0578	50.1194	50.1682	50.2156	50.263	50.3103	50.3577	50.4051	50.4525	50.4945	50.5287	50.5629	50.5971	50.6313	50.6655	50.6997	50.7339	50.7511	50.7683	50.7855	50.8027	50.8199	50.8371	50.8543	50.8715
101	47.5956	47.7559	47.9111	48.0591	48.2014	48.3386	48.4692	48.5943	48.7158	48.8286	48.9402	49.0415	49.1372	49.2329	49.3286	49.4182	49.4956	49.5729	49.6503	49.7276	49.8041	49.8652	49.9263	49.9875	50.0486	50.1105	50.1596	50.2073	50.2549	50.3026	50.3503	50.3979	50.4456	50.4879	50.5224	50.5568	50.5913	50.6258	50.6603	50.6948	50.7292	50.7466	50.764	50.7813	50.7987	50.8161	50.8335	50.8508	50.8682
102	47.5827	47.7429	47.8982	48.0462	48.1885	48.3257	48.4564	48.5816	48.7032	48.8161	48.9278	49.0293	49.1252	49.2211	49.317	49.4068	49.4844	49.5619	49.6395	49.7171	49.7938	49.8552	49.9166	49.978	50.0394	50.1016	50.151	50.199	50.2469	50.2949	50.3428	50.3908	50.4387	50.4813	50.5161	50.5508	50.5856	50.6203	50.6551	50.6898	50.7245	50.7421	50.7596	50.7772	50.7947	50.8122	50.8298	50.8473	50.8649
103	47.5698	47.73	47.8852	48.0332	48.1756	48.3128	48.4436	48.5688	48.6905	48.8036	48.9155	49.0171	49.1132	49.2092	49.3053	49.3953	49.4731	49.551	49.6288	49.7066	49.7836	49.8453	49.9069	49.9686	50.0303	50.0927	50.1424	50.1906	50.2389	50.2871	50.3354	50.3836	50.4319	50.4747	50.5097	50.5448	50.5798	50.6148	50.6498	50.6848	50.7199	50.7376	50.7553	50.773	50.7907	50.8084	50.8261	50.8438	50.8615
104	47.5569	47.717	47.8722	48.0202	48.1626	48.2999	48.4307	48.5561	48.6779	48.7911	48.9031	49.0049	49.1012	49.1974	49.2937	49.3839	49.4619	49.54	49.6181	49.6962	49.7734	49.8353	49.8972	49.9592	50.0211	50.0839	50.1338	50.1823	50.2309	50.2794	50.3279	50.3765	50.425	50.4681	50.5034	50.5387	50.574	50.6093	50.6446	50.6799	50.7152	50.7331	50.7509	50.7688	50.7867	50.8046	50.8224	50.8403	50.8582
105	47.544	47.7041	47.8593	48.0073	48.1497	48.287	48.4179	48.5434	48.6653	48.7786	48.8907	48.9927	49.0891	49.1856	49.282	49.3724	49.4507	49.529	49.6074	49.6857	49.7631	49.8253	49.8875	49.9497	50.0119	50.075	50.1252	50.174	50.2228	50.2717	50.3205	50.3693	50.4182	50.4616	50.4971	50.5327	50.5683	50.6038	50.6394	50.6749	50.7105	50.7285	50.7466	50.7646	50.7827	50.8007	50.8188	50.8368	50.8549
106	47.531	47.6911	47.8463	47.9943	48.1368	48.2741	48.4051	48.5306	48.6527	48.7661	48.8784	48.9805	49.0771	49.1737	49.2704	49.3609	49.4395	49.5181	49.5966	49.6752	49.7529	49.8153	49.8778	49.9403	50.0028	50.0661	50.1165	50.1657	50.2148	50.2639	50.313	50.3622	50.4113	50.455	50.4908	50.5267	50.5625	50.5983	50.6342	50.67	50.7058	50.724	50.7422	50.7605	50.7787	50.7969	50.8151	50.8333	50.8515
107	47.5181	47.6782	47.8333	47.9814	48.1238	48.2612	48.3923	48.5179	48.64	48.7536	48.866	48.9683	49.0651	49.1619	49.2587	49.3495	49.4283	49.5071	49.5859	49.6647	49.7426	49.8054	49.8681	49.9309	49.9936	50.0572	50.1079	50.1573	50.2068	50.2562	50.3056	50.355	50.4044	50.4484	50.4845	50.5206	50.5567	50.5928	50.6289	50.665	50.7011	50.7195	50.7379	50.7563	50.7747	50.793	50.8114	50.8298	50.8482
108	47.5052	47.6652	47.8204	47.9684	48.1109	48.2484	48.3794	48.5052	48.6274	48.7411	48.8536	48.9561	49.0531	49.1501	49.2471	49.338	49.4171	49.4961	49.5752	49.6542	49.7324	49.7954	49.8584	49.9214	49.9844	50.0483	50.0993	50.149	50.1987	50.2484	50.2981	50.3479	50.3976	50.4418	50.4782	50.5146	50.551	50.5873	50.6237	50.6601	50.6964	50.715	50.7336	50.7521	50.7707	50.7892	50.8078	50.8263	50.8449
109	47.4923	47.6523	47.8074	47.9554	48.098	48.2355	48.3666	48.4924	48.6148	48.7286	48.8413	48.9439	49.0411	49.1382	49.2354	49.3266	49.4059	49.4852	49.5645	49.6437	49.7222	49.7854	49.8487	49.912	49.9753	50.0394	50.0907	50.1407	50.1907	50.2407	50.2907	50.3407	50.3907	50.4353	50.4719	50.5085	50.5452	50.5818	50.6185	50.6551	50.6918	50.7105	50.7292	50.7479	50.7666	50.7854	50.8041	50.8228	50.8415
110	47.4794	47.6393	47.7944	47.9425	48.085	48.2226	48.3538	48.4797	48.6021	48.716	48.8289	48.9317	49.0291	49.1264	49.2237	49.3151	49.3947	49.4742	49.5537	49.6333	49.7119	49.7755	49.839	49.9026	49.9661	50.0305	50.0821	50.1324	50.1827	50.233	50.2833	50.3335	50.3838	50.4287	50.4656	50.5025	50.5394	50.5763	50.6133	50.6502	50.6871	50.706	50.7249	50.7437	50.7626	50.7815	50.8004	50.8193	50.8382
111	47.4665	47.6264	47.7815	47.9295	48.0721	48.2097	48.341	48.467	48.5895	48.7035	48.8166	48.9195	49.017	49.1146	49.2121	49.3037	49.3835	49.4632	49.543	49.6228	49.7017	49.7655	49.8293	49.8931	49.9569	50.0216	50.0735	50.1241	50.1746	50.2252	50.2758	50.3264	50.377	50.4221	50.4593	50.4965	50.5337	50.5708	50.608	50.6452	50.6824	50.7015	50.7205	50.7396	50.7586	50.7777	50.7967	50.8158	50.8349
112	47.4536	47.6134	47.7685	47.9165	48.0592	48.1968	48.3282	48.4542	48.5769	48.691	48.8042	48.9073	49.005	49.1027	49.2004	49.2922	49.3722	49.4523	49.5323	49.6123	49.6914	49.7555	49.8196	49.8837	49.9478	50.0127	50.0649	50.1157	50.1666	50.2175	50.2684	50.3192	50.3701	50.4155	50.453	50.4904	50.5279	50.5653	50.6028	50.6403	50.6777	50.6969	50.7162	50.7354	50.7546	50.7738	50.7931	50.8123	50.8315
113	47.4407	47.6005	47.7555	47.9036	48.0462	48.1839	48.3153	48.4415	48.5643	48.6785	48.7918	48.8951	48.993	49.0909	49.1888	49.2808	49.361	49.4413	49.5216	49.6018	49.6812	49.7455	49.8099	49.8743	49.9386	50.0038	50.0562	50.1074	50.1586	50.2097	50.2609	50.3121	50.3633	50.4089	50.4467	50.4844	50.5221	50.5598	50.5976	50.6353	50.673	50.6924	50.7118	50.7312	50.7506	50.77	50.7894	50.8088	50.8282
114	47.4278	47.5875	47.7426	47.8906	48.0333	48.171	48.3025	48.4288	48.5516	48.666	48.7795	48.8829	48.981	49.0791	49.1771	49.2693	49.3498	49.4303	49.5108	49.5913	49.671	49.7356	49.8002	49.8648	49.9294	49.9949	50.0476	50.0991	50.1505	50.202	50.2535	50.3049	50.3564	50.4024	50.4404	50.4784	50.5164	50.5544	50.5924	50.6303	50.6683	50.6879	50.7075	50.727	50.7466	50.7662	50.7857	50.8053	50.8249
115	47.4149	47.5746	47.7296	47.8777	48.0204	48.1581	48.2897	48.416	48.539	48.6535	48.7671	48.8707	48.969	49.0672	49.1655	49.2579	49.3386	49.4194	49.5001	49.5808	49.6607	49.7256	49.7905	49.8554	49.9203	49.986	50.039	50.0908	50.1425	50.1943	50.246	50.2978	50.3495	50.3958	50.434	50.4723	50.5106	50.5489	50.5871	50.6254	50.6637	50.6834	50.7031	50.7229	50.7426	50.7623	50.7821	50.8018	50.8215
116	47.4073	47.567	47.722	47.8701	48.0127	48.1505	48.2821	48.4085	48.5315	48.646	48.7596	48.8633	48.9616	49.06	49.1583	49.2508	49.3316	49.4125	49.4933	49.5742	49.6541	49.7192	49.7842	49.8492	49.9142	49.9801	50.0332	50.0851	50.137	50.1889	50.2408	50.2927	50.3446	50.3909	50.4294	50.4678	50.5062	50.5446	50.583	50.6214	50.6598	50.6796	50.6995	50.7193	50.7391	50.759	50.7788	50.7986	50.8184
117	47.4012	47.5608	47.7158	47.8638	48.0065	48.1442	48.2758	48.4022	48.5252	48.6398	48.7534	48.8571	48.9555	49.0539	49.1522	49.2448	49.3257	49.4066	49.4875	49.5684	49.6485	49.7136	49.7787	49.8438	49.9089	49.9748	50.028	50.08	50.132	50.184	50.236	50.288	50.34	50.3865	50.4251	50.4636	50.5021	50.5406	50.5791	50.6176	50.6562	50.6761	50.696	50.7159	50.7358	50.7557	50.7756	50.7955	50.8154
118	47.395	47.5546	47.7095	47.8575	48.0002	48.1379	48.2695	48.3959	48.5189	48.6336	48.7472	48.851	48.9494	49.0478	49.1462	49.2388	49.3198	49.4007	49.4817	49.5627	49.6428	49.708	49.7732	49.8384	49.9036	49.9696	50.0229	50.075	50.1271	50.1792	50.2313	50.2834	50.3355	50.3821	50.4208	50.4594	50.498	50.5366	50.5753	50.6139	50.6525	50.6725	50.6925	50.7125	50.7325	50.7524	50.7724	50.7924	50.8124
119	47.3888	47.5483	47.7032	47.8512	47.9939	48.1317	48.2632	48.3896	48.5126	48.6273	48.741	48.8448	48.9432	49.0417	49.1401	49.2328	49.3138	49.3949	49.4759	49.557	49.6372	49.7024	49.7677	49.833	49.8982	49.9644	50.0178	50.07	50.1222	50.1744	50.2266	50.2788	50.331	50.3777	50.4165	50.4552	50.4939	50.5327	50.5714	50.6101	50.6489	50.6689	50.689	50.7091	50.7291	50.7492	50.7693	50.7893	50.8094
120	47.3826	47.5421	47.697	47.845	47.9876	48.1254	48.2569	48.3833	48.5064	48.6211	48.7348	48.8386	48.9371	49.0356	49.1341	49.2268	49.3079	49.389	49.4701	49.5513	49.6315	49.6969	49.7622	49.8276	49.8929	49.9591	50.0126	50.065	50.1173	50.1696	50.2219	50.2742	50.3265	50.3733	50.4122	50.451	50.4899	50.5287	50.5675	50.6064	50.6452	50.6654	50.6855	50.7056	50.7258	50.7459	50.7661	50.7862	50.8064
121	47.3764	47.5359	47.6907	47.8387	47.9813	48.1191	48.2507	48.377	48.5001	48.6148	48.7285	48.8324	48.9309	49.0295	49.128	49.2208	49.302	49.3832	49.4643	49.5455	49.6259	49.6913	49.7567	49.8222	49.8876	49.9539	50.0075	50.0599	50.1124	50.1648	50.2172	50.2696	50.322	50.3689	50.4079	50.4468	50.4858	50.5247	50.5637	50.6026	50.6416	50.6618	50.682	50.7022	50.7225	50.7427	50.7629	50.7831	50.8033
122	47.3702	47.5297	47.6845	47.8324	47.975	48.1128	48.2444	48.3708	48.4938	48.6086	48.7223	48.8262	48.9248	49.0234	49.122	49.2148	49.296	49.3773	49.4585	49.5398	49.6202	49.6857	49.7512	49.8168	49.8823	49.9487	50.0024	50.0549	50.1074	50.1599	50.2125	50.265	50.3175	50.3645	50.4036	50.4426	50.4817	50.5208	50.5598	50.5989	50.6379	50.6582	50.6785	50.6988	50.7191	50.7394	50.7597	50.78	50.8003
123	47.364	47.5234	47.6782	47.8261	47.9687	48.1065	48.2381	48.3645	48.4876	48.6023	48.7161	48.82	48.9187	49.0173	49.1159	49.2088	49.2901	49.3714	49.4528	49.5341	49.6145	49.6802	49.7458	49.8114	49.877	49.9435	49.9973	50.0499	50.1025	50.1551	50.2078	50.2604	50.313	50.3601	50.3993	50.4385	50.4776	50.5168	50.5559	50.5951	50.6343	50.6546	50.675	50.6954	50.7158	50.7362	50.7565	50.7769	50.7973
124	47.3578	47.5172	47.672	47.8199	47.9625	48.1002	48.2318	48.3582	48.4813	48.5961	48.7099	48.8139	48.9125	49.0112	49.1099	49.2028	49.2842	49.3656	49.447	49.5284	49.6089	49.6746	49.7403	49.806	49.8717	49.9382	49.9921	50.0449	50.0976	50.1503	50.203	50.2558	50.3085	50.3557	50.395	50.4343	50.4735	50.5128	50.5521	50.5914	50.6306	50.6511	50.6715	50.692	50.7125	50.7329	50.7534	50.7738	50.7943
125	47.3516	47.511	47.6657	47.8136	47.9562	48.0939	48.2255	48.3519	48.475	48.5898	48.7036	48.8077	48.9064	49.0051	49.1038	49.1968	49.2782	49.3597	49.4412	49.5226	49.6032	49.669	49.7348	49.8006	49.8663	49.933	49.987	50.0398	50.0927	50.1455	50.1983	50.2512	50.304	50.3513	50.3907	50.4301	50.4695	50.5088	50.5482	50.5876	50.627	50.6475	50.668	50.6886	50.7091	50.7297	50.7502	50.7707	50.7913
126	47.3454	47.5047	47.6595	47.8073	47.9499	48.0876	48.2192	48.3456	48.4688	48.5836	48.6974	48.8015	48.9002	48.999	49.0978	49.1908	49.2723	49.3538	49.4354	49.5169	49.5976	49.6634	49.7293	49.7952	49.861	49.9278	49.9819	50.0348	50.0877	50.1407	50.1936	50.2465	50.2995	50.3469	50.3864	50.4259	50.4654	50.5049	50.5444	50.5838	50.6233	50.6439	50.6646	50.6852	50.7058	50.7264	50.747	50.7676	50.7882
127	47.3392	47.4985	47.6532	47.801	47.9436	48.0813	48.2129	48.3393	48.4625	48.5773	48.6912	48.7953	48.8941	48.9929	49.0917	49.1848	49.2664	49.348	49.4296	49.5112	49.5919	49.6579	49.7238	49.7898	49.8557	49.9225	49.9767	50.0298	50.0828	50.1359	50.1889	50.2419	50.295	50.3425	50.3821	50.4217	50.4613	50.5009	50.5405	50.5801	50.6197	50.6404	50.6611	50.6818	50.7024	50.7231	50.7438	50.7645	50.7852
128	47.333	47.4923	47.647	47.7948	47.9373	48.075	48.2066	48.3331	48.4562	48.5711	48.685	48.7891	48.888	48.9868	49.0856	49.1788	49.2604	49.3421	49.4238	49.5054	49.5863	49.6523	49.7183	49.7844	49.8504	49.9173	49.9716	50.0247	50.0779	50.131	50.1842	50.2373	50.2905	50.3381	50.3778	50.4175	50.4572	50.4969	50.5366	50.5763	50.616	50.6368	50.6576	50.6783	50.6991	50.7199	50.7407	50.7614	50.7822
129	47.3268	47.4861	47.6407	47.7885	47.931	48.0687	48.2003	48.3268	48.4499	48.5648	48.6788	48.7829	48.8818	48.9807	49.0796	49.1728	49.2545	49.3362	49.418	49.4997	49.5806	49.6467	49.7128	49.779	49.8451	49.9121	49.9665	50.0197	50.073	50.1262	50.1795	50.2327	50.286	50.3337	50.3735	50.4133	50.4531	50.493	50.5328	50.5726	50.6124	50.6332	50.6541	50.6749	50.6958	50.7166	50.7375	50.7583	50.7792
130	47.3207	47.4798	47.6344	47.7822	47.9247	48.0624	48.194	48.3205	48.4437	48.5586	48.6725	48.7767	48.8757	48.9746	49.0735	49.1667	49.2486	49.3304	49.4122	49.494	49.575	49.6412	49.7074	49.7736	49.8398	49.9069	49.9613	50.0147	50.068	50.1214	50.1747	50.2281	50.2815	50.3293	50.3692	50.4092	50.4491	50.489	50.5289	50.5688	50.6087	50.6297	50.6506	50.6715	50.6924	50.7134	50.7343	50.7552	50.7762
131	47.3145	47.4736	47.6282	47.7759	47.9184	48.0561	48.1877	48.3142	48.4374	48.5523	48.6663	48.7706	48.8695	48.9685	49.0675	49.1607	49.2426	49.3245	49.4064	49.4883	49.5693	49.6356	49.7019	49.7682	49.8344	49.9016	49.9562	50.0097	50.0631	50.1166	50.17	50.2235	50.277	50.3249	50.3649	50.405	50.445	50.485	50.525	50.5651	50.6051	50.6261	50.6471	50.6681	50.6891	50.7101	50.7311	50.7521	50.7731
132	47.3083	47.4674	47.6219	47.7697	47.9122	48.0498	48.1814	48.3079	48.4311	48.5461	48.6601	48.7644	48.8634	48.9624	49.0614	49.1547	49.2367	49.3186	49.4006	49.4825	49.5636	49.63	49.6964	49.7628	49.8291	49.8964	49.9511	50.0046	50.0582	50.1118	50.1653	50.2189	50.2724	50.3205	50.3607	50.4008	50.4409	50.481	50.5212	50.5613	50.6014	50.6225	50.6436	50.6647	50.6858	50.7069	50.7279	50.749	50.7701
133	47.3021	47.4612	47.6157	47.7634	47.9059	48.0436	48.1752	48.3016	48.4249	48.5399	48.6539	48.7582	48.8573	48.9563	49.0554	49.1487	49.2308	49.3128	49.3948	49.4768	49.558	49.6244	49.6909	49.7574	49.8238	49.8912	49.9459	49.9996	50.0533	50.1069	50.1606	50.2143	50.2679	50.3161	50.3564	50.3966	50.4368	50.4771	50.5173	50.5575	50.5978	50.6189	50.6401	50.6613	50.6824	50.7036	50.7248	50.7459	50.7671
134	47.2959	47.4549	47.6094	47.7571	47.8996	48.0373	48.1689	48.2954	48.4186	48.5336	48.6476	48.752	48.8511	48.9502	49.0493	49.1427	49.2248	49.3069	49.389	49.4711	49.5523	49.6189	49.6854	49.752	49.8185	49.8859	49.9408	49.9946	50.0483	50.1021	50.1559	50.2097	50.2634	50.3117	50.3521	50.3924	50.4328	50.4731	50.5134	50.5538	50.5941	50.6154	50.6366	50.6579	50.6791	50.7003	50.7216	50.7428	50.7641
135	47.2897	47.4487	47.6032	47.7508	47.8933	48.031	48.1626	48.2891	48.4123	48.5274	48.6414	48.7458	48.845	48.9441	49.0433	49.1367	49.2189	49.3011	49.3832	49.4654	49.5467	49.6133	49.6799	49.7466	49.8132	49.8807	49.9357	49.9895	50.0434	50.0973	50.1512	50.205	50.2589	50.3073	50.3478	50.3882	50.4287	50.4691	50.5096	50.55	50.5905	50.6118	50.6331	50.6544	50.6758	50.6971	50.7184	50.7397	50.7611
136	47.2835	47.4425	47.5969	47.7446	47.887	48.0247	48.1563	48.2828	48.4061	48.5211	48.6352	48.7396	48.8388	48.938	49.0372	49.1307	49.213	49.2952	49.3774	49.4596	49.541	49.6077	49.6744	49.7412	49.8079	49.8755	49.9305	49.9845	50.0385	50.0925	50.1465	50.2004	50.2544	50.3029	50.3435	50.384	50.4246	50.4652	50.5057	50.5463	50.5868	50.6082	50.6296	50.651	50.6724	50.6938	50.7152	50.7366	50.758
137	47.2773	47.4362	47.5907	47.7383	47.8807	48.0184	48.15	48.2765	48.3998	48.5149	48.629	48.7335	48.8327	48.9319	49.0312	49.1247	49.207	49.2893	49.3716	49.4539	49.5354	49.6022	49.669	49.7358	49.8026	49.8703	49.9254	49.9795	50.0336	50.0877	50.1417	50.1958	50.2499	50.2985	50.3392	50.3799	50.4205	50.4612	50.5019	50.5425	50.5832	50.6047	50.6261	50.6476	50.6691	50.6906	50.7121	50.7335	50.755
138	47.2711	47.43	47.5844	47.732	47.8744	48.0121	48.1437	48.2702	48.3935	48.5086	48.6228	48.7273	48.8266	48.9258	49.0251	49.1187	49.2011	49.2835	49.3658	49.4482	49.5297	49.5966	49.6635	49.7304	49.7972	49.865	49.9203	49.9745	50.0287	50.0828	50.137	50.1912	50.2454	50.2941	50.3349	50.3757	50.4164	50.4572	50.498	50.5388	50.5795	50.6011	50.6227	50.6442	50.6658	50.6873	50.7089	50.7304	50.752
139	47.2649	47.4238	47.5782	47.7258	47.8682	48.0058	48.1374	48.2639	48.3872	48.5024	48.6165	48.7211	48.8204	48.9197	49.019	49.1127	49.1952	49.2776	49.36	49.4425	49.524	49.591	49.658	49.725	49.7919	49.8598	49.9151	49.9694	50.0237	50.078	50.1323	50.1866	50.2409	50.2897	50.3306	50.3715	50.4124	50.4532	50.4941	50.535	50.5759	50.5975	50.6192	50.6408	50.6624	50.6841	50.7057	50.7273	50.749
140	47.2587	47.4176	47.5719	47.7195	47.8619	47.9995	48.1311	48.2577	48.381	48.4961	48.6103	48.7149	48.8143	48.9136	49.013	49.1067	49.1892	49.2717	49.3542	49.4367	49.5184	49.5854	49.6525	49.7196	49.7866	49.8546	49.91	49.9644	50.0188	50.0732	50.1276	50.182	50.2364	50.2853	50.3263	50.3673	50.4083	50.4493	50.4903	50.5313	50.5722	50.594	50.6157	50.6374	50.6591	50.6808	50.7025	50.7242	50.746
141	47.2525	47.4113	47.5657	47.7132	47.8556	47.9932	48.1248	48.2514	48.3747	48.4899	48.6041	48.7087	48.8081	48.9075	49.0069	49.1007	49.1833	49.2659	49.3484	49.431	49.5127	49.5799	49.647	49.7142	49.7813	49.8493	49.9049	49.9594	50.0139	50.0684	50.1229	50.1774	50.2319	50.2809	50.322	50.3631	50.4042	50.4453	50.4864	50.5275	50.5686	50.5904	50.6122	50.634	50.6558	50.6776	50.6993	50.7211	50.7429
142	47.2464	47.4051	47.5594	47.7069	47.8493	47.9869	48.1185	48.2451	48.3684	48.4836	48.5979	48.7025	48.802	48.9014	49.0009	49.0947	49.1774	49.26	49.3426	49.4253	49.5071	49.5743	49.6415	49.7087	49.776	49.8441	49.8998	49.9544	50.009	50.0636	50.1182	50.1728	50.2274	50.2765	50.3177	50.3589	50.4001	50.4413	50.4825	50.5237	50.5649	50.5868	50.6087	50.6306	50.6524	50.6743	50.6962	50.718	50.7399
143	47.2402	47.3989	47.5531	47.7007	47.843	47.9806	48.1122	48.2388	48.3622	48.4774	48.5917	48.6964	48.7958	48.8953	48.9948	49.0887	49.1714	49.2541	49.3368	49.4196	49.5014	49.5687	49.636	49.7033	49.7707	49.8389	49.8946	49.9493	50.004	50.0587	50.1135	50.1682	50.2229	50.2721	50.3134	50.3547	50.396	50.4374	50.4787	50.52	50.5613	50.5832	50.6052	50.6271	50.6491	50.671	50.693	50.7149	50.7369
144	47.234	47.3927	47.5469	47.6944	47.8367	47.9743	48.1059	48.2325	48.3559	48.4711	48.5854	48.6902	48.7897	48.8892	48.9888	49.0827	49.1655	49.2483	49.3311	49.4138	49.4958	49.5632	49.6306	49.6979	49.7653	49.8337	49.8895	49.9443	49.9991	50.0539	50.1087	50.1636	50.2184	50.2677	50.3091	50.3506	50.392	50.4334	50.4748	50.5162	50.5576	50.5797	50.6017	50.6237	50.6458	50.6678	50.6898	50.7118	50.7339
145	47.2278	47.3864	47.5406	47.6881	47.8304	47.968	48.0997	48.2262	48.3496	48.4649	48.5792	48.684	48.7836	48.8831	48.9827	49.0767	49.1596	49.2424	49.3253	49.4081	49.4901	49.5576	49.6251	49.6925	49.76	49.8284	49.8844	49.9393	49.9942	50.0491	50.104	50.1589	50.2139	50.2633	50.3048	50.3464	50.3879	50.4294	50.4709	50.5125	50.554	50.5761	50.5982	50.6203	50.6424	50.6645	50.6866	50.7087	50.7309
146	47.2216	47.3802	47.5344	47.6818	47.8241	47.9617	48.0934	48.2199	48.3434	48.4586	48.573	48.6778	48.7774	48.877	48.9767	49.0707	49.1536	49.2365	49.3195	49.4024	49.4844	49.552	49.6196	49.6871	49.7547	49.8232	49.8792	49.9342	49.9893	50.0443	50.0993	50.1543	50.2094	50.2589	50.3005	50.3422	50.3838	50.4254	50.4671	50.5087	50.5503	50.5725	50.5947	50.6169	50.6391	50.6613	50.6835	50.7056	50.7278
147	47.2154	47.374	47.5281	47.6756	47.8179	47.9555	48.0871	48.2137	48.3371	48.4524	48.5668	48.6716	48.7713	48.8709	48.9706	49.0647	49.1477	49.2307	49.3137	49.3967	49.4788	49.5464	49.6141	49.6817	49.7494	49.818	49.8741	49.9292	49.9843	50.0395	50.0946	50.1497	50.2048	50.2545	50.2963	50.338	50.3797	50.4215	50.4632	50.505	50.5467	50.569	50.5912	50.6135	50.6358	50.658	50.6803	50.7025	50.7248
148	47.2092	47.3678	47.5219	47.6693	47.8116	47.9492	48.0808	48.2074	48.3308	48.4462	48.5605	48.6654	48.7651	48.8649	48.9646	49.0587	49.1418	49.2248	49.3079	49.3909	49.4731	49.5409	49.6086	49.6763	49.7441	49.8127	49.869	49.9242	49.9794	50.0346	50.0899	50.1451	50.2003	50.2501	50.292	50.3338	50.3757	50.4175	50.4594	50.5012	50.5431	50.5654	50.5877	50.6101	50.6324	50.6548	50.6771	50.6994	50.7218
149	47.203	47.3615	47.5156	47.663	47.8053	47.9429	48.0745	48.2011	48.3245	48.4399	48.5543	48.6593	48.759	48.8588	48.9585	49.0527	49.1358	49.219	49.3021	49.3852	49.4675	49.5353	49.6031	49.6709	49.7388	49.8075	49.8638	49.9192	49.9745	50.0298	50.0852	50.1405	50.1958	50.2457	50.2877	50.3296	50.3716	50.4135	50.4555	50.4974	50.5394	50.5618	50.5842	50.6067	50.6291	50.6515	50.6739	50.6964	50.7188
150	47.1968	47.3553	47.5094	47.6567	47.799	47.9366	48.0682	48.1948	48.3183	48.4337	48.5481	48.6531	48.7529	48.8527	48.9525	49.0467	49.1299	49.2131	49.2963	49.3795	49.4618	49.5297	49.5976	49.6655	49.7334	49.8023	49.8587	49.9141	49.9696	50.025	50.0804	50.1359	50.1913	50.2413	50.2834	50.3254	50.3675	50.4096	50.4516	50.4937	50.5358	50.5583	50.5808	50.6033	50.6258	50.6483	50.6708	50.6933	50.7158
151	47.1906	47.3491	47.5031	47.6505	47.7927	47.9303	48.0619	48.1885	48.312	48.4274	48.5419	48.6469	48.7467	48.8466	48.9464	49.0407	49.124	49.2072	49.2905	49.3737	49.4562	49.5242	49.5921	49.6601	49.7281	49.797	49.8536	49.9091	49.9646	50.0202	50.0757	50.1313	50.1868	50.2369	50.2791	50.3212	50.3634	50.4056	50.4478	50.4899	50.5321	50.5547	50.5773	50.5998	50.6224	50.645	50.6676	50.6902	50.7127
152	47.1844	47.3428	47.4969	47.6442	47.7864	47.924	48.0556	48.1822	48.3057	48.4212	48.5357	48.6407	48.7406	48.8405	48.9403	49.0347	49.118	49.2014	49.2847	49.368	49.4505	49.5186	49.5867	49.6547	49.7228	49.7918	49.8484	49.9041	49.9597	50.0154	50.071	50.1267	50.1823	50.2325	50.2748	50.3171	50.3593	50.4016	50.4439	50.4862	50.5285	50.5511	50.5738	50.5964	50.6191	50.6417	50.6644	50.6871	50.7097
153	47.1782	47.3366	47.4906	47.6379	47.7801	47.9177	48.0493	48.176	48.2995	48.4149	48.5294	48.6345	48.7344	48.8344	48.9343	49.0287	49.1121	49.1955	49.2789	49.3623	49.4449	49.513	49.5812	49.6493	49.7175	49.7866	49.8433	49.8991	49.9548	50.0106	50.0663	50.1221	50.1778	50.2281	50.2705	50.3129	50.3553	50.3976	50.44	50.4824	50.5248	50.5475	50.5703	50.593	50.6157	50.6385	50.6612	50.684	50.7067
154	47.172	47.3304	47.4843	47.6316	47.7738	47.9114	48.043	48.1697	48.2932	48.4087	48.5232	48.6283	48.7283	48.8283	48.9282	49.0227	49.1062	49.1896	49.2731	49.3566	49.4392	49.5074	49.5757	49.6439	49.7122	49.7814	49.8382	49.894	49.9499	50.0057	50.0616	50.1174	50.1733	50.2237	50.2662	50.3087	50.3512	50.3937	50.4362	50.4787	50.5212	50.544	50.5668	50.5896	50.6124	50.6352	50.658	50.6809	50.7037
155	47.1659	47.3242	47.4781	47.6254	47.7676	47.9051	48.0367	48.1634	48.2869	48.4024	48.517	48.6221	48.7222	48.8222	48.9222	49.0167	49.1002	49.1838	49.2673	49.3508	49.4335	49.5019	49.5702	49.6385	49.7069	49.7761	49.833	49.889	49.945	50.0009	50.0569	50.1128	50.1688	50.2193	50.2619	50.3045	50.3471	50.3897	50.4323	50.4749	50.5175	50.5404	50.5633	50.5862	50.6091	50.632	50.6549	50.6778	50.7006
156	47.1597	47.3179	47.4718	47.6191	47.7613	47.8988	48.0304	48.1571	48.2807	48.3962	48.5108	48.616	48.716	48.8161	48.9161	49.0107	49.0943	49.1779	49.2615	49.3451	49.4279	49.4963	49.5647	49.6331	49.7016	49.7709	49.8279	49.884	49.94	49.9961	50.0522	50.1082	50.1643	50.2149	50.2576	50.3003	50.343	50.3857	50.4284	50.4712	50.5139	50.5368	50.5598	50.5828	50.6057	50.6287	50.6517	50.6747	50.6976
157	47.1535	47.3117	47.4656	47.6128	47.755	47.8925	48.0242	48.1508	48.2744	48.3899	48.5046	48.6098	48.7099	48.81	48.9101	49.0047	49.0884	49.172	49.2557	49.3394	49.4222	49.4907	49.5592	49.6277	49.6962	49.7657	49.8228	49.8789	49.9351	49.9913	50.0474	50.1036	50.1598	50.2105	50.2533	50.2961	50.3389	50.3818	50.4246	50.4674	50.5102	50.5333	50.5563	50.5794	50.6024	50.6255	50.6485	50.6716	50.6946
158	47.1473	47.3055	47.4593	47.6065	47.7487	47.8862	48.0179	48.1445	48.2681	48.3837	48.4983	48.6036	48.7037	48.8039	48.904	48.9987	49.0824	49.1662	49.2499	49.3337	49.4166	49.4852	49.5537	49.6223	49.6909	49.7604	49.8176	49.8739	49.9302	49.9865	50.0427	50.099	50.1553	50.2061	50.249	50.2919	50.3349	50.3778	50.4207	50.4636	50.5066	50.5297	50.5528	50.5759	50.5991	50.6222	50.6453	50.6685	50.6916
159	47.1411	47.2993	47.4531	47.6003	47.7424	47.8799	48.0116	48.1383	48.2618	48.3774	48.4921	48.5974	48.6976	48.7978	48.898	48.9927	49.0765	49.1603	49.2441	49.3279	49.4109	49.4796	49.5483	49.6169	49.6856	49.7552	49.8125	49.8689	49.9253	49.9816	50.038	50.0944	50.1508	50.2017	50.2447	50.2878	50.3308	50.3738	50.4169	50.4599	50.5029	50.5261	50.5493	50.5725	50.5957	50.6189	50.6422	50.6654	50.6886
160	47.1349	47.293	47.4468	47.594	47.7361	47.8736	48.0053	48.132	48.2556	48.3712	48.4859	48.5912	48.6915	48.7917	48.8919	48.9867	49.0706	49.1544	49.2383	49.3222	49.4053	49.474	49.5428	49.6115	49.6803	49.75	49.8074	49.8639	49.9203	49.9768	50.0333	50.0898	50.1463	50.1973	50.2404	50.2836	50.3267	50.3699	50.413	50.4561	50.4993	50.5226	50.5458	50.5691	50.5924	50.6157	50.639	50.6623	50.6855
161	47.1287	47.2868	47.4406	47.5877	47.7298	47.8674	47.999	48.1257	48.2493	48.3649	48.4797	48.585	48.6853	48.7856	48.8859	48.9807	49.0646	49.1486	49.2325	49.3165	49.3996	49.4684	49.5373	49.6061	49.675	49.7448	49.8022	49.8588	49.9154	49.972	50.0286	50.0852	50.1418	50.1929	50.2361	50.2794	50.3226	50.3659	50.4091	50.4524	50.4956	50.519	50.5423	50.5657	50.5891	50.6124	50.6358	50.6592	50.6825
162	47.1225	47.2806	47.4343	47.5814	47.7236	47.8611	47.9927	48.1194	48.243	48.3587	48.4734	48.5789	48.6792	48.7795	48.8798	48.9747	49.0587	49.1427	49.2267	49.3108	49.3939	49.4629	49.5318	49.6007	49.6697	49.7395	49.7971	49.8538	49.9105	49.9672	50.0239	50.0806	50.1372	50.1885	50.2318	50.2752	50.3186	50.3619	50.4053	50.4486	50.492	50.5154	50.5389	50.5623	50.5857	50.6092	50.6326	50.6561	50.6795
163	47.1163	47.2743	47.4281	47.5752	47.7173	47.8548	47.9864	48.1131	48.2368	48.3525	48.4672	48.5727	48.673	48.7734	48.8737	48.9687	49.0528	49.1369	49.2209	49.305	49.3883	49.4573	49.5263	49.5953	49.6643	49.7343	49.792	49.8488	49.9056	49.9624	50.0192	50.0759	50.1327	50.1841	50.2276	50.271	50.3145	50.3579	50.4014	50.4449	50.4883	50.5118	50.5354	50.5589	50.5824	50.6059	50.6294	50.653	50.6765
164	47.1101	47.2681	47.4218	47.5689	47.711	47.8485	47.9801	48.1068	48.2305	48.3462	48.461	48.5665	48.6669	48.7673	48.8677	48.9627	49.0468	49.131	49.2151	49.2993	49.3826	49.4517	49.5208	49.5899	49.659	49.7291	49.7869	49.8437	49.9006	49.9575	50.0144	50.0713	50.1282	50.1797	50.2233	50.2668	50.3104	50.354	50.3975	50.4411	50.4847	50.5083	50.5319	50.5555	50.5791	50.6027	50.6263	50.6499	50.6735
165	47.1039	47.2619	47.4155	47.5626	47.7047	47.8422	47.9738	48.1006	48.2242	48.34	48.4548	48.5603	48.6608	48.7612	48.8616	48.9567	49.0409	49.1251	49.2094	49.2936	49.377	49.4462	49.5153	49.5845	49.6537	49.7238	49.7817	49.8387	49.8957	49.9527	50.0097	50.0667	50.1237	50.1753	50.219	50.2626	50.3063	50.35	50.3937	50.4373	50.481	50.5047	50.5284	50.5521	50.5757	50.5994	50.6231	50.6468	50.6704
166	47.0977	47.2557	47.4093	47.5564	47.6984	47.8359	47.9675	48.0943	48.218	48.3337	48.4486	48.5541	48.6546	48.7551	48.8556	48.9507	49.035	49.1193	49.2036	49.2879	49.3713	49.4406	49.5099	49.5791	49.6484	49.7186	49.7766	49.8337	49.8908	49.9479	50.005	50.0621	50.1192	50.1709	50.2147	50.2585	50.3022	50.346	50.3898	50.4336	50.4774	50.5011	50.5249	50.5486	50.5724	50.5962	50.6199	50.6437	50.6674
167	47.0916	47.2494	47.403	47.5501	47.6921	47.8296	47.9612	48.088	48.2117	48.3275	48.4423	48.5479	48.6485	48.749	48.8495	48.9447	49.029	49.1134	49.1978	49.2821	49.3657	49.435	49.5044	49.5737	49.6431	49.7134	49.7715	49.8287	49.8859	49.9431	50.0003	50.0575	50.1147	50.1665	50.2104	50.2543	50.2982	50.3421	50.3859	50.4298	50.4737	50.4976	50.5214	50.5452	50.5691	50.5929	50.6167	50.6406	50.6644
168	47.0854	47.2432	47.3968	47.5438	47.6858	47.8233	47.9549	48.0817	48.2054	48.3212	48.4361	48.5418	48.6423	48.7429	48.8435	48.9387	49.0231	49.1075	49.192	49.2764	49.36	49.4294	49.4989	49.5683	49.6378	49.7082	49.7663	49.8236	49.881	49.9383	49.9956	50.0529	50.1102	50.1621	50.2061	50.2501	50.2941	50.3381	50.3821	50.4261	50.4701	50.494	50.5179	50.5418	50.5657	50.5896	50.6136	50.6375	50.6614
169	47.0792	47.237	47.3905	47.5375	47.6795	47.817	47.9487	48.0754	48.1992	48.315	48.4299	48.5356	48.6362	48.7368	48.8374	48.9327	49.0172	49.1017	49.1862	49.2707	49.3544	49.4239	49.4934	49.5629	49.6324	49.7029	49.7612	49.8186	49.876	49.9334	49.9909	50.0483	50.1057	50.1577	50.2018	50.2459	50.29	50.3341	50.3782	50.4223	50.4664	50.4904	50.5144	50.5384	50.5624	50.5864	50.6104	50.6344	50.6584
170	47.073	47.2308	47.3843	47.5313	47.6733	47.8107	47.9424	48.0691	48.1929	48.3087	48.4237	48.5294	48.63	48.7307	48.8314	48.9267	49.0112	49.0958	49.1804	49.2649	49.3487	49.4183	49.4879	49.5575	49.6271	49.6977	49.7561	49.8136	49.8711	49.9286	49.9861	50.0437	50.1012	50.1533	50.1975	50.2417	50.2859	50.3301	50.3744	50.4186	50.4628	50.4869	50.5109	50.535	50.5591	50.5831	50.6072	50.6313	50.6553
171	47.0668	47.2245	47.378	47.525	47.667	47.8044	47.9361	48.0629	48.1866	48.3025	48.4174	48.5232	48.6239	48.7246	48.8253	48.9207	49.0053	49.0899	49.1746	49.2592	49.343	49.4127	49.4824	49.5521	49.6218	49.6925	49.7509	49.8086	49.8662	49.9238	49.9814	50.0391	50.0967	50.1489	50.1932	50.2375	50.2818	50.3262	50.3705	50.4148	50.4591	50.4833	50.5074	50.5316	50.5557	50.5799	50.604	50.6282	50.6523
172	47.0606	47.2183	47.3718	47.5187	47.6607	47.7981	47.9298	48.0566	48.1803	48.2962	48.4112	48.517	48.6178	48.7185	48.8193	48.9147	48.9994	49.0841	49.1688	49.2535	49.3374	49.4072	49.4769	49.5467	49.6165	49.6872	49.7458	49.8035	49.8613	49.919	49.9767	50.0344	50.0922	50.1445	50.1889	50.2333	50.2778	50.3222	50.3666	50.4111	50.4555	50.4797	50.5039	50.5282	50.5524	50.5766	50.6008	50.6251	50.6493
173	47.0544	47.2121	47.3655	47.5124	47.6544	47.7918	47.9235	48.0503	48.1741	48.29	48.405	48.5108	48.6116	48.7124	48.8132	48.9086	48.9934	49.0782	49.163	49.2478	49.3317	49.4016	49.4715	49.5413	49.6112	49.682	49.7407	49.7985	49.8563	49.9142	49.972	50.0298	50.0877	50.1401	50.1846	50.2292	50.2737	50.3182	50.3628	50.4073	50.4518	50.4761	50.5004	50.5248	50.5491	50.5734	50.5977	50.622	50.6463
174	47.0482	47.2059	47.3593	47.5062	47.6481	47.7855	47.9172	48.044	48.1678	48.2837	48.3988	48.5047	48.6055	48.7063	48.8071	48.9026	48.9875	49.0723	49.1572	49.242	49.3261	49.396	49.466	49.5359	49.6059	49.6768	49.7355	49.7935	49.8514	49.9094	49.9673	50.0252	50.0832	50.1357	50.1803	50.225	50.2696	50.3143	50.3589	50.4035	50.4482	50.4726	50.497	50.5213	50.5457	50.5701	50.5945	50.6189	50.6433
175	47.042	47.1996	47.353	47.4999	47.6418	47.7793	47.9109	48.0377	48.1615	48.2775	48.3926	48.4985	48.5993	48.7002	48.8011	48.8966	48.9816	49.0665	49.1514	49.2363	49.3204	49.3904	49.4605	49.5305	49.6006	49.6716	49.7304	49.7884	49.8465	49.9045	49.9626	50.0206	50.0787	50.1313	50.176	50.2208	50.2655	50.3103	50.355	50.3998	50.4445	50.469	50.4935	50.5179	50.5424	50.5669	50.5913	50.6158	50.6402
176	47.0358	47.1934	47.3467	47.4936	47.6355	47.773	47.9046	48.0314	48.1553	48.2712	48.3863	48.4923	48.5932	48.6941	48.795	48.8906	48.9756	49.0606	49.1456	49.2306	49.3148	49.3849	49.455	49.5251	49.5952	49.6663	49.7253	49.7834	49.8416	49.8997	49.9579	50.016	50.0742	50.1269	50.1717	50.2166	50.2615	50.3063	50.3512	50.396	50.4409	50.4654	50.49	50.5145	50.5391	50.5636	50.5881	50.6127	50.6372
177	47.0296	47.1872	47.3405	47.4873	47.6293	47.7667	47.8983	48.0252	48.149	48.265	48.3801	48.4861	48.5871	48.688	48.789	48.8846	48.9697	49.0548	49.1398	49.2249	49.3091	49.3793	49.4495	49.5197	49.5899	49.6611	49.7201	49.7784	49.8366	49.8949	49.9531	50.0114	50.0696	50.1225	50.1674	50.2124	50.2574	50.3023	50.3473	50.3923	50.4372	50.4619	50.4865	50.5111	50.5357	50.5603	50.585	50.6096	50.6342
178	47.0234	47.1809	47.3342	47.4811	47.623	47.7604	47.892	48.0189	48.1427	48.2588	48.3739	48.4799	48.5809	48.6819	48.7829	48.8786	48.9638	49.0489	49.134	49.2191	49.3034	49.3737	49.444	49.5143	49.5846	49.6559	49.715	49.7734	49.8317	49.8901	49.9484	50.0068	50.0651	50.1181	50.1631	50.2082	50.2533	50.2984	50.3434	50.3885	50.4336	50.4583	50.483	50.5077	50.5324	50.5571	50.5818	50.6065	50.6312
179	47.0173	47.1747	47.328	47.4748	47.6167	47.7541	47.8857	48.0126	48.1365	48.2525	48.3677	48.4737	48.5748	48.6758	48.7769	48.8726	48.9578	49.043	49.1282	49.2134	49.2978	49.3682	49.4385	49.5089	49.5793	49.6506	49.7099	49.7683	49.8268	49.8853	49.9437	50.0022	50.0606	50.1137	50.1589	50.204	50.2492	50.2944	50.3396	50.3848	50.4299	50.4547	50.4795	50.5043	50.5291	50.5538	50.5786	50.6034	50.6282
180	47.0111	47.1685	47.3217	47.4685	47.6104	47.7478	47.8794	48.0063	48.1302	48.2463	48.3615	48.4675	48.5686	48.6697	48.7708	48.8666	48.9519	49.0372	49.1224	49.2077	49.2921	49.3626	49.4331	49.5035	49.574	49.6454	49.7047	49.7633	49.8219	49.8804	49.939	49.9976	50.0561	50.1093	50.1546	50.1999	50.2451	50.2904	50.3357	50.381	50.4263	50.4512	50.476	50.5009	50.5257	50.5506	50.5754	50.6003	50.6251
181	47.0049	47.1623	47.3155	47.4622	47.6041	47.7415	47.8732	48	48.1239	48.24	48.3552	48.4614	48.5625	48.6636	48.7648	48.8606	48.946	49.0313	49.1166	49.202	49.2865	49.357	49.4276	49.4981	49.5687	49.6402	49.6996	49.7583	49.8169	49.8756	49.9343	49.993	50.0516	50.1049	50.1503	50.1957	50.2411	50.2865	50.3319	50.3772	50.4226	50.4476	50.4725	50.4974	50.5224	50.5473	50.5723	50.5972	50.6221
182	46.9987	47.156	47.3092	47.456	47.5978	47.7352	47.8669	47.9937	48.1176	48.2338	48.349	48.4552	48.5564	48.6575	48.7587	48.8546	48.94	49.0254	49.1108	49.1962	49.2808	49.3515	49.4221	49.4927	49.5633	49.635	49.6945	49.7533	49.812	49.8708	49.9296	49.9883	50.0471	50.1005	50.146	50.1915	50.237	50.2825	50.328	50.3735	50.419	50.444	50.469	50.494	50.519	50.5441	50.5691	50.5941	50.6191
183	46.9925	47.1498	47.303	47.4497	47.5915	47.7289	47.8606	47.9874	48.1114	48.2275	48.3428	48.449	48.5502	48.6514	48.7527	48.8486	48.9341	49.0196	49.105	49.1905	49.2752	49.3459	49.4166	49.4873	49.558	49.6297	49.6893	49.7482	49.8071	49.866	49.9249	49.9837	50.0426	50.0961	50.1417	50.1873	50.2329	50.2785	50.3241	50.3697	50.4153	50.4404	50.4655	50.4906	50.5157	50.5408	50.5659	50.591	50.6161
184	46.9863	47.1436	47.2967	47.4434	47.5852	47.7226	47.8543	47.9812	48.1051	48.2213	48.3366	48.4428	48.5441	48.6453	48.7466	48.8426	48.9282	49.0137	49.0992	49.1848	49.2695	49.3403	49.4111	49.4819	49.5527	49.6245	49.6842	49.7432	49.8022	49.8612	49.9201	49.9791	50.0381	50.0917	50.1374	50.1831	50.2288	50.2745	50.3203	50.366	50.4117	50.4369	50.462	50.4872	50.5124	50.5375	50.5627	50.5879	50.6131
185	46.9801	47.1374	47.2905	47.4371	47.579	47.7163	47.848	47.9749	48.0988	48.215	48.3303	48.4366	48.5379	48.6392	48.7406	48.8366	48.9222	49.0078	49.0934	49.1791	49.2639	49.3347	49.4056	49.4765	49.5474	49.6193	49.6791	49.7382	49.7973	49.8563	49.9154	49.9745	50.0336	50.0873	50.1331	50.1789	50.2247	50.2706	50.3164	50.3622	50.4081	50.4333	50.4585	50.4838	50.509	50.5343	50.5595	50.5848	50.61
186	46.9739	47.1311	47.2842	47.4309	47.5727	47.71	47.8417	47.9686	48.0926	48.2088	48.3241	48.4304	48.5318	48.6331	48.7345	48.8306	48.9163	49.002	49.0877	49.1733	49.2582	49.3292	49.4001	49.4711	49.5421	49.614	49.674	49.7331	49.7923	49.8515	49.9107	49.9699	50.0291	50.0829	50.1288	50.1747	50.2207	50.2666	50.3125	50.3585	50.4044	50.4297	50.4551	50.4804	50.5057	50.531	50.5564	50.5817	50.607
187	46.9677	47.1249	47.278	47.4246	47.5664	47.7037	47.8354	47.9623	48.0863	48.2025	48.3179	48.4243	48.5257	48.627	48.7284	48.8246	48.9104	48.9961	49.0819	49.1676	49.2525	49.3236	49.3947	49.4657	49.5368	49.6088	49.6688	49.7281	49.7874	49.8467	49.906	49.9653	50.0246	50.0785	50.1245	50.1705	50.2166	50.2626	50.3087	50.3547	50.4008	50.4262	50.4516	50.477	50.5024	50.5278	50.5532	50.5786	50.604
188	46.9615	47.1187	47.2717	47.4183	47.5601	47.6974	47.8291	47.956	48.08	48.1963	48.3117	48.4181	48.5195	48.621	48.7224	48.8186	48.9044	48.9902	49.0761	49.1619	49.2469	49.318	49.3892	49.4603	49.5314	49.6036	49.6637	49.7231	49.7825	49.8419	49.9013	49.9607	50.0201	50.0741	50.1202	50.1664	50.2125	50.2587	50.3048	50.351	50.3971	50.4226	50.4481	50.4736	50.499	50.5245	50.55	50.5755	50.601
189	46.9553	47.1125	47.2654	47.412	47.5538	47.6912	47.8228	47.9497	48.0738	48.19	48.3055	48.4119	48.5134	48.6149	48.7163	48.8126	48.8985	48.9844	49.0703	49.1561	49.2412	49.3125	49.3837	49.4549	49.5261	49.5983	49.6586	49.7181	49.7776	49.8371	49.8966	49.9561	50.0156	50.0697	50.1159	50.1622	50.2084	50.2547	50.3009	50.3472	50.3935	50.419	50.4446	50.4701	50.4957	50.5213	50.5468	50.5724	50.598
190	46.9491	47.1062	47.2592	47.4058	47.5475	47.6849	47.8165	47.9435	48.0675	48.1838	48.2992	48.4057	48.5072	48.6088	48.7103	48.8066	48.8926	48.9785	49.0645	49.1504	49.2356	49.3069	49.3782	49.4495	49.5208	49.5931	49.6534	49.713	49.7726	49.8322	49.8918	49.9515	50.0111	50.0653	50.1116	50.158	50.2044	50.2507	50.2971	50.3434	50.3898	50.4154	50.4411	50.4667	50.4924	50.518	50.5437	50.5693	50.5949
191	46.9429	47.1	47.2529	47.3995	47.5412	47.6786	47.8102	47.9372	48.0612	48.1775	48.293	48.3995	48.5011	48.6027	48.7042	48.8006	48.8866	48.9727	49.0587	49.1447	49.2299	49.3013	49.3727	49.4441	49.5155	49.5879	49.6483	49.708	49.7677	49.8274	49.8871	49.9468	50.0066	50.0609	50.1073	50.1538	50.2003	50.2467	50.2932	50.3397	50.3862	50.4119	50.4376	50.4633	50.489	50.5148	50.5405	50.5662	50.5919
192	46.9368	47.0938	47.2467	47.3932	47.5349	47.6723	47.8039	47.9309	48.0549	48.1713	48.2868	48.3933	48.495	48.5966	48.6982	48.7946	48.8807	48.9668	49.0529	49.139	49.2243	49.2957	49.3672	49.4387	49.5102	49.5827	49.6432	49.703	49.7628	49.8226	49.8824	49.9422	50.002	50.0565	50.103	50.1496	50.1962	50.2428	50.2894	50.3359	50.3825	50.4083	50.4341	50.4599	50.4857	50.5115	50.5373	50.5631	50.5889
193	46.9306	47.0875	47.2404	47.387	47.5287	47.666	47.7977	47.9246	48.0487	48.1651	48.2806	48.3872	48.4888	48.5905	48.6921	48.7886	48.8748	48.9609	49.0471	49.1332	49.2186	49.2902	49.3617	49.4333	49.5049	49.5774	49.638	49.6979	49.7579	49.8178	49.8777	49.9376	49.9975	50.0521	50.0987	50.1454	50.1921	50.2388	50.2855	50.3322	50.3789	50.4047	50.4306	50.4565	50.4824	50.5082	50.5341	50.56	50.5859
194	46.9244	47.0813	47.2342	47.3807	47.5224	47.6597	47.7914	47.9183	48.0424	48.1588	48.2744	48.381	48.4827	48.5844	48.6861	48.7826	48.8688	48.9551	49.0413	49.1275	49.2129	49.2846	49.3562	49.4279	49.4995	49.5722	49.6329	49.6929	49.7529	49.813	49.873	49.933	49.993	50.0477	50.0945	50.1412	50.188	50.2348	50.2816	50.3284	50.3752	50.4012	50.4271	50.4531	50.479	50.505	50.5309	50.5569	50.5829
195	46.9182	47.0751	47.2279	47.3744	47.5161	47.6534	47.7851	47.912	48.0361	48.1526	48.2681	48.3748	48.4765	48.5783	48.68	48.7766	48.8629	48.9492	49.0355	49.1218	49.2073	49.279	49.3508	49.4225	49.4942	49.567	49.6278	49.6879	49.748	49.8081	49.8683	49.9284	49.9885	50.0433	50.0902	50.1371	50.184	50.2309	50.2778	50.3247	50.3716	50.3976	50.4236	50.4497	50.4757	50.5017	50.5278	50.5538	50.5798
196	46.912	47.0689	47.2217	47.3681	47.5098	47.6471	47.7788	47.9058	48.0299	48.1463	48.2619	48.3686	48.4704	48.5722	48.674	48.7706	48.857	48.9433	49.0297	49.1161	49.2016	49.2735	49.3453	49.4171	49.4889	49.5617	49.6226	49.6829	49.7431	49.8033	49.8636	49.9238	49.984	50.0389	50.0859	50.1329	50.1799	50.2269	50.2739	50.3209	50.3679	50.394	50.4201	50.4463	50.4724	50.4985	50.5246	50.5507	50.5768
197	46.9058	47.0626	47.2154	47.3619	47.5035	47.6408	47.7725	47.8995	48.0236	48.1401	48.2557	48.3624	48.4642	48.5661	48.6679	48.7646	48.851	48.9375	49.0239	49.1103	49.196	49.2679	49.3398	49.4117	49.4836	49.5565	49.6175	49.6778	49.7382	49.7985	49.8588	49.9192	49.9795	50.0345	50.0816	50.1287	50.1758	50.2229	50.27	50.3172	50.3643	50.3905	50.4166	50.4428	50.469	50.4952	50.5214	50.5476	50.5738
198	46.8996	47.0564	47.2092	47.3556	47.4972	47.6345	47.7662	47.8932	48.0173	48.1338	48.2495	48.3562	48.4581	48.56	48.6618	48.7586	48.8451	48.9316	49.0181	49.1046	49.1903	49.2623	49.3343	49.4063	49.4783	49.5513	49.6124	49.6728	49.7333	49.7937	49.8541	49.9146	49.975	50.0301	50.0773	50.1245	50.1717	50.2189	50.2662	50.3134	50.3606	50.3869	50.4132	50.4394	50.4657	50.492	50.5182	50.5445	50.5708
199	46.8934	47.0502	47.2029	47.3493	47.4909	47.6282	47.7599	47.8869	48.0111	48.1276	48.2432	48.3501	48.452	48.5539	48.6558	48.7526	48.8392	48.9257	49.0123	49.0989	49.1847	49.2567	49.3288	49.4009	49.473	49.5461	49.6072	49.6678	49.7283	49.7889	49.8494	49.91	49.9705	50.0257	50.073	50.1203	50.1676	50.215	50.2623	50.3096	50.357	50.3833	50.4097	50.436	50.4624	50.4887	50.5151	50.5414	50.5678
200	46.8872	47.044	47.1966	47.343	47.4847	47.6219	47.7536	47.8806	48.0048	48.1213	48.237	48.3439	48.4458	48.5478	48.6497	48.7466	48.8332	48.9199	49.0065	49.0932	49.179	49.2512	49.3233	49.3955	49.4677	49.5408	49.6021	49.6628	49.7234	49.7841	49.8447	49.9053	49.966	50.0212	50.0687	50.1161	50.1636	50.211	50.2584	50.3059	50.3533	50.3797	50.4062	50.4326	50.459	50.4855	50.5119	50.5383	50.5647
201	46.881	47.0377	47.1904	47.3368	47.4784	47.6156	47.7473	47.8743	47.9985	48.1151	48.2308	48.3377	48.4397	48.5417	48.6437	48.7406	48.8273	48.914	49.0007	49.0874	49.1734	49.2456	49.3178	49.3901	49.4623	49.5356	49.597	49.6577	49.7185	49.7792	49.84	49.9007	49.9615	50.0168	50.0644	50.1119	50.1595	50.207	50.2546	50.3021	50.3497	50.3762	50.4027	50.4292	50.4557	50.4822	50.5087	50.5352	50.5617
202	46.8748	47.0315	47.1841	47.3305	47.4721	47.6093	47.741	47.8681	47.9922	48.1088	48.2246	48.3315	48.4335	48.5356	48.6376	48.7346	48.8214	48.9081	48.9949	49.0817	49.1677	49.24	49.3124	49.3847	49.457	49.5304	49.5918	49.6527	49.7136	49.7744	49.8353	49.8961	49.957	50.0124	50.0601	50.1078	50.1554	50.2031	50.2507	50.2984	50.346	50.3726	50.3992	50.4258	50.4524	50.4789	50.5055	50.5321	50.5587
203	46.8686	47.0253	47.1779	47.3242	47.4658	47.6031	47.7347	47.8618	47.986	48.1026	48.2184	48.3253	48.4274	48.5295	48.6316	48.7286	48.8154	48.9023	48.9891	49.076	49.162	49.2345	49.3069	49.3793	49.4517	49.5251	49.5867	49.6477	49.7086	49.7696	49.8306	49.8915	49.9525	50.008	50.0558	50.1036	50.1513	50.1991	50.2469	50.2946	50.3424	50.369	50.3957	50.4224	50.449	50.4757	50.5023	50.529	50.5557
204	46.8625	47.019	47.1716	47.3179	47.4595	47.5968	47.7284	47.8555	47.9797	48.0963	48.2121	48.3191	48.4213	48.5234	48.6255	48.7226	48.8095	48.8964	48.9833	49.0703	49.1564	49.2289	49.3014	49.3739	49.4464	49.5199	49.5816	49.6426	49.7037	49.7648	49.8258	49.8869	49.948	50.0036	50.0515	50.0994	50.1473	50.1951	50.243	50.2909	50.3387	50.3655	50.3922	50.4189	50.4457	50.4724	50.4992	50.5259	50.5527
205	46.8563	47.0128	47.1654	47.3117	47.4532	47.5905	47.7222	47.8492	47.9734	48.0901	48.2059	48.3129	48.4151	48.5173	48.6195	48.7166	48.8036	48.8906	48.9775	49.0645	49.1507	49.2233	49.2959	49.3685	49.4411	49.5147	49.5765	49.6376	49.6988	49.76	49.8211	49.8823	49.9435	49.9992	50.0472	50.0952	50.1432	50.1911	50.2391	50.2871	50.3351	50.3619	50.3887	50.4155	50.4424	50.4692	50.496	50.5228	50.5496
206	46.8501	47.0066	47.1591	47.3054	47.4469	47.5842	47.7159	47.8429	47.9672	48.0838	48.1997	48.3068	48.409	48.5112	48.6134	48.7106	48.7976	48.8847	48.9717	49.0588	49.1451	49.2177	49.2904	49.3631	49.4358	49.5095	49.5713	49.6326	49.6939	49.7551	49.8164	49.8777	49.939	49.9948	50.0429	50.091	50.1391	50.1872	50.2353	50.2833	50.3314	50.3583	50.3852	50.4121	50.439	50.4659	50.4928	50.5197	50.5466
207	46.8439	47.0004	47.1529	47.2991	47.4406	47.5779	47.7096	47.8366	47.9609	48.0776	48.1935	48.3006	48.4028	48.5051	48.6074	48.7046	48.7917	48.8788	48.9659	49.0531	49.1394	49.2122	49.2849	49.3577	49.4304	49.5042	49.5662	49.6276	49.6889	49.7503	49.8117	49.8731	49.9344	49.9904	50.0386	50.0868	50.135	50.1832	50.2314	50.2796	50.3278	50.3548	50.3817	50.4087	50.4357	50.4627	50.4896	50.5166	50.5436
208	46.8377	46.9941	47.1466	47.2928	47.4344	47.5716	47.7033	47.8304	47.9546	48.0714	48.1872	48.2944	48.3967	48.499	48.6013	48.6986	48.7858	48.873	48.9602	49.0474	49.1338	49.2066	49.2794	49.3523	49.4251	49.499	49.5611	49.6225	49.684	49.7455	49.807	49.8685	49.9299	49.986	50.0343	50.0826	50.1309	50.1792	50.2275	50.2758	50.3241	50.3512	50.3782	50.4053	50.4324	50.4594	50.4865	50.5135	50.5406
209	46.8315	46.9879	47.1404	47.2866	47.4281	47.5653	47.697	47.8241	47.9484	48.0651	48.181	48.2882	48.3906	48.4929	48.5952	48.6926	48.7798	48.8671	48.9544	49.0416	49.1281	49.201	49.274	49.3469	49.4198	49.4938	49.5559	49.6175	49.6791	49.7407	49.8023	49.8638	49.9254	49.9816	50.03	50.0785	50.1269	50.1753	50.2237	50.2721	50.3205	50.3476	50.3748	50.4019	50.429	50.4561	50.4833	50.5104	50.5375
210	46.8253	46.9817	47.1341	47.2803	47.4218	47.559	47.6907	47.8178	47.9421	48.0589	48.1748	48.282	48.3844	48.4868	48.5892	48.6866	48.7739	48.8612	48.9486	49.0359	49.1224	49.1955	49.2685	49.3415	49.4145	49.4885	49.5508	49.6125	49.6742	49.7359	49.7975	49.8592	49.9209	49.9772	50.0258	50.0743	50.1228	50.1713	50.2198	50.2683	50.3168	50.344	50.3713	50.3985	50.4257	50.4529	50.4801	50.5073	50.5345
211	46.8191	46.9755	47.1278	47.274	47.4155	47.5527	47.6844	47.8115	47.9358	48.0526	48.1686	48.2758	48.3783	48.4807	48.5831	48.6806	48.768	48.8554	48.9428	49.0302	49.1168	49.1899	49.263	49.3361	49.4092	49.4833	49.5457	49.6075	49.6692	49.731	49.7928	49.8546	49.9164	49.9728	50.0215	50.0701	50.1187	50.1673	50.2159	50.2646	50.3132	50.3405	50.3678	50.3951	50.4223	50.4496	50.4769	50.5042	50.5315
212	46.8129	46.9692	47.1216	47.2677	47.4092	47.5464	47.6781	47.8052	47.9296	48.0464	48.1624	48.2697	48.3721	48.4746	48.5771	48.6746	48.762	48.8495	48.937	49.0244	49.1111	49.1843	49.2575	49.3307	49.4039	49.4781	49.5405	49.6024	49.6643	49.7262	49.7881	49.85	49.9119	49.9684	50.0172	50.0659	50.1146	50.1634	50.2121	50.2608	50.3095	50.3369	50.3643	50.3916	50.419	50.4464	50.4737	50.5011	50.5285
213	46.8067	46.963	47.1153	47.2615	47.4029	47.5401	47.6718	47.7989	47.9233	48.0401	48.1561	48.2635	48.366	48.4685	48.571	48.6686	48.7561	48.8436	48.9312	49.0187	49.1055	49.1787	49.252	49.3253	49.3985	49.4729	49.5354	49.5974	49.6594	49.7214	49.7834	49.8454	49.9074	49.964	50.0129	50.0617	50.1105	50.1594	50.2082	50.2571	50.3059	50.3333	50.3608	50.3882	50.4157	50.4431	50.4706	50.498	50.5255
214	46.8005	46.9568	47.1091	47.2552	47.3966	47.5338	47.6655	47.7927	47.917	48.0339	48.1499	48.2573	48.3599	48.4624	48.565	48.6626	48.7502	48.8378	48.9254	49.013	49.0998	49.1732	49.2465	49.3199	49.3932	49.4676	49.5303	49.5924	49.6545	49.7166	49.7787	49.8408	49.9029	49.9596	50.0086	50.0575	50.1065	50.1554	50.2044	50.2533	50.3022	50.3298	50.3573	50.3848	50.4123	50.4399	50.4674	50.4949	50.5224
215	46.7943	46.9506	47.1028	47.2489	47.3904	47.5275	47.6592	47.7864	47.9107	48.0276	48.1437	48.2511	48.3537	48.4563	48.5589	48.6565	48.7442	48.8319	48.9196	49.0073	49.0942	49.1676	49.241	49.3145	49.3879	49.4624	49.5251	49.5873	49.6496	49.7118	49.774	49.8362	49.8984	49.9552	50.0043	50.0533	50.1024	50.1514	50.2005	50.2495	50.2986	50.3262	50.3538	50.3814	50.409	50.4366	50.4642	50.4918	50.5194
216	46.7881	46.9443	47.0966	47.2426	47.3841	47.5212	47.6529	47.7801	47.9045	48.0214	48.1375	48.2449	48.3476	48.4502	48.5529	48.6505	48.7383	48.826	48.9138	49.0015	49.0885	49.162	49.2356	49.3091	49.3826	49.4572	49.52	49.5823	49.6446	49.7069	49.7693	49.8316	49.8939	49.9508	50	50.0491	50.0983	50.1475	50.1966	50.2458	50.2949	50.3226	50.3503	50.378	50.4057	50.4334	50.461	50.4887	50.5164
217	46.782	46.9381	47.0903	47.2364	47.3778	47.515	47.6467	47.7738	47.8982	48.0151	48.1313	48.2387	48.3414	48.4441	48.5468	48.6445	48.7324	48.8202	48.908	48.9958	49.0828	49.1565	49.2301	49.3037	49.3773	49.4519	49.5149	49.5773	49.6397	49.7021	49.7645	49.827	49.8894	49.9464	49.9957	50.045	50.0942	50.1435	50.1928	50.242	50.2913	50.3191	50.3468	50.3746	50.4023	50.4301	50.4579	50.4856	50.5134
218	46.7758	46.9319	47.0841	47.2301	47.3715	47.5087	47.6404	47.7675	47.8919	48.0089	48.125	48.2326	48.3353	48.438	48.5408	48.6385	48.7264	48.8143	48.9022	48.9901	49.0772	49.1509	49.2246	49.2983	49.372	49.4467	49.5097	49.5723	49.6348	49.6973	49.7598	49.8224	49.8849	49.942	49.9914	50.0408	50.0902	50.1395	50.1889	50.2383	50.2876	50.3155	50.3433	50.3712	50.399	50.4268	50.4547	50.4825	50.5104
219	46.7696	46.9256	47.0778	47.2238	47.3652	47.5024	47.6341	47.7612	47.8857	48.0026	48.1188	48.2264	48.3291	48.4319	48.5347	48.6325	48.7205	48.8085	48.8964	48.9844	49.0715	49.1453	49.2191	49.2929	49.3667	49.4415	49.5046	49.5672	49.6299	49.6925	49.7551	49.8177	49.8804	49.9376	49.9871	50.0366	50.0861	50.1356	50.185	50.2345	50.284	50.3119	50.3398	50.3678	50.3957	50.4236	50.4515	50.4794	50.5073
220	46.7634	46.9194	47.0716	47.2175	47.3589	47.4961	47.6278	47.7549	47.8794	47.9964	48.1126	48.2202	48.323	48.4258	48.5287	48.6265	48.7146	48.8026	48.8906	48.9786	49.0659	49.1397	49.2136	49.2875	49.3613	49.4363	49.4995	49.5622	49.6249	49.6877	49.7504	49.8131	49.8759	49.9332	49.9828	50.0324	50.082	50.1316	50.1812	50.2308	50.2803	50.3083	50.3363	50.3643	50.3923	50.4203	50.4483	50.4763	50.5043
221	46.7572	46.9132	47.0653	47.2113	47.3526	47.4898	47.6215	47.7487	47.8731	47.9901	48.1064	48.214	48.3169	48.4197	48.5226	48.6205	48.7086	48.7967	48.8848	48.9729	49.0602	49.1342	49.2081	49.2821	49.356	49.431	49.4943	49.5572	49.62	49.6828	49.7457	49.8085	49.8714	49.9288	49.9785	50.0282	50.0779	50.1276	50.1773	50.227	50.2767	50.3048	50.3329	50.3609	50.389	50.4171	50.4452	50.4732	50.5013
222	46.751	46.907	47.059	47.205	47.3463	47.4835	47.6152	47.7424	47.8669	47.9839	48.1001	48.2078	48.3107	48.4136	48.5165	48.6145	48.7027	48.7909	48.879	48.9672	49.0546	49.1286	49.2026	49.2767	49.3507	49.4258	49.4892	49.5522	49.6151	49.678	49.741	49.8039	49.8668	49.9244	49.9742	50.024	50.0738	50.1236	50.1734	50.2232	50.2731	50.3012	50.3294	50.3575	50.3857	50.4138	50.442	50.4701	50.4983
223	46.7448	46.9007	47.0528	47.1987	47.3401	47.4772	47.6089	47.7361	47.8606	47.9777	48.0939	48.2016	48.3046	48.4075	48.5105	48.6085	48.6968	48.785	48.8732	48.9615	49.0489	49.123	49.1972	49.2713	49.3454	49.4206	49.4841	49.5471	49.6102	49.6732	49.7363	49.7993	49.8623	49.92	49.9699	50.0198	50.0698	50.1197	50.1696	50.2195	50.2694	50.2976	50.3259	50.3541	50.3823	50.4106	50.4388	50.467	50.4953
224	46.7386	46.8945	47.0465	47.1925	47.3338	47.4709	47.6026	47.7298	47.8543	47.9714	48.0877	48.1955	48.2984	48.4014	48.5044	48.6025	48.6908	48.7791	48.8674	48.9557	49.0433	49.1175	49.1917	49.2659	49.3401	49.4153	49.4789	49.5421	49.6052	49.6684	49.7315	49.7947	49.8578	49.9156	49.9656	50.0157	50.0657	50.1157	50.1657	50.2157	50.2658	50.2941	50.3224	50.3507	50.379	50.4073	50.4356	50.4639	50.4922
225	46.7324	46.8883	47.0403	47.1862	47.3275	47.4646	47.5963	47.7235	47.848	47.9652	48.0815	48.1893	48.2923	48.3953	48.4984	48.5965	48.6849	48.7733	48.8616	48.95	49.0376	49.1119	49.1862	49.2605	49.3348	49.4101	49.4738	49.5371	49.6003	49.6636	49.7268	49.7901	49.8533	49.9112	49.9613	50.0115	50.0616	50.1117	50.1619	50.212	50.2621	50.2905	50.3189	50.3473	50.3757	50.4041	50.4324	50.4608	50.4892
226	46.7262	46.8821	47.034	47.1799	47.3212	47.4583	47.59	47.7172	47.8418	47.9589	48.0753	48.1831	48.2862	48.3892	48.4923	48.5905	48.679	48.7674	48.8558	48.9443	49.0319	49.1063	49.1807	49.2551	49.3294	49.4049	49.4687	49.532	49.5954	49.6588	49.7221	49.7855	49.8488	49.9068	49.9571	50.0073	50.0575	50.1078	50.158	50.2082	50.2585	50.2869	50.3154	50.3439	50.3723	50.4008	50.4293	50.4577	50.4862
227	46.72	46.8758	47.0278	47.1736	47.3149	47.452	47.5837	47.711	47.8355	47.9527	48.069	48.1769	48.28	48.3831	48.4863	48.5845	48.673	48.7615	48.85	48.9386	49.0263	49.1007	49.1752	49.2497	49.3241	49.3997	49.4636	49.527	49.5905	49.6539	49.7174	49.7809	49.8443	49.9024	49.9528	50.0031	50.0534	50.1038	50.1541	50.2045	50.2548	50.2834	50.3119	50.3404	50.369	50.3975	50.4261	50.4546	50.4832
228	46.7138	46.8696	47.0215	47.1674	47.3086	47.4457	47.5774	47.7047	47.8292	47.9464	48.0628	48.1707	48.2739	48.377	48.4802	48.5785	48.6671	48.7557	48.8442	48.9328	49.0206	49.0952	49.1697	49.2443	49.3188	49.3944	49.4584	49.522	49.5855	49.6491	49.7127	49.7762	49.8398	49.898	49.9485	49.9989	50.0494	50.0998	50.1503	50.2007	50.2512	50.2798	50.3084	50.337	50.3657	50.3943	50.4229	50.4515	50.4802
229	46.7077	46.8634	47.0153	47.1611	47.3023	47.4394	47.5712	47.6984	47.823	47.9402	48.0566	48.1645	48.2677	48.371	48.4742	48.5725	48.6612	48.7498	48.8385	48.9271	49.015	49.0896	49.1642	49.2389	49.3135	49.3892	49.4533	49.517	49.5806	49.6443	49.708	49.7716	49.8353	49.8936	49.9442	49.9947	50.0453	50.0958	50.1464	50.197	50.2475	50.2762	50.3049	50.3336	50.3623	50.391	50.4197	50.4484	50.4771
230	46.7015	46.8572	47.009	47.1548	47.296	47.4331	47.5649	47.6921	47.8167	47.9339	48.0504	48.1583	48.2616	48.3649	48.4681	48.5665	48.6552	48.7439	48.8327	48.9214	49.0093	49.084	49.1587	49.2335	49.3082	49.384	49.4482	49.5119	49.5757	49.6395	49.7032	49.767	49.8308	49.8892	49.9399	49.9905	50.0412	50.0919	50.1425	50.1932	50.2439	50.2726	50.3014	50.3302	50.359	50.3878	50.4166	50.4453	50.4741
231	46.6971	46.8528	47.0046	47.1504	47.2916	47.4287	47.5604	47.6877	47.8123	47.9295	48.046	48.154	48.2572	48.3605	48.4638	48.5622	48.651	48.7397	48.8285	48.9172	49.0052	49.08	49.1547	49.2295	49.3043	49.3801	49.4443	49.5082	49.572	49.6358	49.6997	49.7635	49.8273	49.8858	49.9366	49.9873	50.038	50.0887	50.1395	50.1902	50.2409	50.2698	50.2986	50.3274	50.3562	50.3851	50.4139	50.4427	50.4716
232	46.6941	46.8497	47.0015	47.1473	47.2885	47.4256	47.5573	47.6845	47.8091	47.9263	48.0428	48.1508	48.2541	48.3573	48.4606	48.5591	48.6478	48.7366	48.8254	48.9141	49.0021	49.0769	49.1517	49.2265	49.3013	49.3771	49.4414	49.5053	49.5691	49.633	49.6969	49.7607	49.8246	49.8831	49.9339	49.9846	50.0354	50.0862	50.1369	50.1877	50.2385	50.2673	50.2962	50.325	50.3539	50.3828	50.4116	50.4405	50.4693
233	46.691	46.8466	46.9984	47.1441	47.2853	47.4224	47.5541	47.6813	47.8059	47.9231	48.0396	48.1476	48.2509	48.3542	48.4575	48.5559	48.6447	48.7335	48.8223	48.911	48.9991	49.0739	49.1487	49.2235	49.2983	49.3742	49.4385	49.5024	49.5663	49.6302	49.6941	49.758	49.8219	49.8804	49.9312	49.982	50.0328	50.0836	50.1344	50.1852	50.236	50.2649	50.2938	50.3227	50.3516	50.3804	50.4093	50.4382	50.4671
234	46.6879	46.8435	46.9953	47.141	47.2822	47.4192	47.5509	47.6782	47.8027	47.92	48.0364	48.1444	48.2477	48.351	48.4543	48.5528	48.6416	48.7304	48.8192	48.908	48.996	49.0708	49.1456	49.2205	49.2953	49.3712	49.4355	49.4995	49.5634	49.6273	49.6913	49.7552	49.8191	49.8777	49.9285	49.9794	50.0302	50.081	50.1319	50.1827	50.2335	50.2625	50.2914	50.3203	50.3492	50.3781	50.4071	50.436	50.4649
235	46.6848	46.8404	46.9922	47.1379	47.279	47.4161	47.5478	47.675	47.7995	47.9168	48.0332	48.1412	48.2445	48.3478	48.4511	48.5496	48.6384	48.7272	48.8161	48.9049	48.9929	49.0678	49.1426	49.2175	49.2923	49.3683	49.4326	49.4966	49.5605	49.6245	49.6884	49.7524	49.8164	49.875	49.9259	49.9767	50.0276	50.0785	50.1293	50.1802	50.2311	50.26	50.289	50.3179	50.3469	50.3758	50.4048	50.4337	50.4627
236	46.6817	46.8373	46.989	47.1347	47.2759	47.4129	47.5446	47.6718	47.7964	47.9136	48.03	48.1381	48.2414	48.3447	48.448	48.5465	48.6353	48.7241	48.8129	48.9018	48.9898	49.0647	49.1396	49.2145	49.2893	49.3653	49.4297	49.4937	49.5577	49.6217	49.6856	49.7496	49.8136	49.8723	49.9232	49.9741	50.025	50.0759	50.1268	50.1777	50.2286	50.2576	50.2866	50.3155	50.3445	50.3735	50.4025	50.4315	50.4604
237	46.6787	46.8342	46.9859	47.1316	47.2727	47.4098	47.5414	47.6686	47.7932	47.9104	48.0269	48.1349	48.2382	48.3415	48.4448	48.5433	48.6321	48.721	48.8098	48.8987	48.9868	49.0617	49.1366	49.2115	49.2864	49.3623	49.4268	49.4908	49.5548	49.6188	49.6828	49.7469	49.8109	49.8696	49.9205	49.9714	50.0224	50.0733	50.1243	50.1752	50.2261	50.2551	50.2842	50.3132	50.3422	50.3712	50.4002	50.4292	50.4582
238	46.6756	46.8311	46.9828	47.1285	47.2696	47.4066	47.5382	47.6654	47.79	47.9072	48.0237	48.1317	48.235	48.3383	48.4416	48.5401	48.629	48.7179	48.8067	48.8956	48.9837	49.0586	49.1335	49.2085	49.2834	49.3594	49.4238	49.4879	49.5519	49.616	49.68	49.7441	49.8081	49.8668	49.9178	49.9688	50.0198	50.0707	50.1217	50.1727	50.2237	50.2527	50.2817	50.3108	50.3398	50.3689	50.3979	50.4269	50.456
239	46.6725	46.828	46.9797	47.1253	47.2664	47.4034	47.5351	47.6623	47.7868	47.904	48.0205	48.1285	48.2318	48.3352	48.4385	48.537	48.6259	48.7147	48.8036	48.8925	48.9806	49.0556	49.1305	49.2054	49.2804	49.3564	49.4209	49.485	49.5491	49.6131	49.6772	49.7413	49.8054	49.8641	49.9151	49.9662	50.0172	50.0682	50.1192	50.1702	50.2212	50.2503	50.2793	50.3084	50.3375	50.3665	50.3956	50.4247	50.4538
240	46.6694	46.8249	46.9766	47.1222	47.2633	47.4003	47.5319	47.6591	47.7836	47.9009	48.0173	48.1253	48.2287	48.332	48.4353	48.5338	48.6227	48.7116	48.8005	48.8894	48.9775	49.0525	49.1275	49.2024	49.2774	49.3534	49.418	49.4821	49.5462	49.6103	49.6744	49.7385	49.8026	49.8614	49.9125	49.9635	50.0146	50.0656	50.1167	50.1677	50.2187	50.2478	50.2769	50.306	50.3351	50.3642	50.3933	50.4224	50.4515
241	46.6664	46.8218	46.9735	47.1191	47.2601	47.3971	47.5287	47.6559	47.7805	47.8977	48.0141	48.1222	48.2255	48.3288	48.4322	48.5307	48.6196	48.7085	48.7974	48.8863	48.9745	49.0495	49.1244	49.1994	49.2744	49.3505	49.415	49.4792	49.5433	49.6075	49.6716	49.7358	49.7999	49.8587	49.9098	49.9609	50.012	50.063	50.1141	50.1652	50.2163	50.2454	50.2745	50.3037	50.3328	50.3619	50.391	50.4202	50.4493
242	46.6633	46.8187	46.9703	47.1159	47.257	47.394	47.5256	47.6527	47.7773	47.8945	48.0109	48.119	48.2223	48.3257	48.429	48.5275	48.6165	48.7054	48.7943	48.8832	48.9714	49.0464	49.1214	49.1964	49.2714	49.3475	49.4121	49.4763	49.5404	49.6046	49.6688	49.733	49.7972	49.856	49.9071	49.9582	50.0093	50.0605	50.1116	50.1627	50.2138	50.243	50.2721	50.3013	50.3304	50.3596	50.3888	50.4179	50.4471
243	46.6602	46.8156	46.9672	47.1128	47.2538	47.3908	47.5224	47.6496	47.7741	47.8913	48.0078	48.1158	48.2191	48.3225	48.4258	48.5244	48.6133	48.7023	48.7912	48.8801	48.9683	49.0433	49.1184	49.1934	49.2685	49.3446	49.4092	49.4734	49.5376	49.6018	49.666	49.7302	49.7944	49.8533	49.9044	49.9556	50.0067	50.0579	50.109	50.1602	50.2114	50.2405	50.2697	50.2989	50.3281	50.3573	50.3865	50.4157	50.4448
244	46.6571	46.8125	46.9641	47.1097	47.2507	47.3876	47.5192	47.6464	47.7709	47.8881	48.0046	48.1126	48.216	48.3193	48.4227	48.5212	48.6102	48.6991	48.7881	48.877	48.9652	49.0403	49.1154	49.1904	49.2655	49.3416	49.4062	49.4705	49.5347	49.5989	49.6632	49.7274	49.7917	49.8506	49.9018	49.953	50.0041	50.0553	50.1065	50.1577	50.2089	50.2381	50.2673	50.2965	50.3257	50.355	50.3842	50.4134	50.4426
245	46.654	46.8094	46.961	47.1065	47.2475	47.3845	47.5161	47.6432	47.7677	47.8849	48.0014	48.1094	48.2128	48.3161	48.4195	48.5181	48.607	48.696	48.785	48.874	48.9622	49.0372	49.1123	49.1874	49.2625	49.3386	49.4033	49.4676	49.5318	49.5961	49.6604	49.7246	49.7889	49.8479	49.8991	49.9503	50.0015	50.0528	50.104	50.1552	50.2064	50.2357	50.2649	50.2942	50.3234	50.3526	50.3819	50.4111	50.4404
246	46.651	46.8063	46.9579	47.1034	47.2444	47.3813	47.5129	47.64	47.7645	47.8818	47.9982	48.1063	48.2096	48.313	48.4163	48.5149	48.6039	48.6929	48.7819	48.8709	48.9591	49.0342	49.1093	49.1844	49.2595	49.3357	49.4004	49.4647	49.529	49.5933	49.6576	49.7219	49.7862	49.8452	49.8964	49.9477	49.9989	50.0502	50.1014	50.1527	50.204	50.2332	50.2625	50.2918	50.3211	50.3503	50.3796	50.4089	50.4382
247	46.6479	46.8032	46.9547	47.1002	47.2412	47.3781	47.5097	47.6368	47.7614	47.8786	47.995	48.1031	48.2064	48.3098	48.4132	48.5118	48.6008	48.6898	48.7788	48.8678	48.956	49.0311	49.1063	49.1814	49.2565	49.3327	49.3974	49.4618	49.5261	49.5904	49.6548	49.7191	49.7834	49.8424	49.8937	49.945	49.9963	50.0476	50.0989	50.1502	50.2015	50.2308	50.2601	50.2894	50.3187	50.348	50.3773	50.4066	50.4359
248	46.6448	46.8001	46.9516	47.0971	47.2381	47.375	47.5065	47.6337	47.7582	47.8754	47.9918	48.0999	48.2033	48.3066	48.41	48.5086	48.5976	48.6866	48.7757	48.8647	48.9529	49.0281	49.1032	49.1784	49.2535	49.3298	49.3945	49.4589	49.5232	49.5876	49.652	49.7163	49.7807	49.8397	49.8911	49.9424	49.9937	50.045	50.0964	50.1477	50.199	50.2284	50.2577	50.287	50.3164	50.3457	50.375	50.4044	50.4337
249	46.6417	46.797	46.9485	47.094	47.2349	47.3718	47.5034	47.6305	47.755	47.8722	47.9886	48.0967	48.2001	48.3035	48.4069	48.5055	48.5945	48.6835	48.7726	48.8616	48.9499	49.025	49.1002	49.1754	49.2505	49.3268	49.3916	49.456	49.5204	49.5848	49.6491	49.7135	49.7779	49.837	49.8884	49.9397	49.9911	50.0425	50.0938	50.1452	50.1966	50.2259	50.2553	50.2847	50.314	50.3434	50.3727	50.4021	50.4315
250	46.6387	46.7939	46.9454	47.0908	47.2318	47.3687	47.5002	47.6273	47.7518	47.869	47.9855	48.0935	48.1969	48.3003	48.4037	48.5023	48.5914	48.6804	48.7695	48.8585	48.9468	49.022	49.0972	49.1724	49.2476	49.3238	49.3886	49.4531	49.5175	49.5819	49.6463	49.7108	49.7752	49.8343	49.8857	49.9371	49.9885	50.0399	50.0913	50.1427	50.1941	50.2235	50.2529	50.2823	50.3117	50.3411	50.3705	50.3999	50.4292
251	46.6356	46.7908	46.9423	47.0877	47.2286	47.3655	47.497	47.6241	47.7486	47.8658	47.9823	48.0903	48.1937	48.2971	48.4005	48.4992	48.5882	48.6773	48.7663	48.8554	48.9437	49.0189	49.0941	49.1694	49.2446	49.3209	49.3857	49.4502	49.5146	49.5791	49.6435	49.708	49.7725	49.8316	49.883	49.9345	49.9859	50.0373	50.0888	50.1402	50.1916	50.2211	50.2505	50.2799	50.3093	50.3387	50.3682	50.3976	50.427
252	46.6325	46.7877	46.9391	47.0846	47.2255	47.3623	47.4939	47.621	47.7454	47.8627	47.9791	48.0872	48.1906	48.294	48.3974	48.496	48.5851	48.6742	48.7632	48.8523	48.9406	49.0159	49.0911	49.1664	49.2416	49.3179	49.3828	49.4473	49.5117	49.5762	49.6407	49.7052	49.7697	49.8289	49.8804	49.9318	49.9833	50.0348	50.0862	50.1377	50.1892	50.2186	50.2481	50.2775	50.307	50.3364	50.3659	50.3953	50.4248
253	46.6294	46.7846	46.936	47.0814	47.2223	47.3592	47.4907	47.6178	47.7423	47.8595	47.9759	48.084	48.1874	48.2908	48.3942	48.4928	48.5819	48.671	48.7601	48.8492	48.9376	49.0128	49.0881	49.1633	49.2386	49.315	49.3798	49.4444	49.5089	49.5734	49.6379	49.7024	49.767	49.8262	49.8777	49.9292	49.9807	50.0322	50.0837	50.1352	50.1867	50.2162	50.2457	50.2752	50.3046	50.3341	50.3636	50.3931	50.4226
254	46.6263	46.7815	46.9329	47.0783	47.2192	47.356	47.4875	47.6146	47.7391	47.8563	47.9727	48.0808	48.1842	48.2876	48.391	48.4897	48.5788	48.6679	48.757	48.8461	48.9345	49.0098	49.0851	49.1603	49.2356	49.312	49.3769	49.4415	49.506	49.5706	49.6351	49.6997	49.7642	49.8235	49.875	49.9265	49.9781	50.0296	50.0812	50.1327	50.1842	50.2138	50.2433	50.2728	50.3023	50.3318	50.3613	50.3908	50.4203
255	46.6233	46.7784	46.9298	47.0752	47.216	47.3529	47.4843	47.6114	47.7359	47.8531	47.9695	48.0776	48.181	48.2845	48.3879	48.4865	48.5757	48.6648	48.7539	48.843	48.9314	49.0067	49.082	49.1573	49.2326	49.309	49.374	49.4386	49.5031	49.5677	49.6323	49.6969	49.7615	49.8207	49.8723	49.9239	49.9755	50.027	50.0786	50.1302	50.1818	50.2113	50.2409	50.2704	50.2999	50.3295	50.359	50.3886	50.4181
256	46.6202	46.7753	46.9267	47.072	47.2129	47.3497	47.4812	47.6082	47.7327	47.8499	47.9664	48.0744	48.1779	48.2813	48.3847	48.4834	48.5725	48.6617	48.7508	48.84	48.9283	49.0037	49.079	49.1543	49.2297	49.3061	49.371	49.4356	49.5003	49.5649	49.6295	49.6941	49.7587	49.818	49.8696	49.9213	49.9729	50.0245	50.0761	50.1277	50.1793	50.2089	50.2385	50.268	50.2976	50.3272	50.3567	50.3863	50.4159
257	46.6171	46.7722	46.9235	47.0689	47.2097	47.3465	47.478	47.6051	47.7295	47.8467	47.9632	48.0713	48.1747	48.2781	48.3816	48.4802	48.5694	48.6585	48.7477	48.8369	48.9253	49.0006	49.076	49.1513	49.2267	49.3031	49.3681	49.4327	49.4974	49.562	49.6267	49.6913	49.756	49.8153	49.867	49.9186	49.9703	50.0219	50.0736	50.1252	50.1768	50.2064	50.236	50.2656	50.2952	50.3248	50.3544	50.384	50.4137
258	46.614	46.7691	46.9204	47.0658	47.2066	47.3434	47.4748	47.6019	47.7263	47.8435	47.96	48.0681	48.1715	48.275	48.3784	48.4771	48.5663	48.6554	48.7446	48.8338	48.9222	48.9976	49.0729	49.1483	49.2237	49.3001	49.3652	49.4298	49.4945	49.5592	49.6239	49.6886	49.7532	49.8126	49.8643	49.916	49.9677	50.0193	50.071	50.1227	50.1744	50.204	50.2336	50.2633	50.2929	50.3225	50.3522	50.3818	50.4114
259	46.611	46.766	46.9173	47.0626	47.2034	47.3402	47.4717	47.5987	47.7232	47.8404	47.9568	48.0649	48.1683	48.2718	48.3752	48.4739	48.5631	48.6523	48.7415	48.8307	48.9191	48.9945	49.0699	49.1453	49.2207	49.2972	49.3622	49.4269	49.4917	49.5564	49.6211	49.6858	49.7505	49.8099	49.8616	49.9133	49.9651	50.0168	50.0685	50.1202	50.1719	50.2016	50.2312	50.2609	50.2906	50.3202	50.3499	50.3795	50.4092
260	46.6079	46.7629	46.9142	47.0595	47.2003	47.337	47.4685	47.5955	47.72	47.8372	47.9536	48.0617	48.1652	48.2686	48.3721	48.4708	48.56	48.6492	48.7384	48.8276	48.916	48.9915	49.0669	49.1423	49.2177	49.2942	49.3593	49.424	49.4888	49.5535	49.6183	49.683	49.7477	49.8072	49.8589	49.9107	49.9624	50.0142	50.0659	50.1177	50.1695	50.1991	50.2288	50.2585	50.2882	50.3179	50.3476	50.3773	50.407
261	46.6048	46.7598	46.9111	47.0563	47.1971	47.3339	47.4653	47.5924	47.7168	47.834	47.9504	48.0585	48.162	48.2654	48.3689	48.4676	48.5568	48.6461	48.7353	48.8245	48.913	48.9884	49.0639	49.1393	49.2147	49.2913	49.3564	49.4211	49.4859	49.5507	49.6155	49.6802	49.745	49.8045	49.8563	49.9081	49.9598	50.0116	50.0634	50.1152	50.167	50.1967	50.2264	50.2561	50.2859	50.3156	50.3453	50.375	50.4047
262	46.6017	46.7567	46.908	47.0532	47.194	47.3307	47.4621	47.5892	47.7136	47.8308	47.9472	48.0554	48.1588	48.2623	48.3657	48.4645	48.5537	48.6429	48.7322	48.8214	48.9099	48.9854	49.0608	49.1363	49.2118	49.2883	49.3534	49.4182	49.483	49.5478	49.6127	49.6775	49.7423	49.8018	49.8536	49.9054	49.9572	50.0091	50.0609	50.1127	50.1645	50.1943	50.224	50.2538	50.2835	50.3133	50.343	50.3728	50.4025
263	46.5986	46.7536	46.9048	47.0501	47.1908	47.3276	47.459	47.586	47.7104	47.8276	47.9441	48.0522	48.1556	48.2591	48.3626	48.4613	48.5506	48.6398	48.7291	48.8183	48.9068	48.9823	49.0578	49.1333	49.2088	49.2853	49.3505	49.4153	49.4802	49.545	49.6098	49.6747	49.7395	49.7991	49.8509	49.9028	49.9546	50.0065	50.0583	50.1102	50.1621	50.1918	50.2216	50.2514	50.2812	50.3109	50.3407	50.3705	50.4003
264	46.5956	46.7505	46.9017	47.0469	47.1877	47.3244	47.4558	47.5828	47.7073	47.8244	47.9409	48.049	48.1525	48.2559	48.3594	48.4582	48.5474	48.6367	48.726	48.8152	48.9037	48.9793	49.0548	49.1303	49.2058	49.2824	49.3476	49.4124	49.4773	49.5422	49.607	49.6719	49.7368	49.7963	49.8482	49.9001	49.952	50.0039	50.0558	50.1077	50.1596	50.1894	50.2192	50.249	50.2788	50.3086	50.3384	50.3682	50.3981
265	46.5925	46.7474	46.8986	47.0438	47.1845	47.3212	47.4526	47.5796	47.7041	47.8213	47.9377	48.0458	48.1493	48.2528	48.3563	48.455	48.5443	48.6336	48.7229	48.8121	48.9007	48.9762	49.0517	49.1273	49.2028	49.2794	49.3446	49.4095	49.4744	49.5393	49.6042	49.6691	49.734	49.7936	49.8456	49.8975	49.9494	50.0013	50.0533	50.1052	50.1571	50.187	50.2168	50.2466	50.2765	50.3063	50.3362	50.366	50.3958
266	46.5894	46.7443	46.8955	47.0407	47.1814	47.3181	47.4495	47.5765	47.7009	47.8181	47.9345	48.0426	48.1461	48.2496	48.3531	48.4518	48.5411	48.6304	48.7198	48.8091	48.8976	48.9732	49.0487	49.1243	49.1998	49.2765	49.3417	49.4066	49.4716	49.5365	49.6014	49.6664	49.7313	49.7909	49.8429	49.8948	49.9468	49.9988	50.0507	50.1027	50.1547	50.1845	50.2144	50.2443	50.2741	50.304	50.3339	50.3637	50.3936
267	46.5863	46.7412	46.8924	47.0375	47.1782	47.3149	47.4463	47.5733	47.6977	47.8149	47.9313	48.0395	48.1429	48.2464	48.3499	48.4487	48.538	48.6273	48.7166	48.806	48.8945	48.9701	49.0457	49.1213	49.1968	49.2735	49.3388	49.4037	49.4687	49.5337	49.5986	49.6636	49.7285	49.7882	49.8402	49.8922	49.9442	49.9962	50.0482	50.1002	50.1522	50.1821	50.212	50.2419	50.2718	50.3017	50.3316	50.3615	50.3914
268	46.5833	46.7381	46.8892	47.0344	47.1751	47.3118	47.4431	47.5701	47.6945	47.8117	47.9281	48.0363	48.1398	48.2433	48.3468	48.4455	48.5349	48.6242	48.7135	48.8029	48.8914	48.967	49.0426	49.1182	49.1938	49.2705	49.3358	49.4008	49.4658	49.5308	49.5958	49.6608	49.7258	49.7855	49.8375	49.8896	49.9416	49.9936	50.0457	50.0977	50.1497	50.1797	50.2096	50.2395	50.2694	50.2994	50.3293	50.3592	50.3891
269	46.5802	46.735	46.8861	47.0313	47.1719	47.3086	47.4399	47.5669	47.6913	47.8085	47.925	48.0331	48.1366	48.2401	48.3436	48.4424	48.5317	48.6211	48.7104	48.7998	48.8884	48.964	49.0396	49.1152	49.1909	49.2676	49.3329	49.3979	49.463	49.528	49.593	49.658	49.723	49.7828	49.8349	49.8869	49.939	49.9911	50.0431	50.0952	50.1473	50.1772	50.2072	50.2371	50.2671	50.297	50.327	50.357	50.3869
270	46.5771	46.7319	46.883	47.0281	47.1688	47.3054	47.4368	47.5638	47.6882	47.8053	47.9218	48.0299	48.1334	48.2369	48.3404	48.4392	48.5286	48.618	48.7073	48.7967	48.8853	48.9609	49.0366	49.1122	49.1879	49.2646	49.33	49.395	49.4601	49.5251	49.5902	49.6552	49.7203	49.7801	49.8322	49.8843	49.9364	49.9885	50.0406	50.0927	50.1448	50.1748	50.2048	50.2348	50.2647	50.2947	50.3247	50.3547	50.3847
271	46.574	46.7288	46.8799	47.025	47.1656	47.3023	47.4336	47.5606	47.685	47.8022	47.9186	48.0267	48.1302	48.2338	48.3373	48.4361	48.5255	48.6148	48.7042	48.7936	48.8822	48.9579	49.0336	49.1092	49.1849	49.2617	49.327	49.3921	49.4572	49.5223	49.5874	49.6525	49.7176	49.7774	49.8295	49.8816	49.9338	49.9859	50.0381	50.0902	50.1423	50.1724	50.2024	50.2324	50.2624	50.2924	50.3224	50.3524	50.3825
272	46.5709	46.7257	46.8768	47.0219	47.1625	47.2991	47.4304	47.5574	47.6818	47.799	47.9154	48.0235	48.1271	48.2306	48.3341	48.4329	48.5223	48.6117	48.7011	48.7905	48.8791	48.9548	49.0305	49.1062	49.1819	49.2587	49.3241	49.3892	49.4543	49.5195	49.5846	49.6497	49.7148	49.7746	49.8268	49.879	49.9312	49.9834	50.0355	50.0877	50.1399	50.1699	50.2	50.23	50.2601	50.2901	50.3201	50.3502	50.3802
273	46.5679	46.7226	46.8736	47.0187	47.1593	47.2959	47.4273	47.5542	47.6786	47.7958	47.9122	48.0204	48.1239	48.2274	48.3309	48.4298	48.5192	48.6086	48.698	48.7874	48.8761	48.9518	49.0275	49.1032	49.1789	49.2557	49.3212	49.3863	49.4515	49.5166	49.5818	49.6469	49.7121	49.7719	49.8241	49.8764	49.9286	49.9808	50.033	50.0852	50.1374	50.1675	50.1976	50.2276	50.2577	50.2878	50.3179	50.3479	50.378
274	46.5648	46.7195	46.8705	47.0156	47.1562	47.2928	47.4241	47.551	47.6754	47.7926	47.909	48.0172	48.1207	48.2243	48.3278	48.4266	48.516	48.6055	48.6949	48.7843	48.873	48.9487	49.0245	49.1002	49.1759	49.2528	49.3183	49.3834	49.4486	49.5138	49.579	49.6441	49.7093	49.7692	49.8215	49.8737	49.926	49.9782	50.0305	50.0827	50.1349	50.1651	50.1952	50.2253	50.2554	50.2855	50.3156	50.3457	50.3758
275	46.5617	46.7164	46.8674	47.0124	47.153	47.2896	47.4209	47.5479	47.6722	47.7894	47.9058	48.014	48.1175	48.2211	48.3246	48.4235	48.5129	48.6023	48.6918	48.7812	48.8699	48.9457	49.0214	49.0972	49.173	49.2498	49.3153	49.3805	49.4457	49.5109	49.5762	49.6414	49.7066	49.7665	49.8188	49.8711	49.9234	49.9756	50.0279	50.0802	50.1325	50.1626	50.1928	50.2229	50.253	50.2831	50.3133	50.3434	50.3735
276	46.5586	46.7133	46.8643	47.0093	47.1499	47.2865	47.4178	47.5447	47.6691	47.7862	47.9027	48.0108	48.1144	48.2179	48.3215	48.4203	48.5098	48.5992	48.6887	48.7781	48.8668	48.9426	49.0184	49.0942	49.17	49.2468	49.3124	49.3776	49.4429	49.5081	49.5734	49.6386	49.7038	49.7638	49.8161	49.8684	49.9208	49.9731	50.0254	50.0777	50.13	50.1602	50.1903	50.2205	50.2507	50.2808	50.311	50.3412	50.3713
277	46.5556	46.7102	46.8612	47.0062	47.1467	47.2833	47.4146	47.5415	47.6659	47.7831	47.8995	48.0076	48.1112	48.2147	48.3183	48.4172	48.5066	48.5961	48.6856	48.7751	48.8638	48.9396	49.0154	49.0912	49.167	49.2439	49.3095	49.3747	49.44	49.5053	49.5705	49.6358	49.7011	49.7611	49.8134	49.8658	49.9181	49.9705	50.0229	50.0752	50.1276	50.1577	50.1879	50.2181	50.2483	50.2785	50.3087	50.3389	50.3691
278	46.5525	46.7071	46.858	47.003	47.1436	47.2801	47.4114	47.5383	47.6627	47.7799	47.8963	48.0045	48.108	48.2116	48.3151	48.414	48.5035	48.593	48.6825	48.772	48.8607	48.9365	49.0124	49.0882	49.164	49.2409	49.3065	49.3718	49.4371	49.5024	49.5677	49.633	49.6983	49.7584	49.8108	49.8632	49.9155	49.9679	50.0203	50.0727	50.1251	50.1553	50.1855	50.2158	50.246	50.2762	50.3064	50.3366	50.3669
279	46.5494	46.704	46.8549	46.9999	47.1404	47.277	47.4082	47.5352	47.6595	47.7767	47.8931	48.0013	48.1048	48.2084	48.312	48.4109	48.5004	48.5899	48.6794	48.7689	48.8576	48.9335	49.0093	49.0852	49.161	49.238	49.3036	49.3689	49.4343	49.4996	49.5649	49.6303	49.6956	49.7557	49.8081	49.8605	49.9129	49.9654	50.0178	50.0702	50.1226	50.1529	50.1831	50.2134	50.2436	50.2739	50.3041	50.3344	50.3646
280	46.5463	46.7009	46.8518	46.9968	47.1373	47.2738	47.4051	47.532	47.6563	47.7735	47.8899	47.9981	48.1017	48.2052	48.3088	48.4077	48.4972	48.5867	48.6763	48.7658	48.8545	48.9304	49.0063	49.0822	49.158	49.235	49.3007	49.366	49.4314	49.4968	49.5621	49.6275	49.6929	49.753	49.8054	49.8579	49.9103	49.9628	50.0152	50.0677	50.1202	50.1504	50.1807	50.211	50.2413	50.2716	50.3018	50.3321	50.3624
281	46.5432	46.6978	46.8487	46.9936	47.1341	47.2707	47.4019	47.5288	47.6531	47.7703	47.8867	47.9949	48.0985	48.2021	48.3056	48.4045	48.4941	48.5836	48.6732	48.7627	48.8515	48.9274	49.0033	49.0792	49.155	49.232	49.2977	49.3631	49.4285	49.4939	49.5593	49.6247	49.6901	49.7502	49.8027	49.8552	49.9077	49.9602	50.0127	50.0652	50.1177	50.148	50.1783	50.2086	50.2389	50.2693	50.2996	50.3299	50.3602
282	46.5402	46.6947	46.8456	46.9905	47.131	47.2675	47.3987	47.5256	47.65	47.7671	47.8835	47.9917	48.0953	48.1989	48.3025	48.4014	48.4909	48.5805	48.67	48.7596	48.8484	48.9243	49.0002	49.0761	49.1521	49.2291	49.2948	49.3602	49.4256	49.4911	49.5565	49.6219	49.6874	49.7475	49.8001	49.8526	49.9051	49.9576	50.0102	50.0627	50.1152	50.1456	50.1759	50.2063	50.2366	50.2669	50.2973	50.3276	50.358
283	46.5371	46.6916	46.8424	46.9874	47.1278	47.2643	47.3956	47.5224	47.6468	47.7639	47.8804	47.9886	48.0921	48.1957	48.2993	48.3982	48.4878	48.5774	48.6669	48.7565	48.8453	48.9213	48.9972	49.0731	49.1491	49.2261	49.2919	49.3573	49.4228	49.4882	49.5537	49.6192	49.6846	49.7448	49.7974	49.8499	49.9025	49.9551	50.0076	50.0602	50.1128	50.1431	50.1735	50.2039	50.2342	50.2646	50.295	50.3254	50.3557
284	46.534	46.6885	46.8393	46.9842	47.1247	47.2612	47.3924	47.5193	47.6436	47.7608	47.8772	47.9854	48.089	48.1926	48.2962	48.3951	48.4847	48.5743	48.6638	48.7534	48.8423	48.9182	48.9942	49.0701	49.1461	49.2232	49.2889	49.3544	49.4199	49.4854	49.5509	49.6164	49.6819	49.7421	49.7947	49.8473	49.8999	49.9525	50.0051	50.0577	50.1103	50.1407	50.1711	50.2015	50.2319	50.2623	50.2927	50.3231	50.3535
285	46.5309	46.6854	46.8362	46.9811	47.1215	47.258	47.3892	47.5161	47.6404	47.7576	47.874	47.9822	48.0858	48.1894	48.293	48.3919	48.4815	48.5711	48.6607	48.7503	48.8392	48.9152	48.9911	49.0671	49.1431	49.2202	49.286	49.3515	49.417	49.4826	49.5481	49.6136	49.6791	49.7394	49.792	49.8447	49.8973	49.9499	50.0026	50.0552	50.1078	50.1383	50.1687	50.1991	50.2296	50.26	50.2904	50.3208	50.3513
286	46.5279	46.6823	46.8331	46.978	47.1184	47.2548	47.386	47.5129	47.6372	47.7544	47.8708	47.979	48.0826	48.1862	48.2898	48.3888	48.4784	48.568	48.6576	48.7472	48.8361	48.9121	48.9881	49.0641	49.1401	49.2172	49.2831	49.3486	49.4142	49.4797	49.5453	49.6108	49.6764	49.7367	49.7894	49.842	49.8947	49.9474	50	50.0527	50.1054	50.1358	50.1663	50.1968	50.2272	50.2577	50.2881	50.3186	50.349
287	46.5248	46.6792	46.83	46.9748	47.1152	47.2517	47.3829	47.5097	47.6341	47.7512	47.8676	47.9758	48.0794	48.1831	48.2867	48.3856	48.4753	48.5649	48.6545	48.7441	48.833	48.9091	48.9851	49.0611	49.1371	49.2143	49.2801	49.3457	49.4113	49.4769	49.5425	49.6081	49.6736	49.734	49.7867	49.8394	49.8921	49.9448	49.9975	50.0502	50.1029	50.1334	50.1639	50.1944	50.2249	50.2554	50.2858	50.3163	50.3468
288	46.5217	46.6761	46.8269	46.9717	47.1121	47.2485	47.3797	47.5066	47.6309	47.748	47.8644	47.9727	48.0763	48.1799	48.2835	48.3825	48.4721	48.5618	48.6514	48.7411	48.83	48.906	48.9821	49.0581	49.1342	49.2113	49.2772	49.3428	49.4084	49.474	49.5397	49.6053	49.6709	49.7313	49.784	49.8367	49.8895	49.9422	49.995	50.0477	50.1004	50.131	50.1615	50.192	50.2225	50.253	50.2836	50.3141	50.3446
289	46.5186	46.673	46.8237	46.9685	47.109	47.2454	47.3765	47.5034	47.6277	47.7448	47.8613	47.9695	48.0731	48.1767	48.2803	48.3793	48.469	48.5586	48.6483	48.738	48.8269	48.903	48.979	49.0551	49.1312	49.2084	49.2743	49.3399	49.4056	49.4712	49.5369	49.6025	49.6682	49.7285	49.7813	49.8341	49.8869	49.9397	49.9924	50.0452	50.098	50.1285	50.1591	50.1896	50.2202	50.2507	50.2813	50.3118	50.3424
290	46.5155	46.6699	46.8206	46.9654	47.1058	47.2422	47.3734	47.5002	47.6245	47.7417	47.8581	47.9663	48.0699	48.1736	48.2772	48.3762	48.4658	48.5555	48.6452	48.7349	48.8238	48.8999	48.976	49.0521	49.1282	49.2054	49.2713	49.337	49.4027	49.4684	49.5341	49.5997	49.6654	49.7258	49.7786	49.8315	49.8843	49.9371	49.9899	50.0427	50.0955	50.1261	50.1567	50.1872	50.2178	50.2484	50.279	50.3096	50.3401
291	46.5125	46.6668	46.8175	46.9623	47.1027	47.239	47.3702	47.497	47.6213	47.7385	47.8549	47.9631	48.0667	48.1704	48.274	48.373	48.4627	48.5524	48.6421	48.7318	48.8207	48.8968	48.973	49.0491	49.1252	49.2024	49.2684	49.3341	49.3998	49.4655	49.5312	49.597	49.6627	49.7231	49.776	49.8288	49.8817	49.9345	49.9874	50.0402	50.0931	50.1237	50.1543	50.1849	50.2155	50.2461	50.2767	50.3073	50.3379
292	46.5094	46.6637	46.8144	46.9591	47.0995	47.2359	47.367	47.4938	47.6181	47.7353	47.8517	47.9599	48.0636	48.1672	48.2709	48.3699	48.4596	48.5493	48.639	48.7287	48.8177	48.8938	48.9699	49.0461	49.1222	49.1995	49.2655	49.3312	49.397	49.4627	49.5284	49.5942	49.6599	49.7204	49.7733	49.8262	49.8791	49.9319	49.9848	50.0377	50.0906	50.1212	50.1519	50.1825	50.2131	50.2438	50.2744	50.305	50.3357
293	46.5063	46.6606	46.8113	46.956	47.0964	47.2327	47.3638	47.4907	47.615	47.7321	47.8485	47.9567	48.0604	48.164	48.2677	48.3667	48.4564	48.5462	48.6359	48.7256	48.8146	48.8907	48.9669	49.0431	49.1192	49.1965	49.2625	49.3283	49.3941	49.4599	49.5256	49.5914	49.6572	49.7177	49.7706	49.8235	49.8765	49.9294	49.9823	50.0352	50.0881	50.1188	50.1495	50.1801	50.2108	50.2415	50.2721	50.3028	50.3334
294	46.5032	46.6575	46.8081	46.9529	47.0932	47.2295	47.3607	47.4875	47.6118	47.7289	47.8453	47.9536	48.0572	48.1609	48.2645	48.3635	48.4533	48.543	48.6328	48.7225	48.8115	48.8877	48.9639	49.0401	49.1163	49.1936	49.2596	49.3254	49.3912	49.457	49.5228	49.5886	49.6544	49.715	49.7679	49.8209	49.8738	49.9268	49.9798	50.0327	50.0857	50.1164	50.147	50.1777	50.2084	50.2391	50.2698	50.3005	50.3312
295	46.5002	46.6544	46.805	46.9497	47.0901	47.2264	47.3575	47.4843	47.6086	47.7257	47.8421	47.9504	48.054	48.1577	48.2614	48.3604	48.4502	48.5399	48.6297	48.7194	48.8084	48.8846	48.9608	49.0371	49.1133	49.1906	49.2567	49.3225	49.3883	49.4542	49.52	49.5859	49.6517	49.7123	49.7653	49.8183	49.8712	49.9242	49.9772	50.0302	50.0832	50.1139	50.1446	50.1754	50.2061	50.2368	50.2675	50.2983	50.329
296	46.4971	46.6513	46.8019	46.9466	47.0869	47.2232	47.3543	47.4811	47.6054	47.7226	47.839	47.9472	48.0509	48.1545	48.2582	48.3572	48.447	48.5368	48.6266	48.7163	48.8054	48.8816	48.9578	49.0341	49.1103	49.1876	49.2537	49.3196	49.3855	49.4513	49.5172	49.5831	49.6489	49.7096	49.7626	49.8156	49.8686	49.9217	49.9747	50.0277	50.0807	50.1115	50.1422	50.173	50.2037	50.2345	50.2653	50.296	50.3268
297	46.494	46.6482	46.7988	46.9435	47.0838	47.2201	47.3512	47.478	47.6022	47.7194	47.8358	47.944	48.0477	48.1514	48.255	48.3541	48.4439	48.5337	48.6234	48.7132	48.8023	48.8785	48.9548	49.031	49.1073	49.1847	49.2508	49.3167	49.3826	49.4485	49.5144	49.5803	49.6462	49.7069	49.7599	49.813	49.866	49.9191	49.9721	50.0252	50.0783	50.109	50.1398	50.1706	50.2014	50.2322	50.263	50.2938	50.3245
298	46.4909	46.6451	46.7957	46.9403	47.0806	47.2169	47.348	47.4748	47.599	47.7162	47.8326	47.9408	48.0445	48.1482	48.2519	48.3509	48.4407	48.5305	48.6203	48.7101	48.7992	48.8755	48.9518	49.028	49.1043	49.1817	49.2479	49.3138	49.3797	49.4457	49.5116	49.5775	49.6435	49.7041	49.7572	49.8103	49.8634	49.9165	49.9696	50.0227	50.0758	50.1066	50.1374	50.1682	50.1991	50.2299	50.2607	50.2915	50.3223
299	46.4878	46.642	46.7925	46.9372	47.0775	47.2137	47.3448	47.4716	47.5959	47.713	47.8294	47.9377	48.0413	48.145	48.2487	48.3478	48.4376	48.5274	48.6172	48.7071	48.7961	48.8724	48.9487	49.025	49.1013	49.1787	49.2449	49.3109	49.3769	49.4428	49.5088	49.5747	49.6407	49.7014	49.7546	49.8077	49.8608	49.9139	49.9671	50.0202	50.0733	50.1042	50.135	50.1659	50.1967	50.2276	50.2584	50.2892	50.3201
300	46.4848	46.6389	46.7894	46.9341	47.0743	47.2106	47.3417	47.4684	47.5927	47.7098	47.8262	47.9345	48.0382	48.1419	48.2456	48.3446	48.4345	48.5243	48.6141	48.704	48.7931	48.8694	48.9457	49.022	49.0983	49.1758	49.242	49.308	49.374	49.44	49.506	49.572	49.638	49.6987	49.7519	49.8051	49.8582	49.9114	49.9645	50.0177	50.0709	50.1017	50.1326	50.1635	50.1944	50.2252	50.2561	50.287	50.3179
301	46.4817	46.6358	46.7863	46.9309	47.0712	47.2074	47.3385	47.4652	47.5895	47.7066	47.823	47.9313	48.035	48.1387	48.2424	48.3415	48.4313	48.5212	48.611	48.7009	48.79	48.8663	48.9427	49.019	49.0954	49.1728	49.2391	49.3051	49.3711	49.4371	49.5032	49.5692	49.6352	49.696	49.7492	49.8024	49.8556	49.9088	49.962	50.0152	50.0684	50.0993	50.1302	50.1611	50.192	50.2229	50.2538	50.2847	50.3156
302	46.4786	46.6327	46.7832	46.9278	47.068	47.2043	47.3353	47.4621	47.5863	47.7035	47.8199	47.9281	48.0318	48.1355	48.2392	48.3383	48.4282	48.5181	48.6079	48.6978	48.7869	48.8633	48.9396	49.016	49.0924	49.1699	49.2361	49.3022	49.3683	49.4343	49.5004	49.5664	49.6325	49.6933	49.7465	49.7998	49.853	49.9062	49.9595	50.0127	50.0659	50.0969	50.1278	50.1587	50.1897	50.2206	50.2515	50.2825	50.3134
303	46.4755	46.6296	46.7801	46.9246	47.0649	47.2011	47.3321	47.4589	47.5831	47.7003	47.8167	47.9249	48.0286	48.1324	48.2361	48.3352	48.425	48.5149	48.6048	48.6947	48.7838	48.8602	48.9366	49.013	49.0894	49.1669	49.2332	49.2993	49.3654	49.4315	49.4976	49.5636	49.6297	49.6906	49.7439	49.7971	49.8504	49.9037	49.9569	50.0102	50.0635	50.0944	50.1254	50.1564	50.1873	50.2183	50.2492	50.2802	50.3112
304	46.4725	46.6265	46.7769	46.9215	47.0617	47.1979	47.329	47.4557	47.5799	47.6971	47.8135	47.9218	48.0255	48.1292	48.2329	48.332	48.4219	48.5118	48.6017	48.6916	48.7808	48.8572	48.9336	49.01	49.0864	49.1639	49.2303	49.2964	49.3625	49.4286	49.4947	49.5609	49.627	49.6879	49.7412	49.7945	49.8478	49.9011	49.9544	50.0077	50.061	50.092	50.123	50.154	50.185	50.216	50.247	50.2779	50.3089
305	46.4694	46.6234	46.7738	46.9184	47.0586	47.1948	47.3258	47.4525	47.5768	47.6939	47.8103	47.9186	48.0223	48.126	48.2297	48.3289	48.4188	48.5087	48.5986	48.6885	48.7777	48.8541	48.9306	49.007	49.0834	49.161	49.2273	49.2935	49.3596	49.4258	49.4919	49.5581	49.6242	49.6852	49.7385	49.7918	49.8452	49.8985	49.9519	50.0052	50.0585	50.0896	50.1206	50.1516	50.1826	50.2137	50.2447	50.2757	50.3067
306	46.4663	46.6203	46.7707	46.9152	47.0554	47.1916	47.3226	47.4494	47.5736	47.6907	47.8071	47.9154	48.0191	48.1228	48.2266	48.3257	48.4156	48.5056	48.5955	48.6854	48.7746	48.8511	48.9275	49.004	49.0804	49.158	49.2244	49.2906	49.3568	49.423	49.4891	49.5553	49.6215	49.6825	49.7358	49.7892	49.8426	49.896	49.9493	50.0027	50.0561	50.0871	50.1182	50.1492	50.1803	50.2113	50.2424	50.2734	50.3045
307	46.4632	46.6172	46.7676	46.9121	47.0523	47.1884	47.3195	47.4462	47.5704	47.6875	47.8039	47.9122	48.0159	48.1197	48.2234	48.3226	48.4125	48.5024	48.5924	48.6823	48.7715	48.848	48.9245	49.001	49.0775	49.1551	49.2215	49.2877	49.3539	49.4201	49.4863	49.5525	49.6188	49.6797	49.7332	49.7866	49.84	49.8934	49.9468	50.0002	50.0536	50.0847	50.1158	50.1469	50.1779	50.209	50.2401	50.2712	50.3023
308	46.4601	46.6141	46.7645	46.909	47.0491	47.1853	47.3163	47.443	47.5672	47.6843	47.8007	47.909	48.0128	48.1165	48.2202	48.3194	48.4094	48.4993	48.5893	48.6792	48.7685	48.845	48.9215	48.998	49.0745	49.1521	49.2185	49.2848	49.351	49.4173	49.4835	49.5498	49.616	49.677	49.7305	49.7839	49.8374	49.8908	49.9443	49.9977	50.0512	50.0823	50.1134	50.1445	50.1756	50.2067	50.2378	50.2689	50.3
309	46.4571	46.611	46.7614	46.9058	47.046	47.1821	47.3131	47.4398	47.564	47.6812	47.7976	47.9059	48.0096	48.1133	48.2171	48.3162	48.4062	48.4962	48.5862	48.6761	48.7654	48.8419	48.9184	48.995	49.0715	49.1491	49.2156	49.2819	49.3482	49.4144	49.4807	49.547	49.6133	49.6743	49.7278	49.7813	49.8348	49.8882	49.9417	49.9952	50.0487	50.0798	50.111	50.1421	50.1732	50.2044	50.2355	50.2667	50.2978
310	46.454	46.6079	46.7582	46.9027	47.0428	47.179	47.3099	47.4366	47.5609	47.678	47.7944	47.9027	48.0064	48.1102	48.2139	48.3131	48.4031	48.4931	48.5831	48.6731	48.7623	48.8389	48.9154	48.992	49.0685	49.1462	49.2127	49.279	49.3453	49.4116	49.4779	49.5442	49.6105	49.6716	49.7251	49.7786	49.8322	49.8857	49.9392	49.9927	50.0462	50.0774	50.1086	50.1397	50.1709	50.2021	50.2332	50.2644	50.2956
311	46.4509	46.6048	46.7551	46.8996	47.0397	47.1758	47.3068	47.4335	47.5577	47.6748	47.7912	47.8995	48.0032	48.107	48.2108	48.3099	48.3999	48.49	48.58	48.67	48.7592	48.8358	48.9124	48.989	49.0655	49.1432	49.2098	49.2761	49.3424	49.4088	49.4751	49.5414	49.6078	49.6689	49.7224	49.776	49.8296	49.8831	49.9367	49.9902	50.0438	50.075	50.1062	50.1374	50.1686	50.1998	50.2309	50.2621	50.2933
312	46.4478	46.6017	46.752	46.8964	47.0365	47.1726	47.3036	47.4303	47.5545	47.6716	47.788	47.8963	48.0001	48.1038	48.2076	48.3068	48.3968	48.4868	48.5769	48.6669	48.7562	48.8328	48.9093	48.9859	49.0625	49.1403	49.2068	49.2732	49.3396	49.4059	49.4723	49.5387	49.605	49.6662	49.7198	49.7734	49.8269	49.8805	49.9341	49.9877	50.0413	50.0725	50.1038	50.135	50.1662	50.1974	50.2287	50.2599	50.2911
313	46.4448	46.5986	46.7489	46.8933	47.0334	47.1695	47.3004	47.4271	47.5513	47.6684	47.7848	47.8931	47.9969	48.1007	48.2044	48.3036	48.3937	48.4837	48.5737	48.6638	48.7531	48.8297	48.9063	48.9829	49.0596	49.1373	49.2039	49.2703	49.3367	49.4031	49.4695	49.5359	49.6023	49.6635	49.7171	49.7707	49.8243	49.878	49.9316	49.9852	50.0388	50.0701	50.1013	50.1326	50.1639	50.1951	50.2264	50.2576	50.2889
314	46.4417	46.5955	46.7458	46.8902	47.0302	47.1663	47.2973	47.4239	47.5481	47.6652	47.7816	47.89	47.9937	48.0975	48.2013	48.3005	48.3905	48.4806	48.5706	48.6607	48.75	48.8266	48.9033	48.9799	49.0566	49.1343	49.201	49.2674	49.3338	49.4002	49.4667	49.5331	49.5995	49.6608	49.7144	49.7681	49.8217	49.8754	49.9291	49.9827	50.0364	50.0677	50.0989	50.1302	50.1615	50.1928	50.2241	50.2554	50.2867
315	46.4386	46.5924	46.7426	46.887	47.0271	47.1632	47.2941	47.4208	47.5449	47.6621	47.7785	47.8868	47.9906	48.0943	48.1981	48.2973	48.3874	48.4775	48.5675	48.6576	48.7469	48.8236	48.9003	48.9769	49.0536	49.1314	49.198	49.2645	49.3309	49.3974	49.4639	49.5303	49.5968	49.658	49.7117	49.7654	49.8191	49.8728	49.9265	49.9802	50.0339	50.0652	50.0965	50.1279	50.1592	50.1905	50.2218	50.2531	50.2844
316	46.4355	46.5893	46.7395	46.8839	47.0239	47.16	47.2909	47.4176	47.5418	47.6589	47.7753	47.8836	47.9874	48.0912	48.1949	48.2942	48.3843	48.4743	48.5644	48.6545	48.7439	48.8205	48.8972	48.9739	49.0506	49.1284	49.1951	49.2616	49.3281	49.3946	49.4611	49.5276	49.594	49.6553	49.7091	49.7628	49.8165	49.8703	49.924	49.9777	50.0314	50.0628	50.0941	50.1255	50.1568	50.1882	50.2195	50.2509	50.2822
317	46.4324	46.5862	46.7364	46.8807	47.0208	47.1568	47.2877	47.4144	47.5386	47.6557	47.7721	47.8804	47.9842	48.088	48.1918	48.291	48.3811	48.4712	48.5613	48.6514	48.7408	48.8175	48.8942	48.9709	49.0476	49.1254	49.1922	49.2587	49.3252	49.3917	49.4583	49.5248	49.5913	49.6526	49.7064	49.7602	49.8139	49.8677	49.9214	49.9752	50.029	50.0604	50.0917	50.1231	50.1545	50.1859	50.2172	50.2486	50.28
318	46.4294	46.5831	46.7333	46.8776	47.0176	47.1537	47.2846	47.4112	47.5354	47.6525	47.7689	47.8772	47.981	48.0848	48.1886	48.2879	48.378	48.4681	48.5582	48.6483	48.7377	48.8144	48.8912	48.9679	49.0446	49.1225	49.1892	49.2558	49.3223	49.3889	49.4554	49.522	49.5886	49.6499	49.7037	49.7575	49.8113	49.8651	49.9189	49.9727	50.0265	50.0579	50.0893	50.1207	50.1521	50.1835	50.2149	50.2463	50.2777
319	46.4263	46.58	46.7302	46.8745	47.0145	47.1505	47.2814	47.408	47.5322	47.6493	47.7657	47.874	47.9779	48.0817	48.1855	48.2847	48.3748	48.465	48.5551	48.6452	48.7346	48.8114	48.8881	48.9649	49.0416	49.1195	49.1863	49.2529	49.3195	49.3861	49.4526	49.5192	49.5858	49.6472	49.701	49.7549	49.8087	49.8625	49.9164	49.9702	50.024	50.0555	50.0869	50.1183	50.1498	50.1812	50.2127	50.2441	50.2755
320	46.4232	46.5769	46.727	46.8713	47.0113	47.1473	47.2782	47.4049	47.529	47.6461	47.7625	47.8709	47.9747	48.0785	48.1823	48.2816	48.3717	48.4619	48.552	48.6421	48.7316	48.8083	48.8851	48.9619	49.0387	49.1166	49.1834	49.25	49.3166	49.3832	49.4498	49.5165	49.5831	49.6445	49.6984	49.7522	49.8061	49.86	49.9138	49.9677	50.0216	50.053	50.0845	50.116	50.1474	50.1789	50.2104	50.2418	50.2733
321	46.4201	46.5738	46.7239	46.8682	47.0082	47.1442	47.2751	47.4017	47.5258	47.643	47.7593	47.8677	47.9715	48.0753	48.1791	48.2784	48.3686	48.4587	48.5489	48.6391	48.7285	48.8053	48.8821	48.9589	49.0357	49.1136	49.1804	49.2471	49.3137	49.3804	49.447	49.5137	49.5803	49.6418	49.6957	49.7496	49.8035	49.8574	49.9113	49.9652	50.0191	50.0506	50.0821	50.1136	50.1451	50.1766	50.2081	50.2396	50.2711
322	46.4171	46.5707	46.7208	46.8651	47.005	47.141	47.2719	47.3985	47.5227	47.6398	47.7562	47.8645	47.9683	48.0721	48.176	48.2752	48.3654	48.4556	48.5458	48.636	48.7254	48.8022	48.8791	48.9559	49.0327	49.1106	49.1775	49.2442	49.3109	49.3775	49.4442	49.5109	49.5776	49.6391	49.693	49.7469	49.8009	49.8548	49.9088	49.9627	50.0167	50.0482	50.0797	50.1112	50.1427	50.1743	50.2058	50.2373	50.2688
323	46.414	46.5676	46.7177	46.8619	47.0019	47.1379	47.2687	47.3953	47.5195	47.6366	47.753	47.8613	47.9652	48.069	48.1728	48.2721	48.3623	48.4525	48.5427	48.6329	48.7223	48.7992	48.876	48.9529	49.0297	49.1077	49.1746	49.2413	49.308	49.3747	49.4414	49.5081	49.5748	49.6364	49.6903	49.7443	49.7983	49.8523	49.9062	49.9602	50.0142	50.0457	50.0773	50.1088	50.1404	50.172	50.2035	50.2351	50.2666
324	46.4109	46.5645	46.7146	46.8588	46.9987	47.1347	47.2655	47.3922	47.5163	47.6334	47.7498	47.8581	47.962	48.0658	48.1696	48.2689	48.3592	48.4494	48.5396	48.6298	48.7193	48.7961	48.873	48.9499	49.0267	49.1047	49.1716	49.2384	49.3051	49.3719	49.4386	49.5053	49.5721	49.6336	49.6877	49.7417	49.7957	49.8497	49.9037	49.9577	50.0117	50.0433	50.0749	50.1065	50.1381	50.1696	50.2012	50.2328	50.2644
325	46.4078	46.5614	46.7114	46.8557	46.9956	47.1315	47.2624	47.389	47.5131	47.6302	47.7466	47.855	47.9588	48.0626	48.1665	48.2658	48.356	48.4462	48.5365	48.6267	48.7162	48.7931	48.87	48.9469	49.0237	49.1018	49.1687	49.2355	49.3022	49.369	49.4358	49.5026	49.5693	49.6309	49.685	49.739	49.7931	49.8471	49.9012	49.9552	50.0093	50.0409	50.0725	50.1041	50.1357	50.1673	50.1989	50.2305	50.2622
326	46.4047	46.5583	46.7083	46.8525	46.9924	47.1284	47.2592	47.3858	47.5099	47.627	47.7434	47.8518	47.9556	48.0595	48.1633	48.2626	48.3529	48.4431	48.5334	48.6236	48.7131	48.79	48.8669	48.9438	49.0208	49.0988	49.1658	49.2326	49.2994	49.3662	49.433	49.4998	49.5666	49.6282	49.6823	49.7364	49.7905	49.8445	49.8986	49.9527	50.0068	50.0384	50.0701	50.1017	50.1334	50.165	50.1966	50.2283	50.2599
327	46.4017	46.5552	46.7052	46.8494	46.9893	47.1252	47.256	47.3826	47.5067	47.6238	47.7402	47.8486	47.9525	48.0563	48.1602	48.2595	48.3497	48.44	48.5303	48.6205	48.71	48.787	48.8639	48.9408	49.0178	49.0958	49.1628	49.2297	49.2965	49.3633	49.4302	49.497	49.5639	49.6255	49.6796	49.7337	49.7879	49.842	49.8961	49.9502	50.0043	50.036	50.0677	50.0993	50.131	50.1627	50.1944	50.226	50.2577
328	46.3986	46.5521	46.7021	46.8463	46.9861	47.1221	47.2529	47.3794	47.5036	47.6207	47.7371	47.8454	47.9493	48.0531	48.157	48.2563	48.3466	48.4369	48.5271	48.6174	48.707	48.7839	48.8609	48.9378	49.0148	49.0929	49.1599	49.2268	49.2936	49.3605	49.4274	49.4942	49.5611	49.6228	49.6769	49.7311	49.7853	49.8394	49.8936	49.9477	50.0019	50.0336	50.0653	50.097	50.1287	50.1604	50.1921	50.2238	50.2555
329	46.3955	46.549	46.699	46.8431	46.983	47.1189	47.2497	47.3763	47.5004	47.6175	47.7339	47.8422	47.9461	48.05	48.1538	48.2532	48.3435	48.4338	48.524	48.6143	48.7039	48.7809	48.8578	48.9348	49.0118	49.0899	49.157	49.2239	49.2908	49.3577	49.4246	49.4915	49.5584	49.6201	49.6743	49.7285	49.7826	49.8368	49.891	49.9452	49.9994	50.0311	50.0629	50.0946	50.1263	50.1581	50.1898	50.2215	50.2532
330	46.3924	46.5459	46.6959	46.84	46.9798	47.1157	47.2465	47.3731	47.4972	47.6143	47.7307	47.8391	47.9429	48.0468	48.1507	48.25	48.3403	48.4306	48.5209	48.6112	48.7008	48.7778	48.8548	48.9318	49.0088	49.087	49.154	49.221	49.2879	49.3548	49.4218	49.4887	49.5556	49.6174	49.6716	49.7258	49.78	49.8343	49.8885	49.9427	49.9969	50.0287	50.0605	50.0922	50.124	50.1557	50.1875	50.2193	50.251
331	46.3894	46.5428	46.6927	46.8368	46.9767	47.1126	47.2434	47.3699	47.494	47.6111	47.7275	47.8359	47.9398	48.0436	48.1475	48.2469	48.3372	48.4275	48.5178	48.6082	48.6977	48.7748	48.8518	48.9288	49.0058	49.084	49.1511	49.2181	49.285	49.352	49.419	49.4859	49.5529	49.6147	49.6689	49.7232	49.7774	49.8317	49.886	49.9402	49.9945	50.0263	50.0581	50.0898	50.1216	50.1534	50.1852	50.217	50.2488
332	46.3863	46.5397	46.6896	46.8337	46.9735	47.1094	47.2402	47.3667	47.4908	47.6079	47.7243	47.8327	47.9366	48.0405	48.1443	48.2437	48.334	48.4244	48.5147	48.6051	48.6947	48.7717	48.8488	48.9258	49.0029	49.081	49.1482	49.2152	49.2822	49.3492	49.4161	49.4831	49.5501	49.6119	49.6662	49.7205	49.7748	49.8291	49.8834	49.9377	49.992	50.0238	50.0556	50.0875	50.1193	50.1511	50.1829	50.2147	50.2466
333	46.3832	46.5366	46.6865	46.8306	46.9704	47.1062	47.237	47.3636	47.4877	47.6047	47.7211	47.8295	47.9334	48.0373	48.1412	48.2406	48.3309	48.4213	48.5116	48.602	48.6916	48.7687	48.8457	48.9228	48.9999	49.0781	49.1452	49.2123	49.2793	49.3463	49.4133	49.4804	49.5474	49.6092	49.6636	49.7179	49.7722	49.8266	49.8809	49.9352	49.9895	50.0214	50.0532	50.0851	50.1169	50.1488	50.1806	50.2125	50.2443
334	46.3801	46.5335	46.6834	46.8274	46.9672	47.1031	47.2338	47.3604	47.4845	47.6016	47.7179	47.8263	47.9302	48.0341	48.138	48.2374	48.3278	48.4181	48.5085	48.5989	48.6885	48.7656	48.8427	48.9198	48.9969	49.0751	49.1423	49.2094	49.2764	49.3435	49.4105	49.4776	49.5446	49.6065	49.6609	49.7153	49.7696	49.824	49.8783	49.9327	49.9871	50.019	50.0508	50.0827	50.1146	50.1465	50.1783	50.2102	50.2421
335	46.377	46.5304	46.6803	46.8243	46.9641	47.0999	47.2307	47.3572	47.4813	47.5984	47.7148	47.8232	47.9271	48.031	48.1349	48.2343	48.3246	48.415	48.5054	48.5958	48.6854	48.7626	48.8397	48.9168	48.9939	49.0721	49.1394	49.2065	49.2735	49.3406	49.4077	49.4748	49.5419	49.6038	49.6582	49.7126	49.767	49.8214	49.8758	49.9302	49.9846	50.0165	50.0484	50.0803	50.1122	50.1442	50.1761	50.208	50.2399
336	46.374	46.5273	46.6771	46.8212	46.9609	47.0968	47.2275	47.354	47.4781	47.5952	47.7116	47.82	47.9239	48.0278	48.1317	48.2311	48.3215	48.4119	48.5023	48.5927	48.6824	48.7595	48.8366	48.9138	48.9909	49.0692	49.1364	49.2036	49.2707	49.3378	49.4049	49.472	49.5392	49.6011	49.6555	49.71	49.7644	49.8188	49.8733	49.9277	49.9821	50.0141	50.046	50.078	50.1099	50.1418	50.1738	50.2057	50.2376
337	46.3709	46.5242	46.674	46.818	46.9578	47.0936	47.2243	47.3508	47.4749	47.592	47.7084	47.8168	47.9207	48.0246	48.1285	48.2279	48.3184	48.4088	48.4992	48.5896	48.6793	48.7565	48.8336	48.9108	48.9879	49.0662	49.1335	49.2007	49.2678	49.335	49.4021	49.4693	49.5364	49.5984	49.6529	49.7073	49.7618	49.8163	49.8707	49.9252	49.9797	50.0117	50.0436	50.0756	50.1076	50.1395	50.1715	50.2035	50.2354
338	46.3678	46.5211	46.6709	46.8149	46.9546	47.0904	47.2212	47.3477	47.4717	47.5888	47.7052	47.8136	47.9175	48.0214	48.1254	48.2248	48.3152	48.4057	48.4961	48.5865	48.6762	48.7534	48.8306	48.9078	48.9849	49.0633	49.1306	49.1978	49.2649	49.3321	49.3993	49.4665	49.5337	49.5957	49.6502	49.7047	49.7592	49.8137	49.8682	49.9227	49.9772	50.0092	50.0412	50.0732	50.1052	50.1372	50.1692	50.2012	50.2332
339	46.3647	46.518	46.6678	46.8118	46.9515	47.0873	47.218	47.3445	47.4686	47.5856	47.702	47.8104	47.9144	48.0183	48.1222	48.2216	48.3121	48.4025	48.493	48.5834	48.6731	48.7503	48.8276	48.9048	48.982	49.0603	49.1276	49.1949	49.2621	49.3293	49.3965	49.4637	49.5309	49.593	49.6475	49.702	49.7566	49.8111	49.8657	49.9202	49.9748	50.0068	50.0388	50.0708	50.1029	50.1349	50.1669	50.1989	50.231
340	46.3617	46.5149	46.6647	46.8086	46.9483	47.0841	47.2148	47.3413	47.4654	47.5825	47.6988	47.8072	47.9112	48.0151	48.119	48.2185	48.3089	48.3994	48.4899	48.5803	48.6701	48.7473	48.8245	48.9018	48.979	49.0573	49.1247	49.192	49.2592	49.3264	49.3937	49.4609	49.5282	49.5903	49.6448	49.6994	49.754	49.8086	49.8631	49.9177	49.9723	50.0043	50.0364	50.0685	50.1005	50.1326	50.1646	50.1967	50.2287
341	46.3586	46.5118	46.6615	46.8055	46.9452	47.0809	47.2116	47.3381	47.4622	47.5793	47.6956	47.8041	47.908	48.0119	48.1159	48.2153	48.3058	48.3963	48.4868	48.5772	48.667	48.7442	48.8215	48.8987	48.976	49.0544	49.1218	49.1891	49.2563	49.3236	49.3909	49.4582	49.5254	49.5875	49.6422	49.6968	49.7514	49.806	49.8606	49.9152	49.9698	50.0019	50.034	50.0661	50.0982	50.1303	50.1623	50.1944	50.2265
342	46.3555	46.5087	46.6584	46.8024	46.942	47.0778	47.2085	47.335	47.459	47.5761	47.6925	47.8009	47.9048	48.0088	48.1127	48.2122	48.3027	48.3932	48.4837	48.5742	48.6639	48.7412	48.8185	48.8957	48.973	49.0514	49.1188	49.1862	49.2535	49.3208	49.3881	49.4554	49.5227	49.5848	49.6395	49.6941	49.7488	49.8034	49.8581	49.9127	49.9674	49.9995	50.0316	50.0637	50.0958	50.1279	50.1601	50.1922	50.2243
343	46.3524	46.5056	46.6553	46.7992	46.9389	47.0746	47.2053	47.3318	47.4558	47.5729	47.6893	47.7977	47.9017	48.0056	48.1096	48.209	48.2995	48.39	48.4806	48.5711	48.6608	48.7381	48.8154	48.8927	48.97	49.0485	49.1159	49.1833	49.2506	49.3179	49.3853	49.4526	49.5199	49.5821	49.6368	49.6915	49.7462	49.8008	49.8555	49.9102	49.9649	49.997	50.0292	50.0613	50.0935	50.1256	50.1578	50.1899	50.2221
344	46.3493	46.5025	46.6522	46.7961	46.9357	47.0715	47.2021	47.3286	47.4526	47.5697	47.6861	47.7945	47.8985	48.0024	48.1064	48.2059	48.2964	48.3869	48.4774	48.568	48.6578	48.7351	48.8124	48.8897	48.967	49.0455	49.113	49.1804	49.2477	49.3151	49.3825	49.4498	49.5172	49.5794	49.6341	49.6888	49.7436	49.7983	49.853	49.9077	49.9624	49.9946	50.0268	50.059	50.0911	50.1233	50.1555	50.1877	50.2198
345	46.3463	46.4994	46.6491	46.7929	46.9326	47.0683	47.199	47.3254	47.4495	47.5665	47.6829	47.7913	47.8953	47.9993	48.1032	48.2027	48.2933	48.3838	48.4743	48.5649	48.6547	48.732	48.8094	48.8867	48.9641	49.0425	49.11	49.1774	49.2449	49.3123	49.3797	49.4471	49.5145	49.5767	49.6314	49.6862	49.741	49.7957	49.8505	49.9052	49.96	49.9922	50.0244	50.0566	50.0888	50.121	50.1532	50.1854	50.2176
346	46.3432	46.4963	46.6459	46.7898	46.9294	47.0651	47.1958	47.3222	47.4463	47.5634	47.6797	47.7882	47.8921	47.9961	48.1001	48.1996	48.2901	48.3807	48.4712	48.5618	48.6516	48.729	48.8063	48.8837	48.9611	49.0396	49.1071	49.1745	49.242	49.3094	49.3768	49.4443	49.5117	49.574	49.6288	49.6836	49.7383	49.7931	49.8479	49.9027	49.9575	49.9897	50.022	50.0542	50.0864	50.1187	50.1509	50.1831	50.2154
347	46.3401	46.4932	46.6428	46.7867	46.9263	47.062	47.1926	47.3191	47.4431	47.5602	47.6765	47.785	47.889	47.9929	48.0969	48.1964	48.287	48.3776	48.4681	48.5587	48.6485	48.7259	48.8033	48.8807	48.9581	49.0366	49.1042	49.1716	49.2391	49.3066	49.374	49.4415	49.509	49.5713	49.6261	49.6809	49.7357	49.7906	49.8454	49.9002	49.955	49.9873	50.0196	50.0518	50.0841	50.1164	50.1486	50.1809	50.2131
348	46.337	46.4901	46.6397	46.7835	46.9231	47.0588	47.1894	47.3159	47.4399	47.557	47.6734	47.7818	47.8858	47.9898	48.0937	48.1933	48.2838	48.3744	48.465	48.5556	48.6455	48.7229	48.8003	48.8777	48.9551	49.0337	49.1013	49.1687	49.2362	49.3037	49.3712	49.4387	49.5062	49.5686	49.6234	49.6783	49.7331	49.788	49.8429	49.8977	49.9526	49.9849	50.0172	50.0495	50.0817	50.114	50.1463	50.1786	50.2109
349	46.334	46.487	46.6366	46.7804	46.92	47.0557	47.1863	47.3127	47.4367	47.5538	47.6702	47.7786	47.8826	47.9866	48.0906	48.1901	48.2807	48.3713	48.4619	48.5525	48.6424	48.7198	48.7973	48.8747	48.9521	49.0307	49.0983	49.1658	49.2334	49.3009	49.3684	49.4359	49.5035	49.5658	49.6207	49.6756	49.7305	49.7854	49.8403	49.8952	49.9501	49.9824	50.0148	50.0471	50.0794	50.1117	50.144	50.1764	50.2087
350	46.3309	46.4839	46.6335	46.7773	46.9168	47.0525	47.1831	47.3095	47.4335	47.5506	47.667	47.7754	47.8794	47.9834	48.0874	48.1869	48.2776	48.3682	48.4588	48.5494	48.6393	48.7168	48.7942	48.8717	48.9491	49.0277	49.0954	49.1629	49.2305	49.2981	49.3656	49.4332	49.5007	49.5631	49.6181	49.673	49.7279	49.7829	49.8378	49.8927	49.9476	49.98	50.0123	50.0447	50.0771	50.1094	50.1418	50.1741	50.2065
351	46.3278	46.4808	46.6304	46.7741	46.9137	47.0493	47.1799	47.3064	47.4304	47.5474	47.6638	47.7723	47.8763	47.9803	48.0842	48.1838	48.2744	48.3651	48.4557	48.5463	48.6362	48.7137	48.7912	48.8687	48.9462	49.0248	49.0925	49.16	49.2276	49.2952	49.3628	49.4304	49.498	49.5604	49.6154	49.6704	49.7253	49.7803	49.8353	49.8902	49.9452	49.9776	50.0099	50.0423	50.0747	50.1071	50.1395	50.1718	50.2042
352	46.3247	46.4777	46.6272	46.771	46.9105	47.0462	47.1768	47.3032	47.4272	47.5442	47.6606	47.7691	47.8731	47.9771	48.0811	48.1806	48.2713	48.3619	48.4526	48.5432	48.6332	48.7107	48.7882	48.8657	48.9432	49.0218	49.0895	49.1571	49.2248	49.2924	49.36	49.4276	49.4952	49.5577	49.6127	49.6677	49.7227	49.7777	49.8327	49.8877	49.9427	49.9751	50.0075	50.0399	50.0724	50.1048	50.1372	50.1696	50.202
353	46.3216	46.4746	46.6241	46.7679	46.9074	47.043	47.1736	47.3	47.424	47.5411	47.6574	47.7659	47.8699	47.9739	48.0779	48.1775	48.2682	48.3588	48.4495	48.5402	48.6301	48.7076	48.7851	48.8627	48.9402	49.0189	49.0866	49.1542	49.2219	49.2895	49.3572	49.4248	49.4925	49.555	49.61	49.6651	49.7201	49.7751	49.8302	49.8852	49.9403	49.9727	50.0051	50.0376	50.07	50.1025	50.1349	50.1673	50.1998
354	46.3186	46.4715	46.621	46.7647	46.9042	47.0398	47.1704	47.2968	47.4208	47.5379	47.6542	47.7627	47.8667	47.9707	48.0748	48.1743	48.265	48.3557	48.4464	48.5371	48.627	48.7046	48.7821	48.8597	48.9372	49.0159	49.0837	49.1513	49.219	49.2867	49.3544	49.4221	49.4898	49.5523	49.6074	49.6624	49.7175	49.7726	49.8276	49.8827	49.9378	49.9703	50.0027	50.0352	50.0677	50.1001	50.1326	50.1651	50.1975
355	46.3155	46.4684	46.6179	46.7616	46.9011	47.0367	47.1672	47.2936	47.4176	47.5347	47.6511	47.7595	47.8636	47.9676	48.0716	48.1712	48.2619	48.3526	48.4433	48.534	48.6239	48.7015	48.7791	48.8566	48.9342	49.0129	49.0807	49.1484	49.2162	49.2839	49.3516	49.4193	49.487	49.5496	49.6047	49.6598	49.7149	49.77	49.8251	49.8802	49.9353	49.9678	50.0003	50.0328	50.0653	50.0978	50.1303	50.1628	50.1953
356	46.3124	46.4653	46.6148	46.7585	46.8979	47.0335	47.1641	47.2905	47.4145	47.5315	47.6479	47.7564	47.8604	47.9644	48.0684	48.168	48.2587	48.3495	48.4402	48.5309	48.6209	48.6985	48.7761	48.8536	48.9312	49.01	49.0778	49.1455	49.2133	49.281	49.3488	49.4165	49.4843	49.5469	49.602	49.6571	49.7123	49.7674	49.8226	49.8777	49.9329	49.9654	49.9979	50.0304	50.063	50.0955	50.128	50.1606	50.1931
357	46.3093	46.4622	46.6116	46.7553	46.8948	47.0304	47.1609	47.2873	47.4113	47.5283	47.6447	47.7532	47.8572	47.9612	48.0653	48.1649	48.2556	48.3463	48.4371	48.5278	48.6178	48.6954	48.773	48.8506	48.9282	49.007	49.0749	49.1426	49.2104	49.2782	49.346	49.4137	49.4815	49.5442	49.5993	49.6545	49.7097	49.7649	49.82	49.8752	49.9304	49.963	49.9955	50.0281	50.0606	50.0932	50.1257	50.1583	50.1909
358	46.3063	46.4591	46.6085	46.7522	46.8916	47.0272	47.1577	47.2841	47.4081	47.5251	47.6415	47.75	47.854	47.9581	48.0621	48.1617	48.2525	48.3432	48.434	48.5247	48.6147	48.6924	48.77	48.8476	48.9253	49.004	49.0719	49.1397	49.2075	49.2754	49.3432	49.411	49.4788	49.5414	49.5967	49.6519	49.7071	49.7623	49.8175	49.8727	49.9279	49.9605	49.9931	50.0257	50.0583	50.0909	50.1235	50.156	50.1886
359	46.3032	46.456	46.6054	46.749	46.8885	47.024	47.1546	47.2809	47.4049	47.522	47.6383	47.7468	47.8509	47.9549	48.0589	48.1586	48.2493	48.3401	48.4308	48.5216	48.6116	48.6893	48.767	48.8446	48.9223	49.0011	49.069	49.1368	49.2047	49.2725	49.3404	49.4082	49.476	49.5387	49.594	49.6492	49.7045	49.7597	49.815	49.8702	49.9255	49.9581	49.9907	50.0233	50.0559	50.0886	50.1212	50.1538	50.1864
360	46.3001	46.4529	46.6023	46.7459	46.8853	47.0209	47.1514	47.2778	47.4017	47.5188	47.6351	47.7436	47.8477	47.9517	48.0558	48.1554	48.2462	48.337	48.4277	48.5185	48.6086	48.6863	48.7639	48.8416	48.9193	48.9981	49.0661	49.1339	49.2018	49.2697	49.3375	49.4054	49.4733	49.536	49.5913	49.6466	49.7019	49.7572	49.8124	49.8677	49.923	49.9556	49.9883	50.0209	50.0536	50.0862	50.1189	50.1515	50.1842
361	46.297	46.4498	46.5992	46.7428	46.8822	47.0177	47.1482	47.2746	47.3985	47.5156	47.632	47.7404	47.8445	47.9486	48.0526	48.1523	48.2431	48.3338	48.4246	48.5154	48.6055	48.6832	48.7609	48.8386	48.9163	48.9952	49.0631	49.131	49.1989	49.2668	49.3347	49.4026	49.4705	49.5333	49.5886	49.6439	49.6993	49.7546	49.8099	49.8652	49.9205	49.9532	49.9859	50.0186	50.0512	50.0839	50.1166	50.1493	50.182
362	46.2939	46.4467	46.596	46.7396	46.879	47.0146	47.1451	47.2714	47.3954	47.5124	47.6288	47.7373	47.8413	47.9454	48.0495	48.1491	48.2399	48.3307	48.4215	48.5123	48.6024	48.6801	48.7579	48.8356	48.9133	48.9922	49.0602	49.1281	49.1961	49.264	49.3319	49.3999	49.4678	49.5306	49.5859	49.6413	49.6967	49.752	49.8074	49.8627	49.9181	49.9508	49.9835	50.0162	50.0489	50.0816	50.1143	50.147	50.1797
363	46.2909	46.4436	46.5929	46.7365	46.8759	47.0114	47.1419	47.2682	47.3922	47.5092	47.6256	47.7341	47.8382	47.9422	48.0463	48.146	48.2368	48.3276	48.4184	48.5092	48.5993	48.6771	48.7548	48.8326	48.9103	48.9892	49.0573	49.1252	49.1932	49.2612	49.3291	49.3971	49.4651	49.5279	49.5833	49.6387	49.6941	49.7494	49.8048	49.8602	49.9156	49.9483	49.9811	50.0138	50.0466	50.0793	50.112	50.1448	50.1775
364	46.2878	46.4405	46.5898	46.7334	46.8727	47.0082	47.1387	47.265	47.389	47.506	47.6224	47.7309	47.835	47.9391	48.0431	48.1428	48.2336	48.3245	48.4153	48.5062	48.5963	48.674	48.7518	48.8296	48.9074	48.9863	49.0543	49.1223	49.1903	49.2583	49.3263	49.3943	49.4623	49.5252	49.5806	49.636	49.6914	49.7469	49.8023	49.8577	49.9131	49.9459	49.9787	50.0114	50.0442	50.077	50.1097	50.1425	50.1753
365	46.2847	46.4374	46.5867	46.7302	46.8696	47.0051	47.1355	47.2619	47.3858	47.5029	47.6192	47.7277	47.8318	47.9359	48.04	48.1396	48.2305	48.3214	48.4122	48.5031	48.5932	48.671	48.7488	48.8266	48.9044	48.9833	49.0514	49.1194	49.1875	49.2555	49.3235	49.3915	49.4596	49.5225	49.5779	49.6334	49.6888	49.7443	49.7998	49.8552	49.9107	49.9435	49.9763	50.0091	50.0419	50.0747	50.1074	50.1402	50.173
366	46.2816	46.4343	46.5836	46.7271	46.8664	47.0019	47.1324	47.2587	47.3826	47.4997	47.616	47.7245	47.8286	47.9327	48.0368	48.1365	48.2274	48.3182	48.4091	48.5	48.5901	48.6679	48.7458	48.8236	48.9014	48.9804	49.0485	49.1165	49.1846	49.2526	49.3207	49.3888	49.4568	49.5197	49.5752	49.6307	49.6862	49.7417	49.7972	49.8527	49.9082	49.941	49.9739	50.0067	50.0395	50.0723	50.1052	50.138	50.1708
367	46.2786	46.4312	46.5804	46.724	46.8633	46.9987	47.1292	47.2555	47.3794	47.4965	47.6128	47.7214	47.8255	47.9295	48.0336	48.1333	48.2242	48.3151	48.406	48.4969	48.5871	48.6649	48.7427	48.8206	48.8984	48.9774	49.0455	49.1136	49.1817	49.2498	49.3179	49.386	49.4541	49.517	49.5726	49.6281	49.6836	49.7392	49.7947	49.8502	49.9057	49.9386	49.9715	50.0043	50.0372	50.07	50.1029	50.1357	50.1686
368	46.2755	46.4281	46.5773	46.7208	46.8601	46.9956	47.126	47.2523	47.3763	47.4933	47.6097	47.7182	47.8223	47.9264	48.0305	48.1302	48.2211	48.312	48.4029	48.4938	48.584	48.6618	48.7397	48.8176	48.8954	48.9744	49.0426	49.1107	49.1788	49.247	49.3151	49.3832	49.4513	49.5143	49.5699	49.6255	49.681	49.7366	49.7922	49.8477	49.9033	49.9362	49.9691	50.0019	50.0348	50.0677	50.1006	50.1335	50.1664
369	46.2724	46.425	46.5742	46.7177	46.857	46.9924	47.1229	47.2492	47.3731	47.4901	47.6065	47.715	47.8191	47.9232	48.0273	48.127	48.2179	48.3089	48.3998	48.4907	48.5809	48.6588	48.7367	48.8146	48.8924	48.9715	49.0397	49.1078	49.176	49.2441	49.3123	49.3804	49.4486	49.5116	49.5672	49.6228	49.6784	49.734	49.7896	49.8452	49.9008	49.9337	49.9666	49.9996	50.0325	50.0654	50.0983	50.1312	50.1641
370	46.2693	46.4219	46.5711	46.7146	46.8538	46.9893	47.1197	47.246	47.3699	47.4869	47.6033	47.7118	47.8159	47.92	48.0242	48.1239	48.2148	48.3057	48.3967	48.4876	48.5778	48.6557	48.7336	48.8115	48.8895	48.9685	49.0367	49.1049	49.1731	49.2413	49.3095	49.3777	49.4458	49.5089	49.5645	49.6202	49.6758	49.7314	49.7871	49.8427	49.8984	49.9313	49.9642	49.9972	50.0301	50.0631	50.096	50.129	50.1619
371	46.2662	46.4188	46.568	46.7114	46.8507	46.9861	47.1165	47.2428	47.3667	47.4838	47.6001	47.7086	47.8128	47.9169	48.021	48.1207	48.2117	48.3026	48.3936	48.4845	48.5748	48.6527	48.7306	48.8085	48.8865	48.9656	49.0338	49.102	49.1702	49.2384	49.3067	49.3749	49.4431	49.5062	49.5619	49.6175	49.6732	49.7289	49.7845	49.8402	49.8959	49.9289	49.9618	49.9948	50.0278	50.0608	50.0937	50.1267	50.1597
372	46.2632	46.4157	46.5649	46.7083	46.8475	46.9829	47.1133	47.2396	47.3635	47.4806	47.5969	47.7055	47.8096	47.9137	48.0178	48.1176	48.2085	48.2995	48.3905	48.4814	48.5717	48.6496	48.7276	48.8055	48.8835	48.9626	49.0309	49.0991	49.1674	49.2356	49.3039	49.3721	49.4403	49.5035	49.5592	49.6149	49.6706	49.7263	49.782	49.8377	49.8934	49.9264	49.9594	49.9924	50.0254	50.0584	50.0914	50.1244	50.1574
373	46.2601	46.4126	46.5617	46.7051	46.8444	46.9798	47.1102	47.2364	47.3603	47.4774	47.5937	47.7023	47.8064	47.9105	48.0147	48.1144	48.2054	48.2964	48.3874	48.4783	48.5686	48.6466	48.7246	48.8025	48.8805	48.9596	49.0279	49.0962	49.1645	49.2328	49.301	49.3693	49.4376	49.5008	49.5565	49.6123	49.668	49.7237	49.7795	49.8352	49.891	49.924	49.957	49.9901	50.0231	50.0561	50.0892	50.1222	50.1552
374	46.257	46.4095	46.5586	46.702	46.8412	46.9766	47.107	47.2333	47.3572	47.4742	47.5906	47.6991	47.8032	47.9074	48.0115	48.1113	48.2023	48.2933	48.3843	48.4752	48.5655	48.6435	48.7215	48.7995	48.8775	48.9567	49.025	49.0933	49.1616	49.2299	49.2982	49.3666	49.4349	49.4981	49.5538	49.6096	49.6654	49.7212	49.7769	49.8327	49.8885	49.9216	49.9546	49.9877	50.0207	50.0538	50.0869	50.1199	50.153
375	46.2539	46.4064	46.5555	46.6989	46.8381	46.9735	47.1038	47.2301	47.354	47.471	47.5874	47.6959	47.8001	47.9042	48.0083	48.1081	48.1991	48.2901	48.3811	48.4722	48.5625	48.6405	48.7185	48.7965	48.8745	48.9537	49.0221	49.0904	49.1588	49.2271	49.2954	49.3638	49.4321	49.4953	49.5512	49.607	49.6628	49.7186	49.7744	49.8302	49.886	49.9191	49.9522	49.9853	50.0184	50.0515	50.0846	50.1177	50.1508
376	46.2509	46.4034	46.5524	46.6957	46.8349	46.9703	47.1007	47.2269	47.3508	47.4678	47.5842	47.6927	47.7969	47.901	48.0052	48.105	48.196	48.287	48.378	48.4691	48.5594	48.6374	48.7155	48.7935	48.8715	48.9507	49.0191	49.0875	49.1559	49.2243	49.2926	49.361	49.4294	49.4926	49.5485	49.6043	49.6602	49.716	49.7719	49.8277	49.8836	49.9167	49.9498	49.9829	50.0161	50.0492	50.0823	50.1154	50.1485
377	46.2478	46.4003	46.5493	46.6926	46.8318	46.9671	47.0975	47.2237	47.3476	47.4646	47.581	47.6896	47.7937	47.8979	48.002	48.1018	48.1928	48.2839	48.3749	48.466	48.5563	48.6344	48.7124	48.7905	48.8686	48.9478	49.0162	49.0846	49.153	49.2214	49.2898	49.3582	49.4266	49.4899	49.5458	49.6017	49.6576	49.7135	49.7693	49.8252	49.8811	49.9143	49.9474	49.9806	50.0137	50.0469	50.08	50.1132	50.1463
378	46.2447	46.3972	46.5461	46.6895	46.8286	46.964	47.0943	47.2206	47.3444	47.4615	47.5778	47.6864	47.7905	47.8947	47.9989	48.0986	48.1897	48.2808	48.3718	48.4629	48.5532	48.6313	48.7094	48.7875	48.8656	48.9448	49.0133	49.0817	49.1501	49.2186	49.287	49.3554	49.4239	49.4872	49.5431	49.599	49.655	49.7109	49.7668	49.8227	49.8786	49.9118	49.945	49.9782	50.0114	50.0445	50.0777	50.1109	50.1441
379	46.2416	46.3941	46.543	46.6863	46.8255	46.9608	47.0911	47.2174	47.3413	47.4583	47.5746	47.6832	47.7874	47.8915	47.9957	48.0955	48.1866	48.2776	48.3687	48.4598	48.5502	48.6283	48.7064	48.7845	48.8626	48.9419	49.0103	49.0788	49.1473	49.2157	49.2842	49.3527	49.4211	49.4845	49.5405	49.5964	49.6524	49.7083	49.7643	49.8202	49.8762	49.9094	49.9426	49.9758	50.009	50.0422	50.0754	50.1086	50.1418
380	46.2385	46.391	46.5399	46.6832	46.8223	46.9576	47.088	47.2142	47.3381	47.4551	47.5714	47.68	47.7842	47.8884	47.9925	48.0923	48.1834	48.2745	48.3656	48.4567	48.5471	48.6252	48.7033	48.7815	48.8596	48.9389	49.0074	49.0759	49.1444	49.2129	49.2814	49.3499	49.4184	49.4818	49.5378	49.5938	49.6498	49.7057	49.7617	49.8177	49.8737	49.9069	49.9402	49.9734	50.0067	50.0399	50.0731	50.1064	50.1396
381	46.2355	46.3879	46.5368	46.6801	46.8192	46.9545	47.0848	47.211	47.3349	47.4519	47.5683	47.6768	47.781	47.8852	47.9894	48.0892	48.1803	48.2714	48.3625	48.4536	48.544	48.6222	48.7003	48.7785	48.8566	48.9359	49.0045	49.073	49.1415	49.2101	49.2786	49.3471	49.4156	49.4791	49.5351	49.5911	49.6471	49.7032	49.7592	49.8152	49.8712	49.9045	49.9378	49.9711	50.0043	50.0376	50.0709	50.1041	50.1374
382	46.2324	46.3848	46.5337	46.6769	46.816	46.9513	47.0816	47.2078	47.3317	47.4487	47.5651	47.6737	47.7778	47.882	47.9862	48.086	48.1772	48.2683	48.3594	48.4505	48.5409	48.6191	48.6973	48.7755	48.8536	48.933	49.0015	49.0701	49.1387	49.2072	49.2758	49.3443	49.4129	49.4764	49.5324	49.5885	49.6445	49.7006	49.7567	49.8127	49.8688	49.9021	49.9354	49.9687	50.002	50.0353	50.0686	50.1019	50.1352
383	46.2293	46.3817	46.5305	46.6738	46.8129	46.9482	47.0785	47.2047	47.3285	47.4455	47.5619	47.6705	47.7747	47.8788	47.983	48.0829	48.174	48.2652	48.3563	48.4474	48.5379	48.6161	48.6943	48.7725	48.8507	48.93	48.9986	49.0672	49.1358	49.2044	49.273	49.3416	49.4102	49.4736	49.5297	49.5858	49.6419	49.698	49.7541	49.8102	49.8663	49.8996	49.933	49.9663	49.9996	50.033	50.0663	50.0996	50.1329
384	46.2262	46.3786	46.5274	46.6707	46.8097	46.945	47.0753	47.2015	47.3253	47.4424	47.5587	47.6673	47.7715	47.8757	47.9799	48.0797	48.1709	48.262	48.3532	48.4443	48.5348	48.613	48.6912	48.7694	48.8477	48.9271	48.9957	49.0643	49.1329	49.2015	49.2702	49.3388	49.4074	49.4709	49.5271	49.5832	49.6393	49.6955	49.7516	49.8077	49.8639	49.8972	49.9306	49.9639	49.9973	50.0306	50.064	50.0974	50.1307
385	46.2232	46.3755	46.5243	46.6675	46.8066	46.9418	47.0721	47.1983	47.3222	47.4392	47.5555	47.6641	47.7683	47.8725	47.9767	48.0766	48.1677	48.2589	48.3501	48.4412	48.5317	48.61	48.6882	48.7664	48.8447	48.9241	48.9928	49.0614	49.1301	49.1987	49.2674	49.336	49.4047	49.4682	49.5244	49.5806	49.6367	49.6929	49.7491	49.8052	49.8614	49.8948	49.9282	49.9615	49.9949	50.0283	50.0617	50.0951	50.1285
386	46.2201	46.3724	46.5212	46.6644	46.8034	46.9387	47.069	47.1951	47.319	47.436	47.5523	47.6609	47.7651	47.8693	47.9735	48.0734	48.1646	48.2558	48.347	48.4382	48.5286	48.6069	48.6852	48.7634	48.8417	48.9211	48.9898	49.0585	49.1272	49.1959	49.2646	49.3332	49.4019	49.4655	49.5217	49.5779	49.6341	49.6903	49.7465	49.8027	49.8589	49.8923	49.9258	49.9592	49.9926	50.026	50.0594	50.0928	50.1263
387	46.217	46.3693	46.5181	46.6612	46.8003	46.9355	47.0658	47.192	47.3158	47.4328	47.5491	47.6577	47.762	47.8662	47.9704	48.0703	48.1615	48.2527	48.3439	48.4351	48.5256	48.6038	48.6821	48.7604	48.8387	48.9182	48.9869	49.0556	49.1243	49.193	49.2617	49.3305	49.3992	49.4628	49.519	49.5753	49.6315	49.6877	49.744	49.8002	49.8565	49.8899	49.9234	49.9568	49.9902	50.0237	50.0571	50.0906	50.124
388	46.2139	46.3662	46.5149	46.6581	46.7971	46.9323	47.0626	47.1888	47.3126	47.4296	47.546	47.6546	47.7588	47.863	47.9672	48.0671	48.1583	48.2495	48.3408	48.432	48.5225	48.6008	48.6791	48.7574	48.8357	48.9152	48.984	49.0527	49.1214	49.1902	49.2589	49.3277	49.3964	49.4601	49.5164	49.5726	49.6289	49.6852	49.7415	49.7977	49.854	49.8875	49.9209	49.9544	49.9879	50.0214	50.0548	50.0883	50.1218
389	46.2108	46.3631	46.5118	46.655	46.794	46.9292	47.0594	47.1856	47.3094	47.4264	47.5428	47.6514	47.7556	47.8598	47.9641	48.064	48.1552	48.2464	48.3377	48.4289	48.5194	48.5977	48.6761	48.7544	48.8328	48.9123	48.981	49.0498	49.1186	49.1874	49.2561	49.3249	49.3937	49.4574	49.5137	49.57	49.6263	49.6826	49.7389	49.7952	49.8515	49.885	49.9185	49.952	49.9856	50.0191	50.0526	50.0861	50.1196
390	46.2078	46.36	46.5087	46.6518	46.7908	46.926	47.0563	47.1824	47.3062	47.4233	47.5396	47.6482	47.7524	47.8567	47.9609	48.0608	48.1521	48.2433	48.3345	48.4258	48.5163	48.5947	48.6731	48.7514	48.8298	48.9093	48.9781	49.0469	49.1157	49.1845	49.2533	49.3221	49.3909	49.4547	49.511	49.5674	49.6237	49.68	49.7364	49.7927	49.8491	49.8826	49.9161	49.9497	49.9832	50.0167	50.0503	50.0838	50.1173
391	46.2047	46.3569	46.5056	46.6487	46.7877	46.9229	47.0531	47.1792	47.3031	47.4201	47.5364	47.645	47.7493	47.8535	47.9577	48.0577	48.1489	48.2402	48.3314	48.4227	48.5133	48.5916	48.67	48.7484	48.8268	48.9063	48.9752	49.044	49.1128	49.1817	49.2505	49.3194	49.3882	49.452	49.5083	49.5647	49.6211	49.6775	49.7338	49.7902	49.8466	49.8802	49.9137	49.9473	49.9809	50.0144	50.048	50.0816	50.1151
392	46.2016	46.3538	46.5025	46.6456	46.7845	46.9197	47.0499	47.1761	47.2999	47.4169	47.5332	47.6418	47.7461	47.8503	47.9546	48.0545	48.1458	48.2371	48.3283	48.4196	48.5102	48.5886	48.667	48.7454	48.8238	48.9034	48.9722	49.0411	49.11	49.1788	49.2477	49.3166	49.3855	49.4492	49.5057	49.5621	49.6185	49.6749	49.7313	49.7877	49.8441	49.8777	49.9113	49.9449	49.9785	50.0121	50.0457	50.0793	50.1129
393	46.1985	46.3507	46.4994	46.6424	46.7814	46.9165	47.0468	47.1729	47.2967	47.4137	47.53	47.6387	47.7429	47.8472	47.9514	48.0513	48.1426	48.2339	48.3252	48.4165	48.5071	48.5855	48.664	48.7424	48.8208	48.9004	48.9693	49.0382	49.1071	49.176	49.2449	49.3138	49.3827	49.4465	49.503	49.5594	49.6159	49.6723	49.7288	49.7852	49.8417	49.8753	49.9089	49.9425	49.9762	50.0098	50.0434	50.077	50.1107
394	46.1955	46.3476	46.4962	46.6393	46.7782	46.9134	47.0436	47.1697	47.2935	47.4105	47.5269	47.6355	47.7397	47.844	47.9482	48.0482	48.1395	48.2308	48.3221	48.4134	48.504	48.5825	48.6609	48.7394	48.8178	48.8974	48.9664	49.0353	49.1042	49.1732	49.2421	49.311	49.38	49.4438	49.5003	49.5568	49.6133	49.6698	49.7262	49.7827	49.8392	49.8729	49.9065	49.9402	49.9738	50.0075	50.0411	50.0748	50.1084
395	46.1924	46.3445	46.4931	46.6362	46.7751	46.9102	47.0404	47.1665	47.2903	47.4073	47.5237	47.6323	47.7366	47.8408	47.9451	48.045	48.1364	48.2277	48.319	48.4103	48.501	48.5794	48.6579	48.7364	48.8148	48.8945	48.9634	49.0324	49.1014	49.1703	49.2393	49.3083	49.3772	49.4411	49.4976	49.5541	49.6107	49.6672	49.7237	49.7802	49.8367	49.8704	49.9041	49.9378	49.9715	50.0052	50.0388	50.0725	50.1062
396	46.1893	46.3414	46.49	46.633	46.7719	46.9071	47.0372	47.1634	47.2871	47.4042	47.5205	47.6291	47.7334	47.8377	47.9419	48.0419	48.1332	48.2246	48.3159	48.4073	48.4979	48.5764	48.6549	48.7334	48.8119	48.8915	48.9605	49.0295	49.0985	49.1675	49.2365	49.3055	49.3745	49.4384	49.495	49.5515	49.6081	49.6646	49.7212	49.7777	49.8343	49.868	49.9017	49.9354	49.9691	50.0028	50.0366	50.0703	50.104
397	46.1862	46.3383	46.4869	46.6299	46.7688	46.9039	47.0341	47.1602	47.284	47.401	47.5173	47.6259	47.7302	47.8345	47.9388	48.0387	48.1301	48.2214	48.3128	48.4042	48.4948	48.5733	48.6518	48.7304	48.8089	48.8886	48.9576	49.0266	49.0956	49.1646	49.2337	49.3027	49.3717	49.4357	49.4923	49.5489	49.6055	49.662	49.7186	49.7752	49.8318	49.8656	49.8993	49.933	49.9668	50.0005	50.0343	50.068	50.1017
398	46.1831	46.3352	46.4838	46.6268	46.7656	46.9007	47.0309	47.157	47.2808	47.3978	47.5141	47.6228	47.727	47.8313	47.9356	48.0356	48.127	48.2183	48.3097	48.4011	48.4917	48.5703	48.6488	48.7274	48.8059	48.8856	48.9546	49.0237	49.0927	49.1618	49.2309	49.2999	49.369	49.433	49.4896	49.5462	49.6028	49.6595	49.7161	49.7727	49.8293	49.8631	49.8969	49.9307	49.9644	49.9982	50.032	50.0657	50.0995
399	46.1801	46.3321	46.4806	46.6236	46.7625	46.8976	47.0277	47.1538	47.2776	47.3946	47.5109	47.6196	47.7239	47.8281	47.9324	48.0324	48.1238	48.2152	48.3066	48.398	48.4887	48.5672	48.6458	48.7243	48.8029	48.8826	48.9517	49.0208	49.0899	49.159	49.2281	49.2972	49.3662	49.4303	49.4869	49.5436	49.6002	49.6569	49.7136	49.7702	49.8269	49.8607	49.8945	49.9283	49.9621	49.9959	50.0297	50.0635	50.0973
400	46.177	46.329	46.4775	46.6205	46.7593	46.8944	47.0246	47.1506	47.2744	47.3914	47.5077	47.6164	47.7207	47.825	47.9293	48.0293	48.1207	48.2121	48.3035	48.3949	48.4856	48.5642	48.6428	48.7213	48.7999	48.8797	48.9488	49.0179	49.087	49.1561	49.2253	49.2944	49.3635	49.4276	49.4842	49.5409	49.5976	49.6543	49.711	49.7677	49.8244	49.8583	49.8921	49.9259	49.9597	49.9936	50.0274	50.0612	50.0951
401	46.1739	46.3259	46.4744	46.6173	46.7562	46.8912	47.0214	47.1475	47.2712	47.3882	47.5046	47.6132	47.7175	47.8218	47.9261	48.0261	48.1175	48.209	48.3004	48.3918	48.4825	48.5611	48.6397	48.7183	48.7969	48.8767	48.9458	49.015	49.0841	49.1533	49.2224	49.2916	49.3608	49.4248	49.4816	49.5383	49.595	49.6518	49.7085	49.7652	49.822	49.8558	49.8897	49.9235	49.9574	49.9913	50.0251	50.059	50.0928
402	46.1708	46.3228	46.4713	46.6142	46.753	46.8881	47.0182	47.1443	47.2681	47.385	47.5014	47.61	47.7143	47.8186	47.9229	48.023	48.1144	48.2058	48.2973	48.3887	48.4794	48.5581	48.6367	48.7153	48.794	48.8738	48.9429	49.0121	49.0813	49.1505	49.2196	49.2888	49.358	49.4221	49.4789	49.5357	49.5924	49.6492	49.706	49.7627	49.8195	49.8534	49.8873	49.9212	49.955	49.9889	50.0228	50.0567	50.0906
403	46.1678	46.3197	46.4682	46.6111	46.7499	46.8849	47.015	47.1411	47.2649	47.3819	47.4982	47.6069	47.7112	47.8155	47.9198	48.0198	48.1113	48.2027	48.2942	48.3856	48.4764	48.555	48.6337	48.7123	48.791	48.8708	48.94	49.0092	49.0784	49.1476	49.2168	49.286	49.3553	49.4194	49.4762	49.533	49.5898	49.6466	49.7034	49.7602	49.817	49.8509	49.8849	49.9188	49.9527	49.9866	50.0205	50.0545	50.0884
404	46.1647	46.3166	46.465	46.6079	46.7467	46.8818	47.0119	47.1379	47.2617	47.3787	47.495	47.6037	47.708	47.8123	47.9166	48.0167	48.1081	48.1996	48.2911	48.3825	48.4733	48.552	48.6306	48.7093	48.788	48.8678	48.937	49.0063	49.0755	49.1448	49.214	49.2833	49.3525	49.4167	49.4735	49.5304	49.5872	49.6441	49.7009	49.7577	49.8146	49.8485	49.8825	49.9164	49.9504	49.9843	50.0183	50.0522	50.0862
405	46.1616	46.3135	46.4619	46.6048	46.7436	46.8786	47.0087	47.1348	47.2585	47.3755	47.4918	47.6005	47.7048	47.8091	47.9135	48.0135	48.105	48.1965	48.288	48.3794	48.4702	48.5489	48.6276	48.7063	48.785	48.8649	48.9341	49.0034	49.0727	49.1419	49.2112	49.2805	49.3498	49.414	49.4709	49.5277	49.5846	49.6415	49.6984	49.7552	49.8121	49.8461	49.8801	49.914	49.948	49.982	50.016	50.0499	50.0839
406	46.1585	46.3104	46.4588	46.6017	46.7404	46.8754	47.0055	47.1316	47.2553	47.3723	47.4886	47.5973	47.7016	47.806	47.9103	48.0103	48.1018	48.1933	48.2848	48.3763	48.4671	48.5459	48.6246	48.7033	48.782	48.8619	48.9312	49.0005	49.0698	49.1391	49.2084	49.2777	49.347	49.4113	49.4682	49.5251	49.582	49.6389	49.6958	49.7527	49.8096	49.8436	49.8776	49.9117	49.9457	49.9797	50.0137	50.0477	50.0817
407	46.1554	46.3073	46.4557	46.5985	46.7373	46.8723	47.0024	47.1284	47.2521	47.3691	47.4855	47.5941	47.6985	47.8028	47.9071	48.0072	48.0987	48.1902	48.2817	48.3733	48.4641	48.5428	48.6215	48.7003	48.779	48.859	48.9282	48.9976	49.0669	49.1363	49.2056	49.2749	49.3443	49.4086	49.4655	49.5225	49.5794	49.6363	49.6933	49.7502	49.8072	49.8412	49.8752	49.9093	49.9433	49.9774	50.0114	50.0454	50.0795
408	46.1524	46.3042	46.4526	46.5954	46.7341	46.8691	46.9992	47.1252	47.249	47.3659	47.4823	47.5909	47.6953	47.7996	47.904	48.004	48.0956	48.1871	48.2786	48.3702	48.461	48.5398	48.6185	48.6973	48.7761	48.856	48.9253	48.9947	49.0641	49.1334	49.2028	49.2722	49.3415	49.4059	49.4628	49.5198	49.5768	49.6338	49.6907	49.7477	49.8047	49.8388	49.8728	49.9069	49.941	49.975	50.0091	50.0432	50.0772
409	46.1493	46.3011	46.4494	46.5923	46.731	46.866	46.996	47.122	47.2458	47.3628	47.4791	47.5878	47.6921	47.7965	47.9008	48.0009	48.0924	48.184	48.2755	48.3671	48.4579	48.5367	48.6155	48.6943	48.7731	48.853	48.9224	48.9918	49.0612	49.1306	49.2	49.2694	49.3388	49.4031	49.4602	49.5172	49.5742	49.6312	49.6882	49.7452	49.8022	49.8363	49.8704	49.9045	49.9386	49.9727	50.0068	50.0409	50.075
410	46.1462	46.298	46.4463	46.5891	46.7278	46.8628	46.9928	47.1189	47.2426	47.3596	47.4759	47.5846	47.6889	47.7933	47.8976	47.9977	48.0893	48.1809	48.2724	48.364	48.4548	48.5336	48.6125	48.6913	48.7701	48.8501	48.9194	48.9889	49.0583	49.1277	49.1972	49.2666	49.3361	49.4004	49.4575	49.5145	49.5716	49.6286	49.6857	49.7427	49.7998	49.8339	49.868	49.9022	49.9363	49.9704	50.0045	50.0387	50.0728
411	46.1439	46.2956	46.4439	46.5867	46.7254	46.8604	46.9904	47.1164	47.2401	47.3571	47.4734	47.5821	47.6865	47.7908	47.8952	47.9953	48.0869	48.1784	48.27	48.3616	48.4524	48.5312	48.6101	48.6889	48.7677	48.8477	48.9171	48.9866	49.056	49.1255	49.1949	49.2644	49.3338	49.3982	49.4553	49.5124	49.5694	49.6265	49.6836	49.7407	49.7977	49.8319	49.866	49.9002	49.9343	49.9685	50.0026	50.0367	50.0709
412	46.142	46.2937	46.442	46.5848	46.7235	46.8584	46.9885	47.1145	47.2382	47.3551	47.4715	47.5801	47.6845	47.7888	47.8932	47.9933	48.0849	48.1764	48.268	48.3596	48.4505	48.5293	48.6081	48.6869	48.7658	48.8458	48.9152	48.9846	49.0541	49.1236	49.193	49.2625	49.332	49.3964	49.4535	49.5105	49.5676	49.6247	49.6818	49.7389	49.796	49.8301	49.8643	49.8984	49.9326	49.9667	50.0009	50.0351	50.0692
413	46.1401	46.2918	46.4401	46.5829	46.7215	46.8565	46.9865	47.1125	47.2362	47.3532	47.4695	47.5782	47.6825	47.7869	47.8912	47.9913	48.0829	48.1745	48.266	48.3576	48.4485	48.5273	48.6062	48.685	48.7638	48.8438	48.9132	48.9827	49.0522	49.1217	49.1911	49.2606	49.3301	49.3945	49.4516	49.5087	49.5658	49.6229	49.68	49.7371	49.7942	49.8284	49.8625	49.8967	49.9309	49.965	49.9992	50.0334	50.0675
414	46.1382	46.2899	46.4382	46.581	46.7196	46.8545	46.9846	47.1105	47.2342	47.3512	47.4675	47.5762	47.6805	47.7849	47.8892	47.9893	48.0809	48.1725	48.2641	48.3556	48.4465	48.5254	48.6042	48.683	48.7619	48.8419	48.9113	48.9808	49.0503	49.1198	49.1892	49.2587	49.3282	49.3927	49.4498	49.5069	49.564	49.6211	49.6782	49.7353	49.7924	49.8266	49.8608	49.895	49.9291	49.9633	49.9975	50.0317	50.0659
415	46.1363	46.288	46.4363	46.579	46.7177	46.8526	46.9826	47.1086	47.2323	47.3492	47.4655	47.5742	47.6786	47.7829	47.8872	47.9873	48.0789	48.1705	48.2621	48.3537	48.4445	48.5234	48.6022	48.6811	48.7599	48.84	48.9094	48.9789	49.0484	49.1179	49.1874	49.2569	49.3263	49.3908	49.4479	49.505	49.5622	49.6193	49.6764	49.7335	49.7906	49.8248	49.859	49.8932	49.9274	49.9616	49.9958	50.03	50.0642
416	46.1345	46.2861	46.4344	46.5771	46.7157	46.8507	46.9807	47.1066	47.2303	47.3473	47.4636	47.5722	47.6766	47.7809	47.8853	47.9854	48.0769	48.1685	48.2601	48.3517	48.4426	48.5214	48.6003	48.6791	48.758	48.838	48.9074	48.9769	49.0465	49.116	49.1855	49.255	49.3245	49.3889	49.4461	49.5032	49.5603	49.6175	49.6746	49.7317	49.7889	49.8231	49.8573	49.8915	49.9257	49.9599	49.9941	50.0283	50.0625
417	46.1326	46.2842	46.4325	46.5752	46.7138	46.8487	46.9787	47.1047	47.2284	47.3453	47.4616	47.5703	47.6746	47.7789	47.8833	47.9834	48.075	48.1665	48.2581	48.3497	48.4406	48.5195	48.5983	48.6772	48.756	48.8361	48.9055	48.975	49.0445	49.1141	49.1836	49.2531	49.3226	49.3871	49.4442	49.5014	49.5585	49.6157	49.6728	49.73	49.7871	49.8213	49.8555	49.8898	49.924	49.9582	49.9924	50.0266	50.0609
418	46.1307	46.2823	46.4306	46.5733	46.7119	46.8468	46.9768	47.1027	47.2264	47.3433	47.4596	47.5683	47.6726	47.777	47.8813	47.9814	48.073	48.1646	48.2562	48.3477	48.4386	48.5175	48.5964	48.6752	48.7541	48.8341	48.9036	48.9731	49.0426	49.1122	49.1817	49.2512	49.3207	49.3852	49.4424	49.4995	49.5567	49.6139	49.671	49.7282	49.7853	49.8196	49.8538	49.888	49.9223	49.9565	49.9907	50.025	50.0592
419	46.1288	46.2804	46.4287	46.5714	46.71	46.8448	46.9748	47.1008	47.2244	47.3414	47.4576	47.5663	47.6706	47.775	47.8793	47.9794	48.071	48.1626	48.2542	48.3458	48.4367	48.5155	48.5944	48.6733	48.7521	48.8322	48.9016	48.9712	49.0407	49.1103	49.1798	49.2493	49.3189	49.3834	49.4405	49.4977	49.5549	49.612	49.6692	49.7264	49.7836	49.8178	49.8521	49.8863	49.9205	49.9548	49.989	50.0233	50.0575
420	46.127	46.2786	46.4268	46.5695	46.708	46.8429	46.9729	47.0988	47.2225	47.3394	47.4557	47.5643	47.6687	47.773	47.8773	47.9774	48.069	48.1606	48.2522	48.3438	48.4347	48.5136	48.5924	48.6713	48.7502	48.8302	48.8997	48.9693	49.0388	49.1084	49.1779	49.2474	49.317	49.3815	49.4387	49.4959	49.5531	49.6102	49.6674	49.7246	49.7818	49.8161	49.8503	49.8846	49.9188	49.9531	49.9873	50.0216	50.0559
421	46.1251	46.2767	46.4249	46.5675	46.7061	46.841	46.9709	47.0968	47.2205	47.3374	47.4537	47.5623	47.6667	47.771	47.8753	47.9754	48.067	48.1586	48.2502	48.3418	48.4327	48.5116	48.5905	48.6694	48.7482	48.8283	48.8978	48.9673	49.0369	49.1064	49.176	49.2456	49.3151	49.3796	49.4368	49.494	49.5512	49.6084	49.6656	49.7228	49.78	49.8143	49.8486	49.8828	49.9171	49.9514	49.9856	50.0199	50.0542
422	46.1232	46.2748	46.423	46.5656	46.7042	46.839	46.969	47.0949	47.2185	47.3355	47.4517	47.5604	47.6647	47.769	47.8734	47.9735	48.0651	48.1566	48.2482	48.3398	48.4307	48.5096	48.5885	48.6674	48.7463	48.8264	48.8958	48.9654	49.035	49.1045	49.1741	49.2437	49.3132	49.3778	49.435	49.4922	49.5494	49.6066	49.6638	49.721	49.7783	49.8125	49.8468	49.8811	49.9154	49.9497	49.9839	50.0182	50.0525
423	46.1213	46.2729	46.4211	46.5637	46.7022	46.8371	46.967	47.0929	47.2166	47.3335	47.4497	47.5584	47.6627	47.767	47.8714	47.9715	48.0631	48.1547	48.2463	48.3379	48.4288	48.5077	48.5866	48.6654	48.7443	48.8244	48.8939	48.9635	49.0331	49.1026	49.1722	49.2418	49.3114	49.3759	49.4331	49.4904	49.5476	49.6048	49.662	49.7193	49.7765	49.8108	49.8451	49.8794	49.9137	49.948	49.9823	50.0165	50.0508
424	46.1195	46.271	46.4192	46.5618	46.7003	46.8351	46.9651	47.091	47.2146	47.3315	47.4478	47.5564	47.6607	47.7651	47.8694	47.9695	48.0611	48.1527	48.2443	48.3359	48.4268	48.5057	48.5846	48.6635	48.7424	48.8225	48.892	48.9616	49.0312	49.1007	49.1703	49.2399	49.3095	49.3741	49.4313	49.4885	49.5458	49.603	49.6602	49.7175	49.7747	49.809	49.8433	49.8776	49.9119	49.9463	49.9806	50.0149	50.0492
425	46.1176	46.2691	46.4173	46.5599	46.6984	46.8332	46.9631	47.089	47.2126	47.3295	47.4458	47.5544	47.6588	47.7631	47.8674	47.9675	48.0591	48.1507	48.2423	48.3339	48.4248	48.5037	48.5826	48.6615	48.7404	48.8205	48.89	48.9596	49.0292	49.0988	49.1684	49.238	49.3076	49.3722	49.4294	49.4867	49.5439	49.6012	49.6584	49.7157	49.773	49.8073	49.8416	49.8759	49.9102	49.9445	49.9789	50.0132	50.0475
426	46.1157	46.2672	46.4153	46.5579	46.6964	46.8313	46.9612	47.0871	47.2107	47.3276	47.4438	47.5525	47.6568	47.7611	47.8654	47.9655	48.0571	48.1487	48.2403	48.3319	48.4228	48.5018	48.5807	48.6596	48.7385	48.8186	48.8881	48.9577	49.0273	49.0969	49.1665	49.2362	49.3058	49.3703	49.4276	49.4849	49.5421	49.5994	49.6567	49.7139	49.7712	49.8055	49.8398	49.8742	49.9085	49.9428	49.9772	50.0115	50.0458
427	46.1138	46.2653	46.4134	46.556	46.6945	46.8293	46.9592	47.0851	47.2087	47.3256	47.4418	47.5505	47.6548	47.7591	47.8634	47.9635	48.0551	48.1467	48.2384	48.33	48.4209	48.4998	48.5787	48.6576	48.7366	48.8167	48.8862	48.9558	49.0254	49.095	49.1647	49.2343	49.3039	49.3685	49.4257	49.483	49.5403	49.5976	49.6549	49.7121	49.7694	49.8038	49.8381	49.8724	49.9068	49.9411	49.9755	50.0098	50.0442
428	46.1119	46.2634	46.4115	46.5541	46.6926	46.8274	46.9573	47.0831	47.2067	47.3236	47.4399	47.5485	47.6528	47.7571	47.8615	47.9615	48.0532	48.1448	48.2364	48.328	48.4189	48.4978	48.5768	48.6557	48.7346	48.8147	48.8842	48.9539	49.0235	49.0931	49.1628	49.2324	49.302	49.3666	49.4239	49.4812	49.5385	49.5958	49.6531	49.7104	49.7676	49.802	49.8364	49.8707	49.9051	49.9394	49.9738	50.0081	50.0425
429	46.1101	46.2615	46.4096	46.5522	46.6907	46.8254	46.9553	47.0812	47.2048	47.3217	47.4379	47.5465	47.6508	47.7552	47.8595	47.9596	48.0512	48.1428	48.2344	48.326	48.4169	48.4959	48.5748	48.6537	48.7327	48.8128	48.8823	48.952	49.0216	49.0912	49.1609	49.2305	49.3001	49.3647	49.4221	49.4794	49.5367	49.594	49.6513	49.7086	49.7659	49.8002	49.8346	49.869	49.9033	49.9377	49.9721	50.0064	50.0408
430	46.1082	46.2596	46.4077	46.5503	46.6887	46.8235	46.9534	47.0792	47.2028	47.3197	47.4359	47.5445	47.6489	47.7532	47.8575	47.9576	48.0492	48.1408	48.2324	48.324	48.415	48.4939	48.5728	48.6518	48.7307	48.8108	48.8804	48.95	49.0197	49.0893	49.159	49.2286	49.2983	49.3629	49.4202	49.4775	49.5348	49.5922	49.6495	49.7068	49.7641	49.7985	49.8329	49.8672	49.9016	49.936	49.9704	50.0048	50.0391
431	46.1063	46.2577	46.4058	46.5484	46.6868	46.8216	46.9514	47.0773	47.2009	47.3177	47.4339	47.5426	47.6469	47.7512	47.8555	47.9556	48.0472	48.1388	48.2304	48.3221	48.413	48.4919	48.5709	48.6498	48.7288	48.8089	48.8785	48.9481	49.0178	49.0874	49.1571	49.2267	49.2964	49.361	49.4184	49.4757	49.533	49.5903	49.6477	49.705	49.7623	49.7967	49.8311	49.8655	49.8999	49.9343	49.9687	50.0031	50.0375
432	46.1044	46.2558	46.4039	46.5464	46.6849	46.8196	46.9495	47.0753	47.1989	47.3158	47.432	47.5406	47.6449	47.7492	47.8535	47.9536	48.0452	48.1369	48.2285	48.3201	48.411	48.49	48.5689	48.6479	48.7268	48.8069	48.8765	48.9462	49.0159	49.0855	49.1552	49.2249	49.2945	49.3592	49.4165	49.4739	49.5312	49.5885	49.6459	49.7032	49.7606	49.795	49.8294	49.8638	49.8982	49.9326	49.967	50.0014	50.0358
433	46.1026	46.254	46.402	46.5445	46.6829	46.8177	46.9475	47.0734	47.1969	47.3138	47.43	47.5386	47.6429	47.7472	47.8515	47.9516	48.0432	48.1349	48.2265	48.3181	48.409	48.488	48.567	48.6459	48.7249	48.805	48.8746	48.9443	49.0139	49.0836	49.1533	49.223	49.2927	49.3573	49.4147	49.472	49.5294	49.5867	49.6441	49.7014	49.7588	49.7932	49.8276	49.862	49.8965	49.9309	49.9653	49.9997	50.0341
434	46.1007	46.2521	46.4001	46.5426	46.681	46.8157	46.9456	47.0714	47.195	47.3118	47.428	47.5366	47.6409	47.7452	47.8496	47.9496	48.0413	48.1329	48.2245	48.3161	48.4071	48.486	48.565	48.644	48.7229	48.8031	48.8727	48.9423	49.012	49.0817	49.1514	49.2211	49.2908	49.3554	49.4128	49.4702	49.5276	49.5849	49.6423	49.6997	49.757	49.7915	49.8259	49.8603	49.8947	49.9292	49.9636	49.998	50.0325
435	46.0988	46.2502	46.3982	46.5407	46.6791	46.8138	46.9436	47.0694	47.193	47.3098	47.426	47.5347	47.639	47.7433	47.8476	47.9477	48.0393	48.1309	48.2225	48.3142	48.4051	48.4841	48.563	48.642	48.721	48.8011	48.8707	48.9404	49.0101	49.0798	49.1495	49.2192	49.2889	49.3536	49.411	49.4683	49.5257	49.5831	49.6405	49.6979	49.7553	49.7897	49.8241	49.8586	49.893	49.9275	49.9619	49.9963	50.0308
436	46.0969	46.2483	46.3963	46.5388	46.6771	46.8119	46.9417	47.0675	47.191	47.3079	47.4241	47.5327	47.637	47.7413	47.8456	47.9457	48.0373	48.1289	48.2206	48.3122	48.4031	48.4821	48.5611	48.64	48.719	48.7992	48.8688	48.9385	49.0082	49.0779	49.1476	49.2173	49.287	49.3517	49.4091	49.4665	49.5239	49.5813	49.6387	49.6961	49.7535	49.7879	49.8224	49.8568	49.8913	49.9258	49.9602	49.9947	50.0291
437	46.095	46.2464	46.3944	46.5368	46.6752	46.8099	46.9397	47.0655	47.1891	47.3059	47.4221	47.5307	47.635	47.7393	47.8436	47.9437	48.0353	48.127	48.2186	48.3102	48.4012	48.4801	48.5591	48.6381	48.7171	48.7972	48.8669	48.9366	49.0063	49.076	49.1457	49.2155	49.2852	49.3499	49.4073	49.4647	49.5221	49.5795	49.6369	49.6943	49.7517	49.7862	49.8206	49.8551	49.8896	49.924	49.9585	49.993	50.0274
438	46.0932	46.2445	46.3925	46.5349	46.6733	46.808	46.9378	47.0636	47.1871	47.3039	47.4201	47.5287	47.633	47.7373	47.8416	47.9417	48.0333	48.125	48.2166	48.3082	48.3992	48.4782	48.5572	48.6361	48.7151	48.7953	48.8649	48.9347	49.0044	49.0741	49.1438	49.2136	49.2833	49.348	49.4054	49.4628	49.5203	49.5777	49.6351	49.6925	49.7499	49.7844	49.8189	49.8534	49.8879	49.9223	49.9568	49.9913	50.0258
439	46.0913	46.2426	46.3906	46.533	46.6714	46.806	46.9358	47.0616	47.1851	47.302	47.4181	47.5267	47.631	47.7353	47.8396	47.9397	48.0314	48.123	48.2146	48.3063	48.3972	48.4762	48.5552	48.6342	48.7132	48.7933	48.863	48.9327	49.0025	49.0722	49.1419	49.2117	49.2814	49.3461	49.4036	49.461	49.5184	49.5759	49.6333	49.6907	49.7482	49.7827	49.8172	49.8516	49.8861	49.9206	49.9551	49.9896	50.0241
440	46.0894	46.2407	46.3887	46.5311	46.6694	46.8041	46.9339	47.0597	47.1832	47.3	47.4162	47.5248	47.6291	47.7334	47.8376	47.9377	48.0294	48.121	48.2127	48.3043	48.3952	48.4742	48.5532	48.6322	48.7112	48.7914	48.8611	48.9308	49.0006	49.0703	49.1401	49.2098	49.2796	49.3443	49.4017	49.4592	49.5166	49.5741	49.6315	49.689	49.7464	49.7809	49.8154	49.8499	49.8844	49.9189	49.9534	49.9879	50.0224
441	46.0875	46.2388	46.3868	46.5292	46.6675	46.8022	46.9319	47.0577	47.1812	47.298	47.4142	47.5228	47.6271	47.7314	47.8357	47.9358	48.0274	48.119	48.2107	48.3023	48.3933	48.4723	48.5513	48.6303	48.7093	48.7895	48.8591	48.9289	48.9986	49.0684	49.1382	49.2079	49.2777	49.3424	49.3999	49.4573	49.5148	49.5723	49.6297	49.6872	49.7446	49.7792	49.8137	49.8482	49.8827	49.9172	49.9517	49.9862	50.0208
442	46.0857	46.2369	46.3848	46.5272	46.6656	46.8002	46.93	47.0557	47.1792	47.2961	47.4122	47.5208	47.6251	47.7294	47.8337	47.9338	48.0254	48.1171	48.2087	48.3003	48.3913	48.4703	48.5493	48.6283	48.7073	48.7875	48.8572	48.927	48.9967	49.0665	49.1363	49.206	49.2758	49.3406	49.398	49.4555	49.513	49.5705	49.6279	49.6854	49.7429	49.7774	49.8119	49.8464	49.881	49.9155	49.95	49.9846	50.0191
443	46.0838	46.235	46.3829	46.5253	46.6636	46.7983	46.928	47.0538	47.1773	47.2941	47.4102	47.5188	47.6231	47.7274	47.8317	47.9318	48.0234	48.1151	48.2067	48.2984	48.3893	48.4683	48.5474	48.6264	48.7054	48.7856	48.8553	48.925	48.9948	49.0646	49.1344	49.2042	49.2739	49.3387	49.3962	49.4537	49.5112	49.5686	49.6261	49.6836	49.7411	49.7756	49.8102	49.8447	49.8793	49.9138	49.9483	49.9829	50.0174
444	46.0819	46.2331	46.381	46.5234	46.6617	46.7963	46.9261	47.0518	47.1753	47.2921	47.4083	47.5169	47.6211	47.7254	47.8297	47.9298	48.0214	48.1131	48.2047	48.2964	48.3874	48.4664	48.5454	48.6244	48.7034	48.7836	48.8533	48.9231	48.9929	49.0627	49.1325	49.2023	49.2721	49.3368	49.3943	49.4518	49.5093	49.5668	49.6243	49.6818	49.7393	49.7739	49.8084	49.843	49.8775	49.9121	49.9466	49.9812	50.0157
445	46.08	46.2312	46.3791	46.5215	46.6598	46.7944	46.9241	47.0499	47.1734	47.2901	47.4063	47.5149	47.6192	47.7234	47.8277	47.9278	48.0195	48.1111	48.2028	48.2944	48.3854	48.4644	48.5434	48.6225	48.7015	48.7817	48.8514	48.9212	48.991	49.0608	49.1306	49.2004	49.2702	49.335	49.3925	49.45	49.5075	49.565	49.6225	49.68	49.7376	49.7721	49.8067	49.8413	49.8758	49.9104	49.9449	49.9795	50.0141
446	46.0782	46.2294	46.3772	46.5196	46.6579	46.7925	46.9222	47.0479	47.1714	47.2882	47.4043	47.5129	47.6172	47.7215	47.8257	47.9258	48.0175	48.1091	48.2008	48.2925	48.3834	48.4624	48.5415	48.6205	48.6995	48.7798	48.8495	48.9193	48.9891	49.0589	49.1287	49.1985	49.2683	49.3331	49.3906	49.4482	49.5057	49.5632	49.6207	49.6783	49.7358	49.7704	49.8049	49.8395	49.8741	49.9087	49.9433	49.9778	50.0124
447	46.0763	46.2275	46.3753	46.5177	46.6559	46.7905	46.9202	47.046	47.1694	47.2862	47.4023	47.5109	47.6152	47.7195	47.8238	47.9238	48.0155	48.1072	48.1988	48.2905	48.3814	48.4605	48.5395	48.6186	48.6976	48.7778	48.8475	48.9173	48.9872	49.057	49.1268	49.1966	49.2665	49.3313	49.3888	49.4463	49.5039	49.5614	49.6189	49.6765	49.734	49.7686	49.8032	49.8378	49.8724	49.907	49.9416	49.9761	50.0107
448	46.0744	46.2256	46.3734	46.5157	46.654	46.7886	46.9183	47.044	47.1675	47.2842	47.4004	47.5089	47.6132	47.7175	47.8218	47.9219	48.0135	48.1052	48.1968	48.2885	48.3795	48.4585	48.5376	48.6166	48.6956	48.7759	48.8456	48.9154	48.9853	49.0551	49.1249	49.1948	49.2646	49.3294	49.387	49.4445	49.5021	49.5596	49.6171	49.6747	49.7322	49.7668	49.8015	49.8361	49.8707	49.9053	49.9399	49.9745	50.0091
449	46.0725	46.2237	46.3715	46.5138	46.6521	46.7866	46.9163	47.042	47.1655	47.2823	47.3984	47.507	47.6112	47.7155	47.8198	47.9199	48.0115	48.1032	48.1949	48.2865	48.3775	48.4565	48.5356	48.6146	48.6937	48.7739	48.8437	48.9135	48.9833	49.0532	49.123	49.1929	49.2627	49.3275	49.3851	49.4427	49.5002	49.5578	49.6154	49.6729	49.7305	49.7651	49.7997	49.8343	49.8689	49.9036	49.9382	49.9728	50.0074
450	46.0706	46.2218	46.3696	46.5119	46.6501	46.7847	46.9144	47.0401	47.1635	47.2803	47.3964	47.505	47.6093	47.7135	47.8178	47.9179	48.0096	48.1012	48.1929	48.2846	48.3755	48.4546	48.5336	48.6127	48.6917	48.772	48.8417	48.9116	48.9814	49.0513	49.1211	49.191	49.2608	49.3257	49.3833	49.4408	49.4984	49.556	49.6136	49.6711	49.7287	49.7633	49.798	49.8326	49.8672	49.9018	49.9365	49.9711	50.0057
451	46.0688	46.2199	46.3677	46.51	46.6482	46.7828	46.9124	47.0381	47.1616	47.2783	47.3944	47.503	47.6073	47.7116	47.8158	47.9159	48.0076	48.0992	48.1909	48.2826	48.3736	48.4526	48.5317	48.6107	48.6898	48.77	48.8398	48.9097	48.9795	49.0494	49.1192	49.1891	49.259	49.3238	49.3814	49.439	49.4966	49.5542	49.6118	49.6693	49.7269	49.7616	49.7962	49.8309	49.8655	49.9001	49.9348	49.9694	50.0041
452	46.0669	46.218	46.3658	46.5081	46.6463	46.7808	46.9105	47.0362	47.1596	47.2764	47.3925	47.501	47.6053	47.7096	47.8138	47.9139	48.0056	48.0973	48.1889	48.2806	48.3716	48.4506	48.5297	48.6088	48.6878	48.7681	48.8379	48.9077	48.9776	49.0475	49.1174	49.1872	49.2571	49.322	49.3796	49.4372	49.4948	49.5524	49.61	49.6676	49.7252	49.7598	49.7945	49.8291	49.8638	49.8984	49.9331	49.9677	50.0024
453	46.065	46.2161	46.3639	46.5061	46.6443	46.7789	46.9085	47.0342	47.1576	47.2744	47.3905	47.499	47.6033	47.7076	47.8119	47.9119	48.0036	48.0953	48.187	48.2786	48.3696	48.4487	48.5278	48.6068	48.6859	48.7662	48.8359	48.9058	48.9757	49.0456	49.1155	49.1853	49.2552	49.3201	49.3777	49.4353	49.4929	49.5506	49.6082	49.6658	49.7234	49.7581	49.7927	49.8274	49.8621	49.8967	49.9314	49.966	50.0007
454	46.0631	46.2142	46.362	46.5042	46.6424	46.7769	46.9066	47.0323	47.1557	47.2724	47.3885	47.4971	47.6013	47.7056	47.8099	47.91	48.0016	48.0933	48.185	48.2767	48.3676	48.4467	48.5258	48.6049	48.684	48.7642	48.834	48.9039	48.9738	49.0437	49.1136	49.1835	49.2534	49.3182	49.3759	49.4335	49.4911	49.5487	49.6064	49.664	49.7216	49.7563	49.791	49.8257	49.8603	49.895	49.9297	49.9644	49.999
455	46.0613	46.2123	46.3601	46.5023	46.6405	46.775	46.9046	47.0303	47.1537	47.2704	47.3865	47.4951	47.5994	47.7036	47.8079	47.908	47.9996	48.0913	48.183	48.2747	48.3657	48.4447	48.5238	48.6029	48.682	48.7623	48.8321	48.902	48.9719	49.0418	49.1117	49.1816	49.2515	49.3164	49.374	49.4317	49.4893	49.5469	49.6046	49.6622	49.7199	49.7545	49.7892	49.8239	49.8586	49.8933	49.928	49.9627	49.9974
456	46.0594	46.2104	46.3582	46.5004	46.6386	46.7731	46.9027	47.0283	47.1517	47.2685	47.3846	47.4931	47.5974	47.7016	47.8059	47.906	47.9977	48.0893	48.181	48.2727	48.3637	48.4428	48.5219	48.601	48.6801	48.7603	48.8301	48.9	48.97	49.0399	49.1098	49.1797	49.2496	49.3145	49.3722	49.4298	49.4875	49.5451	49.6028	49.6604	49.7181	49.7528	49.7875	49.8222	49.8569	49.8916	49.9263	49.961	49.9957
457	46.0575	46.2085	46.3563	46.4985	46.6366	46.7711	46.9007	47.0264	47.1498	47.2665	47.3826	47.4911	47.5954	47.6997	47.8039	47.904	47.9957	48.0874	48.179	48.2707	48.3617	48.4408	48.5199	48.599	48.6781	48.7584	48.8282	48.8981	48.968	49.038	49.1079	49.1778	49.2477	49.3127	49.3703	49.428	49.4857	49.5433	49.601	49.6587	49.7163	49.751	49.7857	49.8205	49.8552	49.8899	49.9246	49.9593	49.994
458	46.0556	46.2067	46.3544	46.4965	46.6347	46.7692	46.8988	47.0244	47.1478	47.2645	47.3806	47.4892	47.5934	47.6977	47.8019	47.902	47.9937	48.0854	48.1771	48.2688	48.3597	48.4389	48.518	48.5971	48.6762	48.7564	48.8263	48.8962	48.9661	49.0361	49.106	49.1759	49.2459	49.3108	49.3685	49.4262	49.4838	49.5415	49.5992	49.6569	49.7145	49.7493	49.784	49.8187	49.8535	49.8882	49.9229	49.9576	49.9924
459	46.0537	46.2048	46.3524	46.4946	46.6328	46.7672	46.8968	47.0225	47.1459	47.2626	47.3786	47.4872	47.5914	47.6957	47.8	47.9	47.9917	48.0834	48.1751	48.2668	48.3578	48.4369	48.516	48.5951	48.6742	48.7545	48.8243	48.8943	48.9642	49.0342	49.1041	49.1741	49.244	49.3089	49.3666	49.4243	49.482	49.5397	49.5974	49.6551	49.7128	49.7475	49.7823	49.817	49.8517	49.8865	49.9212	49.9559	49.9907
460	46.0519	46.2029	46.3505	46.4927	46.6308	46.7653	46.8949	47.0205	47.1439	47.2606	47.3767	47.4852	47.5895	47.6937	47.798	47.898	47.9897	48.0814	48.1731	48.2648	48.3558	48.4349	48.514	48.5931	48.6723	48.7526	48.8224	48.8924	48.9623	49.0323	49.1022	49.1722	49.2421	49.3071	49.3648	49.4225	49.4802	49.5379	49.5956	49.6533	49.711	49.7458	49.7805	49.8153	49.85	49.8848	49.9195	49.9543	49.989
461	46.05	46.201	46.3486	46.4908	46.6289	46.7634	46.8929	47.0186	47.1419	47.2586	47.3747	47.4832	47.5875	47.6917	47.796	47.8961	47.9878	48.0794	48.1711	48.2628	48.3538	48.433	48.5121	48.5912	48.6703	48.7506	48.8205	48.8904	48.9604	49.0304	49.1003	49.1703	49.2403	49.3052	49.3629	49.4207	49.4784	49.5361	49.5938	49.6515	49.7092	49.744	49.7788	49.8135	49.8483	49.8831	49.9178	49.9526	49.9873
462	46.0481	46.1991	46.3467	46.4889	46.627	46.7614	46.891	47.0166	47.14	47.2567	47.3727	47.4812	47.5855	47.6898	47.794	47.8941	47.9858	48.0775	48.1692	48.2609	48.3519	48.431	48.5101	48.5892	48.6684	48.7487	48.8185	48.8885	48.9585	49.0285	49.0984	49.1684	49.2384	49.3034	49.3611	49.4188	49.4766	49.5343	49.592	49.6497	49.7075	49.7422	49.777	49.8118	49.8466	49.8813	49.9161	49.9509	49.9857
463	46.0462	46.1972	46.3448	46.487	46.625	46.7595	46.889	47.0146	47.138	47.2547	47.3707	47.4793	47.5835	47.6878	47.792	47.8921	47.9838	48.0755	48.1672	48.2589	48.3499	48.429	48.5082	48.5873	48.6664	48.7467	48.8166	48.8866	48.9566	49.0266	49.0965	49.1665	49.2365	49.3015	49.3592	49.417	49.4747	49.5325	49.5902	49.648	49.7057	49.7405	49.7753	49.8101	49.8449	49.8796	49.9144	49.9492	49.984
464	46.0444	46.1953	46.3429	46.485	46.6231	46.7575	46.8871	47.0127	47.136	47.2527	47.3688	47.4773	47.5815	47.6858	47.79	47.8901	47.9818	48.0735	48.1652	48.2569	48.3479	48.4271	48.5062	48.5853	48.6645	48.7448	48.8147	48.8847	48.9547	49.0247	49.0947	49.1646	49.2346	49.2996	49.3574	49.4152	49.4729	49.5307	49.5884	49.6462	49.7039	49.7387	49.7735	49.8083	49.8431	49.8779	49.9127	49.9475	49.9823
465	46.0425	46.1934	46.341	46.4831	46.6212	46.7556	46.8851	47.0107	47.1341	47.2507	47.3668	47.4753	47.5796	47.6838	47.788	47.8881	47.9798	48.0715	48.1632	48.2549	48.3459	48.4251	48.5042	48.5834	48.6625	48.7429	48.8127	48.8827	48.9527	49.0228	49.0928	49.1628	49.2328	49.2978	49.3556	49.4133	49.4711	49.5289	49.5866	49.6444	49.7022	49.737	49.7718	49.8066	49.8414	49.8762	49.911	49.9458	49.9807
466	46.0406	46.1915	46.3391	46.4812	46.6193	46.7537	46.8832	47.0088	47.1321	47.2488	47.3648	47.4733	47.5776	47.6818	47.7861	47.8861	47.9778	48.0695	48.1613	48.253	48.344	48.4231	48.5023	48.5814	48.6606	48.7409	48.8108	48.8808	48.9508	49.0209	49.0909	49.1609	49.2309	49.2959	49.3537	49.4115	49.4693	49.527	49.5848	49.6426	49.7004	49.7352	49.77	49.8049	49.8397	49.8745	49.9093	49.9442	49.979
467	46.0387	46.1896	46.3372	46.4793	46.6173	46.7517	46.8812	47.0068	47.1301	47.2468	47.3628	47.4714	47.5756	47.6798	47.7841	47.8842	47.9759	48.0676	48.1593	48.251	48.342	48.4212	48.5003	48.5795	48.6586	48.739	48.8089	48.8789	48.9489	49.0189	49.089	49.159	49.229	49.2941	49.3519	49.4097	49.4674	49.5252	49.583	49.6408	49.6986	49.7335	49.7683	49.8031	49.838	49.8728	49.9076	49.9425	49.9773
468	46.0368	46.1877	46.3353	46.4774	46.6154	46.7498	46.8793	47.0049	47.1282	47.2448	47.3609	47.4694	47.5736	47.6779	47.7821	47.8822	47.9739	48.0656	48.1573	48.249	48.34	48.4192	48.4984	48.5775	48.6567	48.737	48.8069	48.877	48.947	49.017	49.0871	49.1571	49.2272	49.2922	49.35	49.4078	49.4656	49.5234	49.5812	49.639	49.6969	49.7317	49.7665	49.8014	49.8362	49.8711	49.9059	49.9408	49.9756
469	46.035	46.1858	46.3334	46.4754	46.6135	46.7478	46.8774	47.0029	47.1262	47.2429	47.3589	47.4674	47.5716	47.6759	47.7801	47.8802	47.9719	48.0636	48.1553	48.247	48.3381	48.4172	48.4964	48.5756	48.6547	48.7351	48.805	48.875	48.9451	49.0151	49.0852	49.1552	49.2253	49.2903	49.3482	49.406	49.4638	49.5216	49.5794	49.6373	49.6951	49.7299	49.7648	49.7997	49.8345	49.8694	49.9043	49.9391	49.974
470	46.0331	46.1839	46.3315	46.4735	46.6115	46.7459	46.8754	47.0009	47.1242	47.2409	47.3569	47.4654	47.5697	47.6739	47.7781	47.8782	47.9699	48.0616	48.1533	48.2451	48.3361	48.4153	48.4944	48.5736	48.6528	48.7331	48.8031	48.8731	48.9432	49.0132	49.0833	49.1534	49.2234	49.2885	49.3463	49.4041	49.462	49.5198	49.5776	49.6355	49.6933	49.7282	49.7631	49.7979	49.8328	49.8677	49.9026	49.9374	49.9723
471	46.0312	46.1821	46.3296	46.4716	46.6096	46.7439	46.8735	46.999	47.1223	47.2389	47.3549	47.4634	47.5677	47.6719	47.7761	47.8762	47.9679	48.0597	48.1514	48.2431	48.3341	48.4133	48.4925	48.5717	48.6508	48.7312	48.8011	48.8712	48.9413	49.0113	49.0814	49.1515	49.2215	49.2866	49.3445	49.4023	49.4602	49.518	49.5759	49.6337	49.6915	49.7264	49.7613	49.7962	49.8311	49.866	49.9009	49.9357	49.9706
472	46.0293	46.1802	46.3277	46.4697	46.6077	46.742	46.8715	46.997	47.1203	47.237	47.353	47.4615	47.5657	47.6699	47.7742	47.8742	47.966	48.0577	48.1494	48.2411	48.3321	48.4113	48.4905	48.5697	48.6489	48.7293	48.7992	48.8693	48.9394	49.0094	49.0795	49.1496	49.2197	49.2848	49.3426	49.4005	49.4583	49.5162	49.5741	49.6319	49.6898	49.7247	49.7596	49.7945	49.8294	49.8643	49.8992	49.9341	49.969
473	46.0275	46.1783	46.3258	46.4678	46.6057	46.7401	46.8696	46.9951	47.1184	47.235	47.351	47.4595	47.5637	47.6679	47.7722	47.8722	47.964	48.0557	48.1474	48.2391	48.3302	48.4094	48.4886	48.5677	48.6469	48.7273	48.7973	48.8674	48.9374	49.0075	49.0776	49.1477	49.2178	49.2829	49.3408	49.3986	49.4565	49.5144	49.5723	49.6301	49.688	49.7229	49.7578	49.7927	49.8276	49.8626	49.8975	49.9324	49.9673
474	46.0256	46.1764	46.3239	46.4659	46.6038	46.7381	46.8676	46.9931	47.1164	47.233	47.349	47.4575	47.5617	47.666	47.7702	47.8703	47.962	48.0537	48.1454	48.2372	48.3282	48.4074	48.4866	48.5658	48.645	48.7254	48.7953	48.8654	48.9355	49.0056	49.0757	49.1458	49.2159	49.281	49.3389	49.3968	49.4547	49.5126	49.5705	49.6283	49.6862	49.7212	49.7561	49.791	49.8259	49.8608	49.8958	49.9307	49.9656
475	46.0237	46.1745	46.3219	46.4639	46.6019	46.7362	46.8657	46.9912	47.1144	47.2311	47.347	47.4555	47.5598	47.664	47.7682	47.8683	47.96	48.0517	48.1435	48.2352	48.3262	48.4054	48.4846	48.5638	48.643	48.7234	48.7934	48.8635	48.9336	49.0037	49.0738	49.1439	49.2141	49.2792	49.3371	49.395	49.4529	49.5108	49.5687	49.6266	49.6845	49.7194	49.7543	49.7893	49.8242	49.8591	49.8941	49.929	49.9639
476	46.0218	46.1726	46.32	46.462	46.6	46.7342	46.8637	46.9892	47.1125	47.2291	47.3451	47.4536	47.5578	47.662	47.7662	47.8663	47.958	48.0498	48.1415	48.2332	48.3243	48.4035	48.4827	48.5619	48.6411	48.7215	48.7915	48.8616	48.9317	49.0018	49.0719	49.1421	49.2122	49.2773	49.3352	49.3931	49.4511	49.509	49.5669	49.6248	49.6827	49.7176	49.7526	49.7875	49.8225	49.8574	49.8924	49.9273	49.9623
477	46.02	46.1707	46.3181	46.4601	46.598	46.7323	46.8618	46.9872	47.1105	47.2271	47.3431	47.4516	47.5558	47.66	47.7642	47.8643	47.956	48.0478	48.1395	48.2312	48.3223	48.4015	48.4807	48.5599	48.6391	48.7196	48.7895	48.8597	48.9298	48.9999	49.0701	49.1402	49.2103	49.2755	49.3334	49.3913	49.4492	49.5072	49.5651	49.623	49.6809	49.7159	49.7508	49.7858	49.8208	49.8557	49.8907	49.9256	49.9606
478	46.0181	46.1688	46.3162	46.4582	46.5961	46.7304	46.8598	46.9853	47.1085	47.2251	47.3411	47.4496	47.5538	47.658	47.7623	47.8623	47.9541	48.0458	48.1375	48.2293	48.3203	48.3995	48.4788	48.558	48.6372	48.7176	48.7876	48.8577	48.9279	48.998	49.0682	49.1383	49.2084	49.2736	49.3315	49.3895	49.4474	49.5053	49.5633	49.6212	49.6792	49.7141	49.7491	49.7841	49.819	49.854	49.889	49.924	49.9589
479	46.0162	46.1669	46.3143	46.4563	46.5942	46.7284	46.8579	46.9833	47.1066	47.2232	47.3391	47.4476	47.5518	47.6561	47.7603	47.8603	47.9521	48.0438	48.1356	48.2273	48.3183	48.3976	48.4768	48.556	48.6352	48.7157	48.7857	48.8558	48.926	48.9961	49.0663	49.1364	49.2066	49.2717	49.3297	49.3876	49.4456	49.5035	49.5615	49.6194	49.6774	49.7124	49.7474	49.7823	49.8173	49.8523	49.8873	49.9223	49.9573
480	46.0143	46.165	46.3124	46.4543	46.5922	46.7265	46.8559	46.9814	47.1046	47.2212	47.3372	47.4456	47.5499	47.6541	47.7583	47.8584	47.9501	48.0418	48.1336	48.2253	48.3164	48.3956	48.4748	48.5541	48.6333	48.7137	48.7837	48.8539	48.9241	48.9942	49.0644	49.1345	49.2047	49.2699	49.3278	49.3858	49.4438	49.5017	49.5597	49.6177	49.6756	49.7106	49.7456	49.7806	49.8156	49.8506	49.8856	49.9206	49.9556
481	46.0124	46.1631	46.3105	46.4524	46.5903	46.7245	46.854	46.9794	47.1026	47.2192	47.3352	47.4437	47.5479	47.6521	47.7563	47.8564	47.9481	48.0399	48.1316	48.2233	48.3144	48.3936	48.4729	48.5521	48.6314	48.7118	48.7818	48.852	48.9221	48.9923	49.0625	49.1327	49.2028	49.268	49.326	49.384	49.4419	49.4999	49.5579	49.6159	49.6738	49.7089	49.7439	49.7789	49.8139	49.8489	49.8839	49.9189	49.9539
482	46.0106	46.1612	46.3086	46.4505	46.5884	46.7226	46.852	46.9775	47.1007	47.2173	47.3332	47.4417	47.5459	47.6501	47.7543	47.8544	47.9461	48.0379	48.1296	48.2214	48.3124	48.3917	48.4709	48.5502	48.6294	48.7098	48.7799	48.8501	48.9202	48.9904	49.0606	49.1308	49.201	49.2662	49.3241	49.3821	49.4401	49.4981	49.5561	49.6141	49.6721	49.7071	49.7421	49.7771	49.8122	49.8472	49.8822	49.9172	49.9523
483	46.0087	46.1593	46.3067	46.4486	46.5864	46.7207	46.8501	46.9755	47.0987	47.2153	47.3312	47.4397	47.5439	47.6481	47.7523	47.8524	47.9442	48.0359	48.1276	48.2194	48.3105	48.3897	48.469	48.5482	48.6275	48.7079	48.7779	48.8481	48.9183	48.9885	49.0587	49.1289	49.1991	49.2643	49.3223	49.3803	49.4383	49.4963	49.5543	49.6123	49.6703	49.7053	49.7404	49.7754	49.8104	49.8455	49.8805	49.9155	49.9506
484	46.0068	46.1575	46.3048	46.4467	46.5845	46.7187	46.8481	46.9735	47.0967	47.2133	47.3293	47.4377	47.5419	47.6461	47.7504	47.8504	47.9422	48.0339	48.1257	48.2174	48.3085	48.3877	48.467	48.5463	48.6255	48.706	48.776	48.8462	48.9164	48.9866	49.0568	49.127	49.1972	49.2624	49.3205	49.3785	49.4365	49.4945	49.5525	49.6105	49.6685	49.7036	49.7386	49.7737	49.8087	49.8438	49.8788	49.9139	49.9489
485	46.0049	46.1556	46.3029	46.4447	46.5826	46.7168	46.8462	46.9716	47.0948	47.2114	47.3273	47.4358	47.54	47.6442	47.7484	47.8484	47.9402	48.0319	48.1237	48.2154	48.3065	48.3858	48.465	48.5443	48.6236	48.704	48.7741	48.8443	48.9145	48.9847	49.0549	49.1251	49.1953	49.2606	49.3186	49.3766	49.4347	49.4927	49.5507	49.6087	49.6668	49.7018	49.7369	49.7719	49.807	49.8421	49.8771	49.9122	49.9472
486	46.0031	46.1537	46.301	46.4428	46.5807	46.7148	46.8442	46.9696	47.0928	47.2094	47.3253	47.4338	47.538	47.6422	47.7464	47.8465	47.9382	48.03	48.1217	48.2135	48.3045	48.3838	48.4631	48.5423	48.6216	48.7021	48.7721	48.8424	48.9126	48.9828	49.053	49.1232	49.1935	49.2587	49.3168	49.3748	49.4328	49.4909	49.5489	49.607	49.665	49.7001	49.7351	49.7702	49.8053	49.8404	49.8754	49.9105	49.9456
487	46.0012	46.1518	46.2991	46.4409	46.5787	46.7129	46.8423	46.9677	47.0908	47.2074	47.3233	47.4318	47.536	47.6402	47.7444	47.8445	47.9362	48.028	48.1197	48.2115	48.3026	48.3818	48.4611	48.5404	48.6197	48.7001	48.7702	48.8404	48.9107	48.9809	49.0511	49.1214	49.1916	49.2569	49.3149	49.373	49.431	49.4891	49.5471	49.6052	49.6632	49.6983	49.7334	49.7685	49.8036	49.8386	49.8737	49.9088	49.9439
488	45.9993	46.1499	46.2972	46.439	46.5768	46.711	46.8403	46.9657	47.0889	47.2054	47.3214	47.4298	47.534	47.6382	47.7424	47.8425	47.9342	48.026	48.1178	48.2095	48.3006	48.3799	48.4592	48.5384	48.6177	48.6982	48.7683	48.8385	48.9088	48.979	49.0492	49.1195	49.1897	49.255	49.3131	49.3711	49.4292	49.4873	49.5453	49.6034	49.6615	49.6966	49.7316	49.7667	49.8018	49.8369	49.872	49.9071	49.9422
489	45.9974	46.148	46.2953	46.4371	46.5749	46.709	46.8384	46.9638	47.0869	47.2035	47.3194	47.4278	47.532	47.6362	47.7404	47.8405	47.9323	48.024	48.1158	48.2075	48.2986	48.3779	48.4572	48.5365	48.6158	48.6962	48.7663	48.8366	48.9068	48.9771	49.0474	49.1176	49.1879	49.2531	49.3112	49.3693	49.4274	49.4855	49.5435	49.6016	49.6597	49.6948	49.7299	49.765	49.8001	49.8352	49.8703	49.9054	49.9406
490	45.9955	46.1461	46.2934	46.4352	46.5729	46.7071	46.8364	46.9618	47.085	47.2015	47.3174	47.4259	47.5301	47.6343	47.7385	47.8385	47.9303	48.022	48.1138	48.2056	48.2966	48.3759	48.4552	48.5345	48.6138	48.6943	48.7644	48.8347	48.9049	48.9752	49.0455	49.1157	49.186	49.2513	49.3094	49.3675	49.4256	49.4836	49.5417	49.5998	49.6579	49.693	49.7282	49.7633	49.7984	49.8335	49.8686	49.9038	49.9389
491	45.9937	46.1442	46.2915	46.4332	46.571	46.7051	46.8345	46.9598	47.083	47.1995	47.3154	47.4239	47.5281	47.6323	47.7365	47.8365	47.9283	48.0201	48.1118	48.2036	48.2947	48.374	48.4533	48.5326	48.6119	48.6924	48.7625	48.8328	48.903	48.9733	49.0436	49.1138	49.1841	49.2494	49.3075	49.3656	49.4237	49.4818	49.5399	49.598	49.6561	49.6913	49.7264	49.7615	49.7967	49.8318	49.8669	49.9021	49.9372
492	45.9918	46.1423	46.2895	46.4313	46.5691	46.7032	46.8325	46.9579	47.081	47.1976	47.3135	47.4219	47.5261	47.6303	47.7345	47.8345	47.9263	48.0181	48.1099	48.2016	48.2927	48.372	48.4513	48.5306	48.6099	48.6904	48.7605	48.8308	48.9011	48.9714	49.0417	49.112	49.1822	49.2476	49.3057	49.3638	49.4219	49.48	49.5381	49.5963	49.6544	49.6895	49.7247	49.7598	49.795	49.8301	49.8653	49.9004	49.9355
493	45.9899	46.1404	46.2876	46.4294	46.5671	46.7013	46.8306	46.9559	47.0791	47.1956	47.3115	47.4199	47.5241	47.6283	47.7325	47.8326	47.9243	48.0161	48.1079	48.1996	48.2907	48.37	48.4494	48.5287	48.608	48.6885	48.7586	48.8289	48.8992	48.9695	49.0398	49.1101	49.1804	49.2457	49.3038	49.362	49.4201	49.4782	49.5363	49.5945	49.6526	49.6878	49.7229	49.7581	49.7932	49.8284	49.8636	49.8987	49.9339
494	45.988	46.1385	46.2857	46.4275	46.5652	46.6993	46.8286	46.954	47.0771	47.1936	47.3095	47.418	47.5221	47.6263	47.7305	47.8306	47.9223	48.0141	48.1059	48.1977	48.2888	48.3681	48.4474	48.5267	48.606	48.6865	48.7567	48.827	48.8973	48.9676	49.0379	49.1082	49.1785	49.2438	49.302	49.3601	49.4183	49.4764	49.5346	49.5927	49.6508	49.686	49.7212	49.7563	49.7915	49.8267	49.8619	49.897	49.9322
495	45.9862	46.1366	46.2838	46.4256	46.5633	46.6974	46.8267	46.952	47.0751	47.1917	47.3075	47.416	47.5202	47.6243	47.7285	47.8286	47.9204	48.0121	48.1039	48.1957	48.2868	48.3661	48.4454	48.5248	48.6041	48.6846	48.7547	48.8251	48.8954	48.9657	49.036	49.1063	49.1766	49.242	49.3001	49.3583	49.4164	49.4746	49.5328	49.5909	49.6491	49.6842	49.7194	49.7546	49.7898	49.825	49.8602	49.8953	49.9305
496	45.9843	46.1347	46.2819	46.4236	46.5614	46.6954	46.8247	46.95	47.0732	47.1897	47.3056	47.414	47.5182	47.6224	47.7265	47.8266	47.9184	48.0102	48.1019	48.1937	48.2848	48.3641	48.4435	48.5228	48.6021	48.6827	48.7528	48.8231	48.8935	48.9638	49.0341	49.1044	49.1748	49.2401	49.2983	49.3565	49.4146	49.4728	49.531	49.5891	49.6473	49.6825	49.7177	49.7529	49.7881	49.8233	49.8585	49.8937	49.9289
497	45.9824	46.1329	46.28	46.4217	46.5594	46.6935	46.8228	46.9481	47.0712	47.1877	47.3036	47.412	47.5162	47.6204	47.7246	47.8246	47.9164	48.0082	48.1	48.1917	48.2828	48.3622	48.4415	48.5208	48.6002	48.6807	48.7509	48.8212	48.8915	48.9619	49.0322	49.1026	49.1729	49.2383	49.2964	49.3546	49.4128	49.471	49.5292	49.5873	49.6455	49.6807	49.7159	49.7512	49.7864	49.8216	49.8568	49.892	49.9272
498	45.9805	46.131	46.2781	46.4198	46.5575	46.6916	46.8208	46.9461	47.0692	47.1857	47.3016	47.41	47.5142	47.6184	47.7226	47.8226	47.9144	48.0062	48.098	48.1898	48.2809	48.3602	48.4396	48.5189	48.5982	48.6788	48.7489	48.8193	48.8896	48.96	49.0303	49.1007	49.171	49.2364	49.2946	49.3528	49.411	49.4692	49.5274	49.5856	49.6438	49.679	49.7142	49.7494	49.7846	49.8199	49.8551	49.8903	49.9255
499	45.9787	46.1291	46.2762	46.4179	46.5556	46.6896	46.8189	46.9442	47.0673	47.1838	47.2996	47.4081	47.5122	47.6164	47.7206	47.8207	47.9124	48.0042	48.096	48.1878	48.2789	48.3582	48.4376	48.5169	48.5963	48.6768	48.747	48.8174	48.8877	48.9581	49.0284	49.0988	49.1691	49.2345	49.2927	49.351	49.4092	49.4674	49.5256	49.5838	49.642	49.6772	49.7125	49.7477	49.7829	49.8181	49.8534	49.8886	49.9238
500	45.9768	46.1272	46.2743	46.416	46.5536	46.6877	46.8169	46.9422	47.0653	47.1818	47.2977	47.4061	47.5103	47.6144	47.7186	47.8187	47.9105	48.0022	48.094	48.1858	48.2769	48.3563	48.4356	48.515	48.5943	48.6749	48.7451	48.8154	48.8858	48.9562	49.0265	49.0969	49.1673	49.2327	49.2909	49.3491	49.4073	49.4656	49.5238	49.582	49.6402	49.6755	49.7107	49.746	49.7812	49.8164	49.8517	49.8869	49.9222
501	45.9749	46.1253	46.2724	46.4141	46.5517	46.6857	46.815	46.9403	47.0633	47.1798	47.2957	47.4041	47.5083	47.6125	47.7166	47.8167	47.9085	48.0003	48.0921	48.1839	48.275	48.3543	48.4337	48.513	48.5924	48.6729	48.7431	48.8135	48.8839	48.9543	49.0246	49.095	49.1654	49.2308	49.2891	49.3473	49.4055	49.4637	49.522	49.5802	49.6384	49.6737	49.709	49.7442	49.7795	49.8147	49.85	49.8852	49.9205
502	45.973	46.1234	46.2705	46.4121	46.5498	46.6838	46.813	46.9383	47.0614	47.1779	47.2937	47.4021	47.5063	47.6105	47.7146	47.8147	47.9065	47.9983	48.0901	48.1819	48.273	48.3524	48.4317	48.5111	48.5904	48.671	48.7412	48.8116	48.882	48.9524	49.0228	49.0931	49.1635	49.229	49.2872	49.3454	49.4037	49.4619	49.5202	49.5784	49.6367	49.6719	49.7072	49.7425	49.7778	49.813	49.8483	49.8836	49.9188
503	45.9711	46.1215	46.2686	46.4102	46.5478	46.6819	46.8111	46.9363	47.0594	47.1759	47.2917	47.4001	47.5043	47.6085	47.7127	47.8127	47.9045	47.9963	48.0881	48.1799	48.271	48.3504	48.4298	48.5091	48.5885	48.6691	48.7393	48.8097	48.8801	48.9505	49.0209	49.0913	49.1617	49.2271	49.2854	49.3436	49.4019	49.4601	49.5184	49.5766	49.6349	49.6702	49.7055	49.7408	49.776	49.8113	49.8466	49.8819	49.9172
504	45.9693	46.1196	46.2667	46.4083	46.5459	46.6799	46.8091	46.9344	47.0575	47.1739	47.2898	47.3982	47.5023	47.6065	47.7107	47.8107	47.9025	47.9943	48.0861	48.1779	48.269	48.3484	48.4278	48.5072	48.5865	48.6671	48.7373	48.8078	48.8782	48.9486	49.019	49.0894	49.1598	49.2252	49.2835	49.3418	49.4001	49.4583	49.5166	49.5749	49.6331	49.6684	49.7037	49.739	49.7743	49.8096	49.8449	49.8802	49.9155
505	45.9674	46.1177	46.2648	46.4064	46.544	46.678	46.8072	46.9324	47.0555	47.172	47.2878	47.3962	47.5004	47.6045	47.7087	47.8087	47.9005	47.9923	48.0842	48.176	48.2671	48.3465	48.4258	48.5052	48.5846	48.6652	48.7354	48.8058	48.8762	48.9467	49.0171	49.0875	49.1579	49.2234	49.2817	49.3399	49.3982	49.4565	49.5148	49.5731	49.6314	49.6667	49.702	49.7373	49.7726	49.8079	49.8432	49.8785	49.9138
506	45.9655	46.1158	46.2629	46.4045	46.5421	46.676	46.8052	46.9305	47.0535	47.17	47.2858	47.3942	47.4984	47.6025	47.7067	47.8068	47.8986	47.9904	48.0822	48.174	48.2651	48.3445	48.4239	48.5033	48.5826	48.6632	48.7335	48.8039	48.8743	48.9448	49.0152	49.0856	49.156	49.2215	49.2798	49.3381	49.3964	49.4547	49.513	49.5713	49.6296	49.6649	49.7002	49.7356	49.7709	49.8062	49.8415	49.8768	49.9122
507	45.9636	46.1139	46.261	46.4025	46.5401	46.6741	46.8033	46.9285	47.0516	47.168	47.2838	47.3922	47.4964	47.6006	47.7047	47.8048	47.8966	47.9884	48.0802	48.172	48.2631	48.3425	48.4219	48.5013	48.5807	48.6613	48.7316	48.802	48.8724	48.9429	49.0133	49.0837	49.1542	49.2197	49.278	49.3363	49.3946	49.4529	49.5112	49.5695	49.6278	49.6632	49.6985	49.7338	49.7692	49.8045	49.8398	49.8751	49.9105
508	45.9618	46.112	46.259	46.4006	46.5382	46.6722	46.8013	46.9266	47.0496	47.166	47.2819	47.3903	47.4944	47.5986	47.7027	47.8028	47.8946	47.9864	48.0782	48.17	48.2612	48.3406	48.42	48.4994	48.5788	48.6594	48.7296	48.8001	48.8705	48.941	49.0114	49.0819	49.1523	49.2178	49.2761	49.3344	49.3928	49.4511	49.5094	49.5677	49.6261	49.6614	49.6967	49.7321	49.7674	49.8028	49.8381	49.8735	49.9088
509	45.9599	46.1101	46.2571	46.3987	46.5363	46.6702	46.7994	46.9246	47.0476	47.1641	47.2799	47.3883	47.4924	47.5966	47.7008	47.8008	47.8926	47.9844	48.0762	48.1681	48.2592	48.3386	48.418	48.4974	48.5768	48.6574	48.7277	48.7981	48.8686	48.9391	49.0095	49.08	49.1504	49.2159	49.2743	49.3326	49.3909	49.4493	49.5076	49.566	49.6243	49.6596	49.695	49.7304	49.7657	49.8011	49.8364	49.8718	49.9071
510	45.958	46.1083	46.2552	46.3968	46.5343	46.6683	46.7974	46.9226	47.0457	47.1621	47.2779	47.3863	47.4905	47.5946	47.6988	47.7988	47.8906	47.9825	48.0743	48.1661	48.2572	48.3366	48.416	48.4954	48.5749	48.6555	48.7258	48.7962	48.8667	48.9372	49.0076	49.0781	49.1486	49.2141	49.2724	49.3308	49.3891	49.4475	49.5058	49.5642	49.6225	49.6579	49.6933	49.7286	49.764	49.7994	49.8347	49.8701	49.9055
511	45.9561	46.1064	46.2533	46.3949	46.5324	46.6663	46.7955	46.9207	47.0437	47.1601	47.2759	47.3843	47.4885	47.5926	47.6968	47.7968	47.8887	47.9805	48.0723	48.1641	48.2552	48.3347	48.4141	48.4935	48.5729	48.6535	48.7238	48.7943	48.8648	48.9353	49.0057	49.0762	49.1467	49.2122	49.2706	49.3289	49.3873	49.4457	49.504	49.5624	49.6207	49.6561	49.6915	49.7269	49.7623	49.7977	49.833	49.8684	49.9038
512	45.9542	46.1045	46.2514	46.3929	46.5305	46.6644	46.7935	46.9187	47.0417	47.1582	47.274	47.3823	47.4865	47.5907	47.6948	47.7949	47.8867	47.9785	48.0703	48.1621	48.2533	48.3327	48.4121	48.4915	48.571	48.6516	48.7219	48.7924	48.8629	48.9333	49.0038	49.0743	49.1448	49.2104	49.2687	49.3271	49.3855	49.4439	49.5022	49.5606	49.619	49.6544	49.6898	49.7252	49.7606	49.7959	49.8313	49.8667	49.9021
513	45.9524	46.1026	46.2495	46.391	46.5285	46.6625	46.7916	46.9168	47.0398	47.1562	47.272	47.3804	47.4845	47.5887	47.6928	47.7929	47.8847	47.9765	48.0683	48.1602	48.2513	48.3307	48.4102	48.4896	48.569	48.6496	48.72	48.7905	48.8609	48.9314	49.0019	49.0724	49.1429	49.2085	49.2669	49.3253	49.3837	49.442	49.5004	49.5588	49.6172	49.6526	49.688	49.7234	49.7588	49.7942	49.8296	49.865	49.9005
514	45.9505	46.1007	46.2476	46.3891	46.5266	46.6605	46.7896	46.9148	47.0378	47.1542	47.27	47.3784	47.4825	47.5867	47.6908	47.7909	47.8827	47.9745	48.0664	48.1582	48.2493	48.3288	48.4082	48.4876	48.5671	48.6477	48.718	48.7885	48.859	48.9295	49.0001	49.0706	49.1411	49.2066	49.265	49.3234	49.3818	49.4402	49.4986	49.557	49.6154	49.6509	49.6863	49.7217	49.7571	49.7925	49.8279	49.8634	49.8988
515	45.9486	46.0988	46.2457	46.3872	46.5247	46.6586	46.7877	46.9129	47.0358	47.1523	47.268	47.3764	47.4806	47.5847	47.6889	47.7889	47.8807	47.9726	48.0644	48.1562	48.2474	48.3268	48.4062	48.4857	48.5651	48.6458	48.7161	48.7866	48.8571	48.9276	48.9982	49.0687	49.1392	49.2048	49.2632	49.3216	49.38	49.4384	49.4968	49.5553	49.6137	49.6491	49.6845	49.72	49.7554	49.7908	49.8263	49.8617	49.8971
516	45.9467	46.0969	46.2438	46.3853	46.5228	46.6566	46.7857	46.9109	47.0339	47.1503	47.2661	47.3744	47.4786	47.5827	47.6869	47.7869	47.8787	47.9706	48.0624	48.1542	48.2454	48.3248	48.4043	48.4837	48.5632	48.6438	48.7142	48.7847	48.8552	48.9257	48.9963	49.0668	49.1373	49.2029	49.2613	49.3198	49.3782	49.4366	49.495	49.5535	49.6119	49.6473	49.6828	49.7182	49.7537	49.7891	49.8246	49.86	49.8954
517	45.9449	46.095	46.2419	46.3834	46.5208	46.6547	46.7838	46.9089	47.0319	47.1483	47.2641	47.3725	47.4766	47.5807	47.6849	47.7849	47.8768	47.9686	48.0604	48.1523	48.2434	48.3229	48.4023	48.4818	48.5612	48.6419	48.7122	48.7828	48.8533	48.9238	48.9944	49.0649	49.1355	49.2011	49.2595	49.3179	49.3764	49.4348	49.4933	49.5517	49.6101	49.6456	49.681	49.7165	49.752	49.7874	49.8229	49.8583	49.8938
518	45.943	46.0931	46.24	46.3814	46.5189	46.6528	46.7818	46.907	47.03	47.1463	47.2621	47.3705	47.4746	47.5788	47.6829	47.7829	47.8748	47.9666	48.0585	48.1503	48.2414	48.3209	48.4004	48.4798	48.5593	48.6399	48.7103	48.7808	48.8514	48.9219	48.9925	49.063	49.1336	49.1992	49.2576	49.3161	49.3746	49.433	49.4915	49.5499	49.6084	49.6438	49.6793	49.7148	49.7502	49.7857	49.8212	49.8566	49.8921
519	45.9411	46.0912	46.2381	46.3795	46.517	46.6508	46.7799	46.905	47.028	47.1444	47.2601	47.3685	47.4726	47.5768	47.6809	47.781	47.8728	47.9646	48.0565	48.1483	48.2395	48.3189	48.3984	48.4779	48.5573	48.638	48.7084	48.7789	48.8495	48.92	48.9906	49.0612	49.1317	49.1973	49.2558	49.3143	49.3727	49.4312	49.4897	49.5481	49.6066	49.6421	49.6776	49.713	49.7485	49.784	49.8195	49.8549	49.8904
520	45.9392	46.0893	46.2362	46.3776	46.515	46.6489	46.7779	46.9031	47.026	47.1424	47.2582	47.3665	47.4707	47.5748	47.6789	47.779	47.8708	47.9627	48.0545	48.1463	48.2375	48.317	48.3964	48.4759	48.5554	48.636	48.7064	48.777	48.8476	48.9181	48.9887	49.0593	49.1298	49.1955	49.254	49.3124	49.3709	49.4294	49.4879	49.5463	49.6048	49.6403	49.6758	49.7113	49.7468	49.7823	49.8178	49.8533	49.8888
521	45.9373	46.0874	46.2343	46.3757	46.5131	46.6469	46.776	46.9011	47.0241	47.1404	47.2562	47.3645	47.4687	47.5728	47.6769	47.777	47.8688	47.9607	48.0525	48.1444	48.2355	48.315	48.3945	48.474	48.5534	48.6341	48.7045	48.7751	48.8457	48.9162	48.9868	49.0574	49.128	49.1936	49.2521	49.3106	49.3691	49.4276	49.4861	49.5446	49.6031	49.6386	49.6741	49.7096	49.7451	49.7806	49.8161	49.8516	49.8871
522	45.9355	46.0855	46.2324	46.3738	46.5112	46.645	46.774	46.8992	47.0221	47.1385	47.2542	47.3626	47.4667	47.5708	47.675	47.775	47.8669	47.9587	48.0505	48.1424	48.2336	48.313	48.3925	48.472	48.5515	48.6322	48.7026	48.7731	48.8437	48.9143	48.9849	49.0555	49.1261	49.1918	49.2503	49.3088	49.3673	49.4258	49.4843	49.5428	49.6013	49.6368	49.6723	49.7078	49.7433	49.7789	49.8144	49.8499	49.8854
523	45.9336	46.0837	46.2305	46.3718	46.5092	46.6431	46.7721	46.8972	47.0201	47.1365	47.2522	47.3606	47.4647	47.5688	47.673	47.773	47.8649	47.9567	48.0486	48.1404	48.2316	48.3111	48.3906	48.47	48.5495	48.6302	48.7006	48.7712	48.8418	48.9124	48.983	49.0536	49.1242	49.1899	49.2484	49.3069	49.3654	49.424	49.4825	49.541	49.5995	49.635	49.6706	49.7061	49.7416	49.7772	49.8127	49.8482	49.8837
524	45.9317	46.0818	46.2286	46.3699	46.5073	46.6411	46.7701	46.8952	47.0182	47.1345	47.2503	47.3586	47.4627	47.5669	47.671	47.771	47.8629	47.9547	48.0466	48.1384	48.2296	48.3091	48.3886	48.4681	48.5476	48.6283	48.6987	48.7693	48.8399	48.9105	48.9811	49.0517	49.1224	49.188	49.2466	49.3051	49.3636	49.4222	49.4807	49.5392	49.5977	49.6333	49.6688	49.7044	49.7399	49.7754	49.811	49.8465	49.8821
525	45.9298	46.0799	46.2266	46.368	46.5054	46.6392	46.7682	46.8933	47.0162	47.1326	47.2483	47.3566	47.4608	47.5649	47.669	47.7691	47.8609	47.9528	48.0446	48.1365	48.2276	48.3071	48.3866	48.4661	48.5456	48.6263	48.6968	48.7674	48.838	48.9086	48.9792	49.0499	49.1205	49.1862	49.2447	49.3033	49.3618	49.4203	49.4789	49.5374	49.596	49.6315	49.6671	49.7026	49.7382	49.7737	49.8093	49.8448	49.8804
526	45.928	46.078	46.2247	46.3661	46.5035	46.6372	46.7662	46.8913	47.0142	47.1306	47.2463	47.3547	47.4588	47.5629	47.667	47.7671	47.8589	47.9508	48.0426	48.1345	48.2257	48.3052	48.3847	48.4642	48.5437	48.6244	48.6948	48.7655	48.8361	48.9067	48.9774	49.048	49.1186	49.1843	49.2429	49.3014	49.36	49.4185	49.4771	49.5356	49.5942	49.6298	49.6653	49.7009	49.7365	49.772	49.8076	49.8432	49.8787
527	45.9261	46.0761	46.2228	46.3642	46.5015	46.6353	46.7643	46.8894	47.0123	47.1286	47.2443	47.3527	47.4568	47.5609	47.665	47.7651	47.8569	47.9488	48.0407	48.1325	48.2237	48.3032	48.3827	48.4622	48.5417	48.6225	48.6929	48.7635	48.8342	48.9048	48.9755	49.0461	49.1167	49.1825	49.241	49.2996	49.3582	49.4167	49.4753	49.5339	49.5924	49.628	49.6636	49.6992	49.7347	49.7703	49.8059	49.8415	49.8771
528	45.9242	46.0742	46.2209	46.3623	46.4996	46.6334	46.7623	46.8874	47.0103	47.1266	47.2424	47.3507	47.4548	47.5589	47.6631	47.7631	47.855	47.9468	48.0387	48.1305	48.2217	48.3012	48.3808	48.4603	48.5398	48.6205	48.691	48.7616	48.8323	48.9029	48.9736	49.0442	49.1149	49.1806	49.2392	49.2978	49.3563	49.4149	49.4735	49.5321	49.5907	49.6263	49.6618	49.6974	49.733	49.7686	49.8042	49.8398	49.8754
529	45.9223	46.0723	46.219	46.3603	46.4977	46.6314	46.7604	46.8855	47.0083	47.1247	47.2404	47.3487	47.4528	47.557	47.6611	47.7611	47.853	47.9448	48.0367	48.1286	48.2197	48.2993	48.3788	48.4583	48.5378	48.6186	48.689	48.7597	48.8304	48.901	48.9717	49.0423	49.113	49.1787	49.2373	49.2959	49.3545	49.4131	49.4717	49.5303	49.5889	49.6245	49.6601	49.6957	49.7313	49.7669	49.8025	49.8381	49.8737
530	45.9205	46.0704	46.2171	46.3584	46.4957	46.6295	46.7584	46.8835	47.0064	47.1227	47.2384	47.3467	47.4509	47.555	47.6591	47.7591	47.851	47.9429	48.0347	48.1266	48.2178	48.2973	48.3768	48.4564	48.5359	48.6166	48.6871	48.7578	48.8284	48.8991	48.9698	49.0405	49.1111	49.1769	49.2355	49.2941	49.3527	49.4113	49.4699	49.5285	49.5871	49.6227	49.6584	49.694	49.7296	49.7652	49.8008	49.8364	49.872
531	45.9186	46.0685	46.2152	46.3565	46.4938	46.6275	46.7565	46.8815	47.0044	47.1207	47.2364	47.3448	47.4489	47.553	47.6571	47.7572	47.849	47.9409	48.0327	48.1246	48.2158	48.2953	48.3749	48.4544	48.5339	48.6147	48.6852	48.7558	48.8265	48.8972	48.9679	49.0386	49.1093	49.175	49.2336	49.2923	49.3509	49.4095	49.4681	49.5267	49.5854	49.621	49.6566	49.6922	49.7279	49.7635	49.7991	49.8347	49.8704
532	45.9167	46.0666	46.2133	46.3546	46.4919	46.6256	46.7545	46.8796	47.0025	47.1188	47.2345	47.3428	47.4469	47.551	47.6551	47.7552	47.847	47.9389	48.0308	48.1226	48.2138	48.2934	48.3729	48.4525	48.532	48.6127	48.6832	48.7539	48.8246	48.8953	48.966	49.0367	49.1074	49.1732	49.2318	49.2904	49.3491	49.4077	49.4663	49.525	49.5836	49.6192	49.6549	49.6905	49.7261	49.7618	49.7974	49.8331	49.8687
533	45.9148	46.0647	46.2114	46.3527	46.4899	46.6237	46.7526	46.8776	47.0005	47.1168	47.2325	47.3408	47.4449	47.549	47.6531	47.7532	47.8451	47.9369	48.0288	48.1207	48.2119	48.2914	48.371	48.4505	48.5301	48.6108	48.6813	48.752	48.8227	48.8934	48.9641	49.0348	49.1055	49.1713	49.2299	49.2886	49.3472	49.4059	49.4645	49.5232	49.5818	49.6175	49.6531	49.6888	49.7244	49.7601	49.7957	49.8314	49.867
534	45.9129	46.0628	46.2095	46.3507	46.488	46.6217	46.7506	46.8757	46.9985	47.1148	47.2305	47.3388	47.4429	47.547	47.6512	47.7512	47.8431	47.9349	48.0268	48.1187	48.2099	48.2894	48.369	48.4485	48.5281	48.6089	48.6794	48.7501	48.8208	48.8915	48.9622	49.0329	49.1036	49.1694	49.2281	49.2868	49.3454	49.4041	49.4627	49.5214	49.58	49.6157	49.6514	49.687	49.7227	49.7584	49.794	49.8297	49.8654
535	45.9111	46.0609	46.2076	46.3488	46.4861	46.6198	46.7487	46.8737	46.9966	47.1129	47.2285	47.3369	47.441	47.5451	47.6492	47.7492	47.8411	47.933	48.0248	48.1167	48.2079	48.2875	48.367	48.4466	48.5262	48.6069	48.6774	48.7482	48.8189	48.8896	48.9603	49.031	49.1018	49.1676	49.2262	49.2849	49.3436	49.4023	49.4609	49.5196	49.5783	49.614	49.6496	49.6853	49.721	49.7567	49.7923	49.828	49.8637
536	45.9092	46.0591	46.2057	46.3469	46.4842	46.6178	46.7467	46.8718	46.9946	47.1109	47.2266	47.3349	47.439	47.5431	47.6472	47.7472	47.8391	47.931	48.0229	48.1147	48.2059	48.2855	48.3651	48.4446	48.5242	48.605	48.6755	48.7462	48.817	48.8877	48.9584	49.0292	49.0999	49.1657	49.2244	49.2831	49.3418	49.4005	49.4591	49.5178	49.5765	49.6122	49.6479	49.6836	49.7193	49.755	49.7906	49.8263	49.862
537	45.9073	46.0572	46.2038	46.345	46.4822	46.6159	46.7448	46.8698	46.9926	47.1089	47.2246	47.3329	47.437	47.5411	47.6452	47.7452	47.8371	47.929	48.0209	48.1128	48.204	48.2835	48.3631	48.4427	48.5223	48.603	48.6736	48.7443	48.8151	48.8858	48.9565	49.0273	49.098	49.1639	49.2226	49.2812	49.3399	49.3986	49.4573	49.516	49.5747	49.6104	49.6461	49.6818	49.7175	49.7532	49.7889	49.8246	49.8604
538	45.9054	46.0553	46.2019	46.3431	46.4803	46.614	46.7428	46.8678	46.9907	47.107	47.2226	47.3309	47.435	47.5391	47.6432	47.7433	47.8351	47.927	48.0189	48.1108	48.202	48.2816	48.3612	48.4407	48.5203	48.6011	48.6716	48.7424	48.8131	48.8839	48.9546	49.0254	49.0962	49.162	49.2207	49.2794	49.3381	49.3968	49.4555	49.5143	49.573	49.6087	49.6444	49.6801	49.7158	49.7515	49.7873	49.823	49.8587
539	45.9036	46.0534	46.2	46.3411	46.4784	46.612	46.7409	46.8659	46.9887	47.105	47.2206	47.3289	47.433	47.5371	47.6412	47.7413	47.8332	47.925	48.0169	48.1088	48.2	48.2796	48.3592	48.4388	48.5184	48.5992	48.6697	48.7405	48.8112	48.882	48.9528	49.0235	49.0943	49.1601	49.2189	49.2776	49.3363	49.395	49.4537	49.5125	49.5712	49.6069	49.6426	49.6784	49.7141	49.7498	49.7856	49.8213	49.857
540	45.9017	46.0515	46.1981	46.3392	46.4764	46.6101	46.739	46.8639	46.9867	47.103	47.2187	47.327	47.4311	47.5352	47.6393	47.7393	47.8312	47.9231	48.015	48.1068	48.1981	48.2776	48.3572	48.4368	48.5164	48.5972	48.6678	48.7385	48.8093	48.8801	48.9509	49.0216	49.0924	49.1583	49.217	49.2757	49.3345	49.3932	49.452	49.5107	49.5694	49.6052	49.6409	49.6766	49.7124	49.7481	49.7839	49.8196	49.8553
541	45.8998	46.0496	46.1961	46.3373	46.4745	46.6081	46.737	46.862	46.9848	47.101	47.2167	47.325	47.4291	47.5332	47.6373	47.7373	47.8292	47.9211	48.013	48.1049	48.1961	48.2757	48.3553	48.4349	48.5145	48.5953	48.6658	48.7366	48.8074	48.8782	48.949	49.0198	49.0905	49.1564	49.2152	49.2739	49.3327	49.3914	49.4502	49.5089	49.5677	49.6034	49.6392	49.6749	49.7107	49.7464	49.7822	49.8179	49.8537
542	45.8979	46.0477	46.1942	46.3354	46.4726	46.6062	46.7351	46.86	46.9828	47.0991	47.2147	47.323	47.4271	47.5312	47.6353	47.7353	47.8272	47.9191	48.011	48.1029	48.1941	48.2737	48.3533	48.4329	48.5125	48.5933	48.6639	48.7347	48.8055	48.8763	48.9471	49.0179	49.0887	49.1546	49.2133	49.2721	49.3308	49.3896	49.4484	49.5071	49.5659	49.6017	49.6374	49.6732	49.7089	49.7447	49.7805	49.8162	49.852
543	45.896	46.0458	46.1923	46.3335	46.4706	46.6043	46.7331	46.8581	46.9808	47.0971	47.2127	47.321	47.4251	47.5292	47.6333	47.7333	47.8252	47.9171	48.009	48.1009	48.1921	48.2717	48.3514	48.431	48.5106	48.5914	48.662	48.7328	48.8036	48.8744	48.9452	49.016	49.0868	49.1527	49.2115	49.2702	49.329	49.3878	49.4466	49.5053	49.5641	49.5999	49.6357	49.6714	49.7072	49.743	49.7788	49.8145	49.8503
544	45.8942	46.0439	46.1904	46.3316	46.4687	46.6023	46.7312	46.8561	46.9789	47.0951	47.2108	47.319	47.4231	47.5272	47.6313	47.7314	47.8233	47.9151	48.007	48.0989	48.1902	48.2698	48.3494	48.429	48.5086	48.5894	48.66	48.7308	48.8017	48.8725	48.9433	49.0141	49.0849	49.1508	49.2096	49.2684	49.3272	49.386	49.4448	49.5036	49.5623	49.5981	49.6339	49.6697	49.7055	49.7413	49.7771	49.8129	49.8487
545	45.8923	46.042	46.1885	46.3296	46.4668	46.6004	46.7292	46.8541	46.9769	47.0932	47.2088	47.3171	47.4212	47.5252	47.6293	47.7294	47.8213	47.9132	48.0051	48.097	48.1882	48.2678	48.3474	48.4271	48.5067	48.5875	48.6581	48.7289	48.7998	48.8706	48.9414	49.0122	49.0831	49.149	49.2078	49.2666	49.3254	49.3842	49.443	49.5018	49.5606	49.5964	49.6322	49.668	49.7038	49.7396	49.7754	49.8112	49.847
546	45.8904	46.0401	46.1866	46.3277	46.4649	46.5984	46.7273	46.8522	46.975	47.0912	47.2068	47.3151	47.4192	47.5233	47.6273	47.7274	47.8193	47.9112	48.0031	48.095	48.1862	48.2659	48.3455	48.4251	48.5047	48.5856	48.6562	48.727	48.7978	48.8687	48.9395	49.0103	49.0812	49.1471	49.2059	49.2647	49.3236	49.3824	49.4412	49.5	49.5588	49.5946	49.6304	49.6662	49.7021	49.7379	49.7737	49.8095	49.8453
547	45.8885	46.0382	46.1847	46.3258	46.4629	46.5965	46.7253	46.8502	46.973	47.0892	47.2048	47.3131	47.4172	47.5213	47.6254	47.7254	47.8173	47.9092	48.0011	48.093	48.1843	48.2639	48.3435	48.4231	48.5028	48.5836	48.6542	48.7251	48.7959	48.8668	48.9376	49.0085	49.0793	49.1453	49.2041	49.2629	49.3217	49.3806	49.4394	49.4982	49.557	49.5929	49.6287	49.6645	49.7003	49.7362	49.772	49.8078	49.8436
548	45.8867	46.0363	46.1828	46.3239	46.461	46.5946	46.7234	46.8483	46.971	47.0873	47.2029	47.3111	47.4152	47.5193	47.6234	47.7234	47.8153	47.9072	47.9991	48.091	48.1823	48.2619	48.3416	48.4212	48.5008	48.5817	48.6523	48.7232	48.794	48.8649	48.9357	49.0066	49.0774	49.1434	49.2022	49.2611	49.3199	49.3787	49.4376	49.4964	49.5553	49.5911	49.6269	49.6628	49.6986	49.7345	49.7703	49.8061	49.842
549	45.8848	46.0345	46.1809	46.322	46.4591	46.5926	46.7214	46.8463	46.9691	47.0853	47.2009	47.3092	47.4132	47.5173	47.6214	47.7214	47.8133	47.9053	47.9972	48.0891	48.1803	48.26	48.3396	48.4192	48.4989	48.5797	48.6504	48.7212	48.7921	48.863	48.9338	49.0047	49.0756	49.1415	49.2004	49.2592	49.3181	49.3769	49.4358	49.4946	49.5535	49.5893	49.6252	49.661	49.6969	49.7327	49.7686	49.8044	49.8403
550	45.8829	46.0326	46.179	46.32	46.4571	46.5907	46.7195	46.8444	46.9671	47.0833	47.1989	47.3072	47.4113	47.5153	47.6194	47.7194	47.8114	47.9033	47.9952	48.0871	48.1783	48.258	48.3376	48.4173	48.4969	48.5778	48.6484	48.7193	48.7902	48.8611	48.9319	49.0028	49.0737	49.1397	49.1985	49.2574	49.3163	49.3751	49.434	49.4929	49.5517	49.5876	49.6235	49.6593	49.6952	49.731	49.7669	49.8028	49.8386
551	45.881	46.0307	46.1771	46.3181	46.4552	46.5887	46.7175	46.8424	46.9651	47.0813	47.1969	47.3052	47.4093	47.5134	47.6174	47.7175	47.8094	47.9013	47.9932	48.0851	48.1764	48.256	48.3357	48.4153	48.495	48.5758	48.6465	48.7174	48.7883	48.8592	48.9301	49.0009	49.0718	49.1378	49.1967	49.2556	49.3144	49.3733	49.4322	49.4911	49.55	49.5858	49.6217	49.6576	49.6935	49.7293	49.7652	49.8011	49.837
552	45.8791	46.0288	46.1752	46.3162	46.4533	46.5868	46.7156	46.8404	46.9632	47.0794	47.195	47.3032	47.4073	47.5114	47.6154	47.7155	47.8074	47.8993	47.9912	48.0832	48.1744	48.2541	48.3337	48.4134	48.493	48.5739	48.6446	48.7155	48.7864	48.8573	48.9282	48.9991	49.07	49.136	49.1948	49.2537	49.3126	49.3715	49.4304	49.4893	49.5482	49.5841	49.62	49.6559	49.6917	49.7276	49.7635	49.7994	49.8353
553	45.8773	46.0269	46.1733	46.3143	46.4513	46.5849	46.7136	46.8385	46.9612	47.0774	47.193	47.3012	47.4053	47.5094	47.6135	47.7135	47.8054	47.8973	47.9893	48.0812	48.1724	48.2521	48.3318	48.4114	48.4911	48.572	48.6426	48.7135	48.7845	48.8554	48.9263	48.9972	49.0681	49.1341	49.193	49.2519	49.3108	49.3697	49.4286	49.4875	49.5464	49.5823	49.6182	49.6541	49.69	49.7259	49.7618	49.7977	49.8336
554	45.8754	46.025	46.1714	46.3124	46.4494	46.5829	46.7117	46.8365	46.9592	47.0754	47.191	47.2993	47.4033	47.5074	47.6115	47.7115	47.8034	47.8954	47.9873	48.0792	48.1705	48.2501	48.3298	48.4095	48.4891	48.57	48.6407	48.7116	48.7825	48.8535	48.9244	48.9953	49.0662	49.1322	49.1911	49.2501	49.309	49.3679	49.4268	49.4857	49.5446	49.5806	49.6165	49.6524	49.6883	49.7242	49.7601	49.796	49.8319
555	45.8735	46.0231	46.1695	46.3104	46.4475	46.581	46.7097	46.8346	46.9573	47.0735	47.189	47.2973	47.4014	47.5054	47.6095	47.7095	47.8014	47.8934	47.9853	48.0772	48.1685	48.2482	48.3278	48.4075	48.4872	48.5681	48.6388	48.7097	48.7806	48.8516	48.9225	48.9934	49.0643	49.1304	49.1893	49.2482	49.3072	49.3661	49.425	49.4839	49.5429	49.5788	49.6147	49.6507	49.6866	49.7225	49.7584	49.7943	49.8303
556	45.8716	46.0212	46.1676	46.3085	46.4456	46.579	46.7078	46.8326	46.9553	47.0715	47.1871	47.2953	47.3994	47.5034	47.6075	47.7075	47.7995	47.8914	47.9833	48.0753	48.1665	48.2462	48.3259	48.4056	48.4852	48.5661	48.6368	48.7078	48.7787	48.8497	48.9206	48.9915	49.0625	49.1285	49.1875	49.2464	49.3053	49.3643	49.4232	49.4822	49.5411	49.577	49.613	49.6489	49.6849	49.7208	49.7567	49.7927	49.8286
557	45.8698	46.0193	46.1656	46.3066	46.4436	46.5771	46.7058	46.8307	46.9533	47.0695	47.1851	47.2933	47.3974	47.5015	47.6055	47.7056	47.7975	47.8894	47.9813	48.0733	48.1645	48.2442	48.3239	48.4036	48.4833	48.5642	48.6349	48.7059	48.7768	48.8478	48.9187	48.9896	49.0606	49.1267	49.1856	49.2446	49.3035	49.3625	49.4214	49.4804	49.5393	49.5753	49.6112	49.6472	49.6831	49.7191	49.755	49.791	49.8269
558	45.8679	46.0174	46.1637	46.3047	46.4417	46.5751	46.7039	46.8287	46.9514	47.0676	47.1831	47.2914	47.3954	47.4995	47.6035	47.7036	47.7955	47.8874	47.9794	48.0713	48.1626	48.2423	48.322	48.4017	48.4813	48.5623	48.633	48.7039	48.7749	48.8458	48.9168	48.9878	49.0587	49.1248	49.1838	49.2427	49.3017	49.3607	49.4196	49.4786	49.5376	49.5735	49.6095	49.6455	49.6814	49.7174	49.7533	49.7893	49.8253
559	45.866	46.0155	46.1618	46.3028	46.4398	46.5732	46.7019	46.8267	46.9494	47.0656	47.1811	47.2894	47.3934	47.4975	47.6016	47.7016	47.7935	47.8855	47.9774	48.0693	48.1606	48.2403	48.32	48.3997	48.4794	48.5603	48.631	48.702	48.773	48.8439	48.9149	48.9859	49.0569	49.1229	49.1819	49.2409	49.2999	49.3589	49.4178	49.4768	49.5358	49.5718	49.6077	49.6437	49.6797	49.7157	49.7516	49.7876	49.8236
560	45.8641	46.0136	46.1599	46.3009	46.4378	46.5713	46.7	46.8248	46.9475	47.0636	47.1792	47.2874	47.3915	47.4955	47.5996	47.6996	47.7915	47.8835	47.9754	48.0674	48.1586	48.2383	48.318	48.3977	48.4775	48.5584	48.6291	48.7001	48.7711	48.842	48.913	48.984	49.055	49.1211	49.1801	49.2391	49.2981	49.357	49.416	49.475	49.534	49.57	49.606	49.642	49.678	49.714	49.7499	49.7859	49.8219
561	45.8623	46.0117	46.158	46.2989	46.4359	46.5693	46.698	46.8228	46.9455	47.0616	47.1772	47.2854	47.3895	47.4935	47.5976	47.6976	47.7896	47.8815	47.9734	48.0654	48.1566	48.2364	48.3161	48.3958	48.4755	48.5564	48.6272	48.6982	48.7692	48.8401	48.9111	48.9821	49.0531	49.1192	49.1782	49.2372	49.2962	49.3552	49.4142	49.4733	49.5323	49.5683	49.6043	49.6403	49.6763	49.7123	49.7483	49.7842	49.8202
562	45.8604	46.0099	46.1561	46.297	46.434	46.5674	46.6961	46.8209	46.9435	47.0597	47.1752	47.2834	47.3875	47.4916	47.5956	47.6956	47.7876	47.8795	47.9715	48.0634	48.1547	48.2344	48.3141	48.3938	48.4736	48.5545	48.6252	48.6962	48.7672	48.8382	48.9092	48.9802	49.0512	49.1173	49.1764	49.2354	49.2944	49.3534	49.4125	49.4715	49.5305	49.5665	49.6025	49.6385	49.6745	49.7105	49.7466	49.7826	49.8186
563	45.8585	46.008	46.1542	46.2951	46.432	46.5654	46.6941	46.8189	46.9416	47.0577	47.1732	47.2815	47.3855	47.4896	47.5936	47.6936	47.7856	47.8775	47.9695	48.0614	48.1527	48.2324	48.3122	48.3919	48.4716	48.5525	48.6233	48.6943	48.7653	48.8363	48.9073	48.9784	49.0494	49.1155	49.1745	49.2336	49.2926	49.3516	49.4107	49.4697	49.5287	49.5647	49.6008	49.6368	49.6728	49.7088	49.7449	49.7809	49.8169
564	45.8566	46.0061	46.1523	46.2932	46.4301	46.5635	46.6922	46.817	46.9396	47.0557	47.1713	47.2795	47.3835	47.4876	47.5916	47.6917	47.7836	47.8756	47.9675	48.0595	48.1507	48.2305	48.3102	48.3899	48.4697	48.5506	48.6214	48.6924	48.7634	48.8344	48.9055	48.9765	49.0475	49.1136	49.1727	49.2317	49.2908	49.3498	49.4089	49.4679	49.527	49.563	49.599	49.6351	49.6711	49.7071	49.7432	49.7792	49.8152
565	45.8547	46.0042	46.1504	46.2913	46.4282	46.5616	46.6902	46.815	46.9376	47.0538	47.1693	47.2775	47.3816	47.4856	47.5897	47.6897	47.7816	47.8736	47.9655	48.0575	48.1488	48.2285	48.3082	48.388	48.4677	48.5487	48.6194	48.6905	48.7615	48.8325	48.9036	48.9746	49.0456	49.1118	49.1708	49.2299	49.2889	49.348	49.4071	49.4661	49.5252	49.5612	49.5973	49.6333	49.6694	49.7054	49.7415	49.7775	49.8136
566	45.8529	46.0023	46.1485	46.2893	46.4263	46.5596	46.6883	46.813	46.9357	47.0518	47.1673	47.2755	47.3796	47.4836	47.5877	47.6877	47.7796	47.8716	47.9636	48.0555	48.1468	48.2265	48.3063	48.386	48.4658	48.5467	48.6175	48.6886	48.7596	48.8306	48.9017	48.9727	49.0438	49.1099	49.169	49.2281	49.2871	49.3462	49.4053	49.4643	49.5234	49.5595	49.5955	49.6316	49.6677	49.7037	49.7398	49.7758	49.8119
567	45.851	46.0004	46.1466	46.2874	46.4243	46.5577	46.6863	46.8111	46.9337	47.0498	47.1653	47.2736	47.3776	47.4816	47.5857	47.6857	47.7777	47.8696	47.9616	48.0535	48.1448	48.2246	48.3043	48.3841	48.4638	48.5448	48.6156	48.6866	48.7577	48.8287	48.8998	48.9708	49.0419	49.108	49.1671	49.2262	49.2853	49.3444	49.4035	49.4626	49.5216	49.5577	49.5938	49.6299	49.6659	49.702	49.7381	49.7741	49.8102
568	45.8491	45.9985	46.1447	46.2855	46.4224	46.5557	46.6844	46.8091	46.9317	47.0479	47.1634	47.2716	47.3756	47.4797	47.5837	47.6837	47.7757	47.8676	47.9596	48.0516	48.1428	48.2226	48.3024	48.3821	48.4619	48.5428	48.6136	48.6847	48.7558	48.8268	48.8979	48.9689	49.04	49.1062	49.1653	49.2244	49.2835	49.3426	49.4017	49.4608	49.5199	49.556	49.592	49.6281	49.6642	49.7003	49.7364	49.7725	49.8086
569	45.8472	45.9966	46.1428	46.2836	46.4205	46.5538	46.6824	46.8072	46.9298	47.0459	47.1614	47.2696	47.3736	47.4777	47.5817	47.6817	47.7737	47.8657	47.9576	48.0496	48.1409	48.2206	48.3004	48.3802	48.4599	48.5409	48.6117	48.6828	48.7539	48.8249	48.896	48.9671	49.0381	49.1043	49.1634	49.2225	49.2817	49.3408	49.3999	49.459	49.5181	49.5542	49.5903	49.6264	49.6625	49.6986	49.7347	49.7708	49.8069
570	45.8454	45.9947	46.1409	46.2817	46.4185	46.5519	46.6805	46.8052	46.9278	47.0439	47.1594	47.2676	47.3717	47.4757	47.5797	47.6798	47.7717	47.8637	47.9556	48.0476	48.1389	48.2187	48.2984	48.3782	48.458	48.539	48.6098	48.6809	48.7519	48.823	48.8941	48.9652	49.0363	49.1025	49.1616	49.2207	49.2798	49.339	49.3981	49.4572	49.5163	49.5524	49.5886	49.6247	49.6608	49.6969	49.733	49.7691	49.8052
571	45.8435	45.9928	46.139	46.2798	46.4166	46.5499	46.6785	46.8033	46.9258	47.0419	47.1574	47.2656	47.3697	47.4737	47.5777	47.6778	47.7697	47.8617	47.9537	48.0456	48.1369	48.2167	48.2965	48.3762	48.456	48.537	48.6078	48.6789	48.75	48.8211	48.8922	48.9633	49.0344	49.1006	49.1597	49.2189	49.278	49.3372	49.3963	49.4554	49.5146	49.5507	49.5868	49.6229	49.6591	49.6952	49.7313	49.7674	49.8035
572	45.8416	45.9909	46.1371	46.2778	46.4147	46.548	46.6766	46.8013	46.9239	47.04	47.1555	47.2637	47.3677	47.4717	47.5758	47.6758	47.7678	47.8597	47.9517	48.0437	48.135	48.2147	48.2945	48.3743	48.4541	48.5351	48.6059	48.677	48.7481	48.8192	48.8903	48.9614	49.0325	49.0987	49.1579	49.217	49.2762	49.3353	49.3945	49.4536	49.5128	49.5489	49.5851	49.6212	49.6573	49.6935	49.7296	49.7657	49.8019
573	45.8397	45.989	46.1352	46.2759	46.4127	46.546	46.6746	46.7993	46.9219	47.038	47.1535	47.2617	47.3657	47.4697	47.5738	47.6738	47.7658	47.8577	47.9497	48.0417	48.133	48.2128	48.2926	48.3723	48.4521	48.5331	48.604	48.6751	48.7462	48.8173	48.8884	48.9595	49.0307	49.0969	49.1561	49.2152	49.2744	49.3335	49.3927	49.4519	49.511	49.5472	49.5833	49.6195	49.6556	49.6918	49.7279	49.764	49.8002
574	45.8378	45.9871	46.1332	46.274	46.4108	46.5441	46.6727	46.7974	46.9199	47.036	47.1515	47.2597	47.3637	47.4678	47.5718	47.6718	47.7638	47.8558	47.9477	48.0397	48.131	48.2108	48.2906	48.3704	48.4502	48.5312	48.602	48.6732	48.7443	48.8154	48.8865	48.9577	49.0288	49.095	49.1542	49.2134	49.2726	49.3317	49.3909	49.4501	49.5093	49.5454	49.5816	49.6177	49.6539	49.69	49.7262	49.7624	49.7985
575	45.836	45.9853	46.1313	46.2721	46.4089	46.5422	46.6707	46.7954	46.918	47.0341	47.1495	47.2577	47.3618	47.4658	47.5698	47.6698	47.7618	47.8538	47.9458	48.0377	48.129	48.2088	48.2886	48.3684	48.4482	48.5292	48.6001	48.6712	48.7424	48.8135	48.8846	48.9558	49.0269	49.0932	49.1524	49.2115	49.2707	49.3299	49.3891	49.4483	49.5075	49.5437	49.5798	49.616	49.6522	49.6883	49.7245	49.7607	49.7969
576	45.8341	45.9834	46.1294	46.2702	46.407	46.5402	46.6688	46.7935	46.916	47.0321	47.1476	47.2558	47.3598	47.4638	47.5678	47.6679	47.7598	47.8518	47.9438	48.0358	48.1271	48.2069	48.2867	48.3665	48.4463	48.5273	48.5982	48.6693	48.7405	48.8116	48.8828	48.9539	49.025	49.0913	49.1505	49.2097	49.2689	49.3281	49.3873	49.4465	49.5057	49.5419	49.5781	49.6143	49.6504	49.6866	49.7228	49.759	49.7952
577	45.8322	45.9815	46.1275	46.2682	46.405	46.5383	46.6668	46.7915	46.9141	47.0301	47.1456	47.2538	47.3578	47.4618	47.5658	47.6659	47.7578	47.8498	47.9418	48.0338	48.1251	48.2049	48.2847	48.3645	48.4443	48.5254	48.5962	48.6674	48.7386	48.8097	48.8809	48.952	49.0232	49.0894	49.1487	49.2079	49.2671	49.3263	49.3855	49.4447	49.5039	49.5401	49.5763	49.6125	49.6487	49.6849	49.7211	49.7573	49.7935
578	45.8303	45.9796	46.1256	46.2663	46.4031	46.5363	46.6649	46.7896	46.9121	47.0282	47.1436	47.2518	47.3558	47.4598	47.5639	47.6639	47.7559	47.8478	47.9398	48.0318	48.1231	48.2029	48.2828	48.3626	48.4424	48.5234	48.5943	48.6655	48.7366	48.8078	48.879	48.9501	49.0213	49.0876	49.1468	49.206	49.2653	49.3245	49.3837	49.4429	49.5022	49.5384	49.5746	49.6108	49.647	49.6832	49.7194	49.7556	49.7918
579	45.8285	45.9777	46.1237	46.2644	46.4012	46.5344	46.6629	46.7876	46.9101	47.0262	47.1416	47.2498	47.3538	47.4579	47.5619	47.6619	47.7539	47.8459	47.9379	48.0298	48.1212	48.201	48.2808	48.3606	48.4404	48.5215	48.5924	48.6636	48.7347	48.8059	48.8771	48.9483	49.0194	49.0857	49.145	49.2042	49.2634	49.3227	49.3819	49.4412	49.5004	49.5366	49.5728	49.6091	49.6453	49.6815	49.7177	49.754	49.7902
580	45.8266	45.9758	46.1218	46.2625	46.3992	46.5325	46.661	46.7856	46.9082	47.0242	47.1397	47.2478	47.3519	47.4559	47.5599	47.6599	47.7519	47.8439	47.9359	48.0279	48.1192	48.199	48.2788	48.3587	48.4385	48.5195	48.5905	48.6616	48.7328	48.804	48.8752	48.9464	49.0176	49.0839	49.1431	49.2024	49.2616	49.3209	49.3801	49.4394	49.4986	49.5349	49.5711	49.6073	49.6436	49.6798	49.716	49.7523	49.7885
581	45.8247	45.9739	46.1199	46.2606	46.3973	46.5305	46.659	46.7837	46.9062	47.0222	47.1377	47.2459	47.3499	47.4539	47.5579	47.6579	47.7499	47.8419	47.9339	48.0259	48.1172	48.197	48.2769	48.3567	48.4365	48.5176	48.5885	48.6597	48.7309	48.8021	48.8733	48.9445	49.0157	49.082	49.1413	49.2005	49.2598	49.3191	49.3783	49.4376	49.4969	49.5331	49.5694	49.6056	49.6418	49.6781	49.7143	49.7506	49.7868
582	45.8228	45.972	46.118	46.2586	46.3954	46.5286	46.6571	46.7817	46.9042	47.0203	47.1357	47.2439	47.3479	47.4519	47.5559	47.6559	47.7479	47.8399	47.9319	48.0239	48.1152	48.1951	48.2749	48.3548	48.4346	48.5156	48.5866	48.6578	48.729	48.8002	48.8714	48.9426	49.0138	49.0801	49.1394	49.1987	49.258	49.3173	49.3765	49.4358	49.4951	49.5314	49.5676	49.6039	49.6401	49.6764	49.7126	49.7489	49.7852
583	45.821	45.9701	46.1161	46.2567	46.3934	46.5266	46.6551	46.7798	46.9023	47.0183	47.1337	47.2419	47.3459	47.4499	47.5539	47.654	47.746	47.838	47.9299	48.0219	48.1133	48.1931	48.273	48.3528	48.4326	48.5137	48.5847	48.6559	48.7271	48.7983	48.8695	48.9407	49.0119	49.0783	49.1376	49.1969	49.2562	49.3155	49.3747	49.434	49.4933	49.5296	49.5659	49.6021	49.6384	49.6747	49.7109	49.7472	49.7835
584	45.8191	45.9682	46.1142	46.2548	46.3915	46.5247	46.6532	46.7778	46.9003	47.0163	47.1318	47.2399	47.3439	47.4479	47.552	47.652	47.744	47.836	47.928	48.02	48.1113	48.1911	48.271	48.3508	48.4307	48.5118	48.5827	48.6539	48.7252	48.7964	48.8676	48.9388	49.0101	49.0764	49.1357	49.195	49.2543	49.3136	49.3729	49.4323	49.4916	49.5278	49.5641	49.6004	49.6367	49.673	49.7093	49.7455	49.7818
585	45.8172	45.9663	46.1123	46.2529	46.3896	46.5228	46.6512	46.7759	46.8983	47.0144	47.1298	47.238	47.342	47.446	47.55	47.65	47.742	47.834	47.926	48.018	48.1093	48.1892	48.269	48.3489	48.4287	48.5098	48.5808	48.652	48.7233	48.7945	48.8657	48.937	49.0082	49.0746	49.1339	49.1932	49.2525	49.3118	49.3712	49.4305	49.4898	49.5261	49.5624	49.5987	49.635	49.6713	49.7076	49.7439	49.7801
586	45.8153	45.9644	46.1104	46.251	46.3877	46.5208	46.6493	46.7739	46.8964	47.0124	47.1278	47.236	47.34	47.444	47.548	47.648	47.74	47.832	47.924	48.016	48.1074	48.1872	48.2671	48.3469	48.4268	48.5079	48.5789	48.6501	48.7213	48.7926	48.8638	48.9351	49.0063	49.0727	49.132	49.1914	49.2507	49.31	49.3694	49.4287	49.488	49.5243	49.5606	49.5969	49.6332	49.6696	49.7059	49.7422	49.7785
587	45.8134	45.9625	46.1085	46.2491	46.3857	46.5189	46.6473	46.7719	46.8944	47.0104	47.1258	47.234	47.338	47.442	47.546	47.646	47.738	47.83	47.922	48.014	48.1054	48.1852	48.2651	48.345	48.4249	48.5059	48.5769	48.6482	48.7194	48.7907	48.8619	48.9332	49.0045	49.0708	49.1302	49.1895	49.2489	49.3082	49.3676	49.4269	49.4862	49.5226	49.5589	49.5952	49.6315	49.6678	49.7042	49.7405	49.7768
588	45.8116	45.9607	46.1066	46.2471	46.3838	46.5169	46.6454	46.77	46.8924	47.0085	47.1239	47.232	47.336	47.44	47.544	47.644	47.736	47.8281	47.9201	48.0121	48.1034	48.1833	48.2632	48.343	48.4229	48.504	48.575	48.6463	48.7175	48.7888	48.86	48.9313	49.0026	49.069	49.1283	49.1877	49.2471	49.3064	49.3658	49.4251	49.4845	49.5208	49.5571	49.5935	49.6298	49.6661	49.7025	49.7388	49.7751
589	45.8097	45.9588	46.1047	46.2452	46.3819	46.515	46.6434	46.768	46.8905	47.0065	47.1219	47.23	47.334	47.438	47.542	47.6421	47.7341	47.8261	47.9181	48.0101	48.1014	48.1813	48.2612	48.3411	48.421	48.5021	48.5731	48.6443	48.7156	48.7869	48.8582	48.9294	49.0007	49.0671	49.1265	49.1859	49.2452	49.3046	49.364	49.4233	49.4827	49.5191	49.5554	49.5917	49.6281	49.6644	49.7008	49.7371	49.7735
590	45.8078	45.9569	46.1027	46.2433	46.3799	46.5131	46.6415	46.7661	46.8885	47.0045	47.1199	47.2281	47.3321	47.4361	47.5401	47.6401	47.7321	47.8241	47.9161	48.0081	48.0995	48.1794	48.2592	48.3391	48.419	48.5001	48.5711	48.6424	48.7137	48.785	48.8563	48.9276	48.9988	49.0653	49.1246	49.184	49.2434	49.3028	49.3622	49.4216	49.4809	49.5173	49.5537	49.59	49.6264	49.6627	49.6991	49.7354	49.7718
591	45.8063	45.9553	46.1012	46.2417	46.3784	46.5115	46.6399	46.7645	46.8869	47.0029	47.1183	47.2264	47.3304	47.4344	47.5384	47.6384	47.7304	47.8225	47.9145	48.0065	48.0978	48.1777	48.2576	48.3375	48.4174	48.4985	48.5695	48.6408	48.7121	48.7834	48.8547	48.926	48.9973	49.0637	49.1231	49.1825	49.2419	49.3012	49.3606	49.42	49.4794	49.5158	49.5521	49.5885	49.6249	49.6612	49.6976	49.734	49.7703
592	45.805	45.954	46.0999	46.2404	46.377	46.5101	46.6385	46.7631	46.8855	47.0015	47.1169	47.225	47.329	47.433	47.537	47.637	47.729	47.821	47.913	48.0051	48.0964	48.1763	48.2562	48.3361	48.416	48.4971	48.5681	48.6394	48.7107	48.782	48.8533	48.9246	48.9959	49.0623	49.1217	49.1811	49.2405	49.2999	49.3593	49.4187	49.4781	49.5144	49.5508	49.5872	49.6235	49.6599	49.6963	49.7327	49.769
593	45.8036	45.9527	46.0985	46.239	46.3756	46.5087	46.6371	46.7617	46.8841	47.0001	47.1155	47.2236	47.3276	47.4316	47.5356	47.6356	47.7276	47.8196	47.9116	48.0036	48.095	48.1749	48.2548	48.3347	48.4145	48.4957	48.5667	48.638	48.7093	48.7806	48.8519	48.9232	48.9945	49.0609	49.1203	49.1797	49.2391	49.2985	49.3579	49.4173	49.4767	49.5131	49.5495	49.5858	49.6222	49.6586	49.695	49.7313	49.7677
594	45.8023	45.9513	46.0972	46.2377	46.3743	46.5074	46.6358	46.7603	46.8828	46.9987	47.1141	47.2222	47.3262	47.4302	47.5342	47.6342	47.7262	47.8182	47.9102	48.0022	48.0936	48.1735	48.2534	48.3332	48.4131	48.4942	48.5653	48.6366	48.7079	48.7792	48.8505	48.9218	48.9931	49.0595	49.1189	49.1783	49.2377	49.2971	49.3565	49.416	49.4754	49.5117	49.5481	49.5845	49.6209	49.6573	49.6937	49.73	49.7664
595	45.801	45.95	46.0958	46.2363	46.3729	46.506	46.6344	46.759	46.8814	46.9973	47.1127	47.2208	47.3248	47.4288	47.5328	47.6328	47.7248	47.8168	47.9088	48.0008	48.0922	48.172	48.2519	48.3318	48.4117	48.4928	48.5639	48.6352	48.7065	48.7778	48.8491	48.9204	48.9917	49.0581	49.1175	49.177	49.2364	49.2958	49.3552	49.4146	49.474	49.5104	49.5468	49.5832	49.6196	49.6559	49.6923	49.7287	49.7651
596	45.7997	45.9487	46.0945	46.235	46.3716	46.5047	46.633	46.7576	46.88	46.996	47.1113	47.2194	47.3234	47.4274	47.5314	47.6314	47.7234	47.8154	47.9074	47.9994	48.0907	48.1706	48.2505	48.3304	48.4103	48.4914	48.5624	48.6338	48.7051	48.7764	48.8477	48.919	48.9903	49.0567	49.1162	49.1756	49.235	49.2944	49.3538	49.4132	49.4727	49.509	49.5454	49.5818	49.6182	49.6546	49.691	49.7274	49.7638
597	45.7984	45.9474	46.0932	46.2337	46.3702	46.5033	46.6317	46.7562	46.8786	46.9946	47.1099	47.218	47.322	47.426	47.53	47.63	47.722	47.814	47.906	47.998	48.0893	48.1692	48.2491	48.329	48.4089	48.49	48.561	48.6323	48.7037	48.775	48.8463	48.9176	48.9889	49.0554	49.1148	49.1742	49.2336	49.293	49.3525	49.4119	49.4713	49.5077	49.5441	49.5805	49.6169	49.6533	49.6897	49.7261	49.7625
598	45.7971	45.9461	46.0918	46.2323	46.3689	46.5019	46.6303	46.7548	46.8772	46.9932	47.1085	47.2166	47.3206	47.4246	47.5285	47.6285	47.7205	47.8125	47.9046	47.9966	48.0879	48.1678	48.2477	48.3276	48.4075	48.4886	48.5596	48.6309	48.7022	48.7736	48.8449	48.9162	48.9875	49.054	49.1134	49.1728	49.2322	49.2917	49.3511	49.4105	49.4699	49.5064	49.5428	49.5792	49.6156	49.652	49.6884	49.7248	49.7612
599	45.7958	45.9447	46.0905	46.231	46.3675	46.5006	46.6289	46.7534	46.8758	46.9918	47.1071	47.2152	47.3192	47.4232	47.5271	47.6271	47.7191	47.8111	47.9031	47.9951	48.0865	48.1664	48.2463	48.3262	48.4061	48.4872	48.5582	48.6295	48.7008	48.7722	48.8435	48.9148	48.9861	49.0526	49.112	49.1714	49.2309	49.2903	49.3497	49.4092	49.4686	49.505	49.5414	49.5778	49.6142	49.6506	49.6871	49.7235	49.7599
600	45.7945	45.9434	46.0892	46.2296	46.3662	46.4992	46.6276	46.7521	46.8745	46.9904	47.1057	47.2138	47.3178	47.4218	47.5257	47.6257	47.7177	47.8097	47.9017	47.9937	48.0851	48.165	48.2448	48.3247	48.4046	48.4858	48.5568	48.6281	48.6994	48.7708	48.8421	48.9134	48.9847	49.0512	49.1106	49.1701	49.2295	49.2889	49.3484	49.4078	49.4672	49.5037	49.5401	49.5765	49.6129	49.6493	49.6857	49.7222	49.7586
601	45.7931	45.9421	46.0878	46.2283	46.3648	46.4979	46.6262	46.7507	46.8731	46.989	47.1043	47.2124	47.3164	47.4204	47.5243	47.6243	47.7163	47.8083	47.9003	47.9923	48.0836	48.1635	48.2434	48.3233	48.4032	48.4843	48.5554	48.6267	48.698	48.7694	48.8407	48.912	48.9833	49.0498	49.1092	49.1687	49.2281	49.2876	49.347	49.4064	49.4659	49.5023	49.5387	49.5752	49.6116	49.648	49.6844	49.7208	49.7573
602	45.7918	45.9408	46.0865	46.2269	46.3635	46.4965	46.6248	46.7493	46.8717	46.9876	47.103	47.211	47.315	47.419	47.5229	47.6229	47.7149	47.8069	47.8989	47.9909	48.0822	48.1621	48.242	48.3219	48.4018	48.4829	48.554	48.6253	48.6966	48.768	48.8393	48.9106	48.9819	49.0484	49.1079	49.1673	49.2268	49.2862	49.3456	49.4051	49.4645	49.501	49.5374	49.5738	49.6102	49.6467	49.6831	49.7195	49.756
603	45.7905	45.9394	46.0852	46.2256	46.3621	46.4951	46.6235	46.7479	46.8703	46.9862	47.1016	47.2096	47.3136	47.4175	47.5215	47.6215	47.7135	47.8055	47.8975	47.9895	48.0808	48.1607	48.2406	48.3205	48.4004	48.4815	48.5526	48.6239	48.6952	48.7666	48.8379	48.9092	48.9805	49.047	49.1065	49.1659	49.2254	49.2848	49.3443	49.4037	49.4632	49.4996	49.536	49.5725	49.6089	49.6453	49.6818	49.7182	49.7546
604	45.7892	45.9381	46.0838	46.2243	46.3608	46.4938	46.6221	46.7466	46.8689	46.9848	47.1002	47.2082	47.3122	47.4161	47.5201	47.6201	47.7121	47.8041	47.8961	47.9881	48.0794	48.1593	48.2392	48.3191	48.399	48.4801	48.5511	48.6225	48.6938	48.7652	48.8365	48.9078	48.9792	49.0456	49.1051	49.1645	49.224	49.2835	49.3429	49.4024	49.4618	49.4983	49.5347	49.5711	49.6076	49.644	49.6805	49.7169	49.7533
605	45.7879	45.9368	46.0825	46.2229	46.3594	46.4924	46.6207	46.7452	46.8675	46.9835	47.0988	47.2069	47.3108	47.4147	47.5187	47.6187	47.7106	47.8026	47.8946	47.9866	48.078	48.1579	48.2378	48.3177	48.3976	48.4787	48.5497	48.6211	48.6924	48.7637	48.8351	48.9064	48.9778	49.0443	49.1037	49.1632	49.2226	49.2821	49.3416	49.401	49.4605	49.4969	49.5334	49.5698	49.6063	49.6427	49.6791	49.7156	49.752
606	45.7866	45.9355	46.0812	46.2216	46.3581	46.491	46.6193	46.7438	46.8662	46.9821	47.0974	47.2055	47.3094	47.4133	47.5173	47.6172	47.7092	47.8012	47.8932	47.9852	48.0765	48.1564	48.2363	48.3162	48.3961	48.4773	48.5483	48.6197	48.691	48.7623	48.8337	48.905	48.9764	49.0429	49.1023	49.1618	49.2213	49.2807	49.3402	49.3997	49.4591	49.4956	49.532	49.5685	49.6049	49.6414	49.6778	49.7143	49.7507
607	45.7853	45.9341	46.0798	46.2202	46.3567	46.4897	46.618	46.7424	46.8648	46.9807	47.096	47.2041	47.308	47.4119	47.5159	47.6158	47.7078	47.7998	47.8918	47.9838	48.0751	48.155	48.2349	48.3148	48.3947	48.4759	48.5469	48.6183	48.6896	48.7609	48.8323	48.9036	48.975	49.0415	49.1009	49.1604	49.2199	49.2794	49.3388	49.3983	49.4578	49.4942	49.5307	49.5671	49.6036	49.64	49.6765	49.713	49.7494
608	45.7839	45.9328	46.0785	46.2189	46.3554	46.4883	46.6166	46.7411	46.8634	46.9793	47.0946	47.2027	47.3066	47.4105	47.5144	47.6144	47.7064	47.7984	47.8904	47.9824	48.0737	48.1536	48.2335	48.3134	48.3933	48.4744	48.5455	48.6168	48.6882	48.7595	48.8309	48.9022	48.9736	49.0401	49.0996	49.159	49.2185	49.278	49.3375	49.3969	49.4564	49.4929	49.5293	49.5658	49.6023	49.6387	49.6752	49.7116	49.7481
609	45.7826	45.9315	46.0772	46.2175	46.354	46.487	46.6152	46.7397	46.862	46.9779	47.0932	47.2013	47.3052	47.4091	47.513	47.613	47.705	47.797	47.889	47.981	48.0723	48.1522	48.2321	48.312	48.3919	48.473	48.5441	48.6154	48.6868	48.7581	48.8295	48.9008	48.9722	49.0387	49.0982	49.1577	49.2171	49.2766	49.3361	49.3956	49.4551	49.4915	49.528	49.5645	49.6009	49.6374	49.6739	49.7103	49.7468
610	45.7813	45.9302	46.0758	46.2162	46.3526	46.4856	46.6139	46.7383	46.8606	46.9765	47.0918	47.1999	47.3038	47.4077	47.5116	47.6116	47.7036	47.7956	47.8876	47.9795	48.0709	48.1508	48.2307	48.3106	48.3905	48.4716	48.5427	48.614	48.6854	48.7567	48.8281	48.8994	48.9708	49.0373	49.0968	49.1563	49.2158	49.2753	49.3347	49.3942	49.4537	49.4902	49.5267	49.5631	49.5996	49.6361	49.6725	49.709	49.7455
611	45.78	45.9288	46.0745	46.2148	46.3513	46.4842	46.6125	46.7369	46.8592	46.9751	47.0904	47.1985	47.3024	47.4063	47.5102	47.6102	47.7022	47.7942	47.8861	47.9781	48.0695	48.1494	48.2293	48.3092	48.3891	48.4702	48.5413	48.6126	48.684	48.7553	48.8267	48.898	48.9694	49.0359	49.0954	49.1549	49.2144	49.2739	49.3334	49.3929	49.4524	49.4888	49.5253	49.5618	49.5983	49.6347	49.6712	49.7077	49.7442
612	45.7787	45.9275	46.0732	46.2135	46.3499	46.4829	46.6111	46.7356	46.8579	46.9737	47.089	47.1971	47.301	47.4049	47.5088	47.6088	47.7008	47.7927	47.8847	47.9767	48.068	48.1479	48.2278	48.3078	48.3877	48.4688	48.5399	48.6112	48.6826	48.7539	48.8253	48.8967	48.968	49.0345	49.094	49.1535	49.213	49.2725	49.332	49.3915	49.451	49.4875	49.524	49.5605	49.5969	49.6334	49.6699	49.7064	49.7429
613	45.7774	45.9262	46.0718	46.2122	46.3486	46.4815	46.6098	46.7342	46.8565	46.9723	47.0876	47.1957	47.2996	47.4035	47.5074	47.6074	47.6993	47.7913	47.8833	47.9753	48.0666	48.1465	48.2264	48.3063	48.3862	48.4674	48.5384	48.6098	48.6812	48.7525	48.8239	48.8953	48.9666	49.0331	49.0926	49.1521	49.2116	49.2711	49.3306	49.3901	49.4496	49.4861	49.5226	49.5591	49.5956	49.6321	49.6686	49.7051	49.7416
614	45.7761	45.9249	46.0705	46.2108	46.3472	46.4802	46.6084	46.7328	46.8551	46.971	47.0862	47.1943	47.2982	47.4021	47.506	47.6059	47.6979	47.7899	47.8819	47.9739	48.0652	48.1451	48.225	48.3049	48.3848	48.466	48.537	48.6084	48.6798	48.7511	48.8225	48.8939	48.9652	49.0318	49.0913	49.1508	49.2103	49.2698	49.3293	49.3888	49.4483	49.4848	49.5213	49.5578	49.5943	49.6308	49.6673	49.7038	49.7403
615	45.7748	45.9235	46.0692	46.2095	46.3459	46.4788	46.607	46.7314	46.8537	46.9696	47.0848	47.1929	47.2968	47.4007	47.5046	47.6045	47.6965	47.7885	47.8805	47.9725	48.0638	48.1437	48.2236	48.3035	48.3834	48.4645	48.5356	48.607	48.6784	48.7497	48.8211	48.8925	48.9638	49.0304	49.0899	49.1494	49.2089	49.2684	49.3279	49.3874	49.4469	49.4834	49.5199	49.5564	49.5929	49.6294	49.666	49.7025	49.739
616	45.7734	45.9222	46.0678	46.2081	46.3445	46.4774	46.6057	46.73	46.8523	46.9682	47.0834	47.1915	47.2954	47.3993	47.5032	47.6031	47.6951	47.7871	47.8791	47.971	48.0624	48.1423	48.2222	48.3021	48.382	48.4631	48.5342	48.6056	48.677	48.7483	48.8197	48.8911	48.9624	49.029	49.0885	49.148	49.2075	49.267	49.3266	49.3861	49.4456	49.4821	49.5186	49.5551	49.5916	49.6281	49.6646	49.7011	49.7376
617	45.7721	45.9209	46.0665	46.2068	46.3432	46.4761	46.6043	46.7287	46.8509	46.9668	47.082	47.1901	47.294	47.3979	47.5018	47.6017	47.6937	47.7857	47.8776	47.9696	48.0609	48.1409	48.2208	48.3007	48.3806	48.4617	48.5328	48.6042	48.6755	48.7469	48.8183	48.8897	48.9611	49.0276	49.0871	49.1466	49.2062	49.2657	49.3252	49.3847	49.4442	49.4807	49.5173	49.5538	49.5903	49.6268	49.6633	49.6998	49.7363
618	45.7708	45.9196	46.0652	46.2054	46.3418	46.4747	46.6029	46.7273	46.8496	46.9654	47.0806	47.1887	47.2926	47.3965	47.5004	47.6003	47.6923	47.7842	47.8762	47.9682	48.0595	48.1394	48.2193	48.2993	48.3792	48.4603	48.5314	48.6028	48.6741	48.7455	48.8169	48.8883	48.9597	49.0262	49.0857	49.1453	49.2048	49.2643	49.3238	49.3834	49.4429	49.4794	49.5159	49.5524	49.589	49.6255	49.662	49.6985	49.735
619	45.7695	45.9182	46.0638	46.2041	46.3405	46.4733	46.6015	46.7259	46.8482	46.964	47.0792	47.1873	47.2912	47.3951	47.4989	47.5989	47.6909	47.7828	47.8748	47.9668	48.0581	48.138	48.2179	48.2978	48.3777	48.4589	48.53	48.6014	48.6727	48.7441	48.8155	48.8869	48.9583	49.0248	49.0843	49.1439	49.2034	49.2629	49.3225	49.382	49.4415	49.4781	49.5146	49.5511	49.5876	49.6242	49.6607	49.6972	49.7337
620	45.7682	45.9169	46.0625	46.2027	46.3391	46.472	46.6002	46.7245	46.8468	46.9626	47.0779	47.1859	47.2898	47.3936	47.4975	47.5975	47.6894	47.7814	47.8734	47.9654	48.0567	48.1366	48.2165	48.2964	48.3763	48.4575	48.5286	48.5999	48.6713	48.7427	48.8141	48.8855	48.9569	49.0234	49.083	49.1425	49.202	49.2616	49.3211	49.3806	49.4402	49.4767	49.5132	49.5498	49.5863	49.6228	49.6594	49.6959	49.7324
621	45.7669	45.9156	46.0612	46.2014	46.3378	46.4706	46.5988	46.7232	46.8454	46.9612	47.0765	47.1845	47.2884	47.3922	47.4961	47.5961	47.688	47.78	47.872	47.964	48.0553	48.1352	48.2151	48.295	48.3749	48.4561	48.5271	48.5985	48.6699	48.7413	48.8127	48.8841	48.9555	49.022	49.0816	49.1411	49.2007	49.2602	49.3197	49.3793	49.4388	49.4754	49.5119	49.5484	49.585	49.6215	49.658	49.6946	49.7311
622	45.7656	45.9143	46.0598	46.2001	46.3364	46.4693	46.5974	46.7218	46.844	46.9598	47.0751	47.1831	47.287	47.3908	47.4947	47.5946	47.6866	47.7786	47.8706	47.9625	48.0539	48.1338	48.2137	48.2936	48.3735	48.4546	48.5257	48.5971	48.6685	48.7399	48.8113	48.8827	48.9541	49.0206	49.0802	49.1397	49.1993	49.2588	49.3184	49.3779	49.4375	49.474	49.5106	49.5471	49.5836	49.6202	49.6567	49.6933	49.7298
623	45.7643	45.9129	46.0585	46.1987	46.3351	46.4679	46.5961	46.7204	46.8426	46.9585	47.0737	47.1817	47.2856	47.3894	47.4933	47.5932	47.6852	47.7772	47.8691	47.9611	48.0524	48.1323	48.2123	48.2922	48.3721	48.4532	48.5243	48.5957	48.6671	48.7385	48.8099	48.8813	48.9527	49.0193	49.0788	49.1384	49.1979	49.2575	49.317	49.3766	49.4361	49.4727	49.5092	49.5458	49.5823	49.6189	49.6554	49.6919	49.7285
624	45.7629	45.9116	46.0571	46.1974	46.3337	46.4665	46.5947	46.719	46.8413	46.9571	47.0723	47.1803	47.2841	47.388	47.4919	47.5918	47.6838	47.7758	47.8677	47.9597	48.051	48.1309	48.2108	48.2908	48.3707	48.4518	48.5229	48.5943	48.6657	48.7371	48.8085	48.8799	48.9513	49.0179	49.0774	49.137	49.1965	49.2561	49.3157	49.3752	49.4348	49.4713	49.5079	49.5444	49.581	49.6175	49.6541	49.6906	49.7272
625	45.7616	45.9103	46.0558	46.196	46.3323	46.4652	46.5933	46.7177	46.8399	46.9557	47.0709	47.1789	47.2827	47.3866	47.4905	47.5904	47.6824	47.7743	47.8663	47.9583	48.0496	48.1295	48.2094	48.2893	48.3693	48.4504	48.5215	48.5929	48.6643	48.7357	48.8071	48.8785	48.9499	49.0165	49.076	49.1356	49.1952	49.2547	49.3143	49.3738	49.4334	49.47	49.5065	49.5431	49.5796	49.6162	49.6528	49.6893	49.7259
626	45.7603	45.909	46.0545	46.1947	46.331	46.4638	46.592	46.7163	46.8385	46.9543	47.0695	47.1775	47.2813	47.3852	47.4891	47.589	47.681	47.7729	47.8649	47.9569	48.0482	48.1281	48.208	48.2879	48.3678	48.449	48.5201	48.5915	48.6629	48.7343	48.8057	48.8771	48.9485	49.0151	49.0747	49.1342	49.1938	49.2534	49.3129	49.3725	49.4321	49.4686	49.5052	49.5417	49.5783	49.6149	49.6514	49.688	49.7246
627	45.759	45.9077	46.0531	46.1933	46.3296	46.4625	46.5906	46.7149	46.8371	46.9529	47.0681	47.1761	47.2799	47.3838	47.4877	47.5876	47.6795	47.7715	47.8635	47.9555	48.0468	48.1267	48.2066	48.2865	48.3664	48.4476	48.5187	48.5901	48.6615	48.7329	48.8043	48.8757	48.9471	49.0137	49.0733	49.1328	49.1924	49.252	49.3116	49.3711	49.4307	49.4673	49.5038	49.5404	49.577	49.6136	49.6501	49.6867	49.7233
628	45.7577	45.9063	46.0518	46.192	46.3283	46.4611	46.5892	46.7135	46.8357	46.9515	47.0667	47.1747	47.2785	47.3824	47.4863	47.5862	47.6781	47.7701	47.8621	47.954	48.0453	48.1253	48.2052	48.2851	48.365	48.4462	48.5173	48.5887	48.6601	48.7315	48.8029	48.8743	48.9457	49.0123	49.0719	49.1315	49.191	49.2506	49.3102	49.3698	49.4294	49.4659	49.5025	49.5391	49.5757	49.6122	49.6488	49.6854	49.722
629	45.7564	45.905	46.0505	46.1906	46.3269	46.4597	46.5878	46.7122	46.8343	46.9501	47.0653	47.1733	47.2771	47.381	47.4848	47.5848	47.6767	47.7687	47.8607	47.9526	48.0439	48.1238	48.2038	48.2837	48.3636	48.4447	48.5159	48.5873	48.6587	48.7301	48.8015	48.8729	48.9443	49.0109	49.0705	49.1301	49.1897	49.2493	49.3088	49.3684	49.428	49.4646	49.5012	49.5377	49.5743	49.6109	49.6475	49.6841	49.7206
630	45.7551	45.9037	46.0491	46.1893	46.3256	46.4584	46.5865	46.7108	46.833	46.9487	47.0639	47.1719	47.2757	47.3796	47.4834	47.5833	47.6753	47.7673	47.8592	47.9512	48.0425	48.1224	48.2023	48.2823	48.3622	48.4433	48.5144	48.5859	48.6573	48.7287	48.8001	48.8715	48.943	49.0095	49.0691	49.1287	49.1883	49.2479	49.3075	49.3671	49.4266	49.4632	49.4998	49.5364	49.573	49.6096	49.6462	49.6828	49.7193
631	45.7537	45.9024	46.0478	46.188	46.3242	46.457	46.5851	46.7094	46.8316	46.9473	47.0625	47.1705	47.2743	47.3782	47.482	47.5819	47.6739	47.7659	47.8578	47.9498	48.0411	48.121	48.2009	48.2808	48.3608	48.4419	48.513	48.5845	48.6559	48.7273	48.7987	48.8701	48.9416	49.0082	49.0677	49.1273	49.1869	49.2465	49.3061	49.3657	49.4253	49.4619	49.4985	49.5351	49.5717	49.6083	49.6448	49.6814	49.718
632	45.7524	45.901	46.0465	46.1866	46.3229	46.4556	46.5837	46.708	46.8302	46.946	47.0611	47.1691	47.2729	47.3768	47.4806	47.5805	47.6725	47.7644	47.8564	47.9484	48.0397	48.1196	48.1995	48.2794	48.3594	48.4405	48.5116	48.583	48.6545	48.7259	48.7973	48.8687	48.9402	49.0068	49.0664	49.126	49.1856	49.2451	49.3047	49.3643	49.4239	49.4605	49.4971	49.5337	49.5703	49.6069	49.6435	49.6801	49.7167
633	45.7511	45.8997	46.0451	46.1853	46.3215	46.4543	46.5824	46.7066	46.8288	46.9446	47.0597	47.1677	47.2715	47.3754	47.4792	47.5791	47.6711	47.763	47.855	47.9469	48.0382	48.1182	48.1981	48.278	48.3579	48.4391	48.5102	48.5816	48.6531	48.7245	48.7959	48.8673	48.9388	49.0054	49.065	49.1246	49.1842	49.2438	49.3034	49.363	49.4226	49.4592	49.4958	49.5324	49.569	49.6056	49.6422	49.6788	49.7154
634	45.7498	45.8984	46.0438	46.1839	46.3202	46.4529	46.581	46.7053	46.8274	46.9432	47.0583	47.1663	47.2701	47.374	47.4778	47.5777	47.6696	47.7616	47.8536	47.9455	48.0368	48.1168	48.1967	48.2766	48.3565	48.4377	48.5088	48.5802	48.6517	48.7231	48.7945	48.866	48.9374	49.004	49.0636	49.1232	49.1828	49.2424	49.302	49.3616	49.4212	49.4578	49.4945	49.5311	49.5677	49.6043	49.6409	49.6775	49.7141
635	45.7485	45.8971	46.0425	46.1826	46.3188	46.4516	46.5796	46.7039	46.826	46.9418	47.0569	47.1649	47.2687	47.3726	47.4764	47.5763	47.6682	47.7602	47.8522	47.9441	48.0354	48.1153	48.1953	48.2752	48.3551	48.4363	48.5074	48.5788	48.6503	48.7217	48.7931	48.8646	48.936	49.0026	49.0622	49.1218	49.1814	49.241	49.3007	49.3603	49.4199	49.4565	49.4931	49.5297	49.5663	49.603	49.6396	49.6762	49.7128
636	45.7472	45.8957	46.0411	46.1812	46.3175	46.4502	46.5783	46.7025	46.8247	46.9404	47.0555	47.1635	47.2673	47.3712	47.475	47.5749	47.6668	47.7588	47.8507	47.9427	48.034	48.1139	48.1938	48.2738	48.3537	48.4348	48.506	48.5774	48.6488	48.7203	48.7917	48.8632	48.9346	49.0012	49.0608	49.1204	49.1801	49.2397	49.2993	49.3589	49.4185	49.4551	49.4918	49.5284	49.565	49.6016	49.6383	49.6749	49.7115
637	45.7459	45.8944	46.0398	46.1799	46.3161	46.4488	46.5769	46.7011	46.8233	46.939	47.0542	47.1621	47.2659	47.3697	47.4736	47.5735	47.6654	47.7574	47.8493	47.9413	48.0326	48.1125	48.1924	48.2723	48.3523	48.4334	48.5046	48.576	48.6474	48.7189	48.7903	48.8618	48.9332	48.9998	49.0594	49.1191	49.1787	49.2383	49.2979	49.3576	49.4172	49.4538	49.4904	49.5271	49.5637	49.6003	49.6369	49.6736	49.7102
638	45.7446	45.8931	46.0385	46.1785	46.3148	46.4475	46.5755	46.6998	46.8219	46.9376	47.0528	47.1607	47.2645	47.3683	47.4722	47.572	47.664	47.7559	47.8479	47.9399	48.0312	48.1111	48.191	48.2709	48.3509	48.432	48.5031	48.5746	48.646	48.7175	48.7889	48.8604	48.9318	48.9984	49.0581	49.1177	49.1773	49.2369	49.2966	49.3562	49.4158	49.4525	49.4891	49.5257	49.5623	49.599	49.6356	49.6722	49.7089
639	45.7432	45.8918	46.0371	46.1772	46.3134	46.4461	46.5742	46.6984	46.8205	46.9362	47.0514	47.1593	47.2631	47.3669	47.4707	47.5706	47.6626	47.7545	47.8465	47.9384	48.0297	48.1097	48.1896	48.2695	48.3494	48.4306	48.5017	48.5732	48.6446	48.7161	48.7875	48.859	48.9304	48.997	49.0567	49.1163	49.1759	49.2356	49.2952	49.3548	49.4145	49.4511	49.4877	49.5244	49.561	49.5977	49.6343	49.6709	49.7076
640	45.7419	45.8904	46.0358	46.1759	46.312	46.4448	46.5728	46.697	46.8191	46.9348	47.05	47.1579	47.2617	47.3655	47.4693	47.5692	47.6612	47.7531	47.8451	47.937	48.0283	48.1082	48.1882	48.2681	48.348	48.4292	48.5003	48.5718	48.6432	48.7147	48.7861	48.8576	48.929	48.9957	49.0553	49.1149	49.1746	49.2342	49.2938	49.3535	49.4131	49.4498	49.4864	49.523	49.5597	49.5963	49.633	49.6696	49.7063
641	45.7406	45.8891	46.0345	46.1745	46.3107	46.4434	46.5714	46.6956	46.8178	46.9335	47.0486	47.1565	47.2603	47.3641	47.4679	47.5678	47.6598	47.7517	47.8437	47.9356	48.0269	48.1068	48.1868	48.2667	48.3466	48.4278	48.4989	48.5704	48.6418	48.7133	48.7847	48.8562	48.9276	48.9943	49.0539	49.1136	49.1732	49.2328	49.2925	49.3521	49.4118	49.4484	49.4851	49.5217	49.5584	49.595	49.6317	49.6683	49.705
642	45.7393	45.8878	46.0331	46.1732	46.3093	46.442	46.57	46.6943	46.8164	46.9321	47.0472	47.1551	47.2589	47.3627	47.4665	47.5664	47.6583	47.7503	47.8422	47.9342	48.0255	48.1054	48.1853	48.2653	48.3452	48.4264	48.4975	48.569	48.6404	48.7119	48.7833	48.8548	48.9262	48.9929	49.0525	49.1122	49.1718	49.2315	49.2911	49.3508	49.4104	49.4471	49.4837	49.5204	49.557	49.5937	49.6303	49.667	49.7036
643	45.738	45.8865	46.0318	46.1718	46.308	46.4407	46.5687	46.6929	46.815	46.9307	47.0458	47.1537	47.2575	47.3613	47.4651	47.565	47.6569	47.7489	47.8408	47.9328	48.0241	48.104	48.1839	48.2639	48.3438	48.4249	48.4961	48.5676	48.639	48.7105	48.7819	48.8534	48.9249	48.9915	49.0511	49.1108	49.1704	49.2301	49.2898	49.3494	49.4091	49.4457	49.4824	49.519	49.5557	49.5924	49.629	49.6657	49.7023
644	45.7367	45.8851	46.0305	46.1705	46.3066	46.4393	46.5673	46.6915	46.8136	46.9293	47.0444	47.1523	47.2561	47.3599	47.4637	47.5636	47.6555	47.7475	47.8394	47.9314	48.0226	48.1026	48.1825	48.2624	48.3424	48.4235	48.4947	48.5661	48.6376	48.7091	48.7805	48.852	48.9235	48.9901	49.0498	49.1094	49.1691	49.2287	49.2884	49.348	49.4077	49.4444	49.481	49.5177	49.5544	49.591	49.6277	49.6644	49.701
645	45.7354	45.8838	46.0291	46.1691	46.3053	46.4379	46.5659	46.6901	46.8122	46.9279	47.043	47.1509	47.2547	47.3585	47.4623	47.5621	47.6541	47.746	47.838	47.9299	48.0212	48.1012	48.1811	48.261	48.341	48.4221	48.4933	48.5647	48.6362	48.7077	48.7791	48.8506	48.9221	48.9887	49.0484	49.108	49.1677	49.2274	49.287	49.3467	49.4063	49.443	49.4797	49.5164	49.553	49.5897	49.6264	49.6631	49.6997
646	45.7341	45.8825	46.0278	46.1678	46.3039	46.4366	46.5646	46.6888	46.8108	46.9265	47.0416	47.1495	47.2533	47.3571	47.4609	47.5607	47.6527	47.7446	47.8366	47.9285	48.0198	48.0997	48.1797	48.2596	48.3395	48.4207	48.4919	48.5633	48.6348	48.7063	48.7777	48.8492	48.9207	48.9873	49.047	49.1067	49.1663	49.226	49.2857	49.3453	49.405	49.4417	49.4783	49.515	49.5517	49.5884	49.6251	49.6617	49.6984
647	45.7327	45.8812	46.0265	46.1665	46.3026	46.4352	46.5632	46.6874	46.8095	46.9251	47.0402	47.1481	47.2519	47.3557	47.4595	47.5593	47.6513	47.7432	47.8352	47.9271	48.0184	48.0983	48.1783	48.2582	48.3381	48.4193	48.4904	48.5619	48.6334	48.7049	48.7763	48.8478	48.9193	48.9859	49.0456	49.1053	49.165	49.2246	49.2843	49.344	49.4036	49.4403	49.477	49.5137	49.5504	49.5871	49.6237	49.6604	49.6971
648	45.7314	45.8798	46.0251	46.1651	46.3012	46.4339	46.5618	46.686	46.8081	46.9237	47.0388	47.1467	47.2505	47.3543	47.4581	47.5579	47.6499	47.7418	47.8337	47.9257	48.017	48.0969	48.1768	48.2568	48.3367	48.4179	48.489	48.5605	48.632	48.7035	48.7749	48.8464	48.9179	48.9846	49.0442	49.1039	49.1636	49.2233	49.2829	49.3426	49.4023	49.439	49.4757	49.5124	49.549	49.5857	49.6224	49.6591	49.6958
649	45.7301	45.8785	46.0238	46.1638	46.2999	46.4325	46.5605	46.6846	46.8067	46.9224	47.0374	47.1453	47.2491	47.3529	47.4567	47.5565	47.6484	47.7404	47.8323	47.9243	48.0156	48.0955	48.1754	48.2554	48.3353	48.4164	48.4876	48.5591	48.6306	48.7021	48.7735	48.845	48.9165	48.9832	49.0428	49.1025	49.1622	49.2219	49.2816	49.3413	49.4009	49.4376	49.4743	49.511	49.5477	49.5844	49.6211	49.6578	49.6945
650	45.7288	45.8772	46.0225	46.1624	46.2985	46.4311	46.5591	46.6832	46.8053	46.921	47.036	47.1439	47.2477	47.3515	47.4552	47.5551	47.647	47.739	47.8309	47.9229	48.0141	48.0941	48.174	48.2539	48.3339	48.415	48.4862	48.5577	48.6292	48.7007	48.7721	48.8436	48.9151	48.9818	49.0415	49.1011	49.1608	49.2205	49.2802	49.3399	49.3996	49.4363	49.473	49.5097	49.5464	49.5831	49.6198	49.6565	49.6932
651	45.7275	45.8759	46.0211	46.1611	46.2972	46.4298	46.5577	46.6819	46.8039	46.9196	47.0346	47.1425	47.2463	47.3501	47.4538	47.5537	47.6456	47.7376	47.8295	47.9214	48.0127	48.0927	48.1726	48.2525	48.3325	48.4136	48.4848	48.5563	48.6278	48.6993	48.7707	48.8422	48.9137	48.9804	49.0401	49.0998	49.1595	49.2192	49.2788	49.3385	49.3982	49.4349	49.4716	49.5083	49.5451	49.5818	49.6185	49.6552	49.6919
652	45.7262	45.8746	46.0198	46.1597	46.2958	46.4284	46.5564	46.6805	46.8025	46.9182	47.0332	47.1411	47.2449	47.3487	47.4524	47.5523	47.6442	47.7361	47.8281	47.92	48.0113	48.0912	48.1712	48.2511	48.331	48.4122	48.4834	48.5549	48.6264	48.6979	48.7693	48.8408	48.9123	48.979	49.0387	49.0984	49.1581	49.2178	49.2775	49.3372	49.3969	49.4336	49.4703	49.507	49.5437	49.5804	49.6171	49.6539	49.6906
653	45.7249	45.8732	46.0184	46.1584	46.2945	46.427	46.555	46.6791	46.8012	46.9168	47.0318	47.1397	47.2435	47.3472	47.451	47.5508	47.6428	47.7347	47.8267	47.9186	48.0099	48.0898	48.1698	48.2497	48.3296	48.4108	48.482	48.5535	48.625	48.6965	48.7679	48.8394	48.9109	48.9776	49.0373	49.097	49.1567	49.2164	49.2761	49.3358	49.3955	49.4322	49.469	49.5057	49.5424	49.5791	49.6158	49.6525	49.6893
654	45.7235	45.8719	46.0171	46.157	46.2931	46.4257	46.5536	46.6777	46.7998	46.9154	47.0304	47.1383	47.2421	47.3458	47.4496	47.5494	47.6414	47.7333	47.8252	47.9172	48.0085	48.0884	48.1683	48.2483	48.3282	48.4094	48.4806	48.5521	48.6236	48.695	48.7665	48.838	48.9095	48.9762	49.0359	49.0956	49.1553	49.215	49.2748	49.3345	49.3942	49.4309	49.4676	49.5043	49.5411	49.5778	49.6145	49.6512	49.688
655	45.7222	45.8706	46.0158	46.1557	46.2918	46.4243	46.5522	46.6764	46.7984	46.914	47.0291	47.1369	47.2407	47.3444	47.4482	47.548	47.64	47.7319	47.8238	47.9158	48.007	48.087	48.1669	48.2469	48.3268	48.408	48.4791	48.5506	48.6221	48.6936	48.7651	48.8366	48.9081	48.9748	49.0345	49.0943	49.154	49.2137	49.2734	49.3331	49.3928	49.4295	49.4663	49.503	49.5397	49.5765	49.6132	49.6499	49.6866
656	45.7209	45.8693	46.0144	46.1544	46.2904	46.423	46.5509	46.675	46.797	46.9126	47.0277	47.1355	47.2393	47.343	47.4468	47.5466	47.6385	47.7305	47.8224	47.9143	48.0056	48.0856	48.1655	48.2454	48.3254	48.4065	48.4777	48.5492	48.6207	48.6922	48.7637	48.8352	48.9068	48.9734	49.0332	49.0929	49.1526	49.2123	49.272	49.3317	49.3915	49.4282	49.4649	49.5017	49.5384	49.5751	49.6119	49.6486	49.6853
657	45.7196	45.8679	46.0131	46.153	46.289	46.4216	46.5495	46.6736	46.7956	46.9112	47.0263	47.1341	47.2379	47.3416	47.4454	47.5452	47.6371	47.7291	47.821	47.9129	48.0042	48.0841	48.1641	48.244	48.324	48.4051	48.4763	48.5478	48.6193	48.6908	48.7623	48.8339	48.9054	48.9721	49.0318	49.0915	49.1512	49.2109	49.2707	49.3304	49.3901	49.4269	49.4636	49.5003	49.5371	49.5738	49.6106	49.6473	49.684
658	45.7183	45.8666	46.0118	46.1517	46.2877	46.4202	46.5481	46.6722	46.7942	46.9099	47.0249	47.1327	47.2365	47.3402	47.444	47.5438	47.6357	47.7276	47.8196	47.9115	48.0028	48.0827	48.1627	48.2426	48.3226	48.4037	48.4749	48.5464	48.6179	48.6894	48.7609	48.8325	48.904	48.9707	49.0304	49.0901	49.1498	49.2096	49.2693	49.329	49.3888	49.4255	49.4622	49.499	49.5357	49.5725	49.6092	49.646	49.6827
659	45.717	45.8653	46.0104	46.1503	46.2863	46.4189	46.5468	46.6709	46.7929	46.9085	47.0235	47.1313	47.2351	47.3388	47.4426	47.5424	47.6343	47.7262	47.8182	47.9101	48.0014	48.0813	48.1613	48.2412	48.3211	48.4023	48.4735	48.545	48.6165	48.688	48.7595	48.8311	48.9026	48.9693	49.029	49.0887	49.1485	49.2082	49.2679	49.3277	49.3874	49.4242	49.4609	49.4977	49.5344	49.5712	49.6079	49.6447	49.6814
660	45.7157	45.864	46.0091	46.149	46.285	46.4175	46.5454	46.6695	46.7915	46.9071	47.0221	47.1299	47.2337	47.3374	47.4411	47.541	47.6329	47.7248	47.8167	47.9087	47.9999	48.0799	48.1598	48.2398	48.3197	48.4009	48.4721	48.5436	48.6151	48.6866	48.7582	48.8297	48.9012	48.9679	49.0276	49.0874	49.1471	49.2068	49.2666	49.3263	49.3861	49.4228	49.4596	49.4963	49.5331	49.5698	49.6066	49.6434	49.6801
661	45.7144	45.8626	46.0078	46.1476	46.2836	46.4162	46.544	46.6681	46.7901	46.9057	47.0207	47.1285	47.2323	47.336	47.4397	47.5395	47.6315	47.7234	47.8153	47.9073	47.9985	48.0785	48.1584	48.2384	48.3183	48.3995	48.4707	48.5422	48.6137	48.6852	48.7568	48.8283	48.8998	48.9665	49.0262	49.086	49.1457	49.2055	49.2652	49.325	49.3847	49.4215	49.4582	49.495	49.5317	49.5685	49.6053	49.642	49.6788
662	45.713	45.8613	46.0064	46.1463	46.2823	46.4148	46.5427	46.6667	46.7887	46.9043	47.0193	47.1271	47.2309	47.3346	47.4383	47.5381	47.6301	47.722	47.8139	47.9058	47.9971	48.0771	48.157	48.2369	48.3169	48.3981	48.4693	48.5408	48.6123	48.6838	48.7554	48.8269	48.8984	48.9651	49.0249	49.0846	49.1444	49.2041	49.2639	49.3236	49.3833	49.4201	49.4569	49.4936	49.5304	49.5672	49.604	49.6407	49.6775
663	45.7117	45.86	46.0051	46.1449	46.2809	46.4134	46.5413	46.6654	46.7873	46.9029	47.0179	47.1257	47.2295	47.3332	47.4369	47.5367	47.6286	47.7206	47.8125	47.9044	47.9957	48.0756	48.1556	48.2355	48.3155	48.3966	48.4679	48.5394	48.6109	48.6824	48.754	48.8255	48.897	48.9637	49.0235	49.0832	49.143	49.2027	49.2625	49.3222	49.382	49.4188	49.4555	49.4923	49.5291	49.5659	49.6026	49.6394	49.6762
664	45.7104	45.8587	46.0038	46.1436	46.2796	46.4121	46.5399	46.664	46.7859	46.9015	47.0165	47.1243	47.2281	47.3318	47.4355	47.5353	47.6272	47.7192	47.8111	47.903	47.9943	48.0742	48.1542	48.2341	48.3141	48.3952	48.4664	48.538	48.6095	48.681	48.7526	48.8241	48.8956	48.9623	49.0221	49.0819	49.1416	49.2014	49.2611	49.3209	49.3806	49.4174	49.4542	49.491	49.5278	49.5645	49.6013	49.6381	49.6749
665	45.7091	45.8573	46.0024	46.1423	46.2782	46.4107	46.5386	46.6626	46.7846	46.9001	47.0151	47.1229	47.2267	47.3304	47.4341	47.5339	47.6258	47.7177	47.8097	47.9016	47.9929	48.0728	48.1527	48.2327	48.3126	48.3938	48.465	48.5366	48.6081	48.6796	48.7512	48.8227	48.8942	48.9609	49.0207	49.0805	49.1402	49.2	49.2598	49.3195	49.3793	49.4161	49.4529	49.4896	49.5264	49.5632	49.6	49.6368	49.6736
666	45.7078	45.856	46.0011	46.1409	46.2769	46.4093	46.5372	46.6612	46.7832	46.8987	47.0137	47.1215	47.2253	47.329	47.4327	47.5325	47.6244	47.7163	47.8083	47.9002	47.9914	48.0714	48.1513	48.2313	48.3112	48.3924	48.4636	48.5352	48.6067	48.6782	48.7498	48.8213	48.8928	48.9596	49.0193	49.0791	49.1389	49.1986	49.2584	49.3182	49.3779	49.4147	49.4515	49.4883	49.5251	49.5619	49.5987	49.6355	49.6723
667	45.7065	45.8547	45.9998	46.1396	46.2755	46.408	46.5358	46.6598	46.7818	46.8974	47.0123	47.1201	47.2239	47.3276	47.4313	47.5311	47.623	47.7149	47.8068	47.8988	47.99	48.07	48.1499	48.2299	48.3098	48.391	48.4622	48.5337	48.6053	48.6768	48.7484	48.8199	48.8914	48.9582	49.0179	49.0777	49.1375	49.1973	49.257	49.3168	49.3766	49.4134	49.4502	49.487	49.5238	49.5606	49.5974	49.6342	49.671
668	45.7052	45.8534	45.9984	46.1382	46.2742	46.4066	46.5344	46.6585	46.7804	46.896	47.0109	47.1187	47.2224	47.3262	47.4299	47.5297	47.6216	47.7135	47.8054	47.8973	47.9886	48.0685	48.1485	48.2284	48.3084	48.3896	48.4608	48.5323	48.6039	48.6754	48.747	48.8185	48.89	48.9568	49.0166	49.0763	49.1361	49.1959	49.2557	49.3154	49.3752	49.412	49.4488	49.4856	49.5224	49.5592	49.596	49.6328	49.6696
669	45.7039	45.852	45.9971	46.1369	46.2728	46.4053	46.5331	46.6571	46.779	46.8946	47.0095	47.1173	47.221	47.3248	47.4285	47.5282	47.6202	47.7121	47.804	47.8959	47.9872	48.0671	48.1471	48.227	48.307	48.3882	48.4594	48.5309	48.6025	48.674	48.7456	48.8171	48.8887	48.9554	49.0152	49.075	49.1347	49.1945	49.2543	49.3141	49.3739	49.4107	49.4475	49.4843	49.5211	49.5579	49.5947	49.6315	49.6683
670	45.7025	45.8507	45.9958	46.1355	46.2715	46.4039	46.5317	46.6557	46.7776	46.8932	47.0081	47.1159	47.2196	47.3233	47.427	47.5268	47.6188	47.7107	47.8026	47.8945	47.9858	48.0657	48.1457	48.2256	48.3056	48.3867	48.458	48.5295	48.6011	48.6726	48.7442	48.8157	48.8873	48.954	49.0138	49.0736	49.1334	49.1932	49.2529	49.3127	49.3725	49.4093	49.4461	49.483	49.5198	49.5566	49.5934	49.6302	49.667
671	45.7012	45.8494	45.9944	46.1342	46.2701	46.4025	46.5303	46.6543	46.7763	46.8918	47.0067	47.1145	47.2182	47.3219	47.4256	47.5254	47.6173	47.7093	47.8012	47.8931	47.9843	48.0643	48.1442	48.2242	48.3042	48.3853	48.4566	48.5281	48.5997	48.6712	48.7428	48.8143	48.8859	48.9526	49.0124	49.0722	49.132	49.1918	49.2516	49.3114	49.3712	49.408	49.4448	49.4816	49.5184	49.5553	49.5921	49.6289	49.6657
672	45.6999	45.8481	45.9931	46.1328	46.2687	46.4012	46.529	46.653	46.7749	46.8904	47.0054	47.1131	47.2168	47.3205	47.4242	47.524	47.6159	47.7078	47.7998	47.8917	47.9829	48.0629	48.1428	48.2228	48.3027	48.3839	48.4551	48.5267	48.5983	48.6698	48.7414	48.8129	48.8845	48.9512	49.011	49.0708	49.1306	49.1904	49.2502	49.31	49.3698	49.4066	49.4435	49.4803	49.5171	49.5539	49.5908	49.6276	49.6644
673	45.6986	45.8467	45.9918	46.1315	46.2674	46.3998	46.5276	46.6516	46.7735	46.889	47.004	47.1117	47.2154	47.3191	47.4228	47.5226	47.6145	47.7064	47.7983	47.8903	47.9815	48.0615	48.1414	48.2214	48.3013	48.3825	48.4537	48.5253	48.5969	48.6684	48.74	48.8115	48.8831	48.9498	49.0096	49.0694	49.1292	49.1891	49.2489	49.3087	49.3685	49.4053	49.4421	49.479	49.5158	49.5526	49.5894	49.6263	49.6631
674	45.6973	45.8454	45.9904	46.1302	46.266	46.3985	46.5262	46.6502	46.7721	46.8876	47.0026	47.1103	47.214	47.3177	47.4214	47.5212	47.6131	47.705	47.7969	47.8888	47.9801	48.06	48.14	48.22	48.2999	48.3811	48.4523	48.5239	48.5954	48.667	48.7386	48.8101	48.8817	48.9485	49.0083	49.0681	49.1279	49.1877	49.2475	49.3073	49.3671	49.4039	49.4408	49.4776	49.5145	49.5513	49.5881	49.625	49.6618
675	45.696	45.8441	45.9891	46.1288	46.2647	46.3971	46.5249	46.6488	46.7707	46.8862	47.0012	47.109	47.2126	47.3163	47.42	47.5198	47.6117	47.7036	47.7955	47.8874	47.9787	48.0586	48.1386	48.2185	48.2985	48.3797	48.4509	48.5225	48.594	48.6656	48.7372	48.8087	48.8803	48.9471	49.0069	49.0667	49.1265	49.1863	49.2461	49.3059	49.3658	49.4026	49.4394	49.4763	49.5131	49.55	49.5868	49.6236	49.6605
676	45.6947	45.8428	45.9878	46.1275	46.2633	46.3957	46.5235	46.6475	46.7693	46.8849	46.9998	47.1076	47.2112	47.3149	47.4186	47.5184	47.6103	47.7022	47.7941	47.886	47.9773	48.0572	48.1372	48.2171	48.2971	48.3783	48.4495	48.5211	48.5926	48.6642	48.7358	48.8073	48.8789	48.9457	49.0055	49.0653	49.1251	49.1849	49.2448	49.3046	49.3644	49.4012	49.4381	49.4749	49.5118	49.5486	49.5855	49.6223	49.6592
677	45.6933	45.8414	45.9864	46.1261	46.262	46.3944	46.5221	46.6461	46.768	46.8835	46.9984	47.1062	47.2098	47.3135	47.4172	47.5169	47.6089	47.7008	47.7927	47.8846	47.9758	48.0558	48.1357	48.2157	48.2957	48.3768	48.4481	48.5197	48.5912	48.6628	48.7344	48.8059	48.8775	48.9443	49.0041	49.0639	49.1238	49.1836	49.2434	49.3032	49.363	49.3999	49.4368	49.4736	49.5105	49.5473	49.5842	49.621	49.6579
678	45.692	45.8401	45.9851	46.1248	46.2606	46.393	46.5208	46.6447	46.7666	46.8821	46.997	47.1048	47.2084	47.3121	47.4158	47.5155	47.6074	47.6994	47.7913	47.8832	47.9744	48.0544	48.1343	48.2143	48.2942	48.3754	48.4467	48.5183	48.5898	48.6614	48.733	48.8045	48.8761	48.9429	49.0027	49.0626	49.1224	49.1822	49.242	49.3019	49.3617	49.3986	49.4354	49.4723	49.5091	49.546	49.5829	49.6197	49.6566
679	45.6907	45.8388	45.9837	46.1234	46.2593	46.3916	46.5194	46.6433	46.7652	46.8807	46.9956	47.1034	47.207	47.3107	47.4144	47.5141	47.606	47.6979	47.7898	47.8817	47.973	48.053	48.1329	48.2129	48.2928	48.374	48.4453	48.5168	48.5884	48.66	48.7316	48.8032	48.8747	48.9415	49.0013	49.0612	49.121	49.1808	49.2407	49.3005	49.3603	49.3972	49.4341	49.4709	49.5078	49.5447	49.5815	49.6184	49.6553
680	45.6894	45.8375	45.9824	46.1221	46.2579	46.3903	46.518	46.642	46.7638	46.8793	46.9942	47.102	47.2056	47.3093	47.413	47.5127	47.6046	47.6965	47.7884	47.8803	47.9716	48.0515	48.1315	48.2115	48.2914	48.3726	48.4439	48.5154	48.587	48.6586	48.7302	48.8018	48.8733	48.9401	49	49.0598	49.1196	49.1795	49.2393	49.2992	49.359	49.3959	49.4327	49.4696	49.5065	49.5433	49.5802	49.6171	49.654
681	45.6881	45.8362	45.9811	46.1208	46.2566	46.3889	46.5166	46.6406	46.7624	46.8779	46.9928	47.1006	47.2042	47.3079	47.4115	47.5113	47.6032	47.6951	47.787	47.8789	47.9702	48.0501	48.1301	48.21	48.29	48.3712	48.4424	48.514	48.5856	48.6572	48.7288	48.8004	48.8719	48.9387	48.9986	49.0584	49.1183	49.1781	49.2379	49.2978	49.3576	49.3945	49.4314	49.4683	49.5051	49.542	49.5789	49.6158	49.6526
682	45.6868	45.8348	45.9797	46.1194	46.2552	46.3876	46.5153	46.6392	46.761	46.8765	46.9914	47.0992	47.2028	47.3065	47.4101	47.5099	47.6018	47.6937	47.7856	47.8775	47.9687	48.0487	48.1287	48.2086	48.2886	48.3698	48.441	48.5126	48.5842	48.6558	48.7274	48.799	48.8705	48.9373	48.9972	49.057	49.1169	49.1767	49.2366	49.2964	49.3563	49.3932	49.43	49.4669	49.5038	49.5407	49.5776	49.6145	49.6513
683	45.6855	45.8335	45.9784	46.1181	46.2539	46.3862	46.5139	46.6378	46.7597	46.8751	46.99	47.0978	47.2014	47.3051	47.4087	47.5085	47.6004	47.6923	47.7842	47.8761	47.9673	48.0473	48.1272	48.2072	48.2872	48.3684	48.4396	48.5112	48.5828	48.6544	48.726	48.7976	48.8692	48.936	48.9958	49.0557	49.1155	49.1754	49.2352	49.2951	49.3549	49.3918	49.4287	49.4656	49.5025	49.5394	49.5763	49.6131	49.65
684	45.6842	45.8322	45.9771	46.1167	46.2525	46.3848	46.5125	46.6364	46.7583	46.8737	46.9886	47.0964	47.2	47.3037	47.4073	47.5071	47.599	47.6909	47.7828	47.8747	47.9659	48.0459	48.1258	48.2058	48.2858	48.3669	48.4382	48.5098	48.5814	48.653	48.7246	48.7962	48.8678	48.9346	48.9944	49.0543	49.1141	49.174	49.2339	49.2937	49.3536	49.3905	49.4274	49.4643	49.5011	49.538	49.5749	49.6118	49.6487
685	45.6828	45.8309	45.9757	46.1154	46.2512	46.3835	46.5112	46.6351	46.7569	46.8724	46.9872	47.095	47.1986	47.3023	47.4059	47.5056	47.5975	47.6894	47.7813	47.8732	47.9645	48.0444	48.1244	48.2044	48.2843	48.3655	48.4368	48.5084	48.58	48.6516	48.7232	48.7948	48.8664	48.9332	48.993	49.0529	49.1128	49.1726	49.2325	49.2924	49.3522	49.3891	49.426	49.4629	49.4998	49.5367	49.5736	49.6105	49.6474
686	45.6815	45.8295	45.9744	46.114	46.2498	46.3821	46.5098	46.6337	46.7555	46.871	46.9858	47.0936	47.1972	47.3009	47.4045	47.5042	47.5961	47.688	47.7799	47.8718	47.9631	48.043	48.123	48.203	48.2829	48.3641	48.4354	48.507	48.5786	48.6502	48.7218	48.7934	48.865	48.9318	48.9917	49.0515	49.1114	49.1713	49.2311	49.291	49.3509	49.3878	49.4247	49.4616	49.4985	49.5354	49.5723	49.6092	49.6461
687	45.6802	45.8282	45.9731	46.1127	46.2485	46.3808	46.5084	46.6323	46.7541	46.8696	46.9844	47.0922	47.1958	47.2994	47.4031	47.5028	47.5947	47.6866	47.7785	47.8704	47.9616	48.0416	48.1216	48.2015	48.2815	48.3627	48.434	48.5056	48.5772	48.6488	48.7204	48.792	48.8636	48.9304	48.9903	49.0502	49.11	49.1699	49.2298	49.2896	49.3495	49.3864	49.4233	49.4602	49.4972	49.5341	49.571	49.6079	49.6448
688	45.6789	45.8269	45.9717	46.1113	46.2471	46.3794	46.5071	46.6309	46.7527	46.8682	46.983	47.0908	47.1944	47.298	47.4017	47.5014	47.5933	47.6852	47.7771	47.869	47.9602	48.0402	48.1202	48.2001	48.2801	48.3613	48.4326	48.5042	48.5758	48.6474	48.719	48.7906	48.8622	48.929	48.9889	49.0488	49.1087	49.1685	49.2284	49.2883	49.3482	49.3851	49.422	49.4589	49.4958	49.5327	49.5697	49.6066	49.6435
689	45.6776	45.8256	45.9704	46.11	46.2457	46.378	46.5057	46.6296	46.7514	46.8668	46.9817	47.0894	47.193	47.2966	47.4003	47.5	47.5919	47.6838	47.7757	47.8676	47.9588	48.0388	48.1187	48.1987	48.2787	48.3599	48.4311	48.5028	48.5744	48.646	48.7176	48.7892	48.8608	48.9276	48.9875	49.0474	49.1073	49.1672	49.227	49.2869	49.3468	49.3837	49.4207	49.4576	49.4945	49.5314	49.5683	49.6053	49.6422
690	45.6763	45.8242	45.9691	46.1087	46.2444	46.3767	46.5043	46.6282	46.75	46.8654	46.9803	47.088	47.1916	47.2952	47.3989	47.4986	47.5905	47.6824	47.7743	47.8662	47.9574	48.0374	48.1173	48.1973	48.2773	48.3585	48.4297	48.5013	48.573	48.6446	48.7162	48.7878	48.8594	48.9262	48.9861	49.046	49.1059	49.1658	49.2257	49.2856	49.3455	49.3824	49.4193	49.4562	49.4932	49.5301	49.567	49.6039	49.6409
691	45.675	45.8229	45.9677	46.1073	46.243	46.3753	46.5029	46.6268	46.7486	46.864	46.9789	47.0866	47.1902	47.2938	47.3974	47.4972	47.5891	47.681	47.7728	47.8647	47.956	48.0359	48.1159	48.1959	48.2758	48.357	48.4283	48.4999	48.5716	48.6432	48.7148	48.7864	48.858	48.9249	48.9847	49.0446	49.1045	49.1644	49.2243	49.2842	49.3441	49.381	49.418	49.4549	49.4918	49.5288	49.5657	49.6026	49.6396
692	45.6737	45.8216	45.9664	46.106	46.2417	46.3739	46.5016	46.6254	46.7472	46.8626	46.9775	47.0852	47.1888	47.2924	47.396	47.4958	47.5877	47.6795	47.7714	47.8633	47.9546	48.0345	48.1145	48.1945	48.2744	48.3556	48.4269	48.4985	48.5702	48.6418	48.7134	48.785	48.8566	48.9235	48.9834	49.0433	49.1032	49.1631	49.223	49.2829	49.3428	49.3797	49.4166	49.4536	49.4905	49.5274	49.5644	49.6013	49.6383
693	45.6723	45.8203	45.9651	46.1046	46.2403	46.3726	46.5002	46.6241	46.7458	46.8612	46.9761	47.0838	47.1874	47.291	47.3946	47.4943	47.5862	47.6781	47.77	47.8619	47.9531	48.0331	48.1131	48.193	48.273	48.3542	48.4255	48.4971	48.5687	48.6404	48.712	48.7836	48.8552	48.9221	48.982	49.0419	49.1018	49.1617	49.2216	49.2815	49.3414	49.3783	49.4153	49.4522	49.4892	49.5261	49.5631	49.6	49.637
694	45.671	45.8189	45.9637	46.1033	46.239	46.3712	46.4988	46.6227	46.7444	46.8599	46.9747	47.0824	47.186	47.2896	47.3932	47.4929	47.5848	47.6767	47.7686	47.8605	47.9517	48.0317	48.1117	48.1916	48.2716	48.3528	48.4241	48.4957	48.5673	48.639	48.7106	48.7822	48.8538	48.9207	48.9806	49.0405	49.1004	49.1603	49.2202	49.2801	49.34	49.377	49.4139	49.4509	49.4878	49.5248	49.5617	49.5987	49.6356
695	45.6697	45.8176	45.9624	46.1019	46.2376	46.3699	46.4975	46.6213	46.7431	46.8585	46.9733	47.081	47.1846	47.2882	47.3918	47.4915	47.5834	47.6753	47.7672	47.8591	47.9503	48.0303	48.1102	48.1902	48.2702	48.3514	48.4227	48.4943	48.5659	48.6376	48.7092	48.7808	48.8524	48.9193	48.9792	49.0391	49.099	49.159	49.2189	49.2788	49.3387	49.3756	49.4126	49.4496	49.4865	49.5235	49.5604	49.5974	49.6343
696	45.6684	45.8163	45.9611	46.1006	46.2363	46.3685	46.4961	46.6199	46.7417	46.8571	46.9719	47.0796	47.1832	47.2868	47.3904	47.4901	47.582	47.6739	47.7658	47.8577	47.9489	48.0289	48.1088	48.1888	48.2688	48.35	48.4213	48.4929	48.5645	48.6362	48.7078	48.7794	48.8511	48.9179	48.9778	49.0377	49.0977	49.1576	49.2175	49.2774	49.3373	49.3743	49.4113	49.4482	49.4852	49.5221	49.5591	49.5961	49.633
697	45.6671	45.815	45.9597	46.0992	46.2349	46.3671	46.4947	46.6186	46.7403	46.8557	46.9705	47.0782	47.1818	47.2854	47.389	47.4887	47.5806	47.6725	47.7643	47.8562	47.9475	48.0274	48.1074	48.1874	48.2674	48.3486	48.4199	48.4915	48.5631	48.6348	48.7064	48.778	48.8497	48.9165	48.9764	49.0364	49.0963	49.1562	49.2161	49.2761	49.336	49.373	49.4099	49.4469	49.4839	49.5208	49.5578	49.5948	49.6317
698	45.6658	45.8136	45.9584	46.0979	46.2336	46.3658	46.4934	46.6172	46.7389	46.8543	46.9691	47.0768	47.1804	47.284	47.3876	47.4873	47.5792	47.6711	47.7629	47.8548	47.946	48.026	48.106	48.186	48.2659	48.3471	48.4184	48.4901	48.5617	48.6334	48.705	48.7766	48.8483	48.9151	48.9751	49.035	49.0949	49.1548	49.2148	49.2747	49.3346	49.3716	49.4086	49.4456	49.4825	49.5195	49.5565	49.5934	49.6304
699	45.6645	45.8123	45.9571	46.0966	46.2322	46.3644	46.492	46.6158	46.7375	46.8529	46.9677	47.0754	47.179	47.2826	47.3862	47.4859	47.5778	47.6696	47.7615	47.8534	47.9446	48.0246	48.1046	48.1845	48.2645	48.3457	48.417	48.4887	48.5603	48.632	48.7036	48.7752	48.8469	48.9137	48.9737	49.0336	49.0935	49.1535	49.2134	49.2733	49.3333	49.3703	49.4072	49.4442	49.4812	49.5182	49.5552	49.5921	49.6291
700	45.6631	45.811	45.9557	46.0952	46.2309	46.3631	46.4906	46.6144	46.7362	46.8515	46.9663	47.074	47.1776	47.2812	47.3848	47.4845	47.5763	47.6682	47.7601	47.852	47.9432	48.0232	48.1032	48.1831	48.2631	48.3443	48.4156	48.4873	48.5589	48.6306	48.7022	48.7738	48.8455	48.9124	48.9723	49.0322	49.0922	49.1521	49.212	49.272	49.3319	49.3689	49.4059	49.4429	49.4799	49.5168	49.5538	49.5908	49.6278
701	45.6618	45.8097	45.9544	46.0939	46.2295	46.3617	46.4893	46.613	46.7348	46.8501	46.9649	47.0726	47.1762	47.2798	47.3833	47.483	47.5749	47.6668	47.7587	47.8506	47.9418	48.0218	48.1017	48.1817	48.2617	48.3429	48.4142	48.4859	48.5575	48.6292	48.7008	48.7724	48.8441	48.911	48.9709	49.0309	49.0908	49.1507	49.2107	49.2706	49.3306	49.3676	49.4046	49.4415	49.4785	49.5155	49.5525	49.5895	49.6265
702	45.6605	45.8083	45.9531	46.0925	46.2282	46.3603	46.4879	46.6117	46.7334	46.8487	46.9635	47.0712	47.1748	47.2784	47.3819	47.4816	47.5735	47.6654	47.7573	47.8491	47.9404	48.0203	48.1003	48.1803	48.2603	48.3415	48.4128	48.4844	48.5561	48.6277	48.6994	48.7711	48.8427	48.9096	48.9695	49.0295	49.0894	49.1494	49.2093	49.2693	49.3292	49.3662	49.4032	49.4402	49.4772	49.5142	49.5512	49.5882	49.6252
703	45.6592	45.807	45.9517	46.0912	46.2268	46.359	46.4865	46.6103	46.732	46.8474	46.9621	47.0698	47.1734	47.277	47.3805	47.4802	47.5721	47.664	47.7559	47.8477	47.939	48.0189	48.0989	48.1789	48.2589	48.3401	48.4114	48.483	48.5547	48.6263	48.698	48.7697	48.8413	48.9082	48.9681	49.0281	49.0881	49.148	49.208	49.2679	49.3279	49.3649	49.4019	49.4389	49.4759	49.5129	49.5499	49.5869	49.6239
704	45.6579	45.8057	45.9504	46.0898	46.2254	46.3576	46.4851	46.6089	46.7306	46.846	46.9607	47.0684	47.172	47.2755	47.3791	47.4788	47.5707	47.6626	47.7544	47.8463	47.9375	48.0175	48.0975	48.1775	48.2574	48.3387	48.41	48.4816	48.5533	48.6249	48.6966	48.7683	48.8399	48.9068	48.9668	49.0267	49.0867	49.1466	49.2066	49.2666	49.3265	49.3635	49.4005	49.4375	49.4745	49.5115	49.5486	49.5856	49.6226
705	45.6566	45.8044	45.9491	46.0885	46.2241	46.3562	46.4838	46.6075	46.7292	46.8446	46.9593	47.067	47.1706	47.2741	47.3777	47.4774	47.5693	47.6611	47.753	47.8449	47.9361	48.0161	48.0961	48.1761	48.256	48.3372	48.4086	48.4802	48.5519	48.6235	48.6952	48.7669	48.8385	48.9054	48.9654	49.0253	49.0853	49.1453	49.2052	49.2652	49.3252	49.3622	49.3992	49.4362	49.4732	49.5102	49.5472	49.5842	49.6213
706	45.6553	45.803	45.9477	46.0871	46.2227	46.3549	46.4824	46.6062	46.7279	46.8432	46.9579	47.0656	47.1692	47.2727	47.3763	47.476	47.5679	47.6597	47.7516	47.8435	47.9347	48.0147	48.0947	48.1746	48.2546	48.3358	48.4071	48.4788	48.5505	48.6221	48.6938	48.7655	48.8371	48.904	48.964	49.024	49.0839	49.1439	49.2039	49.2638	49.3238	49.3608	49.3978	49.4349	49.4719	49.5089	49.5459	49.5829	49.62
707	45.654	45.8017	45.9464	46.0858	46.2214	46.3535	46.481	46.6048	46.7265	46.8418	46.9566	47.0642	47.1678	47.2713	47.3749	47.4746	47.5664	47.6583	47.7502	47.8421	47.9333	48.0133	48.0932	48.1732	48.2532	48.3344	48.4057	48.4774	48.5491	48.6207	48.6924	48.7641	48.8357	48.9026	48.9626	49.0226	49.0826	49.1425	49.2025	49.2625	49.3225	49.3595	49.3965	49.4335	49.4705	49.5076	49.5446	49.5816	49.6186
708	45.6526	45.8004	45.945	46.0845	46.22	46.3522	46.4797	46.6034	46.7251	46.8404	46.9552	47.0628	47.1664	47.2699	47.3735	47.4732	47.565	47.6569	47.7488	47.8406	47.9319	48.0118	48.0918	48.1718	48.2518	48.333	48.4043	48.476	48.5477	48.6193	48.691	48.7627	48.8343	48.9012	48.9612	49.0212	49.0812	49.1412	49.2011	49.2611	49.3211	49.3581	49.3952	49.4322	49.4692	49.5062	49.5433	49.5803	49.6173
709	45.6513	45.7991	45.9437	46.0831	46.2187	46.3508	46.4783	46.602	46.7237	46.839	46.9538	47.0614	47.165	47.2685	47.3721	47.4717	47.5636	47.6555	47.7474	47.8392	47.9304	48.0104	48.0904	48.1704	48.2504	48.3316	48.4029	48.4746	48.5463	48.6179	48.6896	48.7613	48.833	48.8999	48.9598	49.0198	49.0798	49.1398	49.1998	49.2598	49.3197	49.3568	49.3938	49.4309	49.4679	49.5049	49.542	49.579	49.616
710	45.65	45.7978	45.9424	46.0818	46.2173	46.3494	46.4769	46.6007	46.7223	46.8376	46.9524	47.06	47.1636	47.2671	47.3707	47.4703	47.5622	47.6541	47.7459	47.8378	47.929	48.009	48.089	48.169	48.249	48.3302	48.4015	48.4732	48.5449	48.6165	48.6882	48.7599	48.8316	48.8985	48.9585	49.0184	49.0784	49.1384	49.1984	49.2584	49.3184	49.3554	49.3925	49.4295	49.4666	49.5036	49.5406	49.5777	49.6147
711	45.6487	45.7964	45.941	46.0804	46.216	46.3481	46.4756	46.5993	46.7209	46.8362	46.951	47.0586	47.1622	47.2657	47.3693	47.4689	47.5608	47.6527	47.7445	47.8364	47.9276	48.0076	48.0876	48.1676	48.2475	48.3288	48.4001	48.4718	48.5435	48.6151	48.6868	48.7585	48.8302	48.8971	48.9571	49.0171	49.0771	49.1371	49.1971	49.257	49.317	49.3541	49.3911	49.4282	49.4652	49.5023	49.5393	49.5764	49.6134
712	45.6474	45.7951	45.9397	46.0791	46.2146	46.3467	46.4742	46.5979	46.7196	46.8349	46.9496	47.0572	47.1607	47.2643	47.3678	47.4675	47.5594	47.6512	47.7431	47.835	47.9262	48.0062	48.0862	48.1661	48.2461	48.3273	48.3987	48.4704	48.542	48.6137	48.6854	48.7571	48.8288	48.8957	48.9557	49.0157	49.0757	49.1357	49.1957	49.2557	49.3157	49.3527	49.3898	49.4268	49.4639	49.501	49.538	49.5751	49.6121
713	45.6461	45.7938	45.9384	46.0777	46.2133	46.3454	46.4728	46.5965	46.7182	46.8335	46.9482	47.0558	47.1593	47.2629	47.3664	47.4661	47.558	47.6498	47.7417	47.8336	47.9248	48.0048	48.0847	48.1647	48.2447	48.3259	48.3973	48.469	48.5406	48.6123	48.684	48.7557	48.8274	48.8943	48.9543	49.0143	49.0743	49.1343	49.1943	49.2543	49.3143	49.3514	49.3885	49.4255	49.4626	49.4996	49.5367	49.5737	49.6108
714	45.6448	45.7925	45.937	46.0764	46.2119	46.344	46.4715	46.5952	46.7168	46.8321	46.9468	47.0544	47.1579	47.2615	47.365	47.4647	47.5565	47.6484	47.7403	47.8321	47.9233	48.0033	48.0833	48.1633	48.2433	48.3245	48.3959	48.4675	48.5392	48.6109	48.6826	48.7543	48.826	48.8929	48.9529	49.0129	49.0729	49.133	49.193	49.253	49.313	49.35	49.3871	49.4242	49.4612	49.4983	49.5354	49.5724	49.6095
715	45.6435	45.7911	45.9357	46.075	46.2106	46.3426	46.4701	46.5938	46.7154	46.8307	46.9454	47.053	47.1565	47.2601	47.3636	47.4633	47.5551	47.647	47.7389	47.8307	47.9219	48.0019	48.0819	48.1619	48.2419	48.3231	48.3944	48.4661	48.5378	48.6095	48.6812	48.7529	48.8246	48.8915	48.9515	49.0116	49.0716	49.1316	49.1916	49.2516	49.3116	49.3487	49.3858	49.4228	49.4599	49.497	49.534	49.5711	49.6082
716	45.6421	45.7898	45.9344	46.0737	46.2092	46.3413	46.4687	46.5924	46.714	46.8293	46.944	47.0516	47.1551	47.2587	47.3622	47.4619	47.5537	47.6456	47.7374	47.8293	47.9205	48.0005	48.0805	48.1605	48.2405	48.3217	48.393	48.4647	48.5364	48.6081	48.6798	48.7515	48.8232	48.8901	48.9502	49.0102	49.0702	49.1302	49.1902	49.2503	49.3103	49.3474	49.3844	49.4215	49.4586	49.4957	49.5327	49.5698	49.6069
717	45.6408	45.7885	45.933	46.0724	46.2079	46.3399	46.4673	46.591	46.7126	46.8279	46.9426	47.0502	47.1537	47.2573	47.3608	47.4604	47.5523	47.6442	47.736	47.8279	47.9191	47.9991	48.0791	48.1591	48.239	48.3203	48.3916	48.4633	48.535	48.6067	48.6784	48.7501	48.8218	48.8888	48.9488	49.0088	49.0688	49.1288	49.1889	49.2489	49.3089	49.346	49.3831	49.4202	49.4572	49.4943	49.5314	49.5685	49.6056
718	45.6395	45.7872	45.9317	46.071	46.2065	46.3385	46.466	46.5896	46.7113	46.8265	46.9412	47.0488	47.1523	47.2559	47.3594	47.459	47.5509	47.6428	47.7346	47.8265	47.9177	47.9977	48.0777	48.1576	48.2376	48.3189	48.3902	48.4619	48.5336	48.6053	48.677	48.7487	48.8204	48.8874	48.9474	49.0074	49.0675	49.1275	49.1875	49.2475	49.3076	49.3447	49.3817	49.4188	49.4559	49.493	49.5301	49.5672	49.6043
719	45.6382	45.7858	45.9304	46.0697	46.2051	46.3372	46.4646	46.5883	46.7099	46.8251	46.9398	47.0474	47.1509	47.2545	47.358	47.4576	47.5495	47.6413	47.7332	47.825	47.9163	47.9962	48.0762	48.1562	48.2362	48.3174	48.3888	48.4605	48.5322	48.6039	48.6756	48.7473	48.819	48.886	48.946	49.006	49.0661	49.1261	49.1861	49.2462	49.3062	49.3433	49.3804	49.4175	49.4546	49.4917	49.5288	49.5659	49.603
720	45.6369	45.7845	45.929	46.0683	46.2038	46.3358	46.4632	46.5869	46.7085	46.8237	46.9384	47.046	47.1495	47.253	47.3566	47.4562	47.5481	47.6399	47.7318	47.8236	47.9148	47.9948	48.0748	48.1548	48.2348	48.316	48.3874	48.4591	48.5308	48.6025	48.6742	48.7459	48.8176	48.8846	48.9446	49.0047	49.0647	49.1247	49.1848	49.2448	49.3049	49.342	49.3791	49.4162	49.4533	49.4904	49.5275	49.5645	49.6016
721	45.6356	45.7832	45.9277	46.067	46.2024	46.3345	46.4619	46.5855	46.7071	46.8224	46.937	47.0446	47.1481	47.2516	47.3552	47.4548	47.5467	47.6385	47.7304	47.8222	47.9134	47.9934	48.0734	48.1534	48.2334	48.3146	48.386	48.4577	48.5294	48.6011	48.6728	48.7445	48.8162	48.8832	48.9432	49.0033	49.0633	49.1234	49.1834	49.2435	49.3035	49.3406	49.3777	49.4148	49.4519	49.489	49.5261	49.5632	49.6003
722	45.6343	45.7819	45.9264	46.0656	46.2011	46.3331	46.4605	46.5841	46.7057	46.821	46.9356	47.0432	47.1467	47.2502	47.3537	47.4534	47.5452	47.6371	47.7289	47.8208	47.912	47.992	48.072	48.152	48.232	48.3132	48.3846	48.4563	48.528	48.5997	48.6714	48.7431	48.8149	48.8818	48.9419	49.0019	49.062	49.122	49.1821	49.2421	49.3022	49.3393	49.3764	49.4135	49.4506	49.4877	49.5248	49.5619	49.599
723	45.6329	45.7805	45.925	46.0643	46.1997	46.3317	46.4591	46.5828	46.7043	46.8196	46.9342	47.0418	47.1453	47.2488	47.3523	47.452	47.5438	47.6357	47.7275	47.8194	47.9106	47.9906	48.0706	48.1506	48.2306	48.3118	48.3831	48.4549	48.5266	48.5983	48.67	48.7417	48.8135	48.8804	48.9405	49.0005	49.0606	49.1206	49.1807	49.2407	49.3008	49.3379	49.375	49.4121	49.4493	49.4864	49.5235	49.5606	49.5977
724	45.6316	45.7792	45.9237	46.063	46.1984	46.3304	46.4578	46.5814	46.703	46.8182	46.9329	47.0404	47.1439	47.2474	47.3509	47.4506	47.5424	47.6343	47.7261	47.818	47.9092	47.9892	48.0692	48.1491	48.2291	48.3104	48.3817	48.4535	48.5252	48.5969	48.6686	48.7403	48.8121	48.879	48.9391	48.9992	49.0592	49.1193	49.1793	49.2394	49.2995	49.3366	49.3737	49.4108	49.4479	49.4851	49.5222	49.5593	49.5964
725	45.6303	45.7779	45.9224	46.0616	46.197	46.329	46.4564	46.58	46.7016	46.8168	46.9315	47.039	47.1425	47.246	47.3495	47.4491	47.541	47.6328	47.7247	47.8165	47.9077	47.9877	48.0677	48.1477	48.2277	48.309	48.3803	48.4521	48.5238	48.5955	48.6672	48.739	48.8107	48.8776	48.9377	48.9978	49.0578	49.1179	49.178	49.238	49.2981	49.3352	49.3723	49.4095	49.4466	49.4837	49.5209	49.558	49.5951
726	45.629	45.7766	45.921	46.0603	46.1957	46.3277	46.455	46.5786	46.7002	46.8154	46.9301	47.0376	47.1411	47.2446	47.3481	47.4477	47.5396	47.6314	47.7233	47.8151	47.9063	47.9863	48.0663	48.1463	48.2263	48.3075	48.3789	48.4506	48.5224	48.5941	48.6658	48.7376	48.8093	48.8763	48.9363	48.9964	49.0565	49.1165	49.1766	49.2367	49.2967	49.3339	49.371	49.4081	49.4453	49.4824	49.5195	49.5567	49.5938
727	45.6277	45.7752	45.9197	46.0589	46.1943	46.3263	46.4537	46.5773	46.6988	46.814	46.9287	47.0362	47.1397	47.2432	47.3467	47.4463	47.5382	47.63	47.7219	47.8137	47.9049	47.9849	48.0649	48.1449	48.2249	48.3061	48.3775	48.4492	48.521	48.5927	48.6644	48.7362	48.8079	48.8749	48.9349	48.995	49.0551	49.1152	49.1752	49.2353	49.2954	49.3325	49.3697	49.4068	49.4439	49.4811	49.5182	49.5554	49.5925
728	45.6264	45.7739	45.9184	46.0576	46.193	46.3249	46.4523	46.5759	46.6974	46.8126	46.9273	47.0348	47.1383	47.2418	47.3453	47.4449	47.5368	47.6286	47.7204	47.8123	47.9035	47.9835	48.0635	48.1435	48.2235	48.3047	48.3761	48.4478	48.5196	48.5913	48.663	48.7348	48.8065	48.8735	48.9336	48.9936	49.0537	49.1138	49.1739	49.234	49.294	49.3312	49.3683	49.4055	49.4426	49.4798	49.5169	49.554	49.5912
729	45.6251	45.7726	45.917	46.0562	46.1916	46.3236	46.4509	46.5745	46.696	46.8113	46.9259	47.0334	47.1369	47.2404	47.3439	47.4435	47.5353	47.6272	47.719	47.8109	47.9021	47.9821	48.0621	48.1421	48.2221	48.3033	48.3747	48.4464	48.5182	48.5899	48.6616	48.7334	48.8051	48.8721	48.9322	48.9923	49.0523	49.1124	49.1725	49.2326	49.2927	49.3298	49.367	49.4041	49.4413	49.4784	49.5156	49.5527	49.5899
730	45.6238	45.7713	45.9157	46.0549	46.1903	46.3222	46.4495	46.5731	46.6947	46.8099	46.9245	47.032	47.1355	47.239	47.3425	47.4421	47.5339	47.6258	47.7176	47.8095	47.9006	47.9806	48.0606	48.1406	48.2206	48.3019	48.3733	48.445	48.5167	48.5885	48.6602	48.732	48.8037	48.8707	48.9308	48.9909	49.051	49.1111	49.1712	49.2312	49.2913	49.3285	49.3656	49.4028	49.44	49.4771	49.5143	49.5514	49.5886
731	45.6224	45.7699	45.9144	46.0535	46.1889	46.3208	46.4482	46.5718	46.6933	46.8085	46.9231	47.0306	47.1341	47.2376	47.3411	47.4407	47.5325	47.6244	47.7162	47.808	47.8992	47.9792	48.0592	48.1392	48.2192	48.3005	48.3719	48.4436	48.5153	48.5871	48.6588	48.7306	48.8023	48.8693	48.9294	48.9895	49.0496	49.1097	49.1698	49.2299	49.29	49.3271	49.3643	49.4015	49.4386	49.4758	49.5129	49.5501	49.5873
732	45.6211	45.7686	45.913	46.0522	46.1876	46.3195	46.4468	46.5704	46.6919	46.8071	46.9217	47.0292	47.1327	47.2362	47.3396	47.4393	47.5311	47.6229	47.7148	47.8066	47.8978	47.9778	48.0578	48.1378	48.2178	48.2991	48.3704	48.4422	48.5139	48.5857	48.6574	48.7292	48.8009	48.8679	48.928	48.9881	49.0482	49.1083	49.1684	49.2285	49.2886	49.3258	49.363	49.4001	49.4373	49.4745	49.5116	49.5488	49.586
733	45.6198	45.7673	45.9117	46.0509	46.1862	46.3181	46.4454	46.569	46.6905	46.8057	46.9203	47.0278	47.1313	47.2348	47.3382	47.4378	47.5297	47.6215	47.7134	47.8052	47.8964	47.9764	48.0564	48.1364	48.2164	48.2976	48.369	48.4408	48.5125	48.5843	48.656	48.7278	48.7995	48.8665	48.9266	48.9867	49.0469	49.107	49.1671	49.2272	49.2873	49.3244	49.3616	49.3988	49.436	49.4731	49.5103	49.5475	49.5846
734	45.6185	45.766	45.9104	46.0495	46.1849	46.3168	46.4441	46.5676	46.6891	46.8043	46.9189	47.0264	47.1299	47.2334	47.3368	47.4364	47.5283	47.6201	47.7119	47.8038	47.895	47.975	48.055	48.135	48.215	48.2962	48.3676	48.4394	48.5111	48.5829	48.6546	48.7264	48.7981	48.8652	48.9253	48.9854	49.0455	49.1056	49.1657	49.2258	49.2859	49.3231	49.3603	49.3975	49.4346	49.4718	49.509	49.5462	49.5833
735	45.6172	45.7647	45.909	46.0482	46.1835	46.3154	46.4427	46.5662	46.6877	46.8029	46.9175	47.025	47.1285	47.232	47.3354	47.435	47.5269	47.6187	47.7105	47.8024	47.8936	47.9736	48.0536	48.1336	48.2136	48.2948	48.3662	48.438	48.5097	48.5815	48.6532	48.725	48.7968	48.8638	48.9239	48.984	49.0441	49.1042	49.1643	49.2245	49.2846	49.3217	49.3589	49.3961	49.4333	49.4705	49.5077	49.5448	49.582
736	45.6159	45.7633	45.9077	46.0468	46.1821	46.314	46.4413	46.5649	46.6864	46.8015	46.9161	47.0236	47.1271	47.2306	47.334	47.4336	47.5254	47.6173	47.7091	47.801	47.8921	47.9721	48.0521	48.1322	48.2122	48.2934	48.3648	48.4366	48.5083	48.5801	48.6518	48.7236	48.7954	48.8624	48.9225	48.9826	49.0427	49.1029	49.163	49.2231	49.2832	49.3204	49.3576	49.3948	49.432	49.4692	49.5063	49.5435	49.5807
737	45.6146	45.762	45.9063	46.0455	46.1808	46.3127	46.44	46.5635	46.685	46.8001	46.9147	47.0222	47.1257	47.2291	47.3326	47.4322	47.524	47.6159	47.7077	47.7995	47.8907	47.9707	48.0507	48.1307	48.2107	48.292	48.3634	48.4351	48.5069	48.5787	48.6504	48.7222	48.794	48.861	48.9211	48.9812	49.0414	49.1015	49.1616	49.2217	49.2819	49.3191	49.3562	49.3934	49.4306	49.4678	49.505	49.5422	49.5794
738	45.6133	45.7607	45.905	46.0441	46.1794	46.3113	46.4386	46.5621	46.6836	46.7988	46.9133	47.0208	47.1243	47.2277	47.3312	47.4308	47.5226	47.6145	47.7063	47.7981	47.8893	47.9693	48.0493	48.1293	48.2093	48.2906	48.362	48.4337	48.5055	48.5773	48.649	48.7208	48.7926	48.8596	48.9197	48.9799	49.04	49.1001	49.1602	49.2204	49.2805	49.3177	49.3549	49.3921	49.4293	49.4665	49.5037	49.5409	49.5781
739	45.6119	45.7594	45.9037	46.0428	46.1781	46.31	46.4372	46.5607	46.6822	46.7974	46.9119	47.0194	47.1229	47.2263	47.3298	47.4294	47.5212	47.613	47.7049	47.7967	47.8879	47.9679	48.0479	48.1279	48.2079	48.2892	48.3606	48.4323	48.5041	48.5759	48.6476	48.7194	48.7912	48.8582	48.9183	48.9785	49.0386	49.0987	49.1589	49.219	49.2792	49.3164	49.3536	49.3908	49.428	49.4652	49.5024	49.5396	49.5768
740	45.6106	45.758	45.9023	46.0414	46.1767	46.3086	46.4359	46.5594	46.6808	46.796	46.9105	47.018	47.1215	47.2249	47.3284	47.428	47.5198	47.6116	47.7035	47.7953	47.8865	47.9665	48.0465	48.1265	48.2065	48.2877	48.3591	48.4309	48.5027	48.5745	48.6462	48.718	48.7898	48.8568	48.917	48.9771	49.0372	49.0974	49.1575	49.2177	49.2778	49.315	49.3522	49.3894	49.4266	49.4639	49.5011	49.5383	49.5755
741	45.6093	45.7567	45.901	46.0401	46.1754	46.3072	46.4345	46.558	46.6794	46.7946	46.9091	47.0166	47.1201	47.2235	47.327	47.4265	47.5184	47.6102	47.702	47.7939	47.885	47.9651	48.0451	48.1251	48.2051	48.2863	48.3577	48.4295	48.5013	48.5731	48.6448	48.7166	48.7884	48.8554	48.9156	48.9757	49.0359	49.096	49.1562	49.2163	49.2764	49.3137	49.3509	49.3881	49.4253	49.4625	49.4998	49.537	49.5742
742	45.608	45.7554	45.8997	46.0388	46.174	46.3059	46.4331	46.5566	46.6781	46.7932	46.9078	47.0152	47.1187	47.2221	47.3256	47.4251	47.517	47.6088	47.7006	47.7924	47.8836	47.9636	48.0436	48.1237	48.2037	48.2849	48.3563	48.4281	48.4999	48.5717	48.6434	48.7152	48.787	48.854	48.9142	48.9743	49.0345	49.0946	49.1548	49.2149	49.2751	49.3123	49.3495	49.3868	49.424	49.4612	49.4984	49.5357	49.5729
743	45.6067	45.7541	45.8983	46.0374	46.1727	46.3045	46.4317	46.5552	46.6767	46.7918	46.9064	47.0138	47.1173	47.2207	47.3241	47.4237	47.5155	47.6074	47.6992	47.791	47.8822	47.9622	48.0422	48.1222	48.2022	48.2835	48.3549	48.4267	48.4985	48.5703	48.642	48.7138	48.7856	48.8527	48.9128	48.973	49.0331	49.0933	49.1534	49.2136	49.2737	49.311	49.3482	49.3854	49.4227	49.4599	49.4971	49.5343	49.5716
744	45.6054	45.7527	45.897	46.0361	46.1713	46.3031	46.4304	46.5539	46.6753	46.7904	46.905	47.0124	47.1159	47.2193	47.3227	47.4223	47.5141	47.606	47.6978	47.7896	47.8808	47.9608	48.0408	48.1208	48.2008	48.2821	48.3535	48.4253	48.4971	48.5689	48.6407	48.7124	48.7842	48.8513	48.9114	48.9716	49.0317	49.0919	49.1521	49.2122	49.2724	49.3096	49.3469	49.3841	49.4213	49.4586	49.4958	49.533	49.5703
745	45.6041	45.7514	45.8957	46.0347	46.17	46.3018	46.429	46.5525	46.6739	46.789	46.9036	47.0111	47.1145	47.2179	47.3213	47.4209	47.5127	47.6045	47.6964	47.7882	47.8794	47.9594	48.0394	48.1194	48.1994	48.2807	48.3521	48.4239	48.4957	48.5675	48.6393	48.711	48.7828	48.8499	48.91	48.9702	49.0304	49.0905	49.1507	49.2109	49.271	49.3083	49.3455	49.3828	49.42	49.4572	49.4945	49.5317	49.569
746	45.6027	45.7501	45.8943	46.0334	46.1686	46.3004	46.4276	46.5511	46.6725	46.7876	46.9022	47.0097	47.1131	47.2165	47.3199	47.4195	47.5113	47.6031	47.695	47.7868	47.878	47.958	48.038	48.118	48.198	48.2792	48.3507	48.4225	48.4943	48.5661	48.6379	48.7096	48.7814	48.8485	48.9087	48.9688	49.029	49.0892	49.1493	49.2095	49.2697	49.3069	49.3442	49.3814	49.4187	49.4559	49.4932	49.5304	49.5676
747	45.6014	45.7488	45.893	46.032	46.1673	46.2991	46.4263	46.5497	46.6711	46.7863	46.9008	47.0083	47.1117	47.2151	47.3185	47.4181	47.5099	47.6017	47.6935	47.7854	47.8765	47.9565	48.0366	48.1166	48.1966	48.2778	48.3493	48.4211	48.4929	48.5647	48.6365	48.7083	48.78	48.8471	48.9073	48.9675	49.0276	49.0878	49.148	49.2082	49.2683	49.3056	49.3428	49.3801	49.4173	49.4546	49.4918	49.5291	49.5663
748	45.6001	45.7474	45.8917	46.0307	46.1659	46.2977	46.4249	46.5484	46.6698	46.7849	46.8994	47.0069	47.1103	47.2137	47.3171	47.4167	47.5085	47.6003	47.6921	47.7839	47.8751	47.9551	48.0351	48.1152	48.1952	48.2764	48.3479	48.4197	48.4915	48.5633	48.6351	48.7069	48.7787	48.8457	48.9059	48.9661	49.0263	49.0864	49.1466	49.2068	49.267	49.3042	49.3415	49.3787	49.416	49.4533	49.4905	49.5278	49.565
749	45.5988	45.7461	45.8903	46.0293	46.1646	46.2963	46.4235	46.547	46.6684	46.7835	46.898	47.0055	47.1089	47.2123	47.3157	47.4152	47.5071	47.5989	47.6907	47.7825	47.8737	47.9537	48.0337	48.1137	48.1938	48.275	48.3464	48.4182	48.49	48.5619	48.6337	48.7055	48.7773	48.8443	48.9045	48.9647	49.0249	49.0851	49.1453	49.2054	49.2656	49.3029	49.3401	49.3774	49.4147	49.4519	49.4892	49.5265	49.5637
750	45.5975	45.7448	45.889	46.028	46.1632	46.295	46.4222	46.5456	46.667	46.7821	46.8966	47.0041	47.1075	47.2109	47.3143	47.4138	47.5057	47.5975	47.6893	47.7811	47.8723	47.9523	48.0323	48.1123	48.1923	48.2736	48.345	48.4168	48.4886	48.5605	48.6323	48.7041	48.7759	48.8429	48.9031	48.9633	49.0235	49.0837	49.1439	49.2041	49.2643	49.3015	49.3388	49.3761	49.4133	49.4506	49.4879	49.5251	49.5624
751	45.5962	45.7435	45.8877	46.0267	46.1618	46.2936	46.4208	46.5442	46.6656	46.7807	46.8952	47.0027	47.1061	47.2095	47.3129	47.4124	47.5042	47.5961	47.6879	47.7797	47.8709	47.9509	48.0309	48.1109	48.1909	48.2722	48.3436	48.4154	48.4872	48.559	48.6309	48.7027	48.7745	48.8415	48.9017	48.9619	49.0221	49.0823	49.1425	49.2027	49.2629	49.3002	49.3375	49.3747	49.412	49.4493	49.4866	49.5238	49.5611
752	45.5949	45.7421	45.8863	46.0253	46.1605	46.2922	46.4194	46.5428	46.6642	46.7793	46.8938	47.0013	47.1047	47.2081	47.3115	47.411	47.5028	47.5946	47.6865	47.7783	47.8694	47.9495	48.0295	48.1095	48.1895	48.2708	48.3422	48.414	48.4858	48.5576	48.6295	48.7013	48.7731	48.8402	48.9004	48.9606	49.0208	49.081	49.1412	49.2014	49.2616	49.2988	49.3361	49.3734	49.4107	49.448	49.4852	49.5225	49.5598
753	45.5936	45.7408	45.885	46.024	46.1591	46.2909	46.4181	46.5415	46.6628	46.7779	46.8924	46.9999	47.1033	47.2067	47.31	47.4096	47.5014	47.5932	47.685	47.7769	47.868	47.948	48.0281	48.1081	48.1881	48.2693	48.3408	48.4126	48.4844	48.5562	48.6281	48.6999	48.7717	48.8388	48.899	48.9592	49.0194	49.0796	49.1398	49.2	49.2602	49.2975	49.3348	49.3721	49.4094	49.4466	49.4839	49.5212	49.5585
754	45.5922	45.7395	45.8837	46.0226	46.1578	46.2895	46.4167	46.5401	46.6615	46.7765	46.891	46.9985	47.1019	47.2052	47.3086	47.4082	47.5	47.5918	47.6836	47.7754	47.8666	47.9466	48.0266	48.1067	48.1867	48.2679	48.3394	48.4112	48.483	48.5548	48.6267	48.6985	48.7703	48.8374	48.8976	48.9578	49.018	49.0782	49.1384	49.1986	49.2589	49.2961	49.3334	49.3707	49.408	49.4453	49.4826	49.5199	49.5572
755	45.5909	45.7382	45.8823	46.0213	46.1564	46.2882	46.4153	46.5387	46.6601	46.7751	46.8896	46.9971	47.1005	47.2038	47.3072	47.4068	47.4986	47.5904	47.6822	47.774	47.8652	47.9452	48.0252	48.1052	48.1853	48.2665	48.338	48.4098	48.4816	48.5534	48.6253	48.6971	48.7689	48.836	48.8962	48.9564	49.0166	49.0769	49.1371	49.1973	49.2575	49.2948	49.3321	49.3694	49.4067	49.444	49.4813	49.5186	49.5559
756	45.5896	45.7368	45.881	46.0199	46.1551	46.2868	46.4139	46.5373	46.6587	46.7738	46.8882	46.9957	47.099	47.2024	47.3058	47.4054	47.4972	47.589	47.6808	47.7726	47.8638	47.9438	48.0238	48.1038	48.1839	48.2651	48.3366	48.4084	48.4802	48.552	48.6239	48.6957	48.7675	48.8346	48.8948	48.955	49.0153	49.0755	49.1357	49.1959	49.2562	49.2935	49.3308	49.3681	49.4054	49.4427	49.48	49.5173	49.5546
757	45.5883	45.7355	45.8797	46.0186	46.1537	46.2854	46.4126	46.536	46.6573	46.7724	46.8868	46.9943	47.0976	47.201	47.3044	47.4039	47.4958	47.5876	47.6794	47.7712	47.8623	47.9424	48.0224	48.1024	48.1824	48.2637	48.3351	48.407	48.4788	48.5506	48.6225	48.6943	48.7661	48.8332	48.8934	48.9537	49.0139	49.0741	49.1343	49.1946	49.2548	49.2921	49.3294	49.3667	49.404	49.4413	49.4786	49.516	49.5533
758	45.587	45.7342	45.8783	46.0172	46.1524	46.2841	46.4112	46.5346	46.6559	46.771	46.8854	46.9929	47.0962	47.1996	47.303	47.4025	47.4943	47.5862	47.678	47.7698	47.8609	47.941	48.021	48.101	48.181	48.2623	48.3337	48.4056	48.4774	48.5492	48.6211	48.6929	48.7647	48.8318	48.8921	48.9523	49.0125	49.0728	49.133	49.1932	49.2534	49.2908	49.3281	49.3654	49.4027	49.44	49.4773	49.5146	49.552
759	45.5857	45.7329	45.877	46.0159	46.151	46.2827	46.4098	46.5332	46.6546	46.7696	46.8841	46.9915	47.0948	47.1982	47.3016	47.4011	47.4929	47.5847	47.6765	47.7684	47.8595	47.9395	48.0196	48.0996	48.1796	48.2609	48.3323	48.4042	48.476	48.5478	48.6197	48.6915	48.7633	48.8304	48.8907	48.9509	49.0111	49.0714	49.1316	49.1919	49.2521	49.2894	49.3267	49.364	49.4014	49.4387	49.476	49.5133	49.5506
760	45.5844	45.7315	45.8757	46.0146	46.1497	46.2814	46.4085	46.5318	46.6532	46.7682	46.8827	46.9901	47.0934	47.1968	47.3002	47.3997	47.4915	47.5833	47.6751	47.7669	47.8581	47.9381	48.0181	48.0982	48.1782	48.2594	48.3309	48.4028	48.4746	48.5464	48.6183	48.6901	48.7619	48.8291	48.8893	48.9495	49.0098	49.07	49.1303	49.1905	49.2507	49.2881	49.3254	49.3627	49.4	49.4374	49.4747	49.512	49.5493
761	45.5831	45.7302	45.8743	46.0132	46.1483	46.28	46.4071	46.5305	46.6518	46.7668	46.8813	46.9887	47.092	47.1954	47.2988	47.3983	47.4901	47.5819	47.6737	47.7655	47.8567	47.9367	48.0167	48.0967	48.1768	48.258	48.3295	48.4013	48.4732	48.545	48.6169	48.6887	48.7606	48.8277	48.8879	48.9482	49.0084	49.0686	49.1289	49.1891	49.2494	49.2867	49.324	49.3614	49.3987	49.436	49.4734	49.5107	49.548
762	45.5817	45.7289	45.873	46.0119	46.147	46.2786	46.4057	46.5291	46.6504	46.7654	46.8799	46.9873	47.0906	47.194	47.2974	47.3969	47.4887	47.5805	47.6723	47.7641	47.8553	47.9353	48.0153	48.0953	48.1754	48.2566	48.3281	48.3999	48.4718	48.5436	48.6155	48.6873	48.7592	48.8263	48.8865	48.9468	49.007	49.0673	49.1275	49.1878	49.248	49.2854	49.3227	49.36	49.3974	49.4347	49.4721	49.5094	49.5467
763	45.5804	45.7276	45.8717	46.0105	46.1456	46.2773	46.4044	46.5277	46.649	46.764	46.8785	46.9859	47.0892	47.1926	47.2959	47.3955	47.4873	47.5791	47.6709	47.7627	47.8538	47.9339	48.0139	48.0939	48.1739	48.2552	48.3267	48.3985	48.4704	48.5422	48.6141	48.6859	48.7578	48.8249	48.8851	48.9454	49.0057	49.0659	49.1262	49.1864	49.2467	49.284	49.3214	49.3587	49.396	49.4334	49.4707	49.5081	49.5454
764	45.5791	45.7263	45.8703	46.0092	46.1443	46.2759	46.403	46.5263	46.6476	46.7626	46.8771	46.9845	47.0878	47.1912	47.2945	47.3941	47.4859	47.5777	47.6695	47.7613	47.8524	47.9324	48.0125	48.0925	48.1725	48.2538	48.3253	48.3971	48.469	48.5408	48.6127	48.6845	48.7564	48.8235	48.8838	48.944	49.0043	49.0645	49.1248	49.1851	49.2453	49.2827	49.32	49.3574	49.3947	49.4321	49.4694	49.5068	49.5441
765	45.5778	45.7249	45.869	46.0078	46.1429	46.2745	46.4016	46.525	46.6463	46.7613	46.8757	46.9831	47.0864	47.1898	47.2931	47.3926	47.4844	47.5762	47.668	47.7598	47.851	47.931	48.0111	48.0911	48.1711	48.2524	48.3239	48.3957	48.4676	48.5394	48.6113	48.6831	48.755	48.8221	48.8824	48.9426	49.0029	49.0632	49.1234	49.1837	49.244	49.2813	49.3187	49.356	49.3934	49.4307	49.4681	49.5054	49.5428
766	45.5765	45.7236	45.8676	46.0065	46.1415	46.2732	46.4002	46.5236	46.6449	46.7599	46.8743	46.9817	47.085	47.1884	47.2917	47.3912	47.483	47.5748	47.6666	47.7584	47.8496	47.9296	48.0096	48.0897	48.1697	48.251	48.3224	48.3943	48.4662	48.538	48.6099	48.6817	48.7536	48.8207	48.881	48.9413	49.0015	49.0618	49.1221	49.1823	49.2426	49.28	49.3173	49.3547	49.3921	49.4294	49.4668	49.5041	49.5415
767	45.5752	45.7223	45.8663	46.0052	46.1402	46.2718	46.3989	46.5222	46.6435	46.7585	46.8729	46.9803	47.0836	47.187	47.2903	47.3898	47.4816	47.5734	47.6652	47.757	47.8482	47.9282	48.0082	48.0883	48.1683	48.2495	48.321	48.3929	48.4648	48.5366	48.6085	48.6803	48.7522	48.8193	48.8796	48.9399	49.0002	49.0604	49.1207	49.181	49.2413	49.2786	49.316	49.3534	49.3907	49.4281	49.4655	49.5028	49.5402
768	45.5739	45.721	45.865	46.0038	46.1388	46.2705	46.3975	46.5208	46.6421	46.7571	46.8715	46.9789	47.0822	47.1856	47.2889	47.3884	47.4802	47.572	47.6638	47.7556	47.8467	47.9268	48.0068	48.0868	48.1669	48.2481	48.3196	48.3915	48.4633	48.5352	48.6071	48.6789	48.7508	48.8179	48.8782	48.9385	48.9988	49.0591	49.1194	49.1796	49.2399	49.2773	49.3147	49.352	49.3894	49.4268	49.4641	49.5015	49.5389
769	45.5725	45.7196	45.8636	46.0025	46.1375	46.2691	46.3961	46.5194	46.6407	46.7557	46.8701	46.9775	47.0808	47.1842	47.2875	47.387	47.4788	47.5706	47.6624	47.7542	47.8453	47.9254	48.0054	48.0854	48.1655	48.2467	48.3182	48.3901	48.4619	48.5338	48.6057	48.6775	48.7494	48.8166	48.8768	48.9371	48.9974	49.0577	49.118	49.1783	49.2386	49.2759	49.3133	49.3507	49.3881	49.4254	49.4628	49.5002	49.5376
770	45.5712	45.7183	45.8623	46.0011	46.1361	46.2677	46.3948	46.5181	46.6393	46.7543	46.8687	46.9761	47.0794	47.1827	47.2861	47.3856	47.4774	47.5692	47.661	47.7528	47.8439	47.9239	48.004	48.084	48.164	48.2453	48.3168	48.3887	48.4605	48.5324	48.6043	48.6762	48.748	48.8152	48.8755	48.9358	48.996	49.0563	49.1166	49.1769	49.2372	49.2746	49.312	49.3494	49.3867	49.4241	49.4615	49.4989	49.5363
771	45.5701	45.7172	45.8612	46	46.135	46.2666	46.3936	46.5169	46.6381	46.7531	46.8675	46.9749	47.0782	47.1815	47.2849	47.3844	47.4762	47.5679	47.6597	47.7515	47.8427	47.9227	48.0027	48.0828	48.1628	48.2441	48.3156	48.3874	48.4593	48.5312	48.6031	48.6749	48.7468	48.814	48.8742	48.9345	48.9948	49.0551	49.1154	49.1757	49.236	49.2734	49.3108	49.3482	49.3856	49.4229	49.4603	49.4977	49.5351
772	45.5691	45.7162	45.8601	45.9989	46.1339	46.2655	46.3925	46.5158	46.6371	46.7521	46.8664	46.9738	47.0771	47.1805	47.2838	47.3833	47.4751	47.5669	47.6586	47.7504	47.8416	47.9216	48.0016	48.0817	48.1617	48.243	48.3145	48.3863	48.4582	48.5301	48.602	48.6738	48.7457	48.8129	48.8731	48.9334	48.9937	49.054	49.1143	49.1746	49.2349	49.2723	49.3097	49.3471	49.3845	49.4219	49.4593	49.4966	49.534
773	45.5681	45.7151	45.8591	45.9979	46.1329	46.2645	46.3915	46.5148	46.636	46.751	46.8654	46.9727	47.0761	47.1794	47.2827	47.3822	47.474	47.5658	47.6575	47.7493	47.8405	47.9205	48.0005	48.0806	48.1606	48.2419	48.3134	48.3852	48.4571	48.529	48.6009	48.6727	48.7446	48.8118	48.8721	48.9323	48.9926	49.0529	49.1132	49.1735	49.2338	49.2712	49.3086	49.346	49.3834	49.4208	49.4582	49.4956	49.533
774	45.5671	45.7141	45.8581	45.9969	46.1319	46.2634	46.3905	46.5137	46.635	46.7499	46.8643	46.9717	47.075	47.1783	47.2816	47.3811	47.4729	47.5647	47.6565	47.7482	47.8394	47.9194	47.9994	48.0795	48.1595	48.2408	48.3123	48.3841	48.456	48.5279	48.5998	48.6716	48.7435	48.8107	48.871	48.9313	48.9916	49.0519	49.1122	49.1725	49.2328	49.2701	49.3075	49.3449	49.3823	49.4197	49.4571	49.4945	49.5319
775	45.5661	45.7131	45.8571	45.9959	46.1308	46.2624	46.3894	46.5127	46.6339	46.7489	46.8632	46.9706	47.0739	47.1772	47.2805	47.38	47.4718	47.5636	47.6554	47.7471	47.8383	47.9183	47.9983	48.0784	48.1584	48.2397	48.3111	48.383	48.4549	48.5268	48.5986	48.6705	48.7424	48.8096	48.8699	48.9302	48.9905	49.0508	49.1111	49.1714	49.2317	49.2691	49.3065	49.3439	49.3813	49.4187	49.456	49.4934	49.5308
776	45.5651	45.7121	45.8561	45.9948	46.1298	46.2614	46.3884	46.5116	46.6328	46.7478	46.8622	46.9695	47.0728	47.1761	47.2794	47.3789	47.4707	47.5625	47.6543	47.746	47.8372	47.9172	47.9972	48.0773	48.1573	48.2385	48.31	48.3819	48.4538	48.5257	48.5975	48.6694	48.7413	48.8085	48.8688	48.9291	48.9894	49.0497	49.11	49.1703	49.2306	49.268	49.3054	49.3428	49.3802	49.4176	49.455	49.4924	49.5298
777	45.5641	45.7111	45.855	45.9938	46.1288	46.2603	46.3873	46.5106	46.6318	46.7467	46.8611	46.9684	47.0717	47.175	47.2783	47.3778	47.4696	47.5614	47.6532	47.7449	47.8361	47.9161	47.9961	48.0762	48.1562	48.2374	48.3089	48.3808	48.4527	48.5246	48.5964	48.6683	48.7402	48.8074	48.8677	48.928	48.9883	49.0486	49.1089	49.1692	49.2295	49.2669	49.3043	49.3417	49.3791	49.4165	49.4539	49.4913	49.5287
778	45.5631	45.7101	45.854	45.9928	46.1277	46.2593	46.3863	46.5095	46.6307	46.7457	46.86	46.9674	47.0707	47.174	47.2773	47.3767	47.4685	47.5603	47.6521	47.7438	47.835	47.915	47.995	48.075	48.1551	48.2363	48.3078	48.3797	48.4516	48.5235	48.5953	48.6672	48.7391	48.8063	48.8666	48.9269	48.9872	49.0475	49.1078	49.1681	49.2284	49.2658	49.3032	49.3406	49.378	49.4154	49.4528	49.4902	49.5276
779	45.5621	45.7091	45.853	45.9917	46.1267	46.2582	46.3852	46.5085	46.6297	46.7446	46.859	46.9663	47.0696	47.1729	47.2762	47.3756	47.4674	47.5592	47.651	47.7427	47.8339	47.9139	47.9939	48.0739	48.154	48.2352	48.3067	48.3786	48.4505	48.5224	48.5942	48.6661	48.738	48.8052	48.8655	48.9258	48.9861	49.0464	49.1067	49.167	49.2273	49.2647	49.3021	49.3395	49.377	49.4144	49.4518	49.4892	49.5266
780	45.5611	45.7081	45.852	45.9907	46.1257	46.2572	46.3842	46.5074	46.6286	46.7435	46.8579	46.9652	47.0685	47.1718	47.2751	47.3746	47.4663	47.5581	47.6499	47.7416	47.8328	47.9128	47.9928	48.0728	48.1529	48.2341	48.3056	48.3775	48.4494	48.5213	48.5931	48.665	48.7369	48.8041	48.8644	48.9247	48.985	49.0453	49.1056	49.1659	49.2262	49.2636	49.3011	49.3385	49.3759	49.4133	49.4507	49.4881	49.5255
781	45.5601	45.7071	45.851	45.9897	46.1246	46.2562	46.3831	46.5063	46.6275	46.7425	46.8568	46.9641	47.0674	47.1707	47.274	47.3735	47.4652	47.557	47.6488	47.7405	47.8317	47.9117	47.9917	48.0717	48.1518	48.233	48.3045	48.3764	48.4483	48.5202	48.592	48.6639	48.7358	48.803	48.8633	48.9236	48.9839	49.0442	49.1045	49.1648	49.2251	49.2626	49.3	49.3374	49.3748	49.4122	49.4496	49.487	49.5245
782	45.5591	45.706	45.8499	45.9887	46.1236	46.2551	46.3821	46.5053	46.6265	46.7414	46.8557	46.9631	47.0663	47.1696	47.2729	47.3724	47.4641	47.5559	47.6477	47.7394	47.8306	47.9106	47.9906	48.0706	48.1507	48.2319	48.3034	48.3753	48.4472	48.519	48.5909	48.6628	48.7347	48.8019	48.8622	48.9225	48.9828	49.0431	49.1034	49.1637	49.2241	49.2615	49.2989	49.3363	49.3737	49.4111	49.4486	49.486	49.5234
783	45.5581	45.705	45.8489	45.9876	46.1226	46.2541	46.381	46.5042	46.6254	46.7403	46.8547	46.962	47.0653	47.1685	47.2718	47.3713	47.4631	47.5548	47.6466	47.7384	47.8295	47.9095	47.9895	48.0695	48.1496	48.2308	48.3023	48.3742	48.4461	48.5179	48.5898	48.6617	48.7336	48.8007	48.8611	48.9214	48.9817	49.042	49.1023	49.1627	49.223	49.2604	49.2978	49.3352	49.3726	49.4101	49.4475	49.4849	49.5223
784	45.5571	45.704	45.8479	45.9866	46.1215	46.253	46.38	46.5032	46.6244	46.7393	46.8536	46.9609	47.0642	47.1675	47.2707	47.3702	47.462	47.5537	47.6455	47.7373	47.8284	47.9084	47.9884	48.0684	48.1484	48.2297	48.3012	48.3731	48.445	48.5168	48.5887	48.6606	48.7325	48.7996	48.86	48.9203	48.9806	49.0409	49.1012	49.1616	49.2219	49.2593	49.2967	49.3341	49.3716	49.409	49.4464	49.4838	49.5213
785	45.5561	45.703	45.8469	45.9856	46.1205	46.252	46.3789	46.5021	46.6233	46.7382	46.8525	46.9598	47.0631	47.1664	47.2697	47.3691	47.4609	47.5526	47.6444	47.7362	47.8273	47.9073	47.9873	48.0673	48.1473	48.2286	48.3001	48.372	48.4439	48.5157	48.5876	48.6595	48.7314	48.7985	48.8589	48.9192	48.9795	49.0398	49.1002	49.1605	49.2208	49.2582	49.2956	49.3331	49.3705	49.4079	49.4453	49.4828	49.5202
786	45.5551	45.702	45.8459	45.9846	46.1195	46.2509	46.3779	46.5011	46.6222	46.7371	46.8515	46.9588	47.062	47.1653	47.2686	47.368	47.4598	47.5515	47.6433	47.7351	47.8262	47.9062	47.9862	48.0662	48.1462	48.2275	48.299	48.3709	48.4428	48.5146	48.5865	48.6584	48.7303	48.7974	48.8578	48.9181	48.9784	49.0387	49.0991	49.1594	49.2197	49.2571	49.2946	49.332	49.3694	49.4068	49.4443	49.4817	49.5191
787	45.5541	45.701	45.8449	45.9835	46.1184	46.2499	46.3768	46.5	46.6212	46.7361	46.8504	46.9577	47.061	47.1642	47.2675	47.3669	47.4587	47.5504	47.6422	47.734	47.8251	47.9051	47.9851	48.0651	48.1451	48.2264	48.2979	48.3698	48.4417	48.5135	48.5854	48.6573	48.7292	48.7963	48.8567	48.917	48.9773	49.0376	49.098	49.1583	49.2186	49.2561	49.2935	49.3309	49.3683	49.4058	49.4432	49.4806	49.5181
788	45.5531	45.7	45.8438	45.9825	46.1174	46.2489	46.3758	46.499	46.6201	46.735	46.8493	46.9566	47.0599	47.1631	47.2664	47.3658	47.4576	47.5493	47.6411	47.7329	47.824	47.904	47.984	48.064	48.144	48.2253	48.2968	48.3687	48.4405	48.5124	48.5843	48.6562	48.7281	48.7952	48.8556	48.9159	48.9762	49.0366	49.0969	49.1572	49.2175	49.255	49.2924	49.3298	49.3673	49.4047	49.4421	49.4796	49.517
789	45.5521	45.699	45.8428	45.9815	46.1163	46.2478	46.3747	46.4979	46.6191	46.7339	46.8482	46.9555	47.0588	47.1621	47.2653	47.3648	47.4565	47.5483	47.64	47.7318	47.8229	47.9029	47.9829	48.0629	48.1429	48.2242	48.2957	48.3676	48.4394	48.5113	48.5832	48.6551	48.727	48.7941	48.8545	48.9148	48.9751	49.0355	49.0958	49.1561	49.2164	49.2539	49.2913	49.3288	49.3662	49.4036	49.4411	49.4785	49.5159
790	45.5511	45.698	45.8418	45.9804	46.1153	46.2468	46.3737	46.4969	46.618	46.7329	46.8472	46.9545	47.0577	47.161	47.2642	47.3637	47.4554	47.5472	47.6389	47.7307	47.8218	47.9018	47.9818	48.0618	48.1418	48.2231	48.2946	48.3665	48.4383	48.5102	48.5821	48.654	48.7259	48.793	48.8534	48.9137	48.974	49.0344	49.0947	49.155	49.2154	49.2528	49.2902	49.3277	49.3651	49.4026	49.44	49.4774	49.5149
791	45.5501	45.6969	45.8408	45.9794	46.1143	46.2457	46.3726	46.4958	46.6169	46.7318	46.8461	46.9534	47.0566	47.1599	47.2631	47.3626	47.4543	47.5461	47.6378	47.7296	47.8207	47.9007	47.9807	48.0607	48.1407	48.222	48.2935	48.3653	48.4372	48.5091	48.581	48.6529	48.7248	48.7919	48.8523	48.9126	48.9729	49.0333	49.0936	49.1539	49.2143	49.2517	49.2892	49.3266	49.364	49.4015	49.4389	49.4764	49.5138
792	45.5491	45.6959	45.8398	45.9784	46.1132	46.2447	46.3716	46.4947	46.6159	46.7307	46.845	46.9523	47.0556	47.1588	47.2621	47.3615	47.4532	47.545	47.6367	47.7285	47.8196	47.8996	47.9796	48.0596	48.1396	48.2209	48.2924	48.3642	48.4361	48.508	48.5799	48.6518	48.7237	48.7908	48.8512	48.9115	48.9718	49.0322	49.0925	49.1529	49.2132	49.2506	49.2881	49.3255	49.363	49.4004	49.4379	49.4753	49.5127
793	45.548	45.6949	45.8387	45.9774	46.1122	46.2437	46.3705	46.4937	46.6148	46.7297	46.844	46.9512	47.0545	47.1577	47.261	47.3604	47.4521	47.5439	47.6356	47.7274	47.8185	47.8985	47.9785	48.0585	48.1385	48.2198	48.2913	48.3631	48.435	48.5069	48.5788	48.6507	48.7226	48.7897	48.8501	48.9104	48.9708	49.0311	49.0914	49.1518	49.2121	49.2495	49.287	49.3244	49.3619	49.3993	49.4368	49.4742	49.5117
794	45.547	45.6939	45.8377	45.9763	46.1112	46.2426	46.3695	46.4926	46.6138	46.7286	46.8429	46.9502	47.0534	47.1566	47.2599	47.3593	47.451	47.5428	47.6345	47.7263	47.8174	47.8974	47.9774	48.0574	48.1374	48.2186	48.2901	48.362	48.4339	48.5058	48.5777	48.6496	48.7215	48.7886	48.849	48.9093	48.9697	49.03	49.0903	49.1507	49.211	49.2485	49.2859	49.3234	49.3608	49.3983	49.4357	49.4732	49.5106
795	45.546	45.6929	45.8367	45.9753	46.1101	46.2416	46.3684	46.4916	46.6127	46.7275	46.8418	46.9491	47.0523	47.1556	47.2588	47.3582	47.45	47.5417	47.6334	47.7252	47.8163	47.8963	47.9763	48.0563	48.1363	48.2175	48.289	48.3609	48.4328	48.5047	48.5766	48.6485	48.7204	48.7875	48.8479	48.9082	48.9686	49.0289	49.0892	49.1496	49.2099	49.2474	49.2848	49.3223	49.3597	49.3972	49.4346	49.4721	49.5096
796	45.545	45.6919	45.8357	45.9743	46.1091	46.2405	46.3674	46.4905	46.6116	46.7265	46.8408	46.948	47.0512	47.1545	47.2577	47.3571	47.4489	47.5406	47.6323	47.7241	47.8152	47.8952	47.9752	48.0552	48.1352	48.2164	48.2879	48.3598	48.4317	48.5036	48.5755	48.6474	48.7193	48.7864	48.8468	48.9071	48.9675	49.0278	49.0882	49.1485	49.2088	49.2463	49.2838	49.3212	49.3587	49.3961	49.4336	49.471	49.5085
797	45.544	45.6909	45.8347	45.9733	46.1081	46.2395	46.3663	46.4895	46.6106	46.7254	46.8397	46.9469	47.0502	47.1534	47.2566	47.356	47.4478	47.5395	47.6312	47.723	47.8141	47.8941	47.9741	48.0541	48.1341	48.2153	48.2868	48.3587	48.4306	48.5025	48.5744	48.6463	48.7182	48.7853	48.8457	48.906	48.9664	49.0267	49.0871	49.1474	49.2078	49.2452	49.2827	49.3201	49.3576	49.395	49.4325	49.47	49.5074
798	45.543	45.6899	45.8336	45.9722	46.107	46.2384	46.3653	46.4884	46.6095	46.7244	46.8386	46.9459	47.0491	47.1523	47.2555	47.3549	47.4467	47.5384	47.6301	47.7219	47.813	47.893	47.973	48.053	48.133	48.2142	48.2857	48.3576	48.4295	48.5014	48.5733	48.6452	48.7171	48.7842	48.8446	48.9049	48.9653	49.0256	49.086	49.1463	49.2067	49.2441	49.2816	49.319	49.3565	49.394	49.4314	49.4689	49.5064
799	45.542	45.6889	45.8326	45.9712	46.106	46.2374	46.3642	46.4874	46.6085	46.7233	46.8375	46.9448	47.048	47.1512	47.2545	47.3539	47.4456	47.5373	47.629	47.7208	47.8119	47.8919	47.9719	48.0519	48.1319	48.2131	48.2846	48.3565	48.4284	48.5003	48.5722	48.6441	48.716	48.7831	48.8435	48.9038	48.9642	49.0245	49.0849	49.1452	49.2056	49.243	49.2805	49.318	49.3554	49.3929	49.4304	49.4678	49.5053
800	45.541	45.6878	45.8316	45.9702	46.105	46.2364	46.3632	46.4863	46.6074	46.7222	46.8365	46.9437	47.0469	47.1501	47.2534	47.3528	47.4445	47.5362	47.6279	47.7197	47.8108	47.8908	47.9708	48.0508	48.1308	48.212	48.2835	48.3554	48.4273	48.4992	48.5711	48.643	48.7149	48.782	48.8424	48.9027	48.9631	49.0234	49.0838	49.1441	49.2045	49.242	49.2794	49.3169	49.3544	49.3918	49.4293	49.4668	49.5042
801	45.54	45.6868	45.8306	45.9691	46.1039	46.2353	46.3621	46.4853	46.6063	46.7212	46.8354	46.9426	47.0459	47.1491	47.2523	47.3517	47.4434	47.5351	47.6268	47.7186	47.8097	47.8897	47.9697	48.0497	48.1297	48.2109	48.2824	48.3543	48.4262	48.4981	48.57	48.6419	48.7138	48.7809	48.8413	48.9016	48.962	49.0223	49.0827	49.1431	49.2034	49.2409	49.2783	49.3158	49.3533	49.3908	49.4282	49.4657	49.5032
802	45.539	45.6858	45.8296	45.9681	46.1029	46.2343	46.3611	46.4842	46.6053	46.7201	46.8343	46.9416	47.0448	47.148	47.2512	47.3506	47.4423	47.534	47.6258	47.7175	47.8086	47.8886	47.9686	48.0486	48.1286	48.2098	48.2813	48.3532	48.4251	48.497	48.5689	48.6408	48.7127	48.7798	48.8402	48.9006	48.9609	49.0213	49.0816	49.142	49.2023	49.2398	49.2773	49.3147	49.3522	49.3897	49.4272	49.4646	49.5021
803	45.538	45.6848	45.8285	45.9671	46.1019	46.2332	46.3601	46.4831	46.6042	46.719	46.8333	46.9405	47.0437	47.1469	47.2501	47.3495	47.4412	47.5329	47.6247	47.7164	47.8075	47.8875	47.9675	48.0475	48.1275	48.2087	48.2802	48.3521	48.424	48.4959	48.5678	48.6397	48.7116	48.7787	48.8391	48.8995	48.9598	49.0202	49.0805	49.1409	49.2012	49.2387	49.2762	49.3137	49.3511	49.3886	49.4261	49.4636	49.501
804	45.537	45.6838	45.8275	45.9661	46.1008	46.2322	46.359	46.4821	46.6032	46.718	46.8322	46.9394	47.0426	47.1458	47.249	47.3484	47.4401	47.5318	47.6236	47.7153	47.8064	47.8864	47.9664	48.0464	48.1264	48.2076	48.2791	48.351	48.4229	48.4948	48.5667	48.6386	48.7105	48.7776	48.838	48.8984	48.9587	49.0191	49.0794	49.1398	49.2001	49.2376	49.2751	49.3126	49.3501	49.3875	49.425	49.4625	49.5
805	45.536	45.6828	45.8265	45.965	46.0998	46.2312	46.358	46.481	46.6021	46.7169	46.8311	46.9383	47.0415	47.1447	47.2479	47.3473	47.439	47.5307	47.6225	47.7142	47.8052	47.8852	47.9652	48.0452	48.1252	48.2065	48.278	48.3499	48.4218	48.4937	48.5656	48.6375	48.7094	48.7765	48.8369	48.8973	48.9576	49.018	49.0783	49.1387	49.1991	49.2365	49.274	49.3115	49.349	49.3865	49.4239	49.4614	49.4989
806	45.535	45.6818	45.8255	45.964	46.0988	46.2301	46.3569	46.48	46.601	46.7158	46.8301	46.9373	47.0405	47.1437	47.2468	47.3462	47.4379	47.5297	47.6214	47.7131	47.8041	47.8841	47.9641	48.0441	48.1241	48.2054	48.2769	48.3488	48.4207	48.4926	48.5645	48.6364	48.7083	48.7754	48.8358	48.8962	48.9565	49.0169	49.0772	49.1376	49.198	49.2355	49.2729	49.3104	49.3479	49.3854	49.4229	49.4604	49.4978
807	45.534	45.6808	45.8245	45.963	46.0977	46.2291	46.3559	46.4789	46.6	46.7148	46.829	46.9362	47.0394	47.1426	47.2458	47.3451	47.4368	47.5286	47.6203	47.712	47.803	47.883	47.963	48.043	48.123	48.2043	48.2758	48.3477	48.4196	48.4915	48.5634	48.6353	48.7072	48.7743	48.8347	48.8951	48.9554	49.0158	49.0762	49.1365	49.1969	49.2344	49.2719	49.3093	49.3468	49.3843	49.4218	49.4593	49.4968
808	45.533	45.6798	45.8234	45.962	46.0967	46.228	46.3548	46.4779	46.5989	46.7137	46.8279	46.9351	47.0383	47.1415	47.2447	47.344	47.4358	47.5275	47.6192	47.7109	47.8019	47.8819	47.9619	48.0419	48.1219	48.2032	48.2747	48.3466	48.4185	48.4904	48.5623	48.6342	48.7061	48.7732	48.8336	48.894	48.9543	49.0147	49.0751	49.1354	49.1958	49.2333	49.2708	49.3083	49.3458	49.3832	49.4207	49.4582	49.4957
809	45.532	45.6787	45.8224	45.9609	46.0957	46.227	46.3538	46.4768	46.5979	46.7126	46.8268	46.934	47.0372	47.1404	47.2436	47.343	47.4347	47.5264	47.6181	47.7098	47.8008	47.8808	47.9608	48.0408	48.1208	48.2021	48.2736	48.3455	48.4174	48.4893	48.5612	48.6331	48.705	48.7721	48.8325	48.8929	48.9532	49.0136	49.074	49.1343	49.1947	49.2322	49.2697	49.3072	49.3447	49.3822	49.4197	49.4572	49.4946
810	45.531	45.6777	45.8214	45.9599	46.0946	46.2259	46.3527	46.4758	46.5968	46.7116	46.8258	46.933	47.0361	47.1393	47.2425	47.3419	47.4336	47.5253	47.617	47.7087	47.7997	47.8797	47.9597	48.0397	48.1197	48.201	48.2725	48.3444	48.4163	48.4882	48.5601	48.632	48.7038	48.771	48.8314	48.8918	48.9521	49.0125	49.0729	49.1333	49.1936	49.2311	49.2686	49.3061	49.3436	49.3811	49.4186	49.4561	49.4936
811	45.53	45.6767	45.8204	45.9589	46.0936	46.2249	46.3517	46.4747	46.5957	46.7105	46.8247	46.9319	47.0351	47.1382	47.2414	47.3408	47.4325	47.5242	47.6159	47.7076	47.7986	47.8786	47.9586	48.0386	48.1186	48.1999	48.2714	48.3433	48.4152	48.4871	48.559	48.6308	48.7027	48.7699	48.8303	48.8907	48.9511	49.0114	49.0718	49.1322	49.1925	49.23	49.2675	49.305	49.3425	49.38	49.4175	49.455	49.4925
812	45.529	45.6757	45.8194	45.9578	46.0925	46.2239	46.3506	46.4737	46.5947	46.7094	46.8236	46.9308	47.034	47.1372	47.2403	47.3397	47.4314	47.5231	47.6148	47.7065	47.7975	47.8775	47.9575	48.0375	48.1175	48.1987	48.2703	48.3422	48.4141	48.4859	48.5578	48.6297	48.7016	48.7688	48.8292	48.8896	48.95	49.0103	49.0707	49.1311	49.1914	49.2289	49.2664	49.3039	49.3415	49.379	49.4165	49.454	49.4915
813	45.528	45.6747	45.8183	45.9568	46.0915	46.2228	46.3496	46.4726	46.5936	46.7084	46.8226	46.9297	47.0329	47.1361	47.2392	47.3386	47.4303	47.522	47.6137	47.7054	47.7964	47.8764	47.9564	48.0364	48.1164	48.1976	48.2691	48.341	48.4129	48.4848	48.5567	48.6286	48.7005	48.7677	48.8281	48.8885	48.9489	49.0092	49.0696	49.13	49.1904	49.2279	49.2654	49.3029	49.3404	49.3779	49.4154	49.4529	49.4904
814	45.527	45.6737	45.8173	45.9558	46.0905	46.2218	46.3485	46.4716	46.5926	46.7073	46.8215	46.9287	47.0318	47.135	47.2382	47.3375	47.4292	47.5209	47.6126	47.7043	47.7953	47.8753	47.9553	48.0353	48.1153	48.1965	48.268	48.3399	48.4118	48.4837	48.5556	48.6275	48.6994	48.7666	48.827	48.8874	48.9478	49.0081	49.0685	49.1289	49.1893	49.2268	49.2643	49.3018	49.3393	49.3768	49.4143	49.4518	49.4893
815	45.526	45.6727	45.8163	45.9548	46.0894	46.2207	46.3475	46.4705	46.5915	46.7062	46.8204	46.9276	47.0308	47.1339	47.2371	47.3364	47.4281	47.5198	47.6115	47.7032	47.7942	47.8742	47.9542	48.0342	48.1142	48.1954	48.2669	48.3388	48.4107	48.4826	48.5545	48.6264	48.6983	48.7655	48.8259	48.8863	48.9467	49.0071	49.0674	49.1278	49.1882	49.2257	49.2632	49.3007	49.3382	49.3757	49.4132	49.4507	49.4883
816	45.525	45.6717	45.8153	45.9537	46.0884	46.2197	46.3464	46.4694	46.5904	46.7052	46.8193	46.9265	47.0297	47.1328	47.236	47.3353	47.427	47.5187	47.6104	47.7021	47.7931	47.8731	47.9531	48.0331	48.1131	48.1943	48.2658	48.3377	48.4096	48.4815	48.5534	48.6253	48.6972	48.7644	48.8248	48.8852	48.9456	49.006	49.0663	49.1267	49.1871	49.2246	49.2621	49.2996	49.3371	49.3747	49.4122	49.4497	49.4872
817	45.524	45.6707	45.8143	45.9527	46.0874	46.2187	46.3454	46.4684	46.5894	46.7041	46.8183	46.9254	47.0286	47.1317	47.2349	47.3342	47.4259	47.5176	47.6093	47.701	47.792	47.872	47.952	48.032	48.112	48.1932	48.2647	48.3366	48.4085	48.4804	48.5523	48.6242	48.6961	48.7633	48.8237	48.8841	48.9445	49.0049	49.0652	49.1256	49.186	49.2235	49.261	49.2986	49.3361	49.3736	49.4111	49.4486	49.4861
818	45.523	45.6696	45.8132	45.9517	46.0863	46.2176	46.3443	46.4673	46.5883	46.703	46.8172	46.9244	47.0275	47.1307	47.2338	47.3332	47.4248	47.5165	47.6082	47.6999	47.7909	47.8709	47.9509	48.0309	48.1109	48.1921	48.2636	48.3355	48.4074	48.4793	48.5512	48.6231	48.695	48.7622	48.8226	48.883	48.9434	49.0038	49.0642	49.1245	49.1849	49.2224	49.26	49.2975	49.335	49.3725	49.41	49.4475	49.4851
819	45.522	45.6686	45.8122	45.9507	46.0853	46.2166	46.3433	46.4663	46.5873	46.702	46.8161	46.9233	47.0264	47.1296	47.2327	47.3321	47.4237	47.5154	47.6071	47.6988	47.7898	47.8698	47.9498	48.0298	48.1098	48.191	48.2625	48.3344	48.4063	48.4782	48.5501	48.622	48.6939	48.7611	48.8215	48.8819	48.9423	49.0027	49.0631	49.1235	49.1838	49.2214	49.2589	49.2964	49.3339	49.3714	49.409	49.4465	49.484
820	45.521	45.6676	45.8112	45.9496	46.0843	46.2155	46.3422	46.4652	46.5862	46.7009	46.8151	46.9222	47.0254	47.1285	47.2316	47.331	47.4227	47.5143	47.606	47.6977	47.7887	47.8687	47.9487	48.0287	48.1087	48.1899	48.2614	48.3333	48.4052	48.4771	48.549	48.6209	48.6928	48.76	48.8204	48.8808	48.9412	49.0016	49.062	49.1224	49.1828	49.2203	49.2578	49.2953	49.3328	49.3704	49.4079	49.4454	49.4829
821	45.52	45.6666	45.8102	45.9486	46.0832	46.2145	46.3412	46.4642	46.5851	46.6999	46.814	46.9211	47.0243	47.1274	47.2306	47.3299	47.4216	47.5132	47.6049	47.6966	47.7876	47.8676	47.9476	48.0276	48.1076	48.1888	48.2603	48.3322	48.4041	48.476	48.5479	48.6198	48.6917	48.7589	48.8193	48.8797	48.9401	49.0005	49.0609	49.1213	49.1817	49.2192	49.2567	49.2942	49.3318	49.3693	49.4068	49.4443	49.4819
822	45.519	45.6656	45.8092	45.9476	46.0822	46.2134	46.3401	46.4631	46.5841	46.6988	46.8129	46.9201	47.0232	47.1263	47.2295	47.3288	47.4205	47.5121	47.6038	47.6955	47.7865	47.8665	47.9465	48.0265	48.1065	48.1877	48.2592	48.3311	48.403	48.4749	48.5468	48.6187	48.6906	48.7578	48.8182	48.8786	48.939	48.9994	49.0598	49.1202	49.1806	49.2181	49.2556	49.2932	49.3307	49.3682	49.4057	49.4433	49.4808
823	45.518	45.6646	45.8081	45.9465	46.0812	46.2124	46.3391	46.4621	46.583	46.6977	46.8119	46.919	47.0221	47.1253	47.2284	47.3277	47.4194	47.5111	47.6027	47.6944	47.7854	47.8654	47.9454	48.0254	48.1054	48.1866	48.2581	48.33	48.4019	48.4738	48.5457	48.6176	48.6895	48.7567	48.8171	48.8775	48.9379	48.9983	49.0587	49.1191	49.1795	49.217	49.2546	49.2921	49.3296	49.3671	49.4047	49.4422	49.4797
824	45.517	45.6636	45.8071	45.9455	46.0801	46.2114	46.338	46.461	46.582	46.6967	46.8108	46.9179	47.021	47.1242	47.2273	47.3266	47.4183	47.51	47.6016	47.6933	47.7843	47.8643	47.9443	48.0243	48.1043	48.1855	48.257	48.3289	48.4008	48.4727	48.5446	48.6165	48.6884	48.7556	48.816	48.8764	48.9368	48.9972	49.0576	49.118	49.1784	49.2159	49.2535	49.291	49.3285	49.3661	49.4036	49.4411	49.4787
825	45.516	45.6626	45.8061	45.9445	46.0791	46.2103	46.337	46.46	46.5809	46.6956	46.8097	46.9168	47.02	47.1231	47.2262	47.3255	47.4172	47.5089	47.6005	47.6922	47.7832	47.8632	47.9432	48.0232	48.1032	48.1844	48.2559	48.3278	48.3997	48.4716	48.5435	48.6154	48.6873	48.7545	48.8149	48.8753	48.9357	48.9961	49.0565	49.1169	49.1773	49.2149	49.2524	49.2899	49.3275	49.365	49.4025	49.4401	49.4776
826	45.515	45.6616	45.8051	45.9435	46.0781	46.2093	46.3359	46.4589	46.5798	46.6945	46.8086	46.9158	47.0189	47.122	47.2251	47.3244	47.4161	47.5078	47.5994	47.6911	47.7821	47.8621	47.9421	48.0221	48.1021	48.1833	48.2548	48.3267	48.3986	48.4705	48.5424	48.6143	48.6862	48.7534	48.8138	48.8742	48.9346	48.995	49.0554	49.1158	49.1762	49.2138	49.2513	49.2888	49.3264	49.3639	49.4015	49.439	49.4765
827	45.514	45.6605	45.8041	45.9424	46.077	46.2082	46.3349	46.4578	46.5788	46.6935	46.8076	46.9147	47.0178	47.1209	47.224	47.3233	47.415	47.5067	47.5983	47.69	47.781	47.861	47.941	48.021	48.1009	48.1822	48.2537	48.3256	48.3975	48.4694	48.5413	48.6132	48.6851	48.7523	48.8127	48.8731	48.9335	48.9939	49.0543	49.1147	49.1751	49.2127	49.2502	49.2878	49.3253	49.3629	49.4004	49.4379	49.4755
828	45.513	45.6595	45.803	45.9414	46.076	46.2072	46.3338	46.4568	46.5777	46.6924	46.8065	46.9136	47.0167	47.1198	47.2229	47.3223	47.4139	47.5056	47.5972	47.6889	47.7799	47.8599	47.9399	48.0199	48.0998	48.1811	48.2526	48.3245	48.3964	48.4683	48.5402	48.6121	48.684	48.7512	48.8116	48.872	48.9324	48.9928	49.0533	49.1137	49.1741	49.2116	49.2491	49.2867	49.3242	49.3618	49.3993	49.4369	49.4744
829	45.512	45.6585	45.802	45.9404	46.075	46.2061	46.3328	46.4557	46.5767	46.6913	46.8054	46.9126	47.0157	47.1188	47.2219	47.3212	47.4128	47.5045	47.5961	47.6878	47.7788	47.8588	47.9388	48.0188	48.0987	48.18	48.2515	48.3234	48.3953	48.4672	48.5391	48.611	48.6829	48.7501	48.8105	48.8709	48.9313	48.9918	49.0522	49.1126	49.173	49.2105	49.2481	49.2856	49.3232	49.3607	49.3983	49.4358	49.4734
830	45.511	45.6575	45.801	45.9393	46.0739	46.2051	46.3317	46.4547	46.5756	46.6903	46.8044	46.9115	47.0146	47.1177	47.2208	47.3201	47.4117	47.5034	47.5951	47.6867	47.7777	47.8577	47.9377	48.0177	48.0976	48.1788	48.2504	48.3223	48.3942	48.4661	48.538	48.6099	48.6818	48.749	48.8094	48.8698	48.9303	48.9907	49.0511	49.1115	49.1719	49.2094	49.247	49.2845	49.3221	49.3596	49.3972	49.4347	49.4723
831	45.5099	45.6565	45.8	45.9383	46.0729	46.2041	46.3307	46.4536	46.5745	46.6892	46.8033	46.9104	47.0135	47.1166	47.2197	47.319	47.4106	47.5023	47.594	47.6856	47.7766	47.8566	47.9366	48.0166	48.0965	48.1777	48.2493	48.3212	48.3931	48.465	48.5369	48.6088	48.6807	48.7479	48.8083	48.8688	48.9292	48.9896	49.05	49.1104	49.1708	49.2083	49.2459	49.2835	49.321	49.3586	49.3961	49.4337	49.4712
832	45.5089	45.6555	45.799	45.9373	46.0719	46.203	46.3297	46.4526	46.5735	46.6881	46.8022	46.9093	47.0124	47.1155	47.2186	47.3179	47.4096	47.5012	47.5929	47.6845	47.7755	47.8555	47.9355	48.0154	48.0954	48.1766	48.2481	48.3201	48.392	48.4639	48.5358	48.6077	48.6796	48.7468	48.8072	48.8677	48.9281	48.9885	49.0489	49.1093	49.1697	49.2073	49.2448	49.2824	49.3199	49.3575	49.395	49.4326	49.4702
833	45.5079	45.6545	45.7979	45.9363	46.0708	46.202	46.3286	46.4515	46.5724	46.6871	46.8011	46.9083	47.0113	47.1144	47.2175	47.3168	47.4085	47.5001	47.5918	47.6834	47.7744	47.8544	47.9344	48.0143	48.0943	48.1755	48.247	48.319	48.3909	48.4628	48.5347	48.6066	48.6785	48.7457	48.8061	48.8666	48.927	48.9874	49.0478	49.1082	49.1686	49.2062	49.2437	49.2813	49.3189	49.3564	49.394	49.4315	49.4691
834	45.5069	45.6535	45.7969	45.9352	46.0698	46.2009	46.3276	46.4505	46.5714	46.686	46.8001	46.9072	47.0103	47.1133	47.2164	47.3157	47.4074	47.499	47.5907	47.6823	47.7733	47.8533	47.9333	48.0132	48.0932	48.1744	48.2459	48.3179	48.3898	48.4617	48.5336	48.6055	48.6774	48.7446	48.805	48.8655	48.9259	48.9863	49.0467	49.1071	49.1675	49.2051	49.2427	49.2802	49.3178	49.3553	49.3929	49.4305	49.468
835	45.5059	45.6524	45.7959	45.9342	46.0687	46.1999	46.3265	46.4494	46.5703	46.6849	46.799	46.9061	47.0092	47.1123	47.2153	47.3146	47.4063	47.4979	47.5896	47.6812	47.7722	47.8522	47.9322	48.0121	48.0921	48.1733	48.2448	48.3167	48.3887	48.4606	48.5325	48.6044	48.6763	48.7435	48.8039	48.8644	48.9248	48.9852	49.0456	49.106	49.1664	49.204	49.2416	49.2791	49.3167	49.3543	49.3918	49.4294	49.467
836	45.5049	45.6514	45.7949	45.9332	46.0677	46.1989	46.3255	46.4484	46.5692	46.6839	46.7979	46.905	47.0081	47.1112	47.2143	47.3135	47.4052	47.4968	47.5885	47.6801	47.7711	47.8511	47.9311	48.011	48.091	48.1722	48.2437	48.3156	48.3876	48.4595	48.5314	48.6033	48.6752	48.7424	48.8029	48.8633	48.9237	48.9841	49.0445	49.1049	49.1654	49.2029	49.2405	49.2781	49.3156	49.3532	49.3908	49.4283	49.4659
837	45.5039	45.6504	45.7939	45.9322	46.0667	46.1978	46.3244	46.4473	46.5682	46.6828	46.7969	46.904	47.007	47.1101	47.2132	47.3125	47.4041	47.4957	47.5874	47.679	47.77	47.85	47.93	48.0099	48.0899	48.1711	48.2426	48.3145	48.3865	48.4584	48.5303	48.6022	48.6741	48.7413	48.8018	48.8622	48.9226	48.983	49.0434	49.1039	49.1643	49.2018	49.2394	49.277	49.3146	49.3521	49.3897	49.4273	49.4648
838	45.5029	45.6494	45.7929	45.9311	46.0656	46.1968	46.3234	46.4462	46.5671	46.6817	46.7958	46.9029	47.0059	47.109	47.2121	47.3114	47.403	47.4946	47.5863	47.6779	47.7689	47.8489	47.9289	48.0088	48.0888	48.17	48.2415	48.3134	48.3853	48.4573	48.5292	48.6011	48.673	48.7402	48.8007	48.8611	48.9215	48.9819	49.0423	49.1028	49.1632	49.2008	49.2383	49.2759	49.3135	49.3511	49.3886	49.4262	49.4638
839	45.5019	45.6484	45.7918	45.9301	46.0646	46.1957	46.3223	46.4452	46.5661	46.6807	46.7947	46.9018	47.0049	47.1079	47.211	47.3103	47.4019	47.4935	47.5852	47.6768	47.7678	47.8478	47.9278	48.0077	48.0877	48.1689	48.2404	48.3123	48.3842	48.4562	48.5281	48.6	48.6719	48.7391	48.7996	48.86	48.9204	48.9808	49.0413	49.1017	49.1621	49.1997	49.2373	49.2748	49.3124	49.35	49.3876	49.4251	49.4627
840	45.5009	45.6474	45.7908	45.9291	46.0636	46.1947	46.3213	46.4441	46.565	46.6796	46.7937	46.9007	47.0038	47.1069	47.2099	47.3092	47.4008	47.4925	47.5841	47.6757	47.7667	47.8467	47.9267	48.0066	48.0866	48.1678	48.2393	48.3112	48.3831	48.4551	48.527	48.5989	48.6708	48.738	48.7985	48.8589	48.9193	48.9797	49.0402	49.1006	49.161	49.1986	49.2362	49.2737	49.3113	49.3489	49.3865	49.4241	49.4616
841	45.4999	45.6464	45.7898	45.928	46.0625	46.1936	46.3202	46.4431	46.5639	46.6785	46.7926	46.8997	47.0027	47.1058	47.2088	47.3081	47.3997	47.4914	47.583	47.6746	47.7656	47.8456	47.9255	48.0055	48.0855	48.1667	48.2382	48.3101	48.382	48.454	48.5259	48.5978	48.6697	48.7369	48.7974	48.8578	48.9182	48.9786	49.0391	49.0995	49.1599	49.1975	49.2351	49.2727	49.3103	49.3478	49.3854	49.423	49.4606
842	45.4989	45.6454	45.7888	45.927	46.0615	46.1926	46.3192	46.442	46.5629	46.6775	46.7915	46.8986	47.0016	47.1047	47.2077	47.307	47.3986	47.4903	47.5819	47.6735	47.7645	47.8445	47.9244	48.0044	48.0844	48.1656	48.2371	48.309	48.3809	48.4528	48.5248	48.5967	48.6686	48.7358	48.7963	48.8567	48.9171	48.9775	49.038	49.0984	49.1588	49.1964	49.234	49.2716	49.3092	49.3468	49.3843	49.4219	49.4595
843	45.4979	45.6444	45.7878	45.926	46.0605	46.1916	46.3181	46.441	46.5618	46.6764	46.7904	46.8975	47.0006	47.1036	47.2067	47.3059	47.3975	47.4892	47.5808	47.6724	47.7634	47.8434	47.9233	48.0033	48.0833	48.1645	48.236	48.3079	48.3798	48.4517	48.5237	48.5956	48.6675	48.7347	48.7952	48.8556	48.916	48.9765	49.0369	49.0973	49.1578	49.1953	49.2329	49.2705	49.3081	49.3457	49.3833	49.4209	49.4585
844	45.4969	45.6433	45.7867	45.925	46.0594	46.1905	46.3171	46.4399	46.5608	46.6753	46.7894	46.8964	46.9995	47.1025	47.2056	47.3048	47.3965	47.4881	47.5797	47.6713	47.7623	47.8423	47.9222	48.0022	48.0822	48.1634	48.2349	48.3068	48.3787	48.4506	48.5226	48.5945	48.6664	48.7336	48.7941	48.8545	48.9149	48.9754	49.0358	49.0962	49.1567	49.1943	49.2318	49.2694	49.307	49.3446	49.3822	49.4198	49.4574
845	45.4959	45.6423	45.7857	45.9239	46.0584	46.1895	46.316	46.4389	46.5597	46.6743	46.7883	46.8954	46.9984	47.1014	47.2045	47.3037	47.3954	47.487	47.5786	47.6702	47.7612	47.8412	47.9211	48.0011	48.0811	48.1623	48.2338	48.3057	48.3776	48.4495	48.5215	48.5934	48.6653	48.7325	48.793	48.8534	48.9138	48.9743	49.0347	49.0951	49.1556	49.1932	49.2308	49.2684	49.3059	49.3435	49.3811	49.4187	49.4563
846	45.4949	45.6413	45.7847	45.9229	46.0574	46.1884	46.315	46.4378	46.5586	46.6732	46.7872	46.8943	46.9973	47.1004	47.2034	47.3026	47.3943	47.4859	47.5775	47.6691	47.7601	47.8401	47.92	48	48.08	48.1612	48.2327	48.3046	48.3765	48.4484	48.5204	48.5923	48.6642	48.7314	48.7919	48.8523	48.9127	48.9732	49.0336	49.0941	49.1545	49.1921	49.2297	49.2673	49.3049	49.3425	49.3801	49.4177	49.4553
847	45.4939	45.6403	45.7837	45.9219	46.0563	46.1874	46.3139	46.4368	46.5576	46.6722	46.7862	46.8932	46.9962	47.0993	47.2023	47.3016	47.3932	47.4848	47.5764	47.668	47.759	47.839	47.9189	47.9989	48.0789	48.1601	48.2316	48.3035	48.3754	48.4473	48.5193	48.5912	48.6631	48.7303	48.7908	48.8512	48.9116	48.9721	49.0325	49.093	49.1534	49.191	49.2286	49.2662	49.3038	49.3414	49.379	49.4166	49.4542
848	45.4929	45.6393	45.7827	45.9209	46.0553	46.1864	46.3129	46.4357	46.5565	46.6711	46.7851	46.8921	46.9952	47.0982	47.2012	47.3005	47.3921	47.4837	47.5753	47.6669	47.7579	47.8379	47.9178	47.9978	48.0778	48.1589	48.2305	48.3024	48.3743	48.4462	48.5182	48.5901	48.662	48.7292	48.7897	48.8501	48.9106	48.971	49.0314	49.0919	49.1523	49.1899	49.2275	49.2651	49.3027	49.3403	49.3779	49.4155	49.4531
849	45.4919	45.6383	45.7816	45.9198	46.0543	46.1853	46.3118	46.4346	46.5555	46.67	46.784	46.8911	46.9941	47.0971	47.2001	47.2994	47.391	47.4826	47.5742	47.6658	47.7568	47.8368	47.9167	47.9967	48.0766	48.1578	48.2294	48.3013	48.3732	48.4451	48.517	48.589	48.6609	48.7281	48.7886	48.849	48.9095	48.9699	49.0303	49.0908	49.1512	49.1888	49.2264	49.264	49.3016	49.3393	49.3769	49.4145	49.4521
850	45.4909	45.6373	45.7806	45.9188	46.0532	46.1843	46.3108	46.4336	46.5544	46.669	46.783	46.89	46.993	47.096	47.1991	47.2983	47.3899	47.4815	47.5731	47.6647	47.7557	47.8357	47.9156	47.9956	48.0755	48.1567	48.2283	48.3002	48.3721	48.444	48.5159	48.5879	48.6598	48.727	48.7875	48.8479	48.9084	48.9688	49.0293	49.0897	49.1501	49.1878	49.2254	49.263	49.3006	49.3382	49.3758	49.4134	49.451
851	45.4899	45.6363	45.7796	45.9178	46.0522	46.1832	46.3097	46.4325	46.5533	46.6679	46.7819	46.8889	46.9919	47.0949	47.198	47.2972	47.3888	47.4804	47.572	47.6636	47.7546	47.8346	47.9145	47.9945	48.0744	48.1556	48.2271	48.2991	48.371	48.4429	48.5148	48.5868	48.6587	48.7259	48.7864	48.8468	48.9073	48.9677	49.0282	49.0886	49.1491	49.1867	49.2243	49.2619	49.2995	49.3371	49.3747	49.4123	49.4499
852	45.4889	45.6353	45.7786	45.9167	46.0512	46.1822	46.3087	46.4315	46.5523	46.6668	46.7808	46.8878	46.9908	47.0939	47.1969	47.2961	47.3877	47.4793	47.5709	47.6625	47.7535	47.8335	47.9134	47.9934	48.0733	48.1545	48.226	48.298	48.3699	48.4418	48.5137	48.5857	48.6576	48.7248	48.7853	48.8457	48.9062	48.9666	49.0271	49.0875	49.148	49.1856	49.2232	49.2608	49.2984	49.336	49.3736	49.4113	49.4489
853	45.4879	45.6342	45.7776	45.9157	46.0501	46.1811	46.3076	46.4304	46.5512	46.6658	46.7797	46.8868	46.9898	47.0928	47.1958	47.295	47.3866	47.4782	47.5698	47.6614	47.7524	47.8324	47.9123	47.9923	48.0722	48.1534	48.2249	48.2969	48.3688	48.4407	48.5126	48.5846	48.6565	48.7237	48.7842	48.8446	48.9051	48.9655	49.026	49.0864	49.1469	49.1845	49.2221	49.2597	49.2973	49.335	49.3726	49.4102	49.4478
854	45.4869	45.6332	45.7765	45.9147	46.0491	46.1801	46.3066	46.4294	46.5502	46.6647	46.7787	46.8857	46.9887	47.0917	47.1947	47.2939	47.3855	47.4771	47.5687	47.6603	47.7513	47.8313	47.9112	47.9912	48.0711	48.1523	48.2238	48.2958	48.3677	48.4396	48.5115	48.5835	48.6554	48.7226	48.7831	48.8435	48.904	48.9644	49.0249	49.0853	49.1458	49.1834	49.221	49.2586	49.2963	49.3339	49.3715	49.4091	49.4467
855	45.4859	45.6322	45.7755	45.9137	46.0481	46.1791	46.3055	46.4283	46.5491	46.6636	46.7776	46.8846	46.9876	47.0906	47.1936	47.2928	47.3844	47.476	47.5676	47.6592	47.7502	47.8302	47.9101	47.9901	48.07	48.1512	48.2227	48.2947	48.3666	48.4385	48.5104	48.5824	48.6543	48.7215	48.782	48.8424	48.9029	48.9633	49.0238	49.0843	49.1447	49.1823	49.22	49.2576	49.2952	49.3328	49.3704	49.4081	49.4457
856	45.4849	45.6312	45.7745	45.9126	46.047	46.178	46.3045	46.4273	46.548	46.6626	46.7765	46.8835	46.9865	47.0895	47.1925	47.2917	47.3833	47.4749	47.5665	47.6581	47.7491	47.8291	47.909	47.989	48.0689	48.1501	48.2216	48.2935	48.3655	48.4374	48.5093	48.5813	48.6532	48.7204	48.7809	48.8413	48.9018	48.9623	49.0227	49.0832	49.1436	49.1812	49.2189	49.2565	49.2941	49.3317	49.3694	49.407	49.4446
857	45.4839	45.6302	45.7735	45.9116	46.046	46.177	46.3034	46.4262	46.547	46.6615	46.7755	46.8825	46.9855	47.0885	47.1914	47.2907	47.3823	47.4739	47.5654	47.657	47.748	47.828	47.9079	47.9879	48.0678	48.149	48.2205	48.2924	48.3644	48.4363	48.5082	48.5802	48.6521	48.7193	48.7798	48.8402	48.9007	48.9612	49.0216	49.0821	49.1425	49.1802	49.2178	49.2554	49.293	49.3307	49.3683	49.4059	49.4435
858	45.4829	45.6292	45.7725	45.9106	46.0449	46.1759	46.3024	46.4252	46.5459	46.6604	46.7744	46.8814	46.9844	47.0874	47.1904	47.2896	47.3812	47.4728	47.5644	47.6559	47.7469	47.8269	47.9068	47.9868	48.0667	48.1479	48.2194	48.2913	48.3633	48.4352	48.5071	48.5791	48.651	48.7182	48.7787	48.8391	48.8996	48.9601	49.0205	49.081	49.1414	49.1791	49.2167	49.2543	49.292	49.3296	49.3672	49.4049	49.4425
859	45.4819	45.6282	45.7714	45.9096	46.0439	46.1749	46.3013	46.4241	46.5449	46.6594	46.7733	46.8803	46.9833	47.0863	47.1893	47.2885	47.3801	47.4717	47.5633	47.6548	47.7458	47.8257	47.9057	47.9856	48.0656	48.1468	48.2183	48.2902	48.3622	48.4341	48.506	48.5779	48.6499	48.7171	48.7776	48.8381	48.8985	48.959	49.0194	49.0799	49.1404	49.178	49.2156	49.2533	49.2909	49.3285	49.3662	49.4038	49.4414
860	45.4809	45.6272	45.7704	45.9085	46.0429	46.1739	46.3003	46.4231	46.5438	46.6583	46.7722	46.8792	46.9822	47.0852	47.1882	47.2874	47.379	47.4706	47.5622	47.6537	47.7447	47.8246	47.9046	47.9845	48.0645	48.1457	48.2172	48.2891	48.3611	48.433	48.5049	48.5768	48.6488	48.716	48.7765	48.837	48.8974	48.9579	49.0183	49.0788	49.1393	49.1769	49.2145	49.2522	49.2898	49.3274	49.3651	49.4027	49.4404
861	45.4799	45.6262	45.7694	45.9075	46.0418	46.1728	46.2993	46.422	46.5427	46.6572	46.7712	46.8782	46.9811	47.0841	47.1871	47.2863	47.3779	47.4695	47.5611	47.6527	47.7436	47.8235	47.9035	47.9834	48.0634	48.1446	48.2161	48.288	48.36	48.4319	48.5038	48.5757	48.6477	48.7149	48.7754	48.8359	48.8963	48.9568	49.0173	49.0777	49.1382	49.1758	49.2135	49.2511	49.2887	49.3264	49.364	49.4017	49.4393
862	45.4789	45.6251	45.7684	45.9065	46.0408	46.1718	46.2982	46.4209	46.5417	46.6562	46.7701	46.8771	46.9801	47.083	47.186	47.2852	47.3768	47.4684	47.56	47.6516	47.7425	47.8224	47.9024	47.9823	48.0623	48.1435	48.215	48.2869	48.3589	48.4308	48.5027	48.5746	48.6466	48.7138	48.7743	48.8348	48.8952	48.9557	49.0162	49.0766	49.1371	49.1747	49.2124	49.25	49.2877	49.3253	49.3629	49.4006	49.4382
863	45.4779	45.6241	45.7674	45.9054	46.0398	46.1707	46.2972	46.4199	46.5406	46.6551	46.769	46.876	46.979	47.082	47.1849	47.2841	47.3757	47.4673	47.5589	47.6505	47.7414	47.8213	47.9013	47.9812	48.0612	48.1424	48.2139	48.2858	48.3577	48.4297	48.5016	48.5735	48.6455	48.7127	48.7732	48.8337	48.8941	48.9546	49.0151	49.0755	49.136	49.1737	49.2113	49.2489	49.2866	49.3242	49.3619	49.3995	49.4372
864	45.4769	45.6231	45.7663	45.9044	46.0387	46.1697	46.2961	46.4188	46.5396	46.654	46.768	46.8749	46.9779	47.0809	47.1838	47.283	47.3746	47.4662	47.5578	47.6494	47.7403	47.8202	47.9002	47.9801	48.0601	48.1413	48.2128	48.2847	48.3566	48.4286	48.5005	48.5724	48.6444	48.7116	48.7721	48.8326	48.893	48.9535	49.014	49.0745	49.1349	49.1726	49.2102	49.2479	49.2855	49.3232	49.3608	49.3984	49.4361
865	45.4759	45.6221	45.7653	45.9034	46.0377	46.1686	46.2951	46.4178	46.5385	46.653	46.7669	46.8739	46.9768	47.0798	47.1828	47.2819	47.3735	47.4651	47.5567	47.6483	47.7392	47.8191	47.8991	47.979	48.059	48.1402	48.2117	48.2836	48.3555	48.4275	48.4994	48.5713	48.6433	48.7105	48.771	48.8315	48.8919	48.9524	49.0129	49.0734	49.1338	49.1715	49.2091	49.2468	49.2844	49.3221	49.3597	49.3974	49.435
866	45.4749	45.6211	45.7643	45.9024	46.0367	46.1676	46.294	46.4167	46.5374	46.6519	46.7658	46.8728	46.9757	47.0787	47.1817	47.2809	47.3724	47.464	47.5556	47.6472	47.7381	47.818	47.898	47.9779	48.0579	48.139	48.2106	48.2825	48.3544	48.4264	48.4983	48.5702	48.6422	48.7094	48.7699	48.8304	48.8909	48.9513	49.0118	49.0723	49.1328	49.1704	49.2081	49.2457	49.2834	49.321	49.3587	49.3963	49.434
867	45.4739	45.6201	45.7633	45.9013	46.0356	46.1666	46.293	46.4157	46.5364	46.6508	46.7648	46.8717	46.9747	47.0776	47.1806	47.2798	47.3713	47.4629	47.5545	47.6461	47.737	47.8169	47.8969	47.9768	48.0568	48.1379	48.2095	48.2814	48.3533	48.4253	48.4972	48.5691	48.6411	48.7083	48.7688	48.8293	48.8898	48.9502	49.0107	49.0712	49.1317	49.1693	49.207	49.2446	49.2823	49.3199	49.3576	49.3952	49.4329
868	45.4729	45.6191	45.7623	45.9003	46.0346	46.1655	46.2919	46.4146	46.5353	46.6498	46.7637	46.8706	46.9736	47.0765	47.1795	47.2787	47.3702	47.4618	47.5534	47.645	47.7359	47.8158	47.8958	47.9757	48.0557	48.1368	48.2084	48.2803	48.3522	48.4242	48.4961	48.568	48.64	48.7072	48.7677	48.8282	48.8887	48.9491	49.0096	49.0701	49.1306	49.1682	49.2059	49.2436	49.2812	49.3189	49.3565	49.3942	49.4318
869	45.4719	45.6181	45.7612	45.8993	46.0336	46.1645	46.2909	46.4136	46.5343	46.6487	46.7626	46.8696	46.9725	47.0755	47.1784	47.2776	47.3692	47.4607	47.5523	47.6439	47.7348	47.8147	47.8947	47.9746	48.0546	48.1357	48.2073	48.2792	48.3511	48.4231	48.495	48.5669	48.6389	48.7061	48.7666	48.8271	48.8876	48.948	49.0085	49.069	49.1295	49.1672	49.2048	49.2425	49.2801	49.3178	49.3555	49.3931	49.4308
870	45.4708	45.6171	45.7602	45.8983	46.0325	46.1634	46.2898	46.4125	46.5332	46.6476	46.7615	46.8685	46.9714	47.0744	47.1773	47.2765	47.3681	47.4596	47.5512	47.6428	47.7337	47.8136	47.8936	47.9735	48.0534	48.1346	48.2062	48.2781	48.35	48.422	48.4939	48.5658	48.6378	48.705	48.7655	48.826	48.8865	48.947	49.0074	49.0679	49.1284	49.1661	49.2037	49.2414	49.2791	49.3167	49.3544	49.392	49.4297
871	45.4698	45.616	45.7592	45.8972	46.0315	46.1624	46.2888	46.4115	46.5321	46.6466	46.7605	46.8674	46.9704	47.0733	47.1762	47.2754	47.367	47.4585	47.5501	47.6417	47.7326	47.8125	47.8925	47.9724	48.0523	48.1335	48.205	48.277	48.3489	48.4209	48.4928	48.5647	48.6367	48.7039	48.7644	48.8249	48.8854	48.9459	49.0063	49.0668	49.1273	49.165	49.2026	49.2403	49.278	49.3156	49.3533	49.391	49.4286
872	45.4688	45.615	45.7582	45.8962	46.0305	46.1614	46.2877	46.4104	46.5311	46.6455	46.7594	46.8663	46.9693	47.0722	47.1752	47.2743	47.3659	47.4574	47.549	47.6406	47.7315	47.8114	47.8914	47.9713	48.0512	48.1324	48.2039	48.2759	48.3478	48.4197	48.4917	48.5636	48.6356	48.7028	48.7633	48.8238	48.8843	48.9448	49.0053	49.0657	49.1262	49.1639	49.2016	49.2392	49.2769	49.3146	49.3522	49.3899	49.4276
873	45.4678	45.614	45.7572	45.8952	46.0294	46.1603	46.2867	46.4093	46.53	46.6445	46.7583	46.8653	46.9682	47.0711	47.1741	47.2732	47.3648	47.4563	47.5479	47.6395	47.7304	47.8103	47.8903	47.9702	48.0501	48.1313	48.2028	48.2748	48.3467	48.4186	48.4906	48.5625	48.6345	48.7017	48.7622	48.8227	48.8832	48.9437	49.0042	49.0647	49.1251	49.1628	49.2005	49.2382	49.2758	49.3135	49.3512	49.3888	49.4265
874	45.4668	45.613	45.7561	45.8941	46.0284	46.1593	46.2856	46.4083	46.529	46.6434	46.7573	46.8642	46.9671	47.0701	47.173	47.2721	47.3637	47.4553	47.5468	47.6384	47.7293	47.8092	47.8892	47.9691	48.049	48.1302	48.2017	48.2737	48.3456	48.4175	48.4895	48.5614	48.6334	48.7006	48.7611	48.8216	48.8821	48.9426	49.0031	49.0636	49.1241	49.1617	49.1994	49.2371	49.2748	49.3124	49.3501	49.3878	49.4254
875	45.4658	45.612	45.7551	45.8931	46.0274	46.1582	46.2846	46.4072	46.5279	46.6423	46.7562	46.8631	46.966	47.069	47.1719	47.271	47.3626	47.4542	47.5457	47.6373	47.7282	47.8081	47.8881	47.968	48.0479	48.1291	48.2006	48.2726	48.3445	48.4164	48.4884	48.5603	48.6323	48.6995	48.76	48.8205	48.881	48.9415	49.002	49.0625	49.123	49.1606	49.1983	49.236	49.2737	49.3114	49.349	49.3867	49.4244
876	45.4648	45.611	45.7541	45.8921	46.0263	46.1572	46.2835	46.4062	46.5268	46.6413	46.7551	46.862	46.965	47.0679	47.1708	47.27	47.3615	47.4531	47.5446	47.6362	47.7271	47.807	47.887	47.9669	48.0468	48.128	48.1995	48.2715	48.3434	48.4153	48.4873	48.5592	48.6312	48.6984	48.7589	48.8194	48.8799	48.9404	49.0009	49.0614	49.1219	49.1596	49.1972	49.2349	49.2726	49.3103	49.348	49.3856	49.4233
877	45.4638	45.61	45.7531	45.8911	46.0253	46.1561	46.2825	46.4051	46.5258	46.6402	46.7541	46.861	46.9639	47.0668	47.1697	47.2689	47.3604	47.452	47.5435	47.6351	47.726	47.8059	47.8858	47.9658	48.0457	48.1269	48.1984	48.2704	48.3423	48.4142	48.4862	48.5581	48.6301	48.6973	48.7578	48.8183	48.8788	48.9393	48.9998	49.0603	49.1208	49.1585	49.1962	49.2338	49.2715	49.3092	49.3469	49.3846	49.4223
878	45.4628	45.609	45.7521	45.89	46.0243	46.1551	46.2814	46.4041	46.5247	46.6391	46.753	46.8599	46.9628	47.0657	47.1686	47.2678	47.3593	47.4509	47.5424	47.634	47.7249	47.8048	47.8847	47.9647	48.0446	48.1258	48.1973	48.2692	48.3412	48.4131	48.4851	48.557	48.6289	48.6962	48.7567	48.8172	48.8777	48.9382	48.9987	49.0592	49.1197	49.1574	49.1951	49.2328	49.2704	49.3081	49.3458	49.3835	49.4212
879	45.4618	45.608	45.751	45.889	46.0232	46.1541	46.2804	46.403	46.5237	46.6381	46.7519	46.8588	46.9617	47.0646	47.1675	47.2667	47.3582	47.4498	47.5413	47.6329	47.7238	47.8037	47.8836	47.9636	48.0435	48.1247	48.1962	48.2681	48.3401	48.412	48.484	48.5559	48.6278	48.6951	48.7556	48.8161	48.8766	48.9371	48.9976	49.0581	49.1186	49.1563	49.194	49.2317	49.2694	49.3071	49.3448	49.3824	49.4201
880	45.4608	45.6069	45.75	45.888	46.0222	46.153	46.2793	46.402	46.5226	46.637	46.7508	46.8577	46.9606	47.0636	47.1665	47.2656	47.3571	47.4487	47.5402	47.6318	47.7227	47.8026	47.8825	47.9625	48.0424	48.1236	48.1951	48.267	48.339	48.4109	48.4829	48.5548	48.6267	48.694	48.7545	48.815	48.8755	48.936	48.9965	49.057	49.1175	49.1552	49.1929	49.2306	49.2683	49.306	49.3437	49.3814	49.4191
881	45.4598	45.6059	45.749	45.887	46.0211	46.152	46.2783	46.4009	46.5215	46.6359	46.7498	46.8567	46.9596	47.0625	47.1654	47.2645	47.3561	47.4476	47.5391	47.6307	47.7216	47.8015	47.8814	47.9614	48.0413	48.1225	48.194	48.2659	48.3379	48.4098	48.4818	48.5537	48.6256	48.6929	48.7534	48.8139	48.8744	48.9349	48.9954	49.0559	49.1164	49.1541	49.1918	49.2295	49.2672	49.3049	49.3426	49.3803	49.418
882	45.4588	45.6049	45.748	45.8859	46.0201	46.1509	46.2772	46.3999	46.5205	46.6349	46.7487	46.8556	46.9585	47.0614	47.1643	47.2634	47.355	47.4465	47.538	47.6296	47.7205	47.8004	47.8803	47.9603	48.0402	48.1214	48.1929	48.2648	48.3368	48.4087	48.4807	48.5526	48.6245	48.6918	48.7523	48.8128	48.8733	48.9338	48.9943	49.0549	49.1154	49.1531	49.1908	49.2285	49.2661	49.3038	49.3415	49.3792	49.4169
883	45.4578	45.6039	45.747	45.8849	46.0191	46.1499	46.2762	46.3988	46.5194	46.6338	46.7476	46.8545	46.9574	47.0603	47.1632	47.2623	47.3539	47.4454	47.5369	47.6285	47.7194	47.7993	47.8792	47.9592	48.0391	48.1203	48.1918	48.2637	48.3357	48.4076	48.4796	48.5515	48.6234	48.6907	48.7512	48.8117	48.8722	48.9328	48.9933	49.0538	49.1143	49.152	49.1897	49.2274	49.2651	49.3028	49.3405	49.3782	49.4159
884	45.4568	45.6029	45.7459	45.8839	46.018	46.1489	46.2751	46.3977	46.5183	46.6327	46.7466	46.8534	46.9563	47.0592	47.1621	47.2612	47.3528	47.4443	47.5358	47.6274	47.7183	47.7982	47.8781	47.9581	48.038	48.1191	48.1907	48.2626	48.3346	48.4065	48.4785	48.5504	48.6223	48.6896	48.7501	48.8106	48.8711	48.9317	48.9922	49.0527	49.1132	49.1509	49.1886	49.2263	49.264	49.3017	49.3394	49.3771	49.4148
885	45.4558	45.6019	45.7449	45.8828	46.017	46.1478	46.2741	46.3967	46.5173	46.6317	46.7455	46.8524	46.9553	47.0581	47.161	47.2602	47.3517	47.4432	47.5347	47.6263	47.7172	47.7971	47.877	47.957	48.0369	48.118	48.1896	48.2615	48.3335	48.4054	48.4773	48.5493	48.6212	48.6885	48.749	48.8095	48.8701	48.9306	48.9911	49.0516	49.1121	49.1498	49.1875	49.2252	49.2629	49.3006	49.3383	49.376	49.4137
886	45.4548	45.6009	45.7439	45.8818	46.016	46.1468	46.273	46.3956	46.5162	46.6306	46.7444	46.8513	46.9542	47.0571	47.1599	47.2591	47.3506	47.4421	47.5337	47.6252	47.7161	47.796	47.8759	47.9558	48.0358	48.1169	48.1885	48.2604	48.3324	48.4043	48.4762	48.5482	48.6201	48.6874	48.7479	48.8084	48.869	48.9295	48.99	49.0505	49.111	49.1487	49.1864	49.2241	49.2618	49.2996	49.3373	49.375	49.4127
887	45.4538	45.5999	45.7429	45.8808	46.0149	46.1457	46.272	46.3946	46.5152	46.6295	46.7433	46.8502	46.9531	47.056	47.1589	47.258	47.3495	47.441	47.5326	47.6241	47.715	47.7949	47.8748	47.9547	48.0347	48.1158	48.1874	48.2593	48.3313	48.4032	48.4751	48.5471	48.619	48.6863	48.7468	48.8073	48.8679	48.9284	48.9889	49.0494	49.1099	49.1476	49.1853	49.2231	49.2608	49.2985	49.3362	49.3739	49.4116
888	45.4528	45.5988	45.7419	45.8798	46.0139	46.1447	46.2709	46.3935	46.5141	46.6285	46.7423	46.8491	46.952	47.0549	47.1578	47.2569	47.3484	47.4399	47.5315	47.623	47.7139	47.7938	47.8737	47.9536	48.0336	48.1147	48.1863	48.2582	48.3301	48.4021	48.474	48.546	48.6179	48.6852	48.7457	48.8063	48.8668	48.9273	48.9878	49.0483	49.1088	49.1466	49.1843	49.222	49.2597	49.2974	49.3351	49.3728	49.4105
889	45.4518	45.5978	45.7409	45.8787	46.0129	46.1436	46.2699	46.3925	46.513	46.6274	46.7412	46.8481	46.9509	47.0538	47.1567	47.2558	47.3473	47.4388	47.5304	47.6219	47.7128	47.7927	47.8726	47.9525	48.0325	48.1136	48.1852	48.2571	48.329	48.401	48.4729	48.5449	48.6168	48.6841	48.7446	48.8052	48.8657	48.9262	48.9867	49.0472	49.1078	49.1455	49.1832	49.2209	49.2586	49.2963	49.334	49.3718	49.4095
890	45.4508	45.5968	45.7398	45.8777	46.0118	46.1426	46.2689	46.3914	46.512	46.6263	46.7401	46.847	46.9499	47.0527	47.1556	47.2547	47.3462	47.4377	47.5293	47.6208	47.7117	47.7916	47.8715	47.9514	48.0314	48.1125	48.184	48.256	48.3279	48.3999	48.4718	48.5438	48.6157	48.683	48.7435	48.8041	48.8646	48.9251	48.9856	49.0461	49.1067	49.1444	49.1821	49.2198	49.2575	49.2953	49.333	49.3707	49.4084
891	45.4498	45.5958	45.7388	45.8767	46.0108	46.1416	46.2678	46.3904	46.5109	46.6253	46.7391	46.8459	46.9488	47.0516	47.1545	47.2536	47.3451	47.4367	47.5282	47.6197	47.7106	47.7905	47.8704	47.9503	48.0303	48.1114	48.1829	48.2549	48.3268	48.3988	48.4707	48.5427	48.6146	48.6819	48.7424	48.803	48.8635	48.924	48.9845	49.0451	49.1056	49.1433	49.181	49.2187	49.2565	49.2942	49.3319	49.3696	49.4074
892	45.4488	45.5948	45.7378	45.8757	46.0098	46.1405	46.2668	46.3893	46.5099	46.6242	46.738	46.8448	46.9477	47.0506	47.1534	47.2525	47.344	47.4356	47.5271	47.6186	47.7095	47.7894	47.8693	47.9492	48.0291	48.1103	48.1818	48.2538	48.3257	48.3977	48.4696	48.5416	48.6135	48.6808	48.7413	48.8019	48.8624	48.9229	48.9834	49.044	49.1045	49.1422	49.1799	49.2177	49.2554	49.2931	49.3308	49.3686	49.4063
893	45.4478	45.5938	45.7368	45.8746	46.0087	46.1395	46.2657	46.3883	46.5088	46.6231	46.7369	46.8438	46.9466	47.0495	47.1523	47.2514	47.3429	47.4345	47.526	47.6175	47.7084	47.7883	47.8682	47.9481	48.028	48.1092	48.1807	48.2527	48.3246	48.3966	48.4685	48.5405	48.6124	48.6797	48.7402	48.8008	48.8613	48.9218	48.9824	49.0429	49.1034	49.1411	49.1789	49.2166	49.2543	49.292	49.3298	49.3675	49.4052
894	45.4468	45.5928	45.7358	45.8736	46.0077	46.1384	46.2647	46.3872	46.5077	46.6221	46.7359	46.8427	46.9455	47.0484	47.1513	47.2503	47.3419	47.4334	47.5249	47.6164	47.7073	47.7872	47.8671	47.947	48.0269	48.1081	48.1796	48.2516	48.3235	48.3955	48.4674	48.5394	48.6113	48.6786	48.7391	48.7997	48.8602	48.9207	48.9813	49.0418	49.1023	49.14	49.1778	49.2155	49.2532	49.291	49.3287	49.3664	49.4042
895	45.4458	45.5918	45.7347	45.8726	46.0067	46.1374	46.2636	46.3861	46.5067	46.621	46.7348	46.8416	46.9445	47.0473	47.1502	47.2493	47.3408	47.4323	47.5238	47.6153	47.7062	47.7861	47.866	47.9459	48.0258	48.107	48.1785	48.2505	48.3224	48.3944	48.4663	48.5383	48.6102	48.6775	48.738	48.7986	48.8591	48.9196	48.9802	49.0407	49.1012	49.139	49.1767	49.2144	49.2522	49.2899	49.3276	49.3654	49.4031
896	45.4448	45.5908	45.7337	45.8715	46.0056	46.1364	46.2626	46.3851	46.5056	46.62	46.7337	46.8405	46.9434	47.0462	47.1491	47.2482	47.3397	47.4312	47.5227	47.6142	47.7051	47.785	47.8649	47.9448	48.0247	48.1059	48.1774	48.2494	48.3213	48.3933	48.4652	48.5372	48.6091	48.6764	48.7369	48.7975	48.858	48.9185	48.9791	49.0396	49.1001	49.1379	49.1756	49.2134	49.2511	49.2888	49.3266	49.3643	49.402
897	45.4438	45.5897	45.7327	45.8705	46.0046	46.1353	46.2615	46.384	46.5046	46.6189	46.7326	46.8395	46.9423	47.0452	47.148	47.2471	47.3386	47.4301	47.5216	47.6131	47.704	47.7839	47.8638	47.9437	48.0236	48.1048	48.1763	48.2483	48.3202	48.3922	48.4641	48.5361	48.608	48.6753	48.7358	48.7964	48.8569	48.9175	48.978	49.0385	49.0991	49.1368	49.1745	49.2123	49.25	49.2877	49.3255	49.3632	49.401
898	45.4428	45.5887	45.7317	45.8695	46.0036	46.1343	46.2605	46.383	46.5035	46.6178	46.7316	46.8384	46.9412	47.0441	47.1469	47.246	47.3375	47.429	47.5205	47.612	47.7029	47.7828	47.8627	47.9426	48.0225	48.1037	48.1752	48.2472	48.3191	48.3911	48.463	48.535	48.6069	48.6742	48.7347	48.7953	48.8558	48.9164	48.9769	49.0374	49.098	49.1357	49.1735	49.2112	49.2489	49.2867	49.3244	49.3622	49.3999
899	45.4418	45.5877	45.7307	45.8685	46.0025	46.1332	46.2594	46.3819	46.5024	46.6168	46.7305	46.8373	46.9402	47.043	47.1458	47.2449	47.3364	47.4279	47.5194	47.6109	47.7018	47.7817	47.8616	47.9415	48.0214	48.1026	48.1741	48.2461	48.318	48.39	48.4619	48.5339	48.6058	48.6731	48.7337	48.7942	48.8547	48.9153	48.9758	49.0363	49.0969	49.1346	49.1724	49.2101	49.2479	49.2856	49.3233	49.3611	49.3988
900	45.4408	45.5867	45.7296	45.8674	46.0015	46.1322	46.2584	46.3809	46.5014	46.6157	46.7294	46.8362	46.9391	47.0419	47.1447	47.2438	47.3353	47.4268	47.5183	47.6098	47.7007	47.7806	47.8605	47.9404	48.0203	48.1015	48.173	48.2449	48.3169	48.3889	48.4608	48.5328	48.6047	48.672	48.7326	48.7931	48.8536	48.9142	48.9747	49.0353	49.0958	49.1335	49.1713	49.209	49.2468	49.2845	49.3223	49.36	49.3978
901	45.4398	45.5857	45.7286	45.8664	46.0005	46.1311	46.2573	46.3798	46.5003	46.6146	46.7284	46.8352	46.938	47.0408	47.1437	47.2427	47.3342	47.4257	47.5172	47.6087	47.6996	47.7795	47.8594	47.9393	48.0192	48.1004	48.1719	48.2438	48.3158	48.3878	48.4597	48.5317	48.6036	48.6709	48.7315	48.792	48.8525	48.9131	48.9736	49.0342	49.0947	49.1325	49.1702	49.208	49.2457	49.2835	49.3212	49.359	49.3967
902	45.4388	45.5847	45.7276	45.8654	45.9994	46.1301	46.2563	46.3788	46.4993	46.6136	46.7273	46.8341	46.9369	47.0397	47.1426	47.2416	47.3331	47.4246	47.5161	47.6076	47.6985	47.7784	47.8583	47.9382	48.0181	48.0992	48.1708	48.2427	48.3147	48.3866	48.4586	48.5306	48.6025	48.6698	48.7304	48.7909	48.8514	48.912	48.9725	49.0331	49.0936	49.1314	49.1691	49.2069	49.2446	49.2824	49.3201	49.3579	49.3956
903	45.4378	45.5837	45.7266	45.8644	45.9984	46.1291	46.2552	46.3777	46.4982	46.6125	46.7262	46.833	46.9358	47.0387	47.1415	47.2405	47.332	47.4235	47.515	47.6065	47.6974	47.7773	47.8572	47.9371	48.017	48.0981	48.1697	48.2416	48.3136	48.3855	48.4575	48.5295	48.6014	48.6687	48.7293	48.7898	48.8504	48.9109	48.9714	49.032	49.0925	49.1303	49.168	49.2058	49.2436	49.2813	49.3191	49.3568	49.3946
904	45.4368	45.5827	45.7256	45.8633	45.9973	46.128	46.2542	46.3767	46.4971	46.6114	46.7252	46.832	46.9348	47.0376	47.1404	47.2394	47.3309	47.4224	47.5139	47.6054	47.6963	47.7762	47.8561	47.936	48.0159	48.097	48.1686	48.2405	48.3125	48.3844	48.4564	48.5284	48.6003	48.6676	48.7282	48.7887	48.8493	48.9098	48.9704	49.0309	49.0914	49.1292	49.167	49.2047	49.2425	49.2802	49.318	49.3558	49.3935
905	45.4358	45.5817	45.7245	45.8623	45.9963	46.127	46.2531	46.3756	46.4961	46.6104	46.7241	46.8309	46.9337	47.0365	47.1393	47.2384	47.3298	47.4213	47.5128	47.6043	47.6952	47.7751	47.855	47.9349	48.0148	48.0959	48.1675	48.2394	48.3114	48.3833	48.4553	48.5273	48.5992	48.6665	48.7271	48.7876	48.8482	48.9087	48.9693	49.0298	49.0904	49.1281	49.1659	49.2036	49.2414	49.2792	49.3169	49.3547	49.3924
906	45.4348	45.5806	45.7235	45.8613	45.9953	46.1259	46.2521	46.3746	46.495	46.6093	46.723	46.8298	46.9326	47.0354	47.1382	47.2373	47.3288	47.4202	47.5117	47.6032	47.6941	47.774	47.8539	47.9338	48.0137	48.0948	48.1664	48.2383	48.3103	48.3822	48.4542	48.5262	48.5981	48.6654	48.726	48.7865	48.8471	48.9076	48.9682	49.0287	49.0893	49.127	49.1648	49.2026	49.2403	49.2781	49.3159	49.3536	49.3914
907	45.4338	45.5796	45.7225	45.8602	45.9942	46.1249	46.251	46.3735	46.494	46.6082	46.7219	46.8287	46.9315	47.0343	47.1371	47.2362	47.3277	47.4191	47.5106	47.6021	47.693	47.7729	47.8528	47.9327	48.0126	48.0937	48.1653	48.2372	48.3092	48.3811	48.4531	48.525	48.597	48.6643	48.7249	48.7854	48.846	48.9065	48.9671	49.0276	49.0882	49.126	49.1637	49.2015	49.2393	49.277	49.3148	49.3526	49.3903
908	45.4327	45.5786	45.7215	45.8592	45.9932	46.1239	46.25	46.3724	46.4929	46.6072	46.7209	46.8277	46.9305	47.0332	47.136	47.2351	47.3266	47.4181	47.5095	47.601	47.6919	47.7718	47.8517	47.9316	48.0115	48.0926	48.1642	48.2361	48.3081	48.38	48.452	48.5239	48.5959	48.6632	48.7238	48.7843	48.8449	48.9054	48.966	49.0265	49.0871	49.1249	49.1626	49.2004	49.2382	49.2759	49.3137	49.3515	49.3893
909	45.4317	45.5776	45.7205	45.8582	45.9922	46.1228	46.2489	46.3714	46.4918	46.6061	46.7198	46.8266	46.9294	47.0322	47.135	47.234	47.3255	47.417	47.5084	47.5999	47.6908	47.7707	47.8506	47.9305	48.0104	48.0915	48.163	48.235	48.307	48.3789	48.4509	48.5228	48.5948	48.6621	48.7227	48.7832	48.8438	48.9043	48.9649	49.0255	49.086	49.1238	49.1616	49.1993	49.2371	49.2749	49.3126	49.3504	49.3882
910	45.4307	45.5766	45.7194	45.8572	45.9911	46.1218	46.2479	46.3703	46.4908	46.605	46.7187	46.8255	46.9283	47.0311	47.1339	47.2329	47.3244	47.4159	47.5073	47.5988	47.6897	47.7696	47.8495	47.9294	48.0093	48.0904	48.1619	48.2339	48.3059	48.3778	48.4498	48.5217	48.5937	48.661	48.7216	48.7821	48.8427	48.9032	48.9638	49.0244	49.0849	49.1227	49.1605	49.1983	49.236	49.2738	49.3116	49.3493	49.3871
911	45.4297	45.5756	45.7184	45.8561	45.9901	46.1207	46.2468	46.3693	46.4897	46.604	46.7177	46.8244	46.9272	47.03	47.1328	47.2318	47.3233	47.4148	47.5062	47.5977	47.6886	47.7685	47.8484	47.9283	48.0082	48.0893	48.1608	48.2328	48.3048	48.3767	48.4487	48.5206	48.5926	48.6599	48.7205	48.781	48.8416	48.9022	48.9627	49.0233	49.0838	49.1216	49.1594	49.1972	49.2349	49.2727	49.3105	49.3483	49.3861
912	45.4287	45.5746	45.7174	45.8551	45.9891	46.1197	46.2458	46.3682	46.4887	46.6029	46.7166	46.8234	46.9261	47.0289	47.1317	47.2307	47.3222	47.4137	47.5051	47.5966	47.6875	47.7674	47.8473	47.9272	48.0071	48.0882	48.1597	48.2317	48.3037	48.3756	48.4476	48.5195	48.5915	48.6588	48.7194	48.7799	48.8405	48.9011	48.9616	49.0222	49.0828	49.1205	49.1583	49.1961	49.2339	49.2717	49.3094	49.3472	49.385
913	45.4277	45.5736	45.7164	45.8541	45.988	46.1186	46.2447	46.3672	46.4876	46.6018	46.7155	46.8223	46.9251	47.0278	47.1306	47.2296	47.3211	47.4126	47.504	47.5955	47.6864	47.7663	47.8462	47.926	48.0059	48.0871	48.1586	48.2306	48.3025	48.3745	48.4465	48.5184	48.5904	48.6577	48.7183	48.7788	48.8394	48.9	48.9605	49.0211	49.0817	49.1194	49.1572	49.195	49.2328	49.2706	49.3084	49.3461	49.3839
914	45.4267	45.5726	45.7154	45.853	45.987	46.1176	46.2437	46.3661	46.4865	46.6008	46.7144	46.8212	46.924	47.0268	47.1295	47.2286	47.32	47.4115	47.503	47.5944	47.6852	47.7651	47.845	47.9249	48.0048	48.086	48.1575	48.2295	48.3014	48.3734	48.4454	48.5173	48.5893	48.6566	48.7172	48.7777	48.8383	48.8989	48.9594	49.02	49.0806	49.1184	49.1562	49.1939	49.2317	49.2695	49.3073	49.3451	49.3829
915	45.4257	45.5715	45.7143	45.852	45.986	46.1166	46.2426	46.3651	46.4855	46.5997	46.7134	46.8201	46.9229	47.0257	47.1284	47.2275	47.3189	47.4104	47.5019	47.5933	47.6841	47.764	47.8439	47.9238	48.0037	48.0849	48.1564	48.2284	48.3003	48.3723	48.4443	48.5162	48.5882	48.6555	48.7161	48.7766	48.8372	48.8978	48.9584	49.0189	49.0795	49.1173	49.1551	49.1929	49.2306	49.2684	49.3062	49.344	49.3818
916	45.4247	45.5705	45.7133	45.851	45.9849	46.1155	46.2416	46.364	46.4844	46.5986	46.7123	46.8191	46.9218	47.0246	47.1274	47.2264	47.3178	47.4093	47.5008	47.5922	47.683	47.7629	47.8428	47.9227	48.0026	48.0838	48.1553	48.2273	48.2992	48.3712	48.4432	48.5151	48.5871	48.6544	48.715	48.7755	48.8361	48.8967	48.9573	49.0178	49.0784	49.1162	49.154	49.1918	49.2296	49.2674	49.3052	49.3429	49.3807
917	45.4237	45.5695	45.7123	45.85	45.9839	46.1145	46.2406	46.363	46.4834	46.5976	46.7112	46.818	46.9207	47.0235	47.1263	47.2253	47.3167	47.4082	47.4997	47.5911	47.6819	47.7618	47.8417	47.9216	48.0015	48.0827	48.1542	48.2262	48.2981	48.3701	48.4421	48.514	48.586	48.6533	48.7139	48.7745	48.835	48.8956	48.9562	49.0167	49.0773	49.1151	49.1529	49.1907	49.2285	49.2663	49.3041	49.3419	49.3797
918	45.4227	45.5685	45.7113	45.8489	45.9829	46.1134	46.2395	46.3619	46.4823	46.5965	46.7102	46.8169	46.9197	47.0224	47.1252	47.2242	47.3157	47.4071	47.4986	47.59	47.6808	47.7607	47.8406	47.9205	48.0004	48.0816	48.1531	48.2251	48.297	48.369	48.441	48.5129	48.5849	48.6522	48.7128	48.7734	48.8339	48.8945	48.9551	49.0157	49.0762	49.114	49.1518	49.1896	49.2274	49.2652	49.303	49.3408	49.3786
919	45.4217	45.5675	45.7103	45.8479	45.9818	46.1124	46.2385	46.3608	46.4812	46.5954	46.7091	46.8158	46.9186	47.0213	47.1241	47.2231	47.3146	47.406	47.4975	47.5889	47.6797	47.7596	47.8395	47.9194	47.9993	48.0805	48.152	48.224	48.2959	48.3679	48.4399	48.5118	48.5838	48.6511	48.7117	48.7723	48.8328	48.8934	48.954	49.0146	49.0751	49.1129	49.1507	49.1885	49.2263	49.2641	49.3019	49.3397	49.3775
920	45.4207	45.5665	45.7092	45.8469	45.9808	46.1114	46.2374	46.3598	46.4802	46.5944	46.708	46.8148	46.9175	47.0203	47.123	47.222	47.3135	47.4049	47.4964	47.5878	47.6786	47.7585	47.8384	47.9183	47.9982	48.0794	48.1509	48.2229	48.2948	48.3668	48.4388	48.5107	48.5827	48.65	48.7106	48.7712	48.8317	48.8923	48.9529	49.0135	49.0741	49.1119	49.1497	49.1875	49.2253	49.2631	49.3009	49.3387	49.3765
921	45.4197	45.5655	45.7082	45.8459	45.9798	46.1103	46.2364	46.3587	46.4791	46.5933	46.707	46.8137	46.9164	47.0192	47.1219	47.2209	47.3124	47.4038	47.4953	47.5867	47.6775	47.7574	47.8373	47.9172	47.9971	48.0782	48.1498	48.2218	48.2937	48.3657	48.4377	48.5096	48.5816	48.6489	48.7095	48.7701	48.8306	48.8912	48.9518	49.0124	49.073	49.1108	49.1486	49.1864	49.2242	49.262	49.2998	49.3376	49.3754
922	45.4187	45.5645	45.7072	45.8448	45.9787	46.1093	46.2353	46.3577	46.4781	46.5923	46.7059	46.8126	46.9154	47.0181	47.1208	47.2198	47.3113	47.4027	47.4942	47.5856	47.6764	47.7563	47.8362	47.9161	47.996	48.0771	48.1487	48.2206	48.2926	48.3646	48.4365	48.5085	48.5805	48.6478	48.7084	48.769	48.8296	48.8901	48.9507	49.0113	49.0719	49.1097	49.1475	49.1853	49.2231	49.2609	49.2987	49.3365	49.3743
923	45.4177	45.5635	45.7062	45.8438	45.9777	46.1082	46.2343	46.3566	46.477	46.5912	46.7048	46.8115	46.9143	47.017	47.1198	47.2187	47.3102	47.4016	47.4931	47.5845	47.6753	47.7552	47.8351	47.915	47.9949	48.076	48.1476	48.2195	48.2915	48.3635	48.4354	48.5074	48.5794	48.6467	48.7073	48.7679	48.8285	48.889	48.9496	49.0102	49.0708	49.1086	49.1464	49.1842	49.222	49.2599	49.2977	49.3355	49.3733
924	45.4167	45.5624	45.7052	45.8428	45.9767	46.1072	46.2332	46.3556	46.4759	46.5901	46.7037	46.8105	46.9132	47.0159	47.1187	47.2177	47.3091	47.4005	47.492	47.5834	47.6742	47.7541	47.834	47.9139	47.9938	48.0749	48.1465	48.2184	48.2904	48.3624	48.4343	48.5063	48.5783	48.6456	48.7062	48.7668	48.8274	48.888	48.9485	49.0091	49.0697	49.1075	49.1453	49.1832	49.221	49.2588	49.2966	49.3344	49.3722
925	45.4157	45.5614	45.7041	45.8417	45.9756	46.1061	46.2322	46.3545	46.4749	46.5891	46.7027	46.8094	46.9121	47.0148	47.1176	47.2166	47.308	47.3994	47.4909	47.5823	47.6731	47.753	47.8329	47.9128	47.9927	48.0738	48.1454	48.2173	48.2893	48.3613	48.4332	48.5052	48.5772	48.6445	48.7051	48.7657	48.8263	48.8869	48.9474	49.008	49.0686	49.1064	49.1443	49.1821	49.2199	49.2577	49.2955	49.3333	49.3712
926	45.4147	45.5604	45.7031	45.8407	45.9746	46.1051	46.2311	46.3535	46.4738	46.588	46.7016	46.8083	46.911	47.0138	47.1165	47.2155	47.3069	47.3984	47.4898	47.5812	47.672	47.7519	47.8318	47.9117	47.9916	48.0727	48.1443	48.2162	48.2882	48.3602	48.4321	48.5041	48.5761	48.6434	48.704	48.7646	48.8252	48.8858	48.9464	49.0069	49.0675	49.1054	49.1432	49.181	49.2188	49.2566	49.2945	49.3323	49.3701
927	45.4137	45.5594	45.7021	45.8397	45.9736	46.1041	46.2301	46.3524	46.4728	46.5869	46.7005	46.8072	46.91	47.0127	47.1154	47.2144	47.3058	47.3973	47.4887	47.5801	47.6709	47.7508	47.8307	47.9106	47.9905	48.0716	48.1432	48.2151	48.2871	48.3591	48.431	48.503	48.575	48.6423	48.7029	48.7635	48.8241	48.8847	48.9453	49.0059	49.0664	49.1043	49.1421	49.1799	49.2177	49.2556	49.2934	49.3312	49.369
928	45.4127	45.5584	45.7011	45.8387	45.9725	46.103	46.229	46.3514	46.4717	46.5859	46.6995	46.8062	46.9089	47.0116	47.1143	47.2133	47.3047	47.3962	47.4876	47.579	47.6698	47.7497	47.8296	47.9095	47.9894	48.0705	48.142	48.214	48.286	48.358	48.4299	48.5019	48.5739	48.6412	48.7018	48.7624	48.823	48.8836	48.9442	49.0048	49.0654	49.1032	49.141	49.1788	49.2167	49.2545	49.2923	49.3301	49.368
929	45.4117	45.5574	45.7001	45.8376	45.9715	46.102	46.228	46.3503	46.4706	46.5848	46.6984	46.8051	46.9078	47.0105	47.1132	47.2122	47.3036	47.3951	47.4865	47.5779	47.6687	47.7486	47.8285	47.9084	47.9883	48.0694	48.1409	48.2129	48.2849	48.3569	48.4288	48.5008	48.5728	48.6401	48.7007	48.7613	48.8219	48.8825	48.9431	49.0037	49.0643	49.1021	49.1399	49.1778	49.2156	49.2534	49.2912	49.3291	49.3669
930	45.4107	45.5564	45.699	45.8366	45.9704	46.1009	46.2269	46.3492	46.4696	46.5837	46.6973	46.804	46.9067	47.0094	47.1121	47.2111	47.3025	47.394	47.4854	47.5768	47.6676	47.7475	47.8274	47.9073	47.9872	48.0683	48.1398	48.2118	48.2838	48.3558	48.4277	48.4997	48.5717	48.639	48.6996	48.7602	48.8208	48.8814	48.942	49.0026	49.0632	49.101	49.1388	49.1767	49.2145	49.2523	49.2902	49.328	49.3658
931	45.4097	45.5554	45.698	45.8356	45.9694	46.0999	46.2259	46.3482	46.4685	46.5827	46.6963	46.8029	46.9056	47.0084	47.1111	47.21	47.3015	47.3929	47.4843	47.5757	47.6665	47.7464	47.8263	47.9062	47.9861	48.0672	48.1387	48.2107	48.2827	48.3547	48.4266	48.4986	48.5706	48.6379	48.6985	48.7591	48.8197	48.8803	48.9409	49.0015	49.0621	49.0999	49.1378	49.1756	49.2134	49.2513	49.2891	49.3269	49.3648
932	45.4087	45.5544	45.697	45.8346	45.9684	46.0989	46.2248	46.3471	46.4675	46.5816	46.6952	46.8019	46.9046	47.0073	47.11	47.2089	47.3004	47.3918	47.4832	47.5746	47.6654	47.7453	47.8252	47.9051	47.985	48.0661	48.1376	48.2096	48.2816	48.3535	48.4255	48.4975	48.5695	48.6368	48.6974	48.758	48.8186	48.8792	48.9398	49.0004	49.061	49.0988	49.1367	49.1745	49.2124	49.2502	49.288	49.3259	49.3637
933	45.4077	45.5533	45.696	45.8335	45.9673	46.0978	46.2238	46.3461	46.4664	46.5805	46.6941	46.8008	46.9035	47.0062	47.1089	47.2078	47.2993	47.3907	47.4821	47.5735	47.6643	47.7442	47.8241	47.904	47.9839	48.065	48.1365	48.2085	48.2805	48.3524	48.4244	48.4964	48.5684	48.6357	48.6963	48.7569	48.8175	48.8781	48.9387	48.9993	49.0599	49.0978	49.1356	49.1734	49.2113	49.2491	49.287	49.3248	49.3626
934	45.4067	45.5523	45.695	45.8325	45.9663	46.0968	46.2227	46.345	46.4653	46.5795	46.693	46.7997	46.9024	47.0051	47.1078	47.2068	47.2982	47.3896	47.481	47.5724	47.6632	47.7431	47.823	47.9029	47.9828	48.0639	48.1354	48.2074	48.2794	48.3513	48.4233	48.4953	48.5673	48.6346	48.6952	48.7558	48.8164	48.877	48.9376	48.9982	49.0588	49.0967	49.1345	49.1724	49.2102	49.248	49.2859	49.3237	49.3616
935	45.4057	45.5513	45.6939	45.8315	45.9653	46.0957	46.2217	46.344	46.4643	46.5784	46.692	46.7986	46.9013	47.004	47.1067	47.2057	47.2971	47.3885	47.4799	47.5713	47.6621	47.742	47.8219	47.9018	47.9816	48.0628	48.1343	48.2063	48.2783	48.3502	48.4222	48.4942	48.5662	48.6335	48.6941	48.7547	48.8153	48.8759	48.9365	48.9971	49.0578	49.0956	49.1334	49.1713	49.2091	49.247	49.2848	49.3227	49.3605
936	45.4047	45.5503	45.6929	45.8304	45.9642	46.0947	46.2206	46.3429	46.4632	46.5773	46.6909	46.7976	46.9003	47.0029	47.1056	47.2046	47.296	47.3874	47.4788	47.5702	47.661	47.7409	47.8208	47.9007	47.9805	48.0617	48.1332	48.2052	48.2772	48.3491	48.4211	48.4931	48.5651	48.6324	48.693	48.7536	48.8142	48.8748	48.9354	48.9961	49.0567	49.0945	49.1324	49.1702	49.2081	49.2459	49.2838	49.3216	49.3594
937	45.4037	45.5493	45.6919	45.8294	45.9632	46.0936	46.2196	46.3419	46.4622	46.5763	46.6898	46.7965	46.8992	47.0019	47.1045	47.2035	47.2949	47.3863	47.4777	47.5691	47.6599	47.7398	47.8197	47.8996	47.9794	48.0606	48.1321	48.2041	48.2761	48.348	48.42	48.492	48.564	48.6313	48.6919	48.7525	48.8131	48.8737	48.9344	48.995	49.0556	49.0934	49.1313	49.1691	49.207	49.2448	49.2827	49.3205	49.3584
938	45.4027	45.5483	45.6909	45.8284	45.9622	46.0926	46.2185	46.3408	46.4611	46.5752	46.6888	46.7954	46.8981	47.0008	47.1035	47.2024	47.2938	47.3852	47.4766	47.5681	47.6588	47.7387	47.8186	47.8985	47.9783	48.0595	48.131	48.203	48.275	48.3469	48.4189	48.4909	48.5629	48.6302	48.6908	48.7514	48.812	48.8727	48.9333	48.9939	49.0545	49.0923	49.1302	49.1681	49.2059	49.2438	49.2816	49.3195	49.3573
939	45.4017	45.5473	45.6899	45.8274	45.9611	46.0916	46.2175	46.3398	46.46	46.5741	46.6877	46.7943	46.897	46.9997	47.1024	47.2013	47.2927	47.3841	47.4755	47.567	47.6577	47.7376	47.8175	47.8974	47.9772	48.0583	48.1299	48.2019	48.2738	48.3458	48.4178	48.4898	48.5618	48.6291	48.6897	48.7503	48.8109	48.8716	48.9322	48.9928	49.0534	49.0913	49.1291	49.167	49.2048	49.2427	49.2805	49.3184	49.3563
940	45.4007	45.5463	45.6889	45.8263	45.9601	46.0905	46.2164	46.3387	46.459	46.5731	46.6866	46.7933	46.8959	46.9986	47.1013	47.2002	47.2916	47.383	47.4744	47.5659	47.6566	47.7365	47.8164	47.8962	47.9761	48.0572	48.1288	48.2008	48.2727	48.3447	48.4167	48.4887	48.5607	48.628	48.6886	48.7492	48.8099	48.8705	48.9311	48.9917	49.0523	49.0902	49.128	49.1659	49.2038	49.2416	49.2795	49.3173	49.3552
941	45.3997	45.5453	45.6878	45.8253	45.9591	46.0895	46.2154	46.3376	46.4579	46.572	46.6855	46.7922	46.8949	46.9975	47.1002	47.1991	47.2905	47.3819	47.4733	47.5648	47.6555	47.7354	47.8153	47.8951	47.975	48.0561	48.1277	48.1997	48.2716	48.3436	48.4156	48.4876	48.5596	48.6269	48.6875	48.7481	48.8088	48.8694	48.93	48.9906	49.0512	49.0891	49.127	49.1648	49.2027	49.2405	49.2784	49.3163	49.3541
942	45.3987	45.5442	45.6868	45.8243	45.958	46.0884	46.2143	46.3366	46.4569	46.5709	46.6845	46.7911	46.8938	46.9964	47.0991	47.198	47.2894	47.3808	47.4723	47.5637	47.6544	47.7343	47.8142	47.894	47.9739	48.055	48.1266	48.1986	48.2705	48.3425	48.4145	48.4865	48.5585	48.6258	48.6864	48.747	48.8077	48.8683	48.9289	48.9895	49.0501	49.088	49.1259	49.1637	49.2016	49.2395	49.2773	49.3152	49.3531
943	45.3977	45.5432	45.6858	45.8233	45.957	46.0874	46.2133	46.3355	46.4558	46.5699	46.6834	46.79	46.8927	46.9954	47.098	47.197	47.2884	47.3798	47.4712	47.5626	47.6533	47.7332	47.8131	47.8929	47.9728	48.0539	48.1255	48.1975	48.2694	48.3414	48.4134	48.4854	48.5574	48.6247	48.6853	48.7459	48.8066	48.8672	48.9278	48.9884	49.0491	49.0869	49.1248	49.1627	49.2005	49.2384	49.2763	49.3141	49.352
944	45.3967	45.5422	45.6848	45.8222	45.956	46.0863	46.2122	46.3345	46.4547	46.5688	46.6823	46.789	46.8916	46.9943	47.0969	47.1959	47.2873	47.3787	47.4701	47.5615	47.6522	47.7321	47.812	47.8918	47.9717	48.0528	48.1244	48.1963	48.2683	48.3403	48.4123	48.4843	48.5563	48.6236	48.6842	48.7448	48.8055	48.8661	48.9267	48.9873	49.048	49.0858	49.1237	49.1616	49.1994	49.2373	49.2752	49.3131	49.3509
945	45.3957	45.5412	45.6838	45.8212	45.9549	46.0853	46.2112	46.3334	46.4537	46.5677	46.6813	46.7879	46.8905	46.9932	47.0959	47.1948	47.2862	47.3776	47.469	47.5604	47.6511	47.731	47.8109	47.8907	47.9706	48.0517	48.1233	48.1952	48.2672	48.3392	48.4112	48.4832	48.5552	48.6225	48.6831	48.7438	48.8044	48.865	48.9256	48.9863	49.0469	49.0848	49.1226	49.1605	49.1984	49.2362	49.2741	49.312	49.3499
946	45.3946	45.5402	45.6827	45.8202	45.9539	46.0843	46.2102	46.3324	46.4526	46.5667	46.6802	46.7868	46.8895	46.9921	47.0948	47.1937	47.2851	47.3765	47.4679	47.5593	47.65	47.7299	47.8098	47.8896	47.9695	48.0506	48.1222	48.1941	48.2661	48.3381	48.4101	48.4821	48.554	48.6214	48.682	48.7427	48.8033	48.8639	48.9245	48.9852	49.0458	49.0837	49.1215	49.1594	49.1973	49.2352	49.273	49.3109	49.3488
947	45.3936	45.5392	45.6817	45.8191	45.9529	46.0832	46.2091	46.3313	46.4516	46.5656	46.6791	46.7857	46.8884	46.991	47.0937	47.1926	47.284	47.3754	47.4668	47.5582	47.6489	47.7288	47.8087	47.8885	47.9684	48.0495	48.121	48.193	48.265	48.337	48.409	48.481	48.5529	48.6203	48.6809	48.7416	48.8022	48.8628	48.9234	48.9841	49.0447	49.0826	49.1205	49.1583	49.1962	49.2341	49.272	49.3099	49.3477
948	45.3926	45.5382	45.6807	45.8181	45.9518	46.0822	46.2081	46.3303	46.4505	46.5646	46.6781	46.7847	46.8873	46.99	47.0926	47.1915	47.2829	47.3743	47.4657	47.5571	47.6478	47.7277	47.8076	47.8874	47.9673	48.0484	48.1199	48.1919	48.2639	48.3359	48.4079	48.4799	48.5518	48.6192	48.6798	48.7405	48.8011	48.8617	48.9224	48.983	49.0436	49.0815	49.1194	49.1573	49.1951	49.233	49.2709	49.3088	49.3467
949	45.3916	45.5372	45.6797	45.8171	45.9508	46.0811	46.207	46.3292	46.4494	46.5635	46.677	46.7836	46.8862	46.9889	47.0915	47.1904	47.2818	47.3732	47.4646	47.556	47.6467	47.7266	47.8065	47.8863	47.9662	48.0473	48.1188	48.1908	48.2628	48.3348	48.4068	48.4788	48.5507	48.6181	48.6787	48.7394	48.8	48.8606	48.9213	48.9819	49.0425	49.0804	49.1183	49.1562	49.1941	49.232	49.2698	49.3077	49.3456
950	45.3906	45.5361	45.6787	45.8161	45.9498	46.0801	46.206	46.3282	46.4484	46.5624	46.6759	46.7825	46.8852	46.9878	47.0904	47.1893	47.2807	47.3721	47.4635	47.5549	47.6456	47.7255	47.8053	47.8852	47.9651	48.0462	48.1177	48.1897	48.2617	48.3337	48.4057	48.4777	48.5496	48.617	48.6776	48.7383	48.7989	48.8595	48.9202	48.9808	49.0414	49.0793	49.1172	49.1551	49.193	49.2309	49.2688	49.3067	49.3445
951	45.3898	45.5353	45.6778	45.8152	45.9488	46.0792	46.205	46.3272	46.4474	46.5615	46.675	46.7816	46.8842	46.9868	47.0895	47.1884	47.2797	47.3711	47.4625	47.5539	47.6446	47.7245	47.8044	47.8842	47.9641	48.0452	48.1167	48.1887	48.2607	48.3327	48.4047	48.4767	48.5487	48.616	48.6766	48.7373	48.7979	48.8586	48.9192	48.9798	49.0405	49.0784	49.1162	49.1541	49.192	49.2299	49.2678	49.3057	49.3436
952	45.3889	45.5344	45.6769	45.8143	45.948	46.0783	46.2042	46.3264	46.4466	46.5606	46.6741	46.7807	46.8833	46.9859	47.0886	47.1875	47.2789	47.3702	47.4616	47.553	47.6437	47.7236	47.8035	47.8833	47.9632	48.0443	48.1158	48.1878	48.2598	48.3318	48.4038	48.4758	48.5477	48.6151	48.6757	48.7364	48.797	48.8577	48.9183	48.9789	49.0396	49.0775	49.1153	49.1532	49.1911	49.229	49.2669	49.3048	49.3427
953	45.3881	45.5336	45.6761	45.8135	45.9472	46.0775	46.2033	46.3255	46.4457	46.5598	46.6732	46.7798	46.8824	46.9851	47.0877	47.1866	47.278	47.3693	47.4607	47.5521	47.6428	47.7227	47.8026	47.8824	47.9623	48.0434	48.1149	48.1869	48.2589	48.3309	48.4029	48.4749	48.5468	48.6142	48.6748	48.7355	48.7961	48.8567	48.9174	48.978	49.0387	49.0766	49.1144	49.1523	49.1902	49.2281	49.266	49.3039	49.3418
954	45.3873	45.5328	45.6753	45.8127	45.9463	46.0766	46.2025	46.3247	46.4449	46.5589	46.6724	46.7789	46.8816	46.9842	47.0868	47.1857	47.2771	47.3685	47.4598	47.5512	47.6419	47.7218	47.8017	47.8815	47.9614	48.0425	48.114	48.186	48.258	48.33	48.402	48.4739	48.5459	48.6133	48.6739	48.7346	48.7952	48.8558	48.9165	48.9771	49.0378	49.0756	49.1135	49.1514	49.1893	49.2272	49.2651	49.303	49.3409
955	45.3865	45.532	45.6745	45.8118	45.9455	46.0758	46.2016	46.3238	46.444	46.558	46.6715	46.7781	46.8807	46.9833	47.0859	47.1848	47.2762	47.3676	47.4589	47.5503	47.641	47.7209	47.8008	47.8806	47.9605	48.0416	48.1131	48.1851	48.2571	48.3291	48.4011	48.473	48.545	48.6124	48.673	48.7337	48.7943	48.8549	48.9156	48.9762	49.0368	49.0747	49.1126	49.1505	49.1884	49.2263	49.2642	49.3021	49.34
956	45.3857	45.5312	45.6736	45.811	45.9447	46.075	46.2008	46.323	46.4431	46.5572	46.6706	46.7772	46.8798	46.9824	47.085	47.1839	47.2753	47.3667	47.458	47.5494	47.6401	47.72	47.7999	47.8797	47.9596	48.0407	48.1122	48.1842	48.2562	48.3282	48.4001	48.4721	48.5441	48.6115	48.6721	48.7327	48.7934	48.854	48.9147	48.9753	49.0359	49.0738	49.1117	49.1496	49.1875	49.2254	49.2633	49.3012	49.3391
957	45.3849	45.5304	45.6728	45.8102	45.9438	46.0741	46.1999	46.3221	46.4423	46.5563	46.6698	46.7763	46.8789	46.9816	47.0842	47.183	47.2744	47.3658	47.4571	47.5485	47.6392	47.7191	47.799	47.8788	47.9587	48.0398	48.1113	48.1833	48.2553	48.3273	48.3992	48.4712	48.5432	48.6106	48.6712	48.7318	48.7925	48.8531	48.9138	48.9744	49.035	49.0729	49.1108	49.1487	49.1866	49.2245	49.2624	49.3003	49.3382
958	45.3841	45.5295	45.672	45.8093	45.943	46.0733	46.1991	46.3213	46.4414	46.5554	46.6689	46.7755	46.8781	46.9807	47.0833	47.1822	47.2735	47.3649	47.4563	47.5476	47.6383	47.7182	47.7981	47.8779	47.9578	48.0389	48.1104	48.1824	48.2544	48.3263	48.3983	48.4703	48.5423	48.6096	48.6703	48.7309	48.7916	48.8522	48.9129	48.9735	49.0341	49.072	49.1099	49.1478	49.1857	49.2236	49.2615	49.2994	49.3373
959	45.3833	45.5287	45.6712	45.8085	45.9421	46.0724	46.1982	46.3204	46.4406	46.5546	46.668	46.7746	46.8772	46.9798	47.0824	47.1813	47.2726	47.364	47.4554	47.5467	47.6375	47.7173	47.7972	47.877	47.9569	48.038	48.1095	48.1815	48.2535	48.3254	48.3974	48.4694	48.5414	48.6087	48.6694	48.73	48.7907	48.8513	48.9119	48.9726	49.0332	49.0711	49.109	49.1469	49.1848	49.2227	49.2606	49.2985	49.3364
960	45.3825	45.5279	45.6703	45.8077	45.9413	46.0716	46.1974	46.3195	46.4397	46.5537	46.6672	46.7737	46.8763	46.9789	47.0815	47.1804	47.2717	47.3631	47.4545	47.5458	47.6366	47.7164	47.7963	47.8761	47.956	48.037	48.1086	48.1806	48.2526	48.3245	48.3965	48.4685	48.5405	48.6078	48.6685	48.7291	48.7898	48.8504	48.911	48.9717	49.0323	49.0702	49.1081	49.146	49.1839	49.2218	49.2597	49.2976	49.3355
961	45.3817	45.5271	45.6695	45.8068	45.9405	46.0708	46.1965	46.3187	46.4389	46.5528	46.6663	46.7728	46.8754	46.978	47.0806	47.1795	47.2709	47.3622	47.4536	47.5449	47.6357	47.7155	47.7954	47.8752	47.955	48.0361	48.1077	48.1797	48.2516	48.3236	48.3956	48.4676	48.5396	48.6069	48.6676	48.7282	48.7888	48.8495	48.9101	48.9708	49.0314	49.0693	49.1072	49.1451	49.183	49.2209	49.2588	49.2967	49.3346
962	45.3808	45.5263	45.6687	45.806	45.9396	46.0699	46.1957	46.3178	46.438	46.552	46.6654	46.772	46.8746	46.9772	47.0798	47.1786	47.27	47.3613	47.4527	47.544	47.6348	47.7146	47.7945	47.8743	47.9541	48.0352	48.1068	48.1788	48.2507	48.3227	48.3947	48.4667	48.5387	48.606	48.6667	48.7273	48.7879	48.8486	48.9092	48.9699	49.0305	49.0684	49.1063	49.1442	49.1821	49.22	49.2579	49.2958	49.3337
963	45.38	45.5254	45.6679	45.8052	45.9388	46.0691	46.1949	46.317	46.4371	46.5511	46.6646	46.7711	46.8737	46.9763	47.0789	47.1777	47.2691	47.3604	47.4518	47.5431	47.6339	47.7137	47.7935	47.8734	47.9532	48.0343	48.1059	48.1778	48.2498	48.3218	48.3938	48.4658	48.5377	48.6051	48.6657	48.7264	48.787	48.8477	48.9083	48.969	49.0296	49.0675	49.1054	49.1433	49.1812	49.2191	49.257	49.2949	49.3328
964	45.3792	45.5246	45.667	45.8044	45.938	46.0682	46.194	46.3161	46.4363	46.5503	46.6637	46.7702	46.8728	46.9754	47.078	47.1768	47.2682	47.3595	47.4509	47.5422	47.633	47.7128	47.7926	47.8725	47.9523	48.0334	48.105	48.1769	48.2489	48.3209	48.3929	48.4649	48.5368	48.6042	48.6648	48.7255	48.7861	48.8468	48.9074	48.9681	49.0287	49.0666	49.1045	49.1424	49.1803	49.2182	49.2561	49.294	49.332
965	45.3784	45.5238	45.6662	45.8035	45.9371	46.0674	46.1932	46.3153	46.4354	46.5494	46.6628	46.7694	46.8719	46.9745	47.0771	47.176	47.2673	47.3587	47.45	47.5413	47.6321	47.7119	47.7917	47.8716	47.9514	48.0325	48.1041	48.176	48.248	48.32	48.392	48.4639	48.5359	48.6033	48.6639	48.7246	48.7852	48.8459	48.9065	48.9671	49.0278	49.0657	49.1036	49.1415	49.1794	49.2173	49.2552	49.2932	49.3311
966	45.3776	45.523	45.6654	45.8027	45.9363	46.0665	46.1923	46.3144	46.4346	46.5485	46.6619	46.7685	46.8711	46.9736	47.0762	47.1751	47.2664	47.3578	47.4491	47.5405	47.6312	47.711	47.7908	47.8707	47.9505	48.0316	48.1031	48.1751	48.2471	48.3191	48.3911	48.463	48.535	48.6024	48.663	48.7237	48.7843	48.845	48.9056	48.9662	49.0269	49.0648	49.1027	49.1406	49.1785	49.2164	49.2543	49.2923	49.3302
967	45.3768	45.5222	45.6646	45.8019	45.9354	46.0657	46.1915	46.3136	46.4337	46.5477	46.6611	46.7676	46.8702	46.9728	47.0753	47.1742	47.2655	47.3569	47.4482	47.5396	47.6303	47.7101	47.7899	47.8698	47.9496	48.0307	48.1022	48.1742	48.2462	48.3182	48.3902	48.4621	48.5341	48.6015	48.6621	48.7228	48.7834	48.844	48.9047	48.9653	49.026	49.0639	49.1018	49.1397	49.1776	49.2155	49.2534	49.2914	49.3293
968	45.376	45.5214	45.6637	45.801	45.9346	46.0649	46.1906	46.3127	46.4328	46.5468	46.6602	46.7667	46.8693	46.9719	47.0745	47.1733	47.2646	47.356	47.4473	47.5387	47.6294	47.7092	47.789	47.8689	47.9487	48.0298	48.1013	48.1733	48.2453	48.3173	48.3892	48.4612	48.5332	48.6006	48.6612	48.7218	48.7825	48.8431	48.9038	48.9644	49.0251	49.063	49.1009	49.1388	49.1767	49.2146	49.2526	49.2905	49.3284
969	45.3752	45.5205	45.6629	45.8002	45.9338	46.064	46.1898	46.3119	46.432	46.5459	46.6593	46.7659	46.8684	46.971	47.0736	47.1724	47.2638	47.3551	47.4464	47.5378	47.6285	47.7083	47.7881	47.868	47.9478	48.0289	48.1004	48.1724	48.2444	48.3164	48.3883	48.4603	48.5323	48.5996	48.6603	48.7209	48.7816	48.8422	48.9029	48.9635	49.0242	49.0621	49.1	49.1379	49.1758	49.2137	49.2517	49.2896	49.3275
970	45.3744	45.5197	45.6621	45.7994	45.9329	46.0632	46.1889	46.311	46.4311	46.5451	46.6585	46.765	46.8676	46.9701	47.0727	47.1715	47.2629	47.3542	47.4455	47.5369	47.6276	47.7074	47.7872	47.8671	47.9469	48.028	48.0995	48.1715	48.2435	48.3155	48.3874	48.4594	48.5314	48.5987	48.6594	48.72	48.7807	48.8413	48.902	48.9626	49.0233	49.0612	49.0991	49.137	49.1749	49.2128	49.2508	49.2887	49.3266
971	45.3736	45.5189	45.6613	45.7985	45.9321	46.0623	46.1881	46.3102	46.4303	46.5442	46.6576	46.7641	46.8667	46.9693	47.0718	47.1706	47.262	47.3533	47.4446	47.536	47.6267	47.7065	47.7863	47.8662	47.946	48.0271	48.0986	48.1706	48.2426	48.3145	48.3865	48.4585	48.5305	48.5978	48.6585	48.7191	48.7798	48.8404	48.9011	48.9617	49.0224	49.0603	49.0982	49.1361	49.174	49.2119	49.2499	49.2878	49.3257
972	45.3727	45.5181	45.6604	45.7977	45.9313	46.0615	46.1872	46.3093	46.4294	46.5434	46.6567	46.7633	46.8658	46.9684	47.0709	47.1698	47.2611	47.3524	47.4437	47.5351	47.6258	47.7056	47.7854	47.8653	47.9451	48.0262	48.0977	48.1697	48.2417	48.3136	48.3856	48.4576	48.5296	48.5969	48.6576	48.7182	48.7789	48.8395	48.9002	48.9608	49.0215	49.0594	49.0973	49.1352	49.1731	49.211	49.249	49.2869	49.3248
973	45.3719	45.5173	45.6596	45.7969	45.9304	46.0606	46.1864	46.3084	46.4286	46.5425	46.6559	46.7624	46.8649	46.9675	47.07	47.1689	47.2602	47.3515	47.4429	47.5342	47.6249	47.7047	47.7845	47.8644	47.9442	48.0253	48.0968	48.1688	48.2408	48.3127	48.3847	48.4567	48.5287	48.596	48.6567	48.7173	48.778	48.8386	48.8993	48.9599	49.0205	49.0585	49.0964	49.1343	49.1722	49.2101	49.2481	49.286	49.3239
974	45.3711	45.5165	45.6588	45.7961	45.9296	46.0598	46.1855	46.3076	46.4277	46.5416	46.655	46.7615	46.8641	46.9666	47.0692	47.168	47.2593	47.3506	47.442	47.5333	47.624	47.7038	47.7836	47.8635	47.9433	48.0244	48.0959	48.1679	48.2398	48.3118	48.3838	48.4558	48.5277	48.5951	48.6557	48.7164	48.777	48.8377	48.8983	48.959	49.0196	49.0576	49.0955	49.1334	49.1713	49.2092	49.2472	49.2851	49.323
975	45.3703	45.5156	45.658	45.7952	45.9288	46.059	46.1847	46.3067	46.4268	46.5408	46.6541	46.7606	46.8632	46.9657	47.0683	47.1671	47.2584	47.3497	47.4411	47.5324	47.6231	47.7029	47.7827	47.8626	47.9424	48.0235	48.095	48.167	48.2389	48.3109	48.3829	48.4549	48.5268	48.5942	48.6548	48.7155	48.7761	48.8368	48.8974	48.9581	49.0187	49.0567	49.0946	49.1325	49.1704	49.2084	49.2463	49.2842	49.3221
976	45.3695	45.5148	45.6572	45.7944	45.9279	46.0581	46.1838	46.3059	46.426	46.5399	46.6533	46.7598	46.8623	46.9649	47.0674	47.1662	47.2575	47.3489	47.4402	47.5315	47.6222	47.702	47.7818	47.8617	47.9415	48.0226	48.0941	48.1661	48.238	48.31	48.382	48.454	48.5259	48.5933	48.6539	48.7146	48.7752	48.8359	48.8965	48.9572	49.0178	49.0558	49.0937	49.1316	49.1695	49.2075	49.2454	49.2833	49.3212
977	45.3687	45.514	45.6563	45.7936	45.9271	46.0573	46.183	46.305	46.4251	46.539	46.6524	46.7589	46.8614	46.964	47.0665	47.1653	47.2566	47.348	47.4393	47.5306	47.6213	47.7011	47.7809	47.8608	47.9406	48.0216	48.0932	48.1652	48.2371	48.3091	48.3811	48.453	48.525	48.5924	48.653	48.7137	48.7743	48.835	48.8956	48.9563	49.0169	49.0549	49.0928	49.1307	49.1686	49.2066	49.2445	49.2824	49.3203
978	45.3679	45.5132	45.6555	45.7927	45.9262	46.0564	46.1821	46.3042	46.4243	46.5382	46.6515	46.758	46.8606	46.9631	47.0656	47.1644	47.2558	47.3471	47.4384	47.5297	47.6204	47.7002	47.78	47.8599	47.9397	48.0207	48.0923	48.1642	48.2362	48.3082	48.3802	48.4521	48.5241	48.5915	48.6521	48.7128	48.7734	48.8341	48.8947	48.9554	49.016	49.0539	49.0919	49.1298	49.1677	49.2057	49.2436	49.2815	49.3194
979	45.3671	45.5124	45.6547	45.7919	45.9254	46.0556	46.1813	46.3033	46.4234	46.5373	46.6507	46.7572	46.8597	46.9622	47.0647	47.1636	47.2549	47.3462	47.4375	47.5288	47.6195	47.6993	47.7791	47.8589	47.9388	48.0198	48.0914	48.1633	48.2353	48.3073	48.3793	48.4512	48.5232	48.5906	48.6512	48.7119	48.7725	48.8332	48.8938	48.9545	49.0151	49.053	49.091	49.1289	49.1668	49.2048	49.2427	49.2806	49.3185
980	45.3663	45.5116	45.6539	45.7911	45.9246	46.0547	46.1804	46.3025	46.4225	46.5364	46.6498	46.7563	46.8588	46.9613	47.0639	47.1627	47.254	47.3453	47.4366	47.5279	47.6186	47.6984	47.7782	47.858	47.9379	48.0189	48.0905	48.1624	48.2344	48.3064	48.3783	48.4503	48.5223	48.5896	48.6503	48.7109	48.7716	48.8323	48.8929	48.9536	49.0142	49.0521	49.0901	49.128	49.1659	49.2039	49.2418	49.2797	49.3176
981	45.3655	45.5107	45.653	45.7902	45.9237	46.0539	46.1796	46.3016	46.4217	46.5356	46.6489	46.7554	46.8579	46.9605	47.063	47.1618	47.2531	47.3444	47.4357	47.527	47.6177	47.6975	47.7773	47.8571	47.937	48.018	48.0896	48.1615	48.2335	48.3055	48.3774	48.4494	48.5214	48.5887	48.6494	48.71	48.7707	48.8313	48.892	48.9527	49.0133	49.0512	49.0892	49.1271	49.165	49.203	49.2409	49.2788	49.3168
982	45.3646	45.5099	45.6522	45.7894	45.9229	46.0531	46.1787	46.3008	46.4208	46.5347	46.6481	46.7545	46.8571	46.9596	47.0621	47.1609	47.2522	47.3435	47.4348	47.5261	47.6168	47.6966	47.7764	47.8562	47.9361	48.0171	48.0886	48.1606	48.2326	48.3046	48.3765	48.4485	48.5205	48.5878	48.6485	48.7091	48.7698	48.8304	48.8911	48.9517	49.0124	49.0503	49.0883	49.1262	49.1641	49.2021	49.24	49.2779	49.3159
983	45.3638	45.5091	45.6514	45.7886	45.9221	46.0522	46.1779	46.2999	46.42	46.5339	46.6472	46.7537	46.8562	46.9587	47.0612	47.16	47.2513	47.3426	47.4339	47.5252	47.6159	47.6957	47.7755	47.8553	47.9352	48.0162	48.0877	48.1597	48.2317	48.3037	48.3756	48.4476	48.5196	48.5869	48.6476	48.7082	48.7689	48.8295	48.8902	48.9508	49.0115	49.0494	49.0874	49.1253	49.1632	49.2012	49.2391	49.277	49.315
984	45.363	45.5083	45.6506	45.7877	45.9212	46.0514	46.177	46.2991	46.4191	46.533	46.6463	46.7528	46.8553	46.9578	47.0603	47.1591	47.2504	47.3417	47.433	47.5243	47.615	47.6948	47.7746	47.8544	47.9342	48.0153	48.0868	48.1588	48.2308	48.3027	48.3747	48.4467	48.5187	48.586	48.6467	48.7073	48.768	48.8286	48.8893	48.9499	49.0106	49.0485	49.0865	49.1244	49.1623	49.2003	49.2382	49.2761	49.3141
985	45.3622	45.5075	45.6497	45.7869	45.9204	46.0505	46.1762	46.2982	46.4183	46.5321	46.6455	46.7519	46.8544	46.9569	47.0595	47.1582	47.2495	47.3408	47.4321	47.5234	47.6141	47.6939	47.7737	47.8535	47.9333	48.0144	48.0859	48.1579	48.2299	48.3018	48.3738	48.4458	48.5177	48.5851	48.6458	48.7064	48.7671	48.8277	48.8884	48.949	49.0097	49.0476	49.0856	49.1235	49.1614	49.1994	49.2373	49.2752	49.3132
986	45.3614	45.5067	45.6489	45.7861	45.9195	46.0497	46.1753	46.2974	46.4174	46.5313	46.6446	46.7511	46.8536	46.9561	47.0586	47.1574	47.2487	47.3399	47.4312	47.5225	47.6132	47.693	47.7728	47.8526	47.9324	48.0135	48.085	48.157	48.229	48.3009	48.3729	48.4449	48.5168	48.5842	48.6448	48.7055	48.7662	48.8268	48.8875	48.9481	49.0088	49.0467	49.0847	49.1226	49.1605	49.1985	49.2364	49.2743	49.3123
987	45.3606	45.5058	45.6481	45.7853	45.9187	46.0488	46.1745	46.2965	46.4165	46.5304	46.6437	46.7502	46.8527	46.9552	47.0577	47.1565	47.2478	47.3391	47.4303	47.5216	47.6123	47.6921	47.7719	47.8517	47.9315	48.0126	48.0841	48.1561	48.2281	48.3	48.372	48.444	48.5159	48.5833	48.6439	48.7046	48.7652	48.8259	48.8866	48.9472	49.0079	49.0458	49.0838	49.1217	49.1596	49.1976	49.2355	49.2734	49.3114
988	45.3598	45.505	45.6473	45.7844	45.9179	46.048	46.1736	46.2956	46.4157	46.5295	46.6429	46.7493	46.8518	46.9543	47.0568	47.1556	47.2469	47.3382	47.4295	47.5207	47.6114	47.6912	47.771	47.8508	47.9306	48.0117	48.0832	48.1552	48.2271	48.2991	48.3711	48.443	48.515	48.5824	48.643	48.7037	48.7643	48.825	48.8857	48.9463	49.007	49.0449	49.0828	49.1208	49.1587	49.1967	49.2346	49.2726	49.3105
989	45.359	45.5042	45.6464	45.7836	45.917	46.0472	46.1728	46.2948	46.4148	46.5287	46.642	46.7484	46.8509	46.9534	47.0559	47.1547	47.246	47.3373	47.4286	47.5198	47.6105	47.6903	47.7701	47.8499	47.9297	48.0108	48.0823	48.1543	48.2262	48.2982	48.3702	48.4421	48.5141	48.5815	48.6421	48.7028	48.7634	48.8241	48.8847	48.9454	49.0061	49.044	49.0819	49.1199	49.1578	49.1958	49.2337	49.2717	49.3096
990	45.3582	45.5034	45.6456	45.7828	45.9162	46.0463	46.172	46.2939	46.414	46.5278	46.6411	46.7476	46.8501	46.9526	47.055	47.1538	47.2451	47.3364	47.4277	47.519	47.6096	47.6894	47.7692	47.849	47.9288	48.0099	48.0814	48.1534	48.2253	48.2973	48.3693	48.4412	48.5132	48.5806	48.6412	48.7019	48.7625	48.8232	48.8838	48.9445	49.0052	49.0431	49.081	49.119	49.1569	49.1949	49.2328	49.2708	49.3087
991	45.3574	45.5026	45.6448	45.7819	45.9154	46.0455	46.1711	46.2931	46.4131	46.527	46.6403	46.7467	46.8492	46.9517	47.0542	47.1529	47.2442	47.3355	47.4268	47.5181	47.6087	47.6885	47.7683	47.8481	47.9279	48.009	48.0805	48.1525	48.2244	48.2964	48.3684	48.4403	48.5123	48.5796	48.6403	48.701	48.7616	48.8223	48.8829	48.9436	49.0042	49.0422	49.0801	49.1181	49.156	49.194	49.2319	49.2699	49.3078
992	45.3565	45.5018	45.644	45.7811	45.9145	46.0446	46.1703	46.2922	46.4122	46.5261	46.6394	46.7458	46.8483	46.9508	47.0533	47.152	47.2433	47.3346	47.4259	47.5172	47.6078	47.6876	47.7674	47.8472	47.927	48.0081	48.0796	48.1515	48.2235	48.2955	48.3674	48.4394	48.5114	48.5787	48.6394	48.7001	48.7607	48.8214	48.882	48.9427	49.0033	49.0413	49.0792	49.1172	49.1551	49.1931	49.231	49.269	49.3069
993	45.3557	45.5009	45.6431	45.7803	45.9137	46.0438	46.1694	46.2914	46.4114	46.5252	46.6385	46.745	46.8474	46.9499	47.0524	47.1512	47.2424	47.3337	47.425	47.5163	47.6069	47.6867	47.7665	47.8463	47.9261	48.0072	48.0787	48.1506	48.2226	48.2946	48.3665	48.4385	48.5105	48.5778	48.6385	48.6991	48.7598	48.8205	48.8811	48.9418	49.0024	49.0404	49.0783	49.1163	49.1542	49.1922	49.2301	49.2681	49.306
994	45.3549	45.5001	45.6423	45.7794	45.9129	46.0429	46.1686	46.2905	46.4105	46.5244	46.6377	46.7441	46.8466	46.949	47.0515	47.1503	47.2415	47.3328	47.4241	47.5154	47.606	47.6858	47.7656	47.8454	47.9252	48.0062	48.0778	48.1497	48.2217	48.2937	48.3656	48.4376	48.5096	48.5769	48.6376	48.6982	48.7589	48.8196	48.8802	48.9409	49.0015	49.0395	49.0774	49.1154	49.1533	49.1913	49.2292	49.2672	49.3051
995	45.3541	45.4993	45.6415	45.7786	45.912	46.0421	46.1677	46.2897	46.4097	46.5235	46.6368	46.7432	46.8457	46.9482	47.0506	47.1494	47.2407	47.3319	47.4232	47.5145	47.6051	47.6849	47.7647	47.8445	47.9243	48.0053	48.0769	48.1488	48.2208	48.2928	48.3647	48.4367	48.5087	48.576	48.6367	48.6973	48.758	48.8186	48.8793	48.94	49.0006	49.0386	49.0765	49.1145	49.1524	49.1904	49.2283	49.2663	49.3042
996	45.3533	45.4985	45.6407	45.7778	45.9112	46.0413	46.1669	46.2888	46.4088	46.5226	46.6359	46.7423	46.8448	46.9473	47.0497	47.1485	47.2398	47.331	47.4223	47.5136	47.6042	47.684	47.7638	47.8436	47.9234	48.0044	48.076	48.1479	48.2199	48.2918	48.3638	48.4358	48.5077	48.5751	48.6358	48.6964	48.7571	48.8177	48.8784	48.9391	48.9997	49.0377	49.0756	49.1136	49.1515	49.1895	49.2274	49.2654	49.3033
997	45.3525	45.4977	45.6398	45.7769	45.9103	46.0404	46.166	46.288	46.4079	46.5218	46.6351	46.7415	46.8439	46.9464	47.0489	47.1476	47.2389	47.3301	47.4214	47.5127	47.6033	47.6831	47.7629	47.8427	47.9225	48.0035	48.075	48.147	48.219	48.2909	48.3629	48.4349	48.5068	48.5742	48.6348	48.6955	48.7562	48.8168	48.8775	48.9382	48.9988	49.0368	49.0747	49.1127	49.1506	49.1886	49.2265	49.2645	49.3024
998	45.3517	45.4968	45.639	45.7761	45.9095	46.0396	46.1652	46.2871	46.4071	46.5209	46.6342	46.7406	46.8431	46.9455	47.048	47.1467	47.238	47.3293	47.4205	47.5118	47.6024	47.6822	47.762	47.8418	47.9216	48.0026	48.0741	48.1461	48.2181	48.29	48.362	48.434	48.5059	48.5733	48.6339	48.6946	48.7553	48.8159	48.8766	48.9372	48.9979	49.0359	49.0738	49.1118	49.1497	49.1877	49.2256	49.2636	49.3016
999	45.3509	45.496	45.6382	45.7753	45.9087	46.0387	46.1643	46.2863	46.4062	46.5201	46.6333	46.7397	46.8422	46.9446	47.0471	47.1458	47.2371	47.3284	47.4196	47.5109	47.6015	47.6813	47.7611	47.8409	47.9207	48.0017	48.0732	48.1452	48.2172	48.2891	48.3611	48.4331	48.505	48.5724	48.633	48.6937	48.7544	48.815	48.8757	48.9363	48.997	49.035	49.0729	49.1109	49.1488	49.1868	49.2247	49.2627	49.3007
1000	45.3501	45.4952	45.6374	45.7745	45.9078	46.0379	46.1635	46.2854	46.4054	46.5192	46.6325	46.7389	46.8413	46.9438	47.0462	47.145	47.2362	47.3275	47.4187	47.51	47.6006	47.6804	47.7602	47.84	47.9198	48.0008	48.0723	48.1443	48.2163	48.2882	48.3602	48.4321	48.5041	48.5715	48.6321	48.6928	48.7534	48.8141	48.8748	48.9354	48.9961	49.0341	49.072	49.11	49.1479	49.1859	49.2238	49.2618	49.2998
1001	45.3493	45.4944	45.6366	45.7736	45.907	46.037	46.1626	46.2846	46.4045	46.5183	46.6316	46.738	46.8404	46.9429	47.0453	47.1441	47.2353	47.3266	47.4178	47.5091	47.5997	47.6795	47.7593	47.8391	47.9189	47.9999	48.0714	48.1434	48.2153	48.2873	48.3593	48.4312	48.5032	48.5706	48.6312	48.6919	48.7525	48.8132	48.8739	48.9345	48.9952	49.0332	49.0711	49.1091	49.147	49.185	49.223	49.2609	49.2989
1002	45.3484	45.4936	45.6357	45.7728	45.9062	46.0362	46.1618	46.2837	46.4037	46.5175	46.6307	46.7371	46.8396	46.942	47.0445	47.1432	47.2344	47.3257	47.4169	47.5082	47.5988	47.6786	47.7584	47.8382	47.918	47.999	48.0705	48.1425	48.2144	48.2864	48.3584	48.4303	48.5023	48.5696	48.6303	48.691	48.7516	48.8123	48.873	48.9336	48.9943	49.0322	49.0702	49.1082	49.1461	49.1841	49.2221	49.26	49.298
1003	45.3476	45.4928	45.6349	45.772	45.9053	46.0354	46.1609	46.2828	46.4028	46.5166	46.6298	46.7362	46.8387	46.9411	47.0436	47.1423	47.2336	47.3248	47.4161	47.5073	47.5979	47.6777	47.7575	47.8373	47.9171	47.9981	48.0696	48.1416	48.2135	48.2855	48.3575	48.4294	48.5014	48.5687	48.6294	48.6901	48.7507	48.8114	48.8721	48.9327	48.9934	49.0313	49.0693	49.1073	49.1452	49.1832	49.2212	49.2591	49.2971
1004	45.3468	45.4919	45.6341	45.7711	45.9045	46.0345	46.1601	46.282	46.4019	46.5157	46.629	46.7354	46.8378	46.9402	47.0427	47.1414	47.2327	47.3239	47.4152	47.5064	47.597	47.6768	47.7566	47.8364	47.9162	47.9972	48.0687	48.1407	48.2126	48.2846	48.3565	48.4285	48.5005	48.5678	48.6285	48.6892	48.7498	48.8105	48.8711	48.9318	48.9925	49.0304	49.0684	49.1064	49.1443	49.1823	49.2203	49.2582	49.2962
1005	45.346	45.4911	45.6333	45.7703	45.9037	46.0337	46.1592	46.2811	46.4011	46.5149	46.6281	46.7345	46.8369	46.9394	47.0418	47.1405	47.2318	47.323	47.4143	47.5055	47.5961	47.6759	47.7557	47.8355	47.9153	47.9963	48.0678	48.1398	48.2117	48.2837	48.3556	48.4276	48.4996	48.5669	48.6276	48.6882	48.7489	48.8096	48.8702	48.9309	48.9916	49.0295	49.0675	49.1055	49.1434	49.1814	49.2194	49.2573	49.2953
1006	45.3452	45.4903	45.6324	45.7695	45.9028	46.0328	46.1584	46.2803	46.4002	46.514	46.6272	46.7336	46.8361	46.9385	47.0409	47.1396	47.2309	47.3221	47.4134	47.5046	47.5952	47.675	47.7548	47.8346	47.9144	47.9954	48.0669	48.1388	48.2108	48.2828	48.3547	48.4267	48.4987	48.566	48.6267	48.6873	48.748	48.8087	48.8693	48.93	48.9907	49.0286	49.0666	49.1046	49.1425	49.1805	49.2185	49.2564	49.2944
1007	45.3444	45.4895	45.6316	45.7686	45.902	46.032	46.1575	46.2794	46.3994	46.5131	46.6264	46.7328	46.8352	46.9376	47.04	47.1388	47.23	47.3212	47.4125	47.5037	47.5943	47.6741	47.7539	47.8337	47.9134	47.9945	48.066	48.1379	48.2099	48.2819	48.3538	48.4258	48.4977	48.5651	48.6258	48.6864	48.7471	48.8078	48.8684	48.9291	48.9898	49.0277	49.0657	49.1037	49.1416	49.1796	49.2176	49.2555	49.2935
1008	45.3436	45.4887	45.6308	45.7678	45.9011	46.0311	46.1567	46.2786	46.3985	46.5123	46.6255	46.7319	46.8343	46.9367	47.0392	47.1379	47.2291	47.3203	47.4116	47.5028	47.5934	47.6732	47.753	47.8328	47.9125	47.9936	48.0651	48.137	48.209	48.281	48.3529	48.4249	48.4968	48.5642	48.6249	48.6855	48.7462	48.8069	48.8675	48.9282	48.9889	49.0268	49.0648	49.1028	49.1407	49.1787	49.2167	49.2546	49.2926
1009	45.3428	45.4879	45.63	45.767	45.9003	46.0303	46.1558	46.2777	46.3976	46.5114	46.6246	46.731	46.8334	46.9359	47.0383	47.137	47.2282	47.3195	47.4107	47.5019	47.5925	47.6723	47.7521	47.8319	47.9116	47.9927	48.0642	48.1361	48.2081	48.28	48.352	48.424	48.4959	48.5633	48.6239	48.6846	48.7453	48.8059	48.8666	48.9273	48.988	49.0259	49.0639	49.1019	49.1398	49.1778	49.2158	49.2537	49.2917
1010	45.342	45.487	45.6291	45.7662	45.8995	46.0295	46.155	46.2769	46.3968	46.5106	46.6238	46.7301	46.8326	46.935	47.0374	47.1361	47.2273	47.3186	47.4098	47.501	47.5916	47.6714	47.7512	47.831	47.9107	47.9918	48.0633	48.1352	48.2072	48.2791	48.3511	48.4231	48.495	48.5624	48.623	48.6837	48.7444	48.805	48.8657	48.9264	48.987	49.025	49.063	49.101	49.1389	49.1769	49.2149	49.2529	49.2908
1011	45.3411	45.4862	45.6283	45.7653	45.8986	46.0286	46.1541	46.276	46.3959	46.5097	46.6229	46.7293	46.8317	46.9341	47.0365	47.1352	47.2264	47.3177	47.4089	47.5001	47.5907	47.6705	47.7503	47.8301	47.9098	47.9908	48.0624	48.1343	48.2063	48.2782	48.3502	48.4221	48.4941	48.5615	48.6221	48.6828	48.7435	48.8041	48.8648	48.9255	48.9861	49.0241	49.0621	49.1001	49.138	49.176	49.214	49.252	49.2899
1012	45.3403	45.4854	45.6275	45.7645	45.8978	46.0278	46.1533	46.2752	46.3951	46.5088	46.622	46.7284	46.8308	46.9332	47.0356	47.1343	47.2256	47.3168	47.408	47.4992	47.5898	47.6696	47.7494	47.8292	47.9089	47.9899	48.0614	48.1334	48.2054	48.2773	48.3493	48.4212	48.4932	48.5605	48.6212	48.6819	48.7426	48.8032	48.8639	48.9246	48.9852	49.0232	49.0612	49.0992	49.1371	49.1751	49.2131	49.2511	49.289
1013	45.3395	45.4846	45.6267	45.7637	45.897	46.0269	46.1524	46.2743	46.3942	46.508	46.6212	46.7275	46.8299	46.9323	47.0347	47.1334	47.2247	47.3159	47.4071	47.4983	47.5889	47.6687	47.7485	47.8283	47.908	47.989	48.0605	48.1325	48.2045	48.2764	48.3484	48.4203	48.4923	48.5596	48.6203	48.681	48.7416	48.8023	48.863	48.9237	48.9843	49.0223	49.0603	49.0983	49.1362	49.1742	49.2122	49.2502	49.2881
[truncated: 2,587 more rows]
[truncated: 428 more columns]

## Sheet: Sheet2
1000000	1000000	1000000	1000000	1000000	1000000	1000000	1000000	11	12	13	14	15	16	17	18	19	20	21	22	23	24	25	26	27	28	29	30	31	32	33	34	35	36	37	38	39	40	41	42	43	44	45	46	47	48	49	50	51	52
[truncated: 1,801 more rows]
[truncated: 426 more columns]
