# Supplementary material for: Numerical simulation research on thermal insulation performance of composite heat-insulation zone structure in hydrothermal high-temperature mine
Source: Sci Rep. 2024 Jun 18;14:14096. doi: 10.1038/s41598-024-64702-4 (PMC11189482; doi:10.1038/s41598-024-64702-4)
Supplement: Supplementary file 1 — Supplementary Information. [file 41598_2024_64702_MOESM1_ESM.zip › Influence of structural parameters on the temperature field.xlsx]

## Sheet: 方案二1
0	51.0851
1	50.917
2	50.7673
3	50.6905
4	50.6193
5	50.5652
6	50.5236
7	50.4946
8	50.4699
9	50.4445
10	50.4191
11	50.3937
12	50.3683
13	50.3429
14	50.3175
15	50.2973
16	50.2807
17	50.2641
18	50.2475
19	50.2309
20	50.2142
21	50.1976
22	50.181
23	50.1644
24	50.1477
25	50.1311
26	50.1145
27	50.0979
28	50.0813
29	50.066
30	50.0561
31	50.0461
32	50.0362
33	50.0263
34	50.0164
35	50.0065
36	49.9966
37	49.9867
38	49.9767
39	49.9668
40	49.9569
41	49.947
42	49.9371
43	49.9272
44	49.9173
45	49.9073
46	49.8974
47	49.8875
48	49.8776
49	49.8677
50	49.8578
51	49.8478
52	49.8379
53	49.828
54	49.8181
55	49.8082
56	49.7983
57	49.7884
58	49.78
59	49.7738
60	49.7677
61	49.7616
62	49.7554
63	49.7493
64	49.7432
65	49.737
66	49.7309
67	49.7248
68	49.7186
69	49.7125
70	49.7064
71	49.7002
72	49.6941
73	49.688
74	49.6818
75	49.6757
76	49.6696
77	49.6634
78	49.6573
79	49.6512
80	49.645
81	49.6389
82	49.6328
83	49.6266
84	49.6205
85	49.6144
86	49.6082
87	49.6021
88	49.596
89	49.5898
90	49.5837
91	49.5776
92	49.5714
93	49.5653
94	49.5592
95	49.553
96	49.5469
97	49.5408
98	49.5346
99	49.5285
100	49.5224
101	49.5162
102	49.5101
103	49.504
104	49.4978
105	49.4917
106	49.4856
107	49.4794
108	49.4733
109	49.4672
110	49.461
111	49.4549
112	49.4488
113	49.4427
114	49.4365
115	49.4304
116	49.4263
117	49.4228
118	49.4193
119	49.4158
120	49.4122
121	49.4087
122	49.4052
123	49.4017
124	49.3981
125	49.3946
126	49.3911
127	49.3876
128	49.384
129	49.3805
130	49.377
131	49.3735
132	49.3699
133	49.3664
134	49.3629
135	49.3594
136	49.3558
137	49.3523
138	49.3488
139	49.3453
140	49.3417
141	49.3382
142	49.3347
143	49.3312
144	49.3276
145	49.3241
146	49.3206
147	49.3171
148	49.3136
149	49.31
150	49.3065
151	49.303
152	49.2995
153	49.2959
154	49.2924
155	49.2889
156	49.2854
157	49.2818
158	49.2783
159	49.2748
160	49.2713
161	49.2677
162	49.2642
163	49.2607
164	49.2572
165	49.2536
166	49.2501
167	49.2466
168	49.2431
169	49.2395
170	49.236
171	49.2325
172	49.229
173	49.2254
174	49.2219
175	49.2184
176	49.2149
177	49.2113
178	49.2078
179	49.2043
180	49.2008
181	49.1972
182	49.1937
183	49.1902
184	49.1867
185	49.1831
186	49.1796
187	49.1761
188	49.1726
189	49.169
190	49.1655
191	49.162
192	49.1585
193	49.1549
194	49.1514
195	49.1479
196	49.1444
197	49.1408
198	49.1373
199	49.1338
200	49.1303
201	49.1267
202	49.1232
203	49.1197
204	49.1162
205	49.1126
206	49.1091
207	49.1056
208	49.1021
209	49.0985
210	49.095
211	49.0915
212	49.088
213	49.0844
214	49.0809
215	49.0774
216	49.0739
217	49.0703
218	49.0668
219	49.0633
220	49.0598
221	49.0563
222	49.0527
223	49.0492
224	49.0457
225	49.0422
226	49.0386
227	49.0351
228	49.0316
229	49.0281
230	49.0245
231	49.0219
232	49.0198
233	49.0177
234	49.0156
235	49.0135
236	49.0115
237	49.0094
238	49.0073
239	49.0052
240	49.0031
241	49.0011
242	48.999
243	48.9969
244	48.9948
245	48.9927
246	48.9907
247	48.9886
248	48.9865
249	48.9844
250	48.9823
251	48.9802
252	48.9782
253	48.9761
254	48.974
255	48.9719
256	48.9698
257	48.9678
258	48.9657
259	48.9636
260	48.9615
261	48.9594
262	48.9574
263	48.9553
264	48.9532
265	48.9511
266	48.949
267	48.947
268	48.9449
269	48.9428
270	48.9407
271	48.9386
272	48.9365
273	48.9345
274	48.9324
275	48.9303
276	48.9282
277	48.9261
278	48.9241
279	48.922
280	48.9199
281	48.9178
282	48.9157
283	48.9137
284	48.9116
285	48.9095
286	48.9074
287	48.9053
288	48.9033
289	48.9012
290	48.8991
291	48.897
292	48.8949
293	48.8928
294	48.8908
295	48.8887
296	48.8866
297	48.8845
298	48.8824
299	48.8804
300	48.8783
301	48.8762
302	48.8741
303	48.872
304	48.87
305	48.8679
306	48.8658
307	48.8637
308	48.8616
309	48.8595
310	48.8575
311	48.8554
312	48.8533
313	48.8512
314	48.8491
315	48.8471
316	48.845
317	48.8429
318	48.8408
319	48.8387
320	48.8367
321	48.8346
322	48.8325
323	48.8304
324	48.8283
325	48.8263
326	48.8242
327	48.8221
328	48.82
329	48.8179
330	48.8158
331	48.8138
332	48.8117
333	48.8096
334	48.8075
335	48.8054
336	48.8034
337	48.8013
338	48.7992
339	48.7971
340	48.795
341	48.793
342	48.7909
343	48.7888
344	48.7867
345	48.7846
346	48.7826
347	48.7805
348	48.7784
349	48.7763
350	48.7742
351	48.7721
352	48.7701
353	48.768
354	48.7659
355	48.7638
356	48.7617
357	48.7597
358	48.7576
359	48.7555
360	48.7534
361	48.7513
362	48.7493
363	48.7472
364	48.7451
365	48.743
366	48.7409
367	48.7388
368	48.7368
369	48.7347
370	48.7326
371	48.7305
372	48.7284
373	48.7264
374	48.7243
375	48.7222
376	48.7201
377	48.718
378	48.716
379	48.7139
380	48.7118
381	48.7097
382	48.7076
383	48.7056
384	48.7035
385	48.7014
386	48.6993
387	48.6972
388	48.6951
389	48.6931
390	48.691
391	48.6889
392	48.6868
393	48.6847
394	48.6827
395	48.6806
396	48.6785
397	48.6764
398	48.6743
399	48.6723
400	48.6702
401	48.6681
402	48.666
403	48.6639
404	48.6618
405	48.6598
406	48.6577
407	48.6556
408	48.6535
409	48.6514
410	48.6494
411	48.6476
412	48.6461
413	48.6447
414	48.6432
415	48.6417
416	48.6402
417	48.6387
418	48.6372
419	48.6357
420	48.6342
421	48.6328
422	48.6313
423	48.6298
424	48.6283
425	48.6268
426	48.6253
427	48.6238
428	48.6223
429	48.6209
430	48.6194
431	48.6179
432	48.6164
433	48.6149
434	48.6134
435	48.6119
436	48.6104
437	48.6089
438	48.6075
439	48.606
440	48.6045
441	48.603
442	48.6015
443	48.6
444	48.5985
445	48.597
446	48.5956
447	48.5941
448	48.5926
449	48.5911
450	48.5896
451	48.5881
452	48.5866
453	48.5851
454	48.5836
455	48.5822
456	48.5807
457	48.5792
458	48.5777
459	48.5762
460	48.5747
461	48.5732
462	48.5717
463	48.5703
464	48.5688
465	48.5673
466	48.5658
467	48.5643
468	48.5628
469	48.5613
470	48.5598
471	48.5583
472	48.5569
473	48.5554
474	48.5539
475	48.5524
476	48.5509
477	48.5494
478	48.5479
479	48.5464
480	48.545
481	48.5435
482	48.542
483	48.5405
484	48.539
485	48.5375
486	48.536
487	48.5345
488	48.533
489	48.5316
490	48.5301
491	48.5286
492	48.5271
493	48.5256
494	48.5241
495	48.5226
496	48.5211
497	48.5197
498	48.5182
499	48.5167
500	48.5152
501	48.5137
502	48.5122
503	48.5107
504	48.5092
505	48.5078
506	48.5063
507	48.5048
508	48.5033
509	48.5018
510	48.5003
511	48.4988
512	48.4973
513	48.4958
514	48.4944
515	48.4929
516	48.4914
517	48.4899
518	48.4884
519	48.4869
520	48.4854
521	48.4839
522	48.4825
523	48.481
524	48.4795
525	48.478
526	48.4765
527	48.475
528	48.4735
529	48.472
530	48.4705
531	48.4691
532	48.4676
533	48.4661
534	48.4646
535	48.4631
536	48.4616
537	48.4601
538	48.4586
539	48.4572
540	48.4557
541	48.4542
542	48.4527
543	48.4512
544	48.4497
545	48.4482
546	48.4467
547	48.4452
548	48.4438
549	48.4423
550	48.4408
551	48.4393
552	48.4378
553	48.4363
554	48.4348
555	48.4333
556	48.4319
557	48.4304
558	48.4289
559	48.4274
560	48.4259
561	48.4244
562	48.4229
563	48.4214
564	48.4199
565	48.4185
566	48.417
567	48.4155
568	48.414
569	48.4125
570	48.411
571	48.4095
572	48.408
573	48.4066
574	48.4051
575	48.4036
576	48.4021
577	48.4006
578	48.3991
579	48.3976
580	48.3961
581	48.3947
582	48.3932
583	48.3917
584	48.3902
585	48.3887
586	48.3872
587	48.3857
588	48.3842
589	48.3827
590	48.3813
591	48.38
592	48.3789
593	48.3778
594	48.3768
595	48.3757
596	48.3746
597	48.3735
598	48.3724
599	48.3713
600	48.3703
601	48.3692
602	48.3681
603	48.367
604	48.3659
605	48.3648
606	48.3638
607	48.3627
608	48.3616
609	48.3605
610	48.3594
611	48.3583
612	48.3573
613	48.3562
614	48.3551
615	48.354
616	48.3529
617	48.3518
618	48.3508
619	48.3497
620	48.3486
621	48.3475
622	48.3464
623	48.3453
624	48.3443
625	48.3432
626	48.3421
627	48.341
628	48.3399
629	48.3388
630	48.3378
631	48.3367
632	48.3356
633	48.3345
634	48.3334
635	48.3323
636	48.3313
637	48.3302
638	48.3291
639	48.328
640	48.3269
641	48.3258
642	48.3248
643	48.3237
644	48.3226
645	48.3215
646	48.3204
647	48.3193
648	48.3183
649	48.3172
650	48.3161
651	48.315
652	48.3139
653	48.3128
654	48.3118
655	48.3107
656	48.3096
657	48.3085
658	48.3074
659	48.3063
660	48.3053
661	48.3042
662	48.3031
663	48.302
664	48.3009
665	48.2998
666	48.2988
667	48.2977
668	48.2966
669	48.2955
670	48.2944
671	48.2933
672	48.2923
673	48.2912
674	48.2901
675	48.289
676	48.2879
677	48.2868
678	48.2858
679	48.2847
680	48.2836
681	48.2825
682	48.2814
683	48.2803
684	48.2792
685	48.2782
686	48.2771
687	48.276
688	48.2749
689	48.2738
690	48.2727
691	48.2717
692	48.2706
693	48.2695
694	48.2684
695	48.2673
696	48.2662
697	48.2652
698	48.2641
699	48.263
700	48.2619
701	48.2608
702	48.2597
703	48.2587
704	48.2576
705	48.2565
706	48.2554
707	48.2543
708	48.2532
709	48.2522
710	48.2511
711	48.25
712	48.2489
713	48.2478
714	48.2467
715	48.2457
716	48.2446
717	48.2435
718	48.2424
719	48.2413
720	48.2402
721	48.2392
722	48.2381
723	48.237
724	48.2359
725	48.2348
726	48.2337
727	48.2327
728	48.2316
729	48.2305
730	48.2294
731	48.2283
732	48.2272
733	48.2262
734	48.2251
735	48.224
736	48.2229
737	48.2218
738	48.2207
739	48.2197
740	48.2186
741	48.2175
742	48.2164
743	48.2153
744	48.2142
745	48.2132
746	48.2121
747	48.211
748	48.2099
749	48.2088
750	48.2077
751	48.2067
752	48.2056
753	48.2045
754	48.2034
755	48.2023
756	48.2012
757	48.2002
758	48.1991
759	48.198
760	48.1969
761	48.1958
762	48.1947
763	48.1937
764	48.1926
765	48.1915
766	48.1904
767	48.1893
768	48.1882
769	48.1872
770	48.1861
771	48.1851
772	48.1841
773	48.1831
774	48.1821
775	48.1812
776	48.1802
777	48.1792
778	48.1783
779	48.1773
780	48.1763
781	48.1754
782	48.1744
783	48.1735
784	48.1725
785	48.1715
786	48.1706
787	48.1696
788	48.1687
789	48.1677
790	48.1668
791	48.1658
792	48.1649
793	48.1639
794	48.163
795	48.162
796	48.1611
797	48.1602
798	48.1592
799	48.1583
800	48.1573
801	48.1564
802	48.1555
803	48.1545
804	48.1536
805	48.1527
806	48.1517
807	48.1508
808	48.1499
809	48.1489
810	48.148
811	48.1471
812	48.1462
813	48.1452
814	48.1443
815	48.1434
816	48.1425
817	48.1416
818	48.1406
819	48.1397
820	48.1388
821	48.1379
822	48.137
823	48.1361
824	48.1352
825	48.1343
826	48.1333
827	48.1324
828	48.1315
829	48.1306
830	48.1297
831	48.1288
832	48.1279
833	48.127
834	48.1261
835	48.1252
836	48.1243
837	48.1234
838	48.1225
839	48.1217
840	48.1208
841	48.1199
842	48.119
843	48.1181
844	48.1172
845	48.1163
846	48.1155
847	48.1146
848	48.1137
849	48.1128
850	48.1119
851	48.1111
852	48.1102
853	48.1093
854	48.1084
855	48.1076
856	48.1067
857	48.1058
858	48.1049
859	48.1041
860	48.1032
861	48.1023
862	48.1015
863	48.1006
864	48.0998
865	48.0989
866	48.098
867	48.0972
868	48.0963
869	48.0955
870	48.0946
871	48.0938
872	48.0929
873	48.0921
874	48.0912
875	48.0904
876	48.0895
877	48.0887
878	48.0878
879	48.087
880	48.0861
881	48.0853
882	48.0845
883	48.0836
884	48.0828
885	48.082
886	48.0811
887	48.0803
888	48.0795
889	48.0786
890	48.0778
891	48.077
892	48.0761
893	48.0753
894	48.0745
895	48.0737
896	48.0728
897	48.072
898	48.0712
899	48.0704
900	48.0696
901	48.0687
902	48.0679
903	48.0671
904	48.0663
905	48.0655
906	48.0647
907	48.0639
908	48.0631
909	48.0623
910	48.0615
911	48.0606
912	48.0598
913	48.059
914	48.0582
915	48.0574
916	48.0566
917	48.0558
918	48.0551
919	48.0543
920	48.0535
921	48.0527
922	48.0519
923	48.0511
924	48.0503
925	48.0495
926	48.0487
927	48.0479
928	48.0472
929	48.0464
930	48.0456
931	48.0448
932	48.044
933	48.0433
934	48.0425
935	48.0417
936	48.0409
937	48.0402
938	48.0394
939	48.0386
940	48.0379
941	48.0371
942	48.0363
943	48.0356
944	48.0348
945	48.034
946	48.0333
947	48.0325
948	48.0317
949	48.031
950	48.0302
951	48.0294
952	48.0287
953	48.0279
954	48.0271
955	48.0263
956	48.0255
957	48.0247
958	48.0239
959	48.0231
960	48.0223
961	48.0215
962	48.0208
963	48.02
964	48.0192
965	48.0184
966	48.0176
967	48.0168
968	48.0161
969	48.0153
970	48.0145
971	48.0137
972	48.013
973	48.0122
974	48.0114
975	48.0106
976	48.0098
977	48.0091
978	48.0083
979	48.0075
980	48.0068
981	48.006
982	48.0052
983	48.0044
984	48.0037
985	48.0029
986	48.0021
987	48.0014
988	48.0006
989	47.9998
990	47.9991
991	47.9983
992	47.9976
993	47.9968
994	47.996
995	47.9953
996	47.9945
997	47.9938
998	47.993
999	47.9922
1000	47.9915
1001	47.9907
1002	47.99
1003	47.9892
1004	47.9885
1005	47.9877
1006	47.987
1007	47.9862
1008	47.9855
1009	47.9847
1010	47.984
1011	47.9832
1012	47.9825
1013	47.9817
1014	47.981
1015	47.9803
1016	47.9795
1017	47.9788
1018	47.978
1019	47.9773
1020	47.9765
1021	47.9758
1022	47.9751
1023	47.9743
1024	47.9736
1025	47.9729
1026	47.9721
1027	47.9714
1028	47.9707
1029	47.9699
1030	47.9692
1031	47.9685
1032	47.9677
1033	47.967
1034	47.9663
1035	47.9655
1036	47.9648
1037	47.9641
1038	47.9634
1039	47.9626
1040	47.9619
1041	47.9612
1042	47.9605
1043	47.9597
1044	47.959
1045	47.9583
1046	47.9576
1047	47.9569
1048	47.9561
1049	47.9554
1050	47.9547
1051	47.954
1052	47.9533
1053	47.9526
1054	47.9519
1055	47.9511
1056	47.9504
1057	47.9497
1058	47.949
1059	47.9483
1060	47.9476
1061	47.9469
1062	47.9462
1063	47.9455
1064	47.9448
1065	47.9441
1066	47.9434
1067	47.9427
1068	47.942
1069	47.9413
1070	47.9406
1071	47.9399
1072	47.9392
1073	47.9385
1074	47.9378
1075	47.9371
1076	47.9364
1077	47.9357
1078	47.935
1079	47.9343
1080	47.9336
1081	47.9329
1082	47.9322
1083	47.9315
1084	47.9308
1085	47.9301
1086	47.9294
1087	47.9288
1088	47.9281
1089	47.9274
1090	47.9267
1091	47.926
1092	47.9253
1093	47.9247
1094	47.924
1095	47.9233
1096	47.9226
1097	47.9219
1098	47.9213
1099	47.9206
1100	47.9199
1101	47.9192
1102	47.9185
1103	47.9179
1104	47.9172
1105	47.9165
1106	47.9159
1107	47.9152
1108	47.9145
1109	47.9138
1110	47.9132
1111	47.9125
1112	47.9118
1113	47.9112
1114	47.9105
1115	47.9098
1116	47.9092
1117	47.9085
1118	47.9078
1119	47.9072
1120	47.9065
1121	47.9059
1122	47.9052
1123	47.9045
1124	47.9039
1125	47.9032
1126	47.9026
1127	47.9019
1128	47.9013
1129	47.9006
1130	47.9
1131	47.8993
1132	47.8986
1133	47.8979
1134	47.8973
1135	47.8966
1136	47.8959
1137	47.8953
1138	47.8946
1139	47.8939
1140	47.8933
1141	47.8926
1142	47.8919
1143	47.8913
1144	47.8906
1145	47.89
1146	47.8893
1147	47.8886
1148	47.888
1149	47.8873
1150	47.8866
1151	47.886
1152	47.8853
1153	47.8847
1154	47.884
1155	47.8834
1156	47.8827
1157	47.882
1158	47.8814
1159	47.8807
1160	47.8801
1161	47.8794
1162	47.8788
1163	47.8781
1164	47.8775
1165	47.8768
1166	47.8762
1167	47.8755
1168	47.8749
1169	47.8742
1170	47.8736
1171	47.8729
1172	47.8723
1173	47.8716
1174	47.871
1175	47.8703
1176	47.8697
1177	47.869
1178	47.8684
1179	47.8677
1180	47.8671
1181	47.8665
1182	47.8658
1183	47.8652
1184	47.8645
1185	47.8639
1186	47.8633
1187	47.8626
1188	47.862
1189	47.8613
1190	47.8607
1191	47.8601
1192	47.8594
1193	47.8588
1194	47.8582
1195	47.8575
1196	47.8569
1197	47.8563
1198	47.8556
1199	47.855
1200	47.8544
1201	47.8537
1202	47.8531
1203	47.8525
1204	47.8519
1205	47.8512
1206	47.8506
1207	47.85
1208	47.8493
1209	47.8487
1210	47.8481
1211	47.8475
1212	47.8468
1213	47.8462
1214	47.8456
1215	47.845
1216	47.8443
1217	47.8437
1218	47.8431
1219	47.8425
1220	47.8419
1221	47.8412
1222	47.8406
1223	47.84
1224	47.8394
1225	47.8388
1226	47.8382
1227	47.8375
1228	47.8369
1229	47.8363
1230	47.8357
1231	47.8351
1232	47.8345
1233	47.8339
1234	47.8333
1235	47.8326
1236	47.832
1237	47.8314
1238	47.8308
1239	47.8302
1240	47.8296
1241	47.829
1242	47.8284
1243	47.8278
1244	47.8272
1245	47.8266
1246	47.826
1247	47.8254
1248	47.8248
1249	47.8241
1250	47.8235
1251	47.8229
1252	47.8223
1253	47.8217
1254	47.8211
1255	47.8205
1256	47.8199
1257	47.8193
1258	47.8187
1259	47.8182
1260	47.8176
1261	47.817
1262	47.8164
1263	47.8158
1264	47.8152
1265	47.8146
1266	47.814
1267	47.8134
1268	47.8128
1269	47.8122
1270	47.8116
1271	47.811
1272	47.8104
1273	47.8099
1274	47.8093
1275	47.8087
1276	47.8081
1277	47.8075
1278	47.8069
1279	47.8063
1280	47.8057
1281	47.8052
1282	47.8046
1283	47.804
1284	47.8034
1285	47.8028
1286	47.8022
1287	47.8017
1288	47.8011
1289	47.8005
1290	47.7999
1291	47.7994
1292	47.7988
1293	47.7982
1294	47.7976
1295	47.797
1296	47.7965
1297	47.7959
1298	47.7953
1299	47.7947
1300	47.7942
1301	47.7936
1302	47.793
1303	47.7925
1304	47.7919
1305	47.7913
1306	47.7907
1307	47.7902
1308	47.7896
1309	47.789
1310	47.7885
1311	47.7879
1312	47.7873
1313	47.7867
1314	47.7862
1315	47.7856
1316	47.785
1317	47.7844
1318	47.7839
1319	47.7833
1320	47.7827
1321	47.7821
1322	47.7816
1323	47.781
1324	47.7804
1325	47.7798
1326	47.7793
1327	47.7787
1328	47.7781
1329	47.7776
1330	47.777
1331	47.7764
1332	47.7758
1333	47.7753
1334	47.7747
1335	47.7741
1336	47.7736
1337	47.773
1338	47.7724
1339	47.7719
1340	47.7713
1341	47.7707
1342	47.7702
1343	47.7696
1344	47.769
1345	47.7685
1346	47.7679
1347	47.7674
1348	47.7668
1349	47.7662
1350	47.7657
1351	47.7651
1352	47.7645
1353	47.764
1354	47.7634
1355	47.7629
1356	47.7623
1357	47.7618
1358	47.7612
1359	47.7606
1360	47.7601
1361	47.7595
1362	47.759
1363	47.7584
1364	47.7579
1365	47.7573
1366	47.7567
1367	47.7562
1368	47.7556
1369	47.7551
1370	47.7545
1371	47.754
1372	47.7534
1373	47.7529
1374	47.7523
1375	47.7518
1376	47.7512
1377	47.7507
1378	47.7501
1379	47.7496
1380	47.749
1381	47.7485
1382	47.7479
1383	47.7474
1384	47.7468
1385	47.7463
1386	47.7458
1387	47.7452
1388	47.7447
1389	47.7441
1390	47.7436
1391	47.743
1392	47.7425
1393	47.742
1394	47.7414
1395	47.7409
1396	47.7403
1397	47.7398
1398	47.7393
1399	47.7387
1400	47.7382
1401	47.7376
1402	47.7371
1403	47.7366
1404	47.736
1405	47.7355
1406	47.7349
1407	47.7344
1408	47.7339
1409	47.7333
1410	47.7328
1411	47.7323
1412	47.7317
1413	47.7312
1414	47.7307
1415	47.7301
1416	47.7296
1417	47.7291
1418	47.7285
1419	47.728
1420	47.7275
1421	47.727
1422	47.7264
1423	47.7259
1424	47.7254
1425	47.7248
1426	47.7243
1427	47.7238
1428	47.7233
1429	47.7227
1430	47.7222
1431	47.7217
1432	47.7212
1433	47.7206
1434	47.7201
1435	47.7196
1436	47.7191
1437	47.7185
1438	47.718
1439	47.7175
1440	47.717
1441	47.7165
1442	47.7159
1443	47.7154
1444	47.7149
1445	47.7144
1446	47.7139
1447	47.7133
1448	47.7128
1449	47.7123
1450	47.7118
1451	47.7113
1452	47.7108
1453	47.7102
1454	47.7097
1455	47.7092
1456	47.7087
1457	47.7082
1458	47.7077
1459	47.7072
1460	47.7067
1461	47.7061
1462	47.7056
1463	47.7051
1464	47.7046
1465	47.7041
1466	47.7036
1467	47.7031
1468	47.7026
1469	47.7021
1470	47.7016
1471	47.701
1472	47.7005
1473	47.7
1474	47.6995
1475	47.699
1476	47.6985
1477	47.698
1478	47.6975
1479	47.697
1480	47.6965
1481	47.696
1482	47.6955
1483	47.695
1484	47.6945
1485	47.694
1486	47.6935
1487	47.693
1488	47.6925
1489	47.692
1490	47.6915
1491	47.691
1492	47.6905
1493	47.69
1494	47.6895
1495	47.689
1496	47.6885
1497	47.688
1498	47.6874
1499	47.6869
1500	47.6864
1501	47.6859
1502	47.6854
1503	47.6849
1504	47.6844
1505	47.6839
1506	47.6834
1507	47.6829
1508	47.6824
1509	47.6819
1510	47.6814
1511	47.6809
1512	47.6804
1513	47.6799
1514	47.6794
1515	47.6789
1516	47.6784
1517	47.6779
1518	47.6774
1519	47.6769
1520	47.6764
1521	47.6759
1522	47.6754
1523	47.6749
1524	47.6744
1525	47.6739
1526	47.6734
1527	47.6729
1528	47.6725
1529	47.672
1530	47.6715
1531	47.671
1532	47.6705
1533	47.67
1534	47.6695
1535	47.669
1536	47.6685
1537	47.668
1538	47.6675
1539	47.667
1540	47.6665
1541	47.6661
1542	47.6656
1543	47.6651
1544	47.6646
1545	47.6641
1546	47.6636
1547	47.6631
1548	47.6626
1549	47.6621
1550	47.6617
1551	47.6612
1552	47.6607
1553	47.6602
1554	47.6597
1555	47.6592
1556	47.6587
1557	47.6583
1558	47.6578
1559	47.6573
1560	47.6568
1561	47.6563
1562	47.6558
1563	47.6554
1564	47.6549
1565	47.6544
1566	47.6539
1567	47.6534
1568	47.6529
1569	47.6525
1570	47.652
1571	47.6515
1572	47.651
1573	47.6505
1574	47.6501
1575	47.6496
1576	47.6491
1577	47.6486
1578	47.6481
1579	47.6477
1580	47.6472
1581	47.6467
1582	47.6462
1583	47.6458
1584	47.6453
1585	47.6448
1586	47.6443
1587	47.6439
1588	47.6434
1589	47.6429
1590	47.6424
1591	47.642
1592	47.6415
1593	47.641
1594	47.6406
1595	47.6401
1596	47.6396
1597	47.6391
1598	47.6387
1599	47.6382
1600	47.6377
1601	47.6373
1602	47.6368
1603	47.6363
1604	47.6359
1605	47.6354
1606	47.6349
1607	47.6344
1608	47.634
1609	47.6335
1610	47.633
1611	47.6326
1612	47.6321
1613	47.6316
1614	47.6312
1615	47.6307
1616	47.6303
1617	47.6298
1618	47.6293
1619	47.6289
1620	47.6284
1621	47.6279
1622	47.6275
1623	47.627
1624	47.6265
1625	47.6261
1626	47.6256
1627	47.6252
1628	47.6247
1629	47.6242
1630	47.6238
1631	47.6233
1632	47.6229
1633	47.6224
1634	47.622
1635	47.6215
1636	47.621
1637	47.6206
1638	47.6201
1639	47.6197
1640	47.6192
1641	47.6188
1642	47.6183
1643	47.6178
1644	47.6174
1645	47.6169
1646	47.6165
1647	47.616
1648	47.6156
1649	47.6151
1650	47.6147
1651	47.6142
1652	47.6138
1653	47.6133
1654	47.6129
1655	47.6124
1656	47.612
1657	47.6115
1658	47.6111
1659	47.6106
1660	47.6102
1661	47.6097
1662	47.6093
1663	47.6088
1664	47.6084
1665	47.6079
1666	47.6075
1667	47.607
1668	47.6066
1669	47.6061
1670	47.6057
1671	47.6052
1672	47.6048
1673	47.6043
1674	47.6039
1675	47.6034
1676	47.603
1677	47.6025
1678	47.6021
1679	47.6016
1680	47.6012
1681	47.6007
1682	47.6003
1683	47.5998
1684	47.5994
1685	47.5989
1686	47.5985
1687	47.598
1688	47.5976
1689	47.5971
1690	47.5967
1691	47.5962
1692	47.5958
1693	47.5953
1694	47.5949
1695	47.5944
1696	47.594
1697	47.5935
1698	47.5931
1699	47.5927
1700	47.5922
1701	47.5918
1702	47.5913
1703	47.5909
1704	47.5904
1705	47.59
1706	47.5895
1707	47.5891
1708	47.5887
1709	47.5882
1710	47.5878
1711	47.5873
1712	47.5869
1713	47.5864
1714	47.586
1715	47.5856
1716	47.5851
1717	47.5847
1718	47.5842
1719	47.5838
1720	47.5834
1721	47.5829
1722	47.5825
1723	47.582
1724	47.5816
1725	47.5812
1726	47.5807
1727	47.5803
1728	47.5798
1729	47.5794
1730	47.579
1731	47.5785
1732	47.5781
1733	47.5777
1734	47.5772
1735	47.5768
1736	47.5764
1737	47.5759
1738	47.5755
1739	47.575
1740	47.5746
1741	47.5742
1742	47.5737
1743	47.5733
1744	47.5729
1745	47.5724
1746	47.572
1747	47.5716
1748	47.5711
1749	47.5707
1750	47.5703
1751	47.5698
1752	47.5694
1753	47.569
1754	47.5686
1755	47.5681
1756	47.5677
1757	47.5673
1758	47.5668
1759	47.5664
1760	47.566
1761	47.5655
1762	47.5651
1763	47.5647
1764	47.5643
1765	47.5638
1766	47.5634
1767	47.563
1768	47.5625
1769	47.5621
1770	47.5617
1771	47.5613
1772	47.5608
1773	47.5604
1774	47.56
1775	47.5596
1776	47.5591
1777	47.5587
1778	47.5583
1779	47.5579
1780	47.5574
1781	47.557
1782	47.5566
1783	47.5562
1784	47.5557
1785	47.5553
1786	47.5549
1787	47.5545
1788	47.5541
1789	47.5536
1790	47.5532
1791	47.5528
1792	47.5524
1793	47.552
1794	47.5515
1795	47.5511
1796	47.5507
1797	47.5503
1798	47.5499
1799	47.5494
1800	47.549

## Sheet: 方案二
0	51.0916
1	50.8893
2	50.7104
3	50.625
4	50.5486
5	50.5001
6	50.4721
7	50.4646
8	50.4422
9	50.4129
10	50.3837
11	50.3545
12	50.3252
13	50.296
14	50.2667
15	50.2444
16	50.2266
17	50.2089
18	50.1911
19	50.1733
20	50.1556
21	50.1378
22	50.12
23	50.1023
24	50.0845
25	50.0667
26	50.049
27	50.0312
28	50.0134
29	49.9973
30	49.9877
31	49.978
32	49.9684
33	49.9587
34	49.9491
35	49.9395
36	49.9298
37	49.9202
38	49.9105
39	49.9009
40	49.8913
41	49.8816
42	49.872
43	49.8623
44	49.8527
45	49.843
46	49.8334
47	49.8238
48	49.8141
49	49.8045
50	49.7948
51	49.7852
52	49.7756
53	49.7659
54	49.7563
55	49.7466
56	49.737
57	49.7274
58	49.7192
59	49.7131
60	49.7071
61	49.7011
62	49.695
63	49.689
64	49.683
65	49.6769
66	49.6709
67	49.6649
68	49.6588
69	49.6528
70	49.6468
71	49.6408
72	49.6347
73	49.6287
74	49.6227
75	49.6166
76	49.6106
77	49.6046
78	49.5985
79	49.5925
80	49.5865
81	49.5804
82	49.5744
83	49.5684
84	49.5624
85	49.5563
86	49.5503
87	49.5443
88	49.5382
89	49.5322
90	49.5262
91	49.5201
92	49.5141
93	49.5081
94	49.502
95	49.496
96	49.49
97	49.484
98	49.4779
99	49.4719
100	49.4659
101	49.4598
102	49.4538
103	49.4478
104	49.4417
105	49.4357
106	49.4297
107	49.4236
108	49.4176
109	49.4116
110	49.4056
111	49.3995
112	49.3935
113	49.3875
114	49.3814
115	49.3754
116	49.3714
117	49.368
118	49.3645
119	49.3611
120	49.3576
121	49.3541
122	49.3507
123	49.3472
124	49.3438
125	49.3403
126	49.3368
127	49.3334
128	49.3299
129	49.3265
130	49.323
131	49.3196
132	49.3161
133	49.3126
134	49.3092
135	49.3057
136	49.3023
137	49.2988
138	49.2953
139	49.2919
140	49.2884
141	49.285
142	49.2815
143	49.2781
144	49.2746
145	49.2711
146	49.2677
147	49.2642
148	49.2608
149	49.2573
150	49.2538
151	49.2504
152	49.2469
153	49.2435
154	49.24
155	49.2366
156	49.2331
157	49.2296
158	49.2262
159	49.2227
160	49.2193
161	49.2158
162	49.2123
163	49.2089
164	49.2054
165	49.202
166	49.1985
167	49.1951
168	49.1916
169	49.1881
170	49.1847
171	49.1812
172	49.1778
173	49.1743
174	49.1708
175	49.1674
176	49.1639
177	49.1605
178	49.157
179	49.1536
180	49.1501
181	49.1466
182	49.1432
183	49.1397
184	49.1363
185	49.1328
186	49.1294
187	49.1259
188	49.1224
189	49.119
190	49.1155
191	49.1121
192	49.1086
193	49.1051
194	49.1017
195	49.0982
196	49.0948
197	49.0913
198	49.0879
199	49.0844
200	49.0809
201	49.0775
202	49.074
203	49.0706
204	49.0671
205	49.0636
206	49.0602
207	49.0567
208	49.0533
209	49.0498
210	49.0464
211	49.0429
212	49.0394
213	49.036
214	49.0325
215	49.0291
216	49.0256
217	49.0221
218	49.0187
219	49.0152
220	49.0118
221	49.0083
222	49.0049
223	49.0014
224	48.9979
225	48.9945
226	48.991
227	48.9876
228	48.9841
229	48.9806
230	48.9772
231	48.9746
232	48.9725
233	48.9705
234	48.9685
235	48.9664
236	48.9644
237	48.9624
238	48.9603
239	48.9583
240	48.9562
241	48.9542
242	48.9522
243	48.9501
244	48.9481
245	48.9461
246	48.944
247	48.942
248	48.9399
249	48.9379
250	48.9359
251	48.9338
252	48.9318
253	48.9297
254	48.9277
255	48.9257
256	48.9236
257	48.9216
258	48.9196
259	48.9175
260	48.9155
261	48.9134
262	48.9114
263	48.9094
264	48.9073
265	48.9053
266	48.9033
267	48.9012
268	48.8992
269	48.8971
270	48.8951
271	48.8931
272	48.891
273	48.889
274	48.8869
275	48.8849
276	48.8829
277	48.8808
278	48.8788
279	48.8768
280	48.8747
281	48.8727
282	48.8706
283	48.8686
284	48.8666
285	48.8645
286	48.8625
287	48.8605
288	48.8584
289	48.8564
290	48.8543
291	48.8523
292	48.8503
293	48.8482
294	48.8462
295	48.8442
296	48.8421
297	48.8401
298	48.838
299	48.836
300	48.834
301	48.8319
302	48.8299
303	48.8278
304	48.8258
305	48.8238
306	48.8217
307	48.8197
308	48.8177
309	48.8156
310	48.8136
311	48.8115
312	48.8095
313	48.8075
314	48.8054
315	48.8034
316	48.8014
317	48.7993
318	48.7973
319	48.7952
320	48.7932
321	48.7912
322	48.7891
323	48.7871
324	48.785
325	48.783
326	48.781
327	48.7789
328	48.7769
329	48.7749
330	48.7728
331	48.7708
332	48.7687
333	48.7667
334	48.7647
335	48.7626
336	48.7606
337	48.7586
338	48.7565
339	48.7545
340	48.7524
341	48.7504
342	48.7484
343	48.7463
344	48.7443
345	48.7422
346	48.7402
347	48.7382
348	48.7361
349	48.7341
350	48.7321
351	48.73
352	48.728
353	48.7259
354	48.7239
355	48.7219
356	48.7198
357	48.7178
358	48.7158
359	48.7137
360	48.7117
361	48.7096
362	48.7076
363	48.7056
364	48.7035
365	48.7015
366	48.6994
367	48.6974
368	48.6954
369	48.6933
370	48.6913
371	48.6893
372	48.6872
373	48.6852
374	48.6831
375	48.6811
376	48.6791
377	48.677
378	48.675
379	48.673
380	48.6709
381	48.6689
382	48.6668
383	48.6648
384	48.6628
385	48.6607
386	48.6587
387	48.6566
388	48.6546
389	48.6526
390	48.6505
391	48.6485
392	48.6465
393	48.6444
394	48.6424
395	48.6403
396	48.6383
397	48.6363
398	48.6342
399	48.6322
400	48.6302
401	48.6281
402	48.6261
403	48.624
404	48.622
405	48.62
406	48.6179
407	48.6159
408	48.6139
409	48.6118
410	48.6098
411	48.6081
412	48.6066
413	48.6052
414	48.6037
415	48.6023
416	48.6008
417	48.5993
418	48.5979
419	48.5964
420	48.595
421	48.5935
422	48.5921
423	48.5906
424	48.5892
425	48.5877
426	48.5862
427	48.5848
428	48.5833
429	48.5819
430	48.5804
431	48.579
432	48.5775
433	48.5761
434	48.5746
435	48.5731
436	48.5717
437	48.5702
438	48.5688
439	48.5673
440	48.5659
441	48.5644
442	48.5629
443	48.5615
444	48.56
445	48.5586
446	48.5571
447	48.5557
448	48.5542
449	48.5528
450	48.5513
451	48.5498
452	48.5484
453	48.5469
454	48.5455
455	48.544
456	48.5426
457	48.5411
458	48.5396
459	48.5382
460	48.5367
461	48.5353
462	48.5338
463	48.5324
464	48.5309
465	48.5295
466	48.528
467	48.5265
468	48.5251
469	48.5236
470	48.5222
471	48.5207
472	48.5193
473	48.5178
474	48.5163
475	48.5149
476	48.5134
477	48.512
478	48.5105
479	48.5091
480	48.5076
481	48.5062
482	48.5047
483	48.5032
484	48.5018
485	48.5003
486	48.4989
487	48.4974
488	48.496
489	48.4945
490	48.4931
491	48.4916
492	48.4901
493	48.4887
494	48.4872
495	48.4858
496	48.4843
497	48.4829
498	48.4814
499	48.4799
500	48.4785
501	48.477
502	48.4756
503	48.4741
504	48.4727
505	48.4712
506	48.4698
507	48.4683
508	48.4668
509	48.4654
510	48.4639
511	48.4625
512	48.461
513	48.4596
514	48.4581
515	48.4566
516	48.4552
517	48.4537
518	48.4523
519	48.4508
520	48.4494
521	48.4479
522	48.4465
523	48.445
524	48.4435
525	48.4421
526	48.4406
527	48.4392
528	48.4377
529	48.4363
530	48.4348
531	48.4334
532	48.4319
533	48.4304
534	48.429
535	48.4275
536	48.4261
537	48.4246
538	48.4232
539	48.4217
540	48.4202
541	48.4188
542	48.4173
543	48.4159
544	48.4144
545	48.413
546	48.4115
547	48.4101
548	48.4086
549	48.4071
550	48.4057
551	48.4042
552	48.4028
553	48.4013
554	48.3999
555	48.3984
556	48.3969
557	48.3955
558	48.394
559	48.3926
560	48.3911
561	48.3897
562	48.3882
563	48.3868
564	48.3853
565	48.3838
566	48.3824
567	48.3809
568	48.3795
569	48.378
570	48.3766
571	48.3751
572	48.3736
573	48.3722
574	48.3707
575	48.3693
576	48.3678
577	48.3664
578	48.3649
579	48.3635
580	48.362
581	48.3605
582	48.3591
583	48.3576
584	48.3562
585	48.3547
586	48.3533
587	48.3518
588	48.3504
589	48.3489
590	48.3474
591	48.3462
592	48.3452
593	48.3441
594	48.343
595	48.342
596	48.3409
597	48.3399
598	48.3388
599	48.3377
600	48.3367
601	48.3356
602	48.3346
603	48.3335
604	48.3324
605	48.3314
606	48.3303
607	48.3293
608	48.3282
609	48.3272
610	48.3261
611	48.325
612	48.324
613	48.3229
614	48.3219
615	48.3208
616	48.3197
617	48.3187
618	48.3176
619	48.3166
620	48.3155
621	48.3144
622	48.3134
623	48.3123
624	48.3113
625	48.3102
626	48.3091
627	48.3081
628	48.307
629	48.306
630	48.3049
631	48.3038
632	48.3028
633	48.3017
634	48.3007
635	48.2996
636	48.2985
637	48.2975
638	48.2964
639	48.2954
640	48.2943
641	48.2933
642	48.2922
643	48.2911
644	48.2901
645	48.289
646	48.288
647	48.2869
648	48.2858
649	48.2848
650	48.2837
651	48.2827
652	48.2816
653	48.2805
654	48.2795
655	48.2784
656	48.2774
657	48.2763
658	48.2752
659	48.2742
660	48.2731
661	48.2721
662	48.271
663	48.2699
664	48.2689
665	48.2678
666	48.2668
667	48.2657
668	48.2646
669	48.2636
670	48.2625
671	48.2615
672	48.2604
673	48.2594
674	48.2583
675	48.2572
676	48.2562
677	48.2551
678	48.2541
679	48.253
680	48.2519
681	48.2509
682	48.2498
683	48.2488
684	48.2477
685	48.2466
686	48.2456
687	48.2445
688	48.2435
689	48.2424
690	48.2413
691	48.2403
692	48.2392
693	48.2382
694	48.2371
695	48.236
696	48.235
697	48.2339
698	48.2329
699	48.2318
700	48.2307
701	48.2297
702	48.2286
703	48.2276
704	48.2265
705	48.2255
706	48.2244
707	48.2233
708	48.2223
709	48.2212
710	48.2202
711	48.2191
712	48.218
713	48.217
714	48.2159
715	48.2149
716	48.2138
717	48.2127
718	48.2117
719	48.2106
720	48.2096
721	48.2085
722	48.2074
723	48.2064
724	48.2053
725	48.2043
726	48.2032
727	48.2021
728	48.2011
729	48.2
730	48.199
731	48.1979
732	48.1968
733	48.1958
734	48.1947
735	48.1937
736	48.1926
737	48.1916
738	48.1905
739	48.1894
740	48.1884
741	48.1873
742	48.1863
743	48.1852
744	48.1841
745	48.1831
746	48.182
747	48.181
748	48.1799
749	48.1788
750	48.1778
751	48.1767
752	48.1757
753	48.1746
754	48.1735
755	48.1725
756	48.1714
757	48.1704
758	48.1693
759	48.1682
760	48.1672
761	48.1661
762	48.1651
763	48.164
764	48.1629
765	48.1619
766	48.1608
767	48.1598
768	48.1587
769	48.1577
770	48.1566
771	48.1556
772	48.1546
773	48.1537
774	48.1527
775	48.1518
776	48.1509
777	48.1499
778	48.149
779	48.148
780	48.1471
781	48.1461
782	48.1452
783	48.1443
784	48.1433
785	48.1424
786	48.1415
787	48.1405
788	48.1396
789	48.1387
790	48.1377
791	48.1368
792	48.1359
793	48.1349
794	48.134
795	48.1331
796	48.1322
797	48.1313
798	48.1303
799	48.1294
800	48.1285
801	48.1276
802	48.1267
803	48.1257
804	48.1248
805	48.1239
806	48.123
807	48.1221
808	48.1212
809	48.1203
810	48.1194
811	48.1185
812	48.1176
813	48.1167
814	48.1158
815	48.1149
816	48.114
817	48.1131
818	48.1122
819	48.1113
820	48.1104
821	48.1095
822	48.1086
823	48.1077
824	48.1068
825	48.1059
826	48.105
827	48.1042
828	48.1033
829	48.1024
830	48.1015
831	48.1006
832	48.0997
833	48.0989
834	48.098
835	48.0971
836	48.0962
837	48.0954
838	48.0945
839	48.0936
840	48.0928
841	48.0919
842	48.091
843	48.0901
844	48.0893
845	48.0884
846	48.0876
847	48.0867
848	48.0858
849	48.085
850	48.0841
851	48.0833
852	48.0824
853	48.0815
854	48.0807
855	48.0798
856	48.079
857	48.0781
858	48.0773
859	48.0764
860	48.0756
861	48.0747
862	48.0739
863	48.0731
864	48.0722
865	48.0714
866	48.0705
867	48.0697
868	48.0689
869	48.068
870	48.0672
871	48.0664
872	48.0655
873	48.0647
874	48.0639
875	48.063
876	48.0622
877	48.0614
878	48.0606
879	48.0597
880	48.0589
881	48.0581
882	48.0573
883	48.0565
884	48.0556
885	48.0548
886	48.054
887	48.0532
888	48.0524
889	48.0516
890	48.0507
891	48.0499
892	48.0491
893	48.0483
894	48.0475
895	48.0467
896	48.0459
897	48.0451
898	48.0443
899	48.0435
900	48.0427
901	48.0419
902	48.0411
903	48.0403
904	48.0395
905	48.0387
906	48.0379
907	48.0371
908	48.0364
909	48.0356
910	48.0348
911	48.034
912	48.0332
913	48.0324
914	48.0316
915	48.0309
916	48.0301
917	48.0293
918	48.0285
919	48.0277
920	48.027
921	48.0262
922	48.0254
923	48.0247
924	48.0239
925	48.0231
926	48.0223
927	48.0216
928	48.0208
929	48.02
930	48.0193
931	48.0185
932	48.0178
933	48.017
934	48.0162
935	48.0155
936	48.0147
937	48.014
938	48.0132
939	48.0125
940	48.0117
941	48.011
942	48.0102
943	48.0095
944	48.0087
945	48.008
946	48.0072
947	48.0065
948	48.0057
949	48.005
950	48.0043
951	48.0035
952	48.0027
953	48.002
954	48.0012
955	48.0004
956	47.9996
957	47.9989
958	47.9981
959	47.9973
960	47.9966
961	47.9958
962	47.995
963	47.9942
964	47.9935
965	47.9927
966	47.992
967	47.9912
968	47.9904
969	47.9897
970	47.9889
971	47.9881
972	47.9874
973	47.9866
974	47.9859
975	47.9851
976	47.9843
977	47.9836
978	47.9828
979	47.9821
980	47.9813
981	47.9806
982	47.9798
983	47.9791
984	47.9783
985	47.9776
986	47.9768
987	47.9761
988	47.9753
989	47.9746
990	47.9738
991	47.9731
992	47.9723
993	47.9716
994	47.9709
995	47.9701
996	47.9694
997	47.9686
998	47.9679
999	47.9671
1000	47.9664
1001	47.9657
1002	47.9649
1003	47.9642
1004	47.9635
1005	47.9627
1006	47.962
1007	47.9613
1008	47.9605
1009	47.9598
1010	47.9591
1011	47.9583
1012	47.9576
1013	47.9569
1014	47.9561
1015	47.9554
1016	47.9547
1017	47.954
1018	47.9532
1019	47.9525
1020	47.9518
1021	47.9511
1022	47.9504
1023	47.9496
1024	47.9489
1025	47.9482
1026	47.9475
1027	47.9468
1028	47.946
1029	47.9453
1030	47.9446
1031	47.9439
1032	47.9432
1033	47.9425
1034	47.9418
1035	47.941
1036	47.9403
1037	47.9396
1038	47.9389
1039	47.9382
1040	47.9375
1041	47.9368
1042	47.9361
1043	47.9354
1044	47.9347
1045	47.934
1046	47.9333
1047	47.9326
1048	47.9319
1049	47.9312
1050	47.9305
1051	47.9298
1052	47.9291
1053	47.9284
1054	47.9277
1055	47.927
1056	47.9263
1057	47.9256
1058	47.9249
1059	47.9242
1060	47.9235
1061	47.9228
1062	47.9221
1063	47.9214
1064	47.9207
1065	47.9201
1066	47.9194
1067	47.9187
1068	47.918
1069	47.9173
1070	47.9166
1071	47.9159
1072	47.9153
1073	47.9146
1074	47.9139
1075	47.9132
1076	47.9125
1077	47.9118
1078	47.9112
1079	47.9105
1080	47.9098
1081	47.9091
1082	47.9085
1083	47.9078
1084	47.9071
1085	47.9064
1086	47.9058
1087	47.9051
1088	47.9044
1089	47.9038
1090	47.9031
1091	47.9024
1092	47.9018
1093	47.9011
1094	47.9004
1095	47.8998
1096	47.8991
1097	47.8984
1098	47.8978
1099	47.8971
1100	47.8964
1101	47.8958
1102	47.8951
1103	47.8945
1104	47.8938
1105	47.8931
1106	47.8925
1107	47.8918
1108	47.8912
1109	47.8905
1110	47.8899
1111	47.8892
1112	47.8886
1113	47.8879
1114	47.8873
1115	47.8866
1116	47.886
1117	47.8853
1118	47.8847
1119	47.884
1120	47.8834
1121	47.8827
1122	47.8821
1123	47.8814
1124	47.8808
1125	47.8801
1126	47.8795
1127	47.8789
1128	47.8782
1129	47.8776
1130	47.8769
1131	47.8763
1132	47.8756
1133	47.875
1134	47.8743
1135	47.8737
1136	47.873
1137	47.8724
1138	47.8717
1139	47.8711
1140	47.8704
1141	47.8698
1142	47.8691
1143	47.8685
1144	47.8678
1145	47.8672
1146	47.8665
1147	47.8659
1148	47.8652
1149	47.8646
1150	47.8639
1151	47.8633
1152	47.8626
1153	47.862
1154	47.8614
1155	47.8607
1156	47.8601
1157	47.8594
1158	47.8588
1159	47.8582
1160	47.8575
1161	47.8569
1162	47.8562
1163	47.8556
1164	47.855
1165	47.8543
1166	47.8537
1167	47.8531
1168	47.8524
1169	47.8518
1170	47.8512
1171	47.8505
1172	47.8499
1173	47.8493
1174	47.8486
1175	47.848
1176	47.8474
1177	47.8467
1178	47.8461
1179	47.8455
1180	47.8448
1181	47.8442
1182	47.8436
1183	47.843
1184	47.8423
1185	47.8417
1186	47.8411
1187	47.8405
1188	47.8398
1189	47.8392
1190	47.8386
1191	47.838
1192	47.8373
1193	47.8367
1194	47.8361
1195	47.8355
1196	47.8349
1197	47.8342
1198	47.8336
1199	47.833
1200	47.8324
1201	47.8318
1202	47.8312
1203	47.8305
1204	47.8299
1205	47.8293
1206	47.8287
1207	47.8281
1208	47.8275
1209	47.8269
1210	47.8263
1211	47.8256
1212	47.825
1213	47.8244
1214	47.8238
1215	47.8232
1216	47.8226
1217	47.822
1218	47.8214
1219	47.8208
1220	47.8202
1221	47.8196
1222	47.819
1223	47.8184
1224	47.8178
1225	47.8172
1226	47.8166
1227	47.8159
1228	47.8153
1229	47.8147
1230	47.8141
1231	47.8135
1232	47.8129
1233	47.8124
1234	47.8118
1235	47.8112
1236	47.8106
1237	47.81
1238	47.8094
1239	47.8088
1240	47.8082
1241	47.8076
1242	47.807
1243	47.8064
1244	47.8058
1245	47.8052
1246	47.8046
1247	47.804
1248	47.8034
1249	47.8029
1250	47.8023
1251	47.8017
1252	47.8011
1253	47.8005
1254	47.7999
1255	47.7993
1256	47.7987
1257	47.7982
1258	47.7976
1259	47.797
1260	47.7964
1261	47.7958
1262	47.7952
1263	47.7947
1264	47.7941
1265	47.7935
1266	47.7929
1267	47.7923
1268	47.7918
1269	47.7912
1270	47.7906
1271	47.79
1272	47.7895
1273	47.7889
1274	47.7883
1275	47.7877
1276	47.7872
1277	47.7866
1278	47.786
1279	47.7854
1280	47.7849
1281	47.7843
1282	47.7837
1283	47.7832
1284	47.7826
1285	47.782
1286	47.7815
1287	47.7809
1288	47.7803
1289	47.7797
1290	47.7792
1291	47.7786
1292	47.7781
1293	47.7775
1294	47.7769
1295	47.7764
1296	47.7758
1297	47.7752
1298	47.7747
1299	47.7741
1300	47.7736
1301	47.773
1302	47.7724
1303	47.7719
1304	47.7713
1305	47.7708
1306	47.7702
1307	47.7696
1308	47.7691
1309	47.7685
1310	47.768
1311	47.7674
1312	47.7669
1313	47.7663
1314	47.7657
1315	47.7652
1316	47.7646
1317	47.764
1318	47.7635
1319	47.7629
1320	47.7623
1321	47.7618
1322	47.7612
1323	47.7607
1324	47.7601
1325	47.7595
1326	47.759
1327	47.7584
1328	47.7579
1329	47.7573
1330	47.7568
1331	47.7562
1332	47.7556
1333	47.7551
1334	47.7545
1335	47.754
1336	47.7534
1337	47.7529
1338	47.7523
1339	47.7518
1340	47.7512
1341	47.7507
1342	47.7501
1343	47.7495
1344	47.749
1345	47.7484
1346	47.7479
1347	47.7473
1348	47.7468
1349	47.7462
1350	47.7457
1351	47.7451
1352	47.7446
1353	47.7441
1354	47.7435
1355	47.743
1356	47.7424
1357	47.7419
1358	47.7413
1359	47.7408
1360	47.7402
1361	47.7397
1362	47.7391
1363	47.7386
1364	47.7381
1365	47.7375
1366	47.737
1367	47.7364
1368	47.7359
1369	47.7354
1370	47.7348
1371	47.7343
1372	47.7337
1373	47.7332
1374	47.7327
1375	47.7321
1376	47.7316
1377	47.731
1378	47.7305
1379	47.73
1380	47.7294
1381	47.7289
1382	47.7284
1383	47.7278
1384	47.7273
1385	47.7268
1386	47.7262
1387	47.7257
1388	47.7252
1389	47.7246
1390	47.7241
1391	47.7236
1392	47.723
1393	47.7225
1394	47.722
1395	47.7215
1396	47.7209
1397	47.7204
1398	47.7199
1399	47.7193
1400	47.7188
1401	47.7183
1402	47.7178
1403	47.7172
1404	47.7167
1405	47.7162
1406	47.7157
1407	47.7151
1408	47.7146
1409	47.7141
1410	47.7136
1411	47.7131
1412	47.7125
1413	47.712
1414	47.7115
1415	47.711
1416	47.7104
1417	47.7099
1418	47.7094
1419	47.7089
1420	47.7084
1421	47.7079
1422	47.7073
1423	47.7068
1424	47.7063
1425	47.7058
1426	47.7053
1427	47.7048
1428	47.7042
1429	47.7037
1430	47.7032
1431	47.7027
1432	47.7022
1433	47.7017
1434	47.7012
1435	47.7007
1436	47.7001
1437	47.6996
1438	47.6991
1439	47.6986
1440	47.6981
1441	47.6976
1442	47.6971
1443	47.6966
1444	47.6961
1445	47.6956
1446	47.6951
1447	47.6946
1448	47.694
1449	47.6935
1450	47.693
1451	47.6925
1452	47.692
1453	47.6915
1454	47.691
1455	47.6905
1456	47.69
1457	47.6895
1458	47.689
1459	47.6885
1460	47.688
1461	47.6875
1462	47.687
1463	47.6865
1464	47.686
1465	47.6855
1466	47.685
1467	47.6845
1468	47.684
1469	47.6835
1470	47.683
1471	47.6825
1472	47.682
1473	47.6815
1474	47.681
1475	47.6806
1476	47.6801
1477	47.6796
1478	47.6791
1479	47.6786
1480	47.6781
1481	47.6776
1482	47.6771
1483	47.6766
1484	47.6761
1485	47.6756
1486	47.6751
1487	47.6747
1488	47.6742
1489	47.6737
1490	47.6732
1491	47.6727
1492	47.6722
1493	47.6717
1494	47.6712
1495	47.6707
1496	47.6702
1497	47.6697
1498	47.6692
1499	47.6687
1500	47.6683
1501	47.6678
1502	47.6673
1503	47.6668
1504	47.6663
1505	47.6658
1506	47.6653
1507	47.6648
1508	47.6643
1509	47.6638
1510	47.6633
1511	47.6628
1512	47.6624
1513	47.6619
1514	47.6614
1515	47.6609
1516	47.6604
1517	47.6599
1518	47.6594
1519	47.6589
1520	47.6585
1521	47.658
1522	47.6575
1523	47.657
1524	47.6565
1525	47.656
1526	47.6555
1527	47.6551
1528	47.6546
1529	47.6541
1530	47.6536
1531	47.6531
1532	47.6526
1533	47.6522
1534	47.6517
1535	47.6512
1536	47.6507
1537	47.6502
1538	47.6498
1539	47.6493
1540	47.6488
1541	47.6483
1542	47.6478
1543	47.6474
1544	47.6469
1545	47.6464
1546	47.6459
1547	47.6455
1548	47.645
1549	47.6445
1550	47.644
1551	47.6435
1552	47.6431
1553	47.6426
1554	47.6421
1555	47.6416
1556	47.6412
1557	47.6407
1558	47.6402
1559	47.6397
1560	47.6393
1561	47.6388
1562	47.6383
1563	47.6379
1564	47.6374
1565	47.6369
1566	47.6364
1567	47.636
1568	47.6355
1569	47.635
1570	47.6346
1571	47.6341
1572	47.6336
1573	47.6332
1574	47.6327
1575	47.6322
1576	47.6318
1577	47.6313
1578	47.6308
1579	47.6304
1580	47.6299
1581	47.6294
1582	47.629
1583	47.6285
1584	47.628
1585	47.6276
1586	47.6271
1587	47.6266
1588	47.6262
1589	47.6257
1590	47.6252
1591	47.6248
1592	47.6243
1593	47.6239
1594	47.6234
1595	47.6229
1596	47.6225
1597	47.622
1598	47.6216
1599	47.6211
1600	47.6206
1601	47.6202
1602	47.6197
1603	47.6193
1604	47.6188
1605	47.6183
1606	47.6179
1607	47.6174
1608	47.617
1609	47.6165
1610	47.6161
1611	47.6156
1612	47.6151
1613	47.6147
1614	47.6142
1615	47.6138
1616	47.6133
1617	47.6129
1618	47.6124
1619	47.612
1620	47.6115
1621	47.6111
1622	47.6106
1623	47.6102
1624	47.6097
1625	47.6093
1626	47.6088
1627	47.6084
1628	47.6079
1629	47.6075
1630	47.607
1631	47.6066
1632	47.6061
1633	47.6057
1634	47.6052
1635	47.6048
1636	47.6043
1637	47.6039
1638	47.6034
1639	47.603
1640	47.6025
1641	47.6021
1642	47.6016
1643	47.6012
1644	47.6007
1645	47.6003
1646	47.5999
1647	47.5994
1648	47.599
1649	47.5985
1650	47.5981
1651	47.5976
1652	47.5972
1653	47.5968
1654	47.5963
1655	47.5959
1656	47.5954
1657	47.595
1658	47.5946
1659	47.5941
1660	47.5937
1661	47.5932
1662	47.5928
1663	47.5924
1664	47.5919
1665	47.5915
1666	47.591
1667	47.5906
1668	47.5902
1669	47.5897
1670	47.5893
1671	47.5889
1672	47.5884
1673	47.588
1674	47.5875
1675	47.5871
1676	47.5866
1677	47.5862
1678	47.5858
1679	47.5853
1680	47.5849
1681	47.5844
1682	47.584
1683	47.5836
1684	47.5831
1685	47.5827
1686	47.5822
1687	47.5818
1688	47.5814
1689	47.5809
1690	47.5805
1691	47.5801
1692	47.5796
1693	47.5792
1694	47.5787
1695	47.5783
1696	47.5779
1697	47.5774
1698	47.577
1699	47.5766
1700	47.5761
1701	47.5757
1702	47.5753
1703	47.5748
1704	47.5744
1705	47.574
1706	47.5735
1707	47.5731
1708	47.5727
1709	47.5722
1710	47.5718
1711	47.5714
1712	47.5709
1713	47.5705
1714	47.5701
1715	47.5696
1716	47.5692
1717	47.5688
1718	47.5683
1719	47.5679
1720	47.5675
1721	47.567
1722	47.5666
1723	47.5662
1724	47.5658
1725	47.5653
1726	47.5649
1727	47.5645
1728	47.564
1729	47.5636
1730	47.5632
1731	47.5628
1732	47.5623
1733	47.5619
1734	47.5615
1735	47.5611
1736	47.5606
1737	47.5602
1738	47.5598
1739	47.5594
1740	47.5589
1741	47.5585
1742	47.5581
1743	47.5577
1744	47.5572
1745	47.5568
1746	47.5564
1747	47.556
1748	47.5555
1749	47.5551
1750	47.5547
1751	47.5543
1752	47.5539
1753	47.5534
1754	47.553
1755	47.5526
1756	47.5522
1757	47.5517
1758	47.5513
1759	47.5509
1760	47.5505
1761	47.5501
1762	47.5496
1763	47.5492
1764	47.5488
1765	47.5484
1766	47.548
1767	47.5476
1768	47.5471
1769	47.5467
1770	47.5463
1771	47.5459
1772	47.5455
1773	47.5451
1774	47.5446
1775	47.5442
1776	47.5438
1777	47.5434
1778	47.543
1779	47.5426
1780	47.5421
1781	47.5417
1782	47.5413
1783	47.5409
1784	47.5405
1785	47.5401
1786	47.5397
1787	47.5392
1788	47.5388
1789	47.5384
1790	47.538
1791	47.5376
1792	47.5372
1793	47.5368
1794	47.5364
1795	47.536
1796	47.5355
1797	47.5351
1798	47.5347
1799	47.5343
1800	47.5339
