# Supplementary material for: Numerical simulation research on thermal insulation performance of composite heat-insulation zone structure in hydrothermal high-temperature mine
Source: Sci Rep. 2024 Jun 18;14:14096. doi: 10.1038/s41598-024-64702-4 (PMC11189482; doi:10.1038/s41598-024-64702-4)
Supplement: Supplementary file 1 — Supplementary Information. [file 41598_2024_64702_MOESM1_ESM.zip › model validation.txt]

% Model:              复合阻热圈巷道隔热降温.mph
% Version:            COMSOL 5.6.0.280
% Date:               Sep 14 2022, 21:46
% Dimension:          1
% Nodes:              10806
% Expressions:        1
% Description:        点图
% X                       Height
0                         51.09656427781209
1                         50.7740405356617
2                         50.479642924237794
3                         50.297749835719515
4                         50.130081210034234
5                         50.00637910583282
6                         49.91500532625196
7                         49.85595987129159
8                         49.80241360482688
9                         49.745392886792956
10                        49.68837216875909
11                        49.63135145072522
12                        49.57433073269135
13                        49.51731001465748
14                        49.460289296623614
15                        49.41869586981181
16                        49.38738730381482
17                        49.35607873781788
18                        49.32477017182089
19                        49.29346160582389
20                        49.2621530398269
21                        49.230844473829904
22                        49.19953590783291
23                        49.168227341835916
24                        49.13691877583892
25                        49.10561020984193
26                        49.07430164384493
27                        49.04299307784794
28                        49.011684511850945
29                        48.98326685519794
30                        48.96641283592089
31                        48.9495588166439
32                        48.93270479736685
33                        48.915850778089805
34                        48.898996758812814
35                        48.882142739535766
36                        48.86528872025872
37                        48.84843470098173
38                        48.83158068170468
39                        48.81472666242769
40                        48.79787264315064
41                        48.78101862387359
42                        48.7641646045966
43                        48.74731058531955
44                        48.730456566042506
45                        48.71360254676546
46                        48.69674852748841
47                        48.67989450821136
48                        48.66304048893437
49                        48.64618646965732
50                        48.629332450380275
51                        48.612478431103284
52                        48.595624411826236
53                        48.578770392549245
54                        48.5619163732722
55                        48.54506235399515
56                        48.52820833471816
57                        48.51135431544111
58                        48.49791362105469
59                        48.48959291400416
60                        48.48127220695363
61                        48.47295149990316
62                        48.46463079285263
63                        48.45631008580216
64                        48.44798937875163
65                        48.439668671701156
66                        48.43134796465063
67                        48.423027257600154
68                        48.41470655054968
69                        48.40638584349915
70                        48.39806513644862
71                        48.38974442939815
72                        48.38142372234768
73                        48.37310301529709
74                        48.36478230824662
75                        48.356461601196145
76                        48.348140894145615
77                        48.339820187095086
78                        48.33149948004461
79                        48.32317877299414
80                        48.31485806594361
81                        48.30653735889314
82                        48.29821665184261
83                        48.289895944792136
84                        48.281575237741606
85                        48.27325453069113
86                        48.264933823640604
87                        48.256613116590074
88                        48.2482924095396
89                        48.23997170248913
90                        48.2316509954386
91                        48.22333028838807
92                        48.2150095813376
93                        48.206688874287124
94                        48.198368167236595
95                        48.190047460186065
96                        48.18172675313559
97                        48.17340604608512
98                        48.16508533903459
99                        48.15676463198406
100                       48.14844392493359
101                       48.14012321788306
102                       48.131802510832586
103                       48.12348180378211
104                       48.11516109673158
105                       48.106840389681054
106                       48.09851968263058
107                       48.09019897558011
108                       48.08187826852958
109                       48.07355756147905
110                       48.065236854428576
111                       48.05691614737805
112                       48.048595440327574
113                       48.040274733277045
114                       48.03195402622657
115                       48.02363331917604
116                       48.01802249678627
117                       48.01308914556171
118                       48.008155794337085
119                       48.00322244311246
120                       47.9982890918879
121                       47.99335574066333
122                       47.98842238943871
123                       47.983489038214145
124                       47.97855568698952
125                       47.97362233576496
126                       47.96868898454039
127                       47.96375563331577
128                       47.958822282091205
129                       47.95388893086658
130                       47.94895557964196
131                       47.944022228417396
132                       47.93908887719283
133                       47.93415552596821
134                       47.92922217474364
135                       47.92428882351902
136                       47.919355472294455
137                       47.91442212106983
138                       47.90948876984527
139                       47.9045554186207
140                       47.89962206739608
141                       47.89468871617146
142                       47.88975536494689
143                       47.88482201372227
144                       47.879888662497706
145                       47.87495531127314
146                       47.87002196004852
147                       47.86508860882395
148                       47.86015525759933
149                       47.85522190637471
150                       47.850288555150144
151                       47.84535520392558
152                       47.840421852700956
153                       47.83548850147639
154                       47.83055515025177
155                       47.8256217990272
156                       47.82068844780258
157                       47.815755096578016
158                       47.81082174535345
159                       47.80588839412883
160                       47.80095504290421
161                       47.79602169167964
162                       47.79108834045502
163                       47.786154989230454
164                       47.78122163800589
165                       47.776288286781266
166                       47.7713549355567
167                       47.76642158433208
168                       47.76148823310746
169                       47.75655488188289
170                       47.751621530658326
171                       47.746688179433704
172                       47.74175482820914
173                       47.73682147698452
174                       47.73188812575995
175                       47.726954774535386
176                       47.722021423310764
177                       47.7170880720862
178                       47.71215472086158
179                       47.707221369636954
180                       47.70228801841239
181                       47.697354667187824
182                       47.6924213159632
183                       47.68748796473864
184                       47.682554613514014
185                       47.67762126228939
186                       47.67268791106483
187                       47.66775455984026
188                       47.662821208615696
189                       47.657887857391074
190                       47.65295450616645
191                       47.64802115494189
192                       47.643087803717265
193                       47.6381544524927
194                       47.633221101268134
195                       47.62828775004351
196                       47.62335439881889
197                       47.618421047594325
198                       47.6134876963697
199                       47.60855434514514
200                       47.60362099392057
201                       47.59868764269595
202                       47.593754291471384
203                       47.58882094024676
204                       47.58388758902214
205                       47.578954237797575
206                       47.57402088657301
207                       47.56908753534839
208                       47.56415418412382
209                       47.5592208328992
210                       47.554287481674635
211                       47.54935413045001
212                       47.54442077922545
213                       47.53948742800088
214                       47.53455407677626
215                       47.52962072555164
216                       47.52468737432707
217                       47.51975402310245
218                       47.514820671877885
219                       47.50988732065332
220                       47.5049539694287
221                       47.50002061820413
222                       47.49508726697951
223                       47.490153915754945
224                       47.48522056453038
225                       47.48028721330576
226                       47.475353862081136
227                       47.47042051085657
228                       47.46548715963195
229                       47.46055380840738
230                       47.45562045718282
231                       47.45185532738492
232                       47.448869011871466
233                       47.44588269635807
234                       47.442896380844616
235                       47.43991006533116
236                       47.436923749817765
237                       47.43393743430431
238                       47.430951118790915
239                       47.42796480327746
240                       47.424978487764065
241                       47.42199217225061
242                       47.41900585673716
243                       47.41601954122376
244                       47.41303322571031
245                       47.41004691019691
246                       47.40706059468346
247                       47.40407427917006
248                       47.40108796365661
249                       47.39810164814321
250                       47.39511533262976
251                       47.392129017116304
252                       47.38914270160291
253                       47.38615638608945
254                       47.38317007057606
255                       47.3801837550626
256                       47.37719743954921
257                       47.37421112403575
258                       47.3712248085223
259                       47.3682384930089
260                       47.36525217749545
261                       47.36226586198205
262                       47.3592795464686
263                       47.3562932309552
264                       47.35330691544175
265                       47.350320599928295
266                       47.34733428441484
267                       47.344347968901445
268                       47.34136165338805
269                       47.338375337874595
270                       47.3353890223612
271                       47.332402706847745
272                       47.32941639133435
273                       47.326430075820895
274                       47.32344376030744
275                       47.320457444794044
276                       47.31747112928059
277                       47.314484813767194
278                       47.31149849825374
279                       47.308512182740344
280                       47.30552586722689
281                       47.30253955171344
282                       47.29955323619998
283                       47.29656692068659
284                       47.29358060517319
285                       47.29059428965974
286                       47.28760797414634
287                       47.28462165863289
288                       47.28163534311943
289                       47.27864902760598
290                       47.27566271209258
291                       47.27267639657913
292                       47.26969008106573
293                       47.266703765552336
294                       47.26371745003888
295                       47.260731134525486
296                       47.25774481901203
297                       47.25475850349858
298                       47.251772187985125
299                       47.24878587247173
300                       47.245799556958275
301                       47.24281324144488
302                       47.23982692593148
303                       47.23684061041803
304                       47.233854294904575
305                       47.23086797939112
306                       47.227881663877724
307                       47.22489534836427
308                       47.221909032850874
309                       47.21892271733748
310                       47.215936401824024
311                       47.21295008631057
312                       47.20996377079712
313                       47.20697745528372
314                       47.20399113977027
315                       47.20100482425687
316                       47.19801850874342
317                       47.19503219323002
318                       47.192045877716566
319                       47.18905956220317
320                       47.186073246689716
321                       47.18308693117626
322                       47.180100615662866
323                       47.17711430014941
324                       47.174127984636016
325                       47.17114166912256
326                       47.168155353609166
327                       47.16516903809571
328                       47.16218272258226
329                       47.15919640706886
330                       47.15621009155541
331                       47.15322377604201
332                       47.15023746052856
333                       47.14725114501516
334                       47.14426482950171
335                       47.141278513988254
336                       47.13829219847486
337                       47.135305882961404
338                       47.13231956744801
339                       47.129333251934554
340                       47.12634693642116
341                       47.123360620907704
342                       47.12037430539431
343                       47.117387989880854
344                       47.1144016743674
345                       47.111415358854
346                       47.10842904334055
347                       47.10544272782715
348                       47.1024564123137
349                       47.0994700968003
350                       47.09648378128685
351                       47.093497465773396
352                       47.09051115026
353                       47.087524834746546
354                       47.08453851923315
355                       47.081552203719696
356                       47.0785658882063
357                       47.075579572692845
358                       47.07259325717939
359                       47.06960694166594
360                       47.06662062615254
361                       47.063634310639145
362                       47.06064799512569
363                       47.057661679612295
364                       47.05467536409884
365                       47.051689048585445
366                       47.04870273307199
367                       47.04571641755854
368                       47.042730102045084
369                       47.03974378653169
370                       47.03675747101829
371                       47.03377115550484
372                       47.03078483999144
373                       47.02779852447799
374                       47.02481220896453
375                       47.02182589345108
376                       47.01883957793768
377                       47.01585326242429
378                       47.01286694691083
379                       47.009880631397436
380                       47.00689431588398
381                       47.00390800037053
382                       47.000921684857076
383                       46.99793536934368
384                       46.994949053830226
385                       46.99196273831683
386                       46.98897642280343
387                       46.98599010728998
388                       46.983003791776525
389                       46.98001747626313
390                       46.977031160749675
391                       46.97404484523622
392                       46.971058529722825
393                       46.96807221420937
394                       46.965085898695975
395                       46.96209958318258
396                       46.959113267669125
397                       46.95612695215567
398                       46.95314063664222
399                       46.95015432112882
400                       46.94716800561537
401                       46.94418169010197
402                       46.941195374588574
403                       46.93820905907512
404                       46.93522274356167
405                       46.93223642804821
406                       46.92925011253482
407                       46.92626379702136
408                       46.92327748150797
409                       46.92029116599451
410                       46.917304850481116
411                       46.914826801963045
412                       46.91268759810856
413                       46.91054839425408
414                       46.908409190399595
415                       46.906269986545055
416                       46.90413078269063
417                       46.90199157883609
418                       46.899852374981606
419                       46.89771317112712
420                       46.89557396727264
421                       46.893434763418156
422                       46.89129555956367
423                       46.88915635570919
424                       46.88701715185465
425                       46.884877948000224
426                       46.88273874414568
427                       46.8805995402912
428                       46.87846033643672
429                       46.876321132582234
430                       46.874181928727694
431                       46.87204272487327
432                       46.86990352101873
433                       46.867764317164244
434                       46.86562511330976
435                       46.86348590945528
436                       46.861346705600795
437                       46.85920750174631
438                       46.85706829789183
439                       46.85492909403729
440                       46.85278989018286
441                       46.85065068632832
442                       46.84851148247378
443                       46.8463722786193
444                       46.844233074764816
445                       46.84209387091033
446                       46.83995466705585
447                       46.837815463201366
448                       46.835676259346826
449                       46.83353705549234
450                       46.83139785163786
451                       46.82925864778338
452                       46.82711944392889
453                       46.82498024007441
454                       46.82284103621987
455                       46.820701832365444
456                       46.81856262851096
457                       46.81642342465642
458                       46.81428422080194
459                       46.812145016947454
460                       46.81000581309297
461                       46.80786660923849
462                       46.805727405384005
463                       46.803588201529465
464                       46.80144899767498
465                       46.7993097938205
466                       46.797170589966015
467                       46.79503138611153
468                       46.79289218225705
469                       46.790752978402566
470                       46.78861377454808
471                       46.7864745706936
472                       46.78433536683906
473                       46.782196162984576
474                       46.78005695913009
475                       46.77791775527561
476                       46.775778551421126
477                       46.77363934756664
478                       46.7715001437121
479                       46.76936093985762
480                       46.767221736003194
481                       46.765082532148654
482                       46.76294332829417
483                       46.76080412443969
484                       46.758664920585204
485                       46.756525716730664
486                       46.75438651287624
487                       46.7522473090217
488                       46.750108105167214
489                       46.74796890131273
490                       46.74582969745825
491                       46.743690493603765
492                       46.74155128974928
493                       46.7394120858948
494                       46.73727288204026
495                       46.73513367818583
496                       46.73299447433129
497                       46.73085527047681
498                       46.728716066622326
499                       46.72657686276784
500                       46.7244376589133
501                       46.722298455058876
502                       46.720159251204336
503                       46.71802004734985
504                       46.71588084349543
505                       46.71374163964089
506                       46.7116024357864
507                       46.70946323193192
508                       46.70732402807744
509                       46.7051848242229
510                       46.70304562036847
511                       46.70090641651393
512                       46.69876721265945
513                       46.696628008804964
514                       46.69448880495048
515                       46.692349601096
516                       46.690210397241515
517                       46.68807119338703
518                       46.68593198953249
519                       46.683792785678065
520                       46.681653581823525
521                       46.67951437796904
522                       46.67737517411456
523                       46.675235970260076
524                       46.673096766405536
525                       46.67095756255111
526                       46.66881835869657
527                       46.666679154842086
528                       46.66453995098766
529                       46.66240074713312
530                       46.66026154327864
531                       46.65812233942415
532                       46.65598313556967
533                       46.65384393171513
534                       46.651704727860704
535                       46.649565524006164
536                       46.64742632015168
537                       46.6452871162972
538                       46.643147912442714
539                       46.64100870858823
540                       46.63886950473375
541                       46.636730300879265
542                       46.634591097024725
543                       46.63245189317024
544                       46.63031268931576
545                       46.628173485461275
546                       46.62603428160679
547                       46.62389507775231
548                       46.62175587389777
549                       46.61961667004334
550                       46.6174774661888
551                       46.61533826233432
552                       46.613199058479836
553                       46.61105985462535
554                       46.60892065077087
555                       46.606781446916386
556                       46.6046422430619
557                       46.60250303920736
558                       46.60036383535288
559                       46.5982246314984
560                       46.596085427643914
561                       46.59394622378943
562                       46.59180701993495
563                       46.589667816080464
564                       46.58752861222598
565                       46.5853894083715
566                       46.58325020451696
567                       46.581111000662474
568                       46.57897179680799
569                       46.57683259295351
570                       46.574693389099025
571                       46.57255418524454
572                       46.57041498139
573                       46.56827577753552
574                       46.56613657368109
575                       46.56399736982655
576                       46.56185816597207
577                       46.559718962117586
578                       46.5575797582631
579                       46.55544055440862
580                       46.553301350554136
581                       46.551162146699596
582                       46.54902294284511
583                       46.54688373899063
584                       46.54474453513615
585                       46.54260533128166
586                       46.54046612742718
587                       46.5383269235727
588                       46.53618771971816
589                       46.53404851586373
590                       46.53190931200919
591                       46.53013730486788
592                       46.52861009553533
593                       46.527082886202834
594                       46.52555567687028
595                       46.52402846753773
596                       46.52250125820518
597                       46.52097404887263
598                       46.51944683954014
599                       46.51791963020759
600                       46.516392420875036
601                       46.514865211542485
602                       46.513338002209935
603                       46.51181079287744
604                       46.51028358354489
605                       46.50875637421234
606                       46.50722916487979
607                       46.50570195554724
608                       46.50417474621469
609                       46.50264753688214
610                       46.501120327549586
611                       46.499593118217035
612                       46.498065908884485
613                       46.49653869955199
614                       46.49501149021944
615                       46.49348428088689
616                       46.49195707155434
617                       46.49042986222179
618                       46.488902652889294
619                       46.48737544355674
620                       46.48584823422419
621                       46.48432102489164
622                       46.48279381555909
623                       46.4812666062266
624                       46.47973939689405
625                       46.478212187561496
626                       46.476684978228946
627                       46.475157768896395
628                       46.4736305595639
629                       46.47210335023135
630                       46.4705761408988
631                       46.46904893156625
632                       46.4675217222337
633                       46.46599451290115
634                       46.4644673035686
635                       46.462940094236046
636                       46.461412884903496
637                       46.459885675570945
638                       46.45835846623845
639                       46.4568312569059
640                       46.45530404757335
641                       46.4537768382408
642                       46.45224962890825
643                       46.450722419575754
644                       46.449195210243204
645                       46.44766800091065
646                       46.4461407915781
647                       46.44461358224555
648                       46.44308637291306
649                       46.44155916358051
650                       46.44003195424796
651                       46.438504744915406
652                       46.436977535582855
653                       46.435450326250304
654                       46.433923116917754
655                       46.4323959075852
656                       46.43086869825265
657                       46.42934148892016
658                       46.42781427958761
659                       46.42628707025506
660                       46.42475986092251
661                       46.423232651589956
662                       46.42170544225746
663                       46.42017823292491
664                       46.41865102359236
665                       46.41712381425981
666                       46.41559660492726
667                       46.414069395594765
668                       46.412542186262215
669                       46.411014976929664
670                       46.40948776759711
671                       46.40796055826456
672                       46.40643334893201
673                       46.40490613959946
674                       46.40337893026697
675                       46.40185172093442
676                       46.400324511601866
677                       46.398797302269315
678                       46.397270092936765
679                       46.395742883604214
680                       46.39421567427166
681                       46.39268846493911
682                       46.39116125560662
683                       46.38963404627407
684                       46.38810683694152
685                       46.38657962760897
686                       46.385052418276416
687                       46.38352520894392
688                       46.38199799961137
689                       46.38047079027882
690                       46.37894358094627
691                       46.37741637161372
692                       46.375889162281226
693                       46.374361952948675
694                       46.372834743616124
695                       46.371307534283574
696                       46.36978032495102
697                       46.36825311561847
698                       46.36672590628592
699                       46.36519869695337
700                       46.36367148762082
701                       46.36214427828827
702                       46.360617068955776
703                       46.359089859623225
704                       46.357562650290674
705                       46.356035440958124
706                       46.35450823162557
707                       46.35298102229308
708                       46.35145381296053
709                       46.34992660362798
710                       46.34839939429543
711                       46.34687218496293
712                       46.34534497563038
713                       46.34381776629783
714                       46.34229055696528
715                       46.34076334763273
716                       46.33923613830018
717                       46.33770892896763
718                       46.33618171963508
719                       46.33465451030253
720                       46.333127300970034
721                       46.33160009163748
722                       46.33007288230493
723                       46.32854567297238
724                       46.32701846363983
725                       46.32549125430728
726                       46.32396404497479
727                       46.322436835642236
728                       46.320909626309685
729                       46.319382416977135
730                       46.317855207644584
731                       46.31632799831209
732                       46.31480078897954
733                       46.31327357964699
734                       46.31174637031444
735                       46.31021916098189
736                       46.308691951649394
737                       46.30716474231684
738                       46.30563753298429
739                       46.30411032365174
740                       46.30258311431919
741                       46.30105590498664
742                       46.29952869565409
743                       46.29800148632154
744                       46.29647427698899
745                       46.29494706765644
746                       46.293419858323944
747                       46.29189264899139
748                       46.29036543965884
749                       46.28883823032629
750                       46.28731102099374
751                       46.28578381166125
752                       46.284256602328696
753                       46.282729392996146
754                       46.281202183663595
755                       46.279674974331044
756                       46.27814776499855
757                       46.276620555666
758                       46.27509334633345
759                       46.2735661370009
760                       46.27203892766835
761                       46.2705117183358
762                       46.268984509003246
763                       46.267457299670696
764                       46.265930090338145
765                       46.26440288100565
766                       46.2628756716731
767                       46.26134846234055
768                       46.259821253008
769                       46.25829404367545
770                       46.256766834342955
771                       46.25534477907911
772                       46.253994379190146
773                       46.25264592012934
774                       46.25129940189663
775                       46.249954824492136
776                       46.248612187915796
777                       46.247271492167556
778                       46.24593273724747
779                       46.24459592315549
780                       46.24326104989166
781                       46.241928117455984
782                       46.24059712584847
783                       46.239268075069106
784                       46.23794096511784
785                       46.23661579599474
786                       46.23529256769973
787                       46.23397128023288
788                       46.23265193359424
789                       46.2313345277837
790                       46.23001906280126
791                       46.22870553864698
792                       46.22739395532085
793                       46.22608431282288
794                       46.22477661115306
795                       46.223470850311344
796                       46.22216703029778
797                       46.22086515111232
798                       46.219565212755015
799                       46.21826721522592
800                       46.21697115852493
801                       46.21567704265209
802                       46.21438486760735
803                       46.21309463339071
804                       46.21180634000228
805                       46.21051998744201
806                       46.2092355757099
807                       46.207953104805824
808                       46.206672574729964
809                       46.2053939854822
810                       46.2041173370626
811                       46.20284262947115
812                       46.201569862707856
813                       46.20029903677272
814                       46.199030151665625
815                       46.19776320738674
816                       46.19649820393602
817                       46.19523514131339
818                       46.19397401951892
819                       46.192714838552604
820                       46.19145759841439
821                       46.19020229910433
822                       46.188948940622424
823                       46.18769752296862
824                       46.18644804614303
825                       46.185200510145535
826                       46.1839549149762
827                       46.18271126063496
828                       46.181469547121935
829                       46.18022977443695
830                       46.17899194258018
831                       46.17775605155157
832                       46.176522101351054
833                       46.175290091978695
834                       46.174060023434436
835                       46.17283189571839
836                       46.17160570883044
837                       46.17038146277065
838                       46.16915915753901
839                       46.16793879313542
840                       46.166720369560096
841                       46.165503886812814
842                       46.164289344893746
843                       46.163076743802776
844                       46.16186608353996
845                       46.16065736410525
846                       46.159450585498746
847                       46.15824574772034
848                       46.15704285077004
849                       46.15584189464795
850                       46.154642879354014
851                       46.15344580488812
852                       46.15225067125044
853                       46.15105747844092
854                       46.149866226459494
855                       46.148676915306226
856                       46.14748954498111
857                       46.1463041154841
858                       46.14512062681524
859                       46.14393907897454
860                       46.142759471961995
861                       46.14158180577755
862                       46.14040608042126
863                       46.13923229589312
864                       46.13806045219309
865                       46.13689054932121
866                       46.135722587277485
867                       46.13455656606192
868                       46.13339248567445
869                       46.132230346115136
870                       46.13107014738398
871                       46.12991188948098
872                       46.12875557240608
873                       46.12760119615939
874                       46.126448760740686
875                       46.12529826615031
876                       46.12414971238792
877                       46.1230030994538
878                       46.121858427347775
879                       46.12071569606985
880                       46.11957490562003
881                       46.11843605599847
882                       46.11729914720496
883                       46.11616417923966
884                       46.11503115210246
885                       46.113900065793416
886                       46.11277092031247
887                       46.11164371565968
888                       46.11051845183505
889                       46.10939512883857
890                       46.10827374667019
891                       46.10715430533003
892                       46.106036804817904
893                       46.104921245133994
894                       46.10380762627824
895                       46.102695948250584
896                       46.101586211051085
897                       46.100478414679685
898                       46.09937255913644
899                       46.09826864442135
900                       46.09716667053442
901                       46.096066637475644
902                       46.09496854524497
903                       46.093872393842446
904                       46.092778183268024
905                       46.09168591352176
906                       46.09059558460365
907                       46.08950719651375
908                       46.088420749251895
909                       46.087336242818196
910                       46.08625367721265
911                       46.085173052435266
912                       46.084094368486035
913                       46.0830176253649
914                       46.08194282307193
915                       46.08086996160705
916                       46.07979904097033
917                       46.07873006116182
918                       46.07766302218141
919                       46.0765979240291
920                       46.075534766705005
921                       46.07447355020901
922                       46.07341427454111
923                       46.07235693970142
924                       46.071301545689835
925                       46.070248092506404
926                       46.06919658015107
927                       46.06814700862395
928                       46.06709937792493
929                       46.06605368805401
930                       46.06500993901136
931                       46.06396813079675
932                       46.0629282634103
933                       46.061890336852
934                       46.060854351121804
935                       46.05982030621976
936                       46.05878820214588
937                       46.05775803890015
938                       46.05672981648257
939                       46.0557035348931
940                       46.05467919413172
941                       46.05365679419856
942                       46.052636335093496
943                       46.051617816816645
944                       46.050601239367836
945                       46.04958660274724
946                       46.04857390695469
947                       46.0475631519904
948                       46.04655433785422
949                       46.04554746454613
950                       46.0445425320662
951                       46.04351189490171
952                       46.04246436002103
953                       46.04141825571543
954                       46.040373581984795
955                       46.0393303388293
956                       46.038288526248834
957                       46.037248144243335
958                       46.03620919281303
959                       46.03517167195764
960                       46.03413558167733
961                       46.03310092197205
962                       46.03206769284185
963                       46.03103589428662
964                       46.030005526306525
965                       46.0289765889014
966                       46.027949082071416
967                       46.0269230058164
968                       46.02589836013641
969                       46.0248751450315
970                       46.02385336050162
971                       46.022833006546875
972                       46.021814083167044
973                       46.02079659036235
974                       46.01978052813263
975                       46.018765896478044
976                       46.01775269539843
977                       46.016740924893895
978                       46.01573058496433
979                       46.014721675609906
980                       46.013714196830506
981                       46.01270814862613
982                       46.01170353099678
983                       46.01070034394252
984                       46.00969858746328
985                       46.00869826155912
986                       46.00769936622993
987                       46.00670190147582
988                       46.0057058672968
989                       46.00471126369274
990                       46.003718090663824
991                       46.002726348209876
992                       46.00173603633101
993                       46.00074715502717
994                       45.999759704298356
995                       45.99877368414462
996                       45.99778909456592
997                       45.99680593556229
998                       45.995824207133694
999                       45.994843909280064
1000                      45.99386504200157
1001                      45.99288760529805
1002                      45.99191159916967
1003                      45.99093702361631
1004                      45.98996387863792
1005                      45.98899216423462
1006                      45.98802188040639
1007                      45.987053027153195
1008                      45.98608560447502
1009                      45.98511961237193
1010                      45.98415505084381
1011                      45.98319191989077
1012                      45.982230219512815
1013                      45.98126994970988
1014                      45.98031111048198
1015                      45.979353701829154
1016                      45.9783977237513
1017                      45.97744317624853
1018                      45.97649005932084
1019                      45.975538372968174
1020                      45.974588117190535
1021                      45.97363929198798
1022                      45.97269189736045
1023                      45.97174593330794
1024                      45.97080139983052
1025                      45.96985829692807
1026                      45.968916624600695
1027                      45.967976382848406
1028                      45.96703757167114
1029                      45.966100191068904
1030                      45.96516424104175
1031                      45.96422972158956
1032                      45.96329663271251
1033                      45.962364974410434
1034                      45.96143474668344
1035                      45.96050594953152
1036                      45.95957858295458
1037                      45.95865264695277
1038                      45.95772814152593
1039                      45.95680506667418
1040                      45.95588342239739
1041                      45.954963208695744
1042                      45.954044425569066
1043                      45.95312707301747
1044                      45.9522111510409
1045                      45.95129665963941
1046                      45.95038359881295
1047                      45.94947196856157
1048                      45.948561768885156
1049                      45.94765299978383
1050                      45.94674566125752
1051                      45.9458397533063
1052                      45.944935275930106
1053                      45.944032229128936
1054                      45.943130612902905
1055                      45.942230427251786
1056                      45.94133167217581
1057                      45.940434347674795
1058                      45.93953845374887
1059                      45.93864399039796
1060                      45.93775095762214
1061                      45.93685935542135
1062                      45.935969183795635
1063                      45.93508044274489
1064                      45.93419313226923
1065                      45.93330725236859
1066                      45.93242280304304
1067                      45.93153978429257
1068                      45.930658196117065
1069                      45.929778038516645
1070                      45.92889931149125
1071                      45.92802201504088
1072                      45.927146149165594
1073                      45.92627171386533
1074                      45.925398709140154
1075                      45.92452713499
1076                      45.923656991414816
1077                      45.92278827841477
1078                      45.92192099598975
1079                      45.92105514413976
1080                      45.92019072286479
1081                      45.9193277321649
1082                      45.918466172039984
1083                      45.91760604249026
1084                      45.91674734351551
1085                      45.91589007511578
1086                      45.91503423729108
1087                      45.91417983004146
1088                      45.91332685336687
1089                      45.9124753072673
1090                      45.911625191742814
1091                      45.910776506793354
1092                      45.909929252418976
1093                      45.909083428619624
1094                      45.9082390353953
1095                      45.907396072745996
1096                      45.90655454067178
1097                      45.905714439172584
1098                      45.90487576824847
1099                      45.904038527899445
1100                      45.90320271812533
1101                      45.90236833892635
1102                      45.9015353903024
1103                      45.90070387225347
1104                      45.89987378477957
1105                      45.899045127880754
1106                      45.89821790155696
1107                      45.89739210580825
1108                      45.896567740634566
1109                      45.89574480603591
1110                      45.89492330201233
1111                      45.89410322856378
1112                      45.89328458569025
1113                      45.89246737339181
1114                      45.891651591668335
1115                      45.89083724052
1116                      45.89002431994663
1117                      45.88921282994835
1118                      45.88840277052515
1119                      45.887594141676914
1120                      45.88678694340382
1121                      45.88598117570564
1122                      45.885176838582595
1123                      45.88437393203458
1124                      45.88357245606164
1125                      45.88277241066368
1126                      45.88197379584079
1127                      45.881176611592934
1128                      45.88038085792016
1129                      45.87958653482241
1130                      45.878793642299684
1131                      45.87798643090082
1132                      45.87716991789273
1133                      45.8763545447722
1134                      45.875540311539055
1135                      45.87472721819353
1136                      45.873915264735444
1137                      45.87310445116486
1138                      45.87229477748173
1139                      45.87148624368615
1140                      45.87067884977807
1141                      45.8698725957575
1142                      45.86906748162437
1143                      45.8682635073788
1144                      45.86746067302073
1145                      45.866658978550106
1146                      45.86585842396698
1147                      45.86505900927148
1148                      45.86426073446336
1149                      45.86346359954274
1150                      45.862667604509625
1151                      45.86187274936401
1152                      45.8610790341059
1153                      45.860286458735345
1154                      45.85949502325224
1155                      45.85870472765663
1156                      45.857915571948524
1157                      45.857127556127864
1158                      45.85634068019482
1159                      45.85555494414916
1160                      45.854770347991064
1161                      45.85398689172047
1162                      45.853204575337315
1163                      45.852423398841665
1164                      45.851643362233574
1165                      45.85086446551293
1166                      45.85008670867984
1167                      45.84931009173425
1168                      45.848534614676055
1169                      45.84776027750547
1170                      45.846987080222334
1171                      45.8462150228267
1172                      45.84544410531862
1173                      45.84467432769793
1174                      45.8439056899648
1175                      45.84313819211917
1176                      45.84237183416104
1177                      45.84160661609036
1178                      45.840842537907236
1179                      45.840079599611556
1180                      45.83931780120349
1181                      45.83855714268282
1182                      45.83779762404964
1183                      45.83703924530397
1184                      45.836282006445856
1185                      45.83552590747519
1186                      45.83477094839208
1187                      45.83401712919641
1188                      45.83326444988825
1189                      45.832512910467585
1190                      45.831762510934425
1191                      45.831013251288766
1192                      45.83026513153061
1193                      45.829518151659954
1194                      45.8287723116768
1195                      45.82802761158115
1196                      45.82728405137294
1197                      45.826541631052294
1198                      45.82580035061915
1199                      45.825060210073445
1200                      45.8243212094153
1201                      45.823583348644604
1202                      45.82284662776141
1203                      45.82211104676577
1204                      45.821376605657576
1205                      45.82064330443694
1206                      45.819911143103695
1207                      45.81918012165801
1208                      45.81845024009982
1209                      45.81772149842914
1210                      45.816993896645954
1211                      45.81626743475027
1212                      45.815542112742094
1213                      45.814817930621416
1214                      45.81409488838818
1215                      45.81337298604251
1216                      45.81265222358428
1217                      45.81193260101361
1218                      45.81121411833044
1219                      45.810496775534716
1220                      45.809780572626494
1221                      45.80906550960577
1222                      45.80835158647267
1223                      45.807638803226894
1224                      45.806927159868735
1225                      45.806216656397964
1226                      45.80550729281481
1227                      45.80479906911904
1228                      45.80409198531089
1229                      45.80338604139013
1230                      45.80268123735692
1231                      45.80197757321122
1232                      45.801275048953016
1233                      45.80057366458226
1234                      45.79987342009906
1235                      45.79917431550331
1236                      45.79847635079511
1237                      45.79777952597436
1238                      45.797083841041115
1239                      45.79638929599537
1240                      45.79569589083718
1241                      45.79500362556644
1242                      45.794312500183196
1243                      45.793622514687456
1244                      45.79293366907922
1245                      45.79224596335848
1246                      45.79155939752525
1247                      45.790873971579515
1248                      45.790189685521284
1249                      45.7895065393505
1250                      45.78882453306727
1251                      45.78814366667149
1252                      45.78746394016332
1253                      45.78678535354254
1254                      45.78610790680932
1255                      45.785431599963545
1256                      45.78475643300527
1257                      45.784082405934555
1258                      45.783409518751284
1259                      45.782737771455515
1260                      45.78206716404725
1261                      45.78139769652648
1262                      45.78072936889322
1263                      45.780062181147514
1264                      45.7793961332892
1265                      45.77873122531844
1266                      45.77806745723518
1267                      45.77740482903937
1268                      45.776743340731116
1269                      45.776082992310364
1270                      45.77542378377706
1271                      45.77476571513131
1272                      45.774108786373006
1273                      45.77345299750226
1274                      45.77279834851896
1275                      45.77214483942316
1276                      45.771492470214866
1277                      45.77084124089407
1278                      45.77019115146078
1279                      45.769542201915044
1280                      45.7688943922567
1281                      45.76824772248597
1282                      45.76760219260268
1283                      45.76695780260684
1284                      45.76631455249856
1285                      45.765672442277776
1286                      45.76503147194444
1287                      45.76439164149872
1288                      45.763752950940386
1289                      45.76311540026961
1290                      45.76247898948628
1291                      45.761843718590455
1292                      45.76120958758219
1293                      45.76057659646136
1294                      45.7599447452281
1295                      45.75931403388222
1296                      45.7586844624239
1297                      45.75805603085308
1298                      45.757428739169825
1299                      45.756802587373954
1300                      45.75617757546564
1301                      45.75555370344483
1302                      45.75493097131152
1303                      45.75430937906572
1304                      45.75368892670741
1305                      45.75306961423655
1306                      45.75245144165325
1307                      45.75183440895739
1308                      45.751218516149095
1309                      45.750603763228185
1310                      45.74999015019495
1311                      45.7493647720255
1312                      45.748731739844175
1313                      45.74809960936244
1314                      45.747468380580244
1315                      45.74683805349753
1316                      45.746208628114346
1317                      45.74558010443076
1318                      45.744952482446706
1319                      45.74432576216219
1320                      45.74369994357721
1321                      45.74307502669177
1322                      45.742451011505864
1323                      45.741827898019494
1324                      45.74120568623266
1325                      45.740584376145364
1326                      45.73996396775766
1327                      45.739344461069436
1328                      45.738725856080805
1329                      45.73810815279165
1330                      45.737491351202095
1331                      45.73687545131207
1332                      45.73626045312159
1333                      45.73564635663058
1334                      45.735033161839226
1335                      45.73442086874735
1336                      45.73380947735495
1337                      45.73319898766226
1338                      45.73258939966894
1339                      45.731980713375265
1340                      45.73137292878107
1341                      45.73076604588641
1342                      45.73016006469135
1343                      45.72955498519576
1344                      45.72895080739977
1345                      45.728347531303314
1346                      45.727745156906394
1347                      45.72714368420901
1348                      45.726543113211164
1349                      45.725943443912854
1350                      45.72534467631408
1351                      45.72474681041484
1352                      45.7241498462152
1353                      45.72355378371503
1354                      45.722958622914405
1355                      45.72236436381337
1356                      45.721771006411814
1357                      45.72117855070985
1358                      45.720586996707425
1359                      45.71999634440448
1360                      45.719406593801125
1361                      45.71881774489731
1362                      45.71822979769303
1363                      45.71764275218828
1364                      45.717056608383075
1365                      45.7164713662774
1366                      45.715887025871325
1367                      45.715303587164726
1368                      45.714721050157664
1369                      45.714139414850194
1370                      45.71355868124226
1371                      45.712978849333865
1372                      45.71239991912495
1373                      45.711821890615624
1374                      45.71124476380584
1375                      45.710668538695586
1376                      45.71009321528487
1377                      45.70951879357369
1378                      45.70894527356205
1379                      45.70837265525
1380                      45.70780093863743
1381                      45.7072301237244
1382                      45.70666021051096
1383                      45.706091198997
1384                      45.705523089182634
1385                      45.704955881067804
1386                      45.70438957465245
1387                      45.70382416993675
1388                      45.70325966692053
1389                      45.702696065603845
1390                      45.7021333659867
1391                      45.701571568069085
1392                      45.70101067185101
1393                      45.700450677332526
1394                      45.69989158451352
1395                      45.69933339339411
1396                      45.69877610397418
1397                      45.698219716253845
1398                      45.69766423023299
1399                      45.69710964591172
1400                      45.696555963289995
1401                      45.696003182367804
1402                      45.69545130314509
1403                      45.69490032562203
1404                      45.69435024979845
1405                      45.6938010756744
1406                      45.69325280324989
1407                      45.692705432524974
1408                      45.69215896349954
1409                      45.691613396173636
1410                      45.69106873054733
1411                      45.69052496662056
1412                      45.68998210439332
1413                      45.68944014386557
1414                      45.688899085037406
1415                      45.68835892790878
1416                      45.68781967247969
1417                      45.68728131875014
1418                      45.68674386672012
1419                      45.68620731638964
1420                      45.685671667758754
1421                      45.68513692082735
1422                      45.68460307559553
1423                      45.6840701320632
1424                      45.6835380902304
1425                      45.683006950097194
1426                      45.682476711663526
1427                      45.68194737492939
1428                      45.68141893989474
1429                      45.68089140655968
1430                      45.680364774924215
1431                      45.67983904498823
1432                      45.67931421675178
1433                      45.67879029021486
1434                      45.67826726537754
1435                      45.6777451422397
1436                      45.67722392080145
1437                      45.676703601062684
1438                      45.67618418302351
1439                      45.67566566668387
1440                      45.67514805204371
1441                      45.67463133910314
1442                      45.674115527862114
1443                      45.67360061832062
1444                      45.67308661047866
1445                      45.6725735043363
1446                      45.672061299893414
1447                      45.671549997150066
1448                      45.67103959610631
1449                      45.670530096762036
1450                      45.6700214991173
1451                      45.669513803172094
1452                      45.669007008926485
1453                      45.66850111638041
1454                      45.667996125533875
1455                      45.667492036386875
1456                      45.66698884893941
1457                      45.66648656319143
1458                      45.66598517914309
1459                      45.66548469679424
1460                      45.66498511614492
1461                      45.664486437195194
1462                      45.66398865994495
1463                      45.66349178439424
1464                      45.66299581054312
1465                      45.66250073839154
1466                      45.66200656793944
1467                      45.661513299186936
1468                      45.661020932133965
1469                      45.660529466780474
1470                      45.66003890312663
1471                      45.65954924117227
1472                      45.65906048091745
1473                      45.65857262236216
1474                      45.658085665506405
1475                      45.657599610350246
1476                      45.65711445689357
1477                      45.65663020513642
1478                      45.65614685507887
1479                      45.65566440672086
1480                      45.655182860062325
1481                      45.654702215103384
1482                      45.65422247184398
1483                      45.65374363028411
1484                      45.65326569042378
1485                      45.652788652262984
1486                      45.65231251580178
1487                      45.65183728104006
1488                      45.65136294797793
1489                      45.65088951661528
1490                      45.65041698695222
1491                      45.64993411295194
1492                      45.649444477239
1493                      45.648955535657535
1494                      45.64846728820754
1495                      45.64797973488908
1496                      45.647492875702085
1497                      45.64700671064662
1498                      45.64652123972263
1499                      45.64603646293011
1500                      45.64555238026912
1501                      45.645068991739606
1502                      45.64458629734162
1503                      45.6441042970751
1504                      45.643622990940116
1505                      45.6431423789366
1506                      45.6426624610645
1507                      45.64218323732399
1508                      45.64170470771495
1509                      45.64122687223744
1510                      45.6407497308914
1511                      45.640273283676834
1512                      45.639797530593796
1513                      45.639322471642174
1514                      45.63884810682214
1515                      45.63837443613352
1516                      45.63790145957648
1517                      45.63742917715092
1518                      45.63695758885683
1519                      45.63648669469427
1520                      45.63601649466318
1521                      45.635546988763565
1522                      45.63507817699548
1523                      45.634610059358806
1524                      45.63414263585372
1525                      45.63367590648011
1526                      45.633209871237966
1527                      45.632744530127354
1528                      45.63227988314816
1529                      45.63181593030055
1530                      45.63135267158441
1531                      45.63089010699974
1532                      45.63042823654661
1533                      45.62996706022494
1534                      45.62950657803475
1535                      45.62904678997609
1536                      45.628587696048896
1537                      45.628129296253235
1538                      45.627671590589046
1539                      45.62721457905633
1540                      45.62675826165514
1541                      45.626302638385425
1542                      45.62584770924724
1543                      45.625393474240525
1544                      45.62493993336528
1545                      45.62448708662157
1546                      45.62403493400933
1547                      45.62358347552862
1548                      45.62313271117938
1549                      45.62268264096167
1550                      45.622233264875376
1551                      45.62178458292061
1552                      45.621336595097375
1553                      45.62088930140561
1554                      45.62044270184532
1555                      45.619996796416615
1556                      45.61955158511927
1557                      45.61910706795351
1558                      45.618663244919276
1559                      45.61822011601646
1560                      45.61777768124517
1561                      45.61733594060536
1562                      45.61689489409707
1563                      45.61645454172026
1564                      45.61601488347492
1565                      45.615575919361106
1566                      45.61513764937877
1567                      45.614700073527956
1568                      45.61426319180862
1569                      45.61382700422081
1570                      45.613391510764416
1571                      45.61295671143955
1572                      45.612522606246216
1573                      45.61208919518435
1574                      45.61165647825396
1575                      45.6112244554551
1576                      45.61079312678777
1577                      45.61036249225185
1578                      45.60993255184741
1579                      45.60950330557455
1580                      45.60907475343316
1581                      45.60864689542325
1582                      45.608219731544864
1583                      45.60779326179795
1584                      45.60736748618251
1585                      45.6069424046986
1586                      45.60651801734616
1587                      45.606094324125195
1588                      45.605671325035814
1589                      45.60524902007785
1590                      45.60482740925141
1591                      45.60440649255645
1592                      45.603986269993015
1593                      45.60356674156105
1594                      45.60314790726056
1595                      45.6027297670916
1596                      45.602312321054114
1597                      45.60189556914821
1598                      45.60147951137367
1599                      45.60106414773065
1600                      45.60064947821917
1601                      45.600235502839155
1602                      45.59982222159067
1603                      45.59940963447366
1604                      45.59899774148812
1605                      45.59858654263411
1606                      45.59817603791163
1607                      45.59776622732056
1608                      45.597357110861026
1609                      45.59694868853296
1610                      45.59654096033643
1611                      45.596133926271364
1612                      45.59572758633783
1613                      45.59532194053577
1614                      45.59491698886518
1615                      45.59451273132612
1616                      45.59410916791853
1617                      45.59370629864242
1618                      45.59330412349789
1619                      45.59290264248477
1620                      45.59250185560313
1621                      45.592101762853076
1622                      45.591702364234436
1623                      45.591303659747325
1624                      45.59090564939174
1625                      45.590508333167634
1626                      45.59011171107494
1627                      45.58971578311383
1628                      45.589320549284196
1629                      45.58892600958603
1630                      45.5885321640194
1631                      45.58813901258429
1632                      45.5877465552806
1633                      45.58735479210844
1634                      45.58696372306781
1635                      45.586573348158595
1636                      45.586183667380965
1637                      45.58579468073481
1638                      45.585406388220065
1639                      45.58501878983691
1640                      45.584631885585225
1641                      45.58424567546501
1642                      45.583860159476274
1643                      45.58347533761906
1644                      45.58309120989338
1645                      45.58270777629912
1646                      45.58232503683644
1647                      45.58194299150517
1648                      45.58156164030544
1649                      45.581180983237175
1650                      45.58080102030044
1651                      45.58042175149518
1652                      45.58004317682145
1653                      45.57966529627913
1654                      45.5792881098684
1655                      45.57891161758914
1656                      45.578535819441356
1657                      45.57816071542504
1658                      45.57778630554026
1659                      45.577412589787
1660                      45.57703956816516
1661                      45.57666724067485
1662                      45.57629560731607
1663                      45.57592466808876
1664                      45.57555442299292
1665                      45.575184872028615
1666                      45.57481601519578
1667                      45.57444785249447
1668                      45.57408038392464
1669                      45.573713609486276
1670                      45.57334752917944
1671                      45.57297290625593
1672                      45.57259268324566
1673                      45.57221298388424
1674                      45.57183380817173
1675                      45.57145515610807
1676                      45.57107702769332
1677                      45.570699422927476
1678                      45.570322341810424
1679                      45.56994578434234
1680                      45.5695697505231
1681                      45.569194240352715
1682                      45.568819253831236
1683                      45.56844479095861
1684                      45.56807085173483
1685                      45.56769743616002
1686                      45.567324544234
1687                      45.56695217595694
1688                      45.56658033132868
1689                      45.56620901034938
1690                      45.56583821301888
1691                      45.56546793933728
1692                      45.56509818930459
1693                      45.56472896292075
1694                      45.564360260185765
1695                      45.563992081099684
1696                      45.56362442566251
1697                      45.56325729387419
1698                      45.562890685734715
1699                      45.56252460124415
1700                      45.56215904040249
1701                      45.561794003209684
1702                      45.56142948966573
1703                      45.56106549977068
1704                      45.56070203352448
1705                      45.56033909092719
1706                      45.559976671978745
1707                      45.55961477667921
1708                      45.559253405028585
1709                      45.55889255702675
1710                      45.55853223267383
1711                      45.55817243196981
1712                      45.5578131549147
1713                      45.55745440150838
1714                      45.55709617175103
1715                      45.55673846564247
1716                      45.55638128318287
1717                      45.55602462437207
1718                      45.555668489210234
1719                      45.55531287769719
1720                      45.554957789833054
1721                      45.55460322561777
1722                      45.55424918505139
1723                      45.553895668133976
1724                      45.5535426748653
1725                      45.553190205245585
1726                      45.55283825927472
1727                      45.55248683695271
1728                      45.552135938279605
1729                      45.55178556325535
1730                      45.55143571188
1731                      45.551086384153564
1732                      45.550737580075975
1733                      45.550389299647236
1734                      45.550041542867405
1735                      45.549694309736424
1736                      45.54934760025435
1737                      45.54900141442113
1738                      45.54865575223681
1739                      45.5483106137014
1740                      45.54796599881479
1741                      45.54762190757708
1742                      45.54727833998828
1743                      45.54693529604833
1744                      45.54659277575729
1745                      45.5462507791151
1746                      45.54590930612176
1747                      45.54556835677738
1748                      45.5452279310818
1749                      45.54488802903518
1750                      45.54454865063735
1751                      45.544209795888435
1752                      45.543871464788424
1753                      45.54353365733721
1754                      45.54319637353501
1755                      45.54285961338155
1756                      45.54252337687706
1757                      45.54218766402141
1758                      45.54185247481462
1759                      45.541517809256675
1760                      45.541183667347696
1761                      45.54085004908757
1762                      45.540516954476345
1763                      45.54018438351392
1764                      45.5398523362004
1765                      45.539520812535784
1766                      45.53918981252008
1767                      45.53885933615322
1768                      45.53852938343522
1769                      45.538199954366064
1770                      45.537871048945874
1771                      45.53754266717448
1772                      45.53721480905199
1773                      45.53688747457841
1774                      45.53656066375373
1775                      45.53623437657791
1776                      45.53590861305088
1777                      45.53558337317281
1778                      45.5352586569436
1779                      45.53493446436323
1780                      45.53461079543183
1781                      45.534287650149224
1782                      45.533965028515524
1783                      45.53364293053073
1784                      45.53332135619473
1785                      45.533000305507755
1786                      45.532679778469515
1787                      45.53235977508018
1788                      45.532040295339755
1789                      45.53172133924818
1790                      45.53140290680551
1791                      45.53108499801175
1792                      45.53076761286678
1793                      45.530450751370836
1794                      45.530134413523626
1795                      45.529818599325324
1796                      45.52950330877593
1797                      45.529188541875385
1798                      45.52887429862375
1799                      45.52856057902096
1800                      45.528247383067026
0                         51.10003295141394
1                         51.10040081313525
2                         51.09986004066752
3                         51.09568473144418
4                         51.09034046183541
5                         51.08138304194438
6                         51.069768893904495
7                         51.05549801771588
8                         51.03642408031078
9                         51.01654788682373
10                        50.99667169333679
11                        50.9767954998498
12                        50.95691930636275
13                        50.937043112875756
14                        50.91716691938882
15                        50.89818907912445
16                        50.87981014100865
17                        50.861431202892845
18                        50.84305226477704
19                        50.82467332666124
20                        50.80629438854538
21                        50.78791545042952
22                        50.76953651231372
23                        50.75115757419792
24                        50.73277863608212
25                        50.714399697966314
26                        50.696020759850455
27                        50.677641821734596
28                        50.659262883618794
29                        50.64190139118716
30                        50.62860968149198
31                        50.61531797179691
32                        50.60202626210179
33                        50.58873455240666
34                        50.57544284271154
35                        50.56215113301647
36                        50.548859423321346
37                        50.53556771362628
38                        50.522276003931154
39                        50.50898429423603
40                        50.49569258454096
41                        50.48240087484584
42                        50.46910916515071
43                        50.455817455455644
44                        50.44252574576046
45                        50.429234036065395
46                        50.41594232637033
47                        50.402650616675146
48                        50.38935890698008
49                        50.376067197284954
50                        50.362775487589886
51                        50.34948377789476
52                        50.33619206819958
53                        50.32290035850451
54                        50.309608648809444
55                        50.29631693911432
56                        50.283025229419195
57                        50.26973351972413
58                        50.25858181341107
59                        50.250640112171254
60                        50.24269841093144
61                        50.234756709691624
62                        50.22681500845181
63                        50.21887330721199
64                        50.21093160597212
65                        50.20298990473225
66                        50.19504820349249
67                        50.18710650225262
68                        50.1791648010128
69                        50.17122309977299
70                        50.16328139853317
71                        50.15533969729324
72                        50.147397996053485
73                        50.13945629481361
74                        50.1315145935738
75                        50.12357289233398
76                        50.11563119109417
77                        50.107689489854295
78                        50.09974778861448
79                        50.09180608737472
80                        50.08386438613479
81                        50.07592268489498
82                        50.06798098365516
83                        50.060039282415346
84                        50.05209758117553
85                        50.044155879935715
86                        50.03621417869584
87                        50.02827247745603
88                        50.020330776216156
89                        50.01238907497634
90                        50.004447373736525
91                        49.99650567249671
92                        49.988563971256895
93                        49.98062227001708
94                        49.97268056877721
95                        49.96473886753739
96                        49.95679716629752
97                        49.948855465057704
98                        49.94091376381789
99                        49.932972062578074
100                       49.9250303613382
101                       49.917088660098386
102                       49.90914695885857
103                       49.9012052576187
104                       49.89326355637888
105                       49.88532185513907
106                       49.87738015389925
107                       49.86943845265944
108                       49.86149675141962
109                       49.85355505017975
110                       49.84561334893988
111                       49.83767164770006
112                       49.82972994646025
113                       49.82178824522043
114                       49.81384654398062
115                       49.8059048427408
116                       49.80038988666632
117                       49.79548161688325
118                       49.79057334710012
119                       49.78566507731705
120                       49.78075680753392
121                       49.77584853775079
122                       49.77094026796772
123                       49.766031998184644
124                       49.76112372840157
125                       49.7562154586185
126                       49.75130718883531
127                       49.74639891905224
128                       49.74149064926911
129                       49.73658237948598
130                       49.73167410970291
131                       49.726765839919835
132                       49.72185757013676
133                       49.71694930035369
134                       49.712041030570504
135                       49.70713276078743
136                       49.70222449100436
137                       49.69731622122123
138                       49.6924079514381
139                       49.68749968165503
140                       49.682591411871954
141                       49.67768314208888
142                       49.67277487230575
143                       49.66786660252262
144                       49.66295833273955
145                       49.65805006295642
146                       49.65314179317335
147                       49.64823352339022
148                       49.64332525360709
149                       49.63841698382407
150                       49.633508714040886
151                       49.62860044425781
152                       49.62369217447474
153                       49.61878390469167
154                       49.61387563490854
155                       49.60896736512541
156                       49.604059095342336
157                       49.59915082555926
158                       49.594242555776134
159                       49.589334285993004
160                       49.58442601620993
161                       49.5795177464268
162                       49.57460947664373
163                       49.5697012068606
164                       49.56479293707753
165                       49.559884667294455
166                       49.554976397511325
167                       49.550068127728196
168                       49.54515985794512
169                       49.54025158816205
170                       49.53534331837898
171                       49.53043504859585
172                       49.52552677881272
173                       49.520618509029646
174                       49.51571023924657
175                       49.51080196946339
176                       49.505893699680314
177                       49.50098542989724
178                       49.49607716011417
179                       49.49116889033098
180                       49.48626062054791
181                       49.48135235076484
182                       49.476444080981764
183                       49.47153581119858
184                       49.466627541415505
185                       49.46171927163243
186                       49.45681100184936
187                       49.45190273206623
188                       49.4469944622831
189                       49.44208619250003
190                       49.437177922716955
191                       49.432269652933826
192                       49.427361383150696
193                       49.422453113367624
194                       49.41754484358455
195                       49.41263657380142
196                       49.40772830401829
197                       49.40282003423522
198                       49.39791176445215
199                       49.39300349466896
200                       49.38809522488589
201                       49.383186955102815
202                       49.37827868531974
203                       49.37337041553667
204                       49.36846214575354
205                       49.36355387597041
206                       49.35864560618734
207                       49.35373733640421
208                       49.348829066621136
209                       49.343920796838006
210                       49.33901252705493
211                       49.33410425727186
212                       49.329195987488674
213                       49.3242877177056
214                       49.31937944792253
215                       49.3144711781394
216                       49.30956290835633
217                       49.3046546385732
218                       49.299746368790125
219                       49.29483809900705
220                       49.28992982922392
221                       49.28502155944079
222                       49.28011328965772
223                       49.27520501987465
224                       49.270296750091575
225                       49.265388480308445
226                       49.260480210525316
227                       49.25557194074224
228                       49.25066367095911
229                       49.245755401175984
230                       49.24084713139291
231                       49.23703000536102
232                       49.2339403084967
233                       49.23085061163226
234                       49.22776091476783
235                       49.22467121790339
236                       49.22158152103901
237                       49.218491824174635
238                       49.2154021273102
239                       49.21231243044576
240                       49.209222733581385
241                       49.20613303671695
242                       49.20304333985257
243                       49.199953642988135
244                       49.196863946123756
245                       49.19377424925932
246                       49.19068455239494
247                       49.187594855530506
248                       49.18450515866607
249                       49.18141546180169
250                       49.17832576493731
251                       49.17523606807288
252                       49.17214637120844
253                       49.16905667434406
254                       49.165966977479684
255                       49.16287728061525
256                       49.15978758375081
257                       49.15669788688638
258                       49.153608190022
259                       49.15051849315762
260                       49.147428796293184
261                       49.14433909942875
262                       49.14124940256431
263                       49.13815970569999
264                       49.135070008835555
265                       49.13198031197112
266                       49.12889061510674
267                       49.12580091824236
268                       49.12271122137793
269                       49.11962152451349
270                       49.11653182764911
271                       49.11344213078473
272                       49.1103524339203
273                       49.10726273705586
274                       49.10417304019143
275                       49.101083343327105
276                       49.09799364646267
277                       49.09490394959823
278                       49.0918142527338
279                       49.08872455586942
280                       49.08563485900504
281                       49.082545162140605
282                       49.07945546527617
283                       49.07636576841179
284                       49.07327607154741
285                       49.070186374682976
286                       49.06709667781854
287                       49.06400698095422
288                       49.06091728408978
289                       49.05782758722535
290                       49.05473789036091
291                       49.051648193496476
292                       49.048558496632154
293                       49.04546879976772
294                       49.04237910290328
295                       49.039289406038904
296                       49.03619970917447
297                       49.03311001231009
298                       49.030020315445654
299                       49.02693061858122
300                       49.023840921716896
301                       49.02075122485246
302                       49.017661527988025
303                       49.01457183112359
304                       49.01148213425921
305                       49.00839243739483
306                       49.0053027405304
307                       49.00221304366596
308                       48.999123346801525
309                       48.9960336499372
310                       48.99294395307277
311                       48.98985425620833
312                       48.98676455934395
313                       48.983674862479575
314                       48.98058516561514
315                       48.9774954687507
316                       48.97440577188627
317                       48.97131607502189
318                       48.96822637815751
319                       48.965136681293075
320                       48.96204698442864
321                       48.95895728756426
322                       48.95586759069988
323                       48.952777893835446
324                       48.94968819697101
325                       48.946598500106575
326                       48.943508803242196
327                       48.94041910637782
328                       48.93732940951338
329                       48.934239712649
330                       48.93115001578457
331                       48.92806031892019
332                       48.92497062205575
333                       48.92188092519132
334                       48.91879122832694
335                       48.91570153146256
336                       48.912611834598124
337                       48.90952213773369
338                       48.90643244086931
339                       48.90334274400493
340                       48.900253047140495
341                       48.89716335027612
342                       48.894073653411624
343                       48.890983956547245
344                       48.88789425968287
345                       48.88480456281843
346                       48.88171486595405
347                       48.87862516908967
348                       48.87553547222524
349                       48.8724457753608
350                       48.86935607849637
351                       48.866266381632045
352                       48.86317668476761
353                       48.86008698790317
354                       48.85699729103874
355                       48.8539075941743
356                       48.85081789730998
357                       48.847728200445545
358                       48.84463850358111
359                       48.84154880671673
360                       48.83845910985235
361                       48.835369412987916
362                       48.83227971612348
363                       48.82919001925916
364                       48.82610032239472
365                       48.82301062553029
366                       48.81992092866585
367                       48.81683123180147
368                       48.813741534937094
369                       48.81065183807266
370                       48.80756214120822
371                       48.80447244434379
372                       48.801382747479465
373                       48.79829305061503
374                       48.795203353750594
375                       48.79211365688616
376                       48.78902396002172
377                       48.7859342631574
378                       48.782844566292965
379                       48.77975486942853
380                       48.776665172564094
381                       48.77357547569977
382                       48.77048577883534
383                       48.7673960819709
384                       48.76430638510652
385                       48.76121668824214
386                       48.75812699137771
387                       48.75503729451327
388                       48.75194759764889
389                       48.748857900784515
390                       48.74576820392008
391                       48.74267850705564
392                       48.73958881019121
393                       48.736499113326886
394                       48.73340941646245
395                       48.730319719598015
396                       48.72723002273358
397                       48.72414032586926
398                       48.72105062900482
399                       48.717960932140386
400                       48.71487123527595
401                       48.71178153841163
402                       48.70869184154719
403                       48.70560214468276
404                       48.70251244781832
405                       48.699422750953886
406                       48.696333054089564
407                       48.69324335722513
408                       48.69015366036069
409                       48.68706396349637
410                       48.683974266631935
411                       48.68138708413096
412                       48.67913491120578
413                       48.67688273828048
414                       48.6746305653553
415                       48.67237839243012
416                       48.67012621950482
417                       48.66787404657964
418                       48.66562187365429
419                       48.66336970072905
420                       48.66111752780387
421                       48.65886535487863
422                       48.65661318195339
423                       48.654361009028094
424                       48.65210883610291
425                       48.649856663177616
426                       48.647604490252434
427                       48.645352317327195
428                       48.643100144401956
429                       48.640847971476774
430                       48.63859579855148
431                       48.63634362562624
432                       48.634091452701
433                       48.63183927977576
434                       48.62958710685052
435                       48.62733493392528
436                       48.625082761000044
437                       48.622830588074805
438                       48.620578415149566
439                       48.61832624222433
440                       48.61607406929909
441                       48.61382189637379
442                       48.61156972344861
443                       48.60931755052343
444                       48.60706537759813
445                       48.60481320467295
446                       48.602561031747655
447                       48.60030885882247
448                       48.59805668589718
449                       48.59580451297194
450                       48.5935523400467
451                       48.59130016712146
452                       48.58904799419628
453                       48.58679582127104
454                       48.5845436483458
455                       48.58229147542056
456                       48.580039302495265
457                       48.57778712957008
458                       48.57553495664479
459                       48.573282783719606
460                       48.57103061079431
461                       48.56877843786913
462                       48.56652626494383
463                       48.56427409201865
464                       48.56202191909341
465                       48.55976974616817
466                       48.557517573242876
467                       48.55526540031764
468                       48.5530132273924
469                       48.55076105446716
470                       48.54850888154192
471                       48.54625670861674
472                       48.5440045356915
473                       48.54175236276626
474                       48.539500189840965
475                       48.53724801691578
476                       48.53499584399049
477                       48.532743671065305
478                       48.530491498140066
479                       48.52823932521483
480                       48.525987152289645
481                       48.52373497936435
482                       48.52148280643905
483                       48.51923063351387
484                       48.51697846058863
485                       48.51472628766339
486                       48.512474114738154
487                       48.510221941812915
488                       48.507969768887676
489                       48.50571759596244
490                       48.5034654230372
491                       48.50121325011196
492                       48.49896107718678
493                       48.49670890426148
494                       48.4944567313363
495                       48.492204558411004
496                       48.48995238548582
497                       48.487700212560526
498                       48.48544803963529
499                       48.48319586671005
500                       48.48094369378481
501                       48.47869152085957
502                       48.47643934793433
503                       48.47418717500909
504                       48.47193500208385
505                       48.469682829158614
506                       48.467430656233375
507                       48.46517848330814
508                       48.4629263103829
509                       48.46067413745766
510                       48.45842196453248
511                       48.45616979160718
512                       48.453917618682
513                       48.4516654457567
514                       48.449413272831464
515                       48.44716109990628
516                       48.444908926980986
517                       48.44265675405575
518                       48.44040458113051
519                       48.43815240820527
520                       48.43590023528009
521                       48.43364806235479
522                       48.43139588942961
523                       48.42914371650431
524                       48.42689154357913
525                       48.424639370653836
526                       48.42238719772865
527                       48.42013502480336
528                       48.417882851878176
529                       48.41563067895288
530                       48.41337850602764
531                       48.41112633310246
532                       48.40887416017722
533                       48.40662198725198
534                       48.40436981432674
535                       48.402117641401446
536                       48.399865468476264
537                       48.39761329555097
538                       48.395361122625786
539                       48.39310894970049
540                       48.39085677677531
541                       48.38860460385007
542                       48.38635243092483
543                       48.38410025799965
544                       48.38184808507435
545                       48.37959591214906
546                       48.37734373922382
547                       48.37509156629858
548                       48.3728393933734
549                       48.37058722044816
550                       48.36833504752292
551                       48.36608287459768
552                       48.36383070167244
553                       48.3615785287472
554                       48.35932635582196
555                       48.357074182896724
556                       48.354822009971485
557                       48.35256983704625
558                       48.35031766412101
559                       48.348065491195825
560                       48.34581331827053
561                       48.34356114534529
562                       48.34130897242005
563                       48.33905679949481
564                       48.33680462656963
565                       48.33455245364428
566                       48.332300280719096
567                       48.33004810779386
568                       48.32779593486862
569                       48.32554376194338
570                       48.32329158901814
571                       48.32103941609296
572                       48.31878724316766
573                       48.31653507024248
574                       48.314282897317185
575                       48.312030724392
576                       48.30977855146671
577                       48.30752637854147
578                       48.30527420561623
579                       48.30302203269105
580                       48.30076985976575
581                       48.29851768684051
582                       48.29626551391533
583                       48.29401334099009
584                       48.291761168064795
585                       48.28950899513961
586                       48.28725682221432
587                       48.28500464928908
588                       48.28275247636384
589                       48.28050030343866
590                       48.27824813051336
591                       48.27637005354177
592                       48.27474137387259
593                       48.273112694203405
594                       48.271484014534224
595                       48.26985533486504
596                       48.268226655195804
597                       48.26659797552668
598                       48.26496929585744
599                       48.26334061618826
600                       48.26171193651908
601                       48.260083256849896
602                       48.258454577180714
603                       48.256825897511476
604                       48.25519721784224
605                       48.25356853817311
606                       48.251939858503874
607                       48.25031117883475
608                       48.24868249916557
609                       48.24705381949639
610                       48.24542513982715
611                       48.24379646015797
612                       48.242167780488785
613                       48.2405391008196
614                       48.23891042115042
615                       48.23728174148118
616                       48.23565306181206
617                       48.23402438214282
618                       48.23239570247358
619                       48.23076702280446
620                       48.22913834313522
621                       48.227509663466094
622                       48.225880983796856
623                       48.22425230412773
624                       48.22262362445849
625                       48.220994944789254
626                       48.21936626512007
627                       48.21773758545089
628                       48.21610890578171
629                       48.21448022611253
630                       48.21285154644329
631                       48.211222866774165
632                       48.209594187104926
633                       48.207965507435745
634                       48.20633682776656
635                       48.20470814809738
636                       48.20307946842814
637                       48.20145078875896
638                       48.19982210908978
639                       48.1981934294206
640                       48.19656474975142
641                       48.194936070082235
642                       48.193307390413054
643                       48.191678710743815
644                       48.190050031074634
645                       48.18842135140545
646                       48.18679267173627
647                       48.18516399206703
648                       48.18353531239791
649                       48.18190663272867
650                       48.180277953059544
651                       48.178649273390306
652                       48.17702059372118
653                       48.17539191405194
654                       48.173763234382704
655                       48.17213455471352
656                       48.17050587504434
657                       48.16887719537516
658                       48.16724851570598
659                       48.16561983603674
660                       48.163991156367615
661                       48.16236247669838
662                       48.16073379702925
663                       48.15910511736001
664                       48.15747643769089
665                       48.15584775802165
666                       48.15421907835241
667                       48.15259039868323
668                       48.15096171901405
669                       48.14933303934487
670                       48.147704359675686
671                       48.146075680006504
672                       48.14444700033732
673                       48.142818320668084
674                       48.14118964099896
675                       48.13956096132972
676                       48.13793228166048
677                       48.13630360199136
678                       48.13467492232212
679                       48.133046242652995
680                       48.131417562983756
681                       48.129788883314575
682                       48.12816020364539
683                       48.126531523976155
684                       48.12490284430697
685                       48.12327416463779
686                       48.12164548496861
687                       48.12001680529943
688                       48.11838812563019
689                       48.116759445961065
690                       48.115130766291884
691                       48.113502086622645
692                       48.111873406953464
693                       48.11024472728428
694                       48.1086160476151
695                       48.10698736794586
696                       48.10535868827674
697                       48.1037300086075
698                       48.10210132893832
699                       48.10047264926908
700                       48.098843969599955
701                       48.09721528993077
702                       48.095586610261535
703                       48.093957930592296
704                       48.09232925092317
705                       48.09070057125399
706                       48.08907189158481
707                       48.08744321191557
708                       48.085814532246445
709                       48.08418585257721
710                       48.082557172908025
711                       48.080928493238844
712                       48.079299813569605
713                       48.077671133900424
714                       48.07604245423124
715                       48.07441377456212
716                       48.07278509489288
717                       48.07115641522364
718                       48.069527735554516
719                       48.067899055885334
720                       48.06627037621604
721                       48.064641696546914
722                       48.06301301687773
723                       48.06138433720855
724                       48.05975565753931
725                       48.05812697787013
726                       48.05649829820095
727                       48.05486961853177
728                       48.05324093886259
729                       48.051612259193405
730                       48.04998357952422
731                       48.048354899854985
732                       48.0467262201858
733                       48.04509754051662
734                       48.04346886084744
735                       48.04184018117826
736                       48.04021150150902
737                       48.038582821839896
738                       48.03695414217066
739                       48.03532546250142
740                       48.033696782832294
741                       48.032068103163056
742                       48.030439423493874
743                       48.02881074382469
744                       48.02718206415551
745                       48.02555338448633
746                       48.02392470481709
747                       48.022296025147966
748                       48.02066734547873
749                       48.0190386658096
750                       48.017409986140365
751                       48.01578130647118
752                       48.014152626802
753                       48.01252394713276
754                       48.01089526746358
755                       48.0092665877944
756                       48.00763790812522
757                       48.00600922845604
758                       48.0043805487868
759                       48.002751869117674
760                       48.001123189448435
761                       47.999494509779254
762                       47.99786583011007
763                       47.99623715044089
764                       47.99460847077171
765                       47.99297979110247
766                       47.991351111433346
767                       47.98972243176411
768                       47.988093752094926
769                       47.986465072425744
770                       47.984836392756506
771                       47.9833173433783
772                       47.98187299961734
773                       47.98043067930212
774                       47.9789903824327
775                       47.97755210900891
776                       47.97611585903098
777                       47.97468163249874
778                       47.97324942941225
779                       47.971819249771556
780                       47.97039109357661
781                       47.96896496082741
782                       47.96754085152395
783                       47.96611876566624
784                       47.96469870325433
785                       47.96328066428816
786                       47.961864648767744
787                       47.96045065669307
788                       47.95903868806414
789                       47.95762874288096
790                       47.956220821143575
791                       47.95481492285194
792                       47.953411048006046
793                       47.9520091966059
794                       47.9506093686515
795                       47.94921156414284
796                       47.94781578307999
797                       47.94642202546288
798                       47.94503029129146
799                       47.9436405805659
800                       47.94225289328597
801                       47.9408672294519
802                       47.939483589063514
803                       47.938101972120876
804                       47.93672237862404
805                       47.93534480857295
806                       47.933969261967604
807                       47.93259573880806
808                       47.931224239094206
809                       47.92985476282615
810                       47.92848731000379
811                       47.92712188062728
812                       47.92575847469641
813                       47.92439709221139
814                       47.92303773317201
815                       47.921680397578484
816                       47.920325085430704
817                       47.91897179672867
818                       47.91762053147238
819                       47.916271289661836
820                       47.91492407129704
821                       47.91357887637798
822                       47.912235704904674
823                       47.910894556877224
824                       47.909555432295406
825                       47.908218331159446
826                       47.90688325346923
827                       47.90555019922465
828                       47.904219168425925
829                       47.902890161072946
830                       47.90156317716571
831                       47.900238216704224
832                       47.89891527968848
833                       47.89759436611848
834                       47.89627547599429
835                       47.894958609315836
836                       47.89364376608319
837                       47.89233094629617
838                       47.891020149954954
839                       47.889711377059484
840                       47.888404627609816
841                       47.88709990160578
842                       47.8857971990476
843                       47.884496519935226
844                       47.88319786426848
845                       47.881901232047596
846                       47.8806066232724
847                       47.879314037943004
848                       47.8780234760593
849                       47.87673493762145
850                       47.87544842262929
851                       47.874163931082876
852                       47.872881462982264
853                       47.87160101832734
854                       47.87032259711816
855                       47.869046199354784
856                       47.86777182503715
857                       47.866499474165266
858                       47.86522914673918
859                       47.86396084275884
860                       47.86269456222419
861                       47.86143030513534
862                       47.86016807149224
863                       47.85890786129488
864                       47.85764967454327
865                       47.85639351123746
866                       47.85513937137739
867                       47.85388725496307
868                       47.85263716199438
869                       47.85138909247161
870                       47.85014304639452
871                       47.84889902376324
872                       47.84765702457764
873                       47.84641704883779
874                       47.8451790965438
875                       47.84394316769544
876                       47.84270926229294
877                       47.84147738033613
878                       47.84024752182506
879                       47.8390196867598
880                       47.83779387514028
881                       47.8365700869665
882                       47.835348322238474
883                       47.83412858095619
884                       47.83291086311965
885                       47.83169516872897
886                       47.83048149778392
887                       47.82926985028473
888                       47.82806022623117
889                       47.826852625623474
890                       47.82564704846146
891                       47.82444349474525
892                       47.82324196447473
893                       47.822042457650014
894                       47.82084497427104
895                       47.81964951433787
896                       47.818456077850385
897                       47.817264664808704
898                       47.81607527521271
899                       47.81488790906246
900                       47.813702566358074
901                       47.81251924709932
902                       47.81133795128642
903                       47.810158678919265
904                       47.8089814299978
905                       47.80780620452214
906                       47.80663300249222
907                       47.80546182390799
908                       47.804292668769676
909                       47.803125537076994
910                       47.80196042883006
911                       47.80079734402892
912                       47.79963628267353
913                       47.79847724476389
914                       47.79732023029999
915                       47.79616523928189
916                       47.795012271709425
917                       47.79386132758293
918                       47.792712406901956
919                       47.79156550966684
920                       47.790420635877524
921                       47.7892777855339
922                       47.78813695863607
923                       47.78699815518394
924                       47.78586137517766
925                       47.784726618617015
926                       47.78359388550223
927                       47.78246317583307
928                       47.781334489609776
929                       47.78020782683217
930                       47.77908318750036
931                       47.7779605716143
932                       47.776839979173985
933                       47.77572141017947
934                       47.774604864630646
935                       47.773490342527566
936                       47.77237784387029
937                       47.771267368658755
938                       47.77015891689297
939                       47.769052488572925
940                       47.76794808369863
941                       47.76684570227019
942                       47.765745344287325
943                       47.76464700975032
944                       47.76355069865906
945                       47.762456411013545
946                       47.76136414681383
947                       47.76027390605981
948                       47.759185688751586
949                       47.75809949488905
950                       47.75701532447232
951                       47.75590587938973
952                       47.75477985593892
953                       47.75365535209278
954                       47.752532367851245
955                       47.75141090321438
956                       47.75029095818206
957                       47.74917253275447
958                       47.74805562693149
959                       47.74694024071317
960                       47.745826374099465
961                       47.744714027090424
962                       47.74360319968605
963                       47.74249389188623
964                       47.74138610369107
965                       47.74027983510058
966                       47.739175086114756
967                       47.73807185673354
968                       47.73697014695688
969                       47.73586995678494
970                       47.734771286217665
971                       47.733674135254944
972                       47.732578503897
973                       47.73148439214356
974                       47.730391799994834
975                       47.72930072745072
976                       47.72821117451127
977                       47.727123141176435
978                       47.72603662744626
979                       47.72495163332076
980                       47.723868158799746
981                       47.722786203883516
982                       47.72170576857184
983                       47.720626852864825
984                       47.71954945676248
985                       47.7184735802648
986                       47.71739922337167
987                       47.71632638608327
988                       47.71525506839947
989                       47.714185270320286
990                       47.71311699184582
991                       47.71205023297591
992                       47.71098499371067
993                       47.70992127405009
994                       47.70885907399406
995                       47.7077983935427
996                       47.70673923269601
997                       47.70568159145398
998                       47.70462546981662
999                       47.70357086778381
1000                      47.70251778535567
1001                      47.70146622253219
1002                      47.70041617931338
1003                      47.69936765569912
1004                      47.698320651689585
1005                      47.6972751672846
1006                      47.69623120248434
1007                      47.69518875728863
1008                      47.694147831697705
1009                      47.69310842571127
1010                      47.69207053932951
1011                      47.69103417255246
1012                      47.68999932537997
1013                      47.68896599781215
1014                      47.68793418984899
1015                      47.686903901490496
1016                      47.685875132736555
1017                      47.68484788358728
1018                      47.683822154042616
1019                      47.682797944102674
1020                      47.681775253767285
1021                      47.68075408303662
1022                      47.67973443191056
1023                      47.67871630038911
1024                      47.67769968847233
1025                      47.67668459616016
1026                      47.67567102345265
1027                      47.67465897034981
1028                      47.67364843685158
1029                      47.6726394229579
1030                      47.671631928668944
1031                      47.670625953984654
1032                      47.66962149890492
1033                      47.66861856342996
1034                      47.667617147559554
1035                      47.666617251293815
1036                      47.66561887463263
1037                      47.66462201757622
1038                      47.663626680124366
1039                      47.66263286227718
1040                      47.6616405640346
1041                      47.660649785396686
1042                      47.65966052636338
1043                      47.65867278693469
1044                      47.65768656711066
1045                      47.65670186689135
1046                      47.6557186862766
1047                      47.65473702526651
1048                      47.65375688386109
1049                      47.652778262060224
1050                      47.65180115986408
1051                      47.650825577272485
1052                      47.649851514285615
1053                      47.648878970903354
1054                      47.64790794712576
1055                      47.646938442952774
1056                      47.645970458384454
1057                      47.64500399342069
1058                      47.6440390480617
1059                      47.643075622307265
1060                      47.642113716157496
1061                      47.64115332961234
1062                      47.64019446267184
1063                      47.639237115336016
1064                      47.63828128760474
1065                      47.63732697947819
1066                      47.63637419095619
1067                      47.635422922038856
1068                      47.634473172726246
1069                      47.63352494301819
1070                      47.632578232914796
1071                      47.63163304241607
1072                      47.63068937152195
1073                      47.6297472202325
1074                      47.628806588547604
1075                      47.627867476467486
1076                      47.62692988399192
1077                      47.62599381112102
1078                      47.62505925785467
1079                      47.624126224193105
1080                      47.62319471013609
1081                      47.62226471568363
1082                      47.621336240835944
1083                      47.62040928559293
1084                      47.61948384995446
1085                      47.61855993392061
1086                      47.617637537491476
1087                      47.61671666066695
1088                      47.615797303447096
1089                      47.61487946583179
1090                      47.61396314782121
1091                      47.613048349415294
1092                      47.61213507061393
1093                      47.611223311417234
1094                      47.6103130718252
1095                      47.609404351837725
1096                      47.60849715145497
1097                      47.60759147067688
1098                      47.60668730950334
1099                      47.60578466793447
1100                      47.604883545970324
1101                      47.60398394361073
1102                      47.60308586085574
1103                      47.60218929770548
1104                      47.601294254159825
1105                      47.60040073021878
1106                      47.5995087258824
1107                      47.59861824115069
1108                      47.597729276023585
1109                      47.59684183050109
1110                      47.59595590458326
1111                      47.5950714982701
1112                      47.59418861156155
1113                      47.593307244457606
1114                      47.59242739695833
1115                      47.59154906906372
1116                      47.59067226077377
1117                      47.58979697208838
1118                      47.58892320300765
1119                      47.58805095353159
1120                      47.5871802236602
1121                      47.586311013393356
1122                      47.58544332273118
1123                      47.58457715167367
1124                      47.58371250022083
1125                      47.58284936837259
1126                      47.581987756129024
1127                      47.58112766349001
1128                      47.580269090455715
1129                      47.57941203702603
1130                      47.578556503201014
1131                      47.57768648356637
1132                      47.57680707693072
1133                      47.575928894487845
1134                      47.57505193623774
1135                      47.574176202180524
1136                      47.57330169231602
1137                      47.57242840664435
1138                      47.57155634516539
1139                      47.57068550787926
1140                      47.56981589478585
1141                      47.56894750588526
1142                      47.568080341177506
1143                      47.56721440066252
1144                      47.56634968434031
1145                      47.56548619221087
1146                      47.5646239242742
1147                      47.56376288053036
1148                      47.56290306097924
1149                      47.56204446562094
1150                      47.56118709445548
1151                      47.56033094748278
1152                      47.5594760247028
1153                      47.55862232611571
1154                      47.55776985172133
1155                      47.55691860151978
1156                      47.55606857551095
1157                      47.555219773694944
1158                      47.55437219607177
1159                      47.55352584264131
1160                      47.552680713403674
1161                      47.551836808358814
1162                      47.55099412750678
1163                      47.55015267084741
1164                      47.54931243838092
1165                      47.54847343010721
1166                      47.547635646026265
1167                      47.546799086138094
1168                      47.54596375044275
1169                      47.54512963894024
1170                      47.54429675163033
1171                      47.54346508851336
1172                      47.54263464958916
1173                      47.541805434857736
1174                      47.540977444319026
1175                      47.5401506779732
1176                      47.53932513582009
1177                      47.53850081785981
1178                      47.537677724092305
1179                      47.53685585451751
1180                      47.536035209135605
1181                      47.53521578794641
1182                      47.53439759095011
1183                      47.533580618146516
1184                      47.532764869535754
1185                      47.53195034511771
1186                      47.53113704489249
1187                      47.530324968859986
1188                      47.529514117020426
1189                      47.528704489373524
1190                      47.52789608591934
1191                      47.52708890665809
1192                      47.526282951589565
1193                      47.52547822071381
1194                      47.52467471403088
1195                      47.523872431540724
1196                      47.5230713732434
1197                      47.52227153913884
1198                      47.521472929227
1199                      47.52067554350799
1200                      47.519879381981696
1201                      47.519084444648286
1202                      47.51829073150759
1203                      47.517498242559725
1204                      47.51670697780469
1205                      47.51591693724231
1206                      47.51512812087282
1207                      47.514340528696096
1208                      47.51355416071215
1209                      47.51276901692097
1210                      47.51198509732262
1211                      47.51120240191699
1212                      47.510420930704186
1213                      47.5096406836841
1214                      47.50886166085695
1215                      47.50808386222246
1216                      47.507307287780804
1217                      47.50653193753192
1218                      47.50575781147586
1219                      47.50498490961252
1220                      47.504213231942
1221                      47.503442778464205
1222                      47.50267354917935
1223                      47.50190554408715
1224                      47.501138763187726
1225                      47.500373206481186
1226                      47.499608873967304
1227                      47.49884576564631
1228                      47.49808388151803
1229                      47.49732322158263
1230                      47.49656378583995
1231                      47.4958055742901
1232                      47.49504858693297
1233                      47.49429282376866
1234                      47.49353828479707
1235                      47.49278497001836
1236                      47.49203287943237
1237                      47.49128201303921
1238                      47.49053237083888
1239                      47.4897839528312
1240                      47.489036759016415
1241                      47.48829078939434
1242                      47.48754604396515
1243                      47.48680252272868
1244                      47.48606022568504
1245                      47.48531915283411
1246                      47.48457930417601
1247                      47.48384067971068
1248                      47.48310327943818
1249                      47.482367103358456
1250                      47.481632151471445
1251                      47.48089842377726
1252                      47.48016592027585
1253                      47.47943464096727
1254                      47.47870458585146
1255                      47.477975754928366
1256                      47.477248148198214
1257                      47.476521765660664
1258                      47.475796607316
1259                      47.47507267316405
1260                      47.474349963204986
1261                      47.473628477438695
1262                      47.47290821586512
1263                      47.47218917848443
1264                      47.47147136529645
1265                      47.47075477630125
1266                      47.470039411498874
1267                      47.469325270889215
1268                      47.468612354472384
1269                      47.467900662248326
1270                      47.467190194217096
1271                      47.46648095037864
1272                      47.46577293073295
1273                      47.46506613528004
1274                      47.4643605640199
1275                      47.463656216952586
1276                      47.4629530940781
1277                      47.46225119539628
1278                      47.461550520907394
1279                      47.46085107061117
1280                      47.460152844507775
1281                      47.459455842597094
1282                      47.45876006487924
1283                      47.45806551135422
1284                      47.45737218202203
1285                      47.45668007688255
1286                      47.45598919593584
1287                      47.455299539181965
1288                      47.4546111066208
1289                      47.45392389825247
1290                      47.45323791407691
1291                      47.452553154094176
1292                      47.45186961830416
1293                      47.45118730670697
1294                      47.45050621930261
1295                      47.449826356090966
1296                      47.44914771707215
1297                      47.44847030224605
1298                      47.447794111612836
1299                      47.447119145172394
1300                      47.44644540292461
1301                      47.44577288486977
1302                      47.44510159100764
1303                      47.44443152133829
1304                      47.443762675861706
1305                      47.44309505457795
1306                      47.44242865748697
1307                      47.44176348458882
1308                      47.44109953588338
1309                      47.44043681137077
1310                      47.43977531105094
1311                      47.439101385182425
1312                      47.438419382132565
1313                      47.43773835134232
1314                      47.43705829281157
1315                      47.43637920654044
1316                      47.4357010925288
1317                      47.43502395077684
1318                      47.43434778128437
1319                      47.43367258405158
1320                      47.43299835907828
1321                      47.432325106364544
1322                      47.43165282591042
1323                      47.43098151771585
1324                      47.430311181780894
1325                      47.42964181810544
1326                      47.428973426689595
1327                      47.42830600753331
1328                      47.427639560636635
1329                      47.42697408599952
1330                      47.42630958362196
1331                      47.42564605350401
1332                      47.42498349564556
1333                      47.42432191004673
1334                      47.42366129670751
1335                      47.42300165562784
1336                      47.42234298680768
1337                      47.42168529024718
1338                      47.42102856594619
1339                      47.420372813904805
1340                      47.41971803412298
1341                      47.41906422660077
1342                      47.41841139133817
1343                      47.417759528334955
1344                      47.41710863759147
1345                      47.41645871910754
1346                      47.41580977288311
1347                      47.41516179891835
1348                      47.41451479721309
1349                      47.41386876776744
1350                      47.413223710581406
1351                      47.41257962565487
1352                      47.41193651298795
1353                      47.41129437258064
1354                      47.41065320443283
1355                      47.410013008544524
1356                      47.40937378491594
1357                      47.40873553354686
1358                      47.40809825443739
1359                      47.40746194758748
1360                      47.40682661299712
1361                      47.40619225066638
1362                      47.40555886059519
1363                      47.40492644278356
1364                      47.404294997231545
1365                      47.40366452393903
1366                      47.40303502290607
1367                      47.40240649413278
1368                      47.40177893761904
1369                      47.401152353364864
1370                      47.40052674137024
1371                      47.39990210163518
1372                      47.399278434159726
1373                      47.39865573894383
1374                      47.39803401598749
1375                      47.397413265290766
1376                      47.39679348685365
1377                      47.39617468067598
1378                      47.39555684675804
1379                      47.39493998509954
1380                      47.394324095700654
1381                      47.39370917856138
1382                      47.393095233681606
1383                      47.3924822610615
1384                      47.3918702607009
1385                      47.39125923259985
1386                      47.39064917675847
1387                      47.390040093176594
1388                      47.38943198185433
1389                      47.388824842791564
1390                      47.38821867598847
1391                      47.38761348144487
1392                      47.38700925916089
1393                      47.38640600913652
1394                      47.38580373137165
1395                      47.385202425866396
1396                      47.38460209262064
1397                      47.38400273163455
1398                      47.38340434290802
1399                      47.38280692644099
1400                      47.38221048223363
1401                      47.38161501028577
1402                      47.38102051059752
1403                      47.38042698316883
1404                      47.379834427999754
1405                      47.379242845090175
1406                      47.37865223444021
1407                      47.37806259604986
1408                      47.377473929919006
1409                      47.37688623604777
1410                      47.37629951443614
1411                      47.375713765084015
1412                      47.3751289879915
1413                      47.37454518315849
1414                      47.3739623505852
1415                      47.373380490271416
1416                      47.37279960221713
1417                      47.372219686422454
1418                      47.371640742887394
1419                      47.37106277161189
1420                      47.37048577259594
1421                      47.36990974583955
1422                      47.36933469134283
1423                      47.36876060910561
1424                      47.36818749912794
1425                      47.36761536140989
1426                      47.367044195951394
1427                      47.36647400275251
1428                      47.36590478181307
1429                      47.36533653313336
1430                      47.364769256713146
1431                      47.36420295255249
1432                      47.3636376206515
1433                      47.36307326100996
1434                      47.36250987362803
1435                      47.36194745850571
1436                      47.361386015643006
1437                      47.3608255450398
1438                      47.36026604669621
1439                      47.35970752061212
1440                      47.35914996678764
1441                      47.358593385222775
1442                      47.35803777591747
1443                      47.357483138871714
1444                      47.356929474085575
1445                      47.35637678155899
1446                      47.35582506129197
1447                      47.3552743132845
1448                      47.35472453753664
1449                      47.35417573404834
1450                      47.35362790281954
1451                      47.353081043850466
1452                      47.35253515714089
1453                      47.35199024269082
1454                      47.35144630050041
1455                      47.35090333056951
1456                      47.350361332898274
1457                      47.34982030748654
1458                      47.34928025433442
1459                      47.34874117344185
1460                      47.348203064808786
1461                      47.34766592843539
1462                      47.34712976432155
1463                      47.34659457246727
1464                      47.34606035287254
1465                      47.345527105537485
1466                      47.34499483046193
1467                      47.34446352764593
1468                      47.34393319708954
1469                      47.34340383879271
1470                      47.34287545275538
1471                      47.342348038977775
1472                      47.341821597459614
1473                      47.341296128201066
1474                      47.340771631202074
1475                      47.34024810646275
1476                      47.33972555398293
1477                      47.339203973762665
1478                      47.338683365801955
1479                      47.338163730100916
1480                      47.33764506665938
1481                      47.337127375477394
1482                      47.33661065655508
1483                      47.33609490989227
1484                      47.33558013548901
1485                      47.33506633334537
1486                      47.33455350346128
1487                      47.33404164583675
1488                      47.33353076047183
1489                      47.33302084736647
1490                      47.33251190652072
1491                      47.33199174347476
1492                      47.33146424299025
1493                      47.330937489692246
1494                      47.33041148358069
1495                      47.329886224655525
1496                      47.329361712917034
1497                      47.328837948364935
1498                      47.328314930999284
1499                      47.32779266082014
1500                      47.32727113782755
1501                      47.32675036202147
1502                      47.32623033340178
1503                      47.3257110519686
1504                      47.32519251772197
1505                      47.324674730661854
1506                      47.32415769078807
1507                      47.323641398100904
1508                      47.323125852600185
1509                      47.32261105428603
1510                      47.32209700315832
1511                      47.32158369921706
1512                      47.3210711424623
1513                      47.32055933289405
1514                      47.3200482705123
1515                      47.319537955317
1516                      47.31902838730821
1517                      47.31851956648592
1518                      47.31801149285013
1519                      47.31750416640085
1520                      47.31699758713796
1521                      47.31649175506175
1522                      47.31598667017187
1523                      47.31548233246849
1524                      47.31497874195162
1525                      47.314475898621254
1526                      47.313973802477335
1527                      47.31347245351998
1528                      47.312971851749126
1529                      47.31247199716461
1530                      47.31197288976671
1531                      47.31147452955531
1532                      47.310976916530365
1533                      47.31048005069192
1534                      47.30998393203993
1535                      47.30948856057449
1536                      47.30899393629551
1537                      47.308500059203084
1538                      47.30800692929705
1539                      47.30751454657752
1540                      47.3070229110445
1541                      47.30653202269798
1542                      47.306041881537965
1543                      47.30555248756434
1544                      47.30506384077728
1545                      47.30457594117672
1546                      47.30408878876267
1547                      47.30360238353512
1548                      47.303116725493965
1549                      47.30263181463931
1550                      47.30214765097122
1551                      47.301664234489635
1552                      47.3011815651945
1553                      47.30069964308581
1554                      47.30021846816368
1555                      47.299738040428
1556                      47.29925835987882
1557                      47.29877942651615
1558                      47.298301240339924
1559                      47.297823801350205
1560                      47.29734710954699
1561                      47.29687116493028
1562                      47.29639596750002
1563                      47.29592151725626
1564                      47.29544781419901
1565                      47.29497485832826
1566                      47.29450264964396
1567                      47.294031188146164
1568                      47.29356047383487
1569                      47.29309050671009
1570                      47.29262128677175
1571                      47.292152814019914
1572                      47.29168508845464
1573                      47.29121811007576
1574                      47.290751878883384
1575                      47.29028639487751
1576                      47.289821658058145
1577                      47.28935766842528
1578                      47.28889442597881
1579                      47.28843193071896
1580                      47.287970182645495
1581                      47.28750918175865
1582                      47.2870489280582
1583                      47.28658942154419
1584                      47.28613066221675
1585                      47.28567265007575
1586                      47.28521538512132
1587                      47.28475886735339
1588                      47.28430309677185
1589                      47.28384807337682
1590                      47.28339379716829
1591                      47.28294026814626
1592                      47.28248748631074
1593                      47.28203545166173
1594                      47.28158416419916
1595                      47.2811336239231
1596                      47.28068383083348
1597                      47.28023478493037
1598                      47.27978648621388
1599                      47.27933893468372
1600                      47.27889213034007
1601                      47.27844607318298
1602                      47.27800076321233
1603                      47.277556200428194
1604                      47.2771123848305
1605                      47.27666931641937
1606                      47.276226995194634
1607                      47.27578542115651
1608                      47.275344594304784
1609                      47.27490451463956
1610                      47.27446518216084
1611                      47.27402659686868
1612                      47.27358875876291
1613                      47.27315166784365
1614                      47.27271532411095
1615                      47.27227972756464
1616                      47.27184487820489
1617                      47.27141077603159
1618                      47.27097742104479
1619                      47.270544813244555
1620                      47.27011295263071
1621                      47.26968183920337
1622                      47.26925147296254
1623                      47.26882185390821
1624                      47.268392982040325
1625                      47.26796485735895
1626                      47.267537479864075
1627                      47.267110849555706
1628                      47.266684966433786
1629                      47.26625983049837
1630                      47.26583544174946
1631                      47.26541180018705
1632                      47.26498890581115
1633                      47.2645667586217
1634                      47.26414535861869
1635                      47.26372470580225
1636                      47.26330480017231
1637                      47.26288564172887
1638                      47.26246723047177
1639                      47.26204956640129
1640                      47.26163264951731
1641                      47.26121647981978
1642                      47.260801057308754
1643                      47.260386381984176
1644                      47.2599724538461
1645                      47.259559272894535
1646                      47.25914683912953
1647                      47.25873515255091
1648                      47.25832421315886
1649                      47.257914020953194
1650                      47.25750457593415
1651                      47.257095878101495
1652                      47.256687927455346
1653                      47.2562807239957
1654                      47.25587426772256
1655                      47.255468558635926
1656                      47.25506359673568
1657                      47.254659382022055
1658                      47.25425591449488
1659                      47.253853194154146
1660                      47.25345122099992
1661                      47.2530499950322
1662                      47.25264951625098
1663                      47.252249784656215
1664                      47.25185080024801
1665                      47.25145256302625
1666                      47.251055072990994
1667                      47.25065833014219
1668                      47.250262334479885
1669                      47.24986708600409
1670                      47.249472584714795
1671                      47.24906885381398
1672                      47.24865907158767
1673                      47.24824985240616
1674                      47.247841196269405
1675                      47.24743310317746
1676                      47.24702557313026
1677                      47.24661860612781
1678                      47.24621220217023
1679                      47.24580636125734
1680                      47.245401083389254
1681                      47.24499636856598
1682                      47.244592216787396
1683                      47.24418862805368
1684                      47.24378560236471
1685                      47.24338313972055
1686                      47.24298124012114
1687                      47.24257990356648
1688                      47.24217913005657
1689                      47.241778919591525
1690                      47.24137927217123
1691                      47.240980187795685
1692                      47.24058166646495
1693                      47.24018370817896
1694                      47.23978631293778
1695                      47.23938948074135
1696                      47.238993211589786
1697                      47.23859750548286
1698                      47.23820236242085
1699                      47.23780778240348
1700                      47.23741376543103
1701                      47.23702031150333
1702                      47.236627420620266
1703                      47.23623509278207
1704                      47.235843327988675
1705                      47.235452126240034
1706                      47.2350614875362
1707                      47.234671411877116
1708                      47.23428189926278
1709                      47.23389294969331
1710                      47.233504563168594
1711                      47.23311673968857
1712                      47.23272947925341
1713                      47.232342781863
1714                      47.231956647517336
1715                      47.23157107621648
1716                      47.23118606796049
1717                      47.23080162274914
1718                      47.23041774058265
1719                      47.23003442146086
1720                      47.229651665383926
1721                      47.229269472351746
1722                      47.228887842364315
1723                      47.22850677542169
1724                      47.22812627152382
1725                      47.2277463306707
1726                      47.22736695286244
1727                      47.22698813809893
1728                      47.226609886380174
1729                      47.22623219770628
1730                      47.22585507207708
1731                      47.22547850949263
1732                      47.22510250995299
1733                      47.22472707345821
1734                      47.22435220000807
1735                      47.22397788960279
1736                      47.223604142242266
1737                      47.2232309579266
1738                      47.22285833665558
1739                      47.222486278429415
1740                      47.222114783248
1741                      47.22174385111134
1742                      47.221373482019544
1743                      47.22100367597244
1744                      47.220634432970144
1745                      47.220265753012654
1746                      47.21989763609997
1747                      47.21953008223193
1748                      47.219163091408745
1749                      47.21879666363043
1750                      47.21843079889675
1751                      47.21806549720793
1752                      47.21770075856381
1753                      47.21733658296455
1754                      47.216972970409984
1755                      47.21660992090028
1756                      47.21624743443533
1757                      47.21588551101513
1758                      47.21552415063974
1759                      47.215163353309094
1760                      47.21480311902326
1761                      47.21444344778217
1762                      47.214084339585895
1763                      47.213725794434424
1764                      47.21336781232765
1765                      47.21301039326573
1766                      47.21265353724857
1767                      47.21229724427616
1768                      47.211941514348496
1769                      47.21158634746564
1770                      47.21123174362759
1771                      47.210877702834296
1772                      47.210524225085805
1773                      47.210171310382066
1774                      47.209818958723076
1775                      47.20946717010895
1776                      47.209115944539576
1777                      47.208765282014895
1778                      47.20841518253508
1779                      47.20806564610007
1780                      47.20771667270975
1781                      47.20736826236424
1782                      47.20702041506348
1783                      47.20667313080753
1784                      47.20632640959633
1785                      47.20598025142999
1786                      47.20563465630835
1787                      47.205289624231455
1788                      47.204945155199425
1789                      47.204601249212146
1790                      47.204257906269675
1791                      47.20391512637195
1792                      47.203572909518925
1793                      47.20323125571076
1794                      47.202890164947405
1795                      47.2025496372288
1796                      47.20220967255494
1797                      47.20187027092584
1798                      47.201531432341596
1799                      47.201193156802105
1800                      47.20085544430742
0                         51.099988109501965
1                         51.10244317659357
2                         51.10505861561137
3                         51.10831554233414
4                         51.11154802477512
5                         51.11470495216321
6                         51.11780632436523
7                         51.120852141381306
8                         51.12117507270182
9                         51.12082561587641
10                        51.12047615905101
11                        51.12012670222549
12                        51.11977724540009
13                        51.119427788574626
14                        51.11907833174922
15                        51.116620714021735
16                        51.112757655692974
17                        51.108894597364156
18                        51.105031539035394
19                        51.101168480706576
20                        51.09730542237776
21                        51.093442364049054
22                        51.08957930572029
23                        51.08571624739153
24                        51.08185318906271
25                        51.077990130733895
26                        51.07412707240513
27                        51.070264014076315
28                        51.066400955747554
29                        51.062160648627014
30                        51.05641134633959
31                        51.05066204405216
32                        51.044912741764676
33                        51.03916343947725
34                        51.033414137189766
35                        51.02766483490234
36                        51.021915532614855
37                        51.01616623032743
38                        51.01041692804
39                        51.00466762575252
40                        50.998918323465034
41                        50.99316902117761
42                        50.98741971889018
43                        50.9816704166027
44                        50.97592111431527
45                        50.97017181202784
46                        50.96442250974036
47                        50.95867320745293
48                        50.952923905165505
49                        50.94717460287802
50                        50.941425300590595
51                        50.93567599830311
52                        50.929926696015684
53                        50.92417739372826
54                        50.918428091440774
55                        50.91267878915335
56                        50.90692948686586
57                        50.901180184578436
58                        50.89552485251261
59                        50.890010475779434
60                        50.884496099046146
61                        50.87898172231297
62                        50.873467345579684
63                        50.86795296884645
64                        50.86243859211322
65                        50.85692421537999
66                        50.8514098386467
67                        50.84589546191347
68                        50.84038108518024
69                        50.83486670844701
70                        50.82935233171378
71                        50.82383795498055
72                        50.81832357824726
73                        50.812809201514085
74                        50.807294824780854
75                        50.80178044804762
76                        50.79626607131439
77                        50.79075169458116
78                        50.78523731784787
79                        50.77972294111464
80                        50.77420856438141
81                        50.76869418764818
82                        50.76317981091495
83                        50.75766543418172
84                        50.752151057448486
85                        50.74663668071514
86                        50.74112230398191
87                        50.73560792724868
88                        50.73009355051545
89                        50.72457917378222
90                        50.719064797048986
91                        50.713550420315755
92                        50.70803604358247
93                        50.702521666849236
94                        50.697007290116005
95                        50.691492913382774
96                        50.68597853664954
97                        50.68046415991631
98                        50.67494978318308
99                        50.66943540644979
100                       50.66392102971656
101                       50.65840665298333
102                       50.65289227625004
103                       50.64737789951687
104                       50.64186352278364
105                       50.63634914605041
106                       50.63083476931712
107                       50.62532039258389
108                       50.619806015850656
109                       50.614291639117425
110                       50.608777262384194
111                       50.60326288565096
112                       50.59774850891773
113                       50.592234132184444
114                       50.58671975545121
115                       50.581205378717925
116                       50.576860737158995
117                       50.57280852939368
118                       50.56875632162826
119                       50.56470411386283
120                       50.56065190609746
121                       50.55659969833209
122                       50.552547490566724
123                       50.5484952828013
124                       50.54444307503593
125                       50.54039086727056
126                       50.536338659505134
127                       50.532286451739765
128                       50.528234243974396
129                       50.52418203620903
130                       50.52012982844366
131                       50.51607762067823
132                       50.51202541291286
133                       50.50797320514744
134                       50.50392099738207
135                       50.4998687896167
136                       50.495816581851386
137                       50.49176437408596
138                       50.487712166320534
139                       50.483659958555165
140                       50.479607750789796
141                       50.47555554302437
142                       50.47150333525906
143                       50.46745112749363
144                       50.46339891972832
145                       50.45934671196284
146                       50.45529450419747
147                       50.45124229643204
148                       50.44719008866673
149                       50.44313788090136
150                       50.439085673135935
151                       50.435033465370566
152                       50.4309812576052
153                       50.42692904983977
154                       50.4228768420744
155                       50.41882463430903
156                       50.41477242654361
157                       50.41072021877824
158                       50.40666801101287
159                       50.402615803247556
160                       50.39856359548213
161                       50.394511387716705
162                       50.390459179951335
163                       50.38640697218591
164                       50.3823547644206
165                       50.37830255665517
166                       50.37425034888986
167                       50.37019814112443
168                       50.36614593335901
169                       50.36209372559364
170                       50.35804151782827
171                       50.3539893100629
172                       50.349937102297474
173                       50.345884894532105
174                       50.341832686766736
175                       50.33778047900131
176                       50.333728271235884
177                       50.32967606347057
178                       50.325623855705146
179                       50.32157164793978
180                       50.31751944017441
181                       50.31346723240904
182                       50.30941502464367
183                       50.305362816878244
184                       50.301310609112875
185                       50.29725840134745
186                       50.29320619358214
187                       50.28915398581671
188                       50.285101778051285
189                       50.28104957028597
190                       50.27699736252055
191                       50.27294515475518
192                       50.26889294698981
193                       50.26484073922444
194                       50.26078853145901
195                       50.256736323693644
196                       50.252684115928275
197                       50.24863190816285
198                       50.24457970039748
199                       50.24052749263211
200                       50.236475284866685
201                       50.23242307710137
202                       50.22837086933595
203                       50.22431866157058
204                       50.22026645380515
205                       50.21621424603978
206                       50.212162038274414
207                       50.208109830509045
208                       50.20405762274373
209                       50.20000541497825
210                       50.195953207212824
211                       50.191900999447455
212                       50.187848791682086
213                       50.18379658391672
214                       50.17974437615135
215                       50.17569216838592
216                       50.17163996062055
217                       50.167587752855184
218                       50.163535545089815
219                       50.15948333732439
220                       50.15543112955908
221                       50.15137892179365
222                       50.147326714028225
223                       50.143274506262856
224                       50.13922229849749
225                       50.13517009073212
226                       50.13111788296669
227                       50.12706567520138
228                       50.12301346743595
229                       50.118961259670584
230                       50.114909051905215
231                       50.11160204261955
232                       50.10879183232049
233                       50.10598162202143
234                       50.10317141172243
235                       50.10036120142337
236                       50.09755099112431
237                       50.09474078082519
238                       50.09193057052613
239                       50.08912036022707
240                       50.08631014992801
241                       50.083499939628894
242                       50.08068972932983
243                       50.07787951903083
244                       50.07506930873177
245                       50.07225909843271
246                       50.069448888133536
247                       50.06663867783459
248                       50.06382846753553
249                       50.06101825723647
250                       50.05820804693735
251                       50.05539783663829
252                       50.05258762633923
253                       50.04977741604017
254                       50.04696720574111
255                       50.044156995441995
256                       50.041346785142935
257                       50.038536574843874
258                       50.03572636454487
259                       50.032916154245754
260                       50.030105943946694
261                       50.02729573364769
262                       50.02448552334863
263                       50.02167531304951
264                       50.01886510275045
265                       50.01605489245139
266                       50.01324468215233
267                       50.01043447185327
268                       50.007624261554156
269                       50.004814051255096
270                       50.00200384095609
271                       49.99919363065703
272                       49.99638342035797
273                       49.993573210058855
274                       49.99076299975985
275                       49.987952789460735
276                       49.98514257916173
277                       49.982332368862615
278                       49.979522158563555
279                       49.976711948264494
280                       49.973901737965434
281                       49.971091527666374
282                       49.968281317367314
283                       49.9654711070682
284                       49.96266089676914
285                       49.95985068647008
286                       49.95704047617102
287                       49.954230265871956
288                       49.95142005557295
289                       49.94860984527389
290                       49.945799634974776
291                       49.942989424675716
292                       49.940179214376656
293                       49.937369004077595
294                       49.93455879377848
295                       49.93174858347942
296                       49.928938373180415
297                       49.926128162881355
298                       49.923317952582295
299                       49.920507742283235
300                       49.91769753198412
301                       49.91488732168506
302                       49.912077111386054
303                       49.909266901086994
304                       49.90645669078788
305                       49.90364648048882
306                       49.90083627018976
307                       49.8980260598907
308                       49.89521584959164
309                       49.892405639292576
310                       49.88959542899346
311                       49.8867852186944
312                       49.88397500839534
313                       49.88116479809628
314                       49.878354587797276
315                       49.87554437749816
316                       49.872734167199155
317                       49.86992395690004
318                       49.86711374660098
319                       49.86430353630192
320                       49.86149332600286
321                       49.85868311570374
322                       49.85587290540468
323                       49.85306269510568
324                       49.85025248480662
325                       49.84744227450756
326                       49.84463206420844
327                       49.84182185390938
328                       49.83901164361038
329                       49.83620143331126
330                       49.8333912230122
331                       49.83058101271314
332                       49.82777080241408
333                       49.82496059211502
334                       49.82215038181596
335                       49.81934017151684
336                       49.81652996121784
337                       49.81371975091878
338                       49.81090954061966
339                       49.80809933032066
340                       49.80528912002154
341                       49.80247890972254
342                       49.79966869942348
343                       49.79685848912436
344                       49.7940482788253
345                       49.79123806852624
346                       49.78842785822724
347                       49.78561764792812
348                       49.78280743762906
349                       49.77999722732994
350                       49.77718701703094
351                       49.77437680673188
352                       49.77156659643276
353                       49.7687563861337
354                       49.7659461758347
355                       49.76313596553564
356                       49.76032575523658
357                       49.75751554493746
358                       49.7547053346384
359                       49.75189512433934
360                       49.74908491404028
361                       49.746274703741165
362                       49.743464493442104
363                       49.7406542831431
364                       49.73784407284404
365                       49.735033862544924
366                       49.73222365224592
367                       49.729413441946804
368                       49.7266032316478
369                       49.72379302134874
370                       49.720982811049566
371                       49.71817260075056
372                       49.7153623904515
373                       49.71255218015244
374                       49.70974196985344
375                       49.70693175955432
376                       49.704121549255206
377                       49.70131133895626
378                       49.69850112865714
379                       49.695690918358025
380                       49.692880708058965
381                       49.690070497759905
382                       49.6872602874609
383                       49.684450077161785
384                       49.681639866862724
385                       49.678829656563664
386                       49.676019446264604
387                       49.673209235965544
388                       49.670399025666484
389                       49.66758881536737
390                       49.66477860506836
391                       49.66196839476925
392                       49.65915818447024
393                       49.656347974171126
394                       49.653537763872066
395                       49.65072755357306
396                       49.64791734327389
397                       49.645107132974886
398                       49.642296922675825
399                       49.639486712376765
400                       49.636676502077705
401                       49.63386629177859
402                       49.63105608147953
403                       49.62824587118047
404                       49.62543566088141
405                       49.622625450582404
406                       49.619815240283344
407                       49.61700502998423
408                       49.614194819685224
409                       49.611384609386164
410                       49.60857439908705
411                       49.60617233467906
412                       49.60404236753186
413                       49.601912400384606
414                       49.59978243323741
415                       49.597652466090096
416                       49.595522498942955
417                       49.5933925317957
418                       49.591262564648446
419                       49.58913259750119
420                       49.58700263035405
421                       49.584872663206795
422                       49.58274269605954
423                       49.580612728912286
424                       49.57848276176509
425                       49.57635279461783
426                       49.57422282747058
427                       49.57209286032332
428                       49.56996289317618
429                       49.56783292602887
430                       49.56570295888167
431                       49.563572991734475
432                       49.56144302458722
433                       49.559313057439965
434                       49.55718309029271
435                       49.55505312314551
436                       49.552923155998315
437                       49.55079318885106
438                       49.548663221703805
439                       49.54653325455655
440                       49.54440328740935
441                       49.5422733202621
442                       49.5401433531149
443                       49.538013385967645
444                       49.53588341882045
445                       49.53375345167319
446                       49.53162348452594
447                       49.52949351737868
448                       49.527363550231485
449                       49.52523358308429
450                       49.52310361593703
451                       49.52097364878978
452                       49.51884368164258
453                       49.516713714495324
454                       49.51458374734813
455                       49.512453780200815
456                       49.510323813053674
457                       49.50819384590642
458                       49.506063878759164
459                       49.50393391161191
460                       49.50180394446477
461                       49.49967397731746
462                       49.49754401017026
463                       49.495414043023004
464                       49.493284075875806
465                       49.49115410872855
466                       49.48902414158124
467                       49.48689417443404
468                       49.4847642072869
469                       49.482634240139646
470                       49.48050427299239
471                       49.478374305845136
472                       49.47624433869794
473                       49.474114371550684
474                       49.47198440440343
475                       49.46985443725623
476                       49.467724470108976
477                       49.46559450296178
478                       49.46346453581452
479                       49.46133456866727
480                       49.45920460152007
481                       49.45707463437287
482                       49.45494466722556
483                       49.45281470007836
484                       49.450684732931165
485                       49.448554765783854
486                       49.446424798636656
487                       49.44429483148946
488                       49.4421648643422
489                       49.44003489719495
490                       49.437904930047694
491                       49.435774962900496
492                       49.4336449957533
493                       49.43151502860604
494                       49.429385061458845
495                       49.42725509431153
496                       49.42512512716439
497                       49.42299516001708
498                       49.42086519286988
499                       49.41873522572263
500                       49.41660525857543
501                       49.414475291428175
502                       49.41234532428092
503                       49.41021535713372
504                       49.40808538998647
505                       49.40595542283927
506                       49.403825455692015
507                       49.40169548854476
508                       49.39956552139756
509                       49.39743555425031
510                       49.39530558710311
511                       49.3931756199558
512                       49.39104565280866
513                       49.3889156856614
514                       49.38678571851415
515                       49.38465575136689
516                       49.382525784219695
517                       49.3803958170725
518                       49.37826584992524
519                       49.37613588277799
520                       49.37400591563073
521                       49.371875948483535
522                       49.36974598133628
523                       49.367616014189025
524                       49.36548604704183
525                       49.36335607989463
526                       49.361226112747374
527                       49.35909614560006
528                       49.35696617845292
529                       49.354836211305724
530                       49.35270624415841
531                       49.35057627701116
532                       49.34844630986396
533                       49.34631634271676
534                       49.34418637556951
535                       49.34205640842225
536                       49.33992644127511
537                       49.3377964741278
538                       49.3356665069806
539                       49.33353653983329
540                       49.33140657268615
541                       49.329276605538894
542                       49.32714663839164
543                       49.325016671244384
544                       49.32288670409724
545                       49.32075673694999
546                       49.31862676980268
547                       49.31649680265548
548                       49.31436683550828
549                       49.312236868361026
550                       49.31010690121377
551                       49.30797693406652
552                       49.30584696691932
553                       49.30371699977212
554                       49.301587032624866
555                       49.29945706547767
556                       49.29732709833041
557                       49.295197131183215
558                       49.293067164035904
559                       49.290937196888706
560                       49.28880722974151
561                       49.286677262594196
562                       49.284547295447
563                       49.28241732829974
564                       49.280287361152546
565                       49.27815739400529
566                       49.27602742685809
567                       49.27389745971078
568                       49.27176749256364
569                       49.269637525416385
570                       49.26750755826913
571                       49.265377591121876
572                       49.26324762397468
573                       49.26111765682742
574                       49.25898768968017
575                       49.25685772253297
576                       49.25472775538577
577                       49.25259778823852
578                       49.25046782109132
579                       49.24833785394401
580                       49.24620788679681
581                       49.244077919649555
582                       49.24194795250236
583                       49.2398179853551
584                       49.237688018207905
585                       49.23555805106065
586                       49.233428083913395
587                       49.23129811676614
588                       49.22916814961894
589                       49.227038182471745
590                       49.22490821532449
591                       49.223103621202824
592                       49.22151594243161
593                       49.219928263660336
594                       49.218340584889006
595                       49.21675290611779
596                       49.21516522734652
597                       49.213577548575245
598                       49.21198986980397
599                       49.2104021910327
600                       49.208814512261426
601                       49.207226833490154
602                       49.20563915471894
603                       49.20405147594761
604                       49.20246379717639
605                       49.20087611840506
606                       49.199288439633904
607                       49.197700760862574
608                       49.1961130820913
609                       49.19452540332003
610                       49.19293772454881
611                       49.19135004577754
612                       49.18976236700627
613                       49.188174688234994
614                       49.18658700946372
615                       49.18499933069239
616                       49.183411651921176
617                       49.1818239731499
618                       49.18023629437863
619                       49.178648615607415
620                       49.177060936836085
621                       49.17547325806481
622                       49.17388557929365
623                       49.172297900522324
624                       49.170710221750994
625                       49.16912254297972
626                       49.167534864208505
627                       49.16594718543729
628                       49.16435950666596
629                       49.16277182789469
630                       49.16118414912347
631                       49.1595964703522
632                       49.158008791580926
633                       49.156421112809596
634                       49.15483343403838
635                       49.15324575526711
636                       49.15165807649589
637                       49.15007039772456
638                       49.148482718953346
639                       49.14689504018207
640                       49.1453073614108
641                       49.14371968263947
642                       49.142132003868255
643                       49.14054432509704
644                       49.13895664632571
645                       49.13736896755438
646                       49.13578128878322
647                       49.13419361001195
648                       49.13260593124062
649                       49.1310182524694
650                       49.12943057369813
651                       49.12784289492686
652                       49.12625521615553
653                       49.12466753738431
654                       49.123079858613096
655                       49.121492179841766
656                       49.11990450107049
657                       49.11831682229922
658                       49.116729143528005
659                       49.11514146475673
660                       49.11355378598546
661                       49.11196610721413
662                       49.110378428442914
663                       49.10879074967164
664                       49.10720307090037
665                       49.105615392129096
666                       49.10402771335788
667                       49.10244003458661
668                       49.10085235581528
669                       49.09926467704406
670                       49.097676998272846
671                       49.096089319501516
672                       49.09450164073024
673                       49.09291396195897
674                       49.091326283187755
675                       49.08973860441648
676                       49.08815092564521
677                       49.08656324687388
678                       49.084975568102664
679                       49.08338788933139
680                       49.08180021056012
681                       49.080212531788845
682                       49.07862485301757
683                       49.07703717424636
684                       49.07544949547503
685                       49.07386181670381
686                       49.072274137932595
687                       49.070686459161266
688                       49.06909878038999
689                       49.06751110161872
690                       49.065923422847504
691                       49.064335744076175
692                       49.0627480653049
693                       49.06116038653363
694                       49.05957270776241
695                       49.05798502899114
696                       49.05639735021987
697                       49.054809671448595
698                       49.05322199267732
699                       49.05163431390605
700                       49.05004663513478
701                       49.04845895636356
702                       49.04687127759229
703                       49.045283598821015
704                       49.04369592004974
705                       49.04210824127841
706                       49.040520562507254
707                       49.038932883735924
708                       49.03734520496465
709                       49.03575752619338
710                       49.03416984742216
711                       49.03258216865089
712                       49.03099448987956
713                       49.029406811108345
714                       49.02781913233707
715                       49.0262314535658
716                       49.02464377479453
717                       49.023056096023254
718                       49.02146841725198
719                       49.01988073848071
720                       49.01829305970949
721                       49.01670538093816
722                       49.01511770216689
723                       49.013530023395674
724                       49.0119423446244
725                       49.01035466585313
726                       49.00876698708191
727                       49.00717930831064
728                       49.00559162953931
729                       49.00400395076804
730                       49.002416271996765
731                       49.00082859322555
732                       48.999240914454276
733                       48.997653235683
734                       48.99606555691173
735                       48.99447787814046
736                       48.99289019936924
737                       48.99130252059797
738                       48.98971484182664
739                       48.988127163055424
740                       48.98653948428415
741                       48.98495180551288
742                       48.98336412674155
743                       48.98177644797039
744                       48.98018876919906
745                       48.97860109042779
746                       48.977013411656515
747                       48.9754257328853
748                       48.973838054114026
749                       48.972250375342696
750                       48.97066269657148
751                       48.96907501780021
752                       48.967487339028935
753                       48.96589966025766
754                       48.96431198148633
755                       48.96272430271517
756                       48.961136623943844
757                       48.95954894517257
758                       48.9579612664013
759                       48.95637358763008
760                       48.95478590885881
761                       48.95319823008748
762                       48.951610551316264
763                       48.95002287254505
764                       48.948435193773776
765                       48.946847515002446
766                       48.94525983623117
767                       48.94367215745996
768                       48.942084478688685
769                       48.940496799917355
770                       48.93890912114608
771                       48.9374216865088
772                       48.936002561458395
773                       48.93458528661358
774                       48.93316986197419
775                       48.93175628754034
776                       48.93034456331196
777                       48.92893468928912
778                       48.92752666547176
779                       48.926120491859876
780                       48.92471616845347
781                       48.923313695252546
782                       48.92191307225721
783                       48.92051429946741
784                       48.91911737688292
785                       48.91772230450408
786                       48.91632908233072
787                       48.914937710362835
788                       48.91354818860043
789                       48.91216051704356
790                       48.91077469569217
791                       48.909390724546256
792                       48.908008603605936
793                       48.90662833287104
794                       48.90524991234162
795                       48.90387334201773
796                       48.902498621899326
797                       48.9011257519864
798                       48.899754732279064
799                       48.898385562777094
800                       48.897018243480716
801                       48.895652774389816
802                       48.894289155504396
803                       48.892927386824454
804                       48.891567468350104
805                       48.89020940008112
806                       48.888853182017726
807                       48.88749881415981
808                       48.88614629650738
809                       48.884795629060534
810                       48.883446811819
811                       48.88209984478317
812                       48.880754727952706
813                       48.87941146132778
814                       48.87807004490844
815                       48.87673047869447
816                       48.875392762685976
817                       48.87405689688313
818                       48.872722881285654
819                       48.87139071589371
820                       48.8700604007073
821                       48.868731935726316
822                       48.867405320950866
823                       48.86608055638095
824                       48.86475764201657
825                       48.863436577857556
826                       48.86211736390413
827                       48.86080000015619
828                       48.859484486613724
829                       48.858170823276794
830                       48.85685901014534
831                       48.85554904721931
832                       48.85424093449893
833                       48.852934671983974
834                       48.85163025967455
835                       48.85032769757049
836                       48.84902698567208
837                       48.84772812397915
838                       48.84643111249164
839                       48.84513595120967
840                       48.84384264013323
841                       48.84255117926227
842                       48.84126156859679
843                       48.83997380813679
844                       48.83868789788238
845                       48.83740383783339
846                       48.83612162798988
847                       48.83484126835191
848                       48.83356275891941
849                       48.83228609969245
850                       48.83101129067097
851                       48.829738331855026
852                       48.828467223244445
853                       48.827197964839456
854                       48.82593055664
855                       48.82466499864603
856                       48.82340129085753
857                       48.82213943327457
858                       48.82087942589703
859                       48.81962126872503
860                       48.81836496175856
861                       48.81711050499757
862                       48.81585789844206
863                       48.814607142092086
864                       48.81335823594753
865                       48.81211118000857
866                       48.81086597427503
867                       48.80962261874703
868                       48.8083811134245
869                       48.807141458307456
870                       48.805903653395944
871                       48.80466769868991
872                       48.80343359418947
873                       48.80220133989451
874                       48.80097093580491
875                       48.79974238192091
876                       48.79851567824238
877                       48.797290824769334
878                       48.79606782150182
879                       48.79484666843979
880                       48.79362736558329
881                       48.79240991293227
882                       48.791194310486674
883                       48.78998055824661
884                       48.78876865621214
885                       48.78755860438309
886                       48.786350402759524
887                       48.78514405134149
888                       48.783939550128935
889                       48.782736899121915
890                       48.78153609832037
891                       48.78033714772437
892                       48.77914004733378
893                       48.77794479714868
894                       48.776751397169164
895                       48.77555984739513
896                       48.77437014782657
897                       48.773182298463496
898                       48.77199629930601
899                       48.77081215035389
900                       48.769629851607306
901                       48.768449403066256
902                       48.76727080473063
903                       48.76609405660065
904                       48.76491915867609
905                       48.763746110957015
906                       48.762574913443416
907                       48.76140556613535
908                       48.760238069032766
909                       48.75907242213566
910                       48.757908625444145
911                       48.756746678957995
912                       48.75558658267744
913                       48.75442833660236
914                       48.753271940732816
915                       48.752117395068694
916                       48.75096469961011
917                       48.749813854357
918                       48.74866485930943
919                       48.747517714467335
920                       48.746372419830664
921                       48.7452289753997
922                       48.74408738117404
923                       48.74294763715392
924                       48.74180974333939
925                       48.74067369973028
926                       48.73953950632665
927                       48.7384071631285
928                       48.73727667013594
929                       48.73614802734886
930                       48.73502123476726
931                       48.73389629239114
932                       48.73277320022049
933                       48.731651958255384
934                       48.73053256649581
935                       48.72941502494166
936                       48.728299333592986
937                       48.72718549244996
938                       48.7260735015123
939                       48.72496336078018
940                       48.723855070253535
941                       48.72274862993237
942                       48.721644039816795
943                       48.72054129990664
944                       48.719440410202026
945                       48.71834137070289
946                       48.71724418140923
947                       48.716148842321104
948                       48.71505535343846
949                       48.71396371476135
950                       48.71287392628966
951                       48.711766185096906
952                       48.71064679975666
953                       48.70952889911922
954                       48.708412483184816
955                       48.707297551953445
956                       48.70618410542494
957                       48.705072143599466
958                       48.70396166647697
959                       48.70285267405745
960                       48.70174516634097
961                       48.70063914332741
962                       48.69953460501682
963                       48.698431551409215
964                       48.69732998250453
965                       48.69622989830293
966                       48.6951312988042
967                       48.69403418400856
968                       48.69293855391584
969                       48.691844408526094
970                       48.69075174783927
971                       48.689660571855484
972                       48.68857088057473
973                       48.68748267399684
974                       48.686395952121984
975                       48.685310714950106
976                       48.684226962481205
977                       48.68314469471528
978                       48.68206391165228
979                       48.68098461329237
980                       48.67990679963532
981                       48.678830470681305
982                       48.67775562643021
983                       48.67668226688221
984                       48.67561039203713
985                       48.67454000189497
986                       48.6734710964559
987                       48.672403675719636
988                       48.671337739686464
989                       48.67027328835627
990                       48.669210321729
991                       48.668148839804815
992                       48.66708884258355
993                       48.66603033006521
994                       48.66497330224985
995                       48.663917759137576
996                       48.662863700728224
997                       48.66181112702179
998                       48.66076003801834
999                       48.65971043371792
1000                      48.65866231412048
1001                      48.65761567922601
1002                      48.65657052903447
1003                      48.65552686354596
1004                      48.65448468276037
1005                      48.653443986677814
1006                      48.65240477529824
1007                      48.65136704862164
1008                      48.65033080664796
1009                      48.6492960493772
1010                      48.64826277680959
1011                      48.6472309889449
1012                      48.646200685783185
1013                      48.64517186732439
1014                      48.64414453356858
1015                      48.6431186845158
1016                      48.64209432016594
1017                      48.641071440519056
1018                      48.64005004557521
1019                      48.63903013533434
1020                      48.63801170979639
1021                      48.63699476896147
1022                      48.63597931282948
1023                      48.634965341400516
1024                      48.633952854674476
1025                      48.63294185265141
1026                      48.631932335331385
1027                      48.630924302714334
1028                      48.6299177548002
1029                      48.62891269158905
1030                      48.627909113080875
1031                      48.626907019275734
1032                      48.62590641017346
1033                      48.62490728577427
1034                      48.62390964607806
1035                      48.62291349108477
1036                      48.62191882079446
1037                      48.620925635207186
1038                      48.61993393432277
1039                      48.61894371814145
1040                      48.61795498666311
1041                      48.616967739887684
1042                      48.615981977815295
1043                      48.61499770044577
1044                      48.61401490777928
1045                      48.613033599815765
1046                      48.612053776555285
1047                      48.61107543799767
1048                      48.610098584143145
1049                      48.60912321499154
1050                      48.60814933054297
1051                      48.60717693079732
1052                      48.60620601575465
1053                      48.60523658541496
1054                      48.60426863977824
1055                      48.6033021788445
1056                      48.602337202613796
1057                      48.60137371108601
1058                      48.60041170426115
1059                      48.599451182139376
1060                      48.59849214472047
1061                      48.59753459200465
1062                      48.59657852399175
1063                      48.59562394068189
1064                      48.59467084207495
1065                      48.593719228170926
1066                      48.592769098969995
1067                      48.591820454471986
1068                      48.59087329467695
1069                      48.5899276195849
1070                      48.588983429195764
1071                      48.588040723509664
1072                      48.58709950252654
1073                      48.586159766246396
1074                      48.585221514669286
1075                      48.58428474779504
1076                      48.583349465623826
1077                      48.58241566815559
1078                      48.581483355390276
1079                      48.580552527327995
1080                      48.57962318396875
1081                      48.57869532531237
1082                      48.577768951359076
1083                      48.576844062108705
1084                      48.57592065756131
1085                      48.57499873771678
1086                      48.574078302575344
1087                      48.573159352136884
1088                      48.57224188640146
1089                      48.57132590536895
1090                      48.570411409039366
1091                      48.569498397412815
1092                      48.56858687048924
1093                      48.56767682826859
1094                      48.56676827075103
1095                      48.56586119793633
1096                      48.564955609824665
1097                      48.56405150641598
1098                      48.56314888771027
1099                      48.56224775370748
1100                      48.56134810440767
1101                      48.560449939810894
1102                      48.559553259917095
1103                      48.55865806472627
1104                      48.55776435423843
1105                      48.55687212845345
1106                      48.55598138737162
1107                      48.555092130992705
1108                      48.554204359316714
1109                      48.55331807234376
1110                      48.55243327007372
1111                      48.55154995250672
1112                      48.55066811964264
1113                      48.54978777148153
1114                      48.54890890802346
1115                      48.54803152926837
1116                      48.5471556352162
1117                      48.54628122586706
1118                      48.5454083012209
1119                      48.54453686127766
1120                      48.54366690603746
1121                      48.54279843550023
1122                      48.541931449665924
1123                      48.541065948534595
1124                      48.54020193210624
1125                      48.539339400380925
1126                      48.53847835335853
1127                      48.537618791039165
1128                      48.53676071342278
1129                      48.53590412050926
1130                      48.53504901229883
1131                      48.53418103203637
1132                      48.53330475332098
1133                      48.53242969432597
1134                      48.53155585505135
1135                      48.53068323549718
1136                      48.529811835663395
1137                      48.52894165555006
1138                      48.528072695157164
1139                      48.52720495448466
1140                      48.5263384335326
1141                      48.52547313230093
1142                      48.52460905078965
1143                      48.52374618899876
1144                      48.522884546928424
1145                      48.52202412457842
1146                      48.521164921948866
1147                      48.5203069390397
1148                      48.519450175851034
1149                      48.51859463238276
1150                      48.51774030863487
1151                      48.516887204607315
1152                      48.51603532030032
1153                      48.515184655713654
1154                      48.51433521084749
1155                      48.51348698570172
1156                      48.51263998027639
1157                      48.511794194571394
1158                      48.5109496285869
1159                      48.51010628232274
1160                      48.50926415577908
1161                      48.508423248955864
1162                      48.50758356185304
1163                      48.5067450944706
1164                      48.505907846808554
1165                      48.50507181886701
1166                      48.50423701064585
1167                      48.503403422145084
1168                      48.50257105336476
1169                      48.50173990430483
1170                      48.50090997496534
1171                      48.500081265346296
1172                      48.4992537754477
1173                      48.49842750526949
1174                      48.49760245481167
1175                      48.49677862407424
1176                      48.49595601305725
1177                      48.49513462176071
1178                      48.49431445018462
1179                      48.49349549832891
1180                      48.49267776619365
1181                      48.49186125377878
1182                      48.491045961084296
1183                      48.490231888110316
1184                      48.489419034856724
1185                      48.48860740132352
1186                      48.48779698751076
1187                      48.48698779341839
1188                      48.48617981904647
1189                      48.48537306439505
1190                      48.4845675294639
1191                      48.483763214253315
1192                      48.482960118763
1193                      48.482158242993194
1194                      48.48135758694377
1195                      48.4805581506148
1196                      48.47975993400621
1197                      48.478962937118126
1198                      48.478167159950374
1199                      48.477372602503124
1200                      48.476579264776205
1201                      48.47578714676973
1202                      48.47499624848365
1203                      48.47420656991807
1204                      48.47341811107282
1205                      48.47263087194807
1206                      48.47184485254371
1207                      48.47106005285974
1208                      48.47027647289622
1209                      48.46949411265314
1210                      48.468712972130504
1211                      48.46793305132826
1212                      48.4671543502464
1213                      48.466376868884936
1214                      48.465600607243914
1215                      48.464825565323395
1216                      48.46405174312315
1217                      48.463279140643465
1218                      48.46250775788417
1219                      48.46173759484526
1220                      48.46096865152674
1221                      48.46020092792867
1222                      48.459434424051096
1223                      48.4586691398938
1224                      48.45790507545706
1225                      48.45714223074066
1226                      48.45638060574464
1227                      48.455620200469184
1228                      48.454861014914
1229                      48.45410304907932
1230                      48.45334630296503
1231                      48.45259077657113
1232                      48.45183646989773
1233                      48.45108338294466
1234                      48.450331515712094
1235                      48.44958086819992
1236                      48.448831440408185
1237                      48.44808323233684
1238                      48.44733624398589
1239                      48.44659047535538
1240                      48.44584592644526
1241                      48.44510259725564
1242                      48.444360487786355
1243                      48.44361959803757
1244                      48.44287992800918
1245                      48.44214147770123
1246                      48.44140424711367
1247                      48.44066823624644
1248                      48.43993344509977
1249                      48.43919987367349
1250                      48.438467521967596
1251                      48.43773638998215
1252                      48.437006477717034
1253                      48.43627778517242
1254                      48.435550312348255
1255                      48.43482405924448
1256                      48.4340990258612
1257                      48.4333752121982
1258                      48.4326526182557
1259                      48.431931244033535
1260                      48.431211089531814
1261                      48.43049215475065
1262                      48.42977443968971
1263                      48.429057944349324
1264                      48.42834266872933
1265                      48.42762861282978
1266                      48.42691577665062
1267                      48.426204160191844
1268                      48.425493763453574
1269                      48.424784586435635
1270                      48.42407662913814
1271                      48.423369891561094
1272                      48.422664373704436
1273                      48.42196007556822
1274                      48.421256997152454
1275                      48.420555138457075
1276                      48.419854499482085
1277                      48.41915508022754
1278                      48.41845688069344
1279                      48.41775990087973
1280                      48.41706414078641
1281                      48.41636960041359
1282                      48.4156762797611
1283                      48.414984178829116
1284                      48.41429329761752
1285                      48.41360363612631
1286                      48.41291519435555
1287                      48.412227972305175
1288                      48.41154196997536
1289                      48.41085718736582
1290                      48.41017362447673
1291                      48.40949128130808
1292                      48.40881015785982
1293                      48.408130254132004
1294                      48.40745157012458
1295                      48.4067741058376
1296                      48.406097861271064
1297                      48.40542283642492
1298                      48.40474903129916
1299                      48.40407644589385
1300                      48.403405080208984
1301                      48.40273493424456
1302                      48.40206600800053
1303                      48.40139830147683
1304                      48.40073181467369
1305                      48.40006654759094
1306                      48.39940250022852
1307                      48.3987396725866
1308                      48.398078064665015
1309                      48.39741767646399
1310                      48.39675850798329
1311                      48.3960868142716
1312                      48.39540697402697
1313                      48.3947280998122
1314                      48.3940501916274
1315                      48.39337324947252
1316                      48.39269727334755
1317                      48.3920222632525
1318                      48.39134821918731
1319                      48.39067514115209
1320                      48.390003029146726
1321                      48.389331883171394
1322                      48.388661703225864
1323                      48.38799248931031
1324                      48.387324241424665
1325                      48.38665695956894
1326                      48.385990643743185
1327                      48.385325293947346
1328                      48.38466091018131
1329                      48.383997492445246
1330                      48.3833350407391
1331                      48.382673555062865
1332                      48.382013035416605
1333                      48.381353481800204
1334                      48.38069489421372
1335                      48.38003727265709
1336                      48.379380617130494
1337                      48.37872492763381
1338                      48.37807020416699
1339                      48.37741644673014
1340                      48.376763655323145
1341                      48.37611182994607
1342                      48.37546097059902
1343                      48.37481107728172
1344                      48.37416214999445
1345                      48.37351418873709
1346                      48.37286719350965
1347                      48.37222116431201
1348                      48.371576101144456
1349                      48.37093200400676
1350                      48.370288872898925
1351                      48.36964670782106
1352                      48.369005508773114
1353                      48.368365275755025
1354                      48.367726008766965
1355                      48.36708770780871
1356                      48.36645037288048
1357                      48.36581400398205
1358                      48.3651786011136
1359                      48.36454416427506
1360                      48.36391069346644
1361                      48.36327818868773
1362                      48.362646649938995
1363                      48.36201607722006
1364                      48.36138647053116
1365                      48.360757829872114
1366                      48.360130155242985
1367                      48.35950344664377
1368                      48.35887770407447
1369                      48.35825292753509
1370                      48.35762911702574
1371                      48.35700627254613
1372                      48.356384394096494
1373                      48.35576348167683
1374                      48.35514353528697
1375                      48.35452455492714
1376                      48.35390654059722
1377                      48.353289492297165
1378                      48.35267341002708
1379                      48.3520582937868
1380                      48.3514441435766
1381                      48.350830959396205
1382                      48.35021874124578
1383                      48.34960748912522
1384                      48.34899720303463
1385                      48.348387882973896
1386                      48.34777952894319
1387                      48.34717214094229
1388                      48.346565718971306
1389                      48.34596026303035
1390                      48.34535577311925
1391                      48.34475224923807
1392                      48.34414969138675
1393                      48.343548099565396
1394                      48.34294747377396
1395                      48.34234781401244
1396                      48.34174912028084
1397                      48.34115139257915
1398                      48.340554630907434
1399                      48.33995883526552
1400                      48.33936400565358
1401                      48.33877014207161
1402                      48.3381772445195
1403                      48.337585312997305
1404                      48.336994347505026
1405                      48.33640434804272
1406                      48.335815314610215
1407                      48.33522724720774
1408                      48.33464014583518
1409                      48.33405401049248
1410                      48.33346884117975
1411                      48.332884637896825
1412                      48.33230140064393
1413                      48.33171912942089
1414                      48.331137824227824
1415                      48.33055748506462
1416                      48.329978111931325
1417                      48.329399704828006
1418                      48.3288222637546
1419                      48.328245788711115
1420                      48.327670279697486
1421                      48.32709573671383
1422                      48.32652215976009
1423                      48.32594954883632
1424                      48.3253779039423
1425                      48.3248072250783
1426                      48.324237512244224
1427                      48.32366876544006
1428                      48.323100984665814
1429                      48.322534169921425
1430                      48.32196832120701
1431                      48.321403438522566
1432                      48.320839521867924
1433                      48.320276571243255
1434                      48.3197145866485
1435                      48.31915356808372
1436                      48.3185935155488
1437                      48.31803442904379
1438                      48.3174763085687
1439                      48.316919154123525
1440                      48.316362965708265
1441                      48.31580774332292
1442                      48.31525348696755
1443                      48.314700196642036
1444                      48.31414787234644
1445                      48.313596514080814
1446                      48.31304612184505
1447                      48.3124966956392
1448                      48.31194823546326
1449                      48.3114007413173
1450                      48.310854213201196
1451                      48.310308651115065
1452                      48.30976405505879
1453                      48.30922042503249
1454                      48.308677761036165
1455                      48.30813606306958
1456                      48.30759533113303
1457                      48.30705556522645
1458                      48.30651676534967
1459                      48.30597893150281
1460                      48.305442063685916
1461                      48.30490616189894
1462                      48.30437122614194
1463                      48.30383725641474
1464                      48.30330425271745
1465                      48.3027722150502
1466                      48.3022411434128
1467                      48.30171103780532
1468                      48.30118189822775
1469                      48.300653724680046
1470                      48.30012651716231
1471                      48.29960027567455
1472                      48.29907500021659
1473                      48.2985506907886
1474                      48.29802734739053
1475                      48.29750497002249
1476                      48.296983558684246
1477                      48.29646311337592
1478                      48.295943634097455
1479                      48.295425120849075
1480                      48.29490757363038
1481                      48.29439099244183
1482                      48.293875377283086
1483                      48.293360728154255
1484                      48.292847045055396
1485                      48.292334327986396
1486                      48.29182257694737
1487                      48.2913117919382
1488                      48.29080197295906
1489                      48.290293120009665
1490                      48.289785233090356
1491                      48.289266149965556
1492                      48.288739745131124
1493                      48.288214081848366
1494                      48.28768916011717
1495                      48.28716497993764
1496                      48.28664154130968
1497                      48.28611884423327
1498                      48.28559688870848
1499                      48.28507567473531
1500                      48.2845552023137
1501                      48.2840354714437
1502                      48.28351648212532
1503                      48.282998234358615
1504                      48.282480728143355
1505                      48.28196396347977
1506                      48.28144794036774
1507                      48.28093265880733
1508                      48.280418118798536
1509                      48.27990432034136
1510                      48.2793912634358
1511                      48.27887894808174
1512                      48.2783673742793
1513                      48.27785654202853
1514                      48.27734645132932
1515                      48.27683710218173
1516                      48.2763284945857
1517                      48.27582062854134
1518                      48.27531350404848
1519                      48.2748071211073
1520                      48.27430147971768
1521                      48.273796579879615
1522                      48.27329242159328
1523                      48.272789004858396
1524                      48.27228632967518
1525                      48.271784396043586
1526                      48.27128320396355
1527                      48.27078275343513
1528                      48.27028304445838
1529                      48.26978407703308
1530                      48.26928585115945
1531                      48.268788366837384
1532                      48.26829162406699
1533                      48.267795622848155
1534                      48.26730036318094
1535                      48.26680584506528
1536                      48.26631206850129
1537                      48.26581903348887
1538                      48.265326740028
1539                      48.26483518811881
1540                      48.26434437776112
1541                      48.26385430895505
1542                      48.26336498170059
1543                      48.26287639599775
1544                      48.26238855184653
1545                      48.26190144924681
1546                      48.26141508819882
1547                      48.260929468702386
1548                      48.260444590757515
1549                      48.25996045436426
1550                      48.259477059522624
1551                      48.258994406232546
1552                      48.258512494494084
1553                      48.25803132430724
1554                      48.25755089567201
1555                      48.257071208588286
1556                      48.25659226305629
1557                      48.2561140590758
1558                      48.255636596646866
1559                      48.255159875769664
1560                      48.25468389644402
1561                      48.25420865866988
1562                      48.253734162447415
1563                      48.253260407776565
1564                      48.252787394657275
1565                      48.25231512308966
1566                      48.251843593073545
1567                      48.251372804609105
1568                      48.25090275769617
1569                      48.250433452334846
1570                      48.2499648885252
1571                      48.24949706626711
1572                      48.24902998556058
1573                      48.248563646405785
1574                      48.24809804880243
1575                      48.247633192750754
1576                      48.24716907825069
1577                      48.24670570530213
1578                      48.246243073905305
1579                      48.24578118405998
1580                      48.245320035766326
1581                      48.24485962902418
1582                      48.2443999638337
1583                      48.24394104019484
1584                      48.243482858107484
1585                      48.2430254175718
1586                      48.242568718587734
1587                      48.24211276115523
1588                      48.24165754527428
1589                      48.24120307094495
1590                      48.240749338167234
1591                      48.24029634694119
1592                      48.2398440972666
1593                      48.23939258914373
1594                      48.23894182257243
1595                      48.23849179755274
1596                      48.238042514084555
1597                      48.23759397216804
1598                      48.237146171803204
1599                      48.23669911298987
1600                      48.236252795728035
1601                      48.23580722001793
1602                      48.23536238585939
1603                      48.23491829325246
1604                      48.234474942197096
1605                      48.2340323326934
1606                      48.233590464741326
1607                      48.23314933834075
1608                      48.23270895349185
1609                      48.23226931019451
1610                      48.231830408448786
1611                      48.23139224825462
1612                      48.230954829612074
1613                      48.23051815252114
1614                      48.23008221698177
1615                      48.22964702299407
1616                      48.22921257055788
1617                      48.22877885967341
1618                      48.22834589034039
1619                      48.22791366255905
1620                      48.22748217632932
1621                      48.22705143165115
1622                      48.226621428524595
1623                      48.2261921669496
1624                      48.22576364692628
1625                      48.22533586845452
1626                      48.22490883153438
1627                      48.224482536165794
1628                      48.22405698234883
1629                      48.22363217008348
1630                      48.22320809936974
1631                      48.22278477020751
1632                      48.22236218259695
1633                      48.22194033653801
1634                      48.22151923203063
1635                      48.22109886907481
1636                      48.22067924767072
1637                      48.22026036781807
1638                      48.2198422295171
1639                      48.21942483276774
1640                      48.21900817756995
1641                      48.218592263923824
1642                      48.21817709182915
1643                      48.2177626612862
1644                      48.217348972294815
1645                      48.216936024855045
1646                      48.216523818966834
1647                      48.2161123546303
1648                      48.21570163184526
1649                      48.2152916506119
1650                      48.21488241093016
1651                      48.21447391279986
1652                      48.21406615622129
1653                      48.21365914119434
1654                      48.21325286771889
1655                      48.212847335795175
1656                      48.2124425454229
1657                      48.21203849660225
1658                      48.21163518933332
1659                      48.2112326236159
1660                      48.21083079945009
1661                      48.21042971683585
1662                      48.21002937577322
1663                      48.209629776262204
1664                      48.209230918302865
1665                      48.208832801895085
1666                      48.20843542703881
1667                      48.20803879373415
1668                      48.2076429019811
1669                      48.20724775177973
1670                      48.20685334312998
1671                      48.20644989001289
1672                      48.20604050993859
1673                      48.20563169079526
1674                      48.205223432583125
1675                      48.20481573530202
1676                      48.20440859895206
1677                      48.204002023533235
1678                      48.20359600904544
1679                      48.20319055548879
1680                      48.202785662863164
1681                      48.20238133116874
1682                      48.20197756040528
1683                      48.201574350573026
1684                      48.20117170167185
1685                      48.20076961370171
1686                      48.20036808666276
1687                      48.199967120554845
1688                      48.19956671537807
1689                      48.19916687113226
1690                      48.19876758781771
1691                      48.198368865434134
1692                      48.19797070398175
1693                      48.19757310346034
1694                      48.197176063870245
1695                      48.196779585211004
1696                      48.19638366748302
1697                      48.19598831068606
1698                      48.195593514820246
1699                      48.195199279885514
1700                      48.19480560588181
1701                      48.194412492809306
1702                      48.19401994066777
1703                      48.193627949457436
1704                      48.193236519178186
1705                      48.192845649830076
1706                      48.192455341412995
1707                      48.192065593927055
1708                      48.19167640737214
1709                      48.191287781748315
1710                      48.190899717055686
1711                      48.190512213294085
1712                      48.19012527046357
1713                      48.18973888856419
1714                      48.1893530675959
1715                      48.1889678075587
1716                      48.188583108452576
1717                      48.1881989702776
1718                      48.187815393033645
1719                      48.18743237672089
1720                      48.18704992133917
1721                      48.186668026888526
1722                      48.18628669336897
1723                      48.185905920780556
1724                      48.18552570912328
1725                      48.18514605839698
1726                      48.18476696860188
1727                      48.1843884397378
1728                      48.18401047180487
1729                      48.18363306480302
1730                      48.183256218732254
1731                      48.18287993359263
1732                      48.18250420938409
1733                      48.18212904610664
1734                      48.18175444376027
1735                      48.181380402344985
1736                      48.18100692186084
1737                      48.18063400230773
1738                      48.18026164368575
1739                      48.17988984599481
1740                      48.17951860923506
1741                      48.1791479334064
1742                      48.17877781850876
1743                      48.17840826454233
1744                      48.178039271506975
1745                      48.177670839402595
1746                      48.17730296822941
1747                      48.17693565798726
1748                      48.17656890867636
1749                      48.17620272029632
1750                      48.17583709284759
1751                      48.17547202632983
1752                      48.175107520743154
1753                      48.17474357608768
1754                      48.17438019236329
1755                      48.17401736956998
1756                      48.173655107707646
1757                      48.17329340677651
1758                      48.17293226677651
1759                      48.172571687707546
1760                      48.17221166956972
1761                      48.17185221236292
1762                      48.171493316087265
1763                      48.17113498074269
1764                      48.17077720632932
1765                      48.17041999284686
1766                      48.170063340295656
1767                      48.16970724867548
1768                      48.16935171798639
1769                      48.16899674822844
1770                      48.168642339401515
1771                      48.16828849150568
1772                      48.16793520454104
1773                      48.16758247850743
1774                      48.16723031340496
1775                      48.166878709233515
1776                      48.16652766599316
1777                      48.16617718368394
1778                      48.16582726230587
1779                      48.16547790185888
1780                      48.16512910234297
1781                      48.1647808637581
1782                      48.16443318610442
1783                      48.164086069381824
1784                      48.16373951359026
1785                      48.16339351872989
1786                      48.163048084800494
1787                      48.16270321180224
1788                      48.16235889973507
1789                      48.16201514859904
1790                      48.161671958394095
1791                      48.161329329120235
1792                      48.16098726077752
1793                      48.16064575336577
1794                      48.16030480688528
1795                      48.159964421335815
1796                      48.15962459671738
1797                      48.159285333030084
1798                      48.15894663027393
1799                      48.15860848844886
1800                      48.15827090755488
0                         51.1000005275057
1                         51.1026509446159
2                         51.10544944209829
3                         51.10884026106959
4                         51.11225791793629
5                         51.115758528297704
6                         51.11932013387593
7                         51.122942734670914
8                         51.12556820336158
9                         51.127935239743806
10                        51.13030227612592
11                        51.13266931250814
12                        51.13503634889025
13                        51.13740338527242
14                        51.13977042165459
15                        51.14109721084037
16                        51.14173050189521
17                        51.14236379295005
18                        51.142997084004946
19                        51.14363037505973
20                        51.144263666114625
21                        51.144896957169465
22                        51.145530248224304
23                        51.14616353927909
24                        51.14679683033398
25                        51.14743012138888
26                        51.14806341244366
27                        51.14869670349856
28                        51.14932999455334
29                        51.149544369259104
30                        51.14808307856822
31                        51.14662178787728
32                        51.14516049718645
33                        51.14369920649557
34                        51.142237915804685
35                        51.1407766251138
36                        51.13931533442286
37                        51.13785404373198
38                        51.13639275304109
39                        51.13493146235015
40                        51.13347017165927
41                        51.132008880968385
42                        51.13054759027756
43                        51.129086299586675
44                        51.12762500889579
45                        51.12616371820485
46                        51.12470242751397
47                        51.12324113682308
48                        51.12177984613214
49                        51.12031855544126
50                        51.118857264750375
51                        51.11739597405955
52                        51.115934683368664
53                        51.11447339267772
54                        51.11301210198684
55                        51.111550811295956
56                        51.110089520605015
57                        51.10862822991419
58                        51.10655422023996
59                        51.10356113209053
60                        51.10056804394122
61                        51.0975749557918
62                        51.094581867642546
63                        51.09158877949312
64                        51.08859569134381
65                        51.085602603194445
66                        51.08260951504508
67                        51.07961642689571
68                        51.076623338746344
69                        51.073630250597034
70                        51.070637162447724
71                        51.0676440742983
72                        51.06465098614899
73                        51.06165789799962
74                        51.05866480985031
75                        51.055671721700946
76                        51.05267863355158
77                        51.04968554540221
78                        51.0466924572529
79                        51.04369936910348
80                        51.04070628095417
81                        51.03771319280486
82                        51.034720104655435
83                        51.031727016506125
84                        51.02873392835676
85                        51.02574084020739
86                        51.022747752058024
87                        51.019754663908714
88                        51.01676157575935
89                        51.01376848761004
90                        51.01077539946061
91                        51.0077823113113
92                        51.00478922316188
93                        51.00179613501257
94                        50.99880304686326
95                        50.99580995871389
96                        50.992816870564525
97                        50.98982378241516
98                        50.98683069426579
99                        50.98383760611648
100                       50.980844517967114
101                       50.97785142981775
102                       50.97485834166844
103                       50.97186525351913
104                       50.9688721653697
105                       50.965879077220336
106                       50.962885989071026
107                       50.95989290092166
108                       50.95689981277235
109                       50.953906724622925
110                       50.950913636473615
111                       50.94792054832425
112                       50.94492746017494
113                       50.941934372025514
114                       50.938941283876204
115                       50.93594819572684
116                       50.932991120178315
117                       50.930043047779975
118                       50.92709497538169
119                       50.92414690298341
120                       50.92119883058507
121                       50.91825075818679
122                       50.91530268578845
123                       50.91235461339011
124                       50.90940654099177
125                       50.90645846859354
126                       50.9035103961952
127                       50.90056232379686
128                       50.89761425139858
129                       50.89466617900024
130                       50.89171810660196
131                       50.88877003420362
132                       50.88582196180528
133                       50.88287388940694
134                       50.879925817008655
135                       50.876977744610315
136                       50.87402967221203
137                       50.87108159981369
138                       50.86813352741541
139                       50.86518545501707
140                       50.86223738261873
141                       50.85928931022045
142                       50.85634123782211
143                       50.853393165423824
144                       50.85044509302554
145                       50.8474970206272
146                       50.84454894822886
147                       50.84160087583052
148                       50.838652803432296
149                       50.83570473103396
150                       50.83275665863562
151                       50.82980858623728
152                       50.826860513838994
153                       50.82391244144071
154                       50.82096436904237
155                       50.81801629664409
156                       50.81506822424575
157                       50.81212015184741
158                       50.80917207944913
159                       50.80622400705079
160                       50.803275934652504
161                       50.800327862254164
162                       50.79737978985588
163                       50.79443171745754
164                       50.7914836450592
165                       50.78853557266092
166                       50.785587500262636
167                       50.7826394278643
168                       50.77969135546596
169                       50.77674328306762
170                       50.773795210669334
171                       50.770847138270994
172                       50.76789906587271
173                       50.76495099347437
174                       50.76200292107609
175                       50.759054848677806
176                       50.756106776279466
177                       50.75315870388113
178                       50.750210631482844
179                       50.747262559084504
180                       50.74431448668622
181                       50.74136641428788
182                       50.7384183418896
183                       50.73547026949126
184                       50.73252219709292
185                       50.729574124694636
186                       50.72662605229635
187                       50.723677979898014
188                       50.72072990749973
189                       50.71778183510139
190                       50.71483376270305
191                       50.71188569030477
192                       50.70893761790643
193                       50.705989545508146
194                       50.703041473109806
195                       50.70009340071152
196                       50.697145328313184
197                       50.694197255914844
198                       50.69124918351656
199                       50.68830111111822
200                       50.68535303871994
201                       50.6824049663216
202                       50.679456893923316
203                       50.676508821524976
204                       50.673560749126636
205                       50.67061267672841
206                       50.66766460433007
207                       50.66471653193173
208                       50.66176845953339
209                       50.65882038713511
210                       50.655872314736826
211                       50.652924242338486
212                       50.6499761699402
213                       50.64702809754186
214                       50.64408002514358
215                       50.64113195274524
216                       50.6381838803469
217                       50.63523580794862
218                       50.63228773555028
219                       50.629339663151995
220                       50.626391590753656
221                       50.623443518355316
222                       50.62049544595703
223                       50.61754737355869
224                       50.61459930116041
225                       50.61165122876207
226                       50.60870315636379
227                       50.60575508396545
228                       50.60280701156711
229                       50.599858939168826
230                       50.596910866770486
231                       50.594320911567024
232                       50.59196970116017
233                       50.58961849075331
234                       50.58726728034645
235                       50.584916069939595
236                       50.58256485953274
237                       50.580213649125824
238                       50.57786243871897
239                       50.575511228312166
240                       50.57316001790531
241                       50.570808807498395
242                       50.56845759709154
243                       50.56610638668468
244                       50.56375517627782
245                       50.56140396587091
246                       50.55905275546411
247                       50.556701545057194
248                       50.55435033465034
249                       50.55199912424348
250                       50.54964791383662
251                       50.54729670342982
252                       50.544945493022965
253                       50.54259428261605
254                       50.54024307220919
255                       50.537891861802336
256                       50.53554065139542
257                       50.53318944098862
258                       50.53083823058171
259                       50.52848702017491
260                       50.52613580976799
261                       50.523784599361136
262                       50.52143338895428
263                       50.51908217854742
264                       50.516730968140564
265                       50.51437975773371
266                       50.51202854732685
267                       50.509677336919935
268                       50.50732612651308
269                       50.50497491610622
270                       50.502623705699364
271                       50.500272495292506
272                       50.49792128488565
273                       50.495570074478735
274                       50.493218864071935
275                       50.49086765366502
276                       50.48851644325816
277                       50.48616523285136
278                       50.48381402244445
279                       50.48146281203759
280                       50.479111601630734
281                       50.47676039122382
282                       50.47440918081696
283                       50.472057970410106
284                       50.469706760003305
285                       50.46735554959639
286                       50.465004339189534
287                       50.46265312878268
288                       50.46030191837582
289                       50.45795070796896
290                       50.45559949756205
291                       50.45324828715525
292                       50.45089707674833
293                       50.44854586634153
294                       50.44619465593462
295                       50.44384344552776
296                       50.441492235120904
297                       50.43914102471405
298                       50.43678981430719
299                       50.43443860390033
300                       50.432087393493475
301                       50.42973618308662
302                       50.42738497267976
303                       50.42503376227285
304                       50.42268255186599
305                       50.42033134145913
306                       50.417980131052275
307                       50.41562892064542
308                       50.4132777102385
309                       50.4109264998317
310                       50.408575289424846
311                       50.40622407901799
312                       50.403872868611074
313                       50.40152165820422
314                       50.39917044779736
315                       50.3968192373905
316                       50.39446802698359
317                       50.39211681657673
318                       50.38976560616993
319                       50.38741439576302
320                       50.38506318535616
321                       50.3827119749493
322                       50.3803607645425
323                       50.37800955413559
324                       50.375658343728674
325                       50.37330713332187
326                       50.370955922915016
327                       50.36860471250816
328                       50.366253502101245
329                       50.36390229169439
330                       50.36155108128759
331                       50.35919987088067
332                       50.356848660473815
333                       50.35449745006696
334                       50.3521462396601
335                       50.349795029253244
336                       50.347443818846386
337                       50.34509260843947
338                       50.342741398032615
339                       50.34039018762576
340                       50.3380389772189
341                       50.33568776681204
342                       50.333336556405186
343                       50.33098534599833
344                       50.32863413559147
345                       50.326282925184614
346                       50.3239317147777
347                       50.3215805043709
348                       50.319229293963986
349                       50.31687808355713
350                       50.31452687315027
351                       50.312175662743414
352                       50.30982445233656
353                       50.30747324192964
354                       50.305122031522785
355                       50.30277082111593
356                       50.30041961070907
357                       50.29806840030221
358                       50.29571718989541
359                       50.2933659794885
360                       50.291014769081585
361                       50.288663558674784
362                       50.28631234826793
363                       50.28396113786101
364                       50.281609927454156
365                       50.279258717047355
366                       50.27690750664044
367                       50.274556296233584
368                       50.27220508582673
369                       50.26985387541987
370                       50.26750266501301
371                       50.2651514546061
372                       50.2628002441993
373                       50.26044903379244
374                       50.258097823385526
375                       50.25574661297867
376                       50.25339540257181
377                       50.251044192164954
378                       50.24869298175804
379                       50.24634177135124
380                       50.243990560944326
381                       50.241639350537525
382                       50.23928814013061
383                       50.236936929723754
384                       50.2345857193169
385                       50.23223450891004
386                       50.22988329850318
387                       50.227532088096325
388                       50.22518087768941
389                       50.222829667282554
390                       50.220478456875696
391                       50.21812724646884
392                       50.21577603606204
393                       50.213424825655125
394                       50.21107361524827
395                       50.20872240484141
396                       50.20637119443455
397                       50.204019984027696
398                       50.20166877362078
399                       50.199317563213924
400                       50.19696635280707
401                       50.19461514240027
402                       50.19226393199335
403                       50.18991272158644
404                       50.18756151117958
405                       50.18521030077278
406                       50.18285909036592
407                       50.180507879959066
408                       50.17815666955215
409                       50.175805459145295
410                       50.17345424873844
411                       50.17138493534799
412                       50.16950355330175
413                       50.167622171255516
414                       50.16574078920934
415                       50.1638594071631
416                       50.161978025116866
417                       50.16009664307069
418                       50.15821526102445
419                       50.15633387897822
420                       50.15445249693204
421                       50.15257111488586
422                       50.15068973283962
423                       50.14880835079339
424                       50.14692696874715
425                       50.145045586700974
426                       50.14316420465474
427                       50.14128282260856
428                       50.139401440562324
429                       50.13752005851609
430                       50.13563867646985
431                       50.13375729442362
432                       50.13187591237744
433                       50.12999453033126
434                       50.128113148285024
435                       50.12623176623879
436                       50.12435038419255
437                       50.122469002146374
438                       50.12058762010014
439                       50.1187062380539
440                       50.116824856007725
441                       50.11494347396149
442                       50.11306209191525
443                       50.11118070986902
444                       50.10929932782284
445                       50.10741794577666
446                       50.105536563730425
447                       50.10365518168419
448                       50.10177379963801
449                       50.09989241759183
450                       50.09801103554554
451                       50.09612965349936
452                       50.09424827145318
453                       50.09236688940689
454                       50.09048550736071
455                       50.088604125314475
456                       50.0867227432683
457                       50.084841361222004
458                       50.082959979175826
459                       50.08107859712965
460                       50.07919721508341
461                       50.077315833037176
462                       50.075434450991
463                       50.07355306894476
464                       50.071671686898526
465                       50.06979030485235
466                       50.06790892280617
467                       50.06602754075993
468                       50.06414615871364
469                       50.06226477666746
470                       50.060383394621226
471                       50.05850201257505
472                       50.05662063052881
473                       50.05473924848263
474                       50.05285786643634
475                       50.05097648439016
476                       50.04909510234398
477                       50.04721372029775
478                       50.04533233825157
479                       50.043450956205334
480                       50.0415695741591
481                       50.03968819211286
482                       50.03780681006663
483                       50.03592542802039
484                       50.03404404597427
485                       50.032162663928034
486                       50.0302812818818
487                       50.02839989983562
488                       50.02651851778933
489                       50.02463713574315
490                       50.02275575369697
491                       50.020874371650734
492                       50.0189929896045
493                       50.01711160755826
494                       50.015230225512084
495                       50.01334884346585
496                       50.01146746141961
497                       50.009586079373435
498                       50.0077046973272
499                       50.00582331528096
500                       50.00394193323484
501                       50.00206055118855
502                       50.00017916914237
503                       49.998297787096135
504                       49.9964164050499
505                       49.99453502300372
506                       49.992653640957485
507                       49.99077225891125
508                       49.98889087686507
509                       49.987009494818835
510                       49.98512811277266
511                       49.98324673072648
512                       49.981365348680185
513                       49.97948396663395
514                       49.97760258458777
515                       49.975721202541536
516                       49.9738398204953
517                       49.97195843844918
518                       49.97007705640294
519                       49.96819567435671
520                       49.96631429231047
521                       49.964432910264236
522                       49.962551528218114
523                       49.96067014617182
524                       49.95878876412564
525                       49.95690738207941
526                       49.95502600003323
527                       49.953144617986936
528                       49.95126323594076
529                       49.94938185389458
530                       49.94750047184829
531                       49.94561908980211
532                       49.94373770775587
533                       49.94185632570969
534                       49.9399749436634
535                       49.93809356161728
536                       49.936212179571044
537                       49.93433079752481
538                       49.93244941547857
539                       49.930568033432394
540                       49.92868665138616
541                       49.92680526933992
542                       49.924923887293744
543                       49.92304250524751
544                       49.92116112320133
545                       49.919279741155094
546                       49.91739835910886
547                       49.91551697706268
548                       49.913635595016444
549                       49.91175421297021
550                       49.90987283092403
551                       49.907991448877794
552                       49.90611006683156
553                       49.90422868478538
554                       49.902347302739145
555                       49.90046592069291
556                       49.89858453864673
557                       49.89670315660055
558                       49.89482177455426
559                       49.89294039250808
560                       49.891059010461845
561                       49.88917762841561
562                       49.88729624636943
563                       49.885414864323195
564                       49.883533482277016
565                       49.88165210023078
566                       49.879770718184545
567                       49.87788933613837
568                       49.87600795409213
569                       49.874126572045896
570                       49.87224518999972
571                       49.87036380795348
572                       49.868482425907246
573                       49.86660104386101
574                       49.86471966181483
575                       49.86283827976865
576                       49.86095689772242
577                       49.85907551567618
578                       49.857194133629946
579                       49.85531275158371
580                       49.85343136953759
581                       49.85154998749135
582                       49.84966860544512
583                       49.84778722339888
584                       49.8459058413527
585                       49.84402445930647
586                       49.84214307726029
587                       49.84026169521405
588                       49.83838031316782
589                       49.83649893112158
590                       49.8346175490754
591                       49.83298833598445
592                       49.8315272355303
593                       49.83006613507615
594                       49.82860503462206
595                       49.82714393416791
596                       49.825682833713756
597                       49.82422173325966
598                       49.82276063280551
599                       49.82129953235142
600                       49.81983843189727
601                       49.81837733144317
602                       49.81691623098902
603                       49.81545513053487
604                       49.81399403008072
605                       49.81253292962663
606                       49.81107182917253
607                       49.80961072871838
608                       49.80814962826429
609                       49.80668852781014
610                       49.80522742735599
611                       49.80376632690189
612                       49.802305226447686
613                       49.80084412599365
614                       49.79938302553944
615                       49.79792192508535
616                       49.796460824631254
617                       49.7949997241771
618                       49.79353862372301
619                       49.7920775232688
620                       49.79061642281471
621                       49.789155322360614
622                       49.78769422190646
623                       49.78623312145231
624                       49.78477202099822
625                       49.78331092054407
626                       49.781849820089974
627                       49.78038871963582
628                       49.77892761918167
629                       49.77746651872758
630                       49.77600541827343
631                       49.77454431781928
632                       49.77308321736518
633                       49.77162211691109
634                       49.770161016456996
635                       49.76869991600279
636                       49.767238815548694
637                       49.76577771509454
638                       49.76431661464039
639                       49.7628555141863
640                       49.761394413732205
641                       49.759933313278054
642                       49.758472212823904
643                       49.75701111236975
644                       49.75555001191566
645                       49.75408891146151
646                       49.75262781100736
647                       49.751166710553264
648                       49.74970561009911
649                       49.74824450964502
650                       49.746783409190925
651                       49.745322308736775
652                       49.743861208282624
653                       49.74240010782853
654                       49.74093900737438
655                       49.73947790692023
656                       49.738016806466135
657                       49.736555706011984
658                       49.73509460555789
659                       49.73363350510374
660                       49.732172404649646
661                       49.730711304195495
662                       49.729250203741344
663                       49.72778910328725
664                       49.7263280028331
665                       49.72486690237895
666                       49.723405801924855
667                       49.72194470147076
668                       49.72048360101661
669                       49.71902250056246
670                       49.71756140010831
671                       49.716100299654215
672                       49.714639199200064
673                       49.713178098745914
674                       49.71171699829182
675                       49.71025589783767
676                       49.708794797383575
677                       49.70733369692948
678                       49.705872596475274
679                       49.70441149602118
680                       49.70295039556703
681                       49.701489295112935
682                       49.700028194658785
683                       49.69856709420469
684                       49.6971059937506
685                       49.69564489329639
686                       49.694183792842296
687                       49.6927226923882
688                       49.691261591933994
689                       49.6898004914799
690                       49.688339391025806
691                       49.686878290571656
692                       49.685417190117505
693                       49.68395608966341
694                       49.68249498920926
695                       49.68103388875511
696                       49.679572788301016
697                       49.678111687846865
698                       49.676650587392714
699                       49.67518948693862
700                       49.67372838648453
701                       49.67226728603043
702                       49.670806185576225
703                       49.66934508512213
704                       49.66788398466798
705                       49.66642288421383
706                       49.664961783759736
707                       49.663500683305585
708                       49.66203958285149
709                       49.66057848239734
710                       49.65911738194325
711                       49.657656281489096
712                       49.656195181034946
713                       49.65473408058085
714                       49.65327298012676
715                       49.65181187967255
716                       49.650350779218456
717                       49.648889678764306
718                       49.64742857831021
719                       49.64596747785606
720                       49.64450637740191
721                       49.64304527694782
722                       49.641584176493666
723                       49.64012307603957
724                       49.63866197558542
725                       49.63720087513133
726                       49.63573977467718
727                       49.63427867422308
728                       49.632817573768875
729                       49.63135647331478
730                       49.62989537286069
731                       49.62843427240654
732                       49.626973171952386
733                       49.62551207149829
734                       49.6240509710442
735                       49.62258987059005
736                       49.6211287701359
737                       49.619667669681746
738                       49.61820656922765
739                       49.6167454687735
740                       49.61528436831941
741                       49.613823267865314
742                       49.612362167411106
743                       49.610901066956956
744                       49.60943996650286
745                       49.60797886604871
746                       49.60651776559462
747                       49.60505666514047
748                       49.603595564686316
749                       49.60213446423222
750                       49.60067336377813
751                       49.599212263324034
752                       49.59775116286983
753                       49.59629006241573
754                       49.59482896196164
755                       49.59336786150743
756                       49.59190676105334
757                       49.59044566059919
758                       49.58898456014515
759                       49.58752345969094
760                       49.58606235923685
761                       49.5846012587827
762                       49.58314015832855
763                       49.58167905787445
764                       49.5802179574203
765                       49.57875685696615
766                       49.57729575651206
767                       49.575834656057964
768                       49.574373555603756
769                       49.57291245514966
770                       49.57145135469557
771                       49.57007397312975
772                       49.568753640315435
773                       49.56743485270022
774                       49.566117610284095
775                       49.56480191306724
776                       49.56348776104937
777                       49.56217515423066
778                       49.56086409261104
779                       49.55955457619058
780                       49.55824660496921
781                       49.556940178947
782                       49.55563529812389
783                       49.55433196249993
784                       49.55303017207501
785                       49.55172992684925
786                       49.55043122682264
787                       49.54913407199513
788                       49.54783846236671
789                       49.54654439793745
790                       49.54525187870729
791                       49.543960904676226
792                       49.542671475844315
793                       49.54138359221156
794                       49.540097253777844
795                       49.538812460543284
796                       49.53752921250782
797                       49.53624750967157
798                       49.534967352034414
799                       49.5336887395963
800                       49.532411672357284
801                       49.53113615031748
802                       49.52986217347677
803                       49.52858974183516
804                       49.52731885539271
805                       49.52604951414935
806                       49.52478171810509
807                       49.52351546725998
808                       49.522250761613975
809                       49.52098760116712
810                       49.519725985919365
811                       49.518465915870706
812                       49.5172073910212
813                       49.515950411370795
814                       49.514694976919486
815                       49.51344108766733
816                       49.512188743614274
817                       49.51093794476043
818                       49.50968869110562
819                       49.508440982649915
820                       49.507194819393305
821                       49.50595020133591
822                       49.504707128477605
823                       49.503465600818345
824                       49.502225618358295
825                       49.500987181097344
826                       49.49975028903549
827                       49.49851494217273
828                       49.49728114050919
829                       49.49604888404468
830                       49.494818172779276
831                       49.49358900671314
832                       49.49236138584598
833                       49.49113531017798
834                       49.48991077970908
835                       49.48868779443927
836                       49.48746635436862
837                       49.486246459497124
838                       49.485028109824725
839                       49.48381130535142
840                       49.482596046077276
841                       49.48138233200228
842                       49.48017016312633
843                       49.47895953944948
844                       49.47775046097183
845                       49.47654292769323
846                       49.47533693961384
847                       49.474132496733546
848                       49.47292959905229
849                       49.471728246570194
850                       49.47052843928725
851                       49.4693301772034
852                       49.468133460318654
853                       49.466938288633
854                       49.46574466214656
855                       49.46455258085916
856                       49.46336204477092
857                       49.46217305388183
858                       49.460985608191834
859                       49.45979970770094
860                       49.4586153524092
861                       49.457432542316496
862                       49.45625127742301
863                       49.45507155772856
864                       49.45389338323332
865                       49.452716753937125
866                       49.451541669840026
867                       49.45036813094214
868                       49.44919613724335
869                       49.4480256887436
870                       49.44685678544306
871                       49.44568942734162
872                       49.44452361443928
873                       49.44335934673609
874                       49.442196624232
875                       49.441035446927
876                       49.439875814821164
877                       49.43871772791442
878                       49.437561186206835
879                       49.436406189698346
880                       49.435252738388954
881                       49.434100832278716
882                       49.432950471367576
883                       49.43180165565559
884                       49.4306543851427
885                       49.42950865982891
886                       49.428364479714276
887                       49.42722184479874
888                       49.42608075508235
889                       49.424941210565066
890                       49.42380321124688
891                       49.422666757127786
892                       49.421531848207906
893                       49.420398484487066
894                       49.419266665965324
895                       49.41813639264279
896                       49.4170076645193
897                       49.415880481595025
898                       49.41475484386979
899                       49.4136307513437
900                       49.41250820401666
901                       49.41138720188883
902                       49.41026774496015
903                       49.409149833230515
904                       49.408033466699976
905                       49.40691864536859
906                       49.40580536923636
907                       49.40469363830323
908                       49.40358345256925
909                       49.40247481203431
910                       49.40136771669853
911                       49.4002621665619
912                       49.39915816162437
913                       49.39805570188594
914                       49.3969547873466
915                       49.39585541800642
916                       49.39475759386539
917                       49.39366131492346
918                       49.39256658118063
919                       49.3914733926369
920                       49.390381749292374
921                       49.38929165114689
922                       49.388203098200506
923                       49.38711609045333
924                       49.38603062790526
925                       49.38494671055628
926                       49.3838643384064
927                       49.382783511455614
928                       49.38170422970404
929                       49.38062649315157
930                       49.37955030179813
931                       49.37847565564391
932                       49.377402554688786
933                       49.37633099893276
934                       49.37526098837583
935                       49.37419252301805
936                       49.373125602859375
937                       49.37206022789985
938                       49.370996398139425
939                       49.369934113578154
940                       49.36887337421604
941                       49.36781418005285
942                       49.366756531088924
943                       49.3657004273241
944                       49.36464586875843
945                       49.3635928553918
946                       49.36254138722438
947                       49.361491464256005
948                       49.36044308648678
949                       49.359396253916714
950                       49.35835096654574
951                       49.357297413589095
952                       49.35623872044641
953                       49.355181391425276
954                       49.35412542652563
955                       49.353070825747466
956                       49.35201758909079
957                       49.35096571655566
958                       49.34991520814208
959                       49.348866063849925
960                       49.34781828367937
961                       49.346771867630366
962                       49.34572681570279
963                       49.3446831278967
964                       49.34364080421216
965                       49.3425998446491
966                       49.341560249207646
967                       49.34052201788768
968                       49.3394851506892
969                       49.338449647612265
970                       49.33741550865682
971                       49.3363827338228
972                       49.33535132311039
973                       49.33432127651952
974                       49.33329259405008
975                       49.33226527570224
976                       49.33123932147589
977                       49.33021473137097
978                       49.329191505387655
979                       49.328169643525825
980                       49.327149145785484
981                       49.326130012166686
982                       49.325112242669434
983                       49.32409583729361
984                       49.323080796039335
985                       49.3220671189066
986                       49.32105480589536
987                       49.32004385700566
988                       49.319034272237445
989                       49.31802605159072
990                       49.31701919506554
991                       49.316013702661905
992                       49.31500957437976
993                       49.3140068102191
994                       49.313005410179926
995                       49.312005374262355
996                       49.311006702466216
997                       49.31000939479168
998                       49.30901345123857
999                       49.308018871807064
1000                      49.30702565649699
1001                      49.30603380530846
1002                      49.30504331824142
1003                      49.30405419529592
1004                      49.30306643647191
1005                      49.30208004176944
1006                      49.301095011188465
1007                      49.300111344728975
1008                      49.29912904239109
1009                      49.298148104174686
1010                      49.297168530079716
1011                      49.29619032010635
1012                      49.29521347425447
1013                      49.29423799252402
1014                      49.29326387491517
1015                      49.29229112142781
1016                      49.29131973206205
1017                      49.290349706817665
1018                      49.28938104569488
1019                      49.288413748693586
1020                      49.287447815813834
1021                      49.28648324705557
1022                      49.28552004241874
1023                      49.284558201903565
1024                      49.28359772550982
1025                      49.28263861323762
1026                      49.28168086508691
1027                      49.280724481057746
1028                      49.27976946115007
1029                      49.27881580536388
1030                      49.27786351369923
1031                      49.27691258615607
1032                      49.27596302273446
1033                      49.27501482343439
1034                      49.27406798825575
1035                      49.273122517198715
1036                      49.27217841026311
1037                      49.27123566744905
1038                      49.27029428875653
1039                      49.2693542741855
1040                      49.26841562373596
1041                      49.26747833740802
1042                      49.26654241520151
1043                      49.26560785711649
1044                      49.26467466315313
1045                      49.26374283331114
1046                      49.2628123675907
1047                      49.26188326599174
1048                      49.26095552851439
1049                      49.26002915515846
1050                      49.259104145924084
1051                      49.25818050081125
1052                      49.257258219819846
1053                      49.2563373029501
1054                      49.25541775020167
1055                      49.2544995615749
1056                      49.25358273706962
1057                      49.25266727668583
1058                      49.25175318042352
1059                      49.25084044828276
1060                      49.24992908026354
1061                      49.24901907636581
1062                      49.24811043658957
1063                      49.24720316093487
1064                      49.246297249401664
1065                      49.24539270199
1066                      49.24448951869988
1067                      49.24358769953119
1068                      49.242687244484046
1069                      49.241788153558446
1070                      49.24089042675428
1071                      49.23999406407171
1072                      49.23909906551063
1073                      49.238205431071094
1074                      49.23731316075305
1075                      49.23642225455643
1076                      49.235532712481415
1077                      49.23464453452789
1078                      49.233757720695905
1079                      49.232872270985354
1080                      49.23198818539635
1081                      49.23110546392894
1082                      49.23022410658302
1083                      49.229344113358536
1084                      49.22846548425565
1085                      49.227588219274196
1086                      49.22671231841434
1087                      49.22583778167592
1088                      49.22496460905904
1089                      49.22409280056371
1090                      49.223222356189865
1091                      49.22235327593751
1092                      49.221485559806695
1093                      49.22061920779737
1094                      49.219754219909646
1095                      49.21889059614335
1096                      49.218028336498605
1097                      49.217167440975345
1098                      49.21630790957363
1099                      49.215449742293345
1100                      49.21459293913466
1101                      49.213737500097466
1102                      49.21288342518176
1103                      49.212030714387595
1104                      49.21117936771492
1105                      49.21032938516379
1106                      49.2094807667342
1107                      49.20863351242599
1108                      49.20778762223944
1109                      49.206943096174314
1110                      49.20609993423079
1111                      49.2052581364087
1112                      49.204417702708156
1113                      49.203578633129155
1114                      49.202740927671584
1115                      49.201904586335615
1116                      49.20106960912108
1117                      49.20023599602814
1118                      49.199403747056635
1119                      49.198572862206674
1120                      49.1977433414782
1121                      49.19691518487133
1122                      49.19608839238589
1123                      49.19526296402199
1124                      49.194438899779584
1125                      49.19361619965866
1126                      49.192794863659344
1127                      49.19197489178151
1128                      49.19115628402517
1129                      49.19033904039031
1130                      49.18952316087706
1131                      49.18869732549757
1132                      49.18786514043478
1133                      49.1870341105606
1134                      49.18620423587498
1135                      49.18537551637786
1136                      49.18454795206935
1137                      49.18372154294934
1138                      49.18289628901789
1139                      49.18207219027511
1140                      49.18124924672077
1141                      49.180427458354984
1142                      49.179606825177814
1143                      49.17878734718914
1144                      49.17796902438903
1145                      49.17715185677747
1146                      49.17633584435447
1147                      49.17552098712008
1148                      49.17470728507419
1149                      49.17389473821686
1150                      49.17308334654814
1151                      49.17227311006792
1152                      49.171464028776256
1153                      49.170656102673206
1154                      49.169849331758655
1155                      49.16904371603266
1156                      49.168239255495166
1157                      49.16743595014634
1158                      49.166633799986016
1159                      49.165832805014304
1160                      49.165032965231035
1161                      49.164234280636435
1162                      49.16343675123028
1163                      49.16264037701279
1164                      49.16184515798375
1165                      49.16105109414332
1166                      49.16025818549144
1167                      49.159466432028125
1168                      49.158675833753364
1169                      49.15788639066716
1170                      49.15709810276951
1171                      49.15631097006042
1172                      49.155524992539824
1173                      49.154740170207845
1174                      49.15395650306442
1175                      49.153173991109554
1176                      49.15239263434319
1177                      49.15161243276549
1178                      49.150833386376235
1179                      49.15005549517559
1180                      49.14927875916351
1181                      49.14850317833998
1182                      49.14772875270495
1183                      49.14695548225859
1184                      49.14618336700062
1185                      49.145412406931314
1186                      49.14464260205057
1187                      49.14387395235832
1188                      49.143106457854685
1189                      49.14234011853961
1190                      49.14157493441303
1191                      49.14081090547501
1192                      49.1400480317256
1193                      49.13928631316469
1194                      49.138525749792336
1195                      49.1377663416086
1196                      49.13700808861336
1197                      49.13625099080673
1198                      49.1354950481886
1199                      49.13474026075909
1200                      49.13398662851807
1201                      49.133234151465615
1202                      49.13248282960171
1203                      49.131732662926424
1204                      49.13098365143969
1205                      49.13023579514146
1206                      49.12948909403178
1207                      49.12874354811066
1208                      49.1279991573781
1209                      49.12725592183415
1210                      49.12651384147864
1211                      49.1257729163118
1212                      49.12503314633352
1213                      49.12429453154368
1214                      49.12355707194246
1215                      49.12282076752979
1216                      49.122085618305675
1217                      49.12135162427012
1218                      49.120618785423176
1219                      49.119887101764675
1220                      49.119156573294845
1221                      49.11842720001346
1222                      49.11769898192074
1223                      49.116971919016464
1224                      49.11624601130086
1225                      49.1155212587737
1226                      49.11479766143515
1227                      49.114075219285155
1228                      49.11335393232366
1229                      49.11263380055084
1230                      49.11191482396646
1231                      49.11119700257069
1232                      49.11048033636348
1233                      49.10976482534477
1234                      49.10905046951473
1235                      49.10833726887313
1236                      49.1076252234202
1237                      49.106914333155714
1238                      49.10620459807984
1239                      49.10549601819241
1240                      49.10478859349365
1241                      49.10408232398345
1242                      49.103377209661744
1243                      49.10267325052865
1244                      49.10197044658412
1245                      49.101268797828084
1246                      49.100568304260605
1247                      49.0998689658818
1248                      49.09917078269143
1249                      49.09847375468962
1250                      49.097777881876425
1251                      49.097083164251785
1252                      49.096389601815645
1253                      49.09569719456806
1254                      49.09500594250909
1255                      49.09431584563862
1256                      49.093626903956704
1257                      49.0929391174634
1258                      49.0922524861586
1259                      49.091567010042354
1260                      49.090882689114665
1261                      49.09019952337559
1262                      49.08951751282501
1263                      49.08883665746299
1264                      49.088156957289584
1265                      49.08747841230462
1266                      49.086801022508325
1267                      49.08612478790053
1268                      49.085449708481235
1269                      49.08477578425061
1270                      49.08410301520854
1271                      49.08343140135497
1272                      49.08276094268996
1273                      49.0820916392135
1274                      49.0814234909256
1275                      49.08075649782626
1276                      49.08009065991541
1277                      49.07942597719318
1278                      49.07876244965951
1279                      49.078100077314446
1280                      49.07743886015783
1281                      49.07677879818982
1282                      49.07611989141043
1283                      49.07546213981948
1284                      49.07480554341714
1285                      49.07415010220336
1286                      49.07349581617814
1287                      49.07284268534141
1288                      49.0721907096933
1289                      49.07153988923375
1290                      49.07089022396275
1291                      49.07024171388025
1292                      49.069594358986365
1293                      49.068948159281035
1294                      49.06830311476426
1295                      49.06765922543599
1296                      49.067016491296386
1297                      49.06637491234517
1298                      49.06573448858262
1299                      49.06509522000863
1300                      49.06445710662314
1301                      49.06382014842626
1302                      49.06318434541794
1303                      49.062549697598115
1304                      49.061916204966906
1305                      49.061283867524196
1306                      49.06065268527004
1307                      49.0600226582045
1308                      49.05939378632746
1309                      49.05876606963898
1310                      49.05813950813911
1311                      49.057501064272
1312                      49.05685489138233
1313                      49.056209633047104
1314                      49.055565289266326
1315                      49.054921860040054
1316                      49.05427934536817
1317                      49.05363774525074
1318                      49.052997059687755
1319                      49.052357288679275
1320                      49.05171843222519
1321                      49.0510804903256
1322                      49.05044346298047
1323                      49.049807350189724
1324                      49.049172151953485
1325                      49.04853786827164
1326                      49.04790449914435
1327                      49.0472720445714
1328                      49.046640504552954
1329                      49.046009879088956
1330                      49.045380168179406
1331                      49.04475137182436
1332                      49.04412349002371
1333                      49.0434965227775
1334                      49.042870470085745
1335                      49.04224533194849
1336                      49.04162110836569
1337                      49.04099779933722
1338                      49.04037540486331
1339                      49.039753924943795
1340                      49.039133359578784
1341                      49.038513708768164
1342                      49.037894972512106
1343                      49.03727715081044
1344                      49.036660243663164
1345                      49.03604425107039
1346                      49.03542917303207
1347                      49.0348150095482
1348                      49.03420176061877
1349                      49.03358942624379
1350                      49.03297800642332
1351                      49.03236750115718
1352                      49.03175791044566
1353                      49.03114923428842
1354                      49.030541472685684
1355                      49.02993462563745
1356                      49.02932869314367
1357                      49.02872367520433
1358                      49.02811957181939
1359                      49.02751638298889
1360                      49.0269141087129
1361                      49.02631274899136
1362                      49.025712303824264
1363                      49.02511277321162
1364                      49.02451415715336
1365                      49.02391645564967
1366                      49.02331966870037
1367                      49.02272379630551
1368                      49.02212883846511
1369                      49.02153479517915
1370                      49.0209416664477
1371                      49.02034945227058
1372                      49.01975815264802
1373                      49.01916776757986
1374                      49.018578297066256
1375                      49.01798974110693
1376                      49.01740209970217
1377                      49.01681537285185
1378                      49.01622956055593
1379                      49.015644662814566
1380                      49.015060679627595
1381                      49.01447761099507
1382                      49.01389545691694
1383                      49.013314217393315
1384                      49.01273389242414
1385                      49.012154482009464
1386                      49.011575986149126
1387                      49.010998404843406
1388                      49.010421738091964
1389                      49.009845985895026
1390                      49.009271148252594
1391                      49.00869722516461
1392                      49.00812421663102
1393                      49.00755212265187
1394                      49.006980943227234
1395                      49.00641067835704
1396                      49.00584132804124
1397                      49.005272892280004
1398                      49.0047053710731
1399                      49.00413876442076
1400                      49.00357307232275
1401                      49.003008294779306
1402                      49.002444431790195
1403                      49.00188148335559
1404                      49.00131944947543
1405                      49.00075833014972
1406                      49.00019812537852
1407                      48.999638835161704
1408                      48.999080459499396
1409                      48.998522998391536
1410                      48.99796645183807
1411                      48.99741081983905
1412                      48.99685610239453
1413                      48.99630229950441
1414                      48.995749411168845
1415                      48.99519743738762
1416                      48.99464637816084
1417                      48.99409623348856
1418                      48.99354700337079
1419                      48.99299868780736
1420                      48.992451286798484
1421                      48.991904800344
1422                      48.99135922844397
1423                      48.99081457109838
1424                      48.990270828307246
1425                      48.98972800007061
1426                      48.98918608638837
1427                      48.98864508726058
1428                      48.98810500268729
1429                      48.98756583266845
1430                      48.98702757720406
1431                      48.98649023629412
1432                      48.985953809938565
1433                      48.98541829813752
1434                      48.98488370089092
1435                      48.98435001819871
1436                      48.983817250061065
1437                      48.983285396477754
1438                      48.982754457449005
1439                      48.98222443297465
1440                      48.98169532305474
1441                      48.981167127689275
1442                      48.98063984687832
1443                      48.98011348062175
1444                      48.979588028919636
1445                      48.97906349177197
1446                      48.9785398691788
1447                      48.97801716114003
1448                      48.97749536765582
1449                      48.97697448872594
1450                      48.97645452435057
1451                      48.97593547452959
1452                      48.97541733926312
1453                      48.97490011855109
1454                      48.97438381239351
1455                      48.97386842079038
1456                      48.973353943741756
1457                      48.972840381247465
1458                      48.972327733307736
1459                      48.9718159999224
1460                      48.971305181091566
1461                      48.970795276815124
1462                      48.97028628709313
1463                      48.969778211925586
1464                      48.969271051312546
1465                      48.968764805253954
1466                      48.96825947374981
1467                      48.96775505680006
1468                      48.96725155440481
1469                      48.966748966563955
1470                      48.96624729327766
1471                      48.9657465345457
1472                      48.96524669036825
1473                      48.9647477607453
1474                      48.96424974567668
1475                      48.96375264516257
1476                      48.96325645920297
1477                      48.96276118779775
1478                      48.96226683094699
1479                      48.96177338865073
1480                      48.96128086090886
1481                      48.96078924772149
1482                      48.96029854908852
1483                      48.95980876501005
1484                      48.959319895485976
1485                      48.958831940516404
1486                      48.95834490010128
1487                      48.95785877424055
1488                      48.95737356293432
1489                      48.95688926618254
1490                      48.95640588398521
1491                      48.95591185022579
1492                      48.955410849495934
1493                      48.954910549844726
1494                      48.954410951272166
1495                      48.95391205377837
1496                      48.953413857363216
1497                      48.952916362026826
1498                      48.952419567769084
1499                      48.9519234745901
1500                      48.95142808248971
1501                      48.950933391468084
1502                      48.9504394015251
1503                      48.949946112660825
1504                      48.94945352487525
1505                      48.948961638168385
1506                      48.94847045254022
1507                      48.94797996799076
1508                      48.94749018451995
1509                      48.94700110212784
1510                      48.94651272081444
1511                      48.94602504057974
1512                      48.94553806142369
1513                      48.9450517833464
1514                      48.94456620634776
1515                      48.94408133042782
1516                      48.94359715558653
1517                      48.943113681824
1518                      48.94263090914018
1519                      48.942148837535
1520                      48.941667467008585
1521                      48.94118679756076
1522                      48.940706829191754
1523                      48.94022756190134
1524                      48.93974899568963
1525                      48.939271130556676
1526                      48.938793966502374
1527                      48.938317503526775
1528                      48.937841741629825
1529                      48.937366680811635
1530                      48.936892321072094
1531                      48.93641866241131
1532                      48.93594570482918
1533                      48.93547344832575
1534                      48.93500189290097
1535                      48.93453103855495
1536                      48.93406088528758
1537                      48.93359143309897
1538                      48.93312268198895
1539                      48.932654631957746
1540                      48.932187283005135
1541                      48.931720635131285
1542                      48.93125468833608
1543                      48.930789442619584
1544                      48.93032489798179
1545                      48.9298610544227
1546                      48.92939791194226
1547                      48.92893547054052
1548                      48.92847373021749
1549                      48.92801269097322
1550                      48.92755235280754
1551                      48.92709271572062
1552                      48.92663377971235
1553                      48.926175544782836
1554                      48.92571801093197
1555                      48.925261178159815
1556                      48.924805046466304
1557                      48.924349615851554
1558                      48.92389488631545
1559                      48.923440857858054
1560                      48.92298753047936
1561                      48.92253490417937
1562                      48.92208297895809
1563                      48.92163175481551
1564                      48.921181231751575
1565                      48.92073140976629
1566                      48.92028228885982
1567                      48.919833869032004
1568                      48.91938615028283
1569                      48.91893913261242
1570                      48.91849281602066
1571                      48.9180472005076
1572                      48.91760228607325
1573                      48.9171580727176
1574                      48.916714560440596
1575                      48.916271749242355
1576                      48.91582963912276
1577                      48.915388230081874
1578                      48.91494752211963
1579                      48.91450751523615
1580                      48.91406820943138
1581                      48.91362960470519
1582                      48.913191701057826
1583                      48.91275449848911
1584                      48.912317996999036
1585                      48.91188219658778
1586                      48.91144709725506
1587                      48.91101269900116
1588                      48.91057900182585
1589                      48.91014600572936
1590                      48.90971371071146
1591                      48.90928211677232
1592                      48.908851223911824
1593                      48.908421032130036
1594                      48.90799154142695
1595                      48.907562751802516
1596                      48.9071346632569
1597                      48.90670727578981
1598                      48.90628058940155
1599                      48.90585460409193
1600                      48.905429319861014
1601                      48.90500473670875
1602                      48.90458085463524
1603                      48.90415767364044
1604                      48.90373519372429
1605                      48.90331341488684
1606                      48.902892337128094
1607                      48.902471960448
1608                      48.902052284846604
1609                      48.90163331032397
1610                      48.90121503687999
1611                      48.90079746451471
1612                      48.90038059322808
1613                      48.89996442302021
1614                      48.89954895389104
1615                      48.89913418584047
1616                      48.89872011886871
1617                      48.8983067529756
1618                      48.89789408816114
1619                      48.89748212442544
1620                      48.897070861768384
1621                      48.896660300190035
1622                      48.896250439690334
1623                      48.895841280269394
1624                      48.89543282192716
1625                      48.89502506466357
1626                      48.89461800847869
1627                      48.89421165337251
1628                      48.89380599934498
1629                      48.893401046396264
1630                      48.8929967945262
1631                      48.89259324373478
1632                      48.892190394022066
1633                      48.89178824538806
1634                      48.89138679783275
1635                      48.89098605135615
1636                      48.8905860059582
1637                      48.89018666163895
1638                      48.889788018398406
1639                      48.889390076236566
1640                      48.888992835153374
1641                      48.888596295149
1642                      48.88820045622322
1643                      48.88780531837608
1644                      48.88741088160782
1645                      48.887017145918094
1646                      48.88662411130707
1647                      48.88623177777481
1648                      48.8858401453212
1649                      48.88544921394629
1650                      48.88505898365008
1651                      48.88466945443258
1652                      48.88428062629379
1653                      48.88389249923364
1654                      48.883505073252195
1655                      48.883118348349456
1656                      48.88273232452542
1657                      48.88234700178003
1658                      48.88196238011341
1659                      48.881578459525485
1660                      48.881195240016154
1661                      48.880812721585585
1662                      48.88043090423372
1663                      48.8800497879605
1664                      48.879669372766045
1665                      48.87928965865024
1666                      48.87891064561313
1667                      48.87853233365473
1668                      48.87815472277504
1669                      48.877777812974045
1670                      48.877401604251645
1671                      48.87701695972339
1672                      48.87662679010566
1673                      48.87623715292722
1674                      48.87584804818812
1675                      48.87545947588819
1676                      48.875071436027554
1677                      48.874683928606146
1678                      48.874296953624025
1679                      48.87391051108108
1680                      48.87352460097753
1681                      48.87313922331316
1682                      48.872754378088075
1683                      48.872370065302164
1684                      48.8719862849556
1685                      48.87160303704826
1686                      48.871220321580154
1687                      48.870838138551335
1688                      48.87045648796175
1689                      48.870075369811445
1690                      48.86969478410049
1691                      48.86931473082865
1692                      48.868935209996096
1693                      48.86855622160283
1694                      48.868177765648795
1695                      48.86779984213399
1696                      48.867422451058474
1697                      48.8670455924223
1698                      48.866669266225244
1699                      48.86629347246753
1700                      48.865918211148994
1701                      48.8655434822698
1702                      48.865169285829836
1703                      48.8647956218291
1704                      48.86442249026766
1705                      48.8640498911455
1706                      48.86367782446257
1707                      48.863306290218816
1708                      48.862935288414405
1709                      48.862564819049226
1710                      48.86219488212333
1711                      48.86182547763667
1712                      48.8614566055893
1713                      48.86108826598115
1714                      48.86072045881224
1715                      48.86035318408267
1716                      48.859986441792216
1717                      48.859620231941165
1718                      48.85925455452929
1719                      48.858889409556696
1720                      48.85852479702339
1721                      48.858160716929206
1722                      48.85779716927442
1723                      48.857434154058865
1724                      48.85707167128248
1725                      48.856709720945446
1726                      48.85634830304764
1727                      48.855987417589176
1728                      48.85562706456983
1729                      48.85526724398983
1730                      48.85490795584906
1731                      48.85454920014746
1732                      48.85419097688532
1733                      48.85383328606224
1734                      48.853476127678505
1735                      48.853119501734
1736                      48.85276340822878
1737                      48.852407847162794
1738                      48.85205281853604
1739                      48.851698322348625
1740                      48.851344358600386
1741                      48.850990927291434
1742                      48.85063802842177
1743                      48.850285661991336
1744                      48.84993382800013
1745                      48.849582526448216
1746                      48.84923175733553
1747                      48.84888152066213
1748                      48.848531816427965
1749                      48.848182644633084
1750                      48.84783400527749
1751                      48.84748589836113
1752                      48.847138323883996
1753                      48.846791281846095
1754                      48.84644477224748
1755                      48.84609879508815
1756                      48.84575335036806
1757                      48.84540843808725
1758                      48.84506405824567
1759                      48.84472021084332
1760                      48.84437689588026
1761                      48.84403411335643
1762                      48.843691863271886
1763                      48.84335014562657
1764                      48.84300896042055
1765                      48.84266830765375
1766                      48.842328187326245
1767                      48.84198859943791
1768                      48.84164954398898
1769                      48.84131102097916
1770                      48.84097303040869
1771                      48.84063557227745
1772                      48.840298646585495
1773                      48.839962253332715
1774                      48.83962639251928
1775                      48.83929106414507
1776                      48.8389562682101
1777                      48.83862200471441
1778                      48.83828827365795
1779                      48.83795507504084
1780                      48.83762240886284
1781                      48.83729027512419
1782                      48.83695867382471
1783                      48.83662760496463
1784                      48.83629706854367
1785                      48.835967064562055
1786                      48.83563759301967
1787                      48.83530865391651
1788                      48.834980247252645
1789                      48.83465237302801
1790                      48.83432503124271
1791                      48.83399822189659
1792                      48.83367194498976
1793                      48.8333462005221
1794                      48.833020988493786
1795                      48.8326963089047
1796                      48.83237216175496
1797                      48.83204854704434
1798                      48.83172546477306
1799                      48.83140291494101
1800                      48.83108089754819
0                         51.1000012169136
1                         51.103006621812824
2                         51.106108755209334
3                         51.109597802594806
4                         51.11309403041139
5                         51.11661245228834
6                         51.12014719332717
7                         51.12369825352789
8                         51.126519445704844
9                         51.12915572300153
10                        51.13179200029822
11                        51.13442827759491
12                        51.13706455489154
13                        51.139700832188225
14                        51.14233710948491
15                        51.14437682983345
16                        51.14601884554975
17                        51.14766086126605
18                        51.14930287698246
19                        51.1509448926987
20                        51.15258690841506
21                        51.15422892413142
22                        51.15587093984777
23                        51.15751295556407
24                        51.15915497128037
25                        51.16079698699673
26                        51.162439002713086
27                        51.16408101842944
28                        51.1657230341458
29                        51.16708814660109
30                        51.16734564601222
31                        51.16760314542341
32                        51.167860644834604
33                        51.168118144245796
34                        51.16837564365704
35                        51.16863314306818
36                        51.168890642479425
37                        51.169148141890616
38                        51.16940564130175
39                        51.169663140713
40                        51.16992064012413
41                        51.170178139535324
42                        51.170435638946515
43                        51.17069313835776
44                        51.1709506377689
45                        51.17120813718009
46                        51.17146563659128
47                        51.17172313600258
48                        51.17198063541366
49                        51.17223813482491
50                        51.1724956342361
51                        51.17275313364729
52                        51.17301063305848
53                        51.17326813246967
54                        51.173525631880864
55                        51.173783131292055
56                        51.174040630703246
57                        51.17429813011444
58                        51.1739291304454
59                        51.172620382155856
60                        51.17131163386631
61                        51.170002885576764
62                        51.16869413728722
63                        51.16738538899767
64                        51.16607664070807
65                        51.16476789241858
66                        51.163459144129035
67                        51.16215039583949
68                        51.160841647549944
69                        51.159532899260455
70                        51.15822415097091
71                        51.15691540268142
72                        51.15560665439182
73                        51.15429790610233
74                        51.15298915781278
75                        51.15168040952324
76                        51.15037166123375
77                        51.14906291294409
78                        51.1477541646546
79                        51.146445416365054
80                        51.14513666807551
81                        51.14382791978596
82                        51.14251917149642
83                        51.14121042320693
84                        51.13990167491738
85                        51.13859292662784
86                        51.13728417833835
87                        51.1359754300488
88                        51.134666681759256
89                        51.13335793346971
90                        51.13204918518022
91                        51.13074043689062
92                        51.12943168860102
93                        51.12812294031153
94                        51.12681419202198
95                        51.12550544373249
96                        51.12419669544295
97                        51.1228879471534
98                        51.121579198863856
99                        51.12027045057437
100                       51.118961702284764
101                       51.117652953995275
102                       51.11634420570573
103                       51.115035457416184
104                       51.11372670912664
105                       51.11241796083715
106                       51.11110921254755
107                       51.109800464258
108                       51.10849171596851
109                       51.10718296767891
110                       51.10587421938942
111                       51.104565471099875
112                       51.10325672281033
113                       51.10194797452084
114                       51.100639226231294
115                       51.09933047794175
116                       51.097517619543396
117                       51.095578733617856
118                       51.093639847692316
119                       51.091700961766776
120                       51.089762075841236
121                       51.087823189915696
122                       51.085884303990156
123                       51.083945418064616
124                       51.082006532139076
125                       51.080067646213536
126                       51.078128760287996
127                       51.07618987436251
128                       51.074250988436916
129                       51.072312102511376
130                       51.070373216585836
131                       51.06843433066035
132                       51.066495444734755
133                       51.064556558809215
134                       51.062617672883675
135                       51.06067878695819
136                       51.058739901032595
137                       51.05680101510711
138                       51.05486212918157
139                       51.05292324325603
140                       51.05098435733049
141                       51.049045471404895
142                       51.04710658547941
143                       51.04516769955387
144                       51.04322881362833
145                       51.04128992770279
146                       51.03935104177725
147                       51.03741215585171
148                       51.03547326992617
149                       51.03353438400063
150                       51.03159549807515
151                       51.02965661214955
152                       51.02771772622401
153                       51.02577884029847
154                       51.02383995437293
155                       51.02190106844739
156                       51.01996218252185
157                       51.01802329659631
158                       51.01608441067083
159                       51.01414552474523
160                       51.01220663881975
161                       51.01026775289421
162                       51.00832886696867
163                       51.00638998104307
164                       51.00445109511759
165                       51.00251220919205
166                       51.00057332326651
167                       50.998634437341025
168                       50.99669555141543
169                       50.99475666548989
170                       50.99281777956435
171                       50.99087889363881
172                       50.98894000771327
173                       50.98700112178773
174                       50.98506223586219
175                       50.98312334993665
176                       50.98118446401111
177                       50.979245578085624
178                       50.97730669216003
179                       50.975367806234544
180                       50.97342892030895
181                       50.971490034383464
182                       50.969551148457924
183                       50.96761226253233
184                       50.965673376606844
185                       50.96373449068125
186                       50.96179560475571
187                       50.959856718830224
188                       50.95791783290463
189                       50.955978946979144
190                       50.95404006105355
191                       50.952101175128064
192                       50.950162289202524
193                       50.948223403276984
194                       50.946284517351444
195                       50.944345631425904
196                       50.942406745500364
197                       50.940467859574824
198                       50.938528973649284
199                       50.936590087723744
200                       50.934651201798204
201                       50.93271231587272
202                       50.93077342994718
203                       50.92883454402158
204                       50.9268956580961
205                       50.9249567721705
206                       50.92301788624502
207                       50.92107900031942
208                       50.91914011439394
209                       50.9172012284684
210                       50.9152623425428
211                       50.91332345661732
212                       50.91138457069178
213                       50.90944568476624
214                       50.9075067988407
215                       50.9055679129151
216                       50.90362902698962
217                       50.90169014106402
218                       50.89975125513854
219                       50.897812369213
220                       50.8958734832874
221                       50.89393459736198
222                       50.89199571143638
223                       50.8900568255109
224                       50.8881179395853
225                       50.886179053659816
226                       50.88424016773422
227                       50.88230128180868
228                       50.88036239588314
229                       50.878423509957656
230                       50.87648462403206
231                       50.87460849109647
232                       50.872774193487544
233                       50.870939895878564
234                       50.86910559826964
235                       50.86727130066066
236                       50.86543700305174
237                       50.863602705442815
238                       50.861768407833836
239                       50.85993411022491
240                       50.85809981261593
241                       50.85626551500701
242                       50.85443121739803
243                       50.85259691978911
244                       50.85076262218013
245                       50.848928324571204
246                       50.847094026962225
247                       50.8452597293533
248                       50.84342543174432
249                       50.841591134135456
250                       50.839756836526476
251                       50.837922538917496
252                       50.83608824130857
253                       50.83425394369959
254                       50.83241964609067
255                       50.83058534848175
256                       50.82875105087277
257                       50.826916753263845
258                       50.825082455654865
259                       50.82324815804594
260                       50.82141386043696
261                       50.81957956282804
262                       50.81774526521906
263                       50.81591096761008
264                       50.814076670001214
265                       50.812242372392234
266                       50.810408074783254
267                       50.80857377717433
268                       50.80673947956541
269                       50.80490518195643
270                       50.80307088434745
271                       50.801236586738526
272                       50.7994022891296
273                       50.79756799152062
274                       50.7957336939117
275                       50.79389939630272
276                       50.7920650986938
277                       50.79023080108482
278                       50.78839650347595
279                       50.786562205866915
280                       50.78472790825799
281                       50.782893610649126
282                       50.78105931304009
283                       50.77922501543111
284                       50.777390717822186
285                       50.77555642021326
286                       50.77372212260434
287                       50.77188782499536
288                       50.77005352738644
289                       50.768219229777515
290                       50.766384932168535
291                       50.764550634559555
292                       50.762716336950575
293                       50.76088203934165
294                       50.75904774173273
295                       50.75721344412375
296                       50.75537914651477
297                       50.753544848905904
298                       50.751710551296924
299                       50.749876253687944
300                       50.74804195607902
301                       50.7462076584701
302                       50.74437336086112
303                       50.742539063252195
304                       50.740704765643216
305                       50.73887046803429
306                       50.73703617042531
307                       50.73520187281645
308                       50.73336757520747
309                       50.73153327759849
310                       50.729698979989564
311                       50.727864682380584
312                       50.72603038477166
313                       50.72419608716268
314                       50.72236178955376
315                       50.72052749194478
316                       50.718693194335856
317                       50.716858896726876
318                       50.71502459911795
319                       50.71319030150897
320                       50.71135600390005
321                       50.70952170629107
322                       50.70768740868215
323                       50.705853111073225
324                       50.704018813464245
325                       50.70218451585532
326                       50.70035021824634
327                       50.69851592063742
328                       50.69668162302844
329                       50.69484732541946
330                       50.69301302781054
331                       50.691178730201614
332                       50.689344432592634
333                       50.68751013498371
334                       50.68567583737479
335                       50.68384153976581
336                       50.682007242156885
337                       50.680172944547905
338                       50.67833864693898
339                       50.67650434933006
340                       50.67467005172108
341                       50.6728357541121
342                       50.67100145650312
343                       50.6691671588942
344                       50.66733286128533
345                       50.665498563676294
346                       50.66366426606737
347                       50.66182996845839
348                       50.65999567084947
349                       50.658161373240546
350                       50.656327075631566
351                       50.65449277802264
352                       50.65265848041372
353                       50.65082418280474
354                       50.64898988519576
355                       50.64715558758684
356                       50.645321289977915
357                       50.643486992368935
358                       50.641652694759955
359                       50.63981839715103
360                       50.63798409954211
361                       50.63614980193313
362                       50.634315504324206
363                       50.63248120671523
364                       50.630646909106304
365                       50.62881261149738
366                       50.6269783138884
367                       50.62514401627942
368                       50.6233097186705
369                       50.621475421061575
370                       50.619641123452595
371                       50.61780682584367
372                       50.61597252823475
373                       50.61413823062577
374                       50.61230393301685
375                       50.61046963540787
376                       50.60863533779889
377                       50.606801040189964
378                       50.60496674258104
379                       50.60313244497206
380                       50.60129814736308
381                       50.59946384975416
382                       50.597629552145236
383                       50.595795254536256
384                       50.593960956927276
385                       50.59212665931841
386                       50.59029236170943
387                       50.58845806410045
388                       50.58662376649153
389                       50.584789468882605
390                       50.582955171273625
391                       50.581120873664645
392                       50.57928657605578
393                       50.57745227844674
394                       50.57561798083782
395                       50.57378368322884
396                       50.57194938561992
397                       50.57011508801099
398                       50.56828079040207
399                       50.56644649279309
400                       50.56461219518411
401                       50.56277789757519
402                       50.560943599966265
403                       50.559109302357285
404                       50.55727500474836
405                       50.55544070713938
406                       50.553606409530516
407                       50.55177211192154
408                       50.54993781431256
409                       50.54810351670358
410                       50.546269219094654
411                       50.544595694578675
412                       50.54302935212479
413                       50.54146300967079
414                       50.53989666721685
415                       50.53833032476285
416                       50.53676398230891
417                       50.53519763985497
418                       50.53363129740103
419                       50.53206495494709
420                       50.53049861249309
421                       50.52893227003915
422                       50.52736592758521
423                       50.52579958513127
424                       50.524233242677326
425                       50.522666900223385
426                       50.521100557769444
427                       50.5195342153155
428                       50.517967872861504
429                       50.51640153040751
430                       50.51483518795362
431                       50.51326884549968
432                       50.51170250304568
433                       50.510136160591685
434                       50.508569818137744
435                       50.5070034756838
436                       50.50543713322986
437                       50.50387079077592
438                       50.50230444832198
439                       50.50073810586798
440                       50.4991717634141
441                       50.4976054209601
442                       50.49603907850616
443                       50.49447273605222
444                       50.492906393598275
445                       50.491340051144334
446                       50.489773708690336
447                       50.488207366236395
448                       50.486641023782454
449                       50.48507468132851
450                       50.483508338874515
451                       50.481941996420574
452                       50.48037565396663
453                       50.47880931151269
454                       50.47724296905869
455                       50.47567662660475
456                       50.47411028415081
457                       50.47254394169693
458                       50.47097759924293
459                       50.46941125678893
460                       50.467844914335046
461                       50.46627857188105
462                       50.46471222942711
463                       50.463145886973166
464                       50.461579544519225
465                       50.46001320206523
466                       50.458446859611286
467                       50.456880517157344
468                       50.4553141747034
469                       50.45374783224946
470                       50.45218148979552
471                       50.45061514734152
472                       50.449048804887525
473                       50.44748246243364
474                       50.44591611997964
475                       50.44434977752576
476                       50.44278343507176
477                       50.441217092617876
478                       50.43965075016388
479                       50.43808440770988
480                       50.43651806525594
481                       50.434951722802
482                       50.43338538034806
483                       50.431819037894115
484                       50.43025269544012
485                       50.428686352986176
486                       50.427120010532235
487                       50.425553668078294
488                       50.42398732562435
489                       50.42242098317041
490                       50.42085464071647
491                       50.41928829826247
492                       50.417721955808474
493                       50.41615561335453
494                       50.41458927090059
495                       50.41302292844665
496                       50.41145658599271
497                       50.40989024353877
498                       50.40832390108477
499                       50.40675755863083
500                       50.40519121617689
501                       50.40362487372295
502                       50.402058531269006
503                       50.400492188815065
504                       50.39892584636107
505                       50.397359503907126
506                       50.395793161453184
507                       50.39422681899924
508                       50.3926604765453
509                       50.39109413409136
510                       50.38952779163736
511                       50.38796144918342
512                       50.38639510672948
513                       50.38482876427554
514                       50.3832624218216
515                       50.3816960793676
516                       50.38012973691366
517                       50.37856339445966
518                       50.37699705200572
519                       50.37543070955178
520                       50.37386436709784
521                       50.3722980246439
522                       50.37073168219001
523                       50.369165339736014
524                       50.367598997282016
525                       50.366032654828075
526                       50.364466312374134
527                       50.36289996992019
528                       50.361333627466195
529                       50.35976728501225
530                       50.35820094255831
531                       50.35663460010437
532                       50.35506825765037
533                       50.35350191519649
534                       50.35193557274249
535                       50.35036923028861
536                       50.34880288783461
537                       50.34723654538061
538                       50.345670202926726
539                       50.34410386047273
540                       50.342537518018844
541                       50.340971175564846
542                       50.33940483311085
543                       50.33783849065691
544                       50.336272148202966
545                       50.33470580574897
546                       50.33313946329508
547                       50.33157312084114
548                       50.3300067783872
549                       50.3284404359332
550                       50.326874093479205
551                       50.32530775102532
552                       50.32374140857138
553                       50.32217506611744
554                       50.32060872366344
555                       50.3190423812095
556                       50.31747603875556
557                       50.31590969630162
558                       50.31434335384756
559                       50.31277701139368
560                       50.31121066893974
561                       50.309644326485795
562                       50.3080779840318
563                       50.306511641577856
564                       50.304945299123915
565                       50.30337895667003
566                       50.30181261421603
567                       50.300246271762035
568                       50.29867992930809
569                       50.29711358685415
570                       50.29554724440021
571                       50.29398090194621
572                       50.29241455949227
573                       50.29084821703839
574                       50.28928187458439
575                       50.28771553213045
576                       50.28614918967645
577                       50.28458284722251
578                       50.283016504768625
579                       50.28145016231463
580                       50.279883819860686
581                       50.278317477406745
582                       50.27675113495275
583                       50.27518479249886
584                       50.27361845004481
585                       50.27205210759092
586                       50.27048576513698
587                       50.26891942268304
588                       50.26735308022904
589                       50.2657867377751
590                       50.264220395321104
591                       50.262828581801614
592                       50.26155312090498
593                       50.260277660008285
594                       50.25900219911165
595                       50.25772673821507
596                       50.25645127731838
597                       50.2551758164218
598                       50.25390035552522
599                       50.252624894628525
600                       50.25134943373189
601                       50.25007397283531
602                       50.24879851193862
603                       50.24752305104198
604                       50.246247590145344
605                       50.244972129248765
606                       50.24369666835213
607                       50.242421207455436
608                       50.24114574655886
609                       50.23987028566222
610                       50.238594824765585
611                       50.23731936386895
612                       50.23604390297237
613                       50.23476844207573
614                       50.2334929811791
615                       50.23221752028246
616                       50.230942059385825
617                       50.22966659848919
618                       50.22839113759255
619                       50.22711567669592
620                       50.22584021579928
621                       50.224564754902644
622                       50.22328929400601
623                       50.22201383310943
624                       50.220738372212736
625                       50.2194629113161
626                       50.218187450419464
627                       50.216911989522885
628                       50.21563652862625
629                       50.21436106772961
630                       50.21308560683303
631                       50.21181014593634
632                       50.21053468503965
633                       50.20925922414307
634                       50.20798376324649
635                       50.206708302349796
636                       50.20543284145322
637                       50.20415738055652
638                       50.202881919659944
639                       50.20160645876331
640                       50.20033099786667
641                       50.199055536970036
642                       50.1977800760734
643                       50.196504615176764
644                       50.19522915428013
645                       50.19395369338349
646                       50.192678232486855
647                       50.19140277159022
648                       50.19012731069358
649                       50.18885184979695
650                       50.18757638890037
651                       50.186300928003675
652                       50.185025467107096
653                       50.18375000621046
654                       50.18247454531382
655                       50.181199084417244
656                       50.17992362352055
657                       50.178648162623915
658                       50.17737270172728
659                       50.1760972408307
660                       50.174821779934064
661                       50.17354631903743
662                       50.17227085814079
663                       50.170995397244155
664                       50.169719936347576
665                       50.16844447545094
666                       50.167169014554304
667                       50.16589355365761
668                       50.164618092760975
669                       50.163342631864396
670                       50.16206717096776
671                       50.16079171007112
672                       50.15951624917449
673                       50.15824078827785
674                       50.15696532738127
675                       50.155689866484636
676                       50.15441440558794
677                       50.153138944691364
678                       50.15186348379473
679                       50.15058802289809
680                       50.149312562001455
681                       50.14803710110482
682                       50.14676164020818
683                       50.14548617931155
684                       50.14421071841491
685                       50.142935257518275
686                       50.141659796621695
687                       50.140384335725
688                       50.139108874828366
689                       50.13783341393173
690                       50.13655795303515
691                       50.135282492138515
692                       50.13400703124188
693                       50.132731570345186
694                       50.13145610944861
695                       50.130180648551914
696                       50.128905187655334
697                       50.127629726758755
698                       50.12635426586206
699                       50.12507880496548
700                       50.12380334406879
701                       50.12252788317221
702                       50.121252422275575
703                       50.11997696137894
704                       50.1187015004823
705                       50.117426039585666
706                       50.11615057868903
707                       50.114875117792394
708                       50.11359965689576
709                       50.11232419599912
710                       50.111048735102486
711                       50.10977327420585
712                       50.108497813309214
713                       50.107222352412634
714                       50.10594689151594
715                       50.10467143061936
716                       50.103395969722726
717                       50.10212050882609
718                       50.100845047929454
719                       50.09956958703282
720                       50.09829412613618
721                       50.0970186652396
722                       50.09574320434291
723                       50.09446774344627
724                       50.093192282549694
725                       50.09191682165306
726                       50.09064136075642
727                       50.089365899859786
728                       50.08809043896315
729                       50.08681497806651
730                       50.08553951716988
731                       50.08426405627324
732                       50.082988595376605
733                       50.081713134480026
734                       50.08043767358339
735                       50.079162212686754
736                       50.07788675179006
737                       50.07661129089348
738                       50.075335829996845
739                       50.07406036910021
740                       50.07278490820363
741                       50.07150944730694
742                       50.0702339864103
743                       50.06895852551372
744                       50.067683064617086
745                       50.06640760372045
746                       50.06513214282381
747                       50.06385668192718
748                       50.06258122103054
749                       50.06130576013396
750                       50.06003029923727
751                       50.05875483834063
752                       50.057479377444
753                       50.05620391654742
754                       50.05492845565078
755                       50.053652994754145
756                       50.05237753385745
757                       50.05110207296087
758                       50.04982661206418
759                       50.0485511511676
760                       50.04727569027102
761                       50.04600022937433
762                       50.04472476847775
763                       50.04344930758106
764                       50.04217384668448
765                       50.04089838578784
766                       50.039622924891205
767                       50.03834746399451
768                       50.03707200309793
769                       50.0357965422013
770                       50.03452108130466
771                       50.033309851308104
772                       50.032142390319166
773                       50.030976114839575
774                       50.029811024869446
775                       50.02864712040872
776                       50.0274844014574
777                       50.026322868015484
778                       50.02516252008303
779                       50.02400335765992
780                       50.022845380746276
781                       50.02168858934209
782                       50.020532983447254
783                       50.01937856306182
784                       50.01822532818585
785                       50.017073278819225
786                       50.01592241496212
787                       50.014772736614304
788                       50.01362424377601
789                       50.012476936447115
790                       50.01133081462751
791                       50.01018587831743
792                       50.00904212751675
793                       50.00789956222553
794                       50.00675818244372
795                       50.00561798817125
796                       50.00447897940825
797                       50.00334115615465
798                       50.002204518410394
799                       50.00106906617566
800                       49.99993479945027
801                       49.99880171823435
802                       49.99766982252777
803                       49.99653911233071
804                       49.995409587642996
805                       49.99428124846469
806                       49.99315409479584
807                       49.99202812663634
808                       49.99090334398625
809                       49.98977974684567
810                       49.9886573352145
811                       49.987536109092616
812                       49.98641606848025
813                       49.985297213377294
814                       49.98417954378374
815                       49.98306305969959
816                       49.98194776112484
817                       49.9808336480595
818                       49.979720720503565
819                       49.978608978457146
820                       49.977498421920075
821                       49.97638905089241
822                       49.975280865374145
823                       49.97417386536529
824                       49.97306805086589
825                       49.971963421875955
826                       49.97085997839531
827                       49.96975772042413
828                       49.96865664796235
829                       49.96755676101009
830                       49.96645805956712
831                       49.96536054363361
832                       49.9642642132095
833                       49.96316906829486
834                       49.96207510888962
835                       49.96098233499373
836                       49.95989074660724
837                       49.958800343730275
838                       49.95771112636271
839                       49.95662309450444
840                       49.95553624815568
841                       49.95445058731627
842                       49.953366111986384
843                       49.95228282216584
844                       49.95120071785465
845                       49.95011979905291
846                       49.94904006576064
847                       49.94796151797783
848                       49.94688415570431
849                       49.94580797894025
850                       49.944732987685654
851                       49.943659181940404
852                       49.942586561704616
853                       49.94151512697823
854                       49.940444877761195
855                       49.939375814053676
856                       49.938307935855505
857                       49.937241243166795
858                       49.93617573598749
859                       49.93511141431753
860                       49.934048278157036
861                       49.932986327506
862                       49.93192556236437
863                       49.93086598273203
864                       49.929807588609265
865                       49.92875037999579
866                       49.927694356891834
867                       49.926639519297225
868                       49.92558586721202
869                       49.92453340063628
870                       49.92348211956994
871                       49.922432024013006
872                       49.921383113965476
873                       49.92033538942735
874                       49.91928885039874
875                       49.91824349687943
876                       49.91719932886957
877                       49.91615634636912
878                       49.91511454937813
879                       49.91407393789649
880                       49.91303451192431
881                       49.911996271461476
882                       49.910959216508104
883                       49.90992334706414
884                       49.908888663129574
885                       49.90785516470453
886                       49.906822851788775
887                       49.905791724382425
888                       49.90476178248554
889                       49.90373302609811
890                       49.90270545522003
891                       49.90167906985141
892                       49.9006538699922
893                       49.89962985564239
894                       49.898607026801926
895                       49.89758538347098
896                       49.896564925649386
897                       49.89554565333731
898                       49.89452756653452
899                       49.89351066524114
900                       49.89249494945727
901                       49.891480419182756
902                       49.8904670744177
903                       49.88945491516199
904                       49.888443941415744
905                       49.8874341531789
906                       49.88642555045152
907                       49.885418133233486
908                       49.88441190152491
909                       49.88340685532569
910                       49.88240299463598
911                       49.88140031945562
912                       49.88039882978467
913                       49.87939852562312
914                       49.87839940697103
915                       49.8774014738284
916                       49.87640472619506
917                       49.87540916407124
918                       49.87441478745677
919                       49.873421596351704
920                       49.8724295907561
921                       49.8714387706699
922                       49.8704491360931
923                       49.869460687025764
924                       49.868473423467776
925                       49.86748734541919
926                       49.86650245288007
927                       49.86551874585035
928                       49.86453622433004
929                       49.86355488831913
930                       49.86257473781768
931                       49.86159577282558
932                       49.860617993343
933                       49.859641399369764
934                       49.85866599090593
935                       49.85769176795145
936                       49.85671873050654
937                       49.855746878570926
938                       49.85477621214477
939                       49.85380673122802
940                       49.85283843582067
941                       49.85187132592273
942                       49.850905401534305
943                       49.84994066265517
944                       49.8489771092855
945                       49.84801474142523
946                       49.84705355907437
947                       49.846093562232966
948                       49.84513475090097
949                       49.84417712507832
950                       49.84322068476513
951                       49.84226500182626
952                       49.84131021265165
953                       49.84035660108435
954                       49.839404167124314
955                       49.83845291077165
956                       49.837502832026416
957                       49.836553930888385
958                       49.83560620735773
959                       49.83465966143433
960                       49.833714293118305
961                       49.83277010240971
962                       49.83182708930832
963                       49.8308852538143
964                       49.82994459592754
965                       49.82900511564816
966                       49.82806681297609
967                       49.827129687911395
968                       49.82619374045396
969                       49.8252589706039
970                       49.824325378361095
971                       49.82339296372572
972                       49.82246172669761
973                       49.821531667276815
974                       49.820602785463336
975                       49.81967508125723
976                       49.81874855465844
977                       49.817823205667025
978                       49.81689903428287
979                       49.81597604050603
980                       49.81505422433651
981                       49.8141335857743
982                       49.813214124819524
983                       49.81229584147201
984                       49.81137873573181
985                       49.810462807598924
986                       49.80954805707336
987                       49.808634484155164
988                       49.80772208884429
989                       49.806810871140726
990                       49.80590083104448
991                       49.804991968555555
992                       49.804084283673944
993                       49.803177776399764
994                       49.802272446732786
995                       49.80136829467324
996                       49.800465320220894
997                       49.79956352337598
998                       49.798662904138325
999                       49.79776346250799
1000                      49.796865198484966
1001                      49.79596811206943
1002                      49.7950722032611
1003                      49.79417747206003
1004                      49.79328391846644
1005                      49.79239154248006
1006                      49.791500344100996
1007                      49.79061032332936
1008                      49.78972148016493
1009                      49.788833814607926
1010                      49.78794732665824
1011                      49.787062016315815
1012                      49.78617788358076
1013                      49.78529492845297
1014                      49.78441315093261
1015                      49.78353255101956
1016                      49.78265312871372
1017                      49.78177488401536
1018                      49.78089781692421
1019                      49.78002192744043
1020                      49.77914721556397
1021                      49.77827368129488
1022                      49.77740132463305
1023                      49.77653014557859
1024                      49.77566014413145
1025                      49.77479132029157
1026                      49.77392367405912
1027                      49.77305720543387
1028                      49.772191914416055
1029                      49.771327801005555
1030                      49.770464865202314
1031                      49.7696031070065
1032                      49.76874252641795
1033                      49.76788312343672
1034                      49.7670248980628
1035                      49.766167850296256
1036                      49.76531198013697
1037                      49.76445728758512
1038                      49.763603772640465
1039                      49.762751435303244
1040                      49.76190027557334
1041                      49.761050293450694
1042                      49.760201488935365
1043                      49.75935386202747
1044                      49.75850741272677
1045                      49.75766214103351
1046                      49.7568180469475
1047                      49.75597513046887
1048                      49.75513339159761
1049                      49.754292830333554
1050                      49.75345344667687
1051                      49.752615240627506
1052                      49.75177821218546
1053                      49.75094236135078
1054                      49.75010768812342
1055                      49.74927419250338
1056                      49.748441874490595
1057                      49.74761073408524
1058                      49.746780771287206
1059                      49.74595198609643
1060                      49.74512437851297
1061                      49.74429794853688
1062                      49.74347269616817
1063                      49.742648621406715
1064                      49.74182572425258
1065                      49.741004004705815
1066                      49.74018346276631
1067                      49.73936409843424
1068                      49.738545911709366
1069                      49.737728902591925
1070                      49.736913071081744
1071                      49.73609841717894
1072                      49.735284940883446
1073                      49.734472642195215
1074                      49.7336615211143
1075                      49.732851577640815
1076                      49.73204281177465
1077                      49.731235223515796
1078                      49.73042881286426
1079                      49.729623579819986
1080                      49.728819524383084
1081                      49.7280166465535
1082                      49.72721494633129
1083                      49.72641442371639
1084                      49.725615078708756
1085                      49.724816911308494
1086                      49.72401992151555
1087                      49.723224109329976
1088                      49.722429474751664
1089                      49.721636017780725
1090                      49.720843738417045
1091                      49.72005263666074
1092                      49.71926271251175
1093                      49.71847396597008
1094                      49.71768639703578
1095                      49.71690000570874
1096                      49.71611479198907
1097                      49.715330755876664
1098                      49.71454789737163
1099                      49.71376621647397
1100                      49.71298571318357
1101                      49.71220638750049
1102                      49.71142823942478
1103                      49.71065126895638
1104                      49.70987547609536
1105                      49.709100860841545
1106                      49.70832742319516
1107                      49.70755516315603
1108                      49.70678408072422
1109                      49.70601417589984
1110                      49.705245448682774
1111                      49.70447789907291
1112                      49.70371152707048
1113                      49.70294633267531
1114                      49.70218231588751
1115                      49.70141947670703
1116                      49.700657815133866
1117                      49.69989733116802
1118                      49.69913802480954
1119                      49.69837989605833
1120                      49.69762294491443
1121                      49.6968671713779
1122                      49.696112575448694
1123                      49.69535915712686
1124                      49.69460691641234
1125                      49.69385585330497
1126                      49.69310596780508
1127                      49.69235725991257
1128                      49.69160972962732
1129                      49.69086337694944
1130                      49.69011820187876
1131                      49.6893667330462
1132                      49.68861135058904
1133                      49.68785700784002
1134                      49.68710370479931
1135                      49.68635144146697
1136                      49.68560021784293
1137                      49.68485003392715
1138                      49.684100889719616
1139                      49.68335278522051
1140                      49.68260572042965
1141                      49.68185969534704
1142                      49.681114709972746
1143                      49.68037076430676
1144                      49.67962785834908
1145                      49.678885992099765
1146                      49.67814516555865
1147                      49.67740537872584
1148                      49.67666663160139
1149                      49.6759289241852
1150                      49.67519225647732
1151                      49.67445662847774
1152                      49.67372204018653
1153                      49.67298849160352
1154                      49.672255982728814
1155                      49.671524513562474
1156                      49.67079408410439
1157                      49.67006469435455
1158                      49.66933634431308
1159                      49.66860903397992
1160                      49.66788276335501
1161                      49.66715753243841
1162                      49.66643334123012
1163                      49.665710189730135
1164                      49.66498807793846
1165                      49.664267005855095
1166                      49.66354697347998
1167                      49.66282798081323
1168                      49.66211002785474
1169                      49.66139311460449
1170                      49.660677241062615
1171                      49.659962407229045
1172                      49.659248613103784
1173                      49.658535858686776
1174                      49.657824143978075
1175                      49.657113468977684
1176                      49.6564038336856
1177                      49.65569523810177
1178                      49.654987682226306
1179                      49.654281166059036
1180                      49.65357568960019
1181                      49.652871252849536
1182                      49.652167855807306
1183                      49.65146549847327
1184                      49.65076418084766
1185                      49.650063902930185
1186                      49.64936466472108
1187                      49.64866646622028
1188                      49.647969307427786
1189                      49.64727318834355
1190                      49.646578108967674
1191                      49.64588406930011
1192                      49.6451910693408
1193                      49.64449910908979
1194                      49.64380818854704
1195                      49.643118307712655
1196                      49.64242946658658
1197                      49.64174166516875
1198                      49.64105490345918
1199                      49.64036918145803
1200                      49.63968449916513
1201                      49.63900085658054
1202                      49.63831825370414
1203                      49.63763669053617
1204                      49.63695616707645
1205                      49.63627668332509
1206                      49.63559823928193
1207                      49.63492083494714
1208                      49.63424447032065
1209                      49.63356914540242
1210                      49.63289486019249
1211                      49.63222161469088
1212                      49.63154940889757
1213                      49.630878242812514
1214                      49.630208116435824
1215                      49.62953902976744
1216                      49.628870982807314
1217                      49.62820397555549
1218                      49.627538008011925
1219                      49.62687308017672
1220                      49.62620919204983
1221                      49.625546343631186
1222                      49.62488453492091
1223                      49.624223765918885
1224                      49.62356403662517
1225                      49.622905347039705
1226                      49.62224769716261
1227                      49.62159108699376
1228                      49.62093551653328
1229                      49.62028098578094
1230                      49.619627494737074
1231                      49.61897504340146
1232                      49.61832363177416
1233                      49.61767325985511
1234                      49.61702392764437
1235                      49.616375635141935
1236                      49.61572838234781
1237                      49.615082169261996
1238                      49.61443699588443
1239                      49.613792862215234
1240                      49.613149768254345
1241                      49.612507714001595
1242                      49.61186669945732
1243                      49.61122672462125
1244                      49.610587789493536
1245                      49.609949894074134
1246                      49.60931303836293
1247                      49.60867722236014
1248                      49.60804244606561
1249                      49.60740870947939
1250                      49.60677601260147
1251                      49.60614435543181
1252                      49.605513737970455
1253                      49.60488416021741
1254                      49.604255622172616
1255                      49.603628123836245
1256                      49.60300166520807
1257                      49.60237624628826
1258                      49.6017518670767
1259                      49.60112852757345
1260                      49.60050622777851
1261                      49.59988496769188
1262                      49.5992647473135
1263                      49.59864556664343
1264                      49.59802742568172
1265                      49.59741032442827
1266                      49.59679426288312
1267                      49.59617924104623
1268                      49.5955652589177
1269                      49.59495231649743
1270                      49.59434041378552
1271                      49.59372955078186
1272                      49.59311972748651
1273                      49.59251094389947
1274                      49.59190320002074
1275                      49.59129649585026
1276                      49.59069083138809
1277                      49.59008620663428
1278                      49.58948262158867
1279                      49.58888007625143
1280                      49.58827857062249
1281                      49.58767810470181
1282                      49.58707867848943
1283                      49.586480291985424
1284                      49.58588294518961
1285                      49.58528663810216
1286                      49.58469137072308
1287                      49.58409714305219
1288                      49.58350395508961
1289                      49.58291180683534
1290                      49.582320698289436
1291                      49.58173062945173
1292                      49.58114160032238
1293                      49.58055361090135
1294                      49.57996666118851
1295                      49.57938075118409
1296                      49.57879588088787
1297                      49.57821205030007
1298                      49.577629259420405
1299                      49.577047508249166
1300                      49.576466796786235
1301                      49.57588712503156
1302                      49.57530849298519
1303                      49.574730900647126
1304                      49.57415434801737
1305                      49.57357883509587
1306                      49.57300436188268
1307                      49.5724309283778
1308                      49.571858534581224
1309                      49.57128718049296
1310                      49.570716866112946
1311                      49.570136153907015
1312                      49.56954868750432
1313                      49.568962049707466
1314                      49.56837624051644
1315                      49.56779125993114
1316                      49.567207107951674
1317                      49.56662378457793
1318                      49.56604128980996
1319                      49.56545962364788
1320                      49.564878786091526
1321                      49.56429877714089
1322                      49.56371959679609
1323                      49.56314124505707
1324                      49.56256372192388
1325                      49.56198702739641
1326                      49.56141116147478
1327                      49.56083612415887
1328                      49.560261915448734
1329                      49.559688535344435
1330                      49.55911598384591
1331                      49.55854426095311
1332                      49.55797336666615
1333                      49.557403300985015
1334                      49.556834063909605
1335                      49.55626565543997
1336                      49.55569807557612
1337                      49.55513132431804
1338                      49.5545654016658
1339                      49.554000307619276
1340                      49.55343604217853
1341                      49.55287260534362
1342                      49.55230999711449
1343                      49.55174821749114
1344                      49.55118726647356
1345                      49.550627144061764
1346                      49.55006785025574
1347                      49.54950938505556
1348                      49.54895174846115
1349                      49.548394940472406
1350                      49.5478389610895
1351                      49.54728381031248
1352                      49.546729488141125
1353                      49.546175994575606
1354                      49.54562332961581
1355                      49.545071493261844
1356                      49.54452048551366
1357                      49.54397030637131
1358                      49.54342095583468
1359                      49.54287243390388
1360                      49.542324740578806
1361                      49.541777875859566
1362                      49.54123183974605
1363                      49.54068663223836
1364                      49.5401422533364
1365                      49.539598703040326
1366                      49.53905598134992
1367                      49.538514088265345
1368                      49.53797302378655
1369                      49.53743278791353
1370                      49.53689338064635
1371                      49.53635480198494
1372                      49.53581705192926
1373                      49.53528013047941
1374                      49.53474403763528
1375                      49.53420877339698
1376                      49.53367433776441
1377                      49.53314073073773
1378                      49.532607952316766
1379                      49.53207600250158
1380                      49.53154488129218
1381                      49.53101458868855
1382                      49.530485124690756
1383                      49.529956489298684
1384                      49.52942868251239
1385                      49.52890170433193
1386                      49.52837555475725
1387                      49.52785023378834
1388                      49.527325741425216
1389                      49.52680207766787
1390                      49.526279242516296
1391                      49.5257572359705
1392                      49.52523605803049
1393                      49.524715708696306
1394                      49.5241961879679
1395                      49.52367749584516
1396                      49.523159632328316
1397                      49.5226425974173
1398                      49.522126391111954
1399                      49.52161101341244
1400                      49.5210964643187
1401                      49.5205827438308
1402                      49.52006985194862
1403                      49.51955778867227
1404                      49.51904655400165
1405                      49.51853614793674
1406                      49.51802657047773
1407                      49.517517821624494
1408                      49.51700990137698
1409                      49.5165028097353
1410                      49.5159965466994
1411                      49.515491112269274
1412                      49.514986506444984
1413                      49.51448272922636
1414                      49.513979780613624
1415                      49.51347766060661
1416                      49.51297636920543
1417                      49.512475906409975
1418                      49.51197627222035
1419                      49.51147746663651
1420                      49.51097948965844
1421                      49.51048234128609
1422                      49.50998602151958
1423                      49.5094905303589
1424                      49.50899586780395
1425                      49.50850203385477
1426                      49.50800902851137
1427                      49.5075168517738
1428                      49.507025503641955
1429                      49.506534984115945
1430                      49.50604529319571
1431                      49.5055564308812
1432                      49.50506839717252
1433                      49.50458119206962
1434                      49.50409481557256
1435                      49.50360926768121
1436                      49.50312454839559
1437                      49.502640657715915
1438                      49.502157595641904
1439                      49.50167536217373
1440                      49.50119395731127
1441                      49.50071338105465
1442                      49.50023363340381
1443                      49.49975471435869
1444                      49.4992766239194
1445                      49.49879936208589
1446                      49.49832292885816
1447                      49.497847324236204
1448                      49.497372548220085
1449                      49.496898600809686
1450                      49.49642548200512
1451                      49.495953191806336
1452                      49.49548173021333
1453                      49.49501109722604
1454                      49.49454129284453
1455                      49.49407231706891
1456                      49.493604169899015
1457                      49.493136851334896
1458                      49.49267036137661
1459                      49.49220470002405
1460                      49.49173986727726
1461                      49.49127586313631
1462                      49.490812687601135
1463                      49.49035034067168
1464                      49.48988882234801
1465                      49.48942813263022
1466                      49.48896827151816
1467                      49.48850923901182
1468                      49.48805103511137
1469                      49.48759365981664
1470                      49.48713711312769
1471                      49.48668139504463
1472                      49.486226505567174
1473                      49.48577244469561
1474                      49.48531921242977
1475                      49.48486680876982
1476                      49.484415233715595
1477                      49.48396448726709
1478                      49.483514569424415
1479                      49.48306548018752
1480                      49.48261721955646
1481                      49.48216978753106
1482                      49.48172318411156
1483                      49.48127740929783
1484                      49.48083246308988
1485                      49.480388345487654
1486                      49.47994505649126
1487                      49.479502596100644
1488                      49.47906096431575
1489                      49.478620161136746
1490                      49.47818018656341
1491                      49.47773053491352
1492                      49.47727455295842
1493                      49.476819205705795
1494                      49.476364493155586
1495                      49.475910415307794
1496                      49.47545697216259
1497                      49.475004163719746
1498                      49.47455198997932
1499                      49.47410045094148
1500                      49.473649546606
1501                      49.47319927697288
1502                      49.4727496420424
1503                      49.472300641814286
1504                      49.47185227628859
1505                      49.47140454546536
1506                      49.47095744934461
1507                      49.47051098792633
1508                      49.47006516121047
1509                      49.46961996919708
1510                      49.46917541188611
1511                      49.468731489277616
1512                      49.46828820137159
1513                      49.46784554816804
1514                      49.46740352966685
1515                      49.466962145868195
1516                      49.46652139677195
1517                      49.466081282378184
1518                      49.46564180268683
1519                      49.465202957697954
1520                      49.46476474741155
1521                      49.46432717182756
1522                      49.463890230946106
1523                      49.46345392476701
1524                      49.46301825329033
1525                      49.46258321651624
1526                      49.462148814444504
1527                      49.46171504707536
1528                      49.46128191440846
1529                      49.46084941644415
1530                      49.46041755318225
1531                      49.459986324622776
1532                      49.45955573076583
1533                      49.45912577161124
1534                      49.458696447159184
1535                      49.458267757409544
1536                      49.45783970236238
1537                      49.45741228201763
1538                      49.45698549637541
1539                      49.45655934543561
1540                      49.456133829198166
1541                      49.45570894766331
1542                      49.455284700830816
1543                      49.454861088700795
1544                      49.45443811127325
1545                      49.45401576854812
1546                      49.45359406052546
1547                      49.453172987205335
1548                      49.45275254858757
1549                      49.452332744672276
1550                      49.4519135754594
1551                      49.451495040949
1552                      49.45107714114107
1553                      49.450659876035616
1554                      49.45024324563258
1555                      49.449827249932014
1556                      49.44941188893387
1557                      49.44899716263819
1558                      49.44858307104499
1559                      49.44816961415421
1560                      49.4477567919659
1561                      49.44734460448001
1562                      49.44693305169665
1563                      49.446522133615645
1564                      49.44611185023717
1565                      49.44570220156106
1566                      49.44529318758754
1567                      49.444884808316374
1568                      49.444477063747684
1569                      49.44406995388147
1570                      49.44366347871755
1571                      49.44325763825634
1572                      49.44285243249743
1573                      49.44244786144105
1574                      49.442043925087034
1575                      49.44164062343549
1576                      49.44123795648642
1577                      49.440835924239764
1578                      49.44043452669564
1579                      49.44003376385393
1580                      49.43963363571464
1581                      49.43923414227788
1582                      49.438835283543426
1583                      49.438437059511614
1584                      49.43803947018216
1585                      49.437642515555126
1586                      49.43724619563062
1587                      49.436850510408476
1588                      49.43645545988886
1589                      49.436061044071664
1590                      49.43566726295694
1591                      49.43527411654469
1592                      49.43488160483486
1593                      49.43448972782744
1594                      49.434098485522554
1595                      49.43370787792003
1596                      49.43331790502003
1597                      49.43292856682251
1598                      49.432539863327406
1599                      49.43215179453466
1600                      49.431764360444504
1601                      49.431377561056706
1602                      49.43099139637144
1603                      49.43060586638859
1604                      49.430220971108156
1605                      49.429836710530196
1606                      49.42945308465471
1607                      49.429070093481755
1608                      49.42868773701116
1609                      49.42830601524304
1610                      49.42792492817733
1611                      49.4275444758141
1612                      49.42716465815329
1613                      49.42678547519495
1614                      49.42640692693908
1615                      49.42602901338569
1616                      49.42565173453471
1617                      49.42527509038621
1618                      49.42489908094012
1619                      49.42452370619657
1620                      49.42414896615537
1621                      49.42377486081671
1622                      49.4234013901804
1623                      49.42302855424663
1624                      49.42265635301533
1625                      49.42228478648633
1626                      49.42191385465998
1627                      49.42154355753593
1628                      49.42117389511441
1629                      49.42080486739536
1630                      49.42043647437873
1631                      49.42006871606452
1632                      49.41970159245278
1633                      49.41933510354352
1634                      49.418969249336726
1635                      49.41860402983235
1636                      49.41823944503045
1637                      49.417875494931025
1638                      49.41751217953396
1639                      49.41714949883942
1640                      49.4167874528473
1641                      49.416426041557656
1642                      49.416065264970484
1643                      49.415705123085786
1644                      49.41534561590345
1645                      49.41498674342358
1646                      49.41462850564625
1647                      49.414270902571275
1648                      49.41391393419883
1649                      49.41355760052875
1650                      49.413201901561195
1651                      49.41284683729606
1652                      49.41249240773334
1653                      49.41213861287321
1654                      49.41178545271538
1655                      49.41143292726008
1656                      49.411081036507255
1657                      49.41072978045679
1658                      49.41037915910886
1659                      49.410029172463396
1660                      49.40967982052035
1661                      49.409331103279726
1662                      49.40898302074157
1663                      49.408635572905894
1664                      49.40828875977269
1665                      49.4079425813419
1666                      49.40759703761353
1667                      49.40725212858763
1668                      49.40690785426426
1669                      49.406564214643254
1670                      49.40622120972472
1671                      49.405870617168375
1672                      49.40551505634653
1673                      49.40515997846751
1674                      49.4048053835312
1675                      49.404451271537596
1676                      49.40409764248682
1677                      49.40374449637875
1678                      49.40339183321345
1679                      49.40303965299097
1680                      49.4026879557112
1681                      49.4023367413742
1682                      49.40198600997991
1683                      49.40163576152844
1684                      49.40128599601968
1685                      49.400936713453746
1686                      49.40058791383052
1687                      49.400239597150005
1688                      49.39989176341231
1689                      49.39954441261739
1690                      49.39919754476517
1691                      49.39885115985578
1692                      49.3985052578891
1693                      49.398159838865126
1694                      49.397814902784035
1695                      49.397470449645596
1696                      49.39712647944998
1697                      49.396782992197075
1698                      49.39643998788699
1699                      49.39609746651962
1700                      49.39575542809496
1701                      49.39541387261312
1702                      49.39507280007399
1703                      49.39473221047763
1704                      49.39439210382409
1705                      49.39405248011326
1706                      49.39371333934514
1707                      49.3933746815199
1708                      49.393036506637316
1709                      49.39269881469755
1710                      49.3923616057005
1711                      49.392024879646215
1712                      49.391688636534695
1713                      49.39135287636594
1714                      49.3910175991399
1715                      49.39068280485668
1716                      49.39034849351617
1717                      49.39001466511843
1718                      49.38968131966345
1719                      49.3893484571513
1720                      49.3890160775818
1721                      49.388684180955124
1722                      49.38835276727116
1723                      49.388021836530015
1724                      49.387691388731525
1725                      49.3873614238758
1726                      49.3870319419629
1727                      49.38670294299277
1728                      49.3863744269654
1729                      49.38604639388075
1730                      49.385718843738914
1731                      49.38539177653979
1732                      49.38506519228338
1733                      49.38473909096973
1734                      49.38441347259891
1735                      49.38408833717085
1736                      49.383763684685505
1737                      49.383439515142925
1738                      49.38311582854311
1739                      49.38279262488601
1740                      49.382469904171785
1741                      49.38214766640016
1742                      49.381825911571354
1743                      49.381504639685375
1744                      49.381183850742104
1745                      49.3808635447416
1746                      49.38054372168381
1747                      49.38022438156884
1748                      49.37990552439658
1749                      49.379587150167026
1750                      49.3792692588803
1751                      49.37895185053634
1752                      49.378634925135145
1753                      49.37831848267672
1754                      49.378002523160944
1755                      49.37768704658811
1756                      49.37737205295787
1757                      49.37705754227045
1758                      49.37674351452574
1759                      49.376429969723915
1760                      49.376116907864684
1761                      49.375804328948334
1762                      49.37549223297469
1763                      49.375180619943876
1764                      49.374869489855655
1765                      49.37455884271037
1766                      49.37424867850774
1767                      49.37393899724793
1768                      49.37362979893078
1769                      49.37332108355645
1770                      49.373012851124884
1771                      49.372705101636086
1772                      49.37239783509
1773                      49.372091051486734
1774                      49.37178475082612
1775                      49.371478933108335
1776                      49.37117359833337
1777                      49.37086874650106
1778                      49.370564377611515
1779                      49.370260491664794
1780                      49.369957088660726
1781                      49.369654168599595
1782                      49.36935173148106
1783                      49.36904977730535
1784                      49.36874830607235
1785                      49.36844731778211
1786                      49.3681468124347
1787                      49.36784679003
1788                      49.367547250568066
1789                      49.3672481940489
1790                      49.36694962047244
1791                      49.366651529838805
1792                      49.36635392214794
1793                      49.36605679739978
1794                      49.36576015559433
1795                      49.36546399673176
1796                      49.36516832081185
1797                      49.364873127834755
1798                      49.364578417800374
1799                      49.364284190708815
1800                      49.36399044655997
0                         51.100003578516976
1                         51.1032062583854
2                         51.10646513716546
3                         51.1099488115924
4                         51.11342401830814
5                         51.11687305209824
6                         51.120302841090165
7                         51.12371338528385
8                         51.12649224700749
9                         51.12911607483329
10                        51.131739902659206
11                        51.134363730485006
12                        51.136987558310864
13                        51.13961138613672
14                        51.14223521396252
15                        51.14438484343657
16                        51.146218340676114
17                        51.148051837915546
18                        51.14988533515509
19                        51.15171883239458
20                        51.15355232963407
21                        51.15538582687361
22                        51.15721932411304
23                        51.15905282135259
24                        51.16088631859208
25                        51.16271981583162
26                        51.16455331307117
27                        51.1663868103106
28                        51.16822030755009
29                        51.169856944422975
30                        51.17070613982918
31                        51.17155533523544
32                        51.17240453064176
33                        51.17325372604802
34                        51.17410292145422
35                        51.174952116860425
36                        51.175801312266685
[truncated: 78,022 more chars]
