# Supplementary material for: Numerical simulation research on thermal insulation performance of composite heat-insulation zone structure in hydrothermal high-temperature mine
Source: Sci Rep. 2024 Jun 18;14:14096. doi: 10.1038/s41598-024-64702-4 (PMC11189482; doi:10.1038/s41598-024-64702-4)
Supplement: Supplementary file 1 — Supplementary Information. [file 41598_2024_64702_MOESM1_ESM.zip › model validation.xlsx]

## Sheet: Sheet1
5	46.1832	46.5	0.316765	-0.316765
10	47.6305	47.9	0.269482	-0.269482
15	48.5568	48.8	0.243225	-0.243225
20	49.2151	49.6	0.384877	-0.384877
25	49.7133	50.2	0.486725	-0.486725
			0.340215
