# Supplementary material for: Numerical simulation research on thermal insulation performance of composite heat-insulation zone structure in hydrothermal high-temperature mine
Source: Sci Rep. 2024 Jun 18;14:14096. doi: 10.1038/s41598-024-64702-4 (PMC11189482; doi:10.1038/s41598-024-64702-4)
Supplement: Supplementary file 1 — Supplementary Information. [file 41598_2024_64702_MOESM1_ESM.zip › Temperature at different depths of the perimeter rock after steady state.txt]

% Model:              方案一.mph
% Version:            COMSOL 5.6.0.280
% Date:               Sep 20 2022, 23:12
% Dimension:          1
% Nodes:              6
% Expressions:        1
% Description:        点图
% X                       Height
1                         43.07850764686668
1                         46.18323462883933
1                         47.630517795602714
1                         48.55677524525947
1                         49.215123066898855
1                         49.71327459505454
