# Supplementary material for: Numerical simulation research on thermal insulation performance of composite heat-insulation zone structure in hydrothermal high-temperature mine
Source: Sci Rep. 2024 Jun 18;14:14096. doi: 10.1038/s41598-024-64702-4 (PMC11189482; doi:10.1038/s41598-024-64702-4)
Supplement: Supplementary file 1 — Supplementary Information. [file 41598_2024_64702_MOESM1_ESM.zip › Temperature scenario 1.txt]

% Model:              方案一.mph
% Version:            COMSOL 5.6.0.280
% Date:               Sep 20 2022, 22:55
% Table:              表格: 表格 11 {tbl11} - 线平均值: 线平均值 1 {av1}
% 时间 (d)                 温度 (degC)
0                        51.0994424633343
1                        50.97402481029388
2                        50.855450096320965
3                        50.76424713861795
4                        50.674865199520234
5                        50.5911118633844
6                        50.51149720589692
7                        50.436021227057864
8                        50.3740442637927
9                        50.314821252623744
10                       50.25559824145479
11                       50.19637523028585
12                       50.137152219116885
13                       50.07792920794797
14                       50.01870619677901
15                       49.97277958652569
16                       49.935717243549476
17                       49.898654900573234
18                       49.861592557597035
19                       49.82453021462083
20                       49.78746787164459
21                       49.7504055286684
22                       49.71334318569219
23                       49.67628084271597
24                       49.639218499739755
25                       49.60215615676354
26                       49.56509381378734
27                       49.52803147081112
28                       49.49096912783489
29                       49.45707163934126
30                       49.43583356877785
31                       49.41459549821444
32                       49.39335742765104
33                       49.372119357087634
34                       49.350881286524235
35                       49.32964321596085
36                       49.30840514539743
37                       49.28716707483401
38                       49.26592900427062
39                       49.24469093370721
40                       49.22345286314382
41                       49.20221479258043
42                       49.18097672201702
43                       49.159738651453615
44                       49.1385005808902
45                       49.11726251032682
46                       49.09602443976339
47                       49.07478636919999
48                       49.05354829863658
49                       49.0323102280732
50                       49.01107215750979
51                       48.98983408694639
52                       48.968596016382996
53                       48.94735794581958
54                       48.92611987525619
55                       48.90488180469278
56                       48.883643734129365
57                       48.862405663565966
58                       48.844927576963244
59                       48.833089466301466
60                       48.82125135563972
61                       48.80941324497796
62                       48.79757513431621
63                       48.78573702365447
64                       48.77389891299272
65                       48.76206080233098
66                       48.75022269166923
67                       48.73838458100749
68                       48.72654647034574
69                       48.71470835968397
70                       48.70287024902222
71                       48.69103213836048
72                       48.67919402769873
73                       48.66735591703698
74                       48.65551780637521
75                       48.64367969571348
76                       48.63184158505172
77                       48.62000347438997
78                       48.608165363728226
79                       48.59632725306649
80                       48.58448914240472
81                       48.57265103174298
82                       48.56081292108122
83                       48.54897481041947
84                       48.53713669975773
85                       48.52529858909596
86                       48.5134604784342
87                       48.50162236777246
88                       48.48978425711071
89                       48.47794614644898
90                       48.46610803578724
91                       48.45426992512548
92                       48.44243181446374
93                       48.43059370380197
94                       48.41875559314021
95                       48.406917482478455
96                       48.39507937181671
97                       48.38324126115498
98                       48.37140315049319
99                       48.35956503983147
100                      48.34772692916972
101                      48.335888818507954
102                      48.32405070784621
103                      48.31221259718447
104                      48.300374486522706
105                      48.28853637586099
106                      48.276698265199194
107                      48.26486015453749
108                      48.253022043875724
109                      48.241183933213954
110                      48.22934582255221
111                      48.21750771189048
112                      48.20566960122873
113                      48.19383149056697
114                      48.18199337990523
115                      48.17015526924346
116                      48.163105499981405
117                      48.15725281606932
118                      48.1514001321572
119                      48.145547448245104
120                      48.13969476433297
121                      48.13384208042084
122                      48.12798939650877
123                      48.12213671259663
124                      48.11628402868452
125                      48.110431344772394
126                      48.10457866086029
127                      48.09872597694817
128                      48.092873293036064
129                      48.087020609123954
130                      48.08116792521185
131                      48.075315241299734
132                      48.06946255738762
133                      48.063609873475514
134                      48.05775718956338
135                      48.05190450565129
136                      48.04605182173917
137                      48.04019913782705
138                      48.03434645391494
139                      48.028493770002825
140                      48.022641086090694
141                      48.0167884021786
142                      48.01093571826648
143                      48.00508303435434
144                      47.999230350442254
145                      47.99337766653014
146                      47.98752498261805
147                      47.98167229870594
148                      47.975819614793814
149                      47.96996693088168
150                      47.96411424696959
151                      47.95826156305748
152                      47.952408879145345
153                      47.94655619523324
154                      47.940703511321146
155                      47.934850827409015
156                      47.928998143496905
157                      47.92314545958478
158                      47.917292775672685
159                      47.911440091760575
160                      47.90558740784845
161                      47.89973472393634
162                      47.89388204002425
163                      47.888029356112135
164                      47.8821766722
165                      47.87632398828788
166                      47.87047130437578
167                      47.86461862046368
168                      47.858765936551556
169                      47.852913252639446
170                      47.847060568727294
171                      47.84120788481521
172                      47.83535520090309
173                      47.82950251699098
174                      47.82364983307888
175                      47.81779714916674
176                      47.811944465254655
177                      47.80609178134255
178                      47.80023909743044
179                      47.7943864135183
180                      47.7885337296062
181                      47.782681045694076
182                      47.77682836178196
183                      47.77097567786988
184                      47.76512299395774
185                      47.75927031004562
186                      47.75341762613349
187                      47.74756494222139
188                      47.741712258309285
189                      47.735859574397175
190                      47.73000689048505
191                      47.724154206572976
192                      47.718301522660845
193                      47.712448838748735
194                      47.70659615483664
195                      47.70074347092452
196                      47.694890787012405
197                      47.68903810310027
198                      47.683185419188156
199                      47.67733273527606
200                      47.67148005136393
201                      47.66562736745182
202                      47.65977468353972
203                      47.65392199962756
204                      47.64806931571548
205                      47.64221663180336
206                      47.63636394789125
207                      47.63051126397914
208                      47.62465858006703
209                      47.61880589615494
210                      47.612953212242815
211                      47.60710052833069
212                      47.601247844418594
213                      47.59539516050647
214                      47.589542476594346
215                      47.58368979268224
216                      47.577837108770126
217                      47.57198442485801
218                      47.566131740945906
219                      47.560279057033796
220                      47.55442637312167
221                      47.54857368920958
222                      47.542721005297416
223                      47.53686832138534
224                      47.53101563747323
225                      47.52516295356112
226                      47.51931026964901
227                      47.5134575857369
228                      47.50760490182478
229                      47.501752217912646
230                      47.495899534000536
231                      47.49142214430909
232                      47.487861617431435
233                      47.4843010905538
234                      47.48074056367613
235                      47.4771800367985
236                      47.47361950992083
237                      47.470058983043195
238                      47.466498456165496
239                      47.46293792928787
240                      47.45937740241019
241                      47.45581687553253
242                      47.45225634865489
243                      47.44869582177723
244                      47.445135294899586
245                      47.441574768021894
246                      47.43801424114425
247                      47.4344537142666
248                      47.43089318738894
249                      47.427332660511276
250                      47.42377213363365
251                      47.42021160675599
252                      47.41665107987832
253                      47.413090553000636
254                      47.40953002612302
255                      47.40596949924535
256                      47.40240897236769
257                      47.398848445490025
258                      47.39528791861239
259                      47.39172739173471
260                      47.38816686485708
261                      47.38460633797941
262                      47.38104581110176
263                      47.3774852842241
264                      47.37392475734644
265                      47.370364230468795
266                      47.36680370359113
267                      47.36324317671348
268                      47.35968264983584
269                      47.35612212295814
270                      47.3525615960805
271                      47.349001069202835
272                      47.345440542325214
273                      47.341880015447515
274                      47.338319488569866
275                      47.33475896169224
276                      47.33119843481457
277                      47.327637907936904
278                      47.32407738105923
279                      47.32051685418159
280                      47.31695632730391
281                      47.313395800426285
282                      47.309835273548636
283                      47.30627474667097
284                      47.30271421979332
285                      47.29915369291564
286                      47.29559316603798
287                      47.29203263916033
288                      47.28847211228268
289                      47.28491158540503
290                      47.28135105852735
291                      47.27779053164973
292                      47.274230004772065
293                      47.2706694778944
294                      47.26710895101674
295                      47.26354842413905
296                      47.25998789726144
297                      47.25642737038378
298                      47.252866843506126
299                      47.24930631662846
300                      47.24574578975081
301                      47.24218526287315
302                      47.23862473599548
303                      47.23506420911783
304                      47.231503682240195
305                      47.227943155362524
306                      47.22438262848486
307                      47.22082210160719
308                      47.21726157472954
309                      47.21370104785189
310                      47.210140520974235
311                      47.20657999409657
312                      47.20301946721892
313                      47.19945894034129
314                      47.1958984134636
315                      47.19233788658595
316                      47.1887773597083
317                      47.18521683283063
318                      47.181656305952984
319                      47.178095779075335
320                      47.17453525219768
321                      47.17097472532
322                      47.16741419844236
323                      47.163853671564695
324                      47.16029314468702
325                      47.15673261780938
326                      47.15317209093175
327                      47.14961156405409
328                      47.14605103717643
329                      47.14249051029876
330                      47.1389299834211
331                      47.13536945654346
332                      47.13180892966578
333                      47.128248402788145
334                      47.124687875910475
335                      47.12112734903283
336                      47.11756682215516
337                      47.11400629527749
338                      47.11044576839985
339                      47.10688524152221
340                      47.10332471464452
341                      47.09976418776687
342                      47.09620366088924
343                      47.092643134011574
344                      47.08908260713393
345                      47.08552208025626
346                      47.081961553378584
347                      47.07840102650096
348                      47.07484049962329
349                      47.071279972745636
350                      47.067719445867965
351                      47.06415891899032
352                      47.06059839211266
353                      47.057037865234996
354                      47.05347733835735
355                      47.049916811479676
356                      47.04635628460204
357                      47.0427957577244
358                      47.03923523084672
359                      47.03567470396906
360                      47.03211417709142
361                      47.02855365021373
362                      47.02499312333609
363                      47.0214325964584
364                      47.017872069580775
365                      47.01431154270311
366                      47.010751015825456
367                      47.00719048894783
368                      47.00362996207015
369                      47.00006943519249
370                      46.99650890831483
371                      46.99294838143717
372                      46.989387854559524
373                      46.98582732768186
374                      46.9822668008042
375                      46.97870627392656
376                      46.975145747048906
377                      46.97158522017124
378                      46.9680246932936
379                      46.96446416641594
380                      46.96090363953828
381                      46.9573431126606
382                      46.95378258578294
383                      46.950222058905304
384                      46.94666153202763
385                      46.94310100514999
386                      46.93954047827235
387                      46.935979951394664
388                      46.932419424517015
389                      46.92885889763935
390                      46.9252983707617
391                      46.92173784388405
392                      46.918177317006396
393                      46.91461679012875
394                      46.91105626325109
395                      46.907495736373434
396                      46.90393520949577
397                      46.90037468261813
398                      46.89681415574044
399                      46.893253628862816
400                      46.88969310198513
401                      46.88613257510748
402                      46.882572048229825
403                      46.87901152135215
404                      46.87545099447454
405                      46.87189046759687
406                      46.86832994071921
407                      46.86476941384155
408                      46.861208886963865
409                      46.85764836008623
410                      46.85408783320857
411                      46.851209192488525
412                      46.84878514254024
413                      46.846361092591906
414                      46.84393704264361
415                      46.84151299269529
416                      46.839088942747004
417                      46.8366648927987
418                      46.83424084285039
419                      46.831816792902075
420                      46.8293927429538
421                      46.826968693005476
422                      46.82454464305719
423                      46.82212059310887
424                      46.81969654316057
425                      46.81727249321228
426                      46.814848443263955
427                      46.81242439331565
428                      46.81000034336735
429                      46.80757629341903
430                      46.80515224347073
431                      46.80272819352242
432                      46.8003041435741
433                      46.79788009362581
434                      46.79545604367748
435                      46.79303199372919
436                      46.790607943780905
437                      46.788183893832596
438                      46.785759843884264
439                      46.78333579393599
440                      46.780911743987666
441                      46.77848769403938
442                      46.77606364409107
443                      46.77363959414277
444                      46.77121554419445
445                      46.768791494246166
446                      46.76636744429785
447                      46.76394339434953
448                      46.761519344401215
449                      46.75909529445293
450                      46.756671244504616
451                      46.75424719455633
452                      46.75182314460803
453                      46.7493990946597
454                      46.74697504471142
455                      46.74455099476308
456                      46.742126944814785
457                      46.73970289486648
458                      46.737278844918166
459                      46.734854794969884
460                      46.73243074502157
461                      46.73000669507327
462                      46.72758264512499
463                      46.72515859517667
464                      46.72273454522836
465                      46.720310495280046
466                      46.71788644533175
467                      46.71546239538343
468                      46.71303834543512
469                      46.71061429548683
470                      46.70819024553853
471                      46.70576619559022
472                      46.703342145641905
473                      46.70091809569362
474                      46.698494045745306
475                      46.696069995796975
476                      46.69364594584871
477                      46.691221895900384
478                      46.688797845952074
479                      46.686373796003785
480                      46.68394974605548
481                      46.68152569610718
482                      46.67910164615888
483                      46.67667759621056
484                      46.674253546262236
485                      46.671829496313954
486                      46.66940544636564
487                      46.66698139641735
488                      46.66455734646902
489                      46.66213329652074
490                      46.65970924657241
491                      46.657285196624116
492                      46.6548611466758
493                      46.65243709672751
494                      46.6500130467792
495                      46.64758899683089
496                      46.64516494688258
497                      46.64274089693429
498                      46.64031684698599
499                      46.637892797037686
500                      46.635468747089355
501                      46.63304469714108
502                      46.630620647192764
503                      46.62819659724446
504                      46.62577254729615
505                      46.623348497347834
506                      46.620924447399545
507                      46.61850039745124
508                      46.61607634750293
509                      46.61365229755462
510                      46.611228247606356
511                      46.60880419765802
512                      46.60638014770971
513                      46.603956097761404
514                      46.60153204781309
515                      46.599107997864785
516                      46.5966839479165
517                      46.59425989796818
518                      46.591835848019876
519                      46.589411798071566
520                      46.58698774812327
521                      46.58456369817495
522                      46.58213964822664
523                      46.57971559827836
524                      46.57729154833005
525                      46.57486749838175
526                      46.57244344843344
527                      46.57001939848513
528                      46.567595348536834
529                      46.56517129858853
530                      46.562747248640214
531                      46.56032319869193
532                      46.5578991487436
533                      46.55547509879529
534                      46.55305104884698
535                      46.55062699889868
536                      46.54820294895037
537                      46.54577889900211
538                      46.54335484905378
539                      46.54093079910547
540                      46.53850674915716
541                      46.53608269920885
542                      46.533658649260545
543                      46.531234599312256
544                      46.52881054936397
545                      46.52638649941564
546                      46.52396244946732
547                      46.521538399519045
548                      46.51911434957071
549                      46.516690299622425
550                      46.51426624967411
551                      46.51184219972583
552                      46.509418149777524
553                      46.506994099829214
554                      46.5045700498809
555                      46.5021459999326
556                      46.49972194998429
557                      46.49729790003597
558                      46.49487385008766
559                      46.492449800139354
560                      46.490025750191066
561                      46.48760170024277
562                      46.48517765029445
563                      46.48275360034614
564                      46.48032955039785
565                      46.47790550044953
566                      46.47548145050123
567                      46.47305740055293
568                      46.470633350604636
569                      46.468209300656305
570                      46.465785250708024
571                      46.46336120075971
572                      46.460937150811404
573                      46.45851310086309
574                      46.4560890509148
575                      46.45366500096647
576                      46.451240951018185
577                      46.44881690106986
578                      46.44639285112157
579                      46.443968801173256
580                      46.441544751224974
581                      46.43912070127665
582                      46.43669665132835
583                      46.43427260138005
584                      46.43184855143173
585                      46.429424501483425
586                      46.42700045153513
587                      46.42457640158682
588                      46.42215235163852
589                      46.41972830169022
590                      46.41730425174191
591                      46.415218430541586
592                      46.41335809517323
593                      46.411497759804874
594                      46.409637424436546
595                      46.40777708906819
596                      46.405916753699856
597                      46.4040564183315
598                      46.40219608296315
599                      46.40033574759482
600                      46.39847541222647
601                      46.396615076858104
602                      46.39475474148978
603                      46.39289440612143
604                      46.391034070753086
605                      46.38917373538474
606                      46.38731340001638
607                      46.38545306464804
608                      46.38359272927969
609                      46.38173239391133
610                      46.37987205854299
611                      46.378011723174616
612                      46.37615138780631
613                      46.374291052437954
614                      46.37243071706961
615                      46.37057038170128
616                      46.36871004633291
617                      46.36684971096459
618                      46.364989375596224
619                      46.363129040227875
620                      46.36126870485955
621                      46.3594083694912
622                      46.35754803412285
623                      46.3556876987545
624                      46.35382736338615
625                      46.351967028017796
626                      46.350106692649454
627                      46.348246357281106
628                      46.34638602191277
629                      46.34452568654444
630                      46.34266535117606
631                      46.34080501580772
632                      46.33894468043939
633                      46.337084345071034
634                      46.33522400970271
635                      46.33336367433433
636                      46.33150333896601
637                      46.32964300359767
638                      46.3277826682293
639                      46.32592233286097
640                      46.32406199749262
641                      46.32220166212427
642                      46.32034132675593
643                      46.318480991387574
644                      46.31662065601923
645                      46.31476032065088
646                      46.31289998528253
647                      46.3110396499142
648                      46.30917931454585
649                      46.307318979177495
650                      46.30545864380916
651                      46.3035983084408
652                      46.30173797307245
653                      46.29987763770409
654                      46.29801730233575
655                      46.29615696696743
656                      46.29429663159908
657                      46.292436296230754
658                      46.29057596086238
659                      46.288715625494014
660                      46.286855290125686
661                      46.284994954757344
662                      46.28313461938902
663                      46.28127428402064
664                      46.27941394865231
665                      46.27755361328395
666                      46.275693277915614
667                      46.27383294254727
668                      46.27197260717894
669                      46.27011227181056
670                      46.268251936442226
671                      46.26639160107387
672                      46.264531265705514
673                      46.26267093033719
674                      46.26081059496886
675                      46.258950259600496
676                      46.257089924232154
677                      46.2552295888638
678                      46.25336925349546
679                      46.251508918127115
680                      46.249648582758766
681                      46.247788247390424
682                      46.24592791202208
683                      46.24406757665372
684                      46.24220724128537
685                      46.240346905917036
686                      46.23848657054868
687                      46.23662623518034
688                      46.234765899812
689                      46.23290556444364
690                      46.2310452290753
691                      46.22918489370694
692                      46.2273245583386
693                      46.22546422297027
694                      46.22360388760195
695                      46.22174355223356
696                      46.219883216865206
697                      46.21802288149688
698                      46.216162546128544
699                      46.2143022107602
700                      46.21244187539184
701                      46.2105815400235
702                      46.20872120465514
703                      46.2068608692868
704                      46.20500053391848
705                      46.203140198550116
706                      46.20127986318177
707                      46.199419527813404
708                      46.19755919244508
709                      46.19569885707673
710                      46.19383852170839
711                      46.19197818634002
712                      46.19011785097169
713                      46.18825751560335
714                      46.186397180235
715                      46.18453684486665
716                      46.1826765094983
717                      46.18081617412995
718                      46.1789558387616
719                      46.177095503393275
720                      46.17523516802494
721                      46.17337483265656
722                      46.17151449728822
723                      46.169654161919865
724                      46.16779382655153
725                      46.16593349118319
726                      46.16407315581483
727                      46.16221282044649
728                      46.160352485078164
729                      46.15849214970981
730                      46.15663181434145
731                      46.1547714789731
732                      46.15291114360478
733                      46.15105080823641
734                      46.149190472868064
735                      46.147330137499715
736                      46.145469802131366
737                      46.143609466763024
738                      46.1417491313947
739                      46.13988879602635
740                      46.13802846065798
741                      46.13616812528966
742                      46.13430778992131
743                      46.132447454552945
744                      46.13058711918461
745                      46.12872678381626
746                      46.12686644844791
747                      46.12500611307958
748                      46.12314577771123
749                      46.12128544234288
750                      46.11942510697454
751                      46.11756477160617
752                      46.11570443623784
753                      46.1138441008695
754                      46.111983765501144
755                      46.110123430132795
756                      46.10826309476445
757                      46.10640275939611
758                      46.10454242402777
759                      46.10268208865944
760                      46.100821753291086
761                      46.09896141792273
762                      46.097101082554396
763                      46.09524074718603
764                      46.09338041181767
765                      46.091520076449335
766                      46.089659741081014
767                      46.08779940571266
768                      46.085939070344295
769                      46.084078734975954
770                      46.08221839960759
771                      46.08061404118962
772                      46.07918033407192
773                      46.07774662695417
774                      46.07631291983649
775                      46.07487921271878
776                      46.073445505601036
777                      46.072011798483345
778                      46.07057809136562
779                      46.0691443842479
780                      46.0677106771302
781                      46.066276970012474
782                      46.06484326289477
783                      46.06340955577704
784                      46.06197584865934
785                      46.0605421415416
786                      46.05910843442391
787                      46.05767472730618
788                      46.05624102018845
789                      46.05480731307076
790                      46.05337360595304
791                      46.051939898835315
792                      46.0505061917176
793                      46.0490724845999
794                      46.04763877748217
795                      46.04620507036445
796                      46.04477136324674
797                      46.04333765612902
798                      46.04190394901131
799                      46.04047024189358
800                      46.039036534775875
801                      46.037602827658155
802                      46.03616912054044
803                      46.03473541342272
804                      46.033301706305004
805                      46.03186799918731
806                      46.03043429206958
807                      46.02900058495185
808                      46.02756687783415
809                      46.026133170716435
810                      46.02469946359872
811                      46.023265756481
812                      46.0218320493633
813                      46.02039834224557
814                      46.018964635127844
815                      46.017530928010125
816                      46.016097220892426
817                      46.014663513774714
818                      46.013229806656994
819                      46.01179609953929
820                      46.01036239242155
821                      46.00892868530383
822                      46.00749497818611
823                      46.00606127106841
824                      46.00462756395066
825                      46.00319385683299
826                      46.00176014971526
827                      46.00032644259755
828                      45.998892735479814
829                      45.997459028362115
830                      45.99602532124441
831                      45.99459161412668
832                      45.99315790700897
833                      45.991724199891244
834                      45.990290492773525
835                      45.98885678565581
836                      45.98742307853811
837                      45.98598937142038
838                      45.98455566430266
839                      45.98312195718494
840                      45.98168825006725
841                      45.980254542949496
842                      45.978820835831804
843                      45.977387128714085
844                      45.97595342159638
845                      45.97451971447865
846                      45.97308600736093
847                      45.971652300243214
848                      45.97021859312551
849                      45.96878488600778
850                      45.96735117889009
851                      45.965917471772364
852                      45.964483764654645
853                      45.963050057536925
854                      45.96161635041921
855                      45.9601826433015
856                      45.95874893618378
857                      45.957315229066054
858                      45.95588152194834
859                      45.954447814830644
860                      45.9530141077129
861                      45.95158040059519
862                      45.950146693477485
863                      45.948712986359766
864                      45.94727927924206
865                      45.945845572124355
866                      45.9444118650066
867                      45.94297815788891
868                      45.94154445077118
869                      45.940110743653484
870                      45.93867703653576
871                      45.937243329418045
872                      45.935809622300326
873                      45.93437591518261
874                      45.9329422080649
875                      45.93150850094715
876                      45.93007479382947
877                      45.92864108671176
878                      45.927207379594044
879                      45.925773672476325
880                      45.92433996535859
881                      45.922906258240886
882                      45.92147255112318
883                      45.920038844005454
884                      45.918605136887734
885                      45.91717142977004
886                      45.915737722652295
887                      45.91430401553458
888                      45.91287030841688
889                      45.91143660129916
890                      45.910002894181446
891                      45.90856918706372
892                      45.90713547994603
893                      45.90570177282829
894                      45.904268065710575
895                      45.90283435859286
896                      45.90140065147516
897                      45.89996694435745
898                      45.898533237239704
899                      45.89709953012199
900                      45.89566582300428
901                      45.89423211588656
902                      45.89279840876885
903                      45.89136470165113
904                      45.88993099453343
905                      45.8884972874157
906                      45.887063580297976
907                      45.88562987318028
908                      45.88419616606255
909                      45.88276245894484
910                      45.88132875182713
911                      45.87989504470942
912                      45.87846133759169
913                      45.877027630473975
914                      45.87559392335624
915                      45.87416021623856
916                      45.872726509120824
917                      45.87129280200313
918                      45.8698590948854
919                      45.86842538776768
920                      45.86699168064996
921                      45.865557973532226
922                      45.864124266414535
923                      45.86269055929683
924                      45.86125685217911
925                      45.8598231450614
926                      45.85838943794366
927                      45.85695573082594
928                      45.85552202370824
929                      45.85408831659051
930                      45.85265460947281
931                      45.85122090235506
932                      45.849787195237376
933                      45.84835348811964
934                      45.84691978100195
935                      45.84548607388423
936                      45.84405236676651
937                      45.8426186596488
938                      45.841184952531066
939                      45.839751245413375
940                      45.838317538295634
941                      45.836883831177914
942                      45.83545012406021
943                      45.8340164169425
944                      45.83258270982477
945                      45.83114900270706
946                      45.829715295589345
947                      45.82828158847163
948                      45.826847881353906
949                      45.8254141742362
950                      45.82398046711848
951                      45.822622390273025
952                      45.82131585033517
953                      45.82001070630486
954                      45.81870695818216
955                      45.817404605967
956                      45.81610364965943
957                      45.814804089259404
958                      45.813505924766986
959                      45.81220915618213
960                      45.810913783504816
961                      45.80961980673513
962                      45.808327225872965
963                      45.807036040918405
964                      45.8057462518714
965                      45.80445785873197
966                      45.803170861500135
967                      45.80188526017583
968                      45.80060105475915
969                      45.79931824525
970                      45.79803683164843
971                      45.79675681395446
972                      45.79547819216804
973                      45.794200966289196
974                      45.79292513631791
975                      45.791650702254216
976                      45.79037766409807
977                      45.789106021849534
978                      45.78783577550854
979                      45.78656692507515
980                      45.78529947054928
981                      45.78403341193102
982                      45.78276874922033
983                      45.78150548241721
984                      45.780243611521634
985                      45.77898313653368
986                      45.77772405745328
987                      45.776466374280425
988                      45.77521008701516
989                      45.77395519565747
990                      45.77270170020739
991                      45.77144960066484
992                      45.77019889702984
993                      45.76894958930249
994                      45.76770167748263
995                      45.76645516157039
996                      45.76521004156569
997                      45.76396631746858
998                      45.76272398927905
999                      45.76148305699709
1000                     45.760243520622716
1001                     45.75900538015588
1002                     45.757768635596655
1003                     45.75653328694494
1004                     45.75529933420085
1005                     45.754066777364336
1006                     45.75283561643537
1007                     45.751605851414
1008                     45.75037748230018
1009                     45.749150509093944
1010                     45.74792493179527
1011                     45.74670075040418
1012                     45.74547796492063
1013                     45.744256575344686
1014                     45.74303658167636
1015                     45.74181798391551
1016                     45.740600782062295
1017                     45.73938497611662
1018                     45.73817056607856
1019                     45.73695755194802
1020                     45.73574593372506
1021                     45.73453571140973
1022                     45.73332688500192
1023                     45.7321194545017
1024                     45.730913419909065
1025                     45.72970878122396
1026                     45.72850553844645
1027                     45.727303691576516
1028                     45.72610324061416
1029                     45.724904185559346
1030                     45.72370652641212
1031                     45.7225102631725
1032                     45.72131539584041
1033                     45.72012192441592
1034                     45.71892984889898
1035                     45.71773916928964
1036                     45.71654988558785
1037                     45.71536199779363
1038                     45.71417550590702
1039                     45.71299040992796
1040                     45.71180670985644
1041                     45.71062440569252
1042                     45.7094434974362
1043                     45.7082639850874
1044                     45.7070858686462
1045                     45.70590914811255
1046                     45.70473382348649
1047                     45.703559894768006
1048                     45.70238736195711
1049                     45.70121622505376
1050                     45.70004648405799
1051                     45.698878138969796
1052                     45.69771118978916
1053                     45.69654563651612
1054                     45.695381479150626
1055                     45.69421871769272
1056                     45.69305735214238
1057                     45.69189738249965
1058                     45.690738808764436
1059                     45.68958163093682
1060                     45.68842584901676
1061                     45.6872714630043
1062                     45.686118472899395
1063                     45.68496687870208
1064                     45.68381668041233
1065                     45.68266787803013
1066                     45.681520471555515
1067                     45.68037446098846
1068                     45.67922984632902
1069                     45.678086627577116
1070                     45.67694480473281
1071                     45.67580437779605
1072                     45.674665346766865
1073                     45.67352771164528
1074                     45.672391472431244
1075                     45.67125662912481
1076                     45.6701231817259
1077                     45.66899113023457
1078                     45.66786047465086
1079                     45.666731214974654
1080                     45.66560335120607
1081                     45.66447688334504
1082                     45.66335181139159
1083                     45.66222813534572
1084                     45.661105855207424
1085                     45.659984970976666
1086                     45.65886548265352
1087                     45.65774739023794
1088                     45.656630693729895
1089                     45.655515393129456
1090                     45.65440148843661
1091                     45.65328897965129
1092                     45.65217786677358
1093                     45.65106814980339
1094                     45.64995982874082
1095                     45.648852903585805
1096                     45.64774737433837
1097                     45.6466432409985
1098                     45.64554050356621
1099                     45.64443916204152
1100                     45.64333921642434
1101                     45.642240666714784
1102                     45.64114351291276
1103                     45.64004775501834
1104                     45.638953393031485
1105                     45.637860426952216
1106                     45.63676885678048
1107                     45.63567868251633
1108                     45.63458990415976
1109                     45.63350252171078
1110                     45.63241653516934
1111                     45.631331944535496
1112                     45.63024874980922
1113                     45.62916695099051
1114                     45.62808654807937
1115                     45.62700754107582
1116                     45.62592992997983
1117                     45.624853714791406
1118                     45.62377889551058
1119                     45.6227054721373
1120                     45.621633444671616
1121                     45.62056281311348
1122                     45.61949357746292
1123                     45.61842573771993
1124                     45.61735929388454
1125                     45.61629424595668
1126                     45.615230593936424
1127                     45.61416833782373
1128                     45.61310747761861
1129                     45.61204801332106
1130                     45.61098994493107
1131                     45.60991301067376
1132                     45.608823665296875
1133                     45.607735341856056
1134                     45.606648040351345
1135                     45.60556176078273
1136                     45.60447650315019
1137                     45.60339226745375
1138                     45.60230905369341
1139                     45.60122686186915
1140                     45.600145691981005
1141                     45.599065544028875
1142                     45.59798641801292
1143                     45.59690831393301
1144                     45.5958312317892
1145                     45.59475517158146
1146                     45.59368013330985
1147                     45.592606116974295
1148                     45.59153312257485
1149                     45.59046115011148
1150                     45.58939019958421
1151                     45.58832027099301
1152                     45.587251364337945
1153                     45.586183479618946
1154                     45.58511661683602
1155                     45.58405077598922
1156                     45.58298595707846
1157                     45.58192216010385
1158                     45.58085938506529
1159                     45.579797631962805
1160                     45.57873690079645
1161                     45.57767719156615
1162                     45.576618504271956
1163                     45.575560838913866
1164                     45.57450419549184
1165                     45.57344857400592
1166                     45.572393974456084
1167                     45.571340396842324
1168                     45.57028784116469
1169                     45.56923630742315
1170                     45.56818579561764
1171                     45.56713630574827
1172                     45.56608783781496
1173                     45.56504039181779
1174                     45.563993967756666
1175                     45.56294856563162
1176                     45.56190418544269
1177                     45.56086082718984
1178                     45.55981849087311
1179                     45.558777176492434
1180                     45.55773688404786
1181                     45.556697613539384
1182                     45.55565936496698
1183                     45.55462213833065
1184                     45.55358593363047
1185                     45.552550750866345
1186                     45.55151659003832
1187                     45.55048345114635
1188                     45.549451334190486
1189                     45.54842023917073
1190                     45.54739016608706
1191                     45.546361114939465
1192                     45.54533308572796
1193                     45.54430607845255
1194                     45.54328009311325
1195                     45.54225512971
1196                     45.54123118824288
1197                     45.54020826871182
1198                     45.53918637111688
1199                     45.53816549545801
1200                     45.53714564173521
1201                     45.536126809948534
1202                     45.53510900009794
1203                     45.53409221218343
1204                     45.53307644620505
1205                     45.532061702162686
1206                     45.53104798005646
1207                     45.53003527988631
1208                     45.529023601652234
1209                     45.52801294535428
1210                     45.52700331099242
1211                     45.52599469856663
1212                     45.52498710807691
1213                     45.52398053952329
1214                     45.522974992905795
1215                     45.521970468224346
1216                     45.52096696547903
1217                     45.519964484669764
1218                     45.51896302579661
1219                     45.51796258885953
1220                     45.516963173858564
1221                     45.51596478079368
1222                     45.51496740966487
1223                     45.51397106047217
1224                     45.512975733215534
1225                     45.511981427895
1226                     45.51098814451056
1227                     45.5099958830622
1228                     45.509004643549964
1229                     45.50801442597378
1230                     45.50702523033368
1231                     45.50603705662971
1232                     45.50504990486183
1233                     45.50406377502999
1234                     45.503078667134275
1235                     45.50209458117467
1236                     45.50111151715112
1237                     45.500129475063666
1238                     45.49914845491228
1239                     45.49816845669702
1240                     45.49718948041784
1241                     45.49621152607473
1242                     45.495234593667746
1243                     45.49425868319683
1244                     45.493283794662005
1245                     45.49230992806328
1246                     45.491337083400666
1247                     45.49036526067408
1248                     45.48939445988363
1249                     45.488424681029244
1250                     45.487455924110975
1251                     45.48648818912877
1252                     45.48552147608267
1253                     45.48455578497267
1254                     45.48359111579873
1255                     45.482627468560906
1256                     45.48166484325915
1257                     45.480703239893494
1258                     45.479742658463934
1259                     45.47878309897046
1260                     45.477824561413094
1261                     45.476867045791806
1262                     45.475910552106576
1263                     45.474955080357454
1264                     45.47400063054444
1265                     45.4730472026675
1266                     45.472094796726665
1267                     45.47114341272191
1268                     45.47019305065324
1269                     45.469243710520665
1270                     45.468295392324194
1271                     45.46734809606377
1272                     45.46640182173948
1273                     45.46545656935126
1274                     45.46451233889914
1275                     45.46356913038312
1276                     45.46262694380315
1277                     45.461685779159296
1278                     45.46074563645154
1279                     45.45980651567985
1280                     45.45886841684426
1281                     45.45793133994476
1282                     45.45699528498136
1283                     45.456060251954064
1284                     45.45512624086282
1285                     45.4541932517077
1286                     45.45326128448864
1287                     45.452330339205695
1288                     45.45140041585883
1289                     45.45047151444804
1290                     45.44954363497338
1291                     45.44861677743478
1292                     45.44769094183224
1293                     45.446766128165834
1294                     45.44584233643552
1295                     45.444919566641275
1296                     45.44399781878312
1297                     45.44307709286106
1298                     45.44215738887508
1299                     45.44123870682522
1300                     45.44032104671143
1301                     45.43940440853374
1302                     45.43848879229212
1303                     45.43757419798661
1304                     45.43666062561717
1305                     45.43574807518385
1306                     45.43483654668659
1307                     45.433926040125414
1308                     45.43301655550036
1309                     45.43210809281138
1310                     45.431200652058486
1311                     45.430282487415106
1312                     45.42935734072267
1313                     45.42843299917363
1314                     45.42750946276806
1315                     45.42658673150586
1316                     45.42566480538711
1317                     45.42474368441178
1318                     45.423823368579896
1319                     45.42290385789137
1320                     45.42198515234634
1321                     45.42106725194474
1322                     45.420150156686546
1323                     45.41923386657176
1324                     45.418318381600415
1325                     45.41740370177249
1326                     45.41648982708799
1327                     45.415576757546944
1328                     45.41466449314926
1329                     45.41375303389503
1330                     45.41284237978423
1331                     45.411932530816884
1332                     45.411023486992924
1333                     45.410115248312394
1334                     45.40920781477532
1335                     45.40830118638165
1336                     45.40739536313141
1337                     45.40649034502459
1338                     45.40558613206118
1339                     45.404682724241205
1340                     45.40378012156466
1341                     45.402878324031555
1342                     45.40197733164186
1343                     45.40107714439558
1344                     45.40017776229274
1345                     45.39927918533333
1346                     45.39838141351736
1347                     45.39748444684477
1348                     45.39658828531566
1349                     45.39569292892992
1350                     45.39479837768762
1351                     45.39390463158876
1352                     45.39301169063333
1353                     45.39211955482132
1354                     45.391228224152734
1355                     45.39033769862755
1356                     45.38944797824582
1357                     45.388559063007506
1358                     45.38767095291261
1359                     45.386783647961146
1360                     45.38589714815313
1361                     45.38501145348849
1362                     45.38412656396733
1363                     45.38324247958956
1364                     45.382359200355225
1365                     45.38147672626431
1366                     45.38059505731684
1367                     45.37971419351275
1368                     45.37883413485215
1369                     45.37795488133492
1370                     45.377076432961125
1371                     45.376198789730786
1372                     45.37532195164384
1373                     45.37444591870035
1374                     45.37357069090024
1375                     45.37269626824361
1376                     45.371822650730365
1377                     45.37094983836055
1378                     45.37007783113417
1379                     45.36920662905119
1380                     45.3683362321117
1381                     45.36746664031558
1382                     45.3665978536629
1383                     45.36572987215366
1384                     45.36486269578784
1385                     45.36399632456543
1386                     45.36313075848643
1387                     45.36226599755087
1388                     45.36140204175876
1389                     45.36053889111005
1390                     45.35967654560476
1391                     45.35881500524291
1392                     45.3579542700245
1393                     45.357094339949505
1394                     45.35623521501793
1395                     45.355376895229774
1396                     45.354519380585025
1397                     45.353662671083754
1398                     45.35280676672585
1399                     45.3519516675114
1400                     45.35109737344037
1401                     45.350243884512786
1402                     45.34939120072861
1403                     45.34853932208786
1404                     45.34768824859051
1405                     45.346837980236636
1406                     45.345988517026164
1407                     45.34513985895912
1408                     45.34429200603551
1409                     45.34344495825528
1410                     45.342598715618536
1411                     45.341753278125175
1412                     45.340908645775244
1413                     45.34006481856876
1414                     45.33922179650567
1415                     45.338379579586054
1416                     45.33753816780982
1417                     45.33669756117703
1418                     45.33585775968768
1419                     45.3350187633417
1420                     45.33418057213922
1421                     45.33334318608011
1422                     45.33250660516444
1423                     45.33167082939219
1424                     45.33083585876338
1425                     45.330001693277985
1426                     45.32916833293602
1427                     45.32833577773749
1428                     45.32750402768237
1429                     45.32667308277067
1430                     45.32584294300242
1431                     45.325013608377574
1432                     45.32418507889615
1433                     45.323357354558155
1434                     45.32253043536359
1435                     45.32170432131245
1436                     45.32087901240476
1437                     45.32005450864045
1438                     45.3192308100196
1439                     45.31840791654215
1440                     45.31758582820815
1441                     45.316764545017556
1442                     45.31594406697042
1443                     45.315124394066686
1444                     45.314305526306356
1445                     45.31348746368946
1446                     45.312670206216005
1447                     45.31185375388596
1448                     45.31103810669936
1449                     45.31022326465619
1450                     45.30940922775643
1451                     45.3085959960001
1452                     45.30778356938716
1453                     45.3069719479177
1454                     45.306161131591615
1455                     45.305351120409
1456                     45.304541914369814
1457                     45.30373351347401
1458                     45.302925917721645
1459                     45.302119127112725
1460                     45.30131314164721
1461                     45.30050796132515
1462                     45.299703586146485
1463                     45.298900016111254
1464                     45.298097251219446
1465                     45.297295291471094
1466                     45.2964941368661
1467                     45.295693787404595
1468                     45.294894243086475
1469                     45.29409550391181
1470                     45.29329756988055
1471                     45.292500440992725
1472                     45.29170411724832
1473                     45.29090859864735
1474                     45.29011388518982
1475                     45.289319976875674
1476                     45.288526873704974
1477                     45.28773457567769
1478                     45.28694308279387
1479                     45.28615239505341
1480                     45.285362512456416
1481                     45.28457343500285
1482                     45.2837851626927
1483                     45.28299769552598
1484                     45.28221103350267
1485                     45.2814251766228
1486                     45.28064012488635
1487                     45.279855878293326
1488                     45.27907243684373
1489                     45.27828980053755
1490                     45.277507969374824
1491                     45.27671795704382
1492                     45.27592262629357
1493                     45.27512793482637
1494                     45.27433388264235
1495                     45.27354046974144
1496                     45.27274769612362
1497                     45.271955561788886
1498                     45.27116406673731
1499                     45.27037321096886
1500                     45.269582994483486
1501                     45.26879341728126
1502                     45.26800447936214
1503                     45.267216180726116
1504                     45.266428521373214
1505                     45.26564150130343
1506                     45.26485512051675
1507                     45.26406937901318
1508                     45.26328427679274
1509                     45.26249981385543
1510                     45.2617159902012
1511                     45.26093280583007
1512                     45.260150260742094
1513                     45.25936835493723
1514                     45.258587088415446
1515                     45.25780646117683
1516                     45.25702647322127
1517                     45.25624712454885
1518                     45.255468415159555
1519                     45.254690345053355
1520                     45.25391291423029
1521                     45.253136122690314
1522                     45.252359970433474
1523                     45.25158445745972
1524                     45.25080958376911
1525                     45.25003534936159
1526                     45.249261754237196
1527                     45.24848879839591
1528                     45.247716481837735
1529                     45.24694480456269
1530                     45.24617376657074
1531                     45.24540336786191
1532                     45.244633608436196
1533                     45.2438644882936
1534                     45.24309600743412
1535                     45.24232816585774
1536                     45.24156096356449
1537                     45.24079440055436
1538                     45.24002847682733
1539                     45.23926319238339
1540                     45.238498547222605
1541                     45.237734541344935
1542                     45.23697117475034
1543                     45.23620844743885
1544                     45.235446359410524
1545                     45.234684910665315
1546                     45.23392410120318
1547                     45.23316393102416
1548                     45.23240440012827
1549                     45.23164550851549
1550                     45.23088725618583
1551                     45.23012964313929
1552                     45.22937266937585
1553                     45.22861633489555
1554                     45.22786063969832
1555                     45.22710558378421
1556                     45.22635116715324
1557                     45.22559738980537
1558                     45.224844251740606
1559                     45.22409175295898
1560                     45.223339893460455
1561                     45.222588673245085
1562                     45.22183809231275
1563                     45.22108815066358
1564                     45.22033884829751
1565                     45.21959018521456
1566                     45.218842161414706
1567                     45.21809477689798
1568                     45.21734803166436
1569                     45.216601925713874
1570                     45.215856459046485
1571                     45.21511163166222
1572                     45.214367443561045
1573                     45.21362389474299
1574                     45.21288098520808
1575                     45.212138714956254
1576                     45.21139708398758
1577                     45.21065609230197
1578                     45.20991573989949
1579                     45.20917602678014
1580                     45.20843695294387
1581                     45.20769851839075
1582                     45.20696072312074
1583                     45.20622356713383
1584                     45.205487050430015
1585                     45.204751173009356
1586                     45.20401593487179
1587                     45.20328133601735
1588                     45.20254737644599
1589                     45.2018140561578
1590                     45.20108137515268
1591                     45.20034933343069
1592                     45.199617930991785
1593                     45.198887167836034
1594                     45.1981570439634
1595                     45.19742755937385
1596                     45.196698714067416
1597                     45.195970508044105
1598                     45.1952429413039
1599                     45.19451601384684
1600                     45.19378972567283
1601                     45.19306407678199
1602                     45.19233906717424
1603                     45.191614696849626
1604                     45.190890965808094
1605                     45.19016787404971
1606                     45.18944542157443
1607                     45.18872360838225
1608                     45.1880024344732
1609                     45.18728189984726
1610                     45.18656200450442
1611                     45.18584274844471
1612                     45.185124131668076
1613                     45.18440615417462
1614                     45.183688815964246
1615                     45.18297211703695
1616                     45.182256057392834
1617                     45.181540637031766
1618                     45.180825855953884
1619                     45.18011171415906
1620                     45.17939821164737
1621                     45.17868534841878
1622                     45.177973124473326
1623                     45.17726153981096
1624                     45.17655059443174
1625                     45.17584028833563
1626                     45.17513062152261
1627                     45.174421593992705
1628                     45.17371320574593
1629                     45.17300545678227
1630                     45.17229834710174
1631                     45.17159187670426
1632                     45.17088604558992
1633                     45.17018085375874
1634                     45.16947630121062
1635                     45.16877238794566
1636                     45.168069113963774
1637                     45.167366479265034
1638                     45.16666448384938
1639                     45.16596312771685
1640                     45.165262410867435
1641                     45.164562333301156
1642                     45.163862895017964
1643                     45.16316409601787
1644                     45.16246593630092
1645                     45.16176841586705
1646                     45.16107153471635
1647                     45.16037529284872
1648                     45.15967969026422
1649                     45.15898472696282
1650                     45.15829040294454
1651                     45.15759671820941
1652                     45.156903672757345
1653                     45.15621126658839
1654                     45.15551949970259
1655                     45.1548283720999
1656                     45.15413788378029
1657                     45.1534480347438
1658                     45.15275882499045
1659                     45.152070254520176
1660                     45.15138232333305
1661                     45.150695031429024
1662                     45.150008378808124
1663                     45.149322365470326
1664                     45.148636991415636
1665                     45.147952256644054
1666                     45.14726816115561
1667                     45.146584704950286
1668                     45.145901888028064
1669                     45.14521971038893
1670                     45.14453817203294
1671                     45.14384991500168
1672                     45.14315728330334
1673                     45.142465155082284
1674                     45.14177353033852
1675                     45.1410824090721
1676                     45.140391791283
1677                     45.13970167697118
1678                     45.13901206613668
1679                     45.13832295877951
1680                     45.13763435489966
1681                     45.13694625449709
1682                     45.13625865757182
1683                     45.135571564123886
1684                     45.13488497415325
1685                     45.13419888765997
1686                     45.13351330464396
1687                     45.13282822510527
1688                     45.13214364904389
1689                     45.13145957645982
1690                     45.13077600735308
1691                     45.13009294172362
1692                     45.12941037957151
1693                     45.128728320896684
1694                     45.12804676569916
1695                     45.127365713978975
1696                     45.126685165736085
1697                     45.12600512097052
1698                     45.125325579682226
1699                     45.12464654187128
1700                     45.123968007537655
1701                     45.12328997668133
1702                     45.122612449302316
1703                     45.121935425400615
1704                     45.12125890497623
1705                     45.12058288802913
1706                     45.11990737455937
1707                     45.11923236456692
1708                     45.11855785805176
1709                     45.117883855013936
1710                     45.117210355453395
1711                     45.11653735937019
1712                     45.115864866764305
1713                     45.11519287763571
1714                     45.11452139198443
1715                     45.11385040981045
1716                     45.11317993111381
1717                     45.11250995589447
1718                     45.111840484152445
1719                     45.111171515887726
1720                     45.110503051100295
1721                     45.1098350897902
1722                     45.10916763195742
1723                     45.108500677601945
1724                     45.10783422672379
1725                     45.107168279322934
1726                     45.1065028353994
1727                     45.10583789495317
1728                     45.10517345798425
1729                     45.10450952449266
1730                     45.10384609447835
1731                     45.10318316794138
1732                     45.1025207448817
1733                     45.10185882529934
1734                     45.10119740919432
1735                     45.100536496566576
1736                     45.099876087416156
1737                     45.09921618174305
1738                     45.098556779547245
1739                     45.09789788082874
1740                     45.097239485587565
1741                     45.09658159382371
1742                     45.09592420553714
1743                     45.09526732072789
1744                     45.09461093939598
1745                     45.09395506154136
1746                     45.093299687164034
1747                     45.09264481626404
1748                     45.091990448841365
1749                     45.091336584896005
1750                     45.09068322442792
1751                     45.09003036743719
1752                     45.089378013923756
1753                     45.08872616388762
1754                     45.088074817328824
1755                     45.08742397424731
1756                     45.08677363464308
1757                     45.08612379851624
1758                     45.085474465866675
1759                     45.08482563669441
1760                     45.08417731099945
1761                     45.083529488781814
1762                     45.08288217004149
1763                     45.08223535477848
1764                     45.08158904299279
1765                     45.0809432346844
1766                     45.08029792985333
1767                     45.079653128499544
1768                     45.079008830623096
1769                     45.07836503622395
1770                     45.07772174530211
1771                     45.0770789578576
1772                     45.0764366738904
1773                     45.0757948934005
1774                     45.07515361638792
1775                     45.07451284285265
1776                     45.07387257279472
1777                     45.073232806214044
1778                     45.0725935431107
1779                     45.07195478348468
1780                     45.07131652733597
1781                     45.07067877466454
1782                     45.070041525470494
1783                     45.06940477975369
1784                     45.06876853751423
1785                     45.068132798752046
1786                     45.06749756346723
1787                     45.066862831659684
1788                     45.06622860332944
1789                     45.06559487847653
1790                     45.06496165710093
1791                     45.06432893920266
1792                     45.06369672478167
1793                     45.06306501383802
1794                     45.06243380637167
1795                     45.06180310238262
1796                     45.0611729018709
1797                     45.06054320483648
1798                     45.05991401127937
1799                     45.059285321199596
1800                     45.058657134597105
