# Supplementary material for: Numerical simulation research on thermal insulation performance of composite heat-insulation zone structure in hydrothermal high-temperature mine
Source: Sci Rep. 2024 Jun 18;14:14096. doi: 10.1038/s41598-024-64702-4 (PMC11189482; doi:10.1038/s41598-024-64702-4)
Supplement: Supplementary file 1 — Supplementary Information. [file 41598_2024_64702_MOESM1_ESM.zip › Temperature scenario 1.xlsx]

## Sheet: Sheet1
0	51.0994
1	50.974
2	50.8555
3	50.7642
4	50.6749
5	50.5911
6	50.5115
7	50.436
8	50.374
9	50.3148
10	50.2556
11	50.1964
12	50.1372
13	50.0779
14	50.0187
15	49.9728
16	49.9357
17	49.8987
18	49.8616
19	49.8245
20	49.7875
21	49.7504
22	49.7133
23	49.6763
24	49.6392
25	49.6022
26	49.5651
27	49.528
28	49.491
29	49.4571
30	49.4358
31	49.4146
32	49.3934
33	49.3721
34	49.3509
35	49.3296
36	49.3084
37	49.2872
38	49.2659
39	49.2447
40	49.2235
41	49.2022
42	49.181
43	49.1597
44	49.1385
45	49.1173
46	49.096
47	49.0748
48	49.0535
49	49.0323
50	49.0111
51	48.9898
52	48.9686
53	48.9474
54	48.9261
55	48.9049
56	48.8836
57	48.8624
58	48.8449
59	48.8331
60	48.8213
61	48.8094
62	48.7976
63	48.7857
64	48.7739
65	48.7621
66	48.7502
67	48.7384
68	48.7265
69	48.7147
70	48.7029
71	48.691
72	48.6792
73	48.6674
74	48.6555
75	48.6437
76	48.6318
77	48.62
78	48.6082
79	48.5963
80	48.5845
81	48.5727
82	48.5608
83	48.549
84	48.5371
85	48.5253
86	48.5135
87	48.5016
88	48.4898
89	48.4779
90	48.4661
91	48.4543
92	48.4424
93	48.4306
94	48.4188
95	48.4069
96	48.3951
97	48.3832
98	48.3714
99	48.3596
100	48.3477
101	48.3359
102	48.3241
103	48.3122
104	48.3004
105	48.2885
106	48.2767
107	48.2649
108	48.253
109	48.2412
110	48.2293
111	48.2175
112	48.2057
113	48.1938
114	48.182
115	48.1702
116	48.1631
117	48.1573
118	48.1514
119	48.1455
120	48.1397
121	48.1338
122	48.128
123	48.1221
124	48.1163
125	48.1104
126	48.1046
127	48.0987
128	48.0929
129	48.087
130	48.0812
131	48.0753
132	48.0695
133	48.0636
134	48.0578
135	48.0519
136	48.0461
137	48.0402
138	48.0343
139	48.0285
140	48.0226
141	48.0168
142	48.0109
143	48.0051
144	47.9992
145	47.9934
146	47.9875
147	47.9817
148	47.9758
149	47.97
150	47.9641
151	47.9583
152	47.9524
153	47.9466
154	47.9407
155	47.9349
156	47.929
157	47.9231
158	47.9173
159	47.9114
160	47.9056
161	47.8997
162	47.8939
163	47.888
164	47.8822
165	47.8763
166	47.8705
167	47.8646
168	47.8588
169	47.8529
170	47.8471
171	47.8412
172	47.8354
173	47.8295
174	47.8236
175	47.8178
176	47.8119
177	47.8061
178	47.8002
179	47.7944
180	47.7885
181	47.7827
182	47.7768
183	47.771
184	47.7651
185	47.7593
186	47.7534
187	47.7476
188	47.7417
189	47.7359
190	47.73
191	47.7242
192	47.7183
193	47.7124
194	47.7066
195	47.7007
196	47.6949
197	47.689
198	47.6832
199	47.6773
200	47.6715
201	47.6656
202	47.6598
203	47.6539
204	47.6481
205	47.6422
206	47.6364
207	47.6305
208	47.6247
209	47.6188
210	47.613
211	47.6071
212	47.6012
213	47.5954
214	47.5895
215	47.5837
216	47.5778
217	47.572
218	47.5661
219	47.5603
220	47.5544
221	47.5486
222	47.5427
223	47.5369
224	47.531
225	47.5252
226	47.5193
227	47.5135
228	47.5076
229	47.5018
230	47.4959
231	47.4914
232	47.4879
233	47.4843
234	47.4807
235	47.4772
236	47.4736
237	47.4701
238	47.4665
239	47.4629
240	47.4594
241	47.4558
242	47.4523
243	47.4487
244	47.4451
245	47.4416
246	47.438
247	47.4345
248	47.4309
249	47.4273
250	47.4238
251	47.4202
252	47.4167
253	47.4131
254	47.4095
255	47.406
256	47.4024
257	47.3988
258	47.3953
259	47.3917
260	47.3882
261	47.3846
262	47.381
263	47.3775
264	47.3739
265	47.3704
266	47.3668
267	47.3632
268	47.3597
269	47.3561
270	47.3526
271	47.349
272	47.3454
273	47.3419
274	47.3383
275	47.3348
276	47.3312
277	47.3276
278	47.3241
279	47.3205
280	47.317
281	47.3134
282	47.3098
283	47.3063
284	47.3027
285	47.2992
286	47.2956
287	47.292
288	47.2885
289	47.2849
290	47.2814
291	47.2778
292	47.2742
293	47.2707
294	47.2671
295	47.2635
296	47.26
297	47.2564
298	47.2529
299	47.2493
300	47.2457
301	47.2422
302	47.2386
303	47.2351
304	47.2315
305	47.2279
306	47.2244
307	47.2208
308	47.2173
309	47.2137
310	47.2101
311	47.2066
312	47.203
313	47.1995
314	47.1959
315	47.1923
316	47.1888
317	47.1852
318	47.1817
319	47.1781
320	47.1745
321	47.171
322	47.1674
323	47.1639
324	47.1603
325	47.1567
326	47.1532
327	47.1496
328	47.1461
329	47.1425
330	47.1389
331	47.1354
332	47.1318
333	47.1282
334	47.1247
335	47.1211
336	47.1176
337	47.114
338	47.1104
339	47.1069
340	47.1033
341	47.0998
342	47.0962
343	47.0926
344	47.0891
345	47.0855
346	47.082
347	47.0784
348	47.0748
349	47.0713
350	47.0677
351	47.0642
352	47.0606
353	47.057
354	47.0535
355	47.0499
356	47.0464
357	47.0428
358	47.0392
359	47.0357
360	47.0321
361	47.0286
362	47.025
363	47.0214
364	47.0179
365	47.0143
366	47.0108
367	47.0072
368	47.0036
369	47.0001
370	46.9965
371	46.9929
372	46.9894
373	46.9858
374	46.9823
375	46.9787
376	46.9751
377	46.9716
378	46.968
379	46.9645
380	46.9609
381	46.9573
382	46.9538
383	46.9502
384	46.9467
385	46.9431
386	46.9395
387	46.936
388	46.9324
389	46.9289
390	46.9253
391	46.9217
392	46.9182
393	46.9146
394	46.9111
395	46.9075
396	46.9039
397	46.9004
398	46.8968
399	46.8933
400	46.8897
401	46.8861
402	46.8826
403	46.879
404	46.8755
405	46.8719
406	46.8683
407	46.8648
408	46.8612
409	46.8576
410	46.8541
411	46.8512
412	46.8488
413	46.8464
414	46.8439
415	46.8415
416	46.8391
417	46.8367
418	46.8342
419	46.8318
420	46.8294
421	46.827
422	46.8245
423	46.8221
424	46.8197
425	46.8173
426	46.8148
427	46.8124
428	46.81
429	46.8076
430	46.8052
431	46.8027
432	46.8003
433	46.7979
434	46.7955
435	46.793
436	46.7906
437	46.7882
438	46.7858
439	46.7833
440	46.7809
441	46.7785
442	46.7761
443	46.7736
444	46.7712
445	46.7688
446	46.7664
447	46.7639
448	46.7615
449	46.7591
450	46.7567
451	46.7542
452	46.7518
453	46.7494
454	46.747
455	46.7446
456	46.7421
457	46.7397
458	46.7373
459	46.7349
460	46.7324
461	46.73
462	46.7276
463	46.7252
464	46.7227
465	46.7203
466	46.7179
467	46.7155
468	46.713
469	46.7106
470	46.7082
471	46.7058
472	46.7033
473	46.7009
474	46.6985
475	46.6961
476	46.6936
477	46.6912
478	46.6888
479	46.6864
480	46.6839
481	46.6815
482	46.6791
483	46.6767
484	46.6743
485	46.6718
486	46.6694
487	46.667
488	46.6646
489	46.6621
490	46.6597
491	46.6573
492	46.6549
493	46.6524
494	46.65
495	46.6476
496	46.6452
497	46.6427
498	46.6403
499	46.6379
500	46.6355
501	46.633
502	46.6306
503	46.6282
504	46.6258
505	46.6233
506	46.6209
507	46.6185
508	46.6161
509	46.6137
510	46.6112
511	46.6088
512	46.6064
513	46.604
514	46.6015
515	46.5991
516	46.5967
517	46.5943
518	46.5918
519	46.5894
520	46.587
521	46.5846
522	46.5821
523	46.5797
524	46.5773
525	46.5749
526	46.5724
527	46.57
528	46.5676
529	46.5652
530	46.5627
531	46.5603
532	46.5579
533	46.5555
534	46.5531
535	46.5506
536	46.5482
537	46.5458
538	46.5434
539	46.5409
540	46.5385
541	46.5361
542	46.5337
543	46.5312
544	46.5288
545	46.5264
546	46.524
547	46.5215
548	46.5191
549	46.5167
550	46.5143
551	46.5118
552	46.5094
553	46.507
554	46.5046
555	46.5021
556	46.4997
557	46.4973
558	46.4949
559	46.4924
560	46.49
561	46.4876
562	46.4852
563	46.4828
564	46.4803
565	46.4779
566	46.4755
567	46.4731
568	46.4706
569	46.4682
570	46.4658
571	46.4634
572	46.4609
573	46.4585
574	46.4561
575	46.4537
576	46.4512
577	46.4488
578	46.4464
579	46.444
580	46.4415
581	46.4391
582	46.4367
583	46.4343
584	46.4318
585	46.4294
586	46.427
587	46.4246
588	46.4222
589	46.4197
590	46.4173
591	46.4152
592	46.4134
593	46.4115
594	46.4096
595	46.4078
596	46.4059
597	46.4041
598	46.4022
599	46.4003
600	46.3985
601	46.3966
602	46.3948
603	46.3929
604	46.391
605	46.3892
606	46.3873
607	46.3855
608	46.3836
609	46.3817
610	46.3799
611	46.378
612	46.3762
613	46.3743
614	46.3724
615	46.3706
616	46.3687
617	46.3668
618	46.365
619	46.3631
620	46.3613
621	46.3594
622	46.3575
623	46.3557
624	46.3538
625	46.352
626	46.3501
627	46.3482
628	46.3464
629	46.3445
630	46.3427
631	46.3408
632	46.3389
633	46.3371
634	46.3352
635	46.3334
636	46.3315
637	46.3296
638	46.3278
639	46.3259
640	46.3241
641	46.3222
642	46.3203
643	46.3185
644	46.3166
645	46.3148
646	46.3129
647	46.311
648	46.3092
649	46.3073
650	46.3055
651	46.3036
652	46.3017
653	46.2999
654	46.298
655	46.2962
656	46.2943
657	46.2924
658	46.2906
659	46.2887
660	46.2869
661	46.285
662	46.2831
663	46.2813
664	46.2794
665	46.2776
666	46.2757
667	46.2738
668	46.272
669	46.2701
670	46.2683
671	46.2664
672	46.2645
673	46.2627
674	46.2608
675	46.259
676	46.2571
677	46.2552
678	46.2534
679	46.2515
680	46.2496
681	46.2478
682	46.2459
683	46.2441
684	46.2422
685	46.2403
686	46.2385
687	46.2366
688	46.2348
689	46.2329
690	46.231
691	46.2292
692	46.2273
693	46.2255
694	46.2236
695	46.2217
696	46.2199
697	46.218
698	46.2162
699	46.2143
700	46.2124
701	46.2106
702	46.2087
703	46.2069
704	46.205
705	46.2031
706	46.2013
707	46.1994
708	46.1976
709	46.1957
710	46.1938
711	46.192
712	46.1901
713	46.1883
714	46.1864
715	46.1845
716	46.1827
717	46.1808
718	46.179
719	46.1771
720	46.1752
721	46.1734
722	46.1715
723	46.1697
724	46.1678
725	46.1659
726	46.1641
727	46.1622
728	46.1604
729	46.1585
730	46.1566
731	46.1548
732	46.1529
733	46.1511
734	46.1492
735	46.1473
736	46.1455
737	46.1436
738	46.1417
739	46.1399
740	46.138
741	46.1362
742	46.1343
743	46.1324
744	46.1306
745	46.1287
746	46.1269
747	46.125
748	46.1231
749	46.1213
750	46.1194
751	46.1176
752	46.1157
753	46.1138
754	46.112
755	46.1101
756	46.1083
757	46.1064
758	46.1045
759	46.1027
760	46.1008
761	46.099
762	46.0971
763	46.0952
764	46.0934
765	46.0915
766	46.0897
767	46.0878
768	46.0859
769	46.0841
770	46.0822
771	46.0806
772	46.0792
773	46.0777
774	46.0763
775	46.0749
776	46.0734
777	46.072
778	46.0706
779	46.0691
780	46.0677
781	46.0663
782	46.0648
783	46.0634
784	46.062
785	46.0605
786	46.0591
787	46.0577
788	46.0562
789	46.0548
790	46.0534
791	46.0519
792	46.0505
793	46.0491
794	46.0476
795	46.0462
796	46.0448
797	46.0433
798	46.0419
799	46.0405
800	46.039
801	46.0376
802	46.0362
803	46.0347
804	46.0333
805	46.0319
806	46.0304
807	46.029
808	46.0276
809	46.0261
810	46.0247
811	46.0233
812	46.0218
813	46.0204
814	46.019
815	46.0175
816	46.0161
817	46.0147
818	46.0132
819	46.0118
820	46.0104
821	46.0089
822	46.0075
823	46.0061
824	46.0046
825	46.0032
826	46.0018
827	46.0003
828	45.9989
829	45.9975
830	45.996
831	45.9946
832	45.9932
833	45.9917
834	45.9903
835	45.9889
836	45.9874
837	45.986
838	45.9846
839	45.9831
840	45.9817
841	45.9803
842	45.9788
843	45.9774
844	45.976
845	45.9745
846	45.9731
847	45.9717
848	45.9702
849	45.9688
850	45.9674
851	45.9659
852	45.9645
853	45.9631
854	45.9616
855	45.9602
856	45.9587
857	45.9573
858	45.9559
859	45.9544
860	45.953
861	45.9516
862	45.9501
863	45.9487
864	45.9473
865	45.9458
866	45.9444
867	45.943
868	45.9415
869	45.9401
870	45.9387
871	45.9372
872	45.9358
873	45.9344
874	45.9329
875	45.9315
876	45.9301
877	45.9286
878	45.9272
879	45.9258
880	45.9243
881	45.9229
882	45.9215
883	45.92
884	45.9186
885	45.9172
886	45.9157
887	45.9143
888	45.9129
889	45.9114
890	45.91
891	45.9086
892	45.9071
893	45.9057
894	45.9043
895	45.9028
896	45.9014
897	45.9
898	45.8985
899	45.8971
900	45.8957
901	45.8942
902	45.8928
903	45.8914
904	45.8899
905	45.8885
906	45.8871
907	45.8856
908	45.8842
909	45.8828
910	45.8813
911	45.8799
912	45.8785
913	45.877
914	45.8756
915	45.8742
916	45.8727
917	45.8713
918	45.8699
919	45.8684
920	45.867
921	45.8656
922	45.8641
923	45.8627
924	45.8613
925	45.8598
926	45.8584
927	45.857
928	45.8555
929	45.8541
930	45.8527
931	45.8512
932	45.8498
933	45.8484
934	45.8469
935	45.8455
936	45.8441
937	45.8426
938	45.8412
939	45.8398
940	45.8383
941	45.8369
942	45.8355
943	45.834
944	45.8326
945	45.8311
946	45.8297
947	45.8283
948	45.8268
949	45.8254
950	45.824
951	45.8226
952	45.8213
953	45.82
954	45.8187
955	45.8174
956	45.8161
957	45.8148
958	45.8135
959	45.8122
960	45.8109
961	45.8096
962	45.8083
963	45.807
964	45.8057
965	45.8045
966	45.8032
967	45.8019
968	45.8006
969	45.7993
970	45.798
971	45.7968
972	45.7955
973	45.7942
974	45.7929
975	45.7917
976	45.7904
977	45.7891
978	45.7878
979	45.7866
980	45.7853
981	45.784
982	45.7828
983	45.7815
984	45.7802
985	45.779
986	45.7777
987	45.7765
988	45.7752
989	45.774
990	45.7727
991	45.7714
992	45.7702
993	45.7689
994	45.7677
995	45.7665
996	45.7652
997	45.764
998	45.7627
999	45.7615
1000	45.7602
1001	45.759
1002	45.7578
1003	45.7565
1004	45.7553
1005	45.7541
1006	45.7528
1007	45.7516
1008	45.7504
1009	45.7492
1010	45.7479
1011	45.7467
1012	45.7455
1013	45.7443
1014	45.743
1015	45.7418
1016	45.7406
1017	45.7394
1018	45.7382
1019	45.737
1020	45.7357
1021	45.7345
1022	45.7333
1023	45.7321
1024	45.7309
1025	45.7297
1026	45.7285
1027	45.7273
1028	45.7261
1029	45.7249
1030	45.7237
1031	45.7225
1032	45.7213
1033	45.7201
1034	45.7189
1035	45.7177
1036	45.7165
1037	45.7154
1038	45.7142
1039	45.713
1040	45.7118
1041	45.7106
1042	45.7094
1043	45.7083
1044	45.7071
1045	45.7059
1046	45.7047
1047	45.7036
1048	45.7024
1049	45.7012
1050	45.7
1051	45.6989
1052	45.6977
1053	45.6965
1054	45.6954
1055	45.6942
1056	45.6931
1057	45.6919
1058	45.6907
1059	45.6896
1060	45.6884
1061	45.6873
1062	45.6861
1063	45.685
1064	45.6838
1065	45.6827
1066	45.6815
1067	45.6804
1068	45.6792
1069	45.6781
1070	45.6769
1071	45.6758
1072	45.6747
1073	45.6735
1074	45.6724
1075	45.6713
1076	45.6701
1077	45.669
1078	45.6679
1079	45.6667
1080	45.6656
1081	45.6645
1082	45.6634
1083	45.6622
1084	45.6611
1085	45.66
1086	45.6589
1087	45.6577
1088	45.6566
1089	45.6555
1090	45.6544
1091	45.6533
1092	45.6522
1093	45.6511
1094	45.65
1095	45.6489
1096	45.6477
1097	45.6466
1098	45.6455
1099	45.6444
1100	45.6433
1101	45.6422
1102	45.6411
1103	45.64
1104	45.639
1105	45.6379
1106	45.6368
1107	45.6357
1108	45.6346
1109	45.6335
1110	45.6324
1111	45.6313
1112	45.6302
1113	45.6292
1114	45.6281
1115	45.627
1116	45.6259
1117	45.6249
1118	45.6238
1119	45.6227
1120	45.6216
1121	45.6206
1122	45.6195
1123	45.6184
1124	45.6174
1125	45.6163
1126	45.6152
1127	45.6142
1128	45.6131
1129	45.612
1130	45.611
1131	45.6099
1132	45.6088
1133	45.6077
1134	45.6066
1135	45.6056
1136	45.6045
1137	45.6034
1138	45.6023
1139	45.6012
1140	45.6001
1141	45.5991
1142	45.598
1143	45.5969
1144	45.5958
1145	45.5948
1146	45.5937
1147	45.5926
1148	45.5915
1149	45.5905
1150	45.5894
1151	45.5883
1152	45.5873
1153	45.5862
1154	45.5851
1155	45.5841
1156	45.583
1157	45.5819
1158	45.5809
1159	45.5798
1160	45.5787
1161	45.5777
1162	45.5766
1163	45.5756
1164	45.5745
1165	45.5734
1166	45.5724
1167	45.5713
1168	45.5703
1169	45.5692
1170	45.5682
1171	45.5671
1172	45.5661
1173	45.565
1174	45.564
1175	45.5629
1176	45.5619
1177	45.5609
1178	45.5598
1179	45.5588
1180	45.5577
1181	45.5567
1182	45.5557
1183	45.5546
1184	45.5536
1185	45.5526
1186	45.5515
1187	45.5505
1188	45.5495
1189	45.5484
1190	45.5474
1191	45.5464
1192	45.5453
1193	45.5443
1194	45.5433
1195	45.5423
1196	45.5412
1197	45.5402
1198	45.5392
1199	45.5382
1200	45.5371
1201	45.5361
1202	45.5351
1203	45.5341
1204	45.5331
1205	45.5321
1206	45.531
1207	45.53
1208	45.529
1209	45.528
1210	45.527
1211	45.526
1212	45.525
1213	45.524
1214	45.523
1215	45.522
1216	45.521
1217	45.52
1218	45.519
1219	45.518
1220	45.517
1221	45.516
1222	45.515
1223	45.514
1224	45.513
1225	45.512
1226	45.511
1227	45.51
1228	45.509
1229	45.508
1230	45.507
1231	45.506
1232	45.505
1233	45.5041
1234	45.5031
1235	45.5021
1236	45.5011
1237	45.5001
1238	45.4991
1239	45.4982
1240	45.4972
1241	45.4962
1242	45.4952
1243	45.4943
1244	45.4933
1245	45.4923
1246	45.4913
1247	45.4904
1248	45.4894
1249	45.4884
1250	45.4875
1251	45.4865
1252	45.4855
1253	45.4846
1254	45.4836
1255	45.4826
1256	45.4817
1257	45.4807
1258	45.4797
1259	45.4788
1260	45.4778
1261	45.4769
1262	45.4759
1263	45.475
1264	45.474
1265	45.473
1266	45.4721
1267	45.4711
1268	45.4702
1269	45.4692
1270	45.4683
1271	45.4673
1272	45.4664
1273	45.4655
1274	45.4645
1275	45.4636
1276	45.4626
1277	45.4617
1278	45.4607
1279	45.4598
1280	45.4589
1281	45.4579
1282	45.457
1283	45.4561
1284	45.4551
1285	45.4542
1286	45.4533
1287	45.4523
1288	45.4514
1289	45.4505
1290	45.4495
1291	45.4486
1292	45.4477
1293	45.4468
1294	45.4458
1295	45.4449
1296	45.444
1297	45.4431
1298	45.4422
1299	45.4412
1300	45.4403
1301	45.4394
1302	45.4385
1303	45.4376
1304	45.4367
1305	45.4357
1306	45.4348
1307	45.4339
1308	45.433
1309	45.4321
1310	45.4312
1311	45.4303
1312	45.4294
1313	45.4284
1314	45.4275
1315	45.4266
1316	45.4257
1317	45.4247
1318	45.4238
1319	45.4229
1320	45.422
1321	45.4211
1322	45.4202
1323	45.4192
1324	45.4183
1325	45.4174
1326	45.4165
1327	45.4156
1328	45.4147
1329	45.4138
1330	45.4128
1331	45.4119
1332	45.411
1333	45.4101
1334	45.4092
1335	45.4083
1336	45.4074
1337	45.4065
1338	45.4056
1339	45.4047
1340	45.4038
1341	45.4029
1342	45.402
1343	45.4011
1344	45.4002
1345	45.3993
1346	45.3984
1347	45.3975
1348	45.3966
1349	45.3957
1350	45.3948
1351	45.3939
1352	45.393
1353	45.3921
1354	45.3912
1355	45.3903
1356	45.3894
1357	45.3886
1358	45.3877
1359	45.3868
1360	45.3859
1361	45.385
1362	45.3841
1363	45.3832
1364	45.3824
1365	45.3815
1366	45.3806
1367	45.3797
1368	45.3788
1369	45.378
1370	45.3771
1371	45.3762
1372	45.3753
1373	45.3744
1374	45.3736
1375	45.3727
1376	45.3718
1377	45.3709
1378	45.3701
1379	45.3692
1380	45.3683
1381	45.3675
1382	45.3666
1383	45.3657
1384	45.3649
1385	45.364
1386	45.3631
1387	45.3623
1388	45.3614
1389	45.3605
1390	45.3597
1391	45.3588
1392	45.358
1393	45.3571
1394	45.3562
1395	45.3554
1396	45.3545
1397	45.3537
1398	45.3528
1399	45.352
1400	45.3511
1401	45.3502
1402	45.3494
1403	45.3485
1404	45.3477
1405	45.3468
1406	45.346
1407	45.3451
1408	45.3443
1409	45.3434
1410	45.3426
1411	45.3418
1412	45.3409
1413	45.3401
1414	45.3392
1415	45.3384
1416	45.3375
1417	45.3367
1418	45.3359
1419	45.335
1420	45.3342
1421	45.3333
1422	45.3325
1423	45.3317
1424	45.3308
1425	45.33
1426	45.3292
1427	45.3283
1428	45.3275
1429	45.3267
1430	45.3258
1431	45.325
1432	45.3242
1433	45.3234
1434	45.3225
1435	45.3217
1436	45.3209
1437	45.3201
1438	45.3192
1439	45.3184
1440	45.3176
1441	45.3168
1442	45.3159
1443	45.3151
1444	45.3143
1445	45.3135
1446	45.3127
1447	45.3119
1448	45.311
1449	45.3102
1450	45.3094
1451	45.3086
1452	45.3078
1453	45.307
1454	45.3062
1455	45.3054
1456	45.3045
1457	45.3037
1458	45.3029
1459	45.3021
1460	45.3013
1461	45.3005
1462	45.2997
1463	45.2989
1464	45.2981
1465	45.2973
1466	45.2965
1467	45.2957
1468	45.2949
1469	45.2941
1470	45.2933
1471	45.2925
1472	45.2917
1473	45.2909
1474	45.2901
1475	45.2893
1476	45.2885
1477	45.2877
1478	45.2869
1479	45.2862
1480	45.2854
1481	45.2846
1482	45.2838
1483	45.283
1484	45.2822
1485	45.2814
1486	45.2806
1487	45.2799
1488	45.2791
1489	45.2783
1490	45.2775
1491	45.2767
1492	45.2759
1493	45.2751
1494	45.2743
1495	45.2735
1496	45.2727
1497	45.272
1498	45.2712
1499	45.2704
1500	45.2696
1501	45.2688
1502	45.268
1503	45.2672
1504	45.2664
1505	45.2656
1506	45.2649
1507	45.2641
1508	45.2633
1509	45.2625
1510	45.2617
1511	45.2609
1512	45.2602
1513	45.2594
1514	45.2586
1515	45.2578
1516	45.257
1517	45.2562
1518	45.2555
1519	45.2547
1520	45.2539
1521	45.2531
1522	45.2524
1523	45.2516
1524	45.2508
1525	45.25
1526	45.2493
1527	45.2485
1528	45.2477
1529	45.2469
1530	45.2462
1531	45.2454
1532	45.2446
1533	45.2439
1534	45.2431
1535	45.2423
1536	45.2416
1537	45.2408
1538	45.24
1539	45.2393
1540	45.2385
1541	45.2377
1542	45.237
1543	45.2362
1544	45.2354
1545	45.2347
1546	45.2339
1547	45.2332
1548	45.2324
1549	45.2316
1550	45.2309
1551	45.2301
1552	45.2294
1553	45.2286
1554	45.2279
1555	45.2271
1556	45.2264
1557	45.2256
1558	45.2248
1559	45.2241
1560	45.2233
1561	45.2226
1562	45.2218
1563	45.2211
1564	45.2203
1565	45.2196
1566	45.2188
1567	45.2181
1568	45.2173
1569	45.2166
1570	45.2159
1571	45.2151
1572	45.2144
1573	45.2136
1574	45.2129
1575	45.2121
1576	45.2114
1577	45.2107
1578	45.2099
1579	45.2092
1580	45.2084
1581	45.2077
1582	45.207
1583	45.2062
1584	45.2055
1585	45.2048
1586	45.204
1587	45.2033
1588	45.2025
1589	45.2018
1590	45.2011
1591	45.2003
1592	45.1996
1593	45.1989
1594	45.1982
1595	45.1974
1596	45.1967
1597	45.196
1598	45.1952
1599	45.1945
1600	45.1938
1601	45.1931
1602	45.1923
1603	45.1916
1604	45.1909
1605	45.1902
1606	45.1894
1607	45.1887
1608	45.188
1609	45.1873
1610	45.1866
1611	45.1858
1612	45.1851
1613	45.1844
1614	45.1837
1615	45.183
1616	45.1823
1617	45.1815
1618	45.1808
1619	45.1801
1620	45.1794
1621	45.1787
1622	45.178
1623	45.1773
1624	45.1766
1625	45.1758
1626	45.1751
1627	45.1744
1628	45.1737
1629	45.173
1630	45.1723
1631	45.1716
1632	45.1709
1633	45.1702
1634	45.1695
1635	45.1688
1636	45.1681
1637	45.1674
1638	45.1667
1639	45.166
1640	45.1653
1641	45.1646
1642	45.1639
1643	45.1632
1644	45.1625
1645	45.1618
1646	45.1611
1647	45.1604
1648	45.1597
1649	45.159
1650	45.1583
1651	45.1576
1652	45.1569
1653	45.1562
1654	45.1555
1655	45.1548
1656	45.1541
1657	45.1534
1658	45.1528
1659	45.1521
1660	45.1514
1661	45.1507
1662	45.15
1663	45.1493
1664	45.1486
1665	45.148
1666	45.1473
1667	45.1466
1668	45.1459
1669	45.1452
1670	45.1445
1671	45.1438
1672	45.1432
1673	45.1425
1674	45.1418
1675	45.1411
1676	45.1404
1677	45.1397
1678	45.139
1679	45.1383
1680	45.1376
1681	45.1369
1682	45.1363
1683	45.1356
1684	45.1349
1685	45.1342
1686	45.1335
1687	45.1328
1688	45.1321
1689	45.1315
1690	45.1308
1691	45.1301
1692	45.1294
1693	45.1287
1694	45.128
1695	45.1274
1696	45.1267
1697	45.126
1698	45.1253
1699	45.1246
1700	45.124
1701	45.1233
1702	45.1226
1703	45.1219
1704	45.1213
1705	45.1206
1706	45.1199
1707	45.1192
1708	45.1186
1709	45.1179
1710	45.1172
1711	45.1165
1712	45.1159
1713	45.1152
1714	45.1145
1715	45.1139
1716	45.1132
1717	45.1125
1718	45.1118
1719	45.1112
1720	45.1105
1721	45.1098
1722	45.1092
1723	45.1085
1724	45.1078
1725	45.1072
1726	45.1065
1727	45.1058
1728	45.1052
1729	45.1045
1730	45.1038
1731	45.1032
1732	45.1025
1733	45.1019
1734	45.1012
1735	45.1005
1736	45.0999
1737	45.0992
1738	45.0986
1739	45.0979
1740	45.0972
1741	45.0966
1742	45.0959
1743	45.0953
1744	45.0946
1745	45.094
1746	45.0933
1747	45.0926
1748	45.092
1749	45.0913
1750	45.0907
1751	45.09
1752	45.0894
1753	45.0887
1754	45.0881
1755	45.0874
1756	45.0868
1757	45.0861
1758	45.0855
1759	45.0848
1760	45.0842
1761	45.0835
1762	45.0829
1763	45.0822
1764	45.0816
1765	45.0809
1766	45.0803
1767	45.0797
1768	45.079
1769	45.0784
1770	45.0777
1771	45.0771
1772	45.0764
1773	45.0758
1774	45.0752
1775	45.0745
1776	45.0739
1777	45.0732
1778	45.0726
1779	45.072
1780	45.0713
1781	45.0707
1782	45.07
1783	45.0694
1784	45.0688
1785	45.0681
1786	45.0675
1787	45.0669
1788	45.0662
1789	45.0656
1790	45.065
1791	45.0643
1792	45.0637
1793	45.0631
1794	45.0624
1795	45.0618
1796	45.0612
1797	45.0605
1798	45.0599
1799	45.0593
1800	45.0587
