# Supplementary material for: Numerical simulation research on thermal insulation performance of composite heat-insulation zone structure in hydrothermal high-temperature mine
Source: Sci Rep. 2024 Jun 18;14:14096. doi: 10.1038/s41598-024-64702-4 (PMC11189482; doi:10.1038/s41598-024-64702-4)
Supplement: Supplementary file 1 — Supplementary Information. [file 41598_2024_64702_MOESM1_ESM.zip › Temperature scenario 2-1.txt]

% Model:              方案二1.mph
% Version:            COMSOL 5.6.0.280
% Date:               Sep 21 2022, 15:40
% Table:              表格: 表格 8 {tbl8} - 线平均值: 线平均值 1 {av1}
% 时间 (d)                 温度 (degC)
0                        51.06352419571025
1                        50.53602303783713
2                        50.31961530927364
3                        50.16406775745487
4                        50.04804481444835
5                        49.97663853998017
6                        49.91726284668461
7                        49.85788715338905
8                        49.79851146009359
9                        49.743463244487096
10                       49.7023936037649
11                       49.66132396304279
12                       49.62025432232049
13                       49.579184681598306
14                       49.538115040876086
15                       49.497045400153944
16                       49.45597575943177
17                       49.41490611870948
18                       49.38097057023089
19                       49.35499021211789
20                       49.32900985400521
21                       49.30302949589245
22                       49.277049137779514
23                       49.251068779666674
24                       49.22508842155381
25                       49.19910806344099
26                       49.173127705328156
27                       49.14714734721528
28                       49.12116698910252
29                       49.095186630989716
30                       49.06920627287688
31                       49.04322591476403
32                       49.01724555665118
33                       48.991265198538436
34                       48.965284840425596
35                       48.93930448231274
36                       48.923111138366934
37                       48.90748101246512
38                       48.89185088656323
39                       48.87622076066144
40                       48.860590634759596
41                       48.84496050885774
42                       48.82933038295595
43                       48.81370025705416
44                       48.798070131152215
45                       48.782440005250415
46                       48.766809879348614
47                       48.751179753446735
48                       48.73554962754487
49                       48.719919501643055
50                       48.70428937574115
51                       48.68865924983932
52                       48.673029123937525
53                       48.65739899803571
54                       48.64176887213387
55                       48.62613874623204
56                       48.61050862033019
57                       48.59487849442829
58                       48.57924836852646
59                       48.56361824262458
60                       48.547988116722806
61                       48.53235799082095
62                       48.51672786491902
63                       48.50109773901721
64                       48.48546761311542
65                       48.46983748721362
66                       48.4542073613117
67                       48.43857723540991
68                       48.42294710950799
69                       48.40731698360612
70                       48.391686857704286
71                       48.38199727535029
72                       48.373033168987234
73                       48.36406906262424
74                       48.35510495626112
75                       48.346140849898156
76                       48.3371767435351
77                       48.32821263717213
78                       48.31924853080908
79                       48.31028442444596
80                       48.30132031808301
81                       48.29235621171994
82                       48.28339210535695
83                       48.274427998993914
84                       48.265463892630834
85                       48.2564997862678
86                       48.2475356799048
87                       48.238571573541776
88                       48.22960746717877
89                       48.220643360815664
90                       48.21167925445271
91                       48.20271514808964
92                       48.193751041726586
93                       48.184786935363526
94                       48.175822829000516
95                       48.16685872263752
96                       48.157894616274454
97                       48.14893050991142
98                       48.13996640354844
99                       48.13100229718539
100                      48.12203819082234
101                      48.11307408445924
102                      48.10410997809635
103                      48.09514587173314
104                      48.08618176537023
105                      48.07721765900721
106                      48.06825355264417
107                      48.0592894462811
108                      48.05032533991807
109                      48.04136123355501
110                      48.03239712719194
111                      48.023433020828925
112                      48.01446891446587
113                      48.00550480810283
114                      47.996540701739896
115                      47.98757659537674
116                      47.97861248901371
117                      47.96964838265075
118                      47.96068427628773
119                      47.95172016992467
120                      47.942756063561646
121                      47.93379195719865
122                      47.92482785083561
123                      47.915863744472574
124                      47.90689963810956
125                      47.89793553174652
126                      47.88897142538345
127                      47.88000731902039
128                      47.87104321265738
129                      47.862079106294345
130                      47.85311499993124
131                      47.84415089356824
132                      47.835186787205245
133                      47.82622268084222
134                      47.81725857447915
135                      47.80829446811613
136                      47.79933036175303
137                      47.79036625539005
138                      47.78140214902703
139                      47.77243804266392
140                      47.76347393630095
141                      47.757684211346366
142                      47.75277767245725
143                      47.747871133568076
144                      47.74296459467887
145                      47.73805805578959
146                      47.73315151690046
147                      47.72824497801127
148                      47.72333843912206
149                      47.71843190023289
150                      47.71352536134369
151                      47.708618822454575
152                      47.70371228356539
153                      47.698805744676214
154                      47.693899205787005
155                      47.68899266689791
156                      47.68408612800865
157                      47.679179589119464
158                      47.674273050230326
159                      47.66936651134105
160                      47.66445997245197
161                      47.659553433562806
162                      47.65464689467355
163                      47.649740355784395
164                      47.64483381689521
165                      47.63992727800604
166                      47.635020739116854
167                      47.63011420022765
168                      47.625207661338486
169                      47.62030112244929
170                      47.6153945835601
171                      47.610488044670895
172                      47.60558150578169
173                      47.60067496689255
174                      47.5957684280033
175                      47.590861889114166
176                      47.58595535022503
177                      47.58104881133583
178                      47.57614227244671
179                      47.57123573355744
180                      47.56632919466826
181                      47.56142265577904
182                      47.55651611688994
183                      47.55160957800061
184                      47.546703039111584
185                      47.54179650022236
186                      47.53688996133313
187                      47.531983422444
188                      47.52707688355489
189                      47.52217034466569
190                      47.51726380577642
191                      47.512357266887285
192                      47.507450727998055
193                      47.50254418910894
194                      47.4976376502198
195                      47.49273111133051
196                      47.48782457244141
197                      47.48291803355213
198                      47.47801149466307
199                      47.4731049557738
200                      47.46819841688462
201                      47.46329187799549
202                      47.45838533910626
203                      47.45347880021715
204                      47.44857226132802
205                      47.44366572243872
206                      47.43875918354959
207                      47.43385264466042
208                      47.42894610577122
209                      47.42403956688196
210                      47.419133027992814
211                      47.414226489103655
212                      47.40931995021445
213                      47.40441341132518
214                      47.39950687243613
215                      47.39460033354692
216                      47.38969379465772
217                      47.38478725576859
218                      47.3798807168793
219                      47.374974177990175
220                      47.370067639101016
221                      47.36516110021182
222                      47.360254561322606
223                      47.35534802243344
224                      47.350441483544245
225                      47.34553494465512
226                      47.34062840576591
227                      47.33572186687672
228                      47.330815327987565
229                      47.325908789098406
230                      47.32100225020918
231                      47.31609571131993
232                      47.31118917243085
233                      47.30628263354167
234                      47.30137609465246
235                      47.29646955576324
236                      47.291563016874086
237                      47.2866564779849
238                      47.281749939095775
239                      47.27684340020656
240                      47.27193686131731
241                      47.26703032242818
242                      47.26212378353898
243                      47.257217244649844
244                      47.25231070576061
245                      47.2474041668715
246                      47.24249762798224
247                      47.2375910890931
248                      47.232684550203864
249                      47.22777801131474
250                      47.2228714724255
251                      47.21796493353632
252                      47.21305839464722
253                      47.20815185575799
254                      47.203245316868774
255                      47.19833877797956
256                      47.193432239090434
257                      47.18852570020123
258                      47.183619161312095
259                      47.178712622422914
260                      47.17380608353367
261                      47.16889954464464
262                      47.16399300575535
263                      47.15908646686617
264                      47.15417992797703
265                      47.1492733890878
266                      47.14436685019862
267                      47.13946031130949
268                      47.13455377242033
269                      47.1296472335311
270                      47.12474069464192
271                      47.119834155752734
272                      47.1149276168635
273                      47.11002107797433
274                      47.1051145390851
275                      47.100208000195906
276                      47.09530146130679
277                      47.090394922417616
278                      47.08548838352843
279                      47.08058184463926
280                      47.07567530575003
281                      47.07185480250695
282                      47.068871566633675
283                      47.06588833076033
284                      47.062905094887036
285                      47.05992185901368
286                      47.05693862314037
287                      47.05395538726703
288                      47.05097215139366
289                      47.04798891552032
290                      47.045005679646955
291                      47.04202244377357
292                      47.039039207900196
293                      47.036055972026936
294                      47.03307273615355
295                      47.03008950028023
296                      47.02710626440694
297                      47.02412302853355
298                      47.0211397926603
299                      47.018156556786835
300                      47.01517332091354
301                      47.01219008504013
302                      47.00920684916695
303                      47.006223613293486
304                      47.00324037742023
305                      47.000257141546825
306                      46.99727390567353
307                      46.99429066980014
308                      46.99130743392679
309                      46.9883241980535
310                      46.98534096218016
311                      46.982357726306816
312                      46.97937449043351
313                      46.976391254560134
314                      46.97340801868676
315                      46.97042478281348
316                      46.9674415469401
317                      46.964458311066814
318                      46.96147507519342
319                      46.95849183932017
320                      46.95550860344674
321                      46.95252536757339
322                      46.949542131700106
323                      46.94655889582678
324                      46.943575659953346
325                      46.94059242408003
326                      46.93760918820679
327                      46.9346259523334
328                      46.93164271646003
329                      46.92865948058666
330                      46.92567624471334
331                      46.92269300883995
332                      46.9197097729667
333                      46.91672653709332
334                      46.91374330122007
335                      46.910760065346636
336                      46.90777682947331
337                      46.90479359359992
338                      46.90181035772665
339                      46.89882712185328
340                      46.895843885980014
341                      46.89286065010661
342                      46.88987741423321
343                      46.886894178359945
344                      46.883910942486594
345                      46.88092770661325
346                      46.87794447073994
347                      46.87496123486653
348                      46.871977998993216
349                      46.86899476311998
350                      46.86601152724653
351                      46.863028291373176
352                      46.86004505549985
353                      46.85706181962656
354                      46.85407858375324
355                      46.85109534787987
356                      46.8481121120065
357                      46.84512887613308
358                      46.84214564025979
359                      46.83916240438647
360                      46.83617916851316
361                      46.833195932639825
362                      46.83021269676652
363                      46.82722946089315
364                      46.82424622501977
365                      46.82126298914637
366                      46.81827975327316
367                      46.81529651739972
368                      46.8123132815264
369                      46.809330045653105
370                      46.80634680977973
371                      46.80336357390634
372                      46.800380338033044
373                      46.797397102159735
374                      46.794413866286405
375                      46.79143063041307
376                      46.78844739453968
377                      46.785464158666386
378                      46.78248092279309
379                      46.77949768691972
380                      46.77651445104639
381                      46.77353121517308
382                      46.77054797929966
383                      46.767564743426405
384                      46.76458150755291
385                      46.761598271679674
386                      46.75861503580636
387                      46.75563179993292
388                      46.752648564059676
389                      46.74966532818627
390                      46.74668209231292
391                      46.7436988564396
392                      46.74071562056628
393                      46.73773238469288
394                      46.73474914881966
395                      46.731765912946265
396                      46.728782677072864
397                      46.7257994411996
398                      46.722816205326254
399                      46.7198329694528
400                      46.71684973357949
401                      46.7138664977062
402                      46.71088326183282
403                      46.70790002595954
404                      46.704916790086195
405                      46.70193355421289
406                      46.698950318339556
407                      46.695967082466126
408                      46.692983846592874
409                      46.69000061071947
410                      46.68701737484613
411                      46.68403413897285
412                      46.681050903099404
413                      46.678067667226124
414                      46.67508443135279
415                      46.67210119547948
416                      46.66911795960611
417                      46.66613472373272
418                      46.66315148785943
419                      46.66016825198606
420                      46.65718501611277
421                      46.6542017802394
422                      46.651218544366095
423                      46.64823530849273
424                      46.64525207261935
425                      46.64226883674604
426                      46.63928560087272
427                      46.636302364999324
428                      46.633319129126086
429                      46.63033589325269
430                      46.627352657379326
431                      46.624369421505996
432                      46.62138618563278
433                      46.618402949759314
434                      46.61541971388599
435                      46.6124364780127
436                      46.60945324213926
437                      46.60647000626606
438                      46.60348677039255
439                      46.60050353451929
440                      46.59752029864592
441                      46.59453706277259
442                      46.59155382689918
443                      46.58857059102595
444                      46.58558735515262
445                      46.58260411927924
446                      46.57962088340592
447                      46.576637647532515
448                      46.573654411659206
449                      46.57067117578588
450                      46.56768793991257
451                      46.56470470403921
452                      46.561721468165864
453                      46.55873823229257
454                      46.55575499641922
455                      46.552771760545774
456                      46.5497885246725
457                      46.54680528879912
458                      46.543822052925854
459                      46.54083881705236
460                      46.53785558117914
461                      46.53538737036181
462                      46.5333162125099
463                      46.531245054658044
464                      46.5291738968062
465                      46.52710273895439
466                      46.52503158110258
467                      46.52296042325077
468                      46.52088926539888
469                      46.518818107547034
470                      46.516746949695246
471                      46.51467579184351
472                      46.512604633991614
473                      46.5105334761397
474                      46.50846231828789
475                      46.50639116043601
476                      46.504320002584194
477                      46.50224884473231
478                      46.5001776868805
479                      46.49810652902866
480                      46.496035371176866
481                      46.49396421332508
482                      46.49189305547314
483                      46.48982189762141
484                      46.4877507397695
485                      46.48567958191768
486                      46.48360842406583
487                      46.481537266213984
488                      46.47946610836211
489                      46.47739495051033
490                      46.47532379265848
491                      46.47325263480665
492                      46.47118147695483
493                      46.469110319102995
494                      46.467039161251094
495                      46.46496800339927
496                      46.46289684554747
497                      46.46082568769555
498                      46.458754529843816
499                      46.45668337199197
500                      46.454612214140134
501                      46.452541056288275
502                      46.4504698984365
503                      46.44839874058465
504                      46.446327582732735
505                      46.44425642488093
506                      46.44218526702905
507                      46.44011410917721
508                      46.438042951325414
509                      46.43597179347354
510                      46.433900635621704
511                      46.43182947776991
512                      46.42975831991813
513                      46.42768716206622
514                      46.42561600421443
515                      46.423544846362525
516                      46.421473688510744
517                      46.41940253065888
518                      46.41733137280706
519                      46.415260214955225
520                      46.41318905710332
521                      46.41111789925158
522                      46.40904674139967
523                      46.40697558354788
524                      46.404904425695975
525                      46.40283326784412
526                      46.40076210999231
527                      46.398690952140505
528                      46.396619794288654
529                      46.39454863643681
530                      46.39247747858495
531                      46.390406320733135
532                      46.38833516288133
533                      46.38626400502947
534                      46.384192847177644
535                      46.38212168932582
536                      46.38005053147389
537                      46.377979373622075
538                      46.375908215770245
539                      46.37383705791845
540                      46.371765900066585
541                      46.369694742214755
542                      46.367623584362946
543                      46.365552426511144
544                      46.36348126865928
545                      46.361410110807434
546                      46.35933895295549
547                      46.35726779510377
548                      46.355196637251936
549                      46.353125479400056
550                      46.351054321548226
551                      46.3489831636964
552                      46.3469120058445
553                      46.34484084799275
554                      46.34276969014089
555                      46.34069853228903
556                      46.338627374437216
557                      46.33655621658541
558                      46.334485058733534
559                      46.332413900881704
560                      46.33034274302985
561                      46.32827158517803
562                      46.32620042732613
563                      46.32412926947439
564                      46.322058111622525
565                      46.31998695377061
566                      46.31791579591871
567                      46.31584463806698
568                      46.31377348021515
569                      46.31170232236333
570                      46.30963116451148
571                      46.307560006659614
572                      46.3054888488078
573                      46.303417690955975
574                      46.30134653310413
575                      46.299275375252265
576                      46.2972042174005
577                      46.29513305954862
578                      46.2930619016968
579                      46.29099074384494
580                      46.28891958599304
581                      46.28684842814125
582                      46.28477727028941
583                      46.28270611243757
584                      46.280634954585736
585                      46.27856379673388
586                      46.27649263888213
587                      46.274421481030295
588                      46.27235032317841
589                      46.27027916532655
590                      46.26820800747471
591                      46.26613684962289
592                      46.2640656917711
593                      46.26199453391925
594                      46.25992337606738
595                      46.25785221821558
596                      46.255781060363695
597                      46.253709902511865
598                      46.25163874465999
599                      46.249567586808205
600                      46.24749642895636
601                      46.24542527110453
602                      46.24335411325268
603                      46.24128295540082
604                      46.23921179754897
605                      46.23714063969713
606                      46.23506948184532
607                      46.23299832399347
608                      46.2309271661416
609                      46.22885600828978
610                      46.22678485043796
611                      46.22471369258612
612                      46.22264253473425
613                      46.22057137688248
614                      46.218500219030545
615                      46.21642906117874
616                      46.21435790332697
617                      46.2122867454751
618                      46.21021558762319
619                      46.20814442977137
620                      46.20607327191961
621                      46.20400211406775
622                      46.201930956215925
623                      46.19985979836405
624                      46.19778864051217
625                      46.19571748266039
626                      46.19364632480854
627                      46.191575166956746
628                      46.18950400910491
629                      46.18743285125301
630                      46.185361693401255
631                      46.18329053554941
632                      46.18121937769759
633                      46.17914821984567
634                      46.17707706199386
635                      46.17500590414205
636                      46.17293474629021
637                      46.17086358843833
638                      46.16879243058652
639                      46.166721272734705
640                      46.16465011488287
641                      46.16283768623806
642                      46.16122472206158
643                      46.15961175788515
644                      46.157998793708714
645                      46.1563858295322
646                      46.15477286535576
647                      46.15315990117929
648                      46.15154693700274
649                      46.149933972826304
650                      46.14832100864979
651                      46.14670804447332
652                      46.14509508029686
653                      46.143482116120396
654                      46.141869151943936
655                      46.14025618776748
656                      46.13864322359095
657                      46.137030259414445
658                      46.1354172952381
659                      46.13380433106155
660                      46.1321913668851
661                      46.130578402708664
662                      46.128965438532184
663                      46.127352474355654
664                      46.12573951017912
665                      46.12412654600269
666                      46.12251358182621
667                      46.120900617649774
668                      46.119287653473215
669                      46.11767468929679
670                      46.11606172512025
671                      46.11444876094384
672                      46.11283579676735
673                      46.11122283259093
674                      46.10960986841441
675                      46.107996904237986
676                      46.10638394006159
677                      46.10477097588508
678                      46.10315801170853
679                      46.10154504753206
680                      46.09993208335559
681                      46.098319119179095
682                      46.09670615500268
683                      46.09509319082615
684                      46.09348022664972
685                      46.09186726247324
686                      46.09025429829672
687                      46.088641334120254
688                      46.08702836994378
689                      46.08541540576737
690                      46.08380244159086
691                      46.082189477414396
692                      46.080576513237965
693                      46.07896354906138
694                      46.07735058488499
695                      46.0757376207084
696                      46.07412465653198
697                      46.0725116923555
698                      46.07089872817902
699                      46.06928576400259
700                      46.06767279982609
701                      46.066059835649675
702                      46.06444687147316
703                      46.06283390729662
704                      46.06122094312018
705                      46.059607978943745
706                      46.05799501476725
707                      46.05638205059085
708                      46.05476908641427
709                      46.05315612223779
710                      46.051543158061406
711                      46.0499301938848
712                      46.0483172297084
713                      46.04670426553195
714                      46.045091301355534
715                      46.04347833717905
716                      46.04186537300248
717                      46.04025240882609
718                      46.03863944464948
719                      46.037026480473024
720                      46.03541351629665
721                      46.03380055212013
722                      46.032187587943596
723                      46.030574623767194
724                      46.028961659590685
725                      46.02734869541425
726                      46.02573573123771
727                      46.02412276706132
728                      46.022509802884784
729                      46.02089683870836
730                      46.01928387453191
731                      46.01767091035544
732                      46.01605794617892
733                      46.01444498200242
734                      46.01283201782598
735                      46.011219053649505
736                      46.0096060894731
737                      46.00799312529654
738                      46.006380161120084
739                      46.00476719694365
740                      46.003154232767166
741                      46.001541268590664
742                      45.99992830441418
743                      45.99831534023768
744                      45.996702376061194
745                      45.99508941188472
746                      45.99347644770826
747                      45.99186348353173
748                      45.99025051935529
749                      45.988637555178826
750                      45.98702459100237
751                      45.985411626825865
752                      45.98379866264943
753                      45.98218569847292
754                      45.980572734296516
755                      45.97895977012004
756                      45.97734680594352
757                      45.97573384176704
758                      45.974120877590614
759                      45.97250791341418
760                      45.970894949237604
761                      45.96928198506117
762                      45.96766902088472
763                      45.96605605670817
764                      45.964443092531766
765                      45.962830128355236
766                      45.96121716417881
767                      45.9596042000023
768                      45.957991235825794
769                      45.956378271649285
770                      45.95476530747292
771                      45.95315234329638
772                      45.951539379119964
773                      45.94992641494348
774                      45.948313450767
775                      45.946700486590586
776                      45.94508752241408
777                      45.943474558237575
778                      45.94186159406118
779                      45.94024862988458
780                      45.93863566570815
781                      45.937022701531674
782                      45.9354097373552
783                      45.93379677317877
784                      45.93218380900232
785                      45.930570844825745
786                      45.92895788064934
787                      45.92734491647289
788                      45.92573195229633
789                      45.92411898811989
790                      45.922506023943434
791                      45.92089305976696
792                      45.91928009559048
793                      45.91766713141395
794                      45.91605416723749
795                      45.914441203061074
796                      45.912828238884565
797                      45.91121527470802
798                      45.90960231053162
799                      45.90798934635514
800                      45.90637638217872
801                      45.904763418002204
802                      45.903150453825766
803                      45.90153748964926
804                      45.8999245254728
805                      45.89831156129627
806                      45.896698597119844
807                      45.89508563294338
808                      45.89347266876687
809                      45.89185970459046
810                      45.890246740413936
811                      45.888633776237384
812                      45.88702081206097
813                      45.885407847884565
814                      45.88379488370802
815                      45.88218191953152
816                      45.880568955355116
817                      45.878955991178614
818                      45.87734302700218
819                      45.87573006282561
820                      45.8741170986492
821                      45.87270275914158
822                      45.87144154716217
823                      45.870180335182724
824                      45.868919123203355
825                      45.86765791122381
826                      45.86639669924445
827                      45.86513548726506
828                      45.8638742752857
829                      45.86261306330628
830                      45.861351851326845
831                      45.86009063934741
832                      45.858829427367986
833                      45.8575682153885
834                      45.85630700340914
835                      45.85504579142978
836                      45.8537845794503
837                      45.852523367470944
838                      45.85126215549153
839                      45.8500009435121
840                      45.848739731532675
841                      45.847478519553306
842                      45.846217307573895
843                      45.84495609559444
844                      45.84369488361502
845                      45.84243367163558
846                      45.84117245965617
847                      45.83991124767681
848                      45.83865003569741
849                      45.837388823717966
850                      45.83612761173859
851                      45.834866399759164
852                      45.833605187779725
853                      45.83234397580029
854                      45.831082763820866
855                      45.829821551841434
856                      45.828560339862065
857                      45.82729912788257
858                      45.826037915903186
859                      45.824776703923796
860                      45.82351549194439
861                      45.82225427996492
862                      45.82099306798558
863                      45.819731856006044
864                      45.81847064402667
865                      45.81720943204729
866                      45.815948220067895
867                      45.81468700808848
868                      45.81342579610909
869                      45.812164584129604
870                      45.810903372150264
871                      45.809642160170775
872                      45.808380948191406
873                      45.8071197362119
874                      45.80585852423262
875                      45.80459731225318
876                      45.80333610027375
877                      45.8020748882944
878                      45.80081367631493
879                      45.79955246433543
880                      45.79829125235603
881                      45.797030040376676
882                      45.79576882839724
883                      45.79450761641784
884                      45.79324640443839
885                      45.79198519245898
886                      45.790723980479555
887                      45.78946276850016
888                      45.78820155652082
889                      45.786940344541364
890                      45.78567913256189
891                      45.784417920582555
892                      45.783156708603094
893                      45.78189549662371
894                      45.78063428464423
895                      45.77937307266484
896                      45.778111860685364
897                      45.776850648705974
898                      45.77558943672663
899                      45.77432822474719
900                      45.77306701276774
901                      45.77180580078829
902                      45.770544588808946
903                      45.769283376829456
904                      45.768022164850045
905                      45.76676095287069
906                      45.765499740891336
907                      45.76423852891184
908                      45.76297731693246
909                      45.761716104953045
910                      45.760454892973705
911                      45.75919368099425
912                      45.75793246901485
913                      45.75667125703538
914                      45.75541004505594
915                      45.75414883307655
916                      45.75288762109713
917                      45.75162640911776
918                      45.750365197138294
919                      45.74910398515889
920                      45.74784277317947
921                      45.74658156120013
922                      45.74532034922064
923                      45.74405913724122
924                      45.74279792526179
925                      45.74153671328235
926                      45.74027550130295
927                      45.739014289323585
928                      45.737753077344124
929                      45.73649186536473
930                      45.73523065338531
931                      45.733969441405904
932                      45.73270822942652
933                      45.73144701744704
934                      45.73018580546756
935                      45.728924593488266
936                      45.72766338150879
937                      45.726402169529386
938                      45.72514095754997
939                      45.72387974557056
940                      45.7226185335911
941                      45.72135732161178
942                      45.72009610963233
943                      45.7188348976529
944                      45.71757368567351
945                      45.71631247369409
946                      45.71505126171466
947                      45.71379004973525
948                      45.712528837755734
949                      45.71126762577643
950                      45.71000641379702
951                      45.708745201817564
952                      45.70748398983817
953                      45.706222777858706
954                      45.70496156587933
955                      45.703700353899926
956                      45.7024391419205
957                      45.70117792994107
958                      45.69991671796164
959                      45.69865550598227
960                      45.69739429400285
961                      45.69613308202346
962                      45.69487187004401
963                      45.6936106580646
964                      45.692349446085196
965                      45.69108823410576
966                      45.68982702212636
967                      45.6885658101469
968                      45.68730459816747
969                      45.68604338618805
970                      45.684782174208685
971                      45.68352096222925
972                      45.682259750249926
973                      45.68099853827039
974                      45.67973732629103
975                      45.67847611431158
976                      45.67721490233223
977                      45.67595369035277
978                      45.6746924783734
979                      45.67343126639395
980                      45.67217005441456
981                      45.67090884243508
982                      45.66964763045573
983                      45.668386418476345
984                      45.66712520649682
985                      45.665863994517494
986                      45.66460278253807
987                      45.66334157055867
988                      45.66208035857927
989                      45.66081914659976
990                      45.65955793462042
991                      45.65829672264095
992                      45.65703551066154
993                      45.65577429868218
994                      45.65451308670271
995                      45.65325187472333
996                      45.65199066274394
997                      45.6507294507645
998                      45.649468238785005
999                      45.64820702680566
1000                     45.64694581482616
1001                     45.64574399687942
1002                     45.644588879574954
1003                     45.643434927318005
1004                     45.642282140108605
1005                     45.64113051794686
1006                     45.63998006083253
1007                     45.63883076876592
1008                     45.63768264174682
1009                     45.636535679775314
1010                     45.63538988285132
1011                     45.63424525097502
1012                     45.63310178414612
1013                     45.631959482364884
1014                     45.63081834563114
1015                     45.629678373945076
1016                     45.62853956730645
1017                     45.6274019257156
1018                     45.626265449172124
1019                     45.625130137676265
1020                     45.62399599122809
1021                     45.622863009827334
1022                     45.621731193474155
1023                     45.62060054216857
1024                     45.61947105591058
1025                     45.61834273470023
1026                     45.6172155785373
1027                     45.61608958742208
1028                     45.61496476135439
1029                     45.61384110033413
1030                     45.612718604361554
1031                     45.611597273436495
1032                     45.61047710755913
1033                     45.60935810672921
1034                     45.60824027094697
1035                     45.60712360021225
1036                     45.606008094525016
1037                     45.60489375388552
1038                     45.6037805782934
1039                     45.60266856774892
1040                     45.60155772225197
1041                     45.60044804180268
1042                     45.599339526401046
1043                     45.5982321760468
1044                     45.59712599074015
1045                     45.59602097048113
1046                     45.594917115269645
1047                     45.59381442510569
1048                     45.59271289998942
1049                     45.59161253992057
1050                     45.59051334489942
1051                     45.589415314925816
1052                     45.58831844999971
1053                     45.58722275012133
1054                     45.58612821529033
1055                     45.58503484550692
1056                     45.58394264077112
1057                     45.58285160108291
1058                     45.5817617264422
1059                     45.580673016849225
1060                     45.57958547230361
1061                     45.57849909280569
1062                     45.57741387835531
1063                     45.576329828952595
1064                     45.575246944597225
1065                     45.57416522528961
1066                     45.57308467102952
1067                     45.572005281817006
1068                     45.57092705765204
1069                     45.56984999853468
1070                     45.56877410446482
1071                     45.567699375442515
1072                     45.56662581146768
1073                     45.56555341254074
1074                     45.56448217866113
1075                     45.56341210982925
1076                     45.56234320604482
1077                     45.561275467307944
1078                     45.560208893618714
1079                     45.55914348497695
1080                     45.55807924138282
1081                     45.557016162836234
1082                     45.55595424933727
1083                     45.554893500885896
1084                     45.55383391748201
1085                     45.55277549912571
1086                     45.55171824581697
1087                     45.550662157555834
1088                     45.54960723434225
1089                     45.548553476176224
1090                     45.5475008830578
1091                     45.546449454986906
1092                     45.545399191963554
1093                     45.54435009398789
1094                     45.543302161059714
1095                     45.54225539317908
1096                     45.54120979034603
1097                     45.54016535256054
1098                     45.53912207982266
1099                     45.538079972132316
1100                     45.5370390294896
1101                     45.53599925189437
1102                     45.53496063934672
1103                     45.53392319184668
1104                     45.53288690939423
1105                     45.5318517919893
1106                     45.53081783963197
1107                     45.52978505232221
1108                     45.528753430059965
1109                     45.52772297284537
1110                     45.526693680678264
1111                     45.52566555355884
1112                     45.52463859148689
1113                     45.523612794462466
1114                     45.52258816248563
1115                     45.521564695556414
1116                     45.52054239367475
1117                     45.51952125684078
1118                     45.51850128505414
1119                     45.51748247831528
1120                     45.51646483662392
1121                     45.51544835998003
1122                     45.51443304838384
1123                     45.51341890183523
1124                     45.51240592033398
1125                     45.51139410388057
1126                     45.51038345247462
1127                     45.50937396611612
1128                     45.508365644805316
1129                     45.507358488542074
1130                     45.50635249732644
1131                     45.50534767115834
1132                     45.50434401003771
1133                     45.503341513964735
1134                     45.50234018293927
1135                     45.501340016961535
1136                     45.500341016031236
1137                     45.4993431801485
1138                     45.498346509313436
1139                     45.49735100352577
1140                     45.49635666278582
1141                     45.495363487093435
1142                     45.49437147644853
1143                     45.49338063085125
1144                     45.49239095030144
1145                     45.49140243479926
1146                     45.49041508434473
1147                     45.48942889893775
1148                     45.48844387857825
1149                     45.48746002326642
1150                     45.48647733300209
1151                     45.48549580778534
1152                     45.48451544761617
1153                     45.48353625249456
1154                     45.482558222420515
1155                     45.481581357394035
1156                     45.480605657415076
1157                     45.479631122483845
1158                     45.47865775260012
1159                     45.477685547763876
1160                     45.47671450797528
1161                     45.4757446332342
1162                     45.47477592354074
1163                     45.47380837889485
1164                     45.472841999296485
1165                     45.471876784745646
1166                     45.470912735242486
1167                     45.46994985078688
1168                     45.468988131378794
1169                     45.468027577018276
1170                     45.46706818770532
1171                     45.46610996344005
1172                     45.465152904222194
1173                     45.464197010051954
1174                     45.4632422809293
1175                     45.4622887168542
1176                     45.461336317826735
1177                     45.46038508384671
1178                     45.459435014914355
1179                     45.45848611102954
1180                     45.4575383721923
1181                     45.45657680709807
1182                     45.455604619612394
1183                     45.45463330311114
1184                     45.45366285759467
1185                     45.45269328306278
1186                     45.4517245795155
1187                     45.45075674695295
1188                     45.44978978537498
1189                     45.44882369478168
1190                     45.44785847517312
1191                     45.44689412654906
1192                     45.445930648909766
1193                     45.44496804225501
1194                     45.44400630658482
1195                     45.44304544189957
1196                     45.442085448198775
1197                     45.441126325482685
1198                     45.440168073751174
1199                     45.43921069300433
1200                     45.43825418324214
1201                     45.43729854446455
1202                     45.436343776671706
1203                     45.43538987986347
1204                     45.434436854039845
1205                     45.43348469920097
1206                     45.43253341534657
1207                     45.43158300247695
1208                     45.43063346059192
1209                     45.42968478969156
1210                     45.428736989775786
1211                     45.42779006084469
1212                     45.42684400289829
1213                     45.42589881593642
1214                     45.42495449995935
1215                     45.424011054966805
1216                     45.42306848095892
1217                     45.422126777935716
1218                     45.421185945897136
1219                     45.4202459848432
1220                     45.41930689477397
1221                     45.41836867568934
1222                     45.41743132758943
1223                     45.41649485047395
1224                     45.415559244343285
1225                     45.41462450919726
1226                     45.41369064503588
1227                     45.412757651859096
1228                     45.411825529666984
1229                     45.410894278459494
1230                     45.40996389823672
1231                     45.409034388998485
1232                     45.408105750744966
1233                     45.407177983476124
1234                     45.406251087191954
1235                     45.405325061892285
1236                     45.40439990757727
1237                     45.40347562424699
1238                     45.40255221190145
1239                     45.401629670540316
1240                     45.400708000164016
1241                     45.39978720077223
1242                     45.3988672723652
1243                     45.39794821494284
1244                     45.397030028504986
1245                     45.39611271305186
1246                     45.3951962685834
1247                     45.39428069509951
1248                     45.393365992600245
1249                     45.39245216108574
1250                     45.39153920055599
1251                     45.39062711101058
1252                     45.38971589245004
1253                     45.388805544874
1254                     45.3878960682827
1255                     45.386987462676004
1256                     45.38607972805398
1257                     45.385172864416575
1258                     45.38426687176381
1259                     45.38336175009569
1260                     45.38245749941228
1261                     45.38155411971351
1262                     45.380651610999266
1263                     45.37974997326984
1264                     45.37884920652498
1265                     45.37794931076472
1266                     45.37705028598915
1267                     45.376152132198214
1268                     45.3752548493919
1269                     45.374358437570244
1270                     45.37346289673327
1271                     45.37256822688093
1272                     45.37167442801321
1273                     45.37078150013014
1274                     45.36988944323174
1275                     45.368998257318005
1276                     45.36810794238894
1277                     45.36721849844434
1278                     45.36632992548453
1279                     45.36544222350932
1280                     45.36455539251883
1281                     45.36366943251303
1282                     45.3627843434917
1283                     45.36190012545509
1284                     45.36101677840314
1285                     45.360134302335844
1286                     45.35925269725309
1287                     45.358371963155165
1288                     45.357492100041775
1289                     45.356613107912985
1290                     45.35573498676896
1291                     45.354857736609524
1292                     45.353981357434726
1293                     45.35310584924456
1294                     45.352231212039015
1295                     45.351357445818195
1296                     45.35048455058191
1297                     45.349612526330446
1298                     45.348741373063476
1299                     45.347871090781204
1300                     45.34700167948357
1301                     45.34613313917055
1302                     45.34526546984224
1303                     45.34439867149856
1304                     45.34353274413954
1305                     45.3426676877651
1306                     45.34180350237534
1307                     45.340940187970304
1308                     45.34007774454985
1309                     45.33921617211399
1310                     45.33835547066288
1311                     45.337495640196316
1312                     45.33663668071447
1313                     45.33577859221718
1314                     45.33492137470453
1315                     45.33406502817663
1316                     45.333209552633384
1317                     45.33235494807472
1318                     45.33150121450068
1319                     45.3306483519113
1320                     45.32979636030662
1321                     45.32894523968648
1322                     45.32809499005109
1323                     45.327245611400315
1324                     45.32639710373421
1325                     45.325549467052646
1326                     45.32470270135584
1327                     45.32385680664372
1328                     45.323011782916105
1329                     45.322167630173176
1330                     45.32132434841493
1331                     45.320481937641354
1332                     45.31964039785237
1333                     45.31879972904802
1334                     45.31795993122841
1335                     45.31712100439338
1336                     45.316282948542984
1337                     45.31544576367715
1338                     45.31460944979618
1339                     45.31377400689962
1340                     45.31293943498776
1341                     45.312105734060744
1342                     45.311272904118155
1343                     45.310440945160295
1344                     45.309609857187105
1345                     45.30877964019853
1346                     45.307950294194505
1347                     45.30712181917525
1348                     45.30629421514071
1349                     45.305467482090684
1350                     45.30464162002532
1351                     45.30381662894456
1352                     45.3029925088486
1353                     45.30216925973707
1354                     45.301346881610414
1355                     45.30052537446829
1356                     45.299704738310766
1357                     45.298884973138
1358                     45.298066078949816
1359                     45.29724805574626
1360                     45.296430903527344
1361                     45.29560575590901
1362                     45.29477450776942
1363                     45.293943956695564
1364                     45.29311410268706
1365                     45.292284945744015
1366                     45.29145648586656
1367                     45.290628723054716
1368                     45.28980165730819
1369                     45.28897528862722
1370                     45.2881496170118
1371                     45.287324642461904
1372                     45.28650036497738
1373                     45.28567678455842
1374                     45.284853901205096
1375                     45.284031714917006
1376                     45.283210225694674
1377                     45.282389433537624
1378                     45.281569338446296
1379                     45.280749940420364
1380                     45.27993123945986
1381                     45.2791132355649
1382                     45.27829592873548
1383                     45.277479318971615
1384                     45.27666340627315
1385                     45.27584819064022
1386                     45.275033672072745
1387                     45.274219850570816
1388                     45.27340672613442
1389                     45.27259429876349
1390                     45.27178256845805
1391                     45.270971535218116
1392                     45.27016119904371
1393                     45.26935155993482
1394                     45.26854261789136
1395                     45.26773437291348
1396                     45.266926825001136
1397                     45.26611997415421
1398                     45.265313820372675
1399                     45.26450836365677
1400                     45.263703604006395
1401                     45.26289954142157
1402                     45.26209617590212
1403                     45.2612935074482
1404                     45.26049153605979
1405                     45.259690261736864
1406                     45.25888968447945
1407                     45.25808980428751
1408                     45.25729062116112
1409                     45.25649213510023
1410                     45.25569434610483
1411                     45.25489725417502
1412                     45.254100859310576
1413                     45.25330516151158
1414                     45.25251016077828
1415                     45.25171585711037
1416                     45.25092225050798
1417                     45.2501293409711
1418                     45.2493371284998
1419                     45.24854561309385
1420                     45.24775479475338
1421                     45.24696467347852
1422                     45.246175249269186
1423                     45.2453865221253
1424                     45.244598492046826
1425                     45.24381115903405
1426                     45.24302452308667
1427                     45.24223858420483
1428                     45.2414533423884
1429                     45.24066879763752
1430                     45.239884949952156
1431                     45.23910179933225
1432                     45.23831934577789
1433                     45.23753758928904
1434                     45.23675652986563
1435                     45.23597616750776
1436                     45.23519650221542
1437                     45.23441753398856
1438                     45.23363926282715
1439                     45.232861688731376
1440                     45.232084811700986
1441                     45.23130863173613
1442                     45.230533148836784
1443                     45.229758363002865
1444                     45.228984274234456
1445                     45.228210882531684
1446                     45.22743818789431
1447                     45.22666619032247
1448                     45.22589488981612
1449                     45.22512428637528
1450                     45.22435437999994
1451                     45.22358517069008
1452                     45.22281665844572
1453                     45.22204884326687
1454                     45.221281725153574
1455                     45.22051530410566
1456                     45.21974958012336
1457                     45.2189845532065
1458                     45.21822022335519
1459                     45.217456590569284
1460                     45.21669365484899
1461                     45.215931416194145
1462                     45.21516987460484
1463                     45.21440903008104
1464                     45.21364888262268
1465                     45.212889432229815
1466                     45.21213067890259
1467                     45.21137262264068
1468                     45.2106152634444
1469                     45.20985860131359
1470                     45.20910263624818
1471                     45.208347368248454
1472                     45.207592797314064
1473                     45.20683892344523
1474                     45.20608574664191
1475                     45.20533326690408
1476                     45.20458148423179
1477                     45.20383039862493
1478                     45.2030800100837
1479                     45.20233031860793
1480                     45.20158132419751
1481                     45.20083302685271
1482                     45.20008542657343
1483                     45.19933852335964
1484                     45.198592317211336
1485                     45.19784680812853
1486                     45.19710199611123
1487                     45.19635788115941
1488                     45.19561446327311
1489                     45.19487174245234
1490                     45.19412971869697
1491                     45.19338839200722
1492                     45.19264776238295
1493                     45.191907829824174
1494                     45.19116859433088
1495                     45.190430055903064
1496                     45.18969221454078
1497                     45.188955070243935
1498                     45.188218623012645
1499                     45.18748287284689
1500                     45.18674781974658
1501                     45.1860134637118
1502                     45.18527980474252
1503                     45.1845468428388
1504                     45.183814578000515
1505                     45.183083010227676
1506                     45.18235213952041
1507                     45.18162196587874
1508                     45.180892489302394
1509                     45.180163709791636
1510                     45.179435627346336
1511                     45.17870824196653
1512                     45.17798155365222
1513                     45.177255562403545
1514                     45.17653026822027
1515                     45.175805671102495
1516                     45.17508177105023
1517                     45.174358568063504
1518                     45.17363606214223
1519                     45.17291425328646
1520                     45.17219314149621
1521                     45.17147272677147
1522                     45.170753009112104
1523                     45.17003398851841
1524                     45.1693156649901
1525                     45.16859803852739
1526                     45.167881109130114
1527                     45.167164876798395
1528                     45.16644934153221
1529                     45.16573450333143
1530                     45.16502036219618
1531                     45.1643069181265
1532                     45.163594171122114
1533                     45.16288212118339
1534                     45.162170768310204
1535                     45.16146011250242
1536                     45.1607501537602
1537                     45.160040892083465
1538                     45.15933232747224
1539                     45.15862445992651
1540                     45.157917289446274
1541                     45.15720374507372
1542                     45.15648533797794
1543                     45.15576748924683
1544                     45.15505019888035
1545                     45.15433346687864
1546                     45.153617293241545
1547                     45.1529016779691
1548                     45.15218662106133
1549                     45.15147212251821
1550                     45.1507581823397
1551                     45.15004480052583
1552                     45.149331977076656
1553                     45.1486197119923
1554                     45.14790800527236
1555                     45.147196856917304
1556                     45.14648626692672
1557                     45.14577623530083
1558                     45.14506676203971
1559                     45.14435784714315
1560                     45.14364949061133
1561                     45.1429416924441
1562                     45.1422344526416
1563                     45.14152777120377
1564                     45.14082164813047
1565                     45.14011608342189
1566                     45.13941107707807
1567                     45.13870662909878
1568                     45.13800273948428
1569                     45.13729940823435
1570                     45.13659663534914
1571                     45.13589442082857
1572                     45.1351927646726
1573                     45.134491666881395
1574                     45.133791127454735
1575                     45.133091146392744
1576                     45.132391723695555
1577                     45.13169285936292
1578                     45.1309945533949
1579                     45.130296805791595
1580                     45.12959961655303
1581                     45.12890298567906
1582                     45.128206913169784
1583                     45.12751139902505
1584                     45.126816443245076
1585                     45.1261220458298
1586                     45.12542820677916
1587                     45.12473492609304
1588                     45.12404220377174
1589                     45.12335003981506
1590                     45.122658434223034
1591                     45.12196738699572
1592                     45.12127689813299
1593                     45.120586967634985
1594                     45.119897595501534
1595                     45.11920878173279
1596                     45.11852052632883
1597                     45.11783282928943
1598                     45.11714569061468
1599                     45.11645911030458
1600                     45.11577308835918
1601                     45.11508762477842
1602                     45.11440271956235
1603                     45.11371837271094
1604                     45.113034584224174
1605                     45.112351354102074
1606                     45.111668682344586
1607                     45.110986568951844
1608                     45.110305013923714
1609                     45.10962401726028
1610                     45.108943578961416
1611                     45.108263699027276
1612                     45.107584377457854
1613                     45.10690561425308
1614                     45.10622740941283
1615                     45.10554976293745
1616                     45.10487267482659
1617                     45.10419614508043
1618                     45.10352017369893
1619                     45.10284476068204
1620                     45.10216990602981
1621                     45.10149560974228
1622                     45.100821871819484
1623                     45.10014869226125
1624                     45.099476071067684
1625                     45.09880400823883
1626                     45.09813250377467
1627                     45.0974615576751
1628                     45.096791169940175
1629                     45.09612134056995
1630                     45.09545206956433
1631                     45.0947833569234
1632                     45.09411520264717
1633                     45.0934476067356
1634                     45.09278056918869
1635                     45.09211409000644
1636                     45.09144816918882
1637                     45.09078280673591
1638                     45.090118002647564
1639                     45.089453756923945
1640                     45.08879006956496
1641                     45.088126940570675
1642                     45.08746436994108
1643                     45.08680235767597
1644                     45.086140903775714
1645                     45.085480008240154
1646                     45.0848196710691
1647                     45.08415989226272
1648                     45.08350067182104
1649                     45.0828420097441
1650                     45.08218390603175
1651                     45.08152636068406
1652                     45.08086937370097
1653                     45.08021294508257
1654                     45.07955707482897
1655                     45.078901762939886
1656                     45.078247009415534
1657                     45.07759281425577
1658                     45.07693917746068
1659                     45.0762860990304
1660                     45.075633578964535
1661                     45.07498161726349
1662                     45.07433021392706
1663                     45.07367936895532
1664                     45.073029082348235
1665                     45.0723793541058
1666                     45.07173018422799
1667                     45.0710815727149
1668                     45.07043351956648
1669                     45.06978602478271
1670                     45.069139088363514
1671                     45.068492710309094
1672                     45.06784689061935
1673                     45.06720162929417
1674                     45.066556926333675
1675                     45.065912781737865
1676                     45.065269195506765
1677                     45.064626167640206
1678                     45.06398369813839
1679                     45.06334178700125
1680                     45.06270043422869
1681                     45.06205963982081
1682                     45.061419403777684
1683                     45.06077972609912
1684                     45.060140606785225
1685                     45.05950204583608
1686                     45.05886404325151
1687                     45.058226599031606
1688                     45.057589713176355
1689                     45.05695338568579
1690                     45.056317616559994
1691                     45.05568240579866
1692                     45.055047753402086
1693                     45.054413659370155
1694                     45.05378012370296
1695                     45.05314714640032
1696                     45.05251472746237
1697                     45.05188286688911
1698                     45.051251564680484
1699                     45.050620820836556
1700                     45.04999063535728
1701                     45.04936100824257
1702                     45.048731939492676
1703                     45.04810342910741
1704                     45.04747547708673
1705                     45.04684808343068
1706                     45.0462212481394
1707                     45.04559497121283
1708                     45.04496925265079
1709                     45.04434409245343
1710                     45.043719490620724
1711                     45.04309544715272
1712                     45.04247196204934
1713                     45.041849035310655
1714                     45.04122666693661
1715                     45.04060485692722
1716                     45.03998360528251
1717                     45.03936291200253
1718                     45.038742777087144
1719                     45.0381232005364
1720                     45.03750418235032
1721                     45.0368798036187
1722                     45.03625132930098
1723                     45.03562329724514
1724                     45.03499570745116
1725                     45.03436855991917
1726                     45.033741854648966
1727                     45.033115591640666
1728                     45.03248977089428
1729                     45.03186439240979
1730                     45.03123945618712
1731                     45.030614962226416
1732                     45.02999091052754
1733                     45.02936730109056
1734                     45.02874413391545
1735                     45.02812140900227
1736                     45.02749912635097
1737                     45.026877285961575
1738                     45.026255887834076
1739                     45.025634931968455
1740                     45.02501441836461
1741                     45.02439434702277
1742                     45.02377471794282
1743                     45.02315553112473
1744                     45.02253678656849
1745                     45.021918484274174
1746                     45.02130062424177
1747                     45.020683206471254
1748                     45.02006623096256
1749                     45.019449697715785
1750                     45.018833606730944
1751                     45.018217958008
1752                     45.01760275154684
1753                     45.01698798734765
1754                     45.01637366541038
1755                     45.015759785734865
1756                     45.01514634832145
1757                     45.01453335316974
1758                     45.013920800279905
1759                     45.013308689652085
1760                     45.01269702128608
1761                     45.01208579518193
1762                     45.011475011339684
1763                     45.01086466975939
1764                     45.010254770440916
1765                     45.009645313384354
1766                     45.009036298589756
1767                     45.00842772605693
1768                     45.007819595786025
1769                     45.00721190777709
1770                     45.00660466202998
1771                     45.00599785854475
1772                     45.005391497321355
1773                     45.00478557835998
1774                     45.00418010166041
1775                     45.00357506722273
1776                     45.002970475046894
1777                     45.002366325133
1778                     45.00176261748099
1779                     45.00115935209086
1780                     45.00055652896262
1781                     44.99995414809628
1782                     44.99935220949189
1783                     44.9987507131492
1784                     44.99814965906864
1785                     44.99754904724976
1786                     44.99694887769289
1787                     44.99634915039785
1788                     44.9957498653647
1789                     44.99515102259351
1790                     44.99455262208409
1791                     44.993954663836625
1792                     44.993357147851086
1793                     44.99276007412738
1794                     44.992163442665486
1795                     44.991567253465625
1796                     44.99097150652762
1797                     44.990376201851475
1798                     44.98978133943728
1799                     44.989186919284805
1800                     44.98859294139442
