# Supplementary material for: Numerical simulation research on thermal insulation performance of composite heat-insulation zone structure in hydrothermal high-temperature mine
Source: Sci Rep. 2024 Jun 18;14:14096. doi: 10.1038/s41598-024-64702-4 (PMC11189482; doi:10.1038/s41598-024-64702-4)
Supplement: Supplementary file 1 — Supplementary Information. [file 41598_2024_64702_MOESM1_ESM.zip › Temperature scenario 2-2.txt]

% Model:              方案二2.mph
% Version:            COMSOL 5.6.0.280
% Date:               Sep 21 2022, 15:53
% Table:              表格: 表格 8 {tbl8} - 线平均值: 线平均值 1 {av1}
% 时间 (d)                 温度 (degC)
0                        51.079495784005914
1                        50.61219205421743
2                        50.20870187451973
3                        50.06046589518534
4                        49.920881423886016
5                        49.80803797742251
6                        49.71485704922062
7                        49.64133863928028
8                        49.59536267430767
9                        49.55332294283772
10                       49.51128321136782
11                       49.46924347989787
12                       49.42720374842797
13                       49.385164016958036
14                       49.343124285488166
15                       49.30901659843187
16                       49.28019694098461
17                       49.251377283537394
18                       49.2225576260901
19                       49.19373796864301
20                       49.1649183111957
21                       49.13609865374846
22                       49.10727899630128
23                       49.07845933885403
24                       49.04963968140684
25                       49.02082002395958
26                       48.99200036651238
27                       48.96318070906517
28                       48.934361051617955
29                       48.907772084668004
30                       48.890105879706965
31                       48.87243967474603
32                       48.85477346978509
33                       48.83710726482417
34                       48.8194410598631
35                       48.80177485490222
36                       48.78410864994121
37                       48.76644244498022
38                       48.748776240019275
39                       48.731110035058315
40                       48.71344383009733
41                       48.69577762513642
42                       48.67811142017541
43                       48.66044521521448
44                       48.64277901025346
45                       48.62511280529252
46                       48.607446600331514
47                       48.58978039537056
48                       48.57211419040961
49                       48.55444798544854
50                       48.53678178048767
51                       48.51911557552672
52                       48.50144937056571
53                       48.483783165604734
54                       48.466116960643824
55                       48.448450755682806
56                       48.43078455072187
57                       48.413118345760935
58                       48.39841352394146
59                       48.38815077683426
60                       48.37788802972706
61                       48.36762528261989
62                       48.35736253551272
63                       48.34709978840559
64                       48.33683704129838
65                       48.32657429419122
66                       48.31631154708406
67                       48.30604879997687
68                       48.29578605286968
69                       48.28552330576249
70                       48.275260558655305
71                       48.264997811548135
72                       48.25473506444099
73                       48.24447231733381
74                       48.23420957022666
75                       48.223946823119455
76                       48.21368407601223
77                       48.2034213289051
78                       48.19315858179787
79                       48.18289583469068
80                       48.1726330875836
81                       48.16237034047645
82                       48.15210759336923
83                       48.14184484626196
84                       48.131582099154876
85                       48.12131935204766
86                       48.111056604940494
87                       48.100793857833345
88                       48.09053111072617
89                       48.08026836361898
90                       48.0700056165118
91                       48.05974286940466
92                       48.049480122297446
93                       48.03921737519025
94                       48.02895462808307
95                       48.01869188097594
96                       48.00842913386872
97                       47.998166386761575
98                       47.987903639654384
99                       47.97764089254716
100                      47.96737814544002
101                      47.95711539833282
102                      47.94685265122565
103                      47.936589904118556
104                      47.92632715701129
105                      47.91606440990418
106                      47.90580166279695
107                      47.89553891568979
108                      47.88527616858256
109                      47.87501342147549
110                      47.86475067436825
111                      47.8544879272611
112                      47.84422518015393
113                      47.83396243304678
114                      47.82369968593959
115                      47.81343693883239
116                      47.80683575081115
117                      47.80114995256142
118                      47.79546415431162
119                      47.789778356061845
120                      47.78409255781208
121                      47.77840675956227
122                      47.772720961312544
123                      47.76703516306277
124                      47.76134936481301
125                      47.755663566563236
126                      47.74997776831347
127                      47.744291970063685
128                      47.738606171813906
129                      47.73292037356414
130                      47.72723457531443
131                      47.72154877706466
132                      47.715862978814855
133                      47.71017718056505
134                      47.70449138231536
135                      47.69880558406562
136                      47.69311978581581
137                      47.687433987566045
138                      47.681748189316295
139                      47.676062391066516
140                      47.67037659281678
141                      47.664690794566944
142                      47.65900499631726
143                      47.65331919806742
144                      47.64763339981768
145                      47.64194760156791
146                      47.63626180331819
147                      47.63057600506838
148                      47.62489020681863
149                      47.61920440856884
150                      47.61351861031908
151                      47.607832812069354
152                      47.60214701381959
153                      47.596461215569796
154                      47.59077541732001
155                      47.58508961907024
156                      47.579403820820474
157                      47.57371802257078
158                      47.56803222432096
159                      47.562346426071215
160                      47.556660627821415
161                      47.55097482957171
162                      47.545289031321886
163                      47.539603233072114
164                      47.533917434822314
165                      47.52823163657261
166                      47.52254583832284
167                      47.51686004007306
168                      47.51117424182327
169                      47.505488443573526
170                      47.4998026453238
171                      47.494116847074004
172                      47.48843104882421
173                      47.48274525057447
174                      47.47705945232465
175                      47.47137365407495
176                      47.46568785582514
177                      47.46000205757545
178                      47.45431625932558
179                      47.44863046107586
180                      47.44294466282616
181                      47.43725886457638
182                      47.43157306632658
183                      47.42588726807677
184                      47.420201469827035
185                      47.4145156715773
186                      47.40882987332747
187                      47.403144075077705
188                      47.397458276828
189                      47.39177247857819
190                      47.386086680328404
191                      47.38040088207868
192                      47.37471508382894
193                      47.36902928557915
194                      47.36334348732941
195                      47.357657689079595
196                      47.35197189082982
197                      47.34628609258006
198                      47.34060029433031
199                      47.33491449608053
200                      47.329228697830786
201                      47.32354289958105
202                      47.31785710133124
203                      47.31217130308149
204                      47.306485504831706
205                      47.30079970658199
206                      47.29511390833218
207                      47.28942811008246
208                      47.28374231183263
209                      47.278056513582925
210                      47.272370715333125
211                      47.26668491708336
212                      47.26099911883362
213                      47.255313320583845
214                      47.24962752233406
215                      47.2439417240843
216                      47.23825592583455
217                      47.23257012758478
218                      47.22688432933503
219                      47.22119853108517
220                      47.215512732835414
221                      47.20982693458566
222                      47.20414113633593
223                      47.19845533808618
224                      47.19276953983638
225                      47.18708374158662
226                      47.18139794333685
227                      47.17571214508707
228                      47.17002634683733
229                      47.16434054858759
230                      47.15865475033782
231                      47.15441178004089
232                      47.15113069504593
233                      47.14784961005105
234                      47.144568525056016
235                      47.141287440061056
236                      47.1380063550661
237                      47.13472527007111
238                      47.13144418507619
239                      47.128163100081245
240                      47.124882015086264
241                      47.12160093009125
242                      47.11831984509635
243                      47.11503876010141
244                      47.1117576751064
245                      47.10847659011146
246                      47.10519550511647
247                      47.10191442012153
248                      47.09863333512651
249                      47.09535225013156
250                      47.09207116513663
251                      47.08879008014163
252                      47.085508995146725
253                      47.08222791015179
254                      47.078946825156756
255                      47.07566574016182
256                      47.07238465516688
257                      47.069103570171904
258                      47.06582248517701
259                      47.06254140018194
260                      47.059260315187004
261                      47.05597923019203
262                      47.052698145197084
263                      47.04941706020213
264                      47.04613597520712
265                      47.04285489021221
266                      47.039573805217174
267                      47.036292720222335
268                      47.03301163522736
269                      47.02973055023235
270                      47.02644946523739
271                      47.02316838024238
272                      47.01988729524747
273                      47.01660621025253
274                      47.01332512525752
275                      47.01004404026258
276                      47.00676295526762
277                      47.00348187027264
278                      47.00020078527768
279                      46.996919700282746
280                      46.99363861528777
281                      46.99035753029276
282                      46.987076445297795
283                      46.983795360302885
284                      46.98051427530784
285                      46.977233190312916
286                      46.97395210531796
287                      46.97067102032306
288                      46.967389935328086
289                      46.9641088503331
290                      46.96082776533812
291                      46.957546680343185
292                      46.954265595348225
293                      46.95098451035321
294                      46.94770342535829
295                      46.94442234036331
296                      46.94114125536838
297                      46.93786017037336
298                      46.93457908537837
299                      46.93129800038344
300                      46.92801691538851
301                      46.92473583039355
302                      46.921454745398584
303                      46.918173660403596
304                      46.914892575408665
305                      46.91161149041367
306                      46.90833040541874
307                      46.90504932042378
308                      46.901768235428776
309                      46.898487150433816
310                      46.8952060654389
311                      46.89192498044395
312                      46.88864389544896
313                      46.88536281045403
314                      46.88208172545902
315                      46.878800640464036
316                      46.87551955546907
317                      46.87223847047411
318                      46.86895738547917
319                      46.86567630048418
320                      46.86239521548931
321                      46.859114130494284
322                      46.85583304549933
323                      46.852551960504385
324                      46.849270875509376
325                      46.845989790514444
326                      46.84270870551948
327                      46.83942762052454
328                      46.83614653552953
329                      46.832865450534555
330                      46.82958436553959
331                      46.82630328054464
332                      46.82302219554972
333                      46.81974111055474
334                      46.816460025559735
335                      46.8131789405648
336                      46.80989785556988
337                      46.806616770574855
338                      46.80333568557996
339                      46.80005460058492
340                      46.79677351558994
341                      46.793492430595045
342                      46.79021134560013
343                      46.78693026060512
344                      46.783649175610186
345                      46.78036809061515
346                      46.77708700562022
347                      46.77380592062526
348                      46.770524835630276
349                      46.767243750635295
350                      46.763962665640406
351                      46.7606815806454
352                      46.75740049565045
353                      46.75411941065547
354                      46.750838325660546
355                      46.74755724066558
356                      46.74427615567061
357                      46.74099507067567
358                      46.737713985680664
359                      46.734432900685725
360                      46.731151815690765
361                      46.727870730695834
362                      46.7245896457008
363                      46.72130856070587
364                      46.71802747571093
365                      46.71474639071592
366                      46.711465305721
367                      46.70818422072606
368                      46.70490313573102
369                      46.70162205073612
370                      46.69834096574111
371                      46.69505988074618
372                      46.69177879575117
373                      46.688497710756245
374                      46.68521662576128
375                      46.68193554076635
376                      46.67865445577133
377                      46.67537337077642
378                      46.6720922857814
379                      46.66881120078649
380                      46.66553011579151
381                      46.66224903079659
382                      46.65896794580159
383                      46.65568686080659
384                      46.65240577581165
385                      46.64912469081672
386                      46.64584360582173
387                      46.64256252082674
388                      46.639281435831805
389                      46.63600035083681
390                      46.63271926584192
391                      46.62943818084689
392                      46.626157095851994
393                      46.62287601085697
394                      46.61959492586205
395                      46.61631384086712
396                      46.613032755872105
397                      46.609751670877124
398                      46.60647058588219
399                      46.6031895008872
400                      46.59990841589227
401                      46.59662733089729
402                      46.593346245902374
403                      46.59006516090736
404                      46.586784075912426
405                      46.583502990917445
406                      46.58022190592248
407                      46.57694082092749
408                      46.57365973593256
409                      46.570378650937606
410                      46.56709756594267
411                      46.56445990287651
412                      46.562251187762925
413                      46.56004247264944
414                      46.557833757535796
415                      46.555625042422285
416                      46.55341632730879
417                      46.55120761219524
418                      46.54899889708165
419                      46.54679018196807
420                      46.54458146685449
421                      46.54237275174096
422                      46.54016403662739
423                      46.53795532151381
424                      46.53574660640031
425                      46.53353789128676
426                      46.5313291761732
427                      46.52912046105965
428                      46.52691174594613
429                      46.52470303083253
430                      46.52249431571899
431                      46.5202856006054
432                      46.51807688549188
433                      46.51586817037836
434                      46.51365945526478
435                      46.51145074015121
436                      46.50924202503765
437                      46.507033309924076
438                      46.504824594810515
439                      46.50261587969701
440                      46.500407164583436
441                      46.498198449469875
442                      46.49598973435634
443                      46.49378101924279
444                      46.4915723041292
445                      46.489363589015674
446                      46.4871548739021
447                      46.48494615878859
448                      46.48273744367501
449                      46.480528728561445
450                      46.47832001344791
451                      46.47611129833435
452                      46.473902583220706
453                      46.471693868107245
454                      46.46948515299369
455                      46.467276437880095
456                      46.46506772276658
457                      46.46285900765299
458                      46.46065029253949
459                      46.45844157742585
460                      46.456232862312355
461                      46.45402414719879
462                      46.451815432085176
463                      46.44960671697171
464                      46.44739800185813
465                      46.445189286744636
466                      46.44298057163106
467                      46.440771856517465
468                      46.43856314140394
469                      46.436354426290364
470                      46.434145711176804
471                      46.431936996063286
472                      46.429728280949725
473                      46.42751956583615
474                      46.42531085072258
475                      46.42310213560905
476                      46.42089342049546
477                      46.41868470538194
478                      46.416475990268374
479                      46.41426727515484
480                      46.41205856004123
481                      46.409849844927734
482                      46.407641129814124
483                      46.40543241470059
484                      46.40322369958706
485                      46.40101498447348
486                      46.39880626935993
487                      46.396597554246455
488                      46.394388839132844
489                      46.39218012401926
490                      46.389971408905694
491                      46.387762693792176
492                      46.385553978678644
493                      46.383345263565076
494                      46.381136548451536
495                      46.37892783333797
496                      46.37671911822439
497                      46.374510403110804
498                      46.37230168799727
499                      46.370092972883704
500                      46.36788425777017
501                      46.365675542656646
502                      46.36346682754309
503                      46.36125811242953
504                      46.35904939731598
505                      46.356840682202424
506                      46.35463196708886
507                      46.35242325197524
508                      46.35021453686172
509                      46.34800582174823
510                      46.345797106634606
511                      46.343588391521095
512                      46.34137967640753
513                      46.339170961293995
514                      46.33696224618041
515                      46.334753531066895
516                      46.33254481595328
517                      46.330336100839766
518                      46.32812738572616
519                      46.325918670612666
520                      46.323709955499076
521                      46.321501240385544
522                      46.31929252527201
523                      46.317083810158486
524                      46.31487509504488
525                      46.312666379931315
526                      46.31045766481777
527                      46.308248949704236
528                      46.30604023459065
529                      46.30383151947709
530                      46.30162280436357
531                      46.299414089249986
532                      46.29720537413641
533                      46.29499665902286
534                      46.29278794390936
535                      46.29057922879576
536                      46.2883705136822
537                      46.28616179856867
538                      46.28395308345512
539                      46.28174436834152
540                      46.27953565322802
541                      46.277326938114484
542                      46.27511822300087
543                      46.272909507887334
544                      46.27070079277378
545                      46.268492077660234
546                      46.26628336254668
547                      46.26407464743314
548                      46.261865932319544
549                      46.25965721720605
550                      46.25744850209249
551                      46.25523978697893
552                      46.25303107186535
553                      46.25082235675182
554                      46.248613641638244
555                      46.24640492652467
556                      46.244196211411115
557                      46.24198749629755
558                      46.23977878118405
559                      46.237570066070475
560                      46.23536135095692
561                      46.23315263584336
562                      46.23094392072983
563                      46.2287352056163
564                      46.226526490502714
565                      46.224317775389146
566                      46.22210906027557
567                      46.21990034516201
568                      46.217691630048506
569                      46.21548291493492
570                      46.213274199821335
571                      46.21106548470789
572                      46.20885676959433
573                      46.20664805448075
574                      46.20443933936711
575                      46.202230624253595
576                      46.20002190914007
577                      46.19781319402655
578                      46.19560447891298
579                      46.1933957637994
580                      46.19118704868589
581                      46.18897833357231
582                      46.18676961845871
583                      46.184560903345165
584                      46.182352188231626
585                      46.180143473118065
586                      46.17793475800455
587                      46.175726042890986
588                      46.173517327777354
589                      46.17130861266388
590                      46.169099897550275
591                      46.167236830921816
592                      46.16560419661676
593                      46.16397156231168
594                      46.162338928006626
595                      46.160706293701516
596                      46.15907365939642
597                      46.15744102509138
598                      46.155808390786305
599                      46.15417575648122
600                      46.1525431221761
601                      46.150910487871066
602                      46.149277853565934
603                      46.1476452192609
604                      46.14601258495583
605                      46.14437995065073
606                      46.142747316345655
607                      46.14111468204055
608                      46.13948204773544
609                      46.137849413430374
610                      46.13621677912531
611                      46.13458414482022
612                      46.13295151051516
613                      46.13131887621007
614                      46.129686241904984
615                      46.12805360759988
616                      46.12642097329482
617                      46.124788338989745
618                      46.123155704684685
619                      46.121523070379574
620                      46.11989043607451
621                      46.118257801769424
622                      46.11662516746438
623                      46.11499253315929
624                      46.11335989885422
625                      46.11172726454912
626                      46.110094630244035
627                      46.10846199593893
628                      46.10682936163388
629                      46.10519672732879
630                      46.103564093023735
631                      46.10193145871869
632                      46.10029882441356
633                      46.09866619010846
634                      46.09703355580339
635                      46.09540092149833
636                      46.09376828719323
637                      46.09213565288816
638                      46.090503018583135
639                      46.088870384277996
640                      46.08723774997292
641                      46.08560511566784
642                      46.083972481362785
643                      46.08233984705771
644                      46.08070721275266
645                      46.07907457844749
646                      46.077441944142464
647                      46.07580930983729
648                      46.07417667553227
649                      46.07254404122716
650                      46.07091140692214
651                      46.069278772617025
652                      46.067646138311964
653                      46.06601350400692
654                      46.06438086970182
655                      46.06274823539672
656                      46.06111560109165
657                      46.05948296678656
658                      46.05785033248151
659                      46.056217698176454
660                      46.05458506387138
661                      46.05295242956625
662                      46.05131979526118
663                      46.049687160956154
664                      46.04805452665106
665                      46.04642189234594
666                      46.044789258040836
667                      46.04315662373582
668                      46.0415239894307
669                      46.039891355125604
670                      46.03825872082055
671                      46.0366260865155
672                      46.034993452210394
673                      46.03336081790531
674                      46.03172818360023
675                      46.03009554929517
676                      46.0284629149901
677                      46.02683028068499
678                      46.02519764637986
679                      46.023565012074855
680                      46.021932377769744
681                      46.02029974346467
682                      46.01866710915959
683                      46.0170344748545
684                      46.015401840549444
685                      46.01376920624441
686                      46.01213657193927
687                      46.01050393763421
688                      46.008871303329116
689                      46.00723866902409
690                      46.00560603471894
691                      46.00397340041387
692                      46.00234076610881
693                      46.0007081318037
694                      45.99907549749862
695                      45.99744286319352
696                      45.99581022888846
697                      45.994177594583455
698                      45.992544960278295
699                      45.99091232597326
700                      45.98927969166815
701                      45.98764705736313
702                      45.986014423058016
703                      45.98438178875289
704                      45.982749154447795
705                      45.98111652014274
706                      45.97948388583771
707                      45.97785125153261
708                      45.976218617227524
709                      45.9745859829225
710                      45.97295334861738
711                      45.9713207143123
712                      45.96968808000718
713                      45.968055445702106
714                      45.96642281139704
715                      45.96479017709197
716                      45.963157542786895
717                      45.96152490848185
718                      45.95989227417674
719                      45.95825963987159
720                      45.95662700556661
721                      45.954994371261485
722                      45.95336173695645
723                      45.95172910265131
724                      45.950096468346274
725                      45.94846383404118
726                      45.946831199736046
727                      45.94519856543106
728                      45.94356593112594
729                      45.94193329682083
730                      45.940300662515796
731                      45.93866802821075
732                      45.93703539390561
733                      45.93540275960053
734                      45.93377012529546
735                      45.932137490990414
736                      45.93050485668533
737                      45.9288722223802
738                      45.927239588075125
739                      45.92560695377002
740                      45.92397431946502
741                      45.92234168515987
742                      45.92070905085481
743                      45.919076416549714
744                      45.917443782244675
745                      45.91581114793959
746                      45.91417851363453
747                      45.91254587932939
748                      45.91091324502436
749                      45.90928061071928
750                      45.90764797641419
751                      45.90601534210911
752                      45.90438270780404
753                      45.90275007349891
754                      45.901117439193925
755                      45.89948480488874
756                      45.8978521705837
757                      45.89621953627861
758                      45.89458690197354
759                      45.892954267668415
760                      45.89132163336342
761                      45.8896889990583
762                      45.88805636475315
763                      45.88642373044812
764                      45.884791096143054
765                      45.88315846183795
766                      45.88152582753292
767                      45.8798931932278
768                      45.87826055892271
769                      45.87662792461766
770                      45.87499529031252
771                      45.87355165219468
772                      45.87223401153481
773                      45.87091637087496
774                      45.86959873021507
775                      45.86828108955526
776                      45.86696344889538
777                      45.865645808235485
778                      45.864328167575685
779                      45.863010526915794
780                      45.861692886256016
781                      45.86037524559615
782                      45.85905760493629
783                      45.857739964276455
784                      45.856422323616506
785                      45.855104682956714
786                      45.853787042296865
787                      45.852469401637016
788                      45.85115176097716
789                      45.849834120317304
790                      45.84851647965747
791                      45.847198838997606
792                      45.84588119833774
793                      45.84456355767791
794                      45.843245917018045
795                      45.84192827635819
796                      45.840610635698276
797                      45.83929299503849
798                      45.83797535437857
799                      45.83665771371878
800                      45.8353400730589
801                      45.83402243239907
802                      45.83270479173924
803                      45.83138715107935
804                      45.83006951041949
805                      45.82875186975967
806                      45.8274342290998
807                      45.82611658843997
808                      45.82479894778014
809                      45.823481307120254
810                      45.82216366646039
811                      45.82084602580056
812                      45.81952838514074
813                      45.81821074448086
814                      45.81689310382097
815                      45.81557546316112
816                      45.81425782250125
817                      45.81294018184145
818                      45.81162254118157
819                      45.81030490052167
820                      45.80898725986184
821                      45.807669619202045
822                      45.806351978542146
823                      45.805034337882255
824                      45.80371669722239
825                      45.80239905656257
826                      45.80108141590272
827                      45.79976377524287
828                      45.79844613458303
829                      45.79712849392319
830                      45.79581085326331
831                      45.79449321260348
832                      45.79317557194357
833                      45.7918579312838
834                      45.79054029062392
835                      45.789222649964096
836                      45.787905009304225
837                      45.78658736864434
838                      45.78526972798454
839                      45.78395208732466
840                      45.782634446664765
841                      45.78131680600499
842                      45.77999916534509
843                      45.77868152468525
844                      45.77736388402538
845                      45.7760462433655
846                      45.77472860270568
847                      45.7734109620458
848                      45.77209332138598
849                      45.77077568072614
850                      45.76945804006628
851                      45.76814039940642
852                      45.76682275874663
853                      45.76550511808669
854                      45.764187477426916
855                      45.76286983676702
856                      45.76155219610714
857                      45.76023455544733
858                      45.75891691478743
859                      45.757599274127635
860                      45.75628163346776
861                      45.7549639928079
862                      45.75364635214806
863                      45.75232871148818
864                      45.75101107082831
865                      45.74969343016843
866                      45.74837578950857
867                      45.7470581488488
868                      45.74574050818893
869                      45.744422867529096
870                      45.74310522686916
871                      45.741787586209355
872                      45.74046994554948
873                      45.73915230488963
874                      45.73783466422977
875                      45.73651702356995
876                      45.73519938291008
877                      45.73388174225027
878                      45.732564101590384
879                      45.73124646093053
880                      45.72992882027066
881                      45.728611179610816
882                      45.72729353895094
883                      45.72597589829115
884                      45.724658257631255
885                      45.72334061697143
886                      45.72202297631159
887                      45.720705335651736
888                      45.71938769499183
889                      45.71807005433202
890                      45.71675241367218
891                      45.71543477301228
892                      45.714117132352435
893                      45.712799491692586
894                      45.71148185103273
895                      45.71016421037288
896                      45.708846569713046
897                      45.707528929053176
898                      45.70621128839335
899                      45.704893647733485
900                      45.70357600707362
901                      45.70225836641376
902                      45.700940725753924
903                      45.69962308509408
904                      45.698305444434226
905                      45.69698780377436
906                      45.695670163114514
907                      45.694352522454636
908                      45.69303488179485
909                      45.69171724113497
910                      45.690399600475104
911                      45.68908195981524
912                      45.68776431915538
913                      45.68644667849557
914                      45.6851290378357
915                      45.68381139717585
916                      45.68249375651599
917                      45.681176115856154
918                      45.67985847519626
919                      45.67854083453643
920                      45.67722319387653
921                      45.67590555321675
922                      45.674587912556866
923                      45.673270271896975
924                      45.67195263123714
925                      45.670634990577305
926                      45.669317349917506
927                      45.6679997092576
928                      45.6666820685977
929                      45.6653644279379
930                      45.66404678727803
931                      45.662729146618204
932                      45.66141150595831
933                      45.66009386529848
934                      45.65877622463861
935                      45.657458583978794
936                      45.65614094331891
937                      45.65482330265909
938                      45.6535056619992
939                      45.65218802133932
940                      45.650870380679486
941                      45.649552740019715
942                      45.64823509935975
943                      45.64691745869994
944                      45.6455998180401
945                      45.64428217738023
946                      45.64296453672037
947                      45.64164689606057
948                      45.640329255400665
949                      45.639011614740866
950                      45.63769397408098
951                      45.6365279862459
952                      45.635463100294146
953                      45.63439821434224
954                      45.63333332839044
955                      45.63226844243857
956                      45.63120355648677
957                      45.63013867053494
958                      45.629073784583106
959                      45.628008898631265
960                      45.6269440126794
961                      45.625879126727575
962                      45.62481424077572
963                      45.62374935482389
964                      45.62268446887209
965                      45.62161958292026
966                      45.620554696968405
967                      45.61948981101656
968                      45.61842492506472
969                      45.6173600391129
970                      45.61629515316105
971                      45.61523026720921
972                      45.61416538125739
973                      45.61310049530555
974                      45.61203560935371
975                      45.61097072340188
976                      45.60990583745008
977                      45.6088409514982
978                      45.60777606554636
979                      45.606711179594534
980                      45.60564629364273
981                      45.604581407690844
982                      45.60351652173906
983                      45.602451635787176
984                      45.60138674983535
985                      45.60032186388351
986                      45.59925697793168
987                      45.598192091979875
988                      45.597127206027984
989                      45.5960623200762
990                      45.59499743412435
991                      45.59393254817249
992                      45.592867662220684
993                      45.59180277626883
994                      45.590737890317
995                      45.589673004365174
996                      45.58860811841337
997                      45.58754323246153
998                      45.58647834650966
999                      45.58541346055783
1000                     45.58434857460603
1001                     45.58328368865414
1002                     45.582218802702364
1003                     45.58115391675048
1004                     45.58008903079865
1005                     45.57902414484679
1006                     45.577959258895
1007                     45.57689437294317
1008                     45.57582948699133
1009                     45.574764601039455
1010                     45.57369971508763
1011                     45.57263482913579
1012                     45.57156994318396
1013                     45.57050505723215
1014                     45.56944017128029
1015                     45.56837528532843
1016                     45.56731039937662
1017                     45.566245513424796
1018                     45.56518062747298
1019                     45.56411574152112
1020                     45.56305085556933
1021                     45.56198596961746
1022                     45.56092108366558
1023                     45.559856197713756
1024                     45.55879131176191
1025                     45.55772642581014
1026                     45.55666153985828
1027                     45.55559665390641
1028                     45.55453176795461
1029                     45.55346688200273
1030                     45.55240199605095
1031                     45.551337110099084
1032                     45.550272224147236
1033                     45.54920733819542
1034                     45.54814245224358
1035                     45.547077566291776
1036                     45.54601268033987
1037                     45.54494779438807
1038                     45.54388290843617
1039                     45.54281802248439
1040                     45.54175313653258
1041                     45.540688250580736
1042                     45.53962336462891
1043                     45.538558478677054
1044                     45.53749359272522
1045                     45.53642870677334
1046                     45.535363820821566
1047                     45.53429893486969
1048                     45.533234048917876
1049                     45.53216916296607
1050                     45.531104277014194
1051                     45.53003939106234
1052                     45.52897450511052
1053                     45.52790961915871
1054                     45.526844733206815
1055                     45.52577984725505
1056                     45.524714961303175
1057                     45.52365007535136
1058                     45.522585189399535
1059                     45.52152030344764
1060                     45.52045541749582
1061                     45.51939053154406
1062                     45.51832564559216
1063                     45.51726075964034
1064                     45.51619587368848
1065                     45.515130987736676
1066                     45.51406610178482
1067                     45.51300121583297
1068                     45.51193632988115
1069                     45.51087144392931
1070                     45.509806557977534
1071                     45.508741672025636
1072                     45.50767678607387
1073                     45.506611900121996
1074                     45.50554701417016
1075                     45.50448212821828
1076                     45.50341724226648
1077                     45.50235235631462
1078                     45.50128747036284
1079                     45.500222584410935
1080                     45.499157698459165
1081                     45.498092812507295
1082                     45.49702792655548
1083                     45.495963040603606
1084                     45.49489815465178
1085                     45.49383326869999
1086                     45.49276838274816
1087                     45.49170349679631
1088                     45.49063861084443
1089                     45.489573724892615
1090                     45.488508838940774
1091                     45.48744395298898
1092                     45.48637906703715
1093                     45.485314181085236
1094                     45.484249295133395
1095                     45.48318440918161
1096                     45.482119523229805
1097                     45.481054637277964
1098                     45.47998975132613
1099                     45.47892486537425
1100                     45.4778599794224
1101                     45.476795093470585
1102                     45.47573020751872
1103                     45.47466532156694
1104                     45.473600435615104
1105                     45.47253554966327
1106                     45.47147066371146
1107                     45.47040577775961
1108                     45.469340891807704
1109                     45.46827600585586
1110                     45.46721111990405
1111                     45.46614623395222
1112                     45.465081348000346
1113                     45.46401646204857
1114                     45.46295157609674
1115                     45.46188669014493
1116                     45.46082180419303
1117                     45.45975691824125
1118                     45.45869203228935
1119                     45.45762714633751
1120                     45.45656226038572
1121                     45.45549737443386
1122                     45.45443248848201
1123                     45.45336760253021
1124                     45.452302716578366
1125                     45.451237830626575
1126                     45.45017294467475
1127                     45.44910805872285
1128                     45.448043172771015
1129                     45.446978286819196
1130                     45.44591340086737
1131                     45.44489549554033
1132                     45.4439096043267
1133                     45.442924580234234
1134                     45.441940423262956
1135                     45.44095713341281
1136                     45.43997471068386
1137                     45.43899315507611
1138                     45.43801246658947
1139                     45.437032645224036
1140                     45.43605369097972
1141                     45.43507560385659
1142                     45.43409838385466
1143                     45.433122030973806
1144                     45.432146545214195
1145                     45.431171926575814
1146                     45.43019817505852
1147                     45.4292252906624
1148                     45.42825327338736
1149                     45.427282123233645
1150                     45.42631184020096
1151                     45.42534242428954
1152                     45.42437387549922
1153                     45.423406193830075
1154                     45.42243937928215
1155                     45.42147343185535
1156                     45.420508351549735
1157                     45.41954413836525
1158                     45.41858079230199
1159                     45.417618313359846
1160                     45.41665670153888
1161                     45.41569595683907
1162                     45.41473607926039
1163                     45.41377706880296
1164                     45.41281892546665
1165                     45.41186164925153
1166                     45.410905240157504
1167                     45.40994969818473
1168                     45.408995023333055
1169                     45.40804121560262
1170                     45.40708827499333
1171                     45.40613620150515
1172                     45.405184995138164
1173                     45.404234655892346
1174                     45.40328518376769
1175                     45.40233657876425
1176                     45.40138884088194
1177                     45.400441970120795
1178                     45.39949596648079
1179                     45.39855082996197
1180                     45.39760656056433
1181                     45.39666315828784
1182                     45.39572062313251
1183                     45.39477895509839
1184                     45.39383815418543
1185                     45.3928982203936
1186                     45.39195915372299
1187                     45.391020954173456
1188                     45.39008362174515
1189                     45.38914715643799
1190                     45.38821155825202
1191                     45.3872768271872
1192                     45.386342963243486
1193                     45.385409966421044
1194                     45.384477836719675
1195                     45.38354657413952
1196                     45.382616178680514
1197                     45.38168665034274
1198                     45.38075798912604
1199                     45.37983019503062
1200                     45.378903268056234
1201                     45.37797720820312
1202                     45.37705201547105
1203                     45.37612768986023
1204                     45.375204231370574
1205                     45.37428164000207
1206                     45.37335991575475
1207                     45.3724390586286
1208                     45.371519068623606
1209                     45.3705999457398
1210                     45.36968168997713
1211                     45.368764301335574
1212                     45.36784777981524
1213                     45.36693212541603
1214                     45.366017338138064
1215                     45.365103417981246
1216                     45.3641903649456
1217                     45.36327817903111
1218                     45.36236686023773
1219                     45.361456408565516
1220                     45.36054682401449
1221                     45.35963810658469
1222                     45.35873025627598
1223                     45.35782327308851
1224                     45.35691715702215
1225                     45.356011908076944
1226                     45.35510752625298
1227                     45.35420401155012
1228                     45.353301363968434
1229                     45.352399583507925
1230                     45.35149867016857
1231                     45.350598623950376
1232                     45.34969944485334
1233                     45.34880113287747
1234                     45.347903688022775
1235                     45.34700711028929
1236                     45.34611139967695
1237                     45.345216556185775
1238                     45.344322579815746
1239                     45.343429470566925
1240                     45.34253722843925
1241                     45.34164585343263
1242                     45.340755345547336
1243                     45.339865704783094
1244                     45.33897693114015
1245                     45.338089024618185
1246                     45.33720198521751
1247                     45.336315812938054
1248                     45.335430507779655
1249                     45.33454606974245
1250                     45.3336624988264
1251                     45.33277979503154
1252                     45.33189795835788
1253                     45.33101698880533
1254                     45.33013688637397
1255                     45.3292576510638
1256                     45.328379282874764
1257                     45.32750178180686
1258                     45.32662514786018
1259                     45.32574938103459
1260                     45.324874481330326
1261                     45.32400044874704
1262                     45.32312728328502
1263                     45.32225498494416
1264                     45.32138355372445
1265                     45.32051298962591
1266                     45.31964329264849
1267                     45.31877446279229
1268                     45.3179065000573
1269                     45.31703940444345
1270                     45.31617317595069
1271                     45.31530781457913
1272                     45.31444332032876
1273                     45.31357969319955
1274                     45.31271693319147
1275                     45.311855040304664
1276                     45.31099401453895
1277                     45.310133855894335
1278                     45.30927456437099
1279                     45.30841613996876
1280                     45.307558582687726
1281                     45.30670189252784
1282                     45.30584606948914
1283                     45.304991113571575
1284                     45.30413702477514
1285                     45.303283803099994
1286                     45.30243144854586
1287                     45.30157996111299
1288                     45.30072934080128
1289                     45.299879587610725
1290                     45.29903070154142
1291                     45.29818268259315
1292                     45.29733553076607
1293                     45.29648924606017
1294                     45.29564382847543
1295                     45.29479927801181
1296                     45.29395559466951
1297                     45.293112778448226
1298                     45.29227082934821
1299                     45.2914297473693
1300                     45.29058953251157
1301                     45.28975018477501
1302                     45.28891170415957
1303                     45.28807409066535
1304                     45.28723734429233
1305                     45.286401465040335
1306                     45.2855664529097
1307                     45.28473230790009
1308                     45.28389903001167
1309                     45.28306661924445
1310                     45.282235075598386
1311                     45.28139467789422
1312                     45.280548522985995
1313                     45.27970305577525
1314                     45.27885827626192
1315                     45.278014184445865
1316                     45.27717078032738
1317                     45.27632806390626
1318                     45.27548603518252
1319                     45.27464469415618
1320                     45.27380404082731
1321                     45.27296407519573
1322                     45.2721247972616
1323                     45.27128620702496
1324                     45.27044830448565
1325                     45.26961108964372
1326                     45.26877456249927
1327                     45.267938723052175
1328                     45.267103571302584
1329                     45.26626910725032
1330                     45.26543533089541
1331                     45.26460224223796
1332                     45.26376984127798
1333                     45.26293812801533
1334                     45.26210710245012
1335                     45.261276764582256
1336                     45.26044711441185
1337                     45.25961815193885
1338                     45.25878987716334
1339                     45.257962290085075
1340                     45.2571353907043
1341                     45.25630917902083
1342                     45.25548365503495
1343                     45.25465881874637
1344                     45.25383467015523
1345                     45.25301120926151
1346                     45.252188436065175
1347                     45.2513663505662
1348                     45.25054495276464
1349                     45.249724242660534
1350                     45.24890422025381
1351                     45.24808488554456
1352                     45.247266238532646
1353                     45.24644827921819
1354                     45.24563100760109
1355                     45.244814423681404
1356                     45.243998527459176
1357                     45.243183318934264
1358                     45.24236879810685
1359                     45.241554964976686
1360                     45.24074181954416
1361                     45.239929361808876
1362                     45.23911759177108
1363                     45.23830650943066
1364                     45.237496114787646
1365                     45.23668640784208
1366                     45.23587738859384
1367                     45.23506905704306
1368                     45.23426141318967
1369                     45.233454457033694
1370                     45.23264818857514
1371                     45.23184260781401
1372                     45.231037714750194
1373                     45.23023350938384
1374                     45.22942999171496
1375                     45.2286271617434
1376                     45.22782501946929
1377                     45.22702356489255
1378                     45.226222798013225
1379                     45.225422718831304
1380                     45.22462332734673
1381                     45.22382462355969
1382                     45.22302660747003
1383                     45.22222927907776
1384                     45.221432638382865
1385                     45.22063668538542
1386                     45.21984142008535
1387                     45.2190468424827
1388                     45.21825295257742
1389                     45.21745975036955
1390                     45.216667235859155
1391                     45.21587540904615
1392                     45.21508426993058
1393                     45.21429381851232
1394                     45.21350405479163
1395                     45.21271497876811
1396                     45.211926590442175
1397                     45.21113888981357
1398                     45.210351876882385
1399                     45.20956555164865
1400                     45.20877991411228
1401                     45.207994964273325
1402                     45.207210702131746
1403                     45.20642712768768
1404                     45.20564424094092
1405                     45.20486204189154
1406                     45.20408053053967
1407                     45.203299706885126
1408                     45.202519570928054
1409                     45.201740122668355
1410                     45.20096136210605
1411                     45.20018328924117
1412                     45.19940590407374
1413                     45.19862920660364
1414                     45.19785319683097
1415                     45.197077874755735
1416                     45.19630324037787
1417                     45.19552929369744
1418                     45.194756034714366
1419                     45.193983463428744
1420                     45.193211579840586
1421                     45.192440383949815
1422                     45.191669875756354
1423                     45.19090005526036
1424                     45.19013092246176
1425                     45.18936247736056
1426                     45.18859471995681
1427                     45.187827650250455
1428                     45.18706126824151
1429                     45.18629557392988
1430                     45.18553056731577
1431                     45.18476624839904
1432                     45.18400261717969
1433                     45.183239673657745
1434                     45.182477417833255
1435                     45.1817158497061
1436                     45.18095496927642
1437                     45.18019477654409
1438                     45.17943527150923
1439                     45.17867645417169
1440                     45.17791832453165
1441                     45.17716088258893
1442                     45.17640412834373
1443                     45.17564806179587
1444                     45.174892682945426
1445                     45.17413799179241
1446                     45.173383988336745
1447                     45.17263067257844
1448                     45.17187804451769
1449                     45.17112610415425
1450                     45.1703748514883
1451                     45.16962428651973
1452                     45.168874409248474
1453                     45.16812521967466
1454                     45.16737671779826
1455                     45.16662890361928
1456                     45.165881777137784
1457                     45.16513533835361
1458                     45.16438958726683
1459                     45.163644523877565
1460                     45.16290014818558
1461                     45.162156460191035
1462                     45.1614134598939
1463                     45.160671147294146
1464                     45.159929522391906
1465                     45.159188585187
1466                     45.158448335679495
1467                     45.15770877386942
1468                     45.15696989975672
1469                     45.15623171334141
1470                     45.15549421462362
1471                     45.15475740360317
1472                     45.1540212802801
1473                     45.15328584465445
1474                     45.15255109672619
1475                     45.1518170364954
1476                     45.151083663961984
1477                     45.15035097912596
1478                     45.14961898198732
1479                     45.14888767254612
1480                     45.14815705080231
1481                     45.147427116755935
1482                     45.14669787040698
1483                     45.14596931175541
1484                     45.14524144080124
1485                     45.14451425754443
1486                     45.14378776198508
1487                     45.143061954123134
1488                     45.142336833958566
1489                     45.1416124014915
1490                     45.140888656721756
1491                     45.14015917001008
1492                     45.13942598963218
1493                     45.138693378279854
1494                     45.137961335953115
1495                     45.13722986265197
1496                     45.1364989583764
1497                     45.1357686231264
1498                     45.13503885690198
1499                     45.13430965970316
1500                     45.13358103153001
1501                     45.13285297238228
1502                     45.13212548226022
1503                     45.13139856116378
1504                     45.13067220909287
1505                     45.12994642604759
1506                     45.12922121202788
1507                     45.128496567033686
1508                     45.12777249106519
1509                     45.12704898412216
1510                     45.126326046204824
1511                     45.12560367731299
1512                     45.124881877446825
1513                     45.12416064660617
1514                     45.123439984791126
1515                     45.12271989200167
1516                     45.12200036823782
1517                     45.121281413499574
1518                     45.12056302778682
1519                     45.11984521109971
1520                     45.119127963438146
1521                     45.118411284802185
1522                     45.117695175191834
1523                     45.11697963460703
1524                     45.116264663047886
1525                     45.115550260514205
1526                     45.11483642700627
1527                     45.114123162523775
1528                     45.11341046706691
1529                     45.11269834063564
1530                     45.11198678323
1531                     45.111275794849895
1532                     45.11056537549537
1533                     45.10985552516649
1534                     45.1091462438631
1535                     45.10843753158533
1536                     45.107729388333176
1537                     45.10702181410659
1538                     45.106314808905516
1539                     45.10560837273014
1540                     45.1049025055803
1541                     45.10419720745606
1542                     45.10349247835745
1543                     45.10278831828433
1544                     45.102084727236814
1545                     45.101381705214926
1546                     45.1006792522186
1547                     45.0999773682478
1548                     45.099276053302624
1549                     45.09857530738306
1550                     45.09787513048909
1551                     45.097175522620724
1552                     45.096476483777906
1553                     45.09577801396065
1554                     45.09508011316904
1555                     45.09438278140298
1556                     45.09368601866246
1557                     45.09298982494756
1558                     45.092294200258266
1559                     45.09159914459454
1560                     45.090904657956415
1561                     45.09021074034384
1562                     45.089517391756814
1563                     45.0888246121955
1564                     45.088132401659706
1565                     45.08744076014944
1566                     45.08674968766486
1567                     45.08605918420582
1568                     45.08536924977236
1569                     45.084679884364505
1570                     45.08399108798216
1571                     45.08330286062545
1572                     45.0826152022944
1573                     45.08192811298879
1574                     45.08124159270886
1575                     45.08055564145451
1576                     45.079870259225785
1577                     45.079185446022514
1578                     45.07850120184489
1579                     45.077817526692854
1580                     45.077134420566495
1581                     45.07645188346563
1582                     45.075769915390296
1583                     45.07508851634065
1584                     45.074407686316576
1585                     45.07372742531802
1586                     45.073047733345064
1587                     45.07236861039777
1588                     45.07169005647604
1589                     45.071012071579766
1590                     45.07033465570921
1591                     45.06965780886424
1592                     45.06898153104484
1593                     45.068305822250956
1594                     45.06763068248268
1595                     45.066956111740005
1596                     45.066282110022996
1597                     45.06560867733145
1598                     45.06493581366551
1599                     45.064263519025275
1600                     45.06359179341044
1601                     45.06292063682132
1602                     45.06225004925775
1603                     45.06158003071977
1604                     45.06091058120736
1605                     45.060241700720454
1606                     45.05957338925928
1607                     45.05890564682359
1608                     45.058238473413596
1609                     45.057571869029125
1610                     45.05690583367018
1611                     45.056240367336876
1612                     45.05557547002914
1613                     45.054911141747006
1614                     45.054247382490466
1615                     45.053584192259464
1616                     45.0529215710541
1617                     45.05225951887429
1618                     45.0515980357201
1619                     45.05093712159146
1620                     45.05027677648838
1621                     45.04961700041092
1622                     45.04895779335909
1623                     45.04829915533281
1624                     45.04764108633208
1625                     45.04698358635697
1626                     45.04632665540743
1627                     45.04567029348348
1628                     45.04501450058513
1629                     45.044359276712356
1630                     45.04370462186512
1631                     45.043050536043516
1632                     45.04239701924745
1633                     45.04174407147702
1634                     45.04109169273221
1635                     45.0404398830129
1636                     45.03978864231924
1637                     45.03913797065115
1638                     45.03848786800865
1639                     45.03783833439165
1640                     45.03718936980037
1641                     45.03654097423458
1642                     45.03589314769436
1643                     45.0352458901798
1644                     45.03459920169081
1645                     45.03395308222733
1646                     45.033307531789504
1647                     45.03266255037725
1648                     45.03201813799059
1649                     45.03137429462947
1650                     45.03073102029402
1651                     45.03008831498408
1652                     45.029446178699786
1653                     45.02880461144102
1654                     45.02816361320787
1655                     45.02752318400027
1656                     45.026883323818296
1657                     45.02624403266194
1658                     45.025605310531134
1659                     45.02496715742584
1660                     45.02432957334623
1661                     45.02369255829209
1662                     45.023056112263596
1663                     45.02242023526079
1664                     45.02178492728349
1665                     45.021150188331724
1666                     45.02051601840557
1667                     45.01988241750502
1668                     45.01924938563009
1669                     45.01861692278065
1670                     45.01798502895687
1671                     45.01734797039451
1672                     45.016707573685785
1673                     45.016067640174654
1674                     45.01542816986103
1675                     45.014789162744925
1676                     45.01415061882637
1677                     45.01351253810536
1678                     45.012874920581766
1679                     45.012237766255794
1680                     45.01160107512733
1681                     45.01096484719639
1682                     45.010329082462995
1683                     45.00969378092706
1684                     45.00905894258876
1685                     45.00842456744797
1686                     45.00779065550466
1687                     45.007157206758905
1688                     45.00652422121065
1689                     45.00589169885992
1690                     45.005259639706736
1691                     45.00462804375107
1692                     45.00399691099294
1693                     45.003366241432296
1694                     45.00273603506931
1695                     45.002106291903765
1696                     45.00147701193572
1697                     45.000848195165176
1698                     45.00021984159225
1699                     44.99959195121682
1700                     44.99896452403889
1701                     44.9983375600585
1702                     44.997711059275616
1703                     44.99708502169027
1704                     44.996459447302485
1705                     44.99583433611224
1706                     44.99520968811947
1707                     44.99458550332425
1708                     44.99396178172651
1709                     44.99333852332635
1710                     44.99271572812374
1711                     44.99209339611858
1712                     44.991471527310956
1713                     44.990850121700966
1714                     44.9902291792884
1715                     44.989608700073376
1716                     44.988988684055954
1717                     44.98836913123598
1718                     44.98775004161354
1719                     44.98713141518866
1720                     44.986513251961306
1721                     44.98589555193146
1722                     44.985278315099144
1723                     44.98466154146434
1724                     44.98404523102714
1725                     44.98342938378736
1726                     44.98281399974516
1727                     44.9821990789005
1728                     44.98158462125331
1729                     44.98097062680372
1730                     44.980357095551604
1731                     44.97974402749707
1732                     44.97913142263999
1733                     44.97851928098045
1734                     44.97790760251854
1735                     44.97729638725404
1736                     44.97668563518712
1737                     44.97607534631768
1738                     44.975465520645805
1739                     44.97485615817148
1740                     44.97424725889466
1741                     44.97363882281536
1742                     44.97303084993357
1743                     44.972423340249335
1744                     44.97181629376262
1745                     44.97120971047344
1746                     44.970603590381735
1747                     44.96999793348769
1748                     44.96939273979102
1749                     44.968788009291984
1750                     44.96818374199044
1751                     44.96757993788643
1752                     44.96697659697995
1753                     44.96637371927093
1754                     44.965771304759485
1755                     44.965169353445546
1756                     44.9645678653292
1757                     44.96396684041035
1758                     44.963366278688994
1759                     44.96276618016517
1760                     44.96216654483891
1761                     44.96156737271012
1762                     44.96096866377896
1763                     44.96037041804526
1764                     44.959772635509104
1765                     44.959175316170445
1766                     44.95857846002931
1767                     44.95798206708575
1768                     44.957386137339675
1769                     44.95679067079116
1770                     44.95619566744014
1771                     44.95560112728664
1772                     44.955007050330686
1773                     44.95441343657226
1774                     44.95382028601139
1775                     44.953227598647985
1776                     44.95263537448218
1777                     44.95204361351386
1778                     44.95145231574308
1779                     44.95086148116983
1780                     44.950271109794095
1781                     44.94968120161593
1782                     44.94909175663516
1783                     44.94850277485208
1784                     44.947914256266436
1785                     44.94732620087835
1786                     44.946738608687745
1787                     44.94615147969473
1788                     44.9455648138992
1789                     44.9449786113012
1790                     44.94439287190074
1791                     44.943807595697834
1792                     44.94322278269241
1793                     44.94263843288454
1794                     44.94205454627417
1795                     44.941471122861365
1796                     44.94088816264604
1797                     44.94030566562834
1798                     44.93972363180811
1799                     44.93914206118537
1800                     44.93856095376015
