# Supplementary material for: Numerical simulation research on thermal insulation performance of composite heat-insulation zone structure in hydrothermal high-temperature mine
Source: Sci Rep. 2024 Jun 18;14:14096. doi: 10.1038/s41598-024-64702-4 (PMC11189482; doi:10.1038/s41598-024-64702-4)
Supplement: Supplementary file 1 — Supplementary Information. [file 41598_2024_64702_MOESM1_ESM.zip › Temperature scenario 2-3.txt]

% Model:              方案二3.mph
% Version:            COMSOL 5.6.0.280
% Date:               Sep 21 2022, 16:34
% Table:              表格: 表格 10 {tbl10} - 线平均值: 线平均值 1 {av1}
% 时间 (d)                 温度 (degC)
0                        51.07450633553468
1                        50.55060434889367
2                        50.097725917249825
3                        49.92894170559481
4                        49.7709005857715
5                        49.646065386155314
6                        49.545646304338256
7                        49.469643340320495
8                        49.42471965983589
9                        49.383903382564654
10                       49.34308710529341
11                       49.302270828022166
12                       49.26145455075097
13                       49.22063827347969
14                       49.179821996208496
15                       49.14647031496739
16                       49.11809503107973
17                       49.08971974719204
18                       49.061344463304394
19                       49.03296917941675
20                       49.00459389552907
21                       48.97621861164139
22                       48.94784332775374
23                       48.91946804386606
24                       48.891092759978406
25                       48.862717476090765
26                       48.834342192203074
27                       48.80596690831539
28                       48.77759162442775
29                       48.75143058231529
30                       48.73412650730351
31                       48.71682243229175
32                       48.69951835728003
33                       48.68221428226822
34                       48.66491020725648
35                       48.64760613224477
36                       48.63030205723303
37                       48.61299798222121
38                       48.59569390720945
39                       48.57838983219772
40                       48.561085757185985
41                       48.54378168217417
42                       48.52647760716246
43                       48.50917353215073
44                       48.49186945713895
45                       48.47456538212717
46                       48.45726130711546
47                       48.43995723210363
48                       48.42265315709195
49                       48.405349082080185
50                       48.388045007068385
51                       48.37074093205663
52                       48.35343685704491
53                       48.33613278203311
54                       48.31882870702141
55                       48.301524632009645
56                       48.28422055699788
57                       48.266916481986144
58                       48.25253012943977
59                       48.24252036059163
60                       48.23251059174344
61                       48.2225008228953
62                       48.212491054047106
63                       48.20248128519892
64                       48.19247151635076
65                       48.182461747502586
66                       48.17245197865446
67                       48.16244220980621
68                       48.15243244095806
69                       48.142422672109916
70                       48.13241290326172
71                       48.122403134413545
72                       48.11239336556537
73                       48.102383596717225
74                       48.09237382786908
75                       48.08236405902088
76                       48.07235429017268
77                       48.06234452132452
78                       48.05233475247637
79                       48.04232498362816
80                       48.03231521477998
81                       48.02230544593184
82                       48.01229567708366
83                       48.00228590823551
84                       47.9922761393873
85                       47.98226637053913
86                       47.972256601690944
87                       47.96224683284282
88                       47.952237063994595
89                       47.942227295146445
90                       47.93221752629825
91                       47.92220775745011
92                       47.912197988601925
93                       47.902188219753754
94                       47.892178450905604
95                       47.882168682057426
96                       47.87215891320924
97                       47.862149144361084
98                       47.852139375512905
99                       47.84212960666473
100                      47.83211983781654
101                      47.8221100689684
102                      47.81210030012019
103                      47.80209053127208
104                      47.792080762423865
105                      47.78207099357572
106                      47.77206122472756
107                      47.762051455879345
108                      47.75204168703119
109                      47.742031918182995
110                      47.7320221493348
111                      47.72201238048668
112                      47.712002611638496
113                      47.70199284279029
114                      47.69198307394215
115                      47.68197330509398
116                      47.675545064111084
117                      47.67001220509463
118                      47.6644793460781
119                      47.65894648706158
120                      47.653413628045094
121                      47.64788076902858
122                      47.64234791001198
123                      47.63681505099553
124                      47.631282191979
125                      47.625749332962485
126                      47.62021647394598
127                      47.61468361492944
128                      47.60915075591288
129                      47.603617896896395
130                      47.598085037879855
131                      47.59255217886337
132                      47.587019319846824
133                      47.58148646083036
134                      47.575953601813815
135                      47.5704207427973
136                      47.56488788378078
137                      47.55935502476426
138                      47.553822165747754
139                      47.548289306731235
140                      47.542756447714716
141                      47.537223588698204
142                      47.5316907296817
143                      47.526157870665145
144                      47.5206250116487
145                      47.51509215263216
146                      47.50955929361561
147                      47.50402643459913
148                      47.49849357558261
149                      47.4929607165661
150                      47.48742785754953
151                      47.48189499853305
152                      47.476362139516546
153                      47.47082928050001
154                      47.46529642148349
155                      47.45976356246695
156                      47.45423070345045
157                      47.44869784443394
158                      47.44316498541746
159                      47.43763212640097
160                      47.43209926738438
161                      47.42656640836787
162                      47.42103354935132
163                      47.41550069033484
164                      47.4099678313183
165                      47.40443497230178
166                      47.39890211328523
167                      47.393369254268706
168                      47.38783639525222
169                      47.38230353623571
170                      47.376770677219184
171                      47.37123781820271
172                      47.36570495918617
173                      47.360172100169684
174                      47.35463924115315
175                      47.349106382136604
176                      47.343573523120156
177                      47.33804066410361
178                      47.33250780508707
179                      47.32697494607055
180                      47.32144208705403
181                      47.3159092280375
182                      47.310376369020986
183                      47.3048435100045
184                      47.299310650987934
185                      47.29377779197148
186                      47.288244932954946
187                      47.28271207393846
188                      47.27717921492194
189                      47.271646355905375
190                      47.2661134968889
191                      47.26058063787244
192                      47.25504777885588
193                      47.24951491983933
194                      47.243982060822766
195                      47.2384492018063
196                      47.23291634278975
197                      47.227383483773295
198                      47.221850624756705
199                      47.216317765740236
200                      47.2107849067237
201                      47.20525204770721
202                      47.199719188690665
203                      47.19418632967417
204                      47.18865347065761
205                      47.18312061164105
206                      47.177587752624596
207                      47.17205489360808
208                      47.166522034591544
209                      47.16098917557498
210                      47.15545631655854
211                      47.14992345754195
212                      47.14439059852552
213                      47.13885773950897
214                      47.13332488049247
215                      47.127792021475905
216                      47.12225916245939
217                      47.11672630344293
218                      47.11119344442639
219                      47.105660585409865
220                      47.100127726393346
221                      47.09459486737683
222                      47.0890620083603
223                      47.083529149343796
224                      47.07799629032726
225                      47.0724634313108
226                      47.06693057229427
227                      47.06139771327775
228                      47.055864854261245
229                      47.0503319952447
230                      47.04479913622822
231                      47.04067190151713
232                      47.03748174967636
233                      47.03429159783563
234                      47.03110144599488
235                      47.02791129415416
236                      47.02472114231335
237                      47.021530990472584
238                      47.01834083863187
239                      47.0151506867911
240                      47.011960534950404
241                      47.00877038310964
242                      47.005580231268866
243                      47.0023900794281
244                      46.99919992758733
245                      46.996009775746586
246                      46.99281962390592
247                      46.98962947206507
248                      46.986439320224335
249                      46.98324916838357
250                      46.98005901654282
251                      46.97686886470206
252                      46.97367871286132
253                      46.97048856102055
254                      46.967298409179826
255                      46.96410825733907
256                      46.96091810549831
257                      46.957727953657525
258                      46.9545378018168
259                      46.95134764997607
260                      46.948157498135274
261                      46.94496734629455
262                      46.94177719445379
263                      46.93858704261304
264                      46.93539689077226
265                      46.93220673893153
266                      46.92901658709081
267                      46.925826435250016
268                      46.92263628340923
269                      46.9194461315685
270                      46.91625597972777
271                      46.91306582788701
272                      46.90987567604627
273                      46.90668552420551
274                      46.90349537236473
275                      46.90030522052403
276                      46.89711506868319
277                      46.893924916842465
278                      46.89073476500176
279                      46.88754461316101
280                      46.884354461320214
281                      46.88116430947948
282                      46.877974157638754
283                      46.874784005798006
284                      46.87159385395722
285                      46.86840370211641
286                      46.865213550275726
287                      46.86202339843496
288                      46.858833246594244
289                      46.85564309475342
290                      46.85245294291274
291                      46.84926279107197
292                      46.846072639231195
293                      46.84288248739046
294                      46.839692335549714
295                      46.83650218370892
296                      46.83331203186817
297                      46.83012188002743
298                      46.826931728186715
299                      46.82374157634592
300                      46.82055142450521
301                      46.81736127266443
302                      46.81417112082371
303                      46.8109809689829
304                      46.80779081714218
305                      46.80460066530141
306                      46.80141051346067
307                      46.79822036161992
308                      46.79503020977914
309                      46.79184005793839
310                      46.78864990609765
311                      46.785459754256884
312                      46.78226960241618
313                      46.77907945057543
314                      46.77588929873466
315                      46.772699146893906
316                      46.76950899505312
317                      46.76631884321238
318                      46.76312869137165
319                      46.75993853953082
320                      46.75674838769013
321                      46.75355823584933
322                      46.75036808400862
323                      46.7471779321679
324                      46.743987780327096
325                      46.740797628486334
326                      46.73760747664558
327                      46.734417324804895
328                      46.7312271729641
329                      46.72803702112332
330                      46.72484686928263
331                      46.72165671744181
332                      46.71846656560112
333                      46.71527641376029
334                      46.7120862619196
335                      46.708896110078825
336                      46.7057059582381
337                      46.702515806397344
338                      46.699325654556525
339                      46.6961355027158
340                      46.6929453508751
341                      46.68975519903436
342                      46.686565047193525
343                      46.68337489535283
344                      46.68018474351209
345                      46.6769945916713
346                      46.673804439830555
347                      46.6706142879898
348                      46.66742413614903
349                      46.66423398430827
350                      46.661043832467485
351                      46.65785368062681
352                      46.65466352878605
353                      46.65147337694525
354                      46.648283225104464
355                      46.645093073263794
356                      46.64190292142301
357                      46.6387127695823
358                      46.63552261774147
359                      46.63233246590075
360                      46.62914231405998
361                      46.625952162219264
362                      46.62276201037851
363                      46.619571858537746
364                      46.61638170669702
365                      46.613191554856236
366                      46.61000140301547
367                      46.60681125117476
368                      46.603621099334
369                      46.60043094749325
370                      46.59724079565245
371                      46.59405064381176
372                      46.59086049197096
373                      46.58767034013024
374                      46.58448018828943
375                      46.581290036448735
376                      46.57809988460804
377                      46.574909732767175
378                      46.5717195809264
379                      46.568529429085686
380                      46.56533927724497
381                      46.56214912540418
382                      46.55895897356348
383                      46.5557688217227
384                      46.55257866988193
385                      46.5493885180412
386                      46.54619836620042
387                      46.54300821435966
388                      46.53981806251893
389                      46.53662791067816
390                      46.533437758837394
391                      46.53024760699666
392                      46.527057455155955
393                      46.52386730331515
394                      46.5206771514744
395                      46.51748699963367
396                      46.514296847792934
397                      46.511106695952165
398                      46.50791654411137
399                      46.50472639227059
400                      46.50153624042993
401                      46.49834608858914
402                      46.495155936748326
403                      46.491965784907585
404                      46.48877563306689
405                      46.48558548122614
406                      46.482395329385355
407                      46.47920517754462
408                      46.47601502570383
409                      46.472824873863125
410                      46.469634722022356
411                      46.46707027881421
412                      46.464922974694446
413                      46.4627756705747
414                      46.46062836645493
415                      46.45848106233513
416                      46.45633375821542
417                      46.454186454095655
418                      46.45203914997588
419                      46.44989184585608
420                      46.447744541736355
421                      46.445597237616596
422                      46.443449933496844
423                      46.441302629377056
424                      46.43915532525734
425                      46.437008021137565
426                      46.43486071701779
427                      46.43271341289804
428                      46.4305661087783
429                      46.428418804658534
430                      46.42627150053876
431                      46.42412419641906
432                      46.421976892299284
433                      46.419829588179496
434                      46.417682284059765
435                      46.41553497993998
436                      46.413387675820196
437                      46.41124037170044
438                      46.409093067580706
439                      46.406945763460946
440                      46.40479845934118
441                      46.40265115522143
442                      46.400503851101696
443                      46.398356546981944
444                      46.39620924286212
445                      46.39406193874241
446                      46.39191463462266
447                      46.38976733050282
448                      46.387620026383125
449                      46.385472722263394
450                      46.38332541814362
451                      46.38117811402381
452                      46.37903080990407
453                      46.37688350578433
454                      46.37473620166455
455                      46.37258889754478
456                      46.370441593425014
457                      46.368294289305204
458                      46.36614698518552
459                      46.36399968106576
460                      46.36185237694601
461                      46.35970507282623
462                      46.35755776870646
463                      46.35541046458668
464                      46.35326316046697
465                      46.35111585634721
466                      46.348968552227454
467                      46.34682124810766
468                      46.3446739439879
469                      46.34252663986821
470                      46.34037933574836
471                      46.338232031628614
472                      46.33608472750884
473                      46.33393742338911
474                      46.331790119269385
475                      46.32964281514962
476                      46.32749551102984
477                      46.32534820691005
478                      46.323200902790305
479                      46.32105359867057
480                      46.31890629455076
481                      46.316758990431026
482                      46.314611686311274
483                      46.31246438219151
484                      46.31031707807178
485                      46.30816977395198
486                      46.306022469832286
487                      46.30387516571251
488                      46.30172786159274
489                      46.29958055747294
490                      46.297433253353205
491                      46.29528594923349
492                      46.29313864511368
493                      46.2909913409939
494                      46.28884403687413
495                      46.286696732754415
496                      46.28454942863463
497                      46.28240212451488
498                      46.28025482039509
499                      46.278107516275355
500                      46.27596021215564
501                      46.273812908035865
502                      46.271665603916105
503                      46.269518299796346
504                      46.267370995676636
505                      46.26522369155682
506                      46.26307638743705
507                      46.26092908331729
508                      46.25878177919759
509                      46.256634475077774
510                      46.25448717095799
511                      46.252339866838255
512                      46.25019256271851
513                      46.248045258598715
514                      46.24589795447899
515                      46.24375065035927
516                      46.24160334623941
517                      46.239456042119684
518                      46.237308737999975
519                      46.23516143388018
520                      46.23301412976042
521                      46.23086682564068
522                      46.228719521520894
523                      46.22657221740114
524                      46.22442491328139
525                      46.22227760916161
526                      46.22013030504183
527                      46.21798300092209
528                      46.215835696802394
529                      46.21368839268259
530                      46.21154108856284
531                      46.20939378444308
532                      46.207246480323285
533                      46.205099176203575
534                      46.2029518720838
535                      46.20080456796399
536                      46.19865726384427
537                      46.19650995972449
538                      46.19436265560475
539                      46.192215351485004
540                      46.190068047365244
541                      46.187920743245556
542                      46.18577343912572
543                      46.18362613500598
544                      46.181478830886206
545                      46.179331526766475
546                      46.177184222646716
547                      46.17503691852693
548                      46.17288961440715
549                      46.170742310287395
550                      46.168595006167614
551                      46.16644770204784
552                      46.16430039792812
553                      46.16215309380835
554                      46.16000578968859
555                      46.157858485568795
556                      46.15571118144909
557                      46.153563877329326
558                      46.15141657320958
559                      46.1492692690898
560                      46.14712196497002
561                      46.14497466085025
562                      46.142827356730514
563                      46.14068005261076
564                      46.13853274849105
565                      46.13638544437126
566                      46.1342381402515
567                      46.13209083613174
568                      46.12994353201193
569                      46.127796227892155
570                      46.12564892377247
571                      46.12350161965268
572                      46.121354315532905
573                      46.119207011413195
574                      46.11705970729345
575                      46.11491240317367
576                      46.11276509905392
577                      46.110617794934114
578                      46.108470490814376
579                      46.10632318669463
580                      46.104175882574886
581                      46.10202857845511
582                      46.09988127433535
583                      46.09773397021552
584                      46.09558666609578
585                      46.093439361976074
586                      46.09129205785633
587                      46.089144753736576
588                      46.08699744961676
589                      46.084850145497015
590                      46.082702841377284
591                      46.08089140637491
592                      46.079303884117586
593                      46.077716361860155
594                      46.07612883960276
595                      46.074541317345435
596                      46.07295379508802
597                      46.07136627283062
598                      46.06977875057325
599                      46.06819122831588
600                      46.066603706058466
601                      46.065016183801134
602                      46.0634286615437
603                      46.061841139286344
604                      46.06025361702897
605                      46.05866609477153
606                      46.05707857251413
607                      46.05549105025677
608                      46.05390352799941
609                      46.052316005742036
610                      46.050728483484654
611                      46.049140961227245
612                      46.04755343896987
613                      46.045965916712476
614                      46.04437839445509
615                      46.042790872197756
616                      46.041203349940346
617                      46.03961582768297
618                      46.03802830542555
619                      46.03644078316817
620                      46.03485326091083
621                      46.03326573865343
622                      46.03167821639603
623                      46.03009069413861
624                      46.028503171881255
625                      46.02691564962388
626                      46.025328127366485
627                      46.02374060510913
628                      46.02215308285177
629                      46.020565560594385
630                      46.018978038336975
631                      46.0173905160796
632                      46.015802993822234
633                      46.01421547156479
634                      46.012627949307436
635                      46.011040427050084
636                      46.00945290479267
637                      46.007865382535265
638                      46.00627786027793
639                      46.00469033802049
640                      46.00310281576313
641                      46.00151529350576
642                      45.99992777124838
643                      45.99834024899097
644                      45.996752726733575
645                      45.99516520447626
646                      45.99357768221885
647                      45.99199015996141
648                      45.990402637704065
649                      45.988815115446656
650                      45.98722759318931
651                      45.98564007093192
652                      45.98405254867453
653                      45.98246502641713
654                      45.98087750415977
655                      45.979289981902404
656                      45.97770245964505
657                      45.976114937387614
658                      45.97452741513024
659                      45.97293989287282
660                      45.97135237061548
661                      45.96976484835809
662                      45.96817732610069
663                      45.96658980384334
664                      45.96500228158595
665                      45.96341475932857
666                      45.961827237071205
667                      45.96023971481377
668                      45.95865219255641
669                      45.95706467029904
670                      45.95547714804164
671                      45.95388962578421
672                      45.95230210352687
673                      45.950714581269516
674                      45.94912705901207
675                      45.947539536754704
676                      45.94595201449735
677                      45.94436449223994
678                      45.94277696998259
679                      45.94118944772519
680                      45.93960192546779
681                      45.93801440321039
682                      45.936426880953036
683                      45.934839358695626
684                      45.933251836438274
685                      45.931664314180914
686                      45.930076791923476
687                      45.92848926966608
688                      45.92690174740872
689                      45.92531422515136
690                      45.923726702894
691                      45.922139180636634
692                      45.92055165837921
693                      45.91896413612184
694                      45.91737661386442
695                      45.91578909160705
696                      45.91420156934972
697                      45.91261404709227
698                      45.91102652483489
699                      45.90943900257753
700                      45.90785148032013
701                      45.90626395806278
702                      45.904676435805406
703                      45.903088913547954
704                      45.90150139129057
705                      45.89991386903319
706                      45.89832634677589
707                      45.896738824518465
708                      45.895151302261084
709                      45.89356378000365
710                      45.89197625774628
711                      45.89038873548892
712                      45.888801213231545
713                      45.887213690974185
714                      45.885626168716726
715                      45.88403864645936
716                      45.88245112420201
717                      45.88086360194457
718                      45.87927607968723
719                      45.87768855742985
720                      45.8761010351725
721                      45.87451351291508
722                      45.87292599065772
723                      45.87133846840034
724                      45.86975094614295
725                      45.868163423885576
726                      45.866575901628174
727                      45.86498837937082
728                      45.86340085711341
729                      45.861813334856016
730                      45.86022581259861
731                      45.85863829034123
732                      45.85705076808386
733                      45.855463245826435
734                      45.853875723569104
735                      45.85228820131172
736                      45.8507006790543
737                      45.849113156796925
738                      45.84752563453953
739                      45.84593811228219
740                      45.84435059002479
741                      45.84276306776741
742                      45.841175545510026
743                      45.83958802325267
744                      45.83800050099527
745                      45.83641297873787
746                      45.83482545648047
747                      45.83323793422309
748                      45.83165041196573
749                      45.83006288970836
750                      45.82847536745093
751                      45.826887845193575
752                      45.82530032293618
753                      45.8237128006788
754                      45.822125278421424
755                      45.820537756164036
756                      45.8189502339067
757                      45.81736271164928
758                      45.81577518939187
759                      45.81418766713452
760                      45.812600144877145
761                      45.81101262261976
762                      45.80942510036236
763                      45.80783757810499
764                      45.80625005584756
765                      45.80466253359017
766                      45.80307501133279
767                      45.80148748907545
768                      45.79989996681809
769                      45.79831244456066
770                      45.79672492230325
771                      45.79532098499169
772                      45.79403943764403
773                      45.79275789029638
774                      45.7914763429487
775                      45.79019479560102
776                      45.78891324825335
777                      45.787631700905706
778                      45.78635015355803
779                      45.78506860621034
780                      45.78378705886267
781                      45.782505511514955
782                      45.78122396416733
783                      45.77994241681965
784                      45.778660869471985
785                      45.77737932212428
786                      45.77609777477655
787                      45.77481622742892
788                      45.77353468008126
789                      45.77225313273357
790                      45.7709715853859
791                      45.76969003803825
792                      45.76840849069055
793                      45.76712694334284
794                      45.76584539599518
795                      45.764563848647526
796                      45.763282301299846
797                      45.762000753952165
798                      45.760719206604506
799                      45.75943765925681
800                      45.758156111909145
801                      45.7568745645615
802                      45.755593017213805
803                      45.75431146986612
804                      45.753029922518444
805                      45.7517483751708
806                      45.750466827823075
807                      45.749185280475444
808                      45.74790373312774
809                      45.74662218578007
810                      45.74534063843243
811                      45.74405909108472
812                      45.74277754373708
813                      45.741495996389325
814                      45.74021444904171
815                      45.73893290169403
816                      45.737651354346376
817                      45.73636980699866
818                      45.73508825965098
819                      45.73380671230331
820                      45.73252516495564
821                      45.73124361760793
822                      45.7299620702603
823                      45.728680522912626
824                      45.727398975564924
825                      45.726117428217215
826                      45.724835880869605
827                      45.723554333521875
828                      45.722272786174244
829                      45.72099123882656
830                      45.71970969147886
831                      45.71842814413122
832                      45.71714659678357
833                      45.71586504943588
834                      45.71458350208817
835                      45.71330195474052
836                      45.712020407392814
837                      45.71073886004512
838                      45.70945731269751
839                      45.70817576534981
840                      45.70689421800213
841                      45.705612670654446
842                      45.704331123306766
843                      45.70304957595909
844                      45.70176802861143
845                      45.70048648126378
846                      45.6992049339161
847                      45.697923386568455
848                      45.69664183922072
849                      45.69536029187303
850                      45.69407874452537
851                      45.69279719717776
852                      45.69151564983003
853                      45.690234102482336
854                      45.6889525551347
855                      45.687671007787024
856                      45.68638946043928
857                      45.68510791309167
858                      45.68382636574399
859                      45.68254481839629
860                      45.68126327104867
861                      45.67998172370096
862                      45.678700176353274
863                      45.67741862900562
864                      45.67613708165792
865                      45.6748555343102
866                      45.67357398696259
867                      45.67229243961492
868                      45.671010892267205
869                      45.66972934491955
870                      45.66844779757186
871                      45.6671662502242
872                      45.6658847028765
873                      45.66460315552885
874                      45.663321608181185
875                      45.662040060833505
876                      45.66075851348581
877                      45.65947696613814
878                      45.658195418790484
879                      45.65691387144281
880                      45.655632324095095
881                      45.65435077674744
882                      45.6530692293998
883                      45.65178768205205
884                      45.65050613470443
885                      45.64922458735673
886                      45.64794304000905
887                      45.646661492661416
888                      45.64537994531371
889                      45.64409839796607
890                      45.64281685061843
891                      45.641535303270686
892                      45.640253755923005
893                      45.6389722085753
894                      45.63769066122766
895                      45.63640911388002
896                      45.63512756653231
897                      45.63384601918461
898                      45.63256447183695
899                      45.6312829244893
900                      45.6300013771416
901                      45.628719829793965
902                      45.627438282446235
903                      45.62615673509864
904                      45.624875187750874
905                      45.62359364040324
906                      45.62231209305554
907                      45.62103054570785
908                      45.61974899836025
909                      45.618467451012535
910                      45.61718590366486
911                      45.615904356317195
912                      45.61462280896955
913                      45.61334126162184
914                      45.61205971427416
915                      45.61077816692647
916                      45.609496619578806
917                      45.6082150722311
918                      45.60693352488342
919                      45.60565197753573
920                      45.6043704301881
921                      45.603088882840396
922                      45.601807335492744
923                      45.600525788145035
924                      45.59924424079743
925                      45.59796269344972
926                      45.596681146102064
927                      45.59539959875437
928                      45.5941180514067
929                      45.592836504059
930                      45.59155495671132
931                      45.59027340936372
932                      45.588991862016016
933                      45.58771031466836
934                      45.58642876732068
935                      45.58514721997301
936                      45.583865672625286
937                      45.58258412527765
938                      45.58130257792995
939                      45.58002103058225
940                      45.5787394832346
941                      45.57745793588694
942                      45.576176388539245
943                      45.574894841191586
944                      45.57361329384391
945                      45.5723317464962
946                      45.57105019914857
947                      45.569768651800885
948                      45.568487104453176
949                      45.56720555710556
950                      45.565924009757836
951                      45.56478979585323
952                      45.563753804243994
953                      45.562717812634716
954                      45.56168182102551
955                      45.56064582941619
956                      45.55960983780694
957                      45.558573846197746
958                      45.55753785458847
959                      45.55650186297918
960                      45.555465871369904
961                      45.55442987976062
962                      45.5533938881514
963                      45.55235789654212
964                      45.55132190493287
965                      45.55028591332359
966                      45.54924992171437
967                      45.54821393010512
968                      45.5471779384958
969                      45.5461419468866
970                      45.545105955277364
971                      45.54406996366804
972                      45.54303397205884
973                      45.54199798044957
974                      45.5409619888403
975                      45.53992599723108
976                      45.53889000562174
977                      45.53785401401252
978                      45.536818022403295
979                      45.535782030794
980                      45.53474603918473
981                      45.533710047575525
982                      45.532674055966254
983                      45.531638064357004
984                      45.530602072747726
985                      45.52956608113852
986                      45.52853008952925
987                      45.527494097919956
988                      45.526458106310706
989                      45.52542211470145
990                      45.524386123092185
991                      45.523350131482964
992                      45.52231413987366
993                      45.52127814826443
994                      45.52024215665515
995                      45.51920616504592
996                      45.518170173436665
997                      45.51713418182739
998                      45.516098190218145
999                      45.51506219860887
1000                     45.514026206999624
1001                     45.51299021539035
1002                     45.5119542237811
1003                     45.51091823217186
1004                     45.50988224056264
1005                     45.50884624895337
1006                     45.50781025734411
1007                     45.50677426573477
1008                     45.50573827412558
1009                     45.504702282516355
1010                     45.50366629090706
1011                     45.502630299297785
1012                     45.50159430768858
1013                     45.500558316079285
1014                     45.499522324470014
1015                     45.498486332860764
1016                     45.497450341251486
1017                     45.4964143496422
1018                     45.49537835803301
1019                     45.49434236642374
1020                     45.49330637481447
1021                     45.49227038320522
1022                     45.49123439159594
1023                     45.49019839998666
1024                     45.48916240837742
1025                     45.48812641676825
1026                     45.48709042515892
1027                     45.48605443354969
1028                     45.4850184419405
1029                     45.483982450331105
1030                     45.48294645872192
1031                     45.48191046711265
1032                     45.48087447550341
1033                     45.47983848389411
1034                     45.4788024922849
1035                     45.47776650067567
1036                     45.47673050906636
1037                     45.47569451745711
1038                     45.474658525847865
1039                     45.47362253423857
1040                     45.47258654262938
1041                     45.471550551020115
1042                     45.470514559410795
1043                     45.469478567801595
1044                     45.468442576192295
1045                     45.467406584583095
1046                     45.46637059297378
1047                     45.46533460136454
1048                     45.464298609755296
1049                     45.46326261814603
1050                     45.462226626536754
1051                     45.46119063492748
1052                     45.460154643318255
1053                     45.45911865170899
1054                     45.45808266009973
1055                     45.4570466684905
1056                     45.45601067688124
1057                     45.454974685271985
1058                     45.453938693662735
1059                     45.45290270205343
1060                     45.45186671044421
1061                     45.45083071883492
1062                     45.44979472722569
1063                     45.448758735616416
1064                     45.447722744007194
1065                     45.44668675239792
1066                     45.44565076078865
1067                     45.44461476917941
1068                     45.44357877757016
1069                     45.4425427859609
1070                     45.441506794351604
1071                     45.44047080274235
1072                     45.43943481113312
1073                     45.438398819523854
1074                     45.43736282791462
1075                     45.43632683630535
1076                     45.43529084469611
1077                     45.43425485308686
1078                     45.433218861477556
1079                     45.4321828698683
1080                     45.431146878259106
1081                     45.43011088664978
1082                     45.42907489504054
1083                     45.42803890343128
1084                     45.42700291182204
1085                     45.42596692021277
1086                     45.42493092860353
1087                     45.42389493699422
1088                     45.422858945384995
1089                     45.42182295377571
1090                     45.4207869621665
1091                     45.419750970557224
1092                     45.41871497894793
1093                     45.4176789873387
1094                     45.416642995729454
1095                     45.4156070041202
1096                     45.41457101251091
1097                     45.41353502090167
1098                     45.41249902929241
1099                     45.411463037683134
1100                     45.41042704607395
1101                     45.40939105446466
1102                     45.40835506285544
1103                     45.40731907124618
1104                     45.40628307963686
1105                     45.405247088027615
1106                     45.404211096418315
1107                     45.40317510480911
1108                     45.40213911319987
1109                     45.40110312159061
1110                     45.40006712998137
1111                     45.399031138372116
1112                     45.39799514676281
1113                     45.39695915515357
1114                     45.39592316354433
1115                     45.39488717193506
1116                     45.39385118032583
1117                     45.39281518871653
1118                     45.391779197107304
1119                     45.39074320549801
1120                     45.38970721388878
1121                     45.38867122227954
1122                     45.38763523067026
1123                     45.38659923906101
1124                     45.38556324745174
1125                     45.38452725584251
1126                     45.383491264233236
1127                     45.382455272623986
1128                     45.381419281014686
1129                     45.38038328940547
1130                     45.37934729779619
1131                     45.37835695411719
1132                     45.3773977164106
1133                     45.376439321227636
1134                     45.375481768568264
1135                     45.374525058432475
1136                     45.37356919082045
1137                     45.372614165732
1138                     45.37165998316711
1139                     45.370706643125956
1140                     45.36975414560838
1141                     45.36880249061443
1142                     45.36785167814411
1143                     45.366901708197425
1144                     45.36595258077432
1145                     45.36500429587496
1146                     45.36405685349914
1147                     45.363110253647015
1148                     45.36216449631844
1149                     45.36121958151353
1150                     45.36027550923224
1151                     45.359332279474614
1152                     45.358389892240616
1153                     45.357448347530244
1154                     45.35650764534347
1155                     45.35556778568032
1156                     45.35462876854084
1157                     45.35369059392501
1158                     45.35275326183271
1159                     45.3518167722641
1160                     45.35088112521911
1161                     45.34994632069773
1162                     45.34901235870003
1163                     45.34807923922591
1164                     45.347146962275495
1165                     45.346215527848656
1166                     45.345284935945465
1167                     45.34435518656584
1168                     45.343426279709924
1169                     45.34249821537764
1170                     45.34157099356891
1171                     45.34064461428386
1172                     45.33971907752244
1173                     45.33879438328464
1174                     45.33787053157046
1175                     45.336947522379944
1176                     45.33602535571309
1177                     45.3351040315697
1178                     45.334183549950076
1179                     45.333263910854036
1180                     45.33234511428165
1181                     45.3314271602329
1182                     45.33051004870773
1183                     45.3295937797063
1184                     45.328678353228376
1185                     45.32776376927415
1186                     45.32685002784355
1187                     45.32593712893655
1188                     45.325025072553224
1189                     45.324113858693444
1190                     45.32320348735737
1191                     45.32229395854494
1192                     45.321385272256045
1193                     45.32047742849091
1194                     45.31957042724925
1195                     45.31866426853136
1196                     45.31775895233701
1197                     45.31685447866634
1198                     45.31595084751929
1199                     45.31504805889583
1200                     45.31414611279599
1201                     45.313245009219806
1202                     45.31234474816729
1203                     45.311445329638396
1204                     45.310546753633155
1205                     45.30964902015142
1206                     45.308752129193394
1207                     45.30785608075902
1208                     45.306960874848244
1209                     45.30606651146115
1210                     45.30517299059764
1211                     45.30428031225776
1212                     45.303388476441484
1213                     45.302497483148905
1214                     45.30160733237991
1215                     45.30071802413452
1216                     45.29982955841276
1217                     45.2989419352147
1218                     45.298055154540236
1219                     45.297169216389406
1220                     45.296284120762145
1221                     45.2953998676586
1222                     45.29451645707863
1223                     45.293633889022324
1224                     45.292752163489666
1225                     45.291871280480585
1226                     45.290991239995186
1227                     45.29011204203333
1228                     45.28923368659513
1229                     45.288356173680604
1230                     45.28747950328966
1231                     45.28660367542241
1232                     45.285728690078706
1233                     45.28485454725872
1234                     45.28398124696232
1235                     45.28310878918961
1236                     45.282237173940395
1237                     45.2813664012149
1238                     45.28049647101302
1239                     45.2796273833348
1240                     45.27875913818015
1241                     45.27789173554912
1242                     45.277025175441786
1243                     45.27615945785807
1244                     45.27529458279797
1245                     45.2744305502615
1246                     45.273567360248606
1247                     45.27270501275945
1248                     45.27184350779386
1249                     45.270982845351845
1250                     45.27012302543358
1251                     45.269264048038856
1252                     45.26840591316777
1253                     45.2675486208204
1254                     45.26669217099653
1255                     45.26583656369635
1256                     45.264981798919855
1257                     45.264127876666855
1258                     45.263274796937594
1259                     45.26242255973194
1260                     45.26157116504988
1261                     45.26072061289149
1262                     45.259870903256704
1263                     45.25902203614555
1264                     45.25817401155808
1265                     45.25732682949418
1266                     45.256480489953915
1267                     45.25563499293731
1268                     45.2547903384443
1269                     45.25394652647497
1270                     45.25310355702923
1271                     45.25226143010712
1272                     45.25142014570863
1273                     45.25057970383381
1274                     45.249740104482534
1275                     45.24890134765497
1276                     45.24806343335104
1277                     45.24722636157067
1278                     45.246390132313955
1279                     45.245554745580904
1280                     45.244720201371464
1281                     45.24388649968565
1282                     45.243053640523485
1283                     45.24222162388492
1284                     45.241390449770066
1285                     45.2405601181787
1286                     45.239730629111065
1287                     45.23890198256705
1288                     45.2380741785466
1289                     45.237247217049834
1290                     45.236421098076676
1291                     45.23559582162718
1292                     45.23477138770131
1293                     45.23394779629902
1294                     45.23312504742041
1295                     45.23230314106541
1296                     45.23148207723403
1297                     45.23066185592627
1298                     45.22984247714216
1299                     45.22902394088171
1300                     45.228206247144826
1301                     45.22738939593164
1302                     45.226573387242034
1303                     45.22575822107609
1304                     45.22494389743376
1305                     45.224130416315035
1306                     45.223317777719956
1307                     45.222505981648524
1308                     45.22169502810071
1309                     45.220884917076546
1310                     45.22007564857592
1311                     45.21925775624077
1312                     45.21843425574728
1313                     45.21761142305688
1314                     45.21678925816959
1315                     45.21596776108541
1316                     45.21514693180432
1317                     45.21432677032632
1318                     45.213507276651384
1319                     45.21268845077959
1320                     45.21187029271093
1321                     45.21105280244532
1322                     45.21023597998281
1323                     45.209419825323494
1324                     45.20860433846712
1325                     45.20778951941398
1326                     45.206975368163896
1327                     45.2061618847169
1328                     45.205349069073016
1329                     45.20453692123219
1330                     45.20372544119455
1331                     45.20291462895996
1332                     45.20210448452847
1333                     45.20129500790004
1334                     45.20048619907476
1335                     45.1996780580526
1336                     45.1988705848335
1337                     45.19806377941754
1338                     45.19725764180468
1339                     45.196452171994835
1340                     45.19564736998819
1341                     45.19484323578459
1342                     45.19403976938411
1343                     45.19323697078672
1344                     45.19243483999247
1345                     45.19163337700126
1346                     45.190832581813204
1347                     45.1900324544282
1348                     45.189232994846314
1349                     45.188434203067594
1350                     45.187636079091874
1351                     45.186838622919296
1352                     45.18604183454981
1353                     45.185245713983434
1354                     45.18445026122018
1355                     45.18365547626
1356                     45.18286135910286
1357                     45.18206790974888
1358                     45.181275128198116
1359                     45.18048301445024
1360                     45.179691568505625
1361                     45.178900790364
1362                     45.17811068002555
1363                     45.17732123749017
1364                     45.17653246275792
1365                     45.175744355828705
1366                     45.17495691670268
1367                     45.17417014537969
1368                     45.17338404185982
1369                     45.17259860614307
1370                     45.17181383822936
1371                     45.17102973811882
1372                     45.170246305811325
1373                     45.169463541307
1374                     45.1686814446057
1375                     45.16790001570751
1376                     45.16711925461245
1377                     45.16633916132047
1378                     45.165559735831664
1379                     45.16478097814591
1380                     45.16400288826324
1381                     45.16322546618363
1382                     45.16244871190714
1383                     45.16167262543381
1384                     45.160897206763536
1385                     45.160122455896364
1386                     45.1593483728323
1387                     45.158574957571304
1388                     45.15780221011348
1389                     45.157030130458715
1390                     45.15625871860706
1391                     45.15548797455853
1392                     45.154717898313045
1393                     45.153948489870714
1394                     45.15317974923143
1395                     45.15241167639525
1396                     45.15164427136219
1397                     45.15087753413222
1398                     45.15011146470538
1399                     45.14934606308165
1400                     45.148581329261006
1401                     45.14781726324336
1402                     45.14705386502897
1403                     45.14629113461765
1404                     45.1455290720093
1405                     45.14476767720418
1406                     45.144006950202105
1407                     45.14324689100315
1408                     45.14248749960734
1409                     45.14172877601457
1410                     45.14097072022494
1411                     45.14021333223836
1412                     45.13945661205489
1413                     45.13870055967461
1414                     45.137945175097315
1415                     45.13719045832318
1416                     45.13643640935213
1417                     45.135683028184154
1418                     45.134930314819314
1419                     45.13417826925757
1420                     45.133426891498885
1421                     45.132676181543374
1422                     45.13192613939093
1423                     45.13117676504154
1424                     45.13042805849533
1425                     45.12968001975215
1426                     45.12893264881214
1427                     45.12818594567517
1428                     45.12743991034133
1429                     45.126694542810576
1430                     45.1259498430829
1431                     45.12520581115839
1432                     45.12446244703691
1433                     45.12371975071864
1434                     45.12297772220337
1435                     45.122236361491204
1436                     45.121495668582156
1437                     45.12075564347621
1438                     45.120016286173374
1439                     45.119277596673655
1440                     45.118539574976985
1441                     45.117802221083494
1442                     45.11706553499305
1443                     45.11632951670575
1444                     45.115594166221484
1445                     45.114859483540336
1446                     45.1141254686623
1447                     45.11339212158737
1448                     45.112659442315504
1449                     45.1119274308468
1450                     45.11119608718113
1451                     45.11046541131863
1452                     45.10973540325916
1453                     45.109006063002845
1454                     45.10827739054957
1455                     45.107549385899496
1456                     45.10682204905244
1457                     45.10609538000851
1458                     45.10536937876763
1459                     45.10464404533
1460                     45.103919379695334
1461                     45.10319538186381
1462                     45.10247205183539
1463                     45.101749389609985
1464                     45.10102739518779
1465                     45.100306068568685
1466                     45.09958540975258
1467                     45.098865418739734
1468                     45.09814609552986
1469                     45.097427440123134
1470                     45.09670945251953
1471                     45.09599213271897
1472                     45.09527548072156
1473                     45.09455949652723
1474                     45.09384418013607
1475                     45.0931295315479
1476                     45.09241555076289
1477                     45.091702237780964
1478                     45.09098959260213
1479                     45.0902776152264
1480                     45.089566305653754
1481                     45.08885566388428
1482                     45.08814568991783
1483                     45.087436383754515
1484                     45.0867277453943
1485                     45.086019774837155
1486                     45.08531247208317
1487                     45.084605837132216
1488                     45.08389986998443
1489                     45.083194570639684
1490                     45.08248993909806
1491                     45.081779742011065
1492                     45.081065965122505
1493                     45.08035274098816
1494                     45.079640069607976
1495                     45.078927950982
1496                     45.07821638511031
1497                     45.07750537199279
1498                     45.07679491162951
1499                     45.07608500402041
1500                     45.075375649165544
1501                     45.07466684706493
1502                     45.07395859771852
1503                     45.07325090112634
1504                     45.07254375728832
1505                     45.071837166204574
1506                     45.071131127875034
1507                     45.07042564229972
1508                     45.069720709478595
1509                     45.06901632941166
1510                     45.068312502099054
1511                     45.067609227540586
1512                     45.06690650573629
1513                     45.06620433668634
1514                     45.06550272039055
1515                     45.06480165684899
1516                     45.06410114606162
1517                     45.06340118802845
1518                     45.06270178274952
1519                     45.062002930224786
1520                     45.0613046304543
1521                     45.06060688343802
1522                     45.059909689175996
1523                     45.05921304766817
1524                     45.0585169589145
1525                     45.05782142291511
1526                     45.057126439669965
1527                     45.05643200917897
1528                     45.05573813144221
1529                     45.05504480645969
1530                     45.05435203423134
1531                     45.053659814757346
1532                     45.05296814803742
1533                     45.05227703407179
1534                     45.0515864728603
1535                     45.05089646440308
1536                     45.050207008700085
1537                     45.0495181057513
1538                     45.04882975555673
1539                     45.04814195811644
1540                     45.047454713430284
1541                     45.04676802149836
1542                     45.04608188232067
1543                     45.0453962958972
1544                     45.04471126222793
1545                     45.044026781312915
1546                     45.043342853152076
1547                     45.04265947774548
1548                     45.04197665509311
1549                     45.04129438519492
1550                     45.040612668050976
1551                     45.03993150366128
1552                     45.03925089202573
1553                     45.03857083314444
1554                     45.03789132701732
1555                     45.03721237364449
1556                     45.036533973025854
1557                     45.03585612516146
1558                     45.035178830051265
1559                     45.03450208769526
1560                     45.03382589809342
1561                     45.03315026124593
1562                     45.03247517715256
1563                     45.03180064581346
1564                     45.031126667228605
1565                     45.030453241397936
1566                     45.029780368321425
1567                     45.02910804799915
1568                     45.028436280431144
1569                     45.027765065617395
1570                     45.0270944035578
1571                     45.02642429425247
1572                     45.02575473770129
1573                     45.02508573390437
1574                     45.024417282861684
1575                     45.02374938457312
1576                     45.02308203903888
1577                     45.02241524625879
1578                     45.02174900623296
1579                     45.02108331896132
1580                     45.020418184443926
1581                     45.01975360268075
1582                     45.01908957367179
1583                     45.01842609741699
1584                     45.01776317391647
1585                     45.01710080317014
1586                     45.01643898517808
1587                     45.01577771994021
1588                     45.01511700745657
1589                     45.0144568477271
1590                     45.01379724075189
1591                     45.01313818653086
1592                     45.012479685064086
1593                     45.01182173635144
1594                     45.011164340393144
1595                     45.01050749718901
1596                     45.00985120673912
1597                     45.009195469043405
1598                     45.008540284101954
1599                     45.007885651914634
1600                     45.00723157248159
1601                     45.006578045802804
1602                     45.00592507187819
1603                     45.00527265070779
1604                     45.00462078229158
1605                     45.003969466629655
1606                     45.00331870372191
1607                     45.00266849356839
1608                     45.00201883616911
1609                     45.001369731524
1610                     45.000721179633175
1611                     45.000073180496514
1612                     44.999425734114034
1613                     44.99877884048586
1614                     44.9981324996119
1615                     44.997486711492115
1616                     44.99684147612659
1617                     44.99619679351525
1618                     44.99555266365813
1619                     44.994909086555204
1620                     44.99426606220653
1621                     44.99362359061198
1622                     44.99298167177182
1623                     44.99234030568578
1624                     44.99169949235398
1625                     44.99105923177636
1626                     44.990419523952994
1627                     44.989780368883835
1628                     44.989141766568906
1629                     44.98850371700817
1630                     44.987866220201695
1631                     44.98722927614939
1632                     44.98659288485135
1633                     44.98595704630751
1634                     44.98532176051787
1635                     44.98468702748248
1636                     44.98405284720128
1637                     44.98341921967431
1638                     44.982786144901546
1639                     44.98215362288299
1640                     44.98152165361868
1641                     44.98089023710858
1642                     44.98025937335271
1643                     44.979629062351066
1644                     44.9789993041036
1645                     44.97837009861035
1646                     44.97774144587137
1647                     44.977113345886565
1648                     44.97648579865591
1649                     44.9758588041796
1650                     44.97523236245745
1651                     44.97460647348954
1652                     44.97398113727588
1653                     44.97335635381634
1654                     44.9727321231111
1655                     44.972108445160025
1656                     44.97148531996322
1657                     44.970862747520584
1658                     44.97024072783221
1659                     44.96961926089806
1660                     44.96899834671805
1661                     44.96837798529233
1662                     44.967758176620784
1663                     44.96713892070351
1664                     44.96652021754043
1665                     44.965902067131594
1666                     44.96528446947693
1667                     44.96466742457646
1668                     44.96405093243026
1669                     44.96343499303825
1670                     44.96281960640049
1671                     44.96219921507302
1672                     44.96157558947816
1673                     44.96095241406382
1674                     44.96032968883002
1675                     44.95970741377658
1676                     44.959085588903726
1677                     44.95846421421138
1678                     44.95784328969957
1679                     44.95722281536817
1680                     44.95660279121734
1681                     44.95598321724701
1682                     44.95536409345719
1683                     44.954745419847825
1684                     44.95412719641903
1685                     44.95350942317065
1686                     44.95289210010284
1687                     44.95227522721553
1688                     44.95165880450867
1689                     44.951042831982356
1690                     44.95042730963655
1691                     44.949812237471214
1692                     44.94919761548636
1693                     44.9485834436821
1694                     44.947969722058296
1695                     44.94735645061499
1696                     44.946743629352184
1697                     44.94613125826986
1698                     44.94551933736804
1699                     44.944907866646766
1700                     44.944296846106
1701                     44.943686275745705
1702                     44.94307615556589
1703                     44.942466485566584
1704                     44.94185726574778
1705                     44.94124849610947
1706                     44.94064017665174
1707                     44.94003230737439
1708                     44.93942488827769
1709                     44.93881791936142
1710                     44.938211400625654
1711                     44.937605332070305
1712                     44.93699971369555
1713                     44.93639454550127
1714                     44.93578982748752
1715                     44.93518555965425
1716                     44.934581742001484
1717                     44.93397837452926
1718                     44.933375457237474
1719                     44.93277299012619
1720                     44.932170973195475
1721                     44.9315694064452
1722                     44.9309682898754
1723                     44.93036762348622
1724                     44.92976740727747
1725                     44.92916764124921
1726                     44.92856832540153
1727                     44.927969459734236
1728                     44.927371044247515
1729                     44.92677307894126
1730                     44.926175563815555
1731                     44.9255784988703
1732                     44.9249818841056
1733                     44.924385719521375
1734                     44.92379000511763
1735                     44.92319474089444
1736                     44.92259992685167
1737                     44.922005562989476
1738                     44.92141164930777
1739                     44.92081818580659
1740                     44.920225172485864
1741                     44.91963260934565
1742                     44.91904049638594
1743                     44.918448833606725
1744                     44.917857621007954
1745                     44.91726685858982
1746                     44.91667654635212
1747                     44.916086684294925
1748                     44.91549727241825
1749                     44.91490831072204
1750                     44.91431979920634
1751                     44.913731737871196
1752                     44.91314412671645
1753                     44.912556965742304
1754                     44.91197025494863
1755                     44.91138399433543
1756                     44.91079818390276
1757                     44.910212823650596
1758                     44.90962791357894
1759                     44.909043453687794
1760                     44.908459443977065
1761                     44.9078758844469
1762                     44.90729277509723
1763                     44.90671011592808
1764                     44.90612790693943
1765                     44.905546148131286
1766                     44.90496483950361
1767                     44.904383981056476
1768                     44.90380357278981
1769                     44.90322361470371
1770                     44.90264410679803
1771                     44.902065049072924
1772                     44.90148644152826
1773                     44.9009082841641
1774                     44.900330576980515
1775                     44.89975331997734
1776                     44.899176513154714
1777                     44.89860015651261
1778                     44.89802425005096
1779                     44.89744879376982
1780                     44.89687378766919
1781                     44.896299231749126
1782                     44.89572512600947
1783                     44.895151470450365
1784                     44.89457826507176
1785                     44.89400550987366
1786                     44.89343320485607
1787                     44.89286135001892
1788                     44.89228994536232
1789                     44.891718990886204
1790                     44.891148486590616
1791                     44.8905784324755
1792                     44.890008828540914
1793                     44.889439674786864
1794                     44.88887097121324
1795                     44.88830271782014
1796                     44.88773491460759
1797                     44.88716756157549
1798                     44.88660065872386
1799                     44.88603420605278
1800                     44.88546820356222
