# Supplementary material for: Numerical simulation research on thermal insulation performance of composite heat-insulation zone structure in hydrothermal high-temperature mine
Source: Sci Rep. 2024 Jun 18;14:14096. doi: 10.1038/s41598-024-64702-4 (PMC11189482; doi:10.1038/s41598-024-64702-4)
Supplement: Supplementary file 1 — Supplementary Information. [file 41598_2024_64702_MOESM1_ESM.zip › Temperature scenario 2-4.txt]

% Model:              方案二4.mph
% Version:            COMSOL 5.6.0.280
% Date:               Sep 21 2022, 16:44
% Table:              表格: 表格 9 {tbl9} - 线平均值: 线平均值 1 {av1}
% 时间 (d)                 温度 (degC)
0                        51.08000835181046
1                        50.512294386931096
2                        50.01922732371062
3                        49.82474786712537
4                        49.64342981225687
5                        49.502792453604066
6                        49.39206737158033
7                        49.311254566185745
8                        49.26661362333186
9                        49.22652880461896
10                       49.18644398590607
11                       49.14635916719309
12                       49.10627434848018
13                       49.066189529767264
14                       49.026104711054316
15                       48.993233771818836
16                       48.96517208556825
17                       48.937110399317696
18                       48.90904871306716
19                       48.88098702681658
20                       48.85292534056605
21                       48.82486365431543
22                       48.7968019680649
23                       48.7687402818143
24                       48.74067859556378
25                       48.71261690931316
26                       48.684555223062674
27                       48.656493536812064
28                       48.62843185056151
29                       48.60258376938602
30                       48.58559010851096
31                       48.56859644763587
32                       48.55160278676079
33                       48.53460912588571
34                       48.51761546501064
35                       48.50062180413555
36                       48.483628143260454
37                       48.46663448238539
38                       48.4496408215103
39                       48.43264716063523
40                       48.41565349976014
41                       48.39865983888509
42                       48.38166617800999
43                       48.36467251713498
44                       48.3476788562598
45                       48.33068519538475
46                       48.313691534509715
47                       48.296697873634585
48                       48.279704212759505
49                       48.26271055188442
50                       48.24571689100934
51                       48.228723230134264
52                       48.21172956925919
53                       48.194735908384125
54                       48.177742247509045
55                       48.16074858663396
56                       48.14375492575886
57                       48.12676126488379
58                       48.1126545902478
59                       48.102878394970496
60                       48.09310219969312
61                       48.08332600441581
62                       48.0735498091385
63                       48.063773613861144
64                       48.053997418583776
65                       48.04422122330645
66                       48.034445028029126
67                       48.02466883275179
68                       48.01489263747441
69                       48.005116442197114
70                       47.99534024691981
71                       47.98556405164248
72                       47.97578785636508
73                       47.966011661087755
74                       47.95623546581046
75                       47.94645927053312
76                       47.93668307525582
77                       47.92690687997843
78                       47.917130684701085
79                       47.907354489423746
80                       47.89757829414645
81                       47.887802098869074
82                       47.87802590359174
83                       47.86824970831444
84                       47.85847351303711
85                       47.848697317759836
86                       47.83892112248243
87                       47.82914492720507
88                       47.819368731927746
89                       47.80959253665045
90                       47.79981634137311
91                       47.79004014609576
92                       47.780263950818394
93                       47.77048775554107
94                       47.76071156026379
95                       47.75093536498638
96                       47.74115916970907
97                       47.731382974431746
98                       47.72160677915439
99                       47.71183058387709
100                      47.70205438859974
101                      47.6922781933224
102                      47.68250199804506
103                      47.67272580276774
104                      47.662949607490404
105                      47.65317341221307
106                      47.64339721693576
107                      47.633621021658385
108                      47.62384482638107
109                      47.61406863110375
110                      47.604292435826395
111                      47.59451624054906
112                      47.584740045271744
113                      47.5749638499944
114                      47.56518765471701
115                      47.55541145943971
116                      47.549146256969856
117                      47.54375880270187
118                      47.538371348433856
119                      47.53298389416593
120                      47.5275964398979
121                      47.52220898562996
122                      47.51682153136187
123                      47.51143407709395
124                      47.50604662282594
125                      47.50065916855795
126                      47.495271714289984
127                      47.48988426002198
128                      47.484496805753984
129                      47.479109351485974
130                      47.47372189721801
131                      47.46833444295006
132                      47.46294698868206
133                      47.45755953441409
134                      47.452172080146035
135                      47.446784625878095
136                      47.441397171610085
137                      47.436009717342095
138                      47.43062226307406
139                      47.425234808806124
140                      47.41984735453815
141                      47.41445990027012
142                      47.40907244600214
143                      47.40368499173414
144                      47.398297537466206
145                      47.39291008319819
146                      47.38752262893025
147                      47.382135174662224
148                      47.3767477203942
149                      47.37136026612623
150                      47.36597281185825
151                      47.360585357590274
152                      47.35519790332229
153                      47.349810449054324
154                      47.344422994786356
155                      47.33903554051825
156                      47.33364808625033
157                      47.32826063198234
158                      47.322873177714364
159                      47.31748572344635
160                      47.312098269178364
161                      47.306710814910424
162                      47.301323360642364
163                      47.2959359063744
164                      47.29054845210635
165                      47.28516099783841
166                      47.27977354357042
167                      47.27438608930245
168                      47.26899863503445
169                      47.26361118076645
170                      47.25822372649848
171                      47.25283627223049
172                      47.24744881796253
173                      47.242061363694525
174                      47.23667390942654
175                      47.23128645515854
176                      47.225899000890564
177                      47.22051154662256
178                      47.21512409235455
179                      47.20973663808656
180                      47.204349183818636
181                      47.19896172955063
182                      47.19357427528261
183                      47.18818682101459
184                      47.182799366746615
185                      47.17741191247862
186                      47.17202445821069
187                      47.16663700394264
188                      47.16124954967469
189                      47.15586209540671
190                      47.150474641138736
191                      47.145087186870754
192                      47.13969973260275
193                      47.13431227833475
194                      47.12892482406679
195                      47.12353736979877
196                      47.11814991553076
197                      47.11276246126279
198                      47.10737500699486
199                      47.10198755272682
200                      47.09660009845882
201                      47.091212644190826
202                      47.08582518992286
203                      47.080437735654876
204                      47.07505028138687
205                      47.06966282711888
206                      47.06427537285088
207                      47.05888791858295
208                      47.053500464314894
209                      47.04811301004692
210                      47.04272555577893
211                      47.03733810151096
212                      47.03195064724294
213                      47.026563192974976
214                      47.02117573870704
215                      47.015788284438976
216                      47.01040083017103
217                      47.00501337590299
218                      46.99962592163505
219                      46.99423846736701
220                      46.988851013099065
221                      46.98346355883112
222                      46.97807610456308
223                      46.97268865029509
224                      46.96730119602711
225                      46.96191374175912
226                      46.95652628749109
227                      46.951138833223126
228                      46.945751378955165
229                      46.94036392468716
230                      46.93497647041917
231                      46.930959932983676
232                      46.92785734010311
233                      46.9247547472226
234                      46.92165215434209
235                      46.91854956146156
236                      46.915446968581044
237                      46.912344375700506
238                      46.90924178282002
239                      46.906139189939395
240                      46.903036597058936
241                      46.89993400417845
242                      46.89683141129791
243                      46.89372881841741
244                      46.890626225536856
245                      46.88752363265637
246                      46.884421039775795
247                      46.88131844689533
248                      46.878215854014776
249                      46.875113261134246
250                      46.872010668253715
251                      46.86890807537322
252                      46.86580548249269
253                      46.86270288961213
254                      46.859600296731585
255                      46.85649770385109
256                      46.8533951109706
257                      46.85029251809006
258                      46.84718992520953
259                      46.84408733232904
260                      46.840984739448515
261                      46.83788214656796
262                      46.83477955368744
263                      46.83167696080698
264                      46.828574367926386
265                      46.8254717750459
266                      46.82236918216538
267                      46.81926658928484
268                      46.81616399640427
269                      46.81306140352375
270                      46.8099588106432
271                      46.806856217762736
272                      46.803753624882226
273                      46.80065103200168
274                      46.79754843912116
275                      46.79444584624063
276                      46.79134325336012
277                      46.7882406604796
278                      46.78513806759908
279                      46.782035474718576
280                      46.77893288183805
281                      46.775830288957486
282                      46.77272769607701
283                      46.76962510319646
284                      46.766522510315944
285                      46.76341991743538
286                      46.76031732455491
287                      46.75721473167434
288                      46.75411213879382
289                      46.75100954591333
290                      46.74790695303285
291                      46.74480436015232
292                      46.741701767271785
293                      46.73859917439119
294                      46.73549658151073
295                      46.732393988630186
296                      46.72929139574964
297                      46.72618880286913
298                      46.72308620998859
299                      46.71998361710806
300                      46.71688102422751
301                      46.71377843134705
302                      46.71067583846656
303                      46.70757324558599
304                      46.70447065270548
305                      46.70136805982498
306                      46.69826546694441
307                      46.69516287406391
308                      46.692060281183416
309                      46.688957688302864
310                      46.68585509542233
311                      46.68275250254181
312                      46.679649909661286
313                      46.67654731678078
314                      46.673444723900225
315                      46.67034213101976
316                      46.66723953813923
317                      46.66413694525868
318                      46.661034352378174
319                      46.657931759497636
320                      46.654829166617105
321                      46.65172657373659
322                      46.64862398085604
323                      46.64552138797557
324                      46.64241879509499
325                      46.639316202214516
326                      46.63621360933397
327                      46.63311101645345
328                      46.630008423572946
329                      46.62690583069239
330                      46.623803237811856
331                      46.62070064493135
332                      46.617598052050845
333                      46.614495459170314
334                      46.611392866289805
335                      46.60829027340924
336                      46.605187680528736
337                      46.60208508764822
338                      46.59898249476768
339                      46.59587990188713
340                      46.59277730900664
341                      46.58967471612612
342                      46.58657212324554
343                      46.583469530365065
344                      46.58036693748458
345                      46.57726434460403
346                      46.574161751723494
347                      46.571059158843006
348                      46.56795656596244
349                      46.56485397308192
350                      46.56175138020139
351                      46.558648787320855
352                      46.555546194440375
353                      46.55244360155987
354                      46.549341008679306
355                      46.54623841579878
356                      46.543135822918266
357                      46.54003323003777
358                      46.53693063715718
359                      46.53382804427673
360                      46.5307254513962
361                      46.527622858515706
362                      46.52452026563514
363                      46.52141767275465
364                      46.51831507987407
365                      46.51521248699359
366                      46.512109894113046
367                      46.50900730123253
368                      46.50590470835197
369                      46.50280211547151
370                      46.49969952259091
371                      46.496596929710435
372                      46.493494336829905
373                      46.490391743949374
374                      46.48728915106888
375                      46.48418655818831
376                      46.48108396530783
377                      46.47798137242727
378                      46.47487877954677
379                      46.47177618666626
380                      46.46867359378569
381                      46.465571000905186
382                      46.462468408024684
383                      46.45936581514417
384                      46.45626322226364
385                      46.453160629383135
386                      46.450058036502575
387                      46.44695544362206
388                      46.44385285074153
389                      46.44075025786105
390                      46.43764766498047
391                      46.43454507209995
392                      46.4314424792195
393                      46.42833988633889
394                      46.42523729345842
395                      46.422134700577836
396                      46.41903210769737
397                      46.41592951481686
398                      46.41282692193633
399                      46.40972432905581
400                      46.406621736175275
401                      46.40351914329472
402                      46.40041655041419
403                      46.397313957533655
404                      46.39421136465317
405                      46.39110877177263
406                      46.38800617889216
407                      46.38490358601162
408                      46.38180099313109
409                      46.37869840025052
410                      46.37559580737003
411                      46.37310207236593
412                      46.37101424261283
413                      46.36892641285969
414                      46.366838583106585
415                      46.36475075335345
416                      46.36266292360036
417                      46.36057509384725
418                      46.358487264094094
419                      46.356399434341
420                      46.35431160458787
421                      46.352223774834755
422                      46.35013594508165
423                      46.348048115328496
424                      46.34596028557533
425                      46.343872455822265
426                      46.34178462606916
427                      46.33969679631604
428                      46.337608966562904
429                      46.33552113680978
430                      46.33343330705666
431                      46.33134547730356
432                      46.329257647550435
433                      46.32716981779728
434                      46.32508198804419
435                      46.32299415829105
436                      46.32090632853795
437                      46.31881849878479
438                      46.31673066903171
439                      46.31464283927854
440                      46.31255500952546
441                      46.31046717977238
442                      46.30837935001924
443                      46.30629152026608
444                      46.30420369051301
445                      46.30211586075987
446                      46.30002803100673
447                      46.29794020125361
448                      46.295852371500516
449                      46.29376454174738
450                      46.291676711994214
451                      46.28958888224112
452                      46.287501052488025
453                      46.28541322273491
454                      46.283325392981794
455                      46.28123756322869
456                      46.27914973347553
457                      46.27706190372239
458                      46.274974073969304
459                      46.2728862442162
460                      46.27079841446302
461                      46.26871058470992
462                      46.26662275495683
463                      46.26453492520367
464                      46.26244709545061
465                      46.260359265697446
466                      46.2582714359443
467                      46.25618360619125
468                      46.25409577643807
469                      46.252007946685
470                      46.24992011693183
471                      46.247832287178724
472                      46.24574445742566
473                      46.243656627672465
474                      46.2415687979194
475                      46.23948096816625
476                      46.23739313841318
477                      46.23530530866005
478                      46.233217478906944
479                      46.231129649153786
480                      46.229041819400614
481                      46.22695398964755
482                      46.224866159894404
483                      46.222778330141274
484                      46.22069050038815
485                      46.21860267063505
486                      46.21651484088192
487                      46.214427011128805
488                      46.2123391813757
489                      46.210251351622595
490                      46.20816352186946
491                      46.206075692116315
492                      46.20398786236322
493                      46.201900032610084
494                      46.199812202856975
495                      46.19772437310387
496                      46.19563654335076
497                      46.19354871359757
498                      46.19146088384449
499                      46.18937305409134
500                      46.18728522433823
501                      46.18519739458511
502                      46.18310956483205
503                      46.1810217350789
504                      46.17893390532575
505                      46.17684607557264
506                      46.174758245819525
507                      46.17267041606639
508                      46.170582586313316
509                      46.16849475656018
510                      46.16640692680704
511                      46.164319097053934
512                      46.162231267300854
513                      46.16014343754767
514                      46.1580556077946
515                      46.15596777804146
516                      46.15387994828838
517                      46.151792118535234
518                      46.1497042887821
519                      46.147616459028995
520                      46.14552862927583
521                      46.14344079952275
522                      46.141352969769585
523                      46.139265140016484
524                      46.13717731026334
525                      46.13508948051022
526                      46.13300165075712
527                      46.13091382100403
528                      46.1288259912509
529                      46.1267381614978
530                      46.12465033174463
531                      46.1225625019915
532                      46.12047467223844
533                      46.118386842485286
534                      46.116299012732156
535                      46.11421118297903
536                      46.112123353225954
537                      46.11003552347284
538                      46.10794769371968
539                      46.10585986396658
540                      46.10377203421345
541                      46.10168420446034
542                      46.09959637470719
543                      46.0975085449541
544                      46.095420715200994
545                      46.09333288544781
546                      46.09124505569473
547                      46.08915722594162
548                      46.08706939618849
549                      46.08498156643541
550                      46.08289373668226
551                      46.080805906929115
552                      46.078718077176006
553                      46.076630247422834
554                      46.07454241766976
555                      46.07245458791666
556                      46.07036675816355
557                      46.0682789284104
558                      46.0661910986573
559                      46.064103268904155
560                      46.06201543915102
561                      46.05992760939793
562                      46.05783977964484
563                      46.05575194989169
564                      46.05366412013858
565                      46.05157629038544
566                      46.049488460632325
567                      46.047400630879224
568                      46.045312801126066
569                      46.043224971372965
570                      46.041137141619856
571                      46.03904931186674
572                      46.03696148211359
573                      46.034873652360474
574                      46.032785822607366
575                      46.03069799285424
576                      46.02861016310113
577                      46.026522333348
578                      46.024434503594875
579                      46.02234667384174
580                      46.02025884408865
581                      46.018171014335515
582                      46.016083184582435
583                      46.013995354829305
584                      46.01190752507619
585                      46.00981969532306
586                      46.00773186556993
587                      46.00564403581682
588                      46.0035562060637
589                      46.00146837631055
590                      45.99938054655742
591                      45.99761919861993
592                      45.996075505226145
593                      45.994531811832395
594                      45.992988118438625
595                      45.99144442504478
596                      45.989900731651076
597                      45.98835703825724
598                      45.9868133448635
599                      45.98526965146974
600                      45.9837259580759
601                      45.982182264682145
602                      45.98063857128831
603                      45.97909487789459
604                      45.97755118450082
605                      45.97600749110702
606                      45.974463797713256
607                      45.97292010431947
608                      45.971376410925714
609                      45.969832717531936
610                      45.96828902413812
611                      45.96674533074435
612                      45.96520163735066
613                      45.963657943956775
614                      45.962114250563026
615                      45.96057055716929
616                      45.959026863775485
617                      45.95748317038171
618                      45.95593947698792
619                      45.954395783594165
620                      45.95285209020033
621                      45.95130839680657
622                      45.94976470341284
623                      45.94822101001903
624                      45.946677316625255
625                      45.94513362323152
626                      45.94358992983772
627                      45.9420462364439
628                      45.940502543050165
629                      45.93895884965641
630                      45.93741515626258
631                      45.93587146286882
632                      45.93432776947502
633                      45.93278407608119
634                      45.931240382687484
635                      45.92969668929367
636                      45.928152995899886
637                      45.92660930250619
638                      45.92506560911237
639                      45.92352191571857
640                      45.92197822232481
641                      45.920434528931004
642                      45.91889083553726
643                      45.917347142143434
644                      45.91580344874968
645                      45.9142597553559
646                      45.91271606196212
647                      45.91117236856838
648                      45.90962867517453
649                      45.9080849817808
650                      45.90654128838702
651                      45.904997594993205
652                      45.90345390159943
653                      45.90191020820569
654                      45.90036651481188
655                      45.89882282141812
656                      45.897279128024344
657                      45.89573543463054
658                      45.89419174123675
659                      45.89264804784302
660                      45.89110435444923
661                      45.88956066105542
662                      45.88801696766171
663                      45.886473274267935
664                      45.88492958087407
665                      45.88338588748036
666                      45.88184219408656
667                      45.88029850069275
668                      45.87875480729899
669                      45.87721111390521
670                      45.87566742051146
671                      45.87412372711768
672                      45.87258003372387
673                      45.87103634033012
674                      45.86949264693632
675                      45.867948953542594
676                      45.86640526014879
677                      45.86486156675496
678                      45.86331787336126
679                      45.86177417996749
680                      45.86023048657369
681                      45.858686793179906
682                      45.85714309978609
683                      45.85559940639233
684                      45.85405571299857
685                      45.85251201960479
686                      45.850968326211046
687                      45.84942463281723
688                      45.847880939423476
689                      45.84633724602967
690                      45.844793552635885
691                      45.84324985924207
692                      45.84170616584834
693                      45.84016247245454
694                      45.83861877906078
695                      45.83707508566699
696                      45.83553139227319
697                      45.83398769887946
698                      45.832444005485684
699                      45.830900312091885
700                      45.829356618698135
701                      45.82781292530433
702                      45.826269231910594
703                      45.82472553851679
704                      45.82318184512297
705                      45.8216381517292
706                      45.8200944583354
707                      45.81855076494164
708                      45.817007071547884
709                      45.8154633781541
710                      45.81391968476032
711                      45.81237599136656
712                      45.810832297972766
713                      45.80928860457895
714                      45.80774491118521
715                      45.80620121779143
716                      45.80465752439761
717                      45.80311383100387
718                      45.80157013761012
719                      45.80002644421626
720                      45.79848275082253
721                      45.79693905742875
722                      45.795395364034995
723                      45.79385167064124
724                      45.792307977247454
725                      45.79076428385366
726                      45.78922059045989
727                      45.787676897066085
728                      45.7861332036723
729                      45.784589510278536
730                      45.783045816884744
731                      45.78150212349101
732                      45.7799584300972
733                      45.77841473670344
734                      45.77687104330965
735                      45.77532734991587
736                      45.7737836565221
737                      45.772239963128285
738                      45.770696269734536
739                      45.76915257634078
740                      45.76760888294698
741                      45.76606518955318
742                      45.76452149615943
743                      45.76297780276563
744                      45.761434109371905
745                      45.759890415978084
746                      45.758346722584314
747                      45.756803029190536
748                      45.755259335796765
749                      45.753715642403
750                      45.752171949009195
751                      45.750628255615396
752                      45.74908456222162
753                      45.74754086882789
754                      45.74599717543413
755                      45.744453482040306
756                      45.742909788646514
757                      45.74136609525276
758                      45.739822401858966
759                      45.73827870846519
760                      45.73673501507137
761                      45.73519132167763
762                      45.73364762828387
763                      45.732103934890105
764                      45.73056024149628
765                      45.729016548102464
766                      45.727472854708736
767                      45.72592916131492
768                      45.72438546792119
769                      45.72284177452743
770                      45.72129808113363
771                      45.71993275529906
772                      45.7186863411707
773                      45.717439927042285
774                      45.716193512913904
775                      45.714947098785515
776                      45.71370068465709
777                      45.71245427052873
778                      45.71120785640033
779                      45.70996144227197
780                      45.708715028143516
781                      45.70746861401515
782                      45.70622219988678
783                      45.704975785758386
784                      45.70372937162995
785                      45.70248295750158
786                      45.70123654337321
787                      45.6999901292448
788                      45.69874371511644
789                      45.697497300988026
790                      45.69625088685963
791                      45.695004472731235
792                      45.693758058602846
793                      45.69251164447444
794                      45.69126523034607
795                      45.69001881621768
796                      45.688772402089285
797                      45.68752598796092
798                      45.686279573832486
799                      45.685033159704105
800                      45.68378674557571
801                      45.682540331447306
802                      45.6812939173189
803                      45.680047503190536
804                      45.67880108906212
805                      45.67755467493371
806                      45.67630826080535
807                      45.675061846676975
808                      45.67381543254859
809                      45.672569018420184
810                      45.67132260429176
811                      45.67007619016341
812                      45.668829776034976
813                      45.667583361906615
814                      45.66633694777822
815                      45.66509053364983
816                      45.66384411952144
817                      45.66259770539305
818                      45.661351291264644
819                      45.660104877136256
820                      45.65885846300787
821                      45.657612048879486
822                      45.65636563475107
823                      45.6551192206227
824                      45.65387280649434
825                      45.65262639236589
826                      45.651379978237514
827                      45.650133564109126
828                      45.64888714998071
829                      45.647640735852285
830                      45.64639432172391
831                      45.64514790759561
832                      45.64390149346716
833                      45.64265507933881
834                      45.64140866521037
835                      45.640162251082
836                      45.638915836953565
837                      45.63766942282521
838                      45.636423008696816
839                      45.63517659456843
840                      45.63393018044002
841                      45.6326837663116
842                      45.63143735218322
843                      45.630190938054874
844                      45.62894452392646
845                      45.627698109798075
846                      45.626451695669665
847                      45.62520528154126
848                      45.62395886741291
849                      45.622712453284514
850                      45.621466039156076
851                      45.620219625027694
852                      45.618973210899306
853                      45.61772679677092
854                      45.61648038264252
855                      45.61523396851415
856                      45.61398755438576
857                      45.61274114025736
858                      45.61149472612899
859                      45.61024831200054
860                      45.6090018978722
861                      45.60775548374377
862                      45.6065090696154
863                      45.60526265548696
864                      45.60401624135861
865                      45.60276982723022
866                      45.601523413101816
867                      45.600276998973456
868                      45.59903058484502
869                      45.597784170716615
870                      45.596537756588226
871                      45.59529134245981
872                      45.59404492833142
873                      45.59279851420306
874                      45.591552100074686
875                      45.59030568594632
876                      45.58905927181791
877                      45.58781285768951
878                      45.58656644356114
879                      45.58532002943274
880                      45.58407361530431
881                      45.58282720117597
882                      45.58158078704758
883                      45.58033437291917
884                      45.57908795879074
885                      45.577841544662405
886                      45.57659513053398
887                      45.57534871640559
888                      45.57410230227722
889                      45.57285588814881
890                      45.571609474020434
891                      45.570363059892024
892                      45.5691166457636
893                      45.56787023163525
894                      45.566623817506866
895                      45.56537740337842
896                      45.564130989250074
897                      45.562884575121636
898                      45.56163816099328
899                      45.56039174686487
900                      45.55914533273648
901                      45.55789891860812
902                      45.556652504479715
903                      45.55540609035137
904                      45.5541596762229
905                      45.55291326209456
906                      45.55166684796614
907                      45.55042043383774
908                      45.549174019709355
909                      45.547927605580995
910                      45.54668119145253
911                      45.54543477732422
912                      45.54418836319579
913                      45.54294194906741
914                      45.54169553493898
915                      45.540449120810635
916                      45.539202706682254
917                      45.53795629255384
918                      45.53670987842542
919                      45.535463464297024
920                      45.53421705016864
921                      45.53297063604024
922                      45.53172422191184
923                      45.53047780778345
924                      45.52923139365507
925                      45.527984979526714
926                      45.526738565398304
927                      45.52549215126994
928                      45.524245737141506
929                      45.52299932301314
930                      45.52175290888474
931                      45.52050649475633
932                      45.51926008062797
933                      45.51801366649956
934                      45.51676725237118
935                      45.515520838242786
936                      45.514274424114376
937                      45.513028009985995
938                      45.51178159585758
939                      45.51053518172919
940                      45.509288767600815
941                      45.50804235347241
942                      45.50679593934402
943                      45.505549525215635
944                      45.50430311108725
945                      45.503056696958836
946                      45.501810282830455
947                      45.50056386870208
948                      45.49931745457368
949                      45.498071040445225
950                      45.49682462631687
951                      45.4957213677006
952                      45.4947135460924
953                      45.493705724484215
954                      45.49269790287599
955                      45.4916900812678
956                      45.49068225965958
957                      45.48967443805137
958                      45.48866661644323
959                      45.48765879483499
960                      45.48665097322678
961                      45.485643151618596
962                      45.48463533001042
963                      45.48362750840216
964                      45.482619686794024
965                      45.48161186518577
966                      45.4806040435776
967                      45.47959622196938
968                      45.4785884003612
969                      45.47758057875298
970                      45.47657275714477
971                      45.47556493553658
972                      45.47455711392833
973                      45.47354929232015
974                      45.47254147071193
975                      45.47153364910374
976                      45.470525827495564
977                      45.46951800588733
978                      45.468510184279154
979                      45.46750236267094
980                      45.46649454106271
981                      45.46548671945453
982                      45.46447889784635
983                      45.463471076238136
984                      45.46246325462989
985                      45.46145543302175
986                      45.46044761141352
987                      45.45943978980529
988                      45.45843196819718
989                      45.457424146588906
990                      45.45641632498072
991                      45.455408503372475
992                      45.45440068176432
993                      45.45339286015609
994                      45.45238503854791
995                      45.451377216939676
996                      45.450369395331485
997                      45.44936157372327
998                      45.448353752115054
999                      45.44734593050689
1000                     45.446338108898665
1001                     45.44533028729048
1002                     45.444322465682305
1003                     45.443314644074064
1004                     45.44230682246586
1005                     45.441299000857654
1006                     45.440291179249506
1007                     45.43928335764123
1008                     45.43827553603308
1009                     45.43726771442484
1010                     45.43625989281668
1011                     45.435252071208424
1012                     45.43424424960028
1013                     45.433236427992064
1014                     45.432228606383795
1015                     45.43122078477564
1016                     45.430212963167484
1017                     45.42920514155923
1018                     45.428197319950996
1019                     45.42718949834282
1020                     45.42618167673458
1021                     45.42517385512641
1022                     45.42416603351821
1023                     45.423158211910085
1024                     45.42215039030182
1025                     45.421142568693654
1026                     45.42013474708541
1027                     45.41912692547719
1028                     45.41811910386905
1029                     45.41711128226083
1030                     45.4161034606526
1031                     45.41509563904443
1032                     45.414087817436155
1033                     45.413079995828014
1034                     45.41207217421981
1035                     45.411064352611604
1036                     45.41005653100341
1037                     45.40904870939518
1038                     45.40804088778702
1039                     45.40703306617881
1040                     45.40602524457055
1041                     45.40501742296239
1042                     45.40400960135418
1043                     45.40300177974598
1044                     45.40199395813777
1045                     45.400986136529546
1046                     45.39997831492135
1047                     45.39897049331315
1048                     45.39796267170498
1049                     45.39695485009673
1050                     45.3959470284886
1051                     45.39493920688035
1052                     45.393931385272175
1053                     45.39292356366392
1054                     45.391915742055765
1055                     45.390907920447546
1056                     45.38990009883938
1057                     45.388892277231136
1058                     45.38788445562295
1059                     45.38687663401476
1060                     45.38586881240654
1061                     45.38486099079836
1062                     45.38385316919014
1063                     45.38284534758193
1064                     45.381837525973715
1065                     45.38082970436552
1066                     45.379821882757334
1067                     45.378814061149114
1068                     45.377806239540945
1069                     45.37679841793272
1070                     45.3757905963245
1071                     45.374782774716266
1072                     45.37377495310809
1073                     45.37276713149993
1074                     45.37175930989169
1075                     45.37075148828346
1076                     45.36974366667531
1077                     45.368735845067064
1078                     45.36772802345885
1079                     45.36672020185068
1080                     45.36571238024247
1081                     45.36470455863433
1082                     45.363696737026046
1083                     45.362688915417884
1084                     45.361681093809665
1085                     45.36067327220143
1086                     45.35966545059323
1087                     45.3586576289851
1088                     45.357649807376866
1089                     45.35664198576864
1090                     45.355634164160456
1091                     45.354626342552294
1092                     45.35361852094402
1093                     45.352610699335855
1094                     45.351602877727615
1095                     45.35059505611945
1096                     45.34958723451123
1097                     45.34857941290303
1098                     45.3475715912948
1099                     45.3465637696866
1100                     45.34555594807843
1101                     45.34454812647024
1102                     45.343540304862
1103                     45.34253248325383
1104                     45.34152466164558
1105                     45.3405168400374
1106                     45.33950901842921
1107                     45.33850119682099
1108                     45.337493375212816
1109                     45.33648555360463
1110                     45.335477731996406
1111                     45.334469910388194
1112                     45.33346208878
1113                     45.332454267171805
1114                     45.3314464455636
1115                     45.330438623955395
1116                     45.32943080234718
1117                     45.32842298073901
1118                     45.3274151591308
1119                     45.32640733752256
1120                     45.32539951591442
1121                     45.32439169430617
1122                     45.32338387269801
1123                     45.32237605108977
1124                     45.321368229481564
1125                     45.32036040787339
1126                     45.31935258626518
1127                     45.31834476465697
1128                     45.317336943048694
1129                     45.31632912144059
1130                     45.315321299832384
1131                     45.314357834483
1132                     45.31342459491944
1133                     45.312492174039114
1134                     45.311560571842136
1135                     45.310629788328285
1136                     45.30969982349777
1137                     45.30877067735052
1138                     45.307842349886556
1139                     45.30691484110575
1140                     45.30598815100824
1141                     45.30506227959401
1142                     45.30413722686302
1143                     45.30321299281531
1144                     45.302289577450836
1145                     45.30136698076959
1146                     45.300445202771655
1147                     45.299524243456936
1148                     45.29860410282551
1149                     45.297684780877255
1150                     45.29676627761237
1151                     45.295848593030655
1152                     45.29493172713222
1153                     45.294015679917074
1154                     45.29310045138514
1155                     45.292186041536524
1156                     45.29127245037114
1157                     45.29035967788899
1158                     45.2894477240901
1159                     45.28853658897446
1160                     45.287626272542084
1161                     45.28671677479298
1162                     45.285808095727084
1163                     45.284900235344516
1164                     45.28399319364521
1165                     45.28308697062909
1166                     45.282181566296245
1167                     45.28127698064663
1168                     45.28037321368034
1169                     45.27947026539724
1170                     45.278568135797485
1171                     45.27766682488096
1172                     45.276766332647654
1173                     45.27586665909761
1174                     45.274967804230805
1175                     45.274069768047234
1176                     45.273172550546974
1177                     45.27227615172996
1178                     45.27138057159623
1179                     45.27048581014573
1180                     45.26959186737846
1181                     45.26869874329448
1182                     45.26780643789372
1183                     45.26691495117631
1184                     45.26602428314207
1185                     45.26513443379111
1186                     45.264245403123326
1187                     45.26335719113893
1188                     45.26246979783774
1189                     45.26158322321981
1190                     45.26069746728509
1191                     45.25981253003366
1192                     45.2589284114655
1193                     45.2580451115806
1194                     45.25716263037892
1195                     45.2562809678605
1196                     45.25540012402539
1197                     45.25452009887351
1198                     45.25364089240486
1199                     45.25276250461949
1200                     45.251884935517374
1201                     45.25100818509849
1202                     45.25013225336285
1203                     45.24925714031054
1204                     45.248382845941435
1205                     45.2475093702556
1206                     45.246636713253004
1207                     45.24576487493374
1208                     45.24489385529765
1209                     45.24402365434484
1210                     45.24315427207531
1211                     45.24228570848903
1212                     45.24141796358591
1213                     45.24055103736615
1214                     45.239684929829664
1215                     45.23881964097634
1216                     45.23795517080637
1217                     45.237091519319556
1218                     45.23622868651602
1219                     45.235366672395784
1220                     45.2345054769588
1221                     45.23364510020502
1222                     45.23278554213461
1223                     45.231926802747395
1224                     45.2310688820434
1225                     45.23021178002268
1226                     45.229355496685216
1227                     45.22850003203099
1228                     45.227645386060104
1229                     45.22679155877244
1230                     45.225938550168
1231                     45.22508636024686
1232                     45.22423498900889
1233                     45.223384436454246
1234                     45.22253470258287
1235                     45.221685787394726
1236                     45.220837690889795
1237                     45.21999041306819
1238                     45.21914395392977
1239                     45.21829831347461
1240                     45.21745349170282
1241                     45.21660948861417
1242                     45.21576630420883
1243                     45.21492393848677
1244                     45.214082391447896
1245                     45.21324166309231
1246                     45.212401753420025
1247                     45.21156266243088
1248                     45.21072439012506
1249                     45.20988693650255
1250                     45.20905030156326
1251                     45.2082144853072
1252                     45.2073794877344
1253                     45.20654530884487
1254                     45.205711948638545
1255                     45.20487940711557
1256                     45.204047684275814
1257                     45.203216780119284
1258                     45.202386694646044
1259                     45.201557427856066
1260                     45.20072897974928
1261                     45.1999013503258
1262                     45.199074539585595
1263                     45.19824854752861
1264                     45.19742337415491
1265                     45.196599019464486
1266                     45.19577548345727
1267                     45.19495276613332
1268                     45.19413086749263
1269                     45.193309787535185
1270                     45.19248952626104
1271                     45.19167008367011
1272                     45.190851459762435
1273                     45.19003365453801
1274                     45.189216667996845
1275                     45.18840050013896
1276                     45.18758515096434
1277                     45.18677062047297
1278                     45.18595690866489
1279                     45.18514401553998
1280                     45.184331941098336
1281                     45.18352068533994
1282                     45.182710248264925
1283                     45.181900629873056
1284                     45.18109183016448
1285                     45.18028384913912
1286                     45.17947668679703
1287                     45.178670343138165
1288                     45.177864818162675
1289                     45.17706011187036
1290                     45.17625622426133
1291                     45.17545315533552
1292                     45.17465090509301
1293                     45.17384947353371
1294                     45.173048860657666
1295                     45.17224906646495
1296                     45.171450090955425
1297                     45.170651934129154
1298                     45.16985459598616
1299                     45.169058076526404
1300                     45.16826237574992
1301                     45.16746749365673
1302                     45.16667343024674
1303                     45.16588018551998
1304                     45.16508775947655
1305                     45.164296152116364
1306                     45.16350536343939
1307                     45.162715393445716
1308                     45.161926242135294
1309                     45.16113790950809
1310                     45.16035039556415
1311                     45.15955448021824
1312                     45.15875310069198
1313                     45.15795236967396
1314                     45.15715228716412
1315                     45.156352853162396
1316                     45.15555406766891
1317                     45.15475593068359
1318                     45.15395844220648
1319                     45.15316160223758
1320                     45.15236541077684
1321                     45.15156986782427
1322                     45.150774973379896
1323                     45.149980727443726
1324                     45.14918713001568
1325                     45.148394181095895
1326                     45.14760188068426
1327                     45.146810228780865
1328                     45.14601922538559
1329                     45.145228870498514
1330                     45.14443916411968
1331                     45.143650106248955
1332                     45.14286169688647
1333                     45.142073936032126
1334                     45.141286823686045
1335                     45.14050035984812
1336                     45.13971454451837
1337                     45.1389293776968
1338                     45.138144859383445
1339                     45.13736098957821
1340                     45.136577768281214
1341                     45.13579519549239
1342                     45.13501327121181
1343                     45.1342319954393
1344                     45.13345136817509
1345                     45.132671389419
1346                     45.13189205917111
1347                     45.131113377431426
1348                     45.13033534419995
1349                     45.12955795947659
1350                     45.128781223261456
1351                     45.12800513555451
1352                     45.127229696355705
1353                     45.12645490566512
1354                     45.12568076348276
1355                     45.124907269808546
1356                     45.124134424642506
1357                     45.1233622279847
1358                     45.12259067983504
1359                     45.121819780193555
1360                     45.121049529060336
1361                     45.12027992643531
1362                     45.119510972318395
1363                     45.118742666709686
1364                     45.117975009609154
1365                     45.11720800101683
1366                     45.116441640932734
1367                     45.115675929356705
1368                     45.114910866288945
1369                     45.114146451729304
1370                     45.11338268567795
1371                     45.112619568134726
1372                     45.11185709909973
1373                     45.111095278572826
1374                     45.11033410655422
1375                     45.10957358304377
1376                     45.10881370804152
1377                     45.10805448154742
1378                     45.10729590356148
1379                     45.106537974083786
1380                     45.10578069311423
1381                     45.105024060652916
1382                     45.10426807669971
1383                     45.10351274125477
1384                     45.102758054317995
1385                     45.10200401588937
1386                     45.101250625968916
1387                     45.100497884556724
1388                     45.099745791652715
1389                     45.09899434725687
1390                     45.098243551369194
1391                     45.09749340398974
1392                     45.096743905118444
1393                     45.09599505475535
1394                     45.09524685290043
1395                     45.09449929955369
1396                     45.09375239471517
1397                     45.09300613838481
1398                     45.09226053056261
1399                     45.09151557124868
1400                     45.090771260442864
1401                     45.09002759814528
1402                     45.08928458435583
1403                     45.08854221907463
1404                     45.08780050230151
1405                     45.087059434036725
1406                     45.086319014280086
1407                     45.08557924303158
1408                     45.08484012029124
1409                     45.08410164605912
1410                     45.08336382033523
1411                     45.082626643119504
1412                     45.081890114411934
1413                     45.0811542342126
1414                     45.08041900252141
1415                     45.0796844193384
1416                     45.078950484663636
1417                     45.07821719849703
1418                     45.07748456083855
1419                     45.0767525716883
1420                     45.076021231046276
1421                     45.07529053891241
1422                     45.074560495286676
1423                     45.07383110016921
1424                     45.07310235355989
1425                     45.072374255458776
1426                     45.071646805865846
1427                     45.07092000478114
1428                     45.07019385220454
1429                     45.069468348136155
1430                     45.06874349257595
1431                     45.068019285524
1432                     45.06729572698022
1433                     45.066572816944586
1434                     45.065850555417086
1435                     45.06512894239783
1436                     45.064407977886795
1437                     45.06368766188388
1438                     45.06296799438923
1439                     45.062248975402696
1440                     45.06153060492441
1441                     45.060812882954224
1442                     45.060095809492324
1443                     45.05937938453854
1444                     45.05866360809297
1445                     45.05794848015561
1446                     45.05723400072641
1447                     45.05652016980536
1448                     45.055806987392586
1449                     45.055094453487925
1450                     45.05438256809152
1451                     45.05367133120321
1452                     45.05296074282312
1453                     45.05225080295126
1454                     45.051541511587565
1455                     45.050832868732066
1456                     45.05012487438472
1457                     45.049417528545526
1458                     45.04871083121464
1459                     45.048004782391914
1460                     45.04729938207726
1461                     45.04659463027089
1462                     45.04589052697268
1463                     45.04518707218265
1464                     45.044484265900834
1465                     45.04378210812717
1466                     45.04308059886169
1467                     45.04237973810442
1468                     45.04167952585539
1469                     45.04097996211447
1470                     45.040281046881745
1471                     45.03958278015724
1472                     45.03888516194088
1473                     45.03818819223273
1474                     45.037491871032806
1475                     45.03679619834097
1476                     45.03610117415737
1477                     45.035406798482036
1478                     45.0347130713148
1479                     45.034019992655715
1480                     45.033327562504965
1481                     45.03263578086224
1482                     45.03194464772784
1483                     45.031254163101494
1484                     45.030564326983416
1485                     45.02987513937355
1486                     45.02918660027181
1487                     45.028498709678225
1488                     45.02781146759287
1489                     45.02712487401573
1490                     45.02643892894679
1491                     45.025747587318705
1492                     45.025052774894924
1493                     45.02435849940567
1494                     45.02366476085075
1495                     45.02297155923017
1496                     45.02227889454402
1497                     45.02158676679236
1498                     45.020895175975134
1499                     45.020204122092196
1500                     45.019513605143736
1501                     45.01882362512971
1502                     45.01813418205006
1503                     45.017445275904734
1504                     45.01675690669392
1505                     45.01606907441753
1506                     45.01538177907555
1507                     45.014695020667936
1508                     45.01400879919472
1509                     45.01332311465595
1510                     45.01263796705156
1511                     45.0119533563816
1512                     45.01126928264602
1513                     45.010585745844885
1514                     45.00990274597812
1515                     45.00922028304581
1516                     45.008538357047904
1517                     45.00785696798439
1518                     45.00717611585526
1519                     45.00649580066059
1520                     45.00581602240031
1521                     45.005136781074455
1522                     45.00445807668293
1523                     45.003779909225884
1524                     45.003102278703224
1525                     45.00242518511497
1526                     45.00174862846115
1527                     45.0010726087418
1528                     45.00039712595672
1529                     44.99972218010613
1530                     44.99904777118996
1531                     44.99837389920818
1532                     44.99770056416082
1533                     44.99702776604785
1534                     44.99635550486926
1535                     44.99568378062514
1536                     44.995012593315366
1537                     44.99434194294005
1538                     44.993671829499114
1539                     44.99300225299266
1540                     44.992333213420565
1541                     44.99166471078284
1542                     44.990996745079535
1543                     44.99032931631071
1544                     44.9896624244762
1545                     44.988996069576174
1546                     44.98833025161055
1547                     44.9876649705793
1548                     44.98700022648245
1549                     44.98633601932004
1550                     44.98567234909203
1551                     44.98500921579845
1552                     44.984346619439215
1553                     44.983684560014474
1554                     44.98302303752406
1555                     44.98236205196818
1556                     44.981701603346615
1557                     44.981041691659456
1558                     44.98038231690672
1559                     44.97972347908837
1560                     44.97906517820446
1561                     44.97840741425497
1562                     44.9777501872399
1563                     44.9770934971592
1564                     44.9764373440129
1565                     44.97578172780103
1566                     44.975126648523606
1567                     44.974472106180485
1568                     44.9738181007719
1569                     44.973164632297674
1570                     44.97251170075784
1571                     44.97185930615239
1572                     44.971207448481444
1573                     44.970556127744814
1574                     44.969905343942585
1575                     44.969255097074836
1576                     44.96860538714143
1577                     44.96795621414252
1578                     44.967307578077964
1579                     44.96665947894786
1580                     44.9660119167521
1581                     44.965364891490786
1582                     44.96471840316387
1583                     44.9640724517714
1584                     44.9634270373133
1585                     44.96278215978959
1586                     44.96213781920026
1587                     44.961494015545455
1588                     44.96085074882499
1589                     44.960208019038916
1590                     44.95956582618732
1591                     44.958924170270016
1592                     44.95828305128726
1593                     44.95764246923882
1594                     44.957002424124845
1595                     44.956362915945256
1596                     44.95572394470007
1597                     44.95508551038933
1598                     44.95444761301294
1599                     44.95381025257091
1600                     44.953173429063426
1601                     44.952537142490286
1602                     44.95190139285157
1603                     44.95126618014726
1604                     44.9506315043773
1605                     44.949997365541826
1606                     44.94936376364071
1607                     44.948730698674076
1608                     44.948098170641785
1609                     44.94746617954389
1610                     44.94683472538044
1611                     44.94620380815144
1612                     44.945573427856786
1613                     44.944943584496606
1614                     44.944314278070756
1615                     44.943685508579335
1616                     44.943057276022344
1617                     44.94242958039979
1618                     44.941802421711564
1619                     44.941175799957826
1620                     44.940549715138445
1621                     44.939924167253494
1622                     44.93929915630291
1623                     44.93867468228683
1624                     44.938050745205075
1625                     44.937427345057735
1626                     44.93680448184489
1627                     44.93618215556636
1628                     44.93556036622227
1629                     44.934939113812604
1630                     44.93431839833735
1631                     44.93369821979644
1632                     44.93307857819001
1633                     44.932459473517994
1634                     44.93184090578038
1635                     44.93122287497709
1636                     44.93060538110831
1637                     44.92998842417389
1638                     44.92937200417389
1639                     44.92875612110835
1640                     44.928140774977166
1641                     44.927525965780404
1642                     44.926911693518036
1643                     44.92629795819005
1644                     44.92568475979653
1645                     44.92507209833742
1646                     44.92445997381268
1647                     44.92384838622238
1648                     44.923237335566476
1649                     44.92262682184496
1650                     44.9220168450579
1651                     44.92140740520521
1652                     44.92079850228693
1653                     44.9201901363031
1654                     44.91958230725363
1655                     44.91897501513861
1656                     44.918368259958015
1657                     44.91776204171177
1658                     44.91715636040001
1659                     44.91655121602255
1660                     44.91594660857956
1661                     44.91534253807097
1662                     44.91473900449681
1663                     44.91413600785705
1664                     44.91353354815169
1665                     44.91293162538073
1666                     44.912330239544204
1667                     44.91172939064205
1668                     44.911129078674385
1669                     44.91052930364106
1670                     44.909930065542184
1671                     44.90932597704126
1672                     44.90871875436984
1673                     44.908111969198856
1674                     44.90750562152817
1675                     44.90689971135789
1676                     44.90629423868799
1677                     44.90568920351846
1678                     44.90508460584925
1679                     44.904480445680434
1680                     44.903876723012004
1681                     44.903273437843936
1682                     44.9026705901762
1683                     44.902068180008825
1684                     44.90146620734192
1685                     44.90086467217529
1686                     44.90026357450904
1687                     44.899662914343146
1688                     44.89906269167763
1689                     44.89846290651245
1690                     44.89786355884769
1691                     44.897264648683226
1692                     44.89666617601927
1693                     44.896068140855526
1694                     44.89547054319223
1695                     44.89487338302926
1696                     44.894276660366664
1697                     44.89368037520445
1698                     44.893084527542605
1699                     44.892489117381146
1700                     44.89189414471997
1701                     44.89129960955924
1702                     44.89070551189886
1703                     44.8901118517388
1704                     44.88951862907919
1705                     44.88892584391989
1706                     44.88833349626099
1707                     44.887741586102464
1708                     44.88715011344422
1709                     44.88655907828646
1710                     44.885968480629
1711                     44.88537832047195
1712                     44.884788597815145
1713                     44.88419931265881
1714                     44.883610465002825
1715                     44.88302205484722
1716                     44.88243408219194
1717                     44.88184654703704
1718                     44.881259449382576
1719                     44.88067278922839
1720                     44.88008656657462
1721                     44.8795007814212
1722                     44.87891543376811
1723                     44.87833052361542
1724                     44.87774605096312
1725                     44.87716201581114
1726                     44.876578418159575
1727                     44.875995258008274
1728                     44.875412535357434
1729                     44.87483025020699
1730                     44.874248402556844
1731                     44.87366699240708
1732                     44.8730860197577
1733                     44.872505484608666
1734                     44.87192538696
1735                     44.87134572681175
1736                     44.8707665041638
1737                     44.87018771901625
1738                     44.86960937136905
1739                     44.869031461222214
1740                     44.868453988575716
1741                     44.86787695342965
1742                     44.86730035578395
1743                     44.86672419563864
1744                     44.86614847299357
1745                     44.86557318784892
1746                     44.86499834020465
1747                     44.8644239300608
1748                     44.8638499574173
1749                     44.86327642227413
1750                     44.86270332463129
1751                     44.8621306644889
1752                     44.86155844184679
1753                     44.86098665670514
1754                     44.860415309063775
1755                     44.85984439892286
1756                     44.85927392628225
1757                     44.858703891141964
1758                     44.85813429350213
1759                     44.85756513336261
1760                     44.85699641072347
1761                     44.85642812558476
1762                     44.85586027794634
1763                     44.85529286780831
1764                     44.854725895170645
1765                     44.85415936003335
1766                     44.85359326239637
1767                     44.85302760225986
1768                     44.852462379623645
1769                     44.851897594487816
1770                     44.851333246852384
1771                     44.85076933671725
1772                     44.850205864082504
1773                     44.84964282894815
1774                     44.84908023131411
1775                     44.8485180711805
1776                     44.84795634854728
1777                     44.84739506341431
1778                     44.84683421578177
1779                     44.84627380564964
1780                     44.84571383301782
1781                     44.845154297886424
1782                     44.844595200255306
1783                     44.84403654012459
1784                     44.84347831749429
1785                     44.84292053236434
1786                     44.84236318473469
1787                     44.84180627460544
1788                     44.841249801976566
1789                     44.84069376684809
1790                     44.84013816921997
1791                     44.83958300909221
1792                     44.83902828646475
1793                     44.83847400133771
1794                     44.8379201537111
1795                     44.83736674358473
1796                     44.836813770958805
1797                     44.836261235833256
1798                     44.83570913820806
1799                     44.835157478083204
1800                     44.83460625545873
