# Supplementary material for: Numerical simulation research on thermal insulation performance of composite heat-insulation zone structure in hydrothermal high-temperature mine
Source: Sci Rep. 2024 Jun 18;14:14096. doi: 10.1038/s41598-024-64702-4 (PMC11189482; doi:10.1038/s41598-024-64702-4)
Supplement: Supplementary file 1 — Supplementary Information. [file 41598_2024_64702_MOESM1_ESM.zip › Temperature scenario 2.xlsx]

## Sheet: 1
0	51.0635
1	50.536
2	50.3196
3	50.1641
4	50.048
5	49.9766
6	49.9173
7	49.8579
8	49.7985
9	49.7435
10	49.7024
11	49.6613
12	49.6203
13	49.5792
14	49.5381
15	49.497
16	49.456
17	49.4149
18	49.381
19	49.355
20	49.329
21	49.303
22	49.277
23	49.2511
24	49.2251
25	49.1991
26	49.1731
27	49.1471
28	49.1212
29	49.0952
30	49.0692
31	49.0432
32	49.0172
33	48.9913
34	48.9653
35	48.9393
36	48.9231
37	48.9075
38	48.8919
39	48.8762
40	48.8606
41	48.845
42	48.8293
43	48.8137
44	48.7981
45	48.7824
46	48.7668
47	48.7512
48	48.7355
49	48.7199
50	48.7043
51	48.6887
52	48.673
53	48.6574
54	48.6418
55	48.6261
56	48.6105
57	48.5949
58	48.5792
59	48.5636
60	48.548
61	48.5324
62	48.5167
63	48.5011
64	48.4855
65	48.4698
66	48.4542
67	48.4386
68	48.4229
69	48.4073
70	48.3917
71	48.382
72	48.373
73	48.3641
74	48.3551
75	48.3461
76	48.3372
77	48.3282
78	48.3192
79	48.3103
80	48.3013
81	48.2924
82	48.2834
83	48.2744
84	48.2655
85	48.2565
86	48.2475
87	48.2386
88	48.2296
89	48.2206
90	48.2117
91	48.2027
92	48.1938
93	48.1848
94	48.1758
95	48.1669
96	48.1579
97	48.1489
98	48.14
99	48.131
100	48.122
101	48.1131
102	48.1041
103	48.0951
104	48.0862
105	48.0772
106	48.0683
107	48.0593
108	48.0503
109	48.0414
110	48.0324
111	48.0234
112	48.0145
113	48.0055
114	47.9965
115	47.9876
116	47.9786
117	47.9696
118	47.9607
119	47.9517
120	47.9428
121	47.9338
122	47.9248
123	47.9159
124	47.9069
125	47.8979
126	47.889
127	47.88
128	47.871
129	47.8621
130	47.8531
131	47.8442
132	47.8352
133	47.8262
134	47.8173
135	47.8083
136	47.7993
137	47.7904
138	47.7814
139	47.7724
140	47.7635
141	47.7577
142	47.7528
143	47.7479
144	47.743
145	47.7381
146	47.7332
147	47.7282
148	47.7233
149	47.7184
150	47.7135
151	47.7086
152	47.7037
153	47.6988
154	47.6939
155	47.689
156	47.6841
157	47.6792
158	47.6743
159	47.6694
160	47.6645
161	47.6596
162	47.6546
163	47.6497
164	47.6448
165	47.6399
166	47.635
167	47.6301
168	47.6252
169	47.6203
170	47.6154
171	47.6105
172	47.6056
173	47.6007
174	47.5958
175	47.5909
176	47.586
177	47.581
178	47.5761
179	47.5712
180	47.5663
181	47.5614
182	47.5565
183	47.5516
184	47.5467
185	47.5418
186	47.5369
187	47.532
188	47.5271
189	47.5222
190	47.5173
191	47.5124
192	47.5075
193	47.5025
194	47.4976
195	47.4927
196	47.4878
197	47.4829
198	47.478
199	47.4731
200	47.4682
201	47.4633
202	47.4584
203	47.4535
204	47.4486
205	47.4437
206	47.4388
207	47.4339
208	47.4289
209	47.424
210	47.4191
211	47.4142
212	47.4093
213	47.4044
214	47.3995
215	47.3946
216	47.3897
217	47.3848
218	47.3799
219	47.375
220	47.3701
221	47.3652
222	47.3603
223	47.3553
224	47.3504
225	47.3455
226	47.3406
227	47.3357
228	47.3308
229	47.3259
230	47.321
231	47.3161
232	47.3112
233	47.3063
234	47.3014
235	47.2965
236	47.2916
237	47.2867
238	47.2817
239	47.2768
240	47.2719
241	47.267
242	47.2621
243	47.2572
244	47.2523
245	47.2474
246	47.2425
247	47.2376
248	47.2327
249	47.2278
250	47.2229
251	47.218
252	47.2131
253	47.2082
254	47.2032
255	47.1983
256	47.1934
257	47.1885
258	47.1836
259	47.1787
260	47.1738
261	47.1689
262	47.164
263	47.1591
264	47.1542
265	47.1493
266	47.1444
267	47.1395
268	47.1346
269	47.1296
270	47.1247
271	47.1198
272	47.1149
273	47.11
274	47.1051
275	47.1002
276	47.0953
277	47.0904
278	47.0855
279	47.0806
280	47.0757
281	47.0719
282	47.0689
283	47.0659
284	47.0629
285	47.0599
286	47.0569
287	47.054
288	47.051
289	47.048
290	47.045
291	47.042
292	47.039
293	47.0361
294	47.0331
295	47.0301
296	47.0271
297	47.0241
298	47.0211
299	47.0182
300	47.0152
301	47.0122
302	47.0092
303	47.0062
304	47.0032
305	47.0003
306	46.9973
307	46.9943
308	46.9913
309	46.9883
310	46.9853
311	46.9824
312	46.9794
313	46.9764
314	46.9734
315	46.9704
316	46.9674
317	46.9645
318	46.9615
319	46.9585
320	46.9555
321	46.9525
322	46.9495
323	46.9466
324	46.9436
325	46.9406
326	46.9376
327	46.9346
328	46.9316
329	46.9287
330	46.9257
331	46.9227
332	46.9197
333	46.9167
334	46.9137
335	46.9108
336	46.9078
337	46.9048
338	46.9018
339	46.8988
340	46.8958
341	46.8929
342	46.8899
343	46.8869
344	46.8839
345	46.8809
346	46.8779
347	46.875
348	46.872
349	46.869
350	46.866
351	46.863
352	46.86
353	46.8571
354	46.8541
355	46.8511
356	46.8481
357	46.8451
358	46.8421
359	46.8392
360	46.8362
361	46.8332
362	46.8302
363	46.8272
364	46.8242
365	46.8213
366	46.8183
367	46.8153
368	46.8123
369	46.8093
370	46.8063
371	46.8034
372	46.8004
373	46.7974
374	46.7944
375	46.7914
376	46.7884
377	46.7855
378	46.7825
379	46.7795
380	46.7765
381	46.7735
382	46.7705
383	46.7676
384	46.7646
385	46.7616
386	46.7586
387	46.7556
388	46.7526
389	46.7497
390	46.7467
391	46.7437
392	46.7407
393	46.7377
394	46.7347
395	46.7318
396	46.7288
397	46.7258
398	46.7228
399	46.7198
400	46.7168
401	46.7139
402	46.7109
403	46.7079
404	46.7049
405	46.7019
406	46.699
407	46.696
408	46.693
409	46.69
410	46.687
411	46.684
412	46.6811
413	46.6781
414	46.6751
415	46.6721
416	46.6691
417	46.6661
418	46.6632
419	46.6602
420	46.6572
421	46.6542
422	46.6512
423	46.6482
424	46.6453
425	46.6423
426	46.6393
427	46.6363
428	46.6333
429	46.6303
430	46.6274
431	46.6244
432	46.6214
433	46.6184
434	46.6154
435	46.6124
436	46.6095
437	46.6065
438	46.6035
439	46.6005
440	46.5975
441	46.5945
442	46.5916
443	46.5886
444	46.5856
445	46.5826
446	46.5796
447	46.5766
448	46.5737
449	46.5707
450	46.5677
451	46.5647
452	46.5617
453	46.5587
454	46.5558
455	46.5528
456	46.5498
457	46.5468
458	46.5438
459	46.5408
460	46.5379
461	46.5354
462	46.5333
463	46.5312
464	46.5292
465	46.5271
466	46.525
467	46.523
468	46.5209
469	46.5188
470	46.5167
471	46.5147
472	46.5126
473	46.5105
474	46.5085
475	46.5064
476	46.5043
477	46.5022
478	46.5002
479	46.4981
480	46.496
481	46.494
482	46.4919
483	46.4898
484	46.4878
485	46.4857
486	46.4836
487	46.4815
488	46.4795
489	46.4774
490	46.4753
491	46.4733
492	46.4712
493	46.4691
494	46.467
495	46.465
496	46.4629
497	46.4608
498	46.4588
499	46.4567
500	46.4546
501	46.4525
502	46.4505
503	46.4484
504	46.4463
505	46.4443
506	46.4422
507	46.4401
508	46.438
509	46.436
510	46.4339
511	46.4318
512	46.4298
513	46.4277
514	46.4256
515	46.4235
516	46.4215
517	46.4194
518	46.4173
519	46.4153
520	46.4132
521	46.4111
522	46.409
523	46.407
524	46.4049
525	46.4028
526	46.4008
527	46.3987
528	46.3966
529	46.3945
530	46.3925
531	46.3904
532	46.3883
533	46.3863
534	46.3842
535	46.3821
536	46.3801
537	46.378
538	46.3759
539	46.3738
540	46.3718
541	46.3697
542	46.3676
543	46.3656
544	46.3635
545	46.3614
546	46.3593
547	46.3573
548	46.3552
549	46.3531
550	46.3511
551	46.349
552	46.3469
553	46.3448
554	46.3428
555	46.3407
556	46.3386
557	46.3366
558	46.3345
559	46.3324
560	46.3303
561	46.3283
562	46.3262
563	46.3241
564	46.3221
565	46.32
566	46.3179
567	46.3158
568	46.3138
569	46.3117
570	46.3096
571	46.3076
572	46.3055
573	46.3034
574	46.3013
575	46.2993
576	46.2972
577	46.2951
578	46.2931
579	46.291
580	46.2889
581	46.2868
582	46.2848
583	46.2827
584	46.2806
585	46.2786
586	46.2765
587	46.2744
588	46.2724
589	46.2703
590	46.2682
591	46.2661
592	46.2641
593	46.262
594	46.2599
595	46.2579
596	46.2558
597	46.2537
598	46.2516
599	46.2496
600	46.2475
601	46.2454
602	46.2434
603	46.2413
604	46.2392
605	46.2371
606	46.2351
607	46.233
608	46.2309
609	46.2289
610	46.2268
611	46.2247
612	46.2226
613	46.2206
614	46.2185
615	46.2164
616	46.2144
617	46.2123
618	46.2102
619	46.2081
620	46.2061
621	46.204
622	46.2019
623	46.1999
624	46.1978
625	46.1957
626	46.1936
627	46.1916
628	46.1895
629	46.1874
630	46.1854
631	46.1833
632	46.1812
633	46.1791
634	46.1771
635	46.175
636	46.1729
637	46.1709
638	46.1688
639	46.1667
640	46.1647
641	46.1628
642	46.1612
643	46.1596
644	46.158
645	46.1564
646	46.1548
647	46.1532
648	46.1515
649	46.1499
650	46.1483
651	46.1467
652	46.1451
653	46.1435
654	46.1419
655	46.1403
656	46.1386
657	46.137
658	46.1354
659	46.1338
660	46.1322
661	46.1306
662	46.129
663	46.1274
664	46.1257
665	46.1241
666	46.1225
667	46.1209
668	46.1193
669	46.1177
670	46.1161
671	46.1144
672	46.1128
673	46.1112
674	46.1096
675	46.108
676	46.1064
677	46.1048
678	46.1032
679	46.1015
680	46.0999
681	46.0983
682	46.0967
683	46.0951
684	46.0935
685	46.0919
686	46.0903
687	46.0886
688	46.087
689	46.0854
690	46.0838
691	46.0822
692	46.0806
693	46.079
694	46.0774
695	46.0757
696	46.0741
697	46.0725
698	46.0709
699	46.0693
700	46.0677
701	46.0661
702	46.0644
703	46.0628
704	46.0612
705	46.0596
706	46.058
707	46.0564
708	46.0548
709	46.0532
710	46.0515
711	46.0499
712	46.0483
713	46.0467
714	46.0451
715	46.0435
716	46.0419
717	46.0403
718	46.0386
719	46.037
720	46.0354
721	46.0338
722	46.0322
723	46.0306
724	46.029
725	46.0273
726	46.0257
727	46.0241
728	46.0225
729	46.0209
730	46.0193
731	46.0177
732	46.0161
733	46.0144
734	46.0128
735	46.0112
736	46.0096
737	46.008
738	46.0064
739	46.0048
740	46.0032
741	46.0015
742	45.9999
743	45.9983
744	45.9967
745	45.9951
746	45.9935
747	45.9919
748	45.9903
749	45.9886
750	45.987
751	45.9854
752	45.9838
753	45.9822
754	45.9806
755	45.979
756	45.9773
757	45.9757
758	45.9741
759	45.9725
760	45.9709
761	45.9693
762	45.9677
763	45.9661
764	45.9644
765	45.9628
766	45.9612
767	45.9596
768	45.958
769	45.9564
770	45.9548
771	45.9532
772	45.9515
773	45.9499
774	45.9483
775	45.9467
776	45.9451
777	45.9435
778	45.9419
779	45.9402
780	45.9386
781	45.937
782	45.9354
783	45.9338
784	45.9322
785	45.9306
786	45.929
787	45.9273
788	45.9257
789	45.9241
790	45.9225
791	45.9209
792	45.9193
793	45.9177
794	45.9161
795	45.9144
796	45.9128
797	45.9112
798	45.9096
799	45.908
800	45.9064
801	45.9048
802	45.9032
803	45.9015
804	45.8999
805	45.8983
806	45.8967
807	45.8951
808	45.8935
809	45.8919
810	45.8902
811	45.8886
812	45.887
813	45.8854
814	45.8838
815	45.8822
816	45.8806
817	45.879
818	45.8773
819	45.8757
820	45.8741
821	45.8727
822	45.8714
823	45.8702
824	45.8689
825	45.8677
826	45.8664
827	45.8651
828	45.8639
829	45.8626
830	45.8614
831	45.8601
832	45.8588
833	45.8576
834	45.8563
835	45.855
836	45.8538
837	45.8525
838	45.8513
839	45.85
840	45.8487
841	45.8475
842	45.8462
843	45.845
844	45.8437
845	45.8424
846	45.8412
847	45.8399
848	45.8387
849	45.8374
850	45.8361
851	45.8349
852	45.8336
853	45.8323
854	45.8311
855	45.8298
856	45.8286
857	45.8273
858	45.826
859	45.8248
860	45.8235
861	45.8223
862	45.821
863	45.8197
864	45.8185
865	45.8172
866	45.8159
867	45.8147
868	45.8134
869	45.8122
870	45.8109
871	45.8096
872	45.8084
873	45.8071
874	45.8059
875	45.8046
876	45.8033
877	45.8021
878	45.8008
879	45.7996
880	45.7983
881	45.797
882	45.7958
883	45.7945
884	45.7932
885	45.792
886	45.7907
887	45.7895
888	45.7882
889	45.7869
890	45.7857
891	45.7844
892	45.7832
893	45.7819
894	45.7806
895	45.7794
896	45.7781
897	45.7769
898	45.7756
899	45.7743
900	45.7731
901	45.7718
902	45.7705
903	45.7693
904	45.768
905	45.7668
906	45.7655
907	45.7642
908	45.763
909	45.7617
910	45.7605
911	45.7592
912	45.7579
913	45.7567
914	45.7554
915	45.7541
916	45.7529
917	45.7516
918	45.7504
919	45.7491
920	45.7478
921	45.7466
922	45.7453
923	45.7441
924	45.7428
925	45.7415
926	45.7403
927	45.739
928	45.7378
929	45.7365
930	45.7352
931	45.734
932	45.7327
933	45.7314
934	45.7302
935	45.7289
936	45.7277
937	45.7264
938	45.7251
939	45.7239
940	45.7226
941	45.7214
942	45.7201
943	45.7188
944	45.7176
945	45.7163
946	45.7151
947	45.7138
948	45.7125
949	45.7113
950	45.71
951	45.7087
952	45.7075
953	45.7062
954	45.705
955	45.7037
956	45.7024
957	45.7012
958	45.6999
959	45.6987
960	45.6974
961	45.6961
962	45.6949
963	45.6936
964	45.6923
965	45.6911
966	45.6898
967	45.6886
968	45.6873
969	45.686
970	45.6848
971	45.6835
972	45.6823
973	45.681
974	45.6797
975	45.6785
976	45.6772
977	45.676
978	45.6747
979	45.6734
980	45.6722
981	45.6709
982	45.6696
983	45.6684
984	45.6671
985	45.6659
986	45.6646
987	45.6633
988	45.6621
989	45.6608
990	45.6596
991	45.6583
992	45.657
993	45.6558
994	45.6545
995	45.6533
996	45.652
997	45.6507
998	45.6495
999	45.6482
1000	45.6469
1001	45.6457
1002	45.6446
1003	45.6434
1004	45.6423
1005	45.6411
1006	45.64
1007	45.6388
1008	45.6377
1009	45.6365
1010	45.6354
1011	45.6342
1012	45.6331
1013	45.632
1014	45.6308
1015	45.6297
1016	45.6285
1017	45.6274
1018	45.6263
1019	45.6251
1020	45.624
1021	45.6229
1022	45.6217
1023	45.6206
1024	45.6195
1025	45.6183
1026	45.6172
1027	45.6161
1028	45.615
1029	45.6138
1030	45.6127
1031	45.6116
1032	45.6105
1033	45.6094
1034	45.6082
1035	45.6071
1036	45.606
1037	45.6049
1038	45.6038
1039	45.6027
1040	45.6016
1041	45.6004
1042	45.5993
1043	45.5982
1044	45.5971
1045	45.596
1046	45.5949
1047	45.5938
1048	45.5927
1049	45.5916
1050	45.5905
1051	45.5894
1052	45.5883
1053	45.5872
1054	45.5861
1055	45.585
1056	45.5839
1057	45.5829
1058	45.5818
1059	45.5807
1060	45.5796
1061	45.5785
1062	45.5774
1063	45.5763
1064	45.5752
1065	45.5742
1066	45.5731
1067	45.572
1068	45.5709
1069	45.5698
1070	45.5688
1071	45.5677
1072	45.5666
1073	45.5656
1074	45.5645
1075	45.5634
1076	45.5623
1077	45.5613
1078	45.5602
1079	45.5591
1080	45.5581
1081	45.557
1082	45.556
1083	45.5549
1084	45.5538
1085	45.5528
1086	45.5517
1087	45.5507
1088	45.5496
1089	45.5486
1090	45.5475
1091	45.5464
1092	45.5454
1093	45.5444
1094	45.5433
1095	45.5423
1096	45.5412
1097	45.5402
1098	45.5391
1099	45.5381
1100	45.537
1101	45.536
1102	45.535
1103	45.5339
1104	45.5329
1105	45.5319
1106	45.5308
1107	45.5298
1108	45.5288
1109	45.5277
1110	45.5267
1111	45.5257
1112	45.5246
1113	45.5236
1114	45.5226
1115	45.5216
1116	45.5205
1117	45.5195
1118	45.5185
1119	45.5175
1120	45.5165
1121	45.5154
1122	45.5144
1123	45.5134
1124	45.5124
1125	45.5114
1126	45.5104
1127	45.5094
1128	45.5084
1129	45.5074
1130	45.5064
1131	45.5053
1132	45.5043
1133	45.5033
1134	45.5023
1135	45.5013
1136	45.5003
1137	45.4993
1138	45.4983
1139	45.4974
1140	45.4964
1141	45.4954
1142	45.4944
1143	45.4934
1144	45.4924
1145	45.4914
1146	45.4904
1147	45.4894
1148	45.4884
1149	45.4875
1150	45.4865
1151	45.4855
1152	45.4845
1153	45.4835
1154	45.4826
1155	45.4816
1156	45.4806
1157	45.4796
1158	45.4787
1159	45.4777
1160	45.4767
1161	45.4757
1162	45.4748
1163	45.4738
1164	45.4728
1165	45.4719
1166	45.4709
1167	45.4699
1168	45.469
1169	45.468
1170	45.4671
1171	45.4661
1172	45.4652
1173	45.4642
1174	45.4632
1175	45.4623
1176	45.4613
1177	45.4604
1178	45.4594
1179	45.4585
1180	45.4575
1181	45.4566
1182	45.4556
1183	45.4546
1184	45.4537
1185	45.4527
1186	45.4517
1187	45.4508
1188	45.4498
1189	45.4488
1190	45.4479
1191	45.4469
1192	45.4459
1193	45.445
1194	45.444
1195	45.443
1196	45.4421
1197	45.4411
1198	45.4402
1199	45.4392
1200	45.4383
1201	45.4373
1202	45.4363
1203	45.4354
1204	45.4344
1205	45.4335
1206	45.4325
1207	45.4316
1208	45.4306
1209	45.4297
1210	45.4287
1211	45.4278
1212	45.4268
1213	45.4259
1214	45.425
1215	45.424
1216	45.4231
1217	45.4221
1218	45.4212
1219	45.4202
1220	45.4193
1221	45.4184
1222	45.4174
1223	45.4165
1224	45.4156
1225	45.4146
1226	45.4137
1227	45.4128
1228	45.4118
1229	45.4109
1230	45.41
1231	45.409
1232	45.4081
1233	45.4072
1234	45.4063
1235	45.4053
1236	45.4044
1237	45.4035
1238	45.4026
1239	45.4016
1240	45.4007
1241	45.3998
1242	45.3989
1243	45.3979
1244	45.397
1245	45.3961
1246	45.3952
1247	45.3943
1248	45.3934
1249	45.3925
1250	45.3915
1251	45.3906
1252	45.3897
1253	45.3888
1254	45.3879
1255	45.387
1256	45.3861
1257	45.3852
1258	45.3843
1259	45.3834
1260	45.3825
1261	45.3816
1262	45.3807
1263	45.3797
1264	45.3788
1265	45.3779
1266	45.3771
1267	45.3762
1268	45.3753
1269	45.3744
1270	45.3735
1271	45.3726
1272	45.3717
1273	45.3708
1274	45.3699
1275	45.369
1276	45.3681
1277	45.3672
1278	45.3663
1279	45.3654
1280	45.3646
1281	45.3637
1282	45.3628
1283	45.3619
1284	45.361
1285	45.3601
1286	45.3593
1287	45.3584
1288	45.3575
1289	45.3566
1290	45.3557
1291	45.3549
1292	45.354
1293	45.3531
1294	45.3522
1295	45.3514
1296	45.3505
1297	45.3496
1298	45.3487
1299	45.3479
1300	45.347
1301	45.3461
1302	45.3453
1303	45.3444
1304	45.3435
1305	45.3427
1306	45.3418
1307	45.3409
1308	45.3401
1309	45.3392
1310	45.3384
1311	45.3375
1312	45.3366
1313	45.3358
1314	45.3349
1315	45.3341
1316	45.3332
1317	45.3324
1318	45.3315
1319	45.3306
1320	45.3298
1321	45.3289
1322	45.3281
1323	45.3272
1324	45.3264
1325	45.3255
1326	45.3247
1327	45.3239
1328	45.323
1329	45.3222
1330	45.3213
1331	45.3205
1332	45.3196
1333	45.3188
1334	45.318
1335	45.3171
1336	45.3163
1337	45.3154
1338	45.3146
1339	45.3138
1340	45.3129
1341	45.3121
1342	45.3113
1343	45.3104
1344	45.3096
1345	45.3088
1346	45.308
1347	45.3071
1348	45.3063
1349	45.3055
1350	45.3046
1351	45.3038
1352	45.303
1353	45.3022
1354	45.3013
1355	45.3005
1356	45.2997
1357	45.2989
1358	45.2981
1359	45.2972
1360	45.2964
1361	45.2956
1362	45.2948
1363	45.2939
1364	45.2931
1365	45.2923
1366	45.2915
1367	45.2906
1368	45.2898
1369	45.289
1370	45.2881
1371	45.2873
1372	45.2865
1373	45.2857
1374	45.2849
1375	45.284
1376	45.2832
1377	45.2824
1378	45.2816
1379	45.2807
1380	45.2799
1381	45.2791
1382	45.2783
1383	45.2775
1384	45.2767
1385	45.2758
1386	45.275
1387	45.2742
1388	45.2734
1389	45.2726
1390	45.2718
1391	45.271
1392	45.2702
1393	45.2694
1394	45.2685
1395	45.2677
1396	45.2669
1397	45.2661
1398	45.2653
1399	45.2645
1400	45.2637
1401	45.2629
1402	45.2621
1403	45.2613
1404	45.2605
1405	45.2597
1406	45.2589
1407	45.2581
1408	45.2573
1409	45.2565
1410	45.2557
1411	45.2549
1412	45.2541
1413	45.2533
1414	45.2525
1415	45.2517
1416	45.2509
1417	45.2501
1418	45.2493
1419	45.2485
1420	45.2478
1421	45.247
1422	45.2462
1423	45.2454
1424	45.2446
1425	45.2438
1426	45.243
1427	45.2422
1428	45.2415
1429	45.2407
1430	45.2399
1431	45.2391
1432	45.2383
1433	45.2375
1434	45.2368
1435	45.236
1436	45.2352
1437	45.2344
1438	45.2336
1439	45.2329
1440	45.2321
1441	45.2313
1442	45.2305
1443	45.2298
1444	45.229
1445	45.2282
1446	45.2274
1447	45.2267
1448	45.2259
1449	45.2251
1450	45.2244
1451	45.2236
1452	45.2228
1453	45.222
1454	45.2213
1455	45.2205
1456	45.2197
1457	45.219
1458	45.2182
1459	45.2175
1460	45.2167
1461	45.2159
1462	45.2152
1463	45.2144
1464	45.2136
1465	45.2129
1466	45.2121
1467	45.2114
1468	45.2106
1469	45.2099
1470	45.2091
1471	45.2083
1472	45.2076
1473	45.2068
1474	45.2061
1475	45.2053
1476	45.2046
1477	45.2038
1478	45.2031
1479	45.2023
1480	45.2016
1481	45.2008
1482	45.2001
1483	45.1993
1484	45.1986
1485	45.1978
1486	45.1971
1487	45.1964
1488	45.1956
1489	45.1949
1490	45.1941
1491	45.1934
1492	45.1926
1493	45.1919
1494	45.1912
1495	45.1904
1496	45.1897
1497	45.189
1498	45.1882
1499	45.1875
1500	45.1867
1501	45.186
1502	45.1853
1503	45.1845
1504	45.1838
1505	45.1831
1506	45.1824
1507	45.1816
1508	45.1809
1509	45.1802
1510	45.1794
1511	45.1787
1512	45.178
1513	45.1773
1514	45.1765
1515	45.1758
1516	45.1751
1517	45.1744
1518	45.1736
1519	45.1729
1520	45.1722
1521	45.1715
1522	45.1708
1523	45.17
1524	45.1693
1525	45.1686
1526	45.1679
1527	45.1672
1528	45.1664
1529	45.1657
1530	45.165
1531	45.1643
1532	45.1636
1533	45.1629
1534	45.1622
1535	45.1615
1536	45.1608
1537	45.16
1538	45.1593
1539	45.1586
1540	45.1579
1541	45.1572
1542	45.1565
1543	45.1558
1544	45.1551
1545	45.1543
1546	45.1536
1547	45.1529
1548	45.1522
1549	45.1515
1550	45.1508
1551	45.15
1552	45.1493
1553	45.1486
1554	45.1479
1555	45.1472
1556	45.1465
1557	45.1458
1558	45.1451
1559	45.1444
1560	45.1436
1561	45.1429
1562	45.1422
1563	45.1415
1564	45.1408
1565	45.1401
1566	45.1394
1567	45.1387
1568	45.138
1569	45.1373
1570	45.1366
1571	45.1359
1572	45.1352
1573	45.1345
1574	45.1338
1575	45.1331
1576	45.1324
1577	45.1317
1578	45.131
1579	45.1303
1580	45.1296
1581	45.1289
1582	45.1282
1583	45.1275
1584	45.1268
1585	45.1261
1586	45.1254
1587	45.1247
1588	45.124
1589	45.1234
1590	45.1227
1591	45.122
1592	45.1213
1593	45.1206
1594	45.1199
1595	45.1192
1596	45.1185
1597	45.1178
1598	45.1171
1599	45.1165
1600	45.1158
1601	45.1151
1602	45.1144
1603	45.1137
1604	45.113
1605	45.1124
1606	45.1117
1607	45.111
1608	45.1103
1609	45.1096
1610	45.1089
1611	45.1083
1612	45.1076
1613	45.1069
1614	45.1062
1615	45.1055
1616	45.1049
1617	45.1042
1618	45.1035
1619	45.1028
1620	45.1022
1621	45.1015
1622	45.1008
1623	45.1001
1624	45.0995
1625	45.0988
1626	45.0981
1627	45.0975
1628	45.0968
1629	45.0961
1630	45.0955
1631	45.0948
1632	45.0941
1633	45.0934
1634	45.0928
1635	45.0921
1636	45.0914
1637	45.0908
1638	45.0901
1639	45.0895
1640	45.0888
1641	45.0881
1642	45.0875
1643	45.0868
1644	45.0861
1645	45.0855
1646	45.0848
1647	45.0842
1648	45.0835
1649	45.0828
1650	45.0822
1651	45.0815
1652	45.0809
1653	45.0802
1654	45.0796
1655	45.0789
1656	45.0782
1657	45.0776
1658	45.0769
1659	45.0763
1660	45.0756
1661	45.075
1662	45.0743
1663	45.0737
1664	45.073
1665	45.0724
1666	45.0717
1667	45.0711
1668	45.0704
1669	45.0698
1670	45.0691
1671	45.0685
1672	45.0678
1673	45.0672
1674	45.0666
1675	45.0659
1676	45.0653
1677	45.0646
1678	45.064
1679	45.0633
1680	45.0627
1681	45.0621
1682	45.0614
1683	45.0608
1684	45.0601
1685	45.0595
1686	45.0589
1687	45.0582
1688	45.0576
1689	45.057
1690	45.0563
1691	45.0557
1692	45.055
1693	45.0544
1694	45.0538
1695	45.0531
1696	45.0525
1697	45.0519
1698	45.0513
1699	45.0506
1700	45.05
1701	45.0494
1702	45.0487
1703	45.0481
1704	45.0475
1705	45.0468
1706	45.0462
1707	45.0456
1708	45.045
1709	45.0443
1710	45.0437
1711	45.0431
1712	45.0425
1713	45.0418
1714	45.0412
1715	45.0406
1716	45.04
1717	45.0394
1718	45.0387
1719	45.0381
1720	45.0375
1721	45.0369
1722	45.0363
1723	45.0356
1724	45.035
1725	45.0344
1726	45.0337
1727	45.0331
1728	45.0325
1729	45.0319
1730	45.0312
1731	45.0306
1732	45.03
1733	45.0294
1734	45.0287
1735	45.0281
1736	45.0275
1737	45.0269
1738	45.0263
1739	45.0256
1740	45.025
1741	45.0244
1742	45.0238
1743	45.0232
1744	45.0225
1745	45.0219
1746	45.0213
1747	45.0207
1748	45.0201
1749	45.0194
1750	45.0188
1751	45.0182
1752	45.0176
1753	45.017
1754	45.0164
1755	45.0158
1756	45.0151
1757	45.0145
1758	45.0139
1759	45.0133
1760	45.0127
1761	45.0121
1762	45.0115
1763	45.0109
1764	45.0103
1765	45.0096
1766	45.009
1767	45.0084
1768	45.0078
1769	45.0072
1770	45.0066
1771	45.006
1772	45.0054
1773	45.0048
1774	45.0042
1775	45.0036
1776	45.003
1777	45.0024
1778	45.0018
1779	45.0012
1780	45.0006
1781	45
1782	44.9994
1783	44.9988
1784	44.9981
1785	44.9975
1786	44.9969
1787	44.9963
1788	44.9957
1789	44.9952
1790	44.9946
1791	44.994
1792	44.9934
1793	44.9928
1794	44.9922
1795	44.9916
1796	44.991
1797	44.9904
1798	44.9898
1799	44.9892
1800	44.9886

## Sheet: 2
0	51.0795
1	50.6122
2	50.2087
3	50.0605
4	49.9209
5	49.808
6	49.7149
7	49.6413
8	49.5954
9	49.5533
10	49.5113
11	49.4692
12	49.4272
13	49.3852
14	49.3431
15	49.309
16	49.2802
17	49.2514
18	49.2226
19	49.1937
20	49.1649
21	49.1361
22	49.1073
23	49.0785
24	49.0496
25	49.0208
26	48.992
27	48.9632
28	48.9344
29	48.9078
30	48.8901
31	48.8724
32	48.8548
33	48.8371
34	48.8194
35	48.8018
36	48.7841
37	48.7664
38	48.7488
39	48.7311
40	48.7134
41	48.6958
42	48.6781
43	48.6604
44	48.6428
45	48.6251
46	48.6074
47	48.5898
48	48.5721
49	48.5544
50	48.5368
51	48.5191
52	48.5014
53	48.4838
54	48.4661
55	48.4485
56	48.4308
57	48.4131
58	48.3984
59	48.3882
60	48.3779
61	48.3676
62	48.3574
63	48.3471
64	48.3368
65	48.3266
66	48.3163
67	48.306
68	48.2958
69	48.2855
70	48.2753
71	48.265
72	48.2547
73	48.2445
74	48.2342
75	48.2239
76	48.2137
77	48.2034
78	48.1932
79	48.1829
80	48.1726
81	48.1624
82	48.1521
83	48.1418
84	48.1316
85	48.1213
86	48.1111
87	48.1008
88	48.0905
89	48.0803
90	48.07
91	48.0597
92	48.0495
93	48.0392
94	48.029
95	48.0187
96	48.0084
97	47.9982
98	47.9879
99	47.9776
100	47.9674
101	47.9571
102	47.9469
103	47.9366
104	47.9263
105	47.9161
106	47.9058
107	47.8955
108	47.8853
109	47.875
110	47.8648
111	47.8545
112	47.8442
113	47.834
114	47.8237
115	47.8134
116	47.8068
117	47.8011
118	47.7955
119	47.7898
120	47.7841
121	47.7784
122	47.7727
123	47.767
124	47.7613
125	47.7557
126	47.75
127	47.7443
128	47.7386
129	47.7329
130	47.7272
131	47.7215
132	47.7159
133	47.7102
134	47.7045
135	47.6988
136	47.6931
137	47.6874
138	47.6817
139	47.6761
140	47.6704
141	47.6647
142	47.659
143	47.6533
144	47.6476
145	47.6419
146	47.6363
147	47.6306
148	47.6249
149	47.6192
150	47.6135
151	47.6078
152	47.6021
153	47.5965
154	47.5908
155	47.5851
156	47.5794
157	47.5737
158	47.568
159	47.5623
160	47.5567
161	47.551
162	47.5453
163	47.5396
164	47.5339
165	47.5282
166	47.5225
167	47.5169
168	47.5112
169	47.5055
170	47.4998
171	47.4941
172	47.4884
173	47.4827
174	47.4771
175	47.4714
176	47.4657
177	47.46
178	47.4543
179	47.4486
180	47.4429
181	47.4373
182	47.4316
183	47.4259
184	47.4202
185	47.4145
186	47.4088
187	47.4031
188	47.3975
189	47.3918
190	47.3861
191	47.3804
192	47.3747
193	47.369
194	47.3633
195	47.3577
196	47.352
197	47.3463
198	47.3406
199	47.3349
200	47.3292
201	47.3235
202	47.3179
203	47.3122
204	47.3065
205	47.3008
206	47.2951
207	47.2894
208	47.2837
209	47.2781
210	47.2724
211	47.2667
212	47.261
213	47.2553
214	47.2496
215	47.2439
216	47.2383
217	47.2326
218	47.2269
219	47.2212
220	47.2155
221	47.2098
222	47.2041
223	47.1985
224	47.1928
225	47.1871
226	47.1814
227	47.1757
228	47.17
229	47.1643
230	47.1587
231	47.1544
232	47.1511
233	47.1478
234	47.1446
235	47.1413
236	47.138
237	47.1347
238	47.1314
239	47.1282
240	47.1249
241	47.1216
242	47.1183
243	47.115
244	47.1118
245	47.1085
246	47.1052
247	47.1019
248	47.0986
249	47.0954
250	47.0921
251	47.0888
252	47.0855
253	47.0822
254	47.0789
255	47.0757
256	47.0724
257	47.0691
258	47.0658
259	47.0625
260	47.0593
261	47.056
262	47.0527
263	47.0494
264	47.0461
265	47.0429
266	47.0396
267	47.0363
268	47.033
269	47.0297
270	47.0264
271	47.0232
272	47.0199
273	47.0166
274	47.0133
275	47.01
276	47.0068
277	47.0035
278	47.0002
279	46.9969
280	46.9936
281	46.9904
282	46.9871
283	46.9838
284	46.9805
285	46.9772
286	46.974
287	46.9707
288	46.9674
289	46.9641
290	46.9608
291	46.9575
292	46.9543
293	46.951
294	46.9477
295	46.9444
296	46.9411
297	46.9379
298	46.9346
299	46.9313
300	46.928
301	46.9247
302	46.9215
303	46.9182
304	46.9149
305	46.9116
306	46.9083
307	46.905
308	46.9018
309	46.8985
310	46.8952
311	46.8919
312	46.8886
313	46.8854
314	46.8821
315	46.8788
316	46.8755
317	46.8722
318	46.869
319	46.8657
320	46.8624
321	46.8591
322	46.8558
323	46.8526
324	46.8493
325	46.846
326	46.8427
327	46.8394
328	46.8361
329	46.8329
330	46.8296
331	46.8263
332	46.823
333	46.8197
334	46.8165
335	46.8132
336	46.8099
337	46.8066
338	46.8033
339	46.8001
340	46.7968
341	46.7935
342	46.7902
343	46.7869
344	46.7836
345	46.7804
346	46.7771
347	46.7738
348	46.7705
349	46.7672
350	46.764
351	46.7607
352	46.7574
353	46.7541
354	46.7508
355	46.7476
356	46.7443
357	46.741
358	46.7377
359	46.7344
360	46.7312
361	46.7279
362	46.7246
363	46.7213
364	46.718
365	46.7147
366	46.7115
367	46.7082
368	46.7049
369	46.7016
370	46.6983
371	46.6951
372	46.6918
373	46.6885
374	46.6852
375	46.6819
376	46.6787
377	46.6754
378	46.6721
379	46.6688
380	46.6655
381	46.6622
382	46.659
383	46.6557
384	46.6524
385	46.6491
386	46.6458
387	46.6426
388	46.6393
389	46.636
390	46.6327
391	46.6294
392	46.6262
393	46.6229
394	46.6196
395	46.6163
396	46.613
397	46.6098
398	46.6065
399	46.6032
400	46.5999
401	46.5966
402	46.5933
403	46.5901
404	46.5868
405	46.5835
406	46.5802
407	46.5769
408	46.5737
409	46.5704
410	46.5671
411	46.5645
412	46.5623
413	46.56
414	46.5578
415	46.5556
416	46.5534
417	46.5512
418	46.549
419	46.5468
420	46.5446
421	46.5424
422	46.5402
423	46.538
424	46.5357
425	46.5335
426	46.5313
427	46.5291
428	46.5269
429	46.5247
430	46.5225
431	46.5203
432	46.5181
433	46.5159
434	46.5137
435	46.5115
436	46.5092
437	46.507
438	46.5048
439	46.5026
440	46.5004
441	46.4982
442	46.496
443	46.4938
444	46.4916
445	46.4894
446	46.4872
447	46.4849
448	46.4827
449	46.4805
450	46.4783
451	46.4761
452	46.4739
453	46.4717
454	46.4695
455	46.4673
456	46.4651
457	46.4629
458	46.4607
459	46.4584
460	46.4562
461	46.454
462	46.4518
463	46.4496
464	46.4474
465	46.4452
466	46.443
467	46.4408
468	46.4386
469	46.4364
470	46.4341
471	46.4319
472	46.4297
473	46.4275
474	46.4253
475	46.4231
476	46.4209
477	46.4187
478	46.4165
479	46.4143
480	46.4121
481	46.4098
482	46.4076
483	46.4054
484	46.4032
485	46.401
486	46.3988
487	46.3966
488	46.3944
489	46.3922
490	46.39
491	46.3878
492	46.3856
493	46.3833
494	46.3811
495	46.3789
496	46.3767
497	46.3745
498	46.3723
499	46.3701
500	46.3679
501	46.3657
502	46.3635
503	46.3613
504	46.359
505	46.3568
506	46.3546
507	46.3524
508	46.3502
509	46.348
510	46.3458
511	46.3436
512	46.3414
513	46.3392
514	46.337
515	46.3348
516	46.3325
517	46.3303
518	46.3281
519	46.3259
520	46.3237
521	46.3215
522	46.3193
523	46.3171
524	46.3149
525	46.3127
526	46.3105
527	46.3082
528	46.306
529	46.3038
530	46.3016
531	46.2994
532	46.2972
533	46.295
534	46.2928
535	46.2906
536	46.2884
537	46.2862
538	46.284
539	46.2817
540	46.2795
541	46.2773
542	46.2751
543	46.2729
544	46.2707
545	46.2685
546	46.2663
547	46.2641
548	46.2619
549	46.2597
550	46.2574
551	46.2552
552	46.253
553	46.2508
554	46.2486
555	46.2464
556	46.2442
557	46.242
558	46.2398
559	46.2376
560	46.2354
561	46.2332
562	46.2309
563	46.2287
564	46.2265
565	46.2243
566	46.2221
567	46.2199
568	46.2177
569	46.2155
570	46.2133
571	46.2111
572	46.2089
573	46.2066
574	46.2044
575	46.2022
576	46.2
577	46.1978
578	46.1956
579	46.1934
580	46.1912
581	46.189
582	46.1868
583	46.1846
584	46.1824
585	46.1801
586	46.1779
587	46.1757
588	46.1735
589	46.1713
590	46.1691
591	46.1672
592	46.1656
593	46.164
594	46.1623
595	46.1607
596	46.1591
597	46.1574
598	46.1558
599	46.1542
600	46.1525
601	46.1509
602	46.1493
603	46.1476
604	46.146
605	46.1444
606	46.1427
607	46.1411
608	46.1395
609	46.1378
610	46.1362
611	46.1346
612	46.133
613	46.1313
614	46.1297
615	46.1281
616	46.1264
617	46.1248
618	46.1232
619	46.1215
620	46.1199
621	46.1183
622	46.1166
623	46.115
624	46.1134
625	46.1117
626	46.1101
627	46.1085
628	46.1068
629	46.1052
630	46.1036
631	46.1019
632	46.1003
633	46.0987
634	46.097
635	46.0954
636	46.0938
637	46.0921
638	46.0905
639	46.0889
640	46.0872
641	46.0856
642	46.084
643	46.0823
644	46.0807
645	46.0791
646	46.0774
647	46.0758
648	46.0742
649	46.0725
650	46.0709
651	46.0693
652	46.0676
653	46.066
654	46.0644
655	46.0627
656	46.0611
657	46.0595
658	46.0579
659	46.0562
660	46.0546
661	46.053
662	46.0513
663	46.0497
664	46.0481
665	46.0464
666	46.0448
667	46.0432
668	46.0415
669	46.0399
670	46.0383
671	46.0366
672	46.035
673	46.0334
674	46.0317
675	46.0301
676	46.0285
677	46.0268
678	46.0252
679	46.0236
680	46.0219
681	46.0203
682	46.0187
683	46.017
684	46.0154
685	46.0138
686	46.0121
687	46.0105
688	46.0089
689	46.0072
690	46.0056
691	46.004
692	46.0023
693	46.0007
694	45.9991
695	45.9974
696	45.9958
697	45.9942
698	45.9925
699	45.9909
700	45.9893
701	45.9876
702	45.986
703	45.9844
704	45.9827
705	45.9811
706	45.9795
707	45.9779
708	45.9762
709	45.9746
710	45.973
711	45.9713
712	45.9697
713	45.9681
714	45.9664
715	45.9648
716	45.9632
717	45.9615
718	45.9599
719	45.9583
720	45.9566
721	45.955
722	45.9534
723	45.9517
724	45.9501
725	45.9485
726	45.9468
727	45.9452
728	45.9436
729	45.9419
730	45.9403
731	45.9387
732	45.937
733	45.9354
734	45.9338
735	45.9321
736	45.9305
737	45.9289
738	45.9272
739	45.9256
740	45.924
741	45.9223
742	45.9207
743	45.9191
744	45.9174
745	45.9158
746	45.9142
747	45.9125
748	45.9109
749	45.9093
750	45.9076
751	45.906
752	45.9044
753	45.9028
754	45.9011
755	45.8995
756	45.8979
757	45.8962
758	45.8946
759	45.893
760	45.8913
761	45.8897
762	45.8881
763	45.8864
764	45.8848
765	45.8832
766	45.8815
767	45.8799
768	45.8783
769	45.8766
770	45.875
771	45.8736
772	45.8722
773	45.8709
774	45.8696
775	45.8683
776	45.867
777	45.8656
778	45.8643
779	45.863
780	45.8617
781	45.8604
782	45.8591
783	45.8577
784	45.8564
785	45.8551
786	45.8538
787	45.8525
788	45.8512
789	45.8498
790	45.8485
791	45.8472
792	45.8459
793	45.8446
794	45.8432
795	45.8419
796	45.8406
797	45.8393
798	45.838
799	45.8367
800	45.8353
801	45.834
802	45.8327
803	45.8314
804	45.8301
805	45.8288
806	45.8274
807	45.8261
808	45.8248
809	45.8235
810	45.8222
811	45.8208
812	45.8195
813	45.8182
814	45.8169
815	45.8156
816	45.8143
817	45.8129
818	45.8116
819	45.8103
820	45.809
821	45.8077
822	45.8064
823	45.805
824	45.8037
825	45.8024
826	45.8011
827	45.7998
828	45.7984
829	45.7971
830	45.7958
831	45.7945
832	45.7932
833	45.7919
834	45.7905
835	45.7892
836	45.7879
837	45.7866
838	45.7853
839	45.784
840	45.7826
841	45.7813
842	45.78
843	45.7787
844	45.7774
845	45.776
846	45.7747
847	45.7734
848	45.7721
849	45.7708
850	45.7695
851	45.7681
852	45.7668
853	45.7655
854	45.7642
855	45.7629
856	45.7616
857	45.7602
858	45.7589
859	45.7576
860	45.7563
861	45.755
862	45.7536
863	45.7523
864	45.751
865	45.7497
866	45.7484
867	45.7471
868	45.7457
869	45.7444
870	45.7431
871	45.7418
872	45.7405
873	45.7392
874	45.7378
875	45.7365
876	45.7352
877	45.7339
878	45.7326
879	45.7312
880	45.7299
881	45.7286
882	45.7273
883	45.726
884	45.7247
885	45.7233
886	45.722
887	45.7207
888	45.7194
889	45.7181
890	45.7168
891	45.7154
892	45.7141
893	45.7128
894	45.7115
895	45.7102
896	45.7088
897	45.7075
898	45.7062
899	45.7049
900	45.7036
901	45.7023
902	45.7009
903	45.6996
904	45.6983
905	45.697
906	45.6957
907	45.6944
908	45.693
909	45.6917
910	45.6904
911	45.6891
912	45.6878
913	45.6864
914	45.6851
915	45.6838
916	45.6825
917	45.6812
918	45.6799
919	45.6785
920	45.6772
921	45.6759
922	45.6746
923	45.6733
924	45.672
925	45.6706
926	45.6693
927	45.668
928	45.6667
929	45.6654
930	45.664
931	45.6627
932	45.6614
933	45.6601
934	45.6588
935	45.6575
936	45.6561
937	45.6548
938	45.6535
939	45.6522
940	45.6509
941	45.6496
942	45.6482
943	45.6469
944	45.6456
945	45.6443
946	45.643
947	45.6416
948	45.6403
949	45.639
950	45.6377
951	45.6365
952	45.6355
953	45.6344
954	45.6333
955	45.6323
956	45.6312
957	45.6301
958	45.6291
959	45.628
960	45.6269
961	45.6259
962	45.6248
963	45.6237
964	45.6227
965	45.6216
966	45.6206
967	45.6195
968	45.6184
969	45.6174
970	45.6163
971	45.6152
972	45.6142
973	45.6131
974	45.612
975	45.611
976	45.6099
977	45.6088
978	45.6078
979	45.6067
980	45.6056
981	45.6046
982	45.6035
983	45.6025
984	45.6014
985	45.6003
986	45.5993
987	45.5982
988	45.5971
989	45.5961
990	45.595
991	45.5939
992	45.5929
993	45.5918
994	45.5907
995	45.5897
996	45.5886
997	45.5875
998	45.5865
999	45.5854
1000	45.5843
1001	45.5833
1002	45.5822
1003	45.5812
1004	45.5801
1005	45.579
1006	45.578
1007	45.5769
1008	45.5758
1009	45.5748
1010	45.5737
1011	45.5726
1012	45.5716
1013	45.5705
1014	45.5694
1015	45.5684
1016	45.5673
1017	45.5662
1018	45.5652
1019	45.5641
1020	45.5631
1021	45.562
1022	45.5609
1023	45.5599
1024	45.5588
1025	45.5577
1026	45.5567
1027	45.5556
1028	45.5545
1029	45.5535
1030	45.5524
1031	45.5513
1032	45.5503
1033	45.5492
1034	45.5481
1035	45.5471
1036	45.546
1037	45.5449
1038	45.5439
1039	45.5428
1040	45.5418
1041	45.5407
1042	45.5396
1043	45.5386
1044	45.5375
1045	45.5364
1046	45.5354
1047	45.5343
1048	45.5332
1049	45.5322
1050	45.5311
1051	45.53
1052	45.529
1053	45.5279
1054	45.5268
1055	45.5258
1056	45.5247
1057	45.5237
1058	45.5226
1059	45.5215
1060	45.5205
1061	45.5194
1062	45.5183
1063	45.5173
1064	45.5162
1065	45.5151
1066	45.5141
1067	45.513
1068	45.5119
1069	45.5109
1070	45.5098
1071	45.5087
1072	45.5077
1073	45.5066
1074	45.5055
1075	45.5045
1076	45.5034
1077	45.5024
1078	45.5013
1079	45.5002
1080	45.4992
1081	45.4981
1082	45.497
1083	45.496
1084	45.4949
1085	45.4938
1086	45.4928
1087	45.4917
1088	45.4906
1089	45.4896
1090	45.4885
1091	45.4874
1092	45.4864
1093	45.4853
1094	45.4842
1095	45.4832
1096	45.4821
1097	45.4811
1098	45.48
1099	45.4789
1100	45.4779
1101	45.4768
1102	45.4757
1103	45.4747
1104	45.4736
1105	45.4725
1106	45.4715
1107	45.4704
1108	45.4693
1109	45.4683
1110	45.4672
1111	45.4661
1112	45.4651
1113	45.464
1114	45.463
1115	45.4619
1116	45.4608
1117	45.4598
1118	45.4587
1119	45.4576
1120	45.4566
1121	45.4555
1122	45.4544
1123	45.4534
1124	45.4523
1125	45.4512
1126	45.4502
1127	45.4491
1128	45.448
1129	45.447
1130	45.4459
1131	45.4449
1132	45.4439
1133	45.4429
1134	45.4419
1135	45.441
1136	45.44
1137	45.439
1138	45.438
1139	45.437
1140	45.4361
1141	45.4351
1142	45.4341
1143	45.4331
1144	45.4321
1145	45.4312
1146	45.4302
1147	45.4292
1148	45.4283
1149	45.4273
1150	45.4263
1151	45.4253
1152	45.4244
1153	45.4234
1154	45.4224
1155	45.4215
1156	45.4205
1157	45.4195
1158	45.4186
1159	45.4176
1160	45.4167
1161	45.4157
1162	45.4147
1163	45.4138
1164	45.4128
1165	45.4119
1166	45.4109
1167	45.4099
1168	45.409
1169	45.408
1170	45.4071
1171	45.4061
1172	45.4052
1173	45.4042
1174	45.4033
1175	45.4023
1176	45.4014
1177	45.4004
1178	45.3995
1179	45.3986
1180	45.3976
1181	45.3967
1182	45.3957
1183	45.3948
1184	45.3938
1185	45.3929
1186	45.392
1187	45.391
1188	45.3901
1189	45.3891
1190	45.3882
1191	45.3873
1192	45.3863
1193	45.3854
1194	45.3845
1195	45.3835
1196	45.3826
1197	45.3817
1198	45.3808
1199	45.3798
1200	45.3789
1201	45.378
1202	45.3771
1203	45.3761
1204	45.3752
1205	45.3743
1206	45.3734
1207	45.3724
1208	45.3715
1209	45.3706
1210	45.3697
1211	45.3688
1212	45.3678
1213	45.3669
1214	45.366
1215	45.3651
1216	45.3642
1217	45.3633
1218	45.3624
1219	45.3615
1220	45.3605
1221	45.3596
1222	45.3587
1223	45.3578
1224	45.3569
1225	45.356
1226	45.3551
1227	45.3542
1228	45.3533
1229	45.3524
1230	45.3515
1231	45.3506
1232	45.3497
1233	45.3488
1234	45.3479
1235	45.347
1236	45.3461
1237	45.3452
1238	45.3443
1239	45.3434
1240	45.3425
1241	45.3416
1242	45.3408
1243	45.3399
1244	45.339
1245	45.3381
1246	45.3372
1247	45.3363
1248	45.3354
1249	45.3345
1250	45.3337
1251	45.3328
1252	45.3319
1253	45.331
1254	45.3301
1255	45.3293
1256	45.3284
1257	45.3275
1258	45.3266
1259	45.3257
1260	45.3249
1261	45.324
1262	45.3231
1263	45.3223
1264	45.3214
1265	45.3205
1266	45.3196
1267	45.3188
1268	45.3179
1269	45.317
1270	45.3162
1271	45.3153
1272	45.3144
1273	45.3136
1274	45.3127
1275	45.3119
1276	45.311
1277	45.3101
1278	45.3093
1279	45.3084
1280	45.3076
1281	45.3067
1282	45.3058
1283	45.305
1284	45.3041
1285	45.3033
1286	45.3024
1287	45.3016
1288	45.3007
1289	45.2999
1290	45.299
1291	45.2982
1292	45.2973
1293	45.2965
1294	45.2956
1295	45.2948
1296	45.294
1297	45.2931
1298	45.2923
1299	45.2914
1300	45.2906
1301	45.2898
1302	45.2889
1303	45.2881
1304	45.2872
1305	45.2864
1306	45.2856
1307	45.2847
1308	45.2839
1309	45.2831
1310	45.2822
1311	45.2814
1312	45.2805
1313	45.2797
1314	45.2789
1315	45.278
1316	45.2772
1317	45.2763
1318	45.2755
1319	45.2746
1320	45.2738
1321	45.273
1322	45.2721
1323	45.2713
1324	45.2704
1325	45.2696
1326	45.2688
1327	45.2679
1328	45.2671
1329	45.2663
1330	45.2654
1331	45.2646
1332	45.2638
1333	45.2629
1334	45.2621
1335	45.2613
1336	45.2604
1337	45.2596
1338	45.2588
1339	45.258
1340	45.2571
1341	45.2563
1342	45.2555
1343	45.2547
1344	45.2538
1345	45.253
1346	45.2522
1347	45.2514
1348	45.2505
1349	45.2497
1350	45.2489
1351	45.2481
1352	45.2473
1353	45.2464
1354	45.2456
1355	45.2448
1356	45.244
1357	45.2432
1358	45.2424
1359	45.2416
1360	45.2407
1361	45.2399
1362	45.2391
1363	45.2383
1364	45.2375
1365	45.2367
1366	45.2359
1367	45.2351
1368	45.2343
1369	45.2335
1370	45.2326
1371	45.2318
1372	45.231
1373	45.2302
1374	45.2294
1375	45.2286
1376	45.2278
1377	45.227
1378	45.2262
1379	45.2254
1380	45.2246
1381	45.2238
1382	45.223
1383	45.2222
1384	45.2214
1385	45.2206
1386	45.2198
1387	45.219
1388	45.2183
1389	45.2175
1390	45.2167
1391	45.2159
1392	45.2151
1393	45.2143
1394	45.2135
1395	45.2127
1396	45.2119
1397	45.2111
1398	45.2104
1399	45.2096
1400	45.2088
1401	45.208
1402	45.2072
1403	45.2064
1404	45.2056
1405	45.2049
1406	45.2041
1407	45.2033
1408	45.2025
1409	45.2017
1410	45.201
1411	45.2002
1412	45.1994
1413	45.1986
1414	45.1979
1415	45.1971
1416	45.1963
1417	45.1955
1418	45.1948
1419	45.194
1420	45.1932
1421	45.1924
1422	45.1917
1423	45.1909
1424	45.1901
1425	45.1894
1426	45.1886
1427	45.1878
1428	45.1871
1429	45.1863
1430	45.1855
1431	45.1848
1432	45.184
1433	45.1832
1434	45.1825
1435	45.1817
1436	45.181
1437	45.1802
1438	45.1794
1439	45.1787
1440	45.1779
1441	45.1772
1442	45.1764
1443	45.1756
1444	45.1749
1445	45.1741
1446	45.1734
1447	45.1726
1448	45.1719
1449	45.1711
1450	45.1704
1451	45.1696
1452	45.1689
1453	45.1681
1454	45.1674
1455	45.1666
1456	45.1659
1457	45.1651
1458	45.1644
1459	45.1636
1460	45.1629
1461	45.1622
1462	45.1614
1463	45.1607
1464	45.1599
1465	45.1592
1466	45.1584
1467	45.1577
1468	45.157
1469	45.1562
1470	45.1555
1471	45.1548
1472	45.154
1473	45.1533
1474	45.1526
1475	45.1518
1476	45.1511
1477	45.1504
1478	45.1496
1479	45.1489
1480	45.1482
1481	45.1474
1482	45.1467
1483	45.146
1484	45.1452
1485	45.1445
1486	45.1438
1487	45.1431
1488	45.1423
1489	45.1416
1490	45.1409
1491	45.1402
1492	45.1394
1493	45.1387
1494	45.138
1495	45.1372
1496	45.1365
1497	45.1358
1498	45.135
1499	45.1343
1500	45.1336
1501	45.1329
1502	45.1321
1503	45.1314
1504	45.1307
1505	45.1299
1506	45.1292
1507	45.1285
1508	45.1278
1509	45.127
1510	45.1263
1511	45.1256
1512	45.1249
1513	45.1242
1514	45.1234
1515	45.1227
1516	45.122
1517	45.1213
1518	45.1206
1519	45.1198
1520	45.1191
1521	45.1184
1522	45.1177
1523	45.117
1524	45.1163
1525	45.1156
1526	45.1148
1527	45.1141
1528	45.1134
1529	45.1127
1530	45.112
1531	45.1113
1532	45.1106
1533	45.1099
1534	45.1091
1535	45.1084
1536	45.1077
1537	45.107
1538	45.1063
1539	45.1056
1540	45.1049
1541	45.1042
1542	45.1035
1543	45.1028
1544	45.1021
1545	45.1014
1546	45.1007
1547	45.1
1548	45.0993
1549	45.0986
1550	45.0979
1551	45.0972
1552	45.0965
1553	45.0958
1554	45.0951
1555	45.0944
1556	45.0937
1557	45.093
1558	45.0923
1559	45.0916
1560	45.0909
1561	45.0902
1562	45.0895
1563	45.0888
1564	45.0881
1565	45.0874
1566	45.0867
1567	45.0861
1568	45.0854
1569	45.0847
1570	45.084
1571	45.0833
1572	45.0826
1573	45.0819
1574	45.0812
1575	45.0806
1576	45.0799
1577	45.0792
1578	45.0785
1579	45.0778
1580	45.0771
1581	45.0765
1582	45.0758
1583	45.0751
1584	45.0744
1585	45.0737
1586	45.073
1587	45.0724
1588	45.0717
1589	45.071
1590	45.0703
1591	45.0697
1592	45.069
1593	45.0683
1594	45.0676
1595	45.067
1596	45.0663
1597	45.0656
1598	45.0649
1599	45.0643
1600	45.0636
1601	45.0629
1602	45.0623
1603	45.0616
1604	45.0609
1605	45.0602
1606	45.0596
1607	45.0589
1608	45.0582
1609	45.0576
1610	45.0569
1611	45.0562
1612	45.0556
1613	45.0549
1614	45.0542
1615	45.0536
1616	45.0529
1617	45.0523
1618	45.0516
1619	45.0509
1620	45.0503
1621	45.0496
1622	45.049
1623	45.0483
1624	45.0476
1625	45.047
1626	45.0463
1627	45.0457
1628	45.045
1629	45.0444
1630	45.0437
1631	45.0431
1632	45.0424
1633	45.0417
1634	45.0411
1635	45.0404
1636	45.0398
1637	45.0391
1638	45.0385
1639	45.0378
1640	45.0372
1641	45.0365
1642	45.0359
1643	45.0352
1644	45.0346
1645	45.034
1646	45.0333
1647	45.0327
1648	45.032
1649	45.0314
1650	45.0307
1651	45.0301
1652	45.0294
1653	45.0288
1654	45.0282
1655	45.0275
1656	45.0269
1657	45.0262
1658	45.0256
1659	45.025
1660	45.0243
1661	45.0237
1662	45.0231
1663	45.0224
1664	45.0218
1665	45.0212
1666	45.0205
1667	45.0199
1668	45.0192
1669	45.0186
1670	45.018
1671	45.0173
1672	45.0167
1673	45.0161
1674	45.0154
1675	45.0148
1676	45.0142
1677	45.0135
1678	45.0129
1679	45.0122
1680	45.0116
1681	45.011
1682	45.0103
1683	45.0097
1684	45.0091
1685	45.0084
1686	45.0078
1687	45.0072
1688	45.0065
1689	45.0059
1690	45.0053
1691	45.0046
1692	45.004
1693	45.0034
1694	45.0027
1695	45.0021
1696	45.0015
1697	45.0008
1698	45.0002
1699	44.9996
1700	44.999
1701	44.9983
1702	44.9977
1703	44.9971
1704	44.9965
1705	44.9958
1706	44.9952
1707	44.9946
1708	44.994
1709	44.9933
1710	44.9927
1711	44.9921
1712	44.9915
1713	44.9909
1714	44.9902
1715	44.9896
1716	44.989
1717	44.9884
1718	44.9878
1719	44.9871
1720	44.9865
1721	44.9859
1722	44.9853
1723	44.9847
1724	44.984
1725	44.9834
1726	44.9828
1727	44.9822
1728	44.9816
1729	44.981
1730	44.9804
1731	44.9797
1732	44.9791
1733	44.9785
1734	44.9779
1735	44.9773
1736	44.9767
1737	44.9761
1738	44.9755
1739	44.9749
1740	44.9742
1741	44.9736
1742	44.973
1743	44.9724
1744	44.9718
1745	44.9712
1746	44.9706
1747	44.97
1748	44.9694
1749	44.9688
1750	44.9682
1751	44.9676
1752	44.967
1753	44.9664
1754	44.9658
1755	44.9652
1756	44.9646
1757	44.964
1758	44.9634
1759	44.9628
1760	44.9622
1761	44.9616
1762	44.961
1763	44.9604
1764	44.9598
1765	44.9592
1766	44.9586
1767	44.958
1768	44.9574
1769	44.9568
1770	44.9562
1771	44.9556
1772	44.955
1773	44.9544
1774	44.9538
1775	44.9532
1776	44.9526
1777	44.952
1778	44.9515
1779	44.9509
1780	44.9503
1781	44.9497
1782	44.9491
1783	44.9485
1784	44.9479
1785	44.9473
1786	44.9467
1787	44.9462
1788	44.9456
1789	44.945
1790	44.9444
1791	44.9438
1792	44.9432
1793	44.9426
1794	44.9421
1795	44.9415
1796	44.9409
1797	44.9403
1798	44.9397
1799	44.9391
1800	44.9386

## Sheet: 3
0	51.0745
1	50.5506
2	50.0977
3	49.9289
4	49.7709
5	49.6461
6	49.5456
7	49.4696
8	49.4247
9	49.3839
10	49.3431
11	49.3023
12	49.2615
13	49.2206
14	49.1798
15	49.1465
16	49.1181
17	49.0897
18	49.0613
19	49.033
20	49.0046
21	48.9762
22	48.9478
23	48.9195
24	48.8911
25	48.8627
26	48.8343
27	48.806
28	48.7776
29	48.7514
30	48.7341
31	48.7168
32	48.6995
33	48.6822
34	48.6649
35	48.6476
36	48.6303
37	48.613
38	48.5957
39	48.5784
40	48.5611
41	48.5438
42	48.5265
43	48.5092
44	48.4919
45	48.4746
46	48.4573
47	48.44
48	48.4227
49	48.4053
50	48.388
51	48.3707
52	48.3534
53	48.3361
54	48.3188
55	48.3015
56	48.2842
57	48.2669
58	48.2525
59	48.2425
60	48.2325
61	48.2225
62	48.2125
63	48.2025
64	48.1925
65	48.1825
66	48.1725
67	48.1624
68	48.1524
69	48.1424
70	48.1324
71	48.1224
72	48.1124
73	48.1024
74	48.0924
75	48.0824
76	48.0724
77	48.0623
78	48.0523
79	48.0423
80	48.0323
81	48.0223
82	48.0123
83	48.0023
84	47.9923
85	47.9823
86	47.9723
87	47.9622
88	47.9522
89	47.9422
90	47.9322
91	47.9222
92	47.9122
93	47.9022
94	47.8922
95	47.8822
96	47.8722
97	47.8621
98	47.8521
99	47.8421
100	47.8321
101	47.8221
102	47.8121
103	47.8021
104	47.7921
105	47.7821
106	47.7721
107	47.7621
108	47.752
109	47.742
110	47.732
111	47.722
112	47.712
113	47.702
114	47.692
115	47.682
116	47.6755
117	47.67
118	47.6645
119	47.6589
120	47.6534
121	47.6479
122	47.6423
123	47.6368
124	47.6313
125	47.6257
126	47.6202
127	47.6147
128	47.6092
129	47.6036
130	47.5981
131	47.5926
132	47.587
133	47.5815
134	47.576
135	47.5704
136	47.5649
137	47.5594
138	47.5538
139	47.5483
140	47.5428
141	47.5372
142	47.5317
143	47.5262
144	47.5206
145	47.5151
146	47.5096
147	47.504
148	47.4985
149	47.493
150	47.4874
151	47.4819
152	47.4764
153	47.4708
154	47.4653
155	47.4598
156	47.4542
157	47.4487
158	47.4432
159	47.4376
160	47.4321
161	47.4266
162	47.421
163	47.4155
164	47.41
165	47.4044
166	47.3989
167	47.3934
168	47.3878
169	47.3823
170	47.3768
171	47.3712
172	47.3657
173	47.3602
174	47.3546
175	47.3491
176	47.3436
177	47.338
178	47.3325
179	47.327
180	47.3214
181	47.3159
182	47.3104
183	47.3048
184	47.2993
185	47.2938
186	47.2882
187	47.2827
188	47.2772
189	47.2716
190	47.2661
191	47.2606
192	47.255
193	47.2495
194	47.244
195	47.2384
196	47.2329
197	47.2274
198	47.2219
199	47.2163
200	47.2108
201	47.2053
202	47.1997
203	47.1942
204	47.1887
205	47.1831
206	47.1776
207	47.1721
208	47.1665
209	47.161
210	47.1555
211	47.1499
212	47.1444
213	47.1389
214	47.1333
215	47.1278
216	47.1223
217	47.1167
218	47.1112
219	47.1057
220	47.1001
221	47.0946
222	47.0891
223	47.0835
224	47.078
225	47.0725
226	47.0669
227	47.0614
228	47.0559
229	47.0503
230	47.0448
231	47.0407
232	47.0375
233	47.0343
234	47.0311
235	47.0279
236	47.0247
237	47.0215
238	47.0183
239	47.0152
240	47.012
241	47.0088
242	47.0056
243	47.0024
244	46.9992
245	46.996
246	46.9928
247	46.9896
248	46.9864
249	46.9832
250	46.9801
251	46.9769
252	46.9737
253	46.9705
254	46.9673
255	46.9641
256	46.9609
257	46.9577
258	46.9545
259	46.9513
260	46.9482
261	46.945
262	46.9418
263	46.9386
264	46.9354
265	46.9322
266	46.929
267	46.9258
268	46.9226
269	46.9194
270	46.9163
271	46.9131
272	46.9099
273	46.9067
274	46.9035
275	46.9003
276	46.8971
277	46.8939
278	46.8907
279	46.8875
280	46.8844
281	46.8812
282	46.878
283	46.8748
284	46.8716
285	46.8684
286	46.8652
287	46.862
288	46.8588
289	46.8556
290	46.8525
291	46.8493
292	46.8461
293	46.8429
294	46.8397
295	46.8365
296	46.8333
297	46.8301
298	46.8269
299	46.8237
300	46.8206
301	46.8174
302	46.8142
303	46.811
304	46.8078
305	46.8046
306	46.8014
307	46.7982
308	46.795
309	46.7918
310	46.7886
311	46.7855
312	46.7823
313	46.7791
314	46.7759
315	46.7727
316	46.7695
317	46.7663
318	46.7631
319	46.7599
320	46.7567
321	46.7536
322	46.7504
323	46.7472
324	46.744
325	46.7408
326	46.7376
327	46.7344
328	46.7312
329	46.728
330	46.7248
331	46.7217
332	46.7185
333	46.7153
334	46.7121
335	46.7089
336	46.7057
337	46.7025
338	46.6993
339	46.6961
340	46.6929
341	46.6898
342	46.6866
343	46.6834
344	46.6802
345	46.677
346	46.6738
347	46.6706
348	46.6674
349	46.6642
350	46.661
351	46.6579
352	46.6547
353	46.6515
354	46.6483
355	46.6451
356	46.6419
357	46.6387
358	46.6355
359	46.6323
360	46.6291
361	46.626
362	46.6228
363	46.6196
364	46.6164
365	46.6132
366	46.61
367	46.6068
368	46.6036
369	46.6004
370	46.5972
371	46.5941
372	46.5909
373	46.5877
374	46.5845
375	46.5813
376	46.5781
377	46.5749
378	46.5717
379	46.5685
380	46.5653
381	46.5621
382	46.559
383	46.5558
384	46.5526
385	46.5494
386	46.5462
387	46.543
388	46.5398
389	46.5366
390	46.5334
391	46.5302
392	46.5271
393	46.5239
394	46.5207
395	46.5175
396	46.5143
397	46.5111
398	46.5079
399	46.5047
400	46.5015
401	46.4983
402	46.4952
403	46.492
404	46.4888
405	46.4856
406	46.4824
407	46.4792
408	46.476
409	46.4728
410	46.4696
411	46.4671
412	46.4649
413	46.4628
414	46.4606
415	46.4585
416	46.4563
417	46.4542
418	46.452
419	46.4499
420	46.4477
421	46.4456
422	46.4434
423	46.4413
424	46.4392
425	46.437
426	46.4349
427	46.4327
428	46.4306
429	46.4284
430	46.4263
431	46.4241
432	46.422
433	46.4198
434	46.4177
435	46.4155
436	46.4134
437	46.4112
438	46.4091
439	46.4069
440	46.4048
441	46.4027
442	46.4005
443	46.3984
444	46.3962
445	46.3941
446	46.3919
447	46.3898
448	46.3876
449	46.3855
450	46.3833
451	46.3812
452	46.379
453	46.3769
454	46.3747
455	46.3726
456	46.3704
457	46.3683
458	46.3661
459	46.364
460	46.3619
461	46.3597
462	46.3576
463	46.3554
464	46.3533
465	46.3511
466	46.349
467	46.3468
468	46.3447
469	46.3425
470	46.3404
471	46.3382
472	46.3361
473	46.3339
474	46.3318
475	46.3296
476	46.3275
477	46.3253
478	46.3232
479	46.3211
480	46.3189
481	46.3168
482	46.3146
483	46.3125
484	46.3103
485	46.3082
486	46.306
487	46.3039
488	46.3017
489	46.2996
490	46.2974
491	46.2953
492	46.2931
493	46.291
494	46.2888
495	46.2867
496	46.2845
497	46.2824
498	46.2803
499	46.2781
500	46.276
501	46.2738
502	46.2717
503	46.2695
504	46.2674
505	46.2652
506	46.2631
507	46.2609
508	46.2588
509	46.2566
510	46.2545
511	46.2523
512	46.2502
513	46.248
514	46.2459
515	46.2438
516	46.2416
517	46.2395
518	46.2373
519	46.2352
520	46.233
521	46.2309
522	46.2287
523	46.2266
524	46.2244
525	46.2223
526	46.2201
527	46.218
528	46.2158
529	46.2137
530	46.2115
531	46.2094
532	46.2072
533	46.2051
534	46.203
535	46.2008
536	46.1987
537	46.1965
538	46.1944
539	46.1922
540	46.1901
541	46.1879
542	46.1858
543	46.1836
544	46.1815
545	46.1793
546	46.1772
547	46.175
548	46.1729
549	46.1707
550	46.1686
551	46.1664
552	46.1643
553	46.1622
554	46.16
555	46.1579
556	46.1557
557	46.1536
558	46.1514
559	46.1493
560	46.1471
561	46.145
562	46.1428
563	46.1407
564	46.1385
565	46.1364
566	46.1342
567	46.1321
568	46.1299
569	46.1278
570	46.1256
571	46.1235
572	46.1214
573	46.1192
574	46.1171
575	46.1149
576	46.1128
577	46.1106
578	46.1085
579	46.1063
580	46.1042
581	46.102
582	46.0999
583	46.0977
584	46.0956
585	46.0934
586	46.0913
587	46.0891
588	46.087
589	46.0849
590	46.0827
591	46.0809
592	46.0793
593	46.0777
594	46.0761
595	46.0745
596	46.073
597	46.0714
598	46.0698
599	46.0682
600	46.0666
601	46.065
602	46.0634
603	46.0618
604	46.0603
605	46.0587
606	46.0571
607	46.0555
608	46.0539
609	46.0523
610	46.0507
611	46.0491
612	46.0476
613	46.046
614	46.0444
615	46.0428
616	46.0412
617	46.0396
618	46.038
619	46.0364
620	46.0349
621	46.0333
622	46.0317
623	46.0301
624	46.0285
625	46.0269
626	46.0253
627	46.0237
628	46.0222
629	46.0206
630	46.019
631	46.0174
632	46.0158
633	46.0142
634	46.0126
635	46.011
636	46.0095
637	46.0079
638	46.0063
639	46.0047
640	46.0031
641	46.0015
642	45.9999
643	45.9983
644	45.9968
645	45.9952
646	45.9936
647	45.992
648	45.9904
649	45.9888
650	45.9872
651	45.9856
652	45.9841
653	45.9825
654	45.9809
655	45.9793
656	45.9777
657	45.9761
658	45.9745
659	45.9729
660	45.9714
661	45.9698
662	45.9682
663	45.9666
664	45.965
665	45.9634
666	45.9618
667	45.9602
668	45.9587
669	45.9571
670	45.9555
671	45.9539
672	45.9523
673	45.9507
674	45.9491
675	45.9475
676	45.946
677	45.9444
678	45.9428
679	45.9412
680	45.9396
681	45.938
682	45.9364
683	45.9348
684	45.9333
685	45.9317
686	45.9301
687	45.9285
688	45.9269
689	45.9253
690	45.9237
691	45.9221
692	45.9206
693	45.919
694	45.9174
695	45.9158
696	45.9142
697	45.9126
698	45.911
699	45.9094
700	45.9079
701	45.9063
702	45.9047
703	45.9031
704	45.9015
705	45.8999
706	45.8983
707	45.8967
708	45.8952
709	45.8936
710	45.892
711	45.8904
712	45.8888
713	45.8872
714	45.8856
715	45.884
716	45.8825
717	45.8809
718	45.8793
719	45.8777
720	45.8761
721	45.8745
722	45.8729
723	45.8713
724	45.8698
725	45.8682
726	45.8666
727	45.865
728	45.8634
729	45.8618
730	45.8602
731	45.8586
732	45.8571
733	45.8555
734	45.8539
735	45.8523
736	45.8507
737	45.8491
738	45.8475
739	45.8459
740	45.8444
741	45.8428
742	45.8412
743	45.8396
744	45.838
745	45.8364
746	45.8348
747	45.8332
748	45.8317
749	45.8301
750	45.8285
751	45.8269
752	45.8253
753	45.8237
754	45.8221
755	45.8205
756	45.819
757	45.8174
758	45.8158
759	45.8142
760	45.8126
761	45.811
762	45.8094
763	45.8078
764	45.8063
765	45.8047
766	45.8031
767	45.8015
768	45.7999
769	45.7983
770	45.7967
771	45.7953
772	45.794
773	45.7928
774	45.7915
775	45.7902
776	45.7889
777	45.7876
778	45.7864
779	45.7851
780	45.7838
781	45.7825
782	45.7812
783	45.7799
784	45.7787
785	45.7774
786	45.7761
787	45.7748
788	45.7735
789	45.7723
790	45.771
791	45.7697
792	45.7684
793	45.7671
794	45.7658
795	45.7646
796	45.7633
797	45.762
798	45.7607
799	45.7594
800	45.7582
801	45.7569
802	45.7556
803	45.7543
804	45.753
805	45.7517
806	45.7505
807	45.7492
808	45.7479
809	45.7466
810	45.7453
811	45.7441
812	45.7428
813	45.7415
814	45.7402
815	45.7389
816	45.7377
817	45.7364
818	45.7351
819	45.7338
820	45.7325
821	45.7312
822	45.73
823	45.7287
824	45.7274
825	45.7261
826	45.7248
827	45.7236
828	45.7223
829	45.721
830	45.7197
831	45.7184
832	45.7171
833	45.7159
834	45.7146
835	45.7133
836	45.712
837	45.7107
838	45.7095
839	45.7082
840	45.7069
841	45.7056
842	45.7043
843	45.703
844	45.7018
845	45.7005
846	45.6992
847	45.6979
848	45.6966
849	45.6954
850	45.6941
851	45.6928
852	45.6915
853	45.6902
854	45.689
855	45.6877
856	45.6864
857	45.6851
858	45.6838
859	45.6825
860	45.6813
861	45.68
862	45.6787
863	45.6774
864	45.6761
865	45.6749
866	45.6736
867	45.6723
868	45.671
869	45.6697
870	45.6684
871	45.6672
872	45.6659
873	45.6646
874	45.6633
875	45.662
876	45.6608
877	45.6595
878	45.6582
879	45.6569
880	45.6556
881	45.6544
882	45.6531
883	45.6518
884	45.6505
885	45.6492
886	45.6479
887	45.6467
888	45.6454
889	45.6441
890	45.6428
891	45.6415
892	45.6403
893	45.639
894	45.6377
895	45.6364
896	45.6351
897	45.6338
898	45.6326
899	45.6313
900	45.63
901	45.6287
902	45.6274
903	45.6262
904	45.6249
905	45.6236
906	45.6223
907	45.621
908	45.6197
909	45.6185
910	45.6172
911	45.6159
912	45.6146
913	45.6133
914	45.6121
915	45.6108
916	45.6095
917	45.6082
918	45.6069
919	45.6057
920	45.6044
921	45.6031
922	45.6018
923	45.6005
924	45.5992
925	45.598
926	45.5967
927	45.5954
928	45.5941
929	45.5928
930	45.5916
931	45.5903
932	45.589
933	45.5877
934	45.5864
935	45.5851
936	45.5839
937	45.5826
938	45.5813
939	45.58
940	45.5787
941	45.5775
942	45.5762
943	45.5749
944	45.5736
945	45.5723
946	45.5711
947	45.5698
948	45.5685
949	45.5672
950	45.5659
951	45.5648
952	45.5638
953	45.5627
954	45.5617
955	45.5606
956	45.5596
957	45.5586
958	45.5575
959	45.5565
960	45.5555
961	45.5544
962	45.5534
963	45.5524
964	45.5513
965	45.5503
966	45.5492
967	45.5482
968	45.5472
969	45.5461
970	45.5451
971	45.5441
972	45.543
973	45.542
974	45.541
975	45.5399
976	45.5389
977	45.5379
978	45.5368
979	45.5358
980	45.5347
981	45.5337
982	45.5327
983	45.5316
984	45.5306
985	45.5296
986	45.5285
987	45.5275
988	45.5265
989	45.5254
990	45.5244
991	45.5234
992	45.5223
993	45.5213
994	45.5202
995	45.5192
996	45.5182
997	45.5171
998	45.5161
999	45.5151
1000	45.514
1001	45.513
1002	45.512
1003	45.5109
1004	45.5099
1005	45.5088
1006	45.5078
1007	45.5068
1008	45.5057
1009	45.5047
1010	45.5037
1011	45.5026
1012	45.5016
1013	45.5006
1014	45.4995
1015	45.4985
1016	45.4975
1017	45.4964
1018	45.4954
1019	45.4943
1020	45.4933
1021	45.4923
1022	45.4912
1023	45.4902
1024	45.4892
1025	45.4881
1026	45.4871
1027	45.4861
1028	45.485
1029	45.484
1030	45.4829
1031	45.4819
1032	45.4809
1033	45.4798
1034	45.4788
1035	45.4778
1036	45.4767
1037	45.4757
1038	45.4747
1039	45.4736
1040	45.4726
1041	45.4716
1042	45.4705
1043	45.4695
1044	45.4684
1045	45.4674
1046	45.4664
1047	45.4653
1048	45.4643
1049	45.4633
1050	45.4622
1051	45.4612
1052	45.4602
1053	45.4591
1054	45.4581
1055	45.457
1056	45.456
1057	45.455
1058	45.4539
1059	45.4529
1060	45.4519
1061	45.4508
1062	45.4498
1063	45.4488
1064	45.4477
1065	45.4467
1066	45.4457
1067	45.4446
1068	45.4436
1069	45.4425
1070	45.4415
1071	45.4405
1072	45.4394
1073	45.4384
1074	45.4374
1075	45.4363
1076	45.4353
1077	45.4343
1078	45.4332
1079	45.4322
1080	45.4311
1081	45.4301
1082	45.4291
1083	45.428
1084	45.427
1085	45.426
1086	45.4249
1087	45.4239
1088	45.4229
1089	45.4218
1090	45.4208
1091	45.4198
1092	45.4187
1093	45.4177
1094	45.4166
1095	45.4156
1096	45.4146
1097	45.4135
1098	45.4125
1099	45.4115
1100	45.4104
1101	45.4094
1102	45.4084
1103	45.4073
1104	45.4063
1105	45.4052
1106	45.4042
1107	45.4032
1108	45.4021
1109	45.4011
1110	45.4001
1111	45.399
1112	45.398
1113	45.397
1114	45.3959
1115	45.3949
1116	45.3939
1117	45.3928
1118	45.3918
1119	45.3907
1120	45.3897
1121	45.3887
1122	45.3876
1123	45.3866
1124	45.3856
1125	45.3845
1126	45.3835
1127	45.3825
1128	45.3814
1129	45.3804
1130	45.3793
1131	45.3784
1132	45.3774
1133	45.3764
1134	45.3755
1135	45.3745
1136	45.3736
1137	45.3726
1138	45.3717
1139	45.3707
1140	45.3698
1141	45.3688
1142	45.3679
1143	45.3669
1144	45.366
1145	45.365
1146	45.3641
1147	45.3631
1148	45.3622
1149	45.3612
1150	45.3603
1151	45.3593
1152	45.3584
1153	45.3574
1154	45.3565
1155	45.3556
1156	45.3546
1157	45.3537
1158	45.3528
1159	45.3518
1160	45.3509
1161	45.3499
1162	45.349
1163	45.3481
1164	45.3471
1165	45.3462
1166	45.3453
1167	45.3444
1168	45.3434
1169	45.3425
1170	45.3416
1171	45.3406
1172	45.3397
1173	45.3388
1174	45.3379
1175	45.3369
1176	45.336
1177	45.3351
1178	45.3342
1179	45.3333
1180	45.3323
1181	45.3314
1182	45.3305
1183	45.3296
1184	45.3287
1185	45.3278
1186	45.3269
1187	45.3259
1188	45.325
1189	45.3241
1190	45.3232
1191	45.3223
1192	45.3214
1193	45.3205
1194	45.3196
1195	45.3187
1196	45.3178
1197	45.3169
1198	45.316
1199	45.315
1200	45.3141
1201	45.3132
1202	45.3123
1203	45.3114
1204	45.3105
1205	45.3096
1206	45.3088
1207	45.3079
1208	45.307
1209	45.3061
1210	45.3052
1211	45.3043
1212	45.3034
1213	45.3025
1214	45.3016
1215	45.3007
1216	45.2998
1217	45.2989
1218	45.2981
1219	45.2972
1220	45.2963
1221	45.2954
1222	45.2945
1223	45.2936
1224	45.2928
1225	45.2919
1226	45.291
1227	45.2901
1228	45.2892
1229	45.2884
1230	45.2875
1231	45.2866
1232	45.2857
1233	45.2849
1234	45.284
1235	45.2831
1236	45.2822
1237	45.2814
1238	45.2805
1239	45.2796
1240	45.2788
1241	45.2779
1242	45.277
1243	45.2762
1244	45.2753
1245	45.2744
1246	45.2736
1247	45.2727
1248	45.2718
1249	45.271
1250	45.2701
1251	45.2693
1252	45.2684
1253	45.2675
1254	45.2667
1255	45.2658
1256	45.265
1257	45.2641
1258	45.2633
1259	45.2624
1260	45.2616
1261	45.2607
1262	45.2599
1263	45.259
1264	45.2582
1265	45.2573
1266	45.2565
1267	45.2556
1268	45.2548
1269	45.2539
1270	45.2531
1271	45.2523
1272	45.2514
1273	45.2506
1274	45.2497
1275	45.2489
1276	45.2481
1277	45.2472
1278	45.2464
1279	45.2456
1280	45.2447
1281	45.2439
1282	45.2431
1283	45.2422
1284	45.2414
1285	45.2406
1286	45.2397
1287	45.2389
1288	45.2381
1289	45.2372
1290	45.2364
1291	45.2356
1292	45.2348
1293	45.2339
1294	45.2331
1295	45.2323
1296	45.2315
1297	45.2307
1298	45.2298
1299	45.229
1300	45.2282
1301	45.2274
1302	45.2266
1303	45.2258
1304	45.2249
1305	45.2241
1306	45.2233
1307	45.2225
1308	45.2217
1309	45.2209
1310	45.2201
1311	45.2193
1312	45.2184
1313	45.2176
1314	45.2168
1315	45.216
1316	45.2151
1317	45.2143
1318	45.2135
1319	45.2127
1320	45.2119
1321	45.2111
1322	45.2102
1323	45.2094
1324	45.2086
1325	45.2078
1326	45.207
1327	45.2062
1328	45.2053
1329	45.2045
1330	45.2037
1331	45.2029
1332	45.2021
1333	45.2013
1334	45.2005
1335	45.1997
1336	45.1989
1337	45.1981
1338	45.1973
1339	45.1965
1340	45.1956
1341	45.1948
1342	45.194
1343	45.1932
1344	45.1924
1345	45.1916
1346	45.1908
1347	45.19
1348	45.1892
1349	45.1884
1350	45.1876
1351	45.1868
1352	45.186
1353	45.1852
1354	45.1845
1355	45.1837
1356	45.1829
1357	45.1821
1358	45.1813
1359	45.1805
1360	45.1797
1361	45.1789
1362	45.1781
1363	45.1773
1364	45.1765
1365	45.1757
1366	45.175
1367	45.1742
1368	45.1734
1369	45.1726
1370	45.1718
1371	45.171
1372	45.1702
1373	45.1695
1374	45.1687
1375	45.1679
1376	45.1671
1377	45.1663
1378	45.1656
1379	45.1648
1380	45.164
1381	45.1632
1382	45.1624
1383	45.1617
1384	45.1609
1385	45.1601
1386	45.1593
1387	45.1586
1388	45.1578
1389	45.157
1390	45.1563
1391	45.1555
1392	45.1547
1393	45.1539
1394	45.1532
1395	45.1524
1396	45.1516
1397	45.1509
1398	45.1501
1399	45.1493
1400	45.1486
1401	45.1478
1402	45.1471
1403	45.1463
1404	45.1455
1405	45.1448
1406	45.144
1407	45.1432
1408	45.1425
1409	45.1417
1410	45.141
1411	45.1402
1412	45.1395
1413	45.1387
1414	45.1379
1415	45.1372
1416	45.1364
1417	45.1357
1418	45.1349
1419	45.1342
1420	45.1334
1421	45.1327
1422	45.1319
1423	45.1312
1424	45.1304
1425	45.1297
1426	45.1289
1427	45.1282
1428	45.1274
1429	45.1267
1430	45.1259
1431	45.1252
1432	45.1245
1433	45.1237
1434	45.123
1435	45.1222
1436	45.1215
1437	45.1208
1438	45.12
1439	45.1193
1440	45.1185
1441	45.1178
1442	45.1171
1443	45.1163
1444	45.1156
1445	45.1149
1446	45.1141
1447	45.1134
1448	45.1127
1449	45.1119
1450	45.1112
1451	45.1105
1452	45.1097
1453	45.109
1454	45.1083
1455	45.1075
1456	45.1068
1457	45.1061
1458	45.1054
1459	45.1046
1460	45.1039
1461	45.1032
1462	45.1025
1463	45.1017
1464	45.101
1465	45.1003
1466	45.0996
1467	45.0989
1468	45.0981
1469	45.0974
1470	45.0967
1471	45.096
1472	45.0953
1473	45.0946
1474	45.0938
1475	45.0931
1476	45.0924
1477	45.0917
1478	45.091
1479	45.0903
1480	45.0896
1481	45.0889
1482	45.0881
1483	45.0874
1484	45.0867
1485	45.086
1486	45.0853
1487	45.0846
1488	45.0839
1489	45.0832
1490	45.0825
1491	45.0818
1492	45.0811
1493	45.0804
1494	45.0796
1495	45.0789
1496	45.0782
1497	45.0775
1498	45.0768
1499	45.0761
1500	45.0754
1501	45.0747
1502	45.074
1503	45.0733
1504	45.0725
1505	45.0718
1506	45.0711
1507	45.0704
1508	45.0697
1509	45.069
1510	45.0683
1511	45.0676
1512	45.0669
1513	45.0662
1514	45.0655
1515	45.0648
1516	45.0641
1517	45.0634
1518	45.0627
1519	45.062
1520	45.0613
1521	45.0606
1522	45.0599
1523	45.0592
1524	45.0585
1525	45.0578
1526	45.0571
1527	45.0564
1528	45.0557
1529	45.055
1530	45.0544
1531	45.0537
1532	45.053
1533	45.0523
1534	45.0516
1535	45.0509
1536	45.0502
1537	45.0495
1538	45.0488
1539	45.0481
1540	45.0475
1541	45.0468
1542	45.0461
1543	45.0454
1544	45.0447
1545	45.044
1546	45.0433
1547	45.0427
1548	45.042
1549	45.0413
1550	45.0406
1551	45.0399
1552	45.0393
1553	45.0386
1554	45.0379
1555	45.0372
1556	45.0365
1557	45.0359
1558	45.0352
1559	45.0345
1560	45.0338
1561	45.0332
1562	45.0325
1563	45.0318
1564	45.0311
1565	45.0305
1566	45.0298
1567	45.0291
1568	45.0284
1569	45.0278
1570	45.0271
1571	45.0264
1572	45.0258
1573	45.0251
1574	45.0244
1575	45.0237
1576	45.0231
1577	45.0224
1578	45.0217
1579	45.0211
1580	45.0204
1581	45.0198
1582	45.0191
1583	45.0184
1584	45.0178
1585	45.0171
1586	45.0164
1587	45.0158
1588	45.0151
1589	45.0145
1590	45.0138
1591	45.0131
1592	45.0125
1593	45.0118
1594	45.0112
1595	45.0105
1596	45.0099
1597	45.0092
1598	45.0085
1599	45.0079
1600	45.0072
1601	45.0066
1602	45.0059
1603	45.0053
1604	45.0046
1605	45.004
1606	45.0033
1607	45.0027
1608	45.002
1609	45.0014
1610	45.0007
1611	45.0001
1612	44.9994
1613	44.9988
1614	44.9981
1615	44.9975
1616	44.9968
1617	44.9962
1618	44.9956
1619	44.9949
1620	44.9943
1621	44.9936
1622	44.993
1623	44.9923
1624	44.9917
1625	44.9911
1626	44.9904
1627	44.9898
1628	44.9891
1629	44.9885
1630	44.9879
1631	44.9872
1632	44.9866
1633	44.986
1634	44.9853
1635	44.9847
1636	44.9841
1637	44.9834
1638	44.9828
1639	44.9822
1640	44.9815
1641	44.9809
1642	44.9803
1643	44.9796
1644	44.979
1645	44.9784
1646	44.9777
1647	44.9771
1648	44.9765
1649	44.9759
1650	44.9752
1651	44.9746
1652	44.974
1653	44.9734
1654	44.9727
1655	44.9721
1656	44.9715
1657	44.9709
1658	44.9702
1659	44.9696
1660	44.969
1661	44.9684
1662	44.9678
1663	44.9671
1664	44.9665
1665	44.9659
1666	44.9653
1667	44.9647
1668	44.9641
1669	44.9634
1670	44.9628
1671	44.9622
1672	44.9616
1673	44.961
1674	44.9603
1675	44.9597
1676	44.9591
1677	44.9585
1678	44.9578
1679	44.9572
1680	44.9566
1681	44.956
1682	44.9554
1683	44.9547
1684	44.9541
1685	44.9535
1686	44.9529
1687	44.9523
1688	44.9517
1689	44.951
1690	44.9504
1691	44.9498
1692	44.9492
1693	44.9486
1694	44.948
1695	44.9474
1696	44.9467
1697	44.9461
1698	44.9455
1699	44.9449
1700	44.9443
1701	44.9437
1702	44.9431
1703	44.9425
1704	44.9419
1705	44.9412
1706	44.9406
1707	44.94
1708	44.9394
1709	44.9388
1710	44.9382
1711	44.9376
1712	44.937
1713	44.9364
1714	44.9358
1715	44.9352
1716	44.9346
1717	44.934
1718	44.9334
1719	44.9328
1720	44.9322
1721	44.9316
1722	44.931
1723	44.9304
1724	44.9298
1725	44.9292
1726	44.9286
1727	44.928
1728	44.9274
1729	44.9268
1730	44.9262
1731	44.9256
1732	44.925
1733	44.9244
1734	44.9238
1735	44.9232
1736	44.9226
1737	44.922
1738	44.9214
1739	44.9208
1740	44.9202
1741	44.9196
1742	44.919
1743	44.9184
1744	44.9179
1745	44.9173
1746	44.9167
1747	44.9161
1748	44.9155
1749	44.9149
1750	44.9143
1751	44.9137
1752	44.9131
1753	44.9126
1754	44.912
1755	44.9114
1756	44.9108
1757	44.9102
1758	44.9096
1759	44.909
1760	44.9085
1761	44.9079
1762	44.9073
1763	44.9067
1764	44.9061
1765	44.9055
1766	44.905
1767	44.9044
1768	44.9038
1769	44.9032
1770	44.9026
1771	44.9021
1772	44.9015
1773	44.9009
1774	44.9003
1775	44.8998
1776	44.8992
1777	44.8986
1778	44.898
1779	44.8974
1780	44.8969
1781	44.8963
1782	44.8957
1783	44.8952
1784	44.8946
1785	44.894
1786	44.8934
1787	44.8929
1788	44.8923
1789	44.8917
1790	44.8911
1791	44.8906
1792	44.89
1793	44.8894
1794	44.8889
1795	44.8883
1796	44.8877
1797	44.8872
1798	44.8866
1799	44.886
1800	44.8855

## Sheet: 4
0	51.08
1	50.5123
2	50.0192
3	49.8247
4	49.6434
5	49.5028
6	49.3921
7	49.3113
8	49.2666
9	49.2265
10	49.1864
11	49.1464
12	49.1063
13	49.0662
14	49.0261
15	48.9932
16	48.9652
17	48.9371
18	48.909
19	48.881
20	48.8529
21	48.8249
22	48.7968
23	48.7687
24	48.7407
25	48.7126
26	48.6846
27	48.6565
28	48.6284
29	48.6026
30	48.5856
31	48.5686
32	48.5516
33	48.5346
34	48.5176
35	48.5006
36	48.4836
37	48.4666
38	48.4496
39	48.4326
40	48.4157
41	48.3987
42	48.3817
43	48.3647
44	48.3477
45	48.3307
46	48.3137
47	48.2967
48	48.2797
49	48.2627
50	48.2457
51	48.2287
52	48.2117
53	48.1947
54	48.1777
55	48.1607
56	48.1438
57	48.1268
58	48.1127
59	48.1029
60	48.0931
61	48.0833
62	48.0735
63	48.0638
64	48.054
65	48.0442
66	48.0344
67	48.0247
68	48.0149
69	48.0051
70	47.9953
71	47.9856
72	47.9758
73	47.966
74	47.9562
75	47.9465
76	47.9367
77	47.9269
78	47.9171
79	47.9074
80	47.8976
81	47.8878
82	47.878
83	47.8682
84	47.8585
85	47.8487
86	47.8389
87	47.8291
88	47.8194
89	47.8096
90	47.7998
91	47.79
92	47.7803
93	47.7705
94	47.7607
95	47.7509
96	47.7412
97	47.7314
98	47.7216
99	47.7118
100	47.7021
101	47.6923
102	47.6825
103	47.6727
104	47.6629
105	47.6532
106	47.6434
107	47.6336
108	47.6238
109	47.6141
110	47.6043
111	47.5945
112	47.5847
113	47.575
114	47.5652
115	47.5554
116	47.5491
117	47.5438
118	47.5384
119	47.533
120	47.5276
121	47.5222
122	47.5168
123	47.5114
124	47.506
125	47.5007
126	47.4953
127	47.4899
128	47.4845
129	47.4791
130	47.4737
131	47.4683
132	47.4629
133	47.4576
134	47.4522
135	47.4468
136	47.4414
137	47.436
138	47.4306
139	47.4252
140	47.4198
141	47.4145
142	47.4091
143	47.4037
144	47.3983
145	47.3929
146	47.3875
147	47.3821
148	47.3767
149	47.3714
150	47.366
151	47.3606
152	47.3552
153	47.3498
154	47.3444
155	47.339
156	47.3336
157	47.3283
158	47.3229
159	47.3175
160	47.3121
161	47.3067
162	47.3013
163	47.2959
164	47.2905
165	47.2852
166	47.2798
167	47.2744
168	47.269
169	47.2636
170	47.2582
171	47.2528
172	47.2474
173	47.2421
174	47.2367
175	47.2313
176	47.2259
177	47.2205
178	47.2151
179	47.2097
180	47.2043
181	47.199
182	47.1936
183	47.1882
184	47.1828
185	47.1774
186	47.172
187	47.1666
188	47.1612
189	47.1559
190	47.1505
191	47.1451
192	47.1397
193	47.1343
194	47.1289
195	47.1235
196	47.1181
197	47.1128
198	47.1074
199	47.102
200	47.0966
201	47.0912
202	47.0858
203	47.0804
204	47.0751
205	47.0697
206	47.0643
207	47.0589
208	47.0535
209	47.0481
210	47.0427
211	47.0373
212	47.032
213	47.0266
214	47.0212
215	47.0158
216	47.0104
217	47.005
218	46.9996
219	46.9942
220	46.9889
221	46.9835
222	46.9781
223	46.9727
224	46.9673
225	46.9619
226	46.9565
227	46.9511
228	46.9458
229	46.9404
230	46.935
231	46.931
232	46.9279
233	46.9248
234	46.9217
235	46.9185
236	46.9154
237	46.9123
238	46.9092
239	46.9061
240	46.903
241	46.8999
242	46.8968
243	46.8937
244	46.8906
245	46.8875
246	46.8844
247	46.8813
248	46.8782
249	46.8751
250	46.872
251	46.8689
252	46.8658
253	46.8627
254	46.8596
255	46.8565
256	46.8534
257	46.8503
258	46.8472
259	46.8441
260	46.841
261	46.8379
262	46.8348
263	46.8317
264	46.8286
265	46.8255
266	46.8224
267	46.8193
268	46.8162
269	46.8131
270	46.81
271	46.8069
272	46.8038
273	46.8007
274	46.7975
275	46.7944
276	46.7913
277	46.7882
278	46.7851
279	46.782
280	46.7789
281	46.7758
282	46.7727
283	46.7696
284	46.7665
285	46.7634
286	46.7603
287	46.7572
288	46.7541
289	46.751
290	46.7479
291	46.7448
292	46.7417
293	46.7386
294	46.7355
295	46.7324
296	46.7293
297	46.7262
298	46.7231
299	46.72
300	46.7169
301	46.7138
302	46.7107
303	46.7076
304	46.7045
305	46.7014
306	46.6983
307	46.6952
308	46.6921
309	46.689
310	46.6859
311	46.6828
312	46.6796
313	46.6765
314	46.6734
315	46.6703
316	46.6672
317	46.6641
318	46.661
319	46.6579
320	46.6548
321	46.6517
322	46.6486
323	46.6455
324	46.6424
325	46.6393
326	46.6362
327	46.6331
328	46.63
329	46.6269
330	46.6238
331	46.6207
332	46.6176
333	46.6145
334	46.6114
335	46.6083
336	46.6052
337	46.6021
338	46.599
339	46.5959
340	46.5928
341	46.5897
342	46.5866
343	46.5835
344	46.5804
345	46.5773
346	46.5742
347	46.5711
348	46.568
349	46.5649
350	46.5618
351	46.5586
352	46.5555
353	46.5524
354	46.5493
355	46.5462
356	46.5431
357	46.54
358	46.5369
359	46.5338
360	46.5307
361	46.5276
362	46.5245
363	46.5214
364	46.5183
365	46.5152
366	46.5121
367	46.509
368	46.5059
369	46.5028
370	46.4997
371	46.4966
372	46.4935
373	46.4904
374	46.4873
375	46.4842
376	46.4811
377	46.478
378	46.4749
379	46.4718
380	46.4687
381	46.4656
382	46.4625
383	46.4594
384	46.4563
385	46.4532
386	46.4501
387	46.447
388	46.4439
389	46.4408
390	46.4376
391	46.4345
392	46.4314
393	46.4283
394	46.4252
395	46.4221
396	46.419
397	46.4159
398	46.4128
399	46.4097
400	46.4066
401	46.4035
402	46.4004
403	46.3973
404	46.3942
405	46.3911
406	46.388
407	46.3849
408	46.3818
409	46.3787
410	46.3756
411	46.3731
412	46.371
413	46.3689
414	46.3668
415	46.3648
416	46.3627
417	46.3606
418	46.3585
419	46.3564
420	46.3543
421	46.3522
422	46.3501
423	46.348
424	46.346
425	46.3439
426	46.3418
427	46.3397
428	46.3376
429	46.3355
430	46.3334
431	46.3313
432	46.3293
433	46.3272
434	46.3251
435	46.323
436	46.3209
437	46.3188
438	46.3167
439	46.3146
440	46.3126
441	46.3105
442	46.3084
443	46.3063
444	46.3042
445	46.3021
446	46.3
447	46.2979
448	46.2959
449	46.2938
450	46.2917
451	46.2896
452	46.2875
453	46.2854
454	46.2833
455	46.2812
456	46.2791
457	46.2771
458	46.275
459	46.2729
460	46.2708
461	46.2687
462	46.2666
463	46.2645
464	46.2624
465	46.2604
466	46.2583
467	46.2562
468	46.2541
469	46.252
470	46.2499
471	46.2478
472	46.2457
473	46.2437
474	46.2416
475	46.2395
476	46.2374
477	46.2353
478	46.2332
479	46.2311
480	46.229
481	46.227
482	46.2249
483	46.2228
484	46.2207
485	46.2186
486	46.2165
487	46.2144
488	46.2123
489	46.2103
490	46.2082
491	46.2061
492	46.204
493	46.2019
494	46.1998
495	46.1977
496	46.1956
497	46.1935
498	46.1915
499	46.1894
500	46.1873
501	46.1852
502	46.1831
503	46.181
504	46.1789
505	46.1768
506	46.1748
507	46.1727
508	46.1706
509	46.1685
510	46.1664
511	46.1643
512	46.1622
513	46.1601
514	46.1581
515	46.156
516	46.1539
517	46.1518
518	46.1497
519	46.1476
520	46.1455
521	46.1434
522	46.1414
523	46.1393
524	46.1372
525	46.1351
526	46.133
527	46.1309
528	46.1288
529	46.1267
530	46.1247
531	46.1226
532	46.1205
533	46.1184
534	46.1163
535	46.1142
536	46.1121
537	46.11
538	46.1079
539	46.1059
540	46.1038
541	46.1017
542	46.0996
543	46.0975
544	46.0954
545	46.0933
546	46.0912
547	46.0892
548	46.0871
549	46.085
550	46.0829
551	46.0808
552	46.0787
553	46.0766
554	46.0745
555	46.0725
556	46.0704
557	46.0683
558	46.0662
559	46.0641
560	46.062
561	46.0599
562	46.0578
563	46.0558
564	46.0537
565	46.0516
566	46.0495
567	46.0474
568	46.0453
569	46.0432
570	46.0411
571	46.039
572	46.037
573	46.0349
574	46.0328
575	46.0307
576	46.0286
577	46.0265
578	46.0244
579	46.0223
580	46.0203
581	46.0182
582	46.0161
583	46.014
584	46.0119
585	46.0098
586	46.0077
587	46.0056
588	46.0036
589	46.0015
590	45.9994
591	45.9976
592	45.9961
593	45.9945
594	45.993
595	45.9914
596	45.9899
597	45.9884
598	45.9868
599	45.9853
600	45.9837
601	45.9822
602	45.9806
603	45.9791
604	45.9776
605	45.976
606	45.9745
607	45.9729
608	45.9714
609	45.9698
610	45.9683
611	45.9667
612	45.9652
613	45.9637
614	45.9621
615	45.9606
616	45.959
617	45.9575
618	45.9559
619	45.9544
620	45.9529
621	45.9513
622	45.9498
623	45.9482
624	45.9467
625	45.9451
626	45.9436
627	45.942
628	45.9405
629	45.939
630	45.9374
631	45.9359
632	45.9343
633	45.9328
634	45.9312
635	45.9297
636	45.9282
637	45.9266
638	45.9251
639	45.9235
640	45.922
641	45.9204
642	45.9189
643	45.9173
644	45.9158
645	45.9143
646	45.9127
647	45.9112
648	45.9096
649	45.9081
650	45.9065
651	45.905
652	45.9035
653	45.9019
654	45.9004
655	45.8988
656	45.8973
657	45.8957
658	45.8942
659	45.8926
660	45.8911
661	45.8896
662	45.888
663	45.8865
664	45.8849
665	45.8834
666	45.8818
667	45.8803
668	45.8788
669	45.8772
670	45.8757
671	45.8741
672	45.8726
673	45.871
674	45.8695
675	45.8679
676	45.8664
677	45.8649
678	45.8633
679	45.8618
680	45.8602
681	45.8587
682	45.8571
683	45.8556
684	45.8541
685	45.8525
686	45.851
687	45.8494
688	45.8479
689	45.8463
690	45.8448
691	45.8432
692	45.8417
693	45.8402
694	45.8386
695	45.8371
696	45.8355
697	45.834
698	45.8324
699	45.8309
700	45.8294
701	45.8278
702	45.8263
703	45.8247
704	45.8232
705	45.8216
706	45.8201
707	45.8186
708	45.817
709	45.8155
710	45.8139
711	45.8124
712	45.8108
713	45.8093
714	45.8077
715	45.8062
716	45.8047
717	45.8031
718	45.8016
719	45.8
720	45.7985
721	45.7969
722	45.7954
723	45.7939
724	45.7923
725	45.7908
726	45.7892
727	45.7877
728	45.7861
729	45.7846
730	45.783
731	45.7815
732	45.78
733	45.7784
734	45.7769
735	45.7753
736	45.7738
737	45.7722
738	45.7707
739	45.7692
740	45.7676
741	45.7661
742	45.7645
743	45.763
744	45.7614
745	45.7599
746	45.7583
747	45.7568
748	45.7553
749	45.7537
750	45.7522
751	45.7506
752	45.7491
753	45.7475
754	45.746
755	45.7445
756	45.7429
757	45.7414
758	45.7398
759	45.7383
760	45.7367
761	45.7352
762	45.7336
763	45.7321
764	45.7306
765	45.729
766	45.7275
767	45.7259
768	45.7244
769	45.7228
770	45.7213
771	45.7199
772	45.7187
773	45.7174
774	45.7162
775	45.7149
776	45.7137
777	45.7125
778	45.7112
779	45.71
780	45.7087
781	45.7075
782	45.7062
783	45.705
784	45.7037
785	45.7025
786	45.7012
787	45.7
788	45.6987
789	45.6975
790	45.6963
791	45.695
792	45.6938
793	45.6925
794	45.6913
795	45.69
796	45.6888
797	45.6875
798	45.6863
799	45.685
800	45.6838
801	45.6825
802	45.6813
803	45.68
804	45.6788
805	45.6776
806	45.6763
807	45.6751
808	45.6738
809	45.6726
810	45.6713
811	45.6701
812	45.6688
813	45.6676
814	45.6663
815	45.6651
816	45.6638
817	45.6626
818	45.6614
819	45.6601
820	45.6589
821	45.6576
822	45.6564
823	45.6551
824	45.6539
825	45.6526
826	45.6514
827	45.6501
828	45.6489
829	45.6476
830	45.6464
831	45.6451
832	45.6439
833	45.6427
834	45.6414
835	45.6402
836	45.6389
837	45.6377
838	45.6364
839	45.6352
840	45.6339
841	45.6327
842	45.6314
843	45.6302
844	45.6289
845	45.6277
846	45.6265
847	45.6252
848	45.624
849	45.6227
850	45.6215
851	45.6202
852	45.619
853	45.6177
854	45.6165
855	45.6152
856	45.614
857	45.6127
858	45.6115
859	45.6102
860	45.609
861	45.6078
862	45.6065
863	45.6053
864	45.604
865	45.6028
866	45.6015
867	45.6003
868	45.599
869	45.5978
870	45.5965
871	45.5953
872	45.594
873	45.5928
874	45.5916
875	45.5903
876	45.5891
877	45.5878
878	45.5866
879	45.5853
880	45.5841
881	45.5828
882	45.5816
883	45.5803
884	45.5791
885	45.5778
886	45.5766
887	45.5753
888	45.5741
889	45.5729
890	45.5716
891	45.5704
892	45.5691
893	45.5679
894	45.5666
895	45.5654
896	45.5641
897	45.5629
898	45.5616
899	45.5604
900	45.5591
901	45.5579
902	45.5567
903	45.5554
904	45.5542
905	45.5529
906	45.5517
907	45.5504
908	45.5492
909	45.5479
910	45.5467
911	45.5454
912	45.5442
913	45.5429
914	45.5417
915	45.5404
916	45.5392
917	45.538
918	45.5367
919	45.5355
920	45.5342
921	45.533
922	45.5317
923	45.5305
924	45.5292
925	45.528
926	45.5267
927	45.5255
928	45.5242
929	45.523
930	45.5218
931	45.5205
932	45.5193
933	45.518
934	45.5168
935	45.5155
936	45.5143
937	45.513
938	45.5118
939	45.5105
940	45.5093
941	45.508
942	45.5068
943	45.5055
944	45.5043
945	45.5031
946	45.5018
947	45.5006
948	45.4993
949	45.4981
950	45.4968
951	45.4957
952	45.4947
953	45.4937
954	45.4927
955	45.4917
956	45.4907
957	45.4897
958	45.4887
959	45.4877
960	45.4867
961	45.4856
962	45.4846
963	45.4836
964	45.4826
965	45.4816
966	45.4806
967	45.4796
968	45.4786
969	45.4776
970	45.4766
971	45.4756
972	45.4746
973	45.4735
974	45.4725
975	45.4715
976	45.4705
977	45.4695
978	45.4685
979	45.4675
980	45.4665
981	45.4655
982	45.4645
983	45.4635
984	45.4625
985	45.4615
986	45.4604
987	45.4594
988	45.4584
989	45.4574
990	45.4564
991	45.4554
992	45.4544
993	45.4534
994	45.4524
995	45.4514
996	45.4504
997	45.4494
998	45.4484
999	45.4473
1000	45.4463
1001	45.4453
1002	45.4443
1003	45.4433
1004	45.4423
1005	45.4413
1006	45.4403
1007	45.4393
1008	45.4383
1009	45.4373
1010	45.4363
1011	45.4353
1012	45.4342
1013	45.4332
1014	45.4322
1015	45.4312
1016	45.4302
1017	45.4292
1018	45.4282
1019	45.4272
1020	45.4262
1021	45.4252
1022	45.4242
1023	45.4232
1024	45.4222
1025	45.4211
1026	45.4201
1027	45.4191
1028	45.4181
1029	45.4171
1030	45.4161
1031	45.4151
1032	45.4141
1033	45.4131
1034	45.4121
1035	45.4111
1036	45.4101
1037	45.409
1038	45.408
1039	45.407
1040	45.406
1041	45.405
1042	45.404
1043	45.403
1044	45.402
1045	45.401
1046	45.4
1047	45.399
1048	45.398
1049	45.397
1050	45.3959
1051	45.3949
1052	45.3939
1053	45.3929
1054	45.3919
1055	45.3909
1056	45.3899
1057	45.3889
1058	45.3879
1059	45.3869
1060	45.3859
1061	45.3849
1062	45.3839
1063	45.3828
1064	45.3818
1065	45.3808
1066	45.3798
1067	45.3788
1068	45.3778
1069	45.3768
1070	45.3758
1071	45.3748
1072	45.3738
1073	45.3728
1074	45.3718
1075	45.3708
1076	45.3697
1077	45.3687
1078	45.3677
1079	45.3667
1080	45.3657
1081	45.3647
1082	45.3637
1083	45.3627
1084	45.3617
1085	45.3607
1086	45.3597
1087	45.3587
1088	45.3576
1089	45.3566
1090	45.3556
1091	45.3546
1092	45.3536
1093	45.3526
1094	45.3516
1095	45.3506
1096	45.3496
1097	45.3486
1098	45.3476
1099	45.3466
1100	45.3456
1101	45.3445
1102	45.3435
1103	45.3425
1104	45.3415
1105	45.3405
1106	45.3395
1107	45.3385
1108	45.3375
1109	45.3365
1110	45.3355
1111	45.3345
1112	45.3335
1113	45.3325
1114	45.3314
1115	45.3304
1116	45.3294
1117	45.3284
1118	45.3274
1119	45.3264
1120	45.3254
1121	45.3244
1122	45.3234
1123	45.3224
1124	45.3214
1125	45.3204
1126	45.3194
1127	45.3183
1128	45.3173
1129	45.3163
1130	45.3153
1131	45.3144
1132	45.3134
1133	45.3125
1134	45.3116
1135	45.3106
1136	45.3097
1137	45.3088
1138	45.3078
1139	45.3069
1140	45.306
1141	45.3051
1142	45.3041
1143	45.3032
1144	45.3023
1145	45.3014
1146	45.3004
1147	45.2995
1148	45.2986
1149	45.2977
1150	45.2968
1151	45.2958
1152	45.2949
1153	45.294
1154	45.2931
1155	45.2922
1156	45.2913
1157	45.2904
1158	45.2894
1159	45.2885
1160	45.2876
1161	45.2867
1162	45.2858
1163	45.2849
1164	45.284
1165	45.2831
1166	45.2822
1167	45.2813
1168	45.2804
1169	45.2795
1170	45.2786
1171	45.2777
1172	45.2768
1173	45.2759
1174	45.275
1175	45.2741
1176	45.2732
1177	45.2723
1178	45.2714
1179	45.2705
1180	45.2696
1181	45.2687
1182	45.2678
1183	45.2669
1184	45.266
1185	45.2651
1186	45.2642
1187	45.2634
1188	45.2625
1189	45.2616
1190	45.2607
1191	45.2598
1192	45.2589
1193	45.258
1194	45.2572
1195	45.2563
1196	45.2554
1197	45.2545
1198	45.2536
1199	45.2528
1200	45.2519
1201	45.251
1202	45.2501
1203	45.2493
1204	45.2484
1205	45.2475
1206	45.2466
1207	45.2458
1208	45.2449
1209	45.244
1210	45.2432
1211	45.2423
1212	45.2414
1213	45.2406
1214	45.2397
1215	45.2388
1216	45.238
1217	45.2371
1218	45.2362
1219	45.2354
1220	45.2345
1221	45.2336
1222	45.2328
1223	45.2319
1224	45.2311
1225	45.2302
1226	45.2294
1227	45.2285
1228	45.2276
1229	45.2268
1230	45.2259
1231	45.2251
1232	45.2242
1233	45.2234
1234	45.2225
1235	45.2217
1236	45.2208
1237	45.22
1238	45.2191
1239	45.2183
1240	45.2175
1241	45.2166
1242	45.2158
1243	45.2149
1244	45.2141
1245	45.2132
1246	45.2124
1247	45.2116
1248	45.2107
1249	45.2099
1250	45.2091
1251	45.2082
1252	45.2074
1253	45.2065
1254	45.2057
1255	45.2049
1256	45.204
1257	45.2032
1258	45.2024
1259	45.2016
1260	45.2007
1261	45.1999
1262	45.1991
1263	45.1982
1264	45.1974
1265	45.1966
1266	45.1958
1267	45.195
1268	45.1941
1269	45.1933
1270	45.1925
1271	45.1917
1272	45.1909
1273	45.19
1274	45.1892
1275	45.1884
1276	45.1876
1277	45.1868
1278	45.186
1279	45.1851
1280	45.1843
1281	45.1835
1282	45.1827
1283	45.1819
1284	45.1811
1285	45.1803
1286	45.1795
1287	45.1787
1288	45.1779
1289	45.1771
1290	45.1763
1291	45.1755
1292	45.1747
1293	45.1738
1294	45.173
1295	45.1722
1296	45.1715
1297	45.1707
1298	45.1699
1299	45.1691
1300	45.1683
1301	45.1675
1302	45.1667
1303	45.1659
1304	45.1651
1305	45.1643
1306	45.1635
1307	45.1627
1308	45.1619
1309	45.1611
1310	45.1604
1311	45.1596
1312	45.1588
1313	45.158
1314	45.1572
1315	45.1564
1316	45.1556
1317	45.1548
1318	45.154
1319	45.1532
1320	45.1524
1321	45.1516
1322	45.1508
1323	45.15
1324	45.1492
1325	45.1484
1326	45.1476
1327	45.1468
1328	45.146
1329	45.1452
1330	45.1444
1331	45.1437
1332	45.1429
1333	45.1421
1334	45.1413
1335	45.1405
1336	45.1397
1337	45.1389
1338	45.1381
1339	45.1374
1340	45.1366
1341	45.1358
1342	45.135
1343	45.1342
1344	45.1335
1345	45.1327
1346	45.1319
1347	45.1311
1348	45.1303
1349	45.1296
1350	45.1288
1351	45.128
1352	45.1272
1353	45.1265
1354	45.1257
1355	45.1249
1356	45.1241
1357	45.1234
1358	45.1226
1359	45.1218
1360	45.121
1361	45.1203
1362	45.1195
1363	45.1187
1364	45.118
1365	45.1172
1366	45.1164
1367	45.1157
1368	45.1149
1369	45.1141
1370	45.1134
1371	45.1126
1372	45.1119
1373	45.1111
1374	45.1103
1375	45.1096
1376	45.1088
1377	45.1081
1378	45.1073
1379	45.1065
1380	45.1058
1381	45.105
1382	45.1043
1383	45.1035
1384	45.1028
1385	45.102
1386	45.1013
1387	45.1005
1388	45.0997
1389	45.099
1390	45.0982
1391	45.0975
1392	45.0967
1393	45.096
1394	45.0952
1395	45.0945
1396	45.0938
1397	45.093
1398	45.0923
1399	45.0915
1400	45.0908
1401	45.09
1402	45.0893
1403	45.0885
1404	45.0878
1405	45.0871
1406	45.0863
1407	45.0856
1408	45.0848
1409	45.0841
1410	45.0834
1411	45.0826
1412	45.0819
1413	45.0812
1414	45.0804
1415	45.0797
1416	45.079
1417	45.0782
1418	45.0775
1419	45.0768
1420	45.076
1421	45.0753
1422	45.0746
1423	45.0738
1424	45.0731
1425	45.0724
1426	45.0716
1427	45.0709
1428	45.0702
1429	45.0695
1430	45.0687
1431	45.068
1432	45.0673
1433	45.0666
1434	45.0659
1435	45.0651
1436	45.0644
1437	45.0637
1438	45.063
1439	45.0622
1440	45.0615
1441	45.0608
1442	45.0601
1443	45.0594
1444	45.0587
1445	45.0579
1446	45.0572
1447	45.0565
1448	45.0558
1449	45.0551
1450	45.0544
1451	45.0537
1452	45.053
1453	45.0523
1454	45.0515
1455	45.0508
1456	45.0501
1457	45.0494
1458	45.0487
1459	45.048
1460	45.0473
1461	45.0466
1462	45.0459
1463	45.0452
1464	45.0445
1465	45.0438
1466	45.0431
1467	45.0424
1468	45.0417
1469	45.041
1470	45.0403
1471	45.0396
1472	45.0389
1473	45.0382
1474	45.0375
1475	45.0368
1476	45.0361
1477	45.0354
1478	45.0347
1479	45.034
1480	45.0333
1481	45.0326
1482	45.0319
1483	45.0313
1484	45.0306
1485	45.0299
1486	45.0292
1487	45.0285
1488	45.0278
1489	45.0271
1490	45.0264
1491	45.0257
1492	45.0251
1493	45.0244
1494	45.0237
1495	45.023
1496	45.0223
1497	45.0216
1498	45.0209
1499	45.0202
1500	45.0195
1501	45.0188
1502	45.0181
1503	45.0174
1504	45.0168
1505	45.0161
1506	45.0154
1507	45.0147
1508	45.014
1509	45.0133
1510	45.0126
1511	45.012
1512	45.0113
1513	45.0106
1514	45.0099
1515	45.0092
1516	45.0085
1517	45.0079
1518	45.0072
1519	45.0065
1520	45.0058
1521	45.0051
1522	45.0045
1523	45.0038
1524	45.0031
1525	45.0024
1526	45.0017
1527	45.0011
1528	45.0004
1529	44.9997
1530	44.999
1531	44.9984
1532	44.9977
1533	44.997
1534	44.9964
1535	44.9957
1536	44.995
1537	44.9943
1538	44.9937
1539	44.993
1540	44.9923
1541	44.9917
1542	44.991
1543	44.9903
1544	44.9897
1545	44.989
1546	44.9883
1547	44.9877
1548	44.987
1549	44.9863
1550	44.9857
1551	44.985
1552	44.9843
1553	44.9837
1554	44.983
1555	44.9824
1556	44.9817
1557	44.981
1558	44.9804
1559	44.9797
1560	44.9791
1561	44.9784
1562	44.9778
1563	44.9771
1564	44.9764
1565	44.9758
1566	44.9751
1567	44.9745
1568	44.9738
1569	44.9732
1570	44.9725
1571	44.9719
1572	44.9712
1573	44.9706
1574	44.9699
1575	44.9693
1576	44.9686
1577	44.968
1578	44.9673
1579	44.9667
1580	44.966
1581	44.9654
1582	44.9647
1583	44.9641
1584	44.9634
1585	44.9628
1586	44.9621
1587	44.9615
1588	44.9609
1589	44.9602
1590	44.9596
1591	44.9589
1592	44.9583
1593	44.9576
1594	44.957
1595	44.9564
1596	44.9557
1597	44.9551
1598	44.9544
1599	44.9538
1600	44.9532
1601	44.9525
1602	44.9519
1603	44.9513
1604	44.9506
1605	44.95
1606	44.9494
1607	44.9487
1608	44.9481
1609	44.9475
1610	44.9468
1611	44.9462
1612	44.9456
1613	44.9449
1614	44.9443
1615	44.9437
1616	44.9431
1617	44.9424
1618	44.9418
1619	44.9412
1620	44.9405
1621	44.9399
1622	44.9393
1623	44.9387
1624	44.9381
1625	44.9374
1626	44.9368
1627	44.9362
1628	44.9356
1629	44.9349
1630	44.9343
1631	44.9337
1632	44.9331
1633	44.9325
1634	44.9318
1635	44.9312
1636	44.9306
1637	44.93
1638	44.9294
1639	44.9288
1640	44.9281
1641	44.9275
1642	44.9269
1643	44.9263
1644	44.9257
1645	44.9251
1646	44.9245
1647	44.9238
1648	44.9232
1649	44.9226
1650	44.922
1651	44.9214
1652	44.9208
1653	44.9202
1654	44.9196
1655	44.919
1656	44.9184
1657	44.9178
1658	44.9172
1659	44.9166
1660	44.9159
1661	44.9153
1662	44.9147
1663	44.9141
1664	44.9135
1665	44.9129
1666	44.9123
1667	44.9117
1668	44.9111
1669	44.9105
1670	44.9099
1671	44.9093
1672	44.9087
1673	44.9081
1674	44.9075
1675	44.9069
1676	44.9063
1677	44.9057
1678	44.9051
1679	44.9045
1680	44.9039
1681	44.9033
1682	44.9027
1683	44.9021
1684	44.9015
1685	44.9009
1686	44.9003
1687	44.8997
1688	44.8991
1689	44.8985
1690	44.8979
1691	44.8973
1692	44.8967
1693	44.8961
1694	44.8955
1695	44.8949
1696	44.8943
1697	44.8937
1698	44.8931
1699	44.8925
1700	44.8919
1701	44.8913
1702	44.8907
1703	44.8901
1704	44.8895
1705	44.8889
1706	44.8883
1707	44.8877
1708	44.8872
1709	44.8866
1710	44.886
1711	44.8854
1712	44.8848
1713	44.8842
1714	44.8836
1715	44.883
1716	44.8824
1717	44.8818
1718	44.8813
1719	44.8807
1720	44.8801
1721	44.8795
1722	44.8789
1723	44.8783
1724	44.8777
1725	44.8772
1726	44.8766
1727	44.876
1728	44.8754
1729	44.8748
1730	44.8742
1731	44.8737
1732	44.8731
1733	44.8725
1734	44.8719
1735	44.8713
1736	44.8708
1737	44.8702
1738	44.8696
1739	44.869
1740	44.8685
1741	44.8679
1742	44.8673
1743	44.8667
1744	44.8661
1745	44.8656
1746	44.865
1747	44.8644
1748	44.8638
1749	44.8633
1750	44.8627
1751	44.8621
1752	44.8616
1753	44.861
1754	44.8604
1755	44.8598
1756	44.8593
1757	44.8587
1758	44.8581
1759	44.8576
1760	44.857
1761	44.8564
1762	44.8559
1763	44.8553
1764	44.8547
1765	44.8542
1766	44.8536
1767	44.853
1768	44.8525
1769	44.8519
1770	44.8513
1771	44.8508
1772	44.8502
1773	44.8496
1774	44.8491
1775	44.8485
1776	44.848
1777	44.8474
1778	44.8468
1779	44.8463
1780	44.8457
1781	44.8452
1782	44.8446
1783	44.844
1784	44.8435
1785	44.8429
1786	44.8424
1787	44.8418
1788	44.8412
1789	44.8407
1790	44.8401
1791	44.8396
1792	44.839
1793	44.8385
1794	44.8379
1795	44.8374
1796	44.8368
1797	44.8363
1798	44.8357
1799	44.8352
1800	44.8346
