# Supplementary material for: Numerical simulation research on thermal insulation performance of composite heat-insulation zone structure in hydrothermal high-temperature mine
Source: Sci Rep. 2024 Jun 18;14:14096. doi: 10.1038/s41598-024-64702-4 (PMC11189482; doi:10.1038/s41598-024-64702-4)
Supplement: Supplementary file 1 — Supplementary Information. [file 41598_2024_64702_MOESM1_ESM.zip › Temperature scenario 3-1.txt]

% Model:              方案三.mph
% Version:            COMSOL 5.6.0.280
% Date:               Sep 21 2022, 17:11
% Table:              表格: 表格 11 {tbl11} - 线平均值: 线平均值 1 {av1}
% grdr (W/(m*K))         t (d)                    温度 (degC)
0.1                      0                        51.07950087360156
0.1                      1                        50.242406931540735
0.1                      2                        49.514410330813064
0.1                      3                        49.22280309541828
0.1                      4                        48.95349518937688
0.1                      5                        48.75311248315515
0.1                      6                        48.60341007091837
0.1                      7                        48.50438795266667
0.1                      8                        48.4616042765768
0.1                      9                        48.42527816692967
0.1                      10                       48.38895205728246
0.1                      11                       48.35262594763534
0.1                      12                       48.31629983798818
0.1                      13                       48.27997372834101
0.1                      14                       48.243647618693835
0.1                      15                       48.213085834786526
0.1                      16                       48.18636693470572
0.1                      17                       48.159648034624986
0.1                      18                       48.132929134544234
0.1                      19                       48.10621023446345
0.1                      20                       48.079491334382716
0.1                      21                       48.052772434301914
0.1                      22                       48.026053534221184
0.1                      23                       47.999334634140375
0.1                      24                       47.972615734059595
0.1                      25                       47.945896833978836
0.1                      26                       47.91917793389811
0.1                      27                       47.89245903381735
0.1                      28                       47.8657401337366
0.1                      29                       47.84116260188137
0.1                      30                       47.82515054292844
0.1                      31                       47.80913848397547
0.1                      32                       47.793126425022464
0.1                      33                       47.77711436606957
0.1                      34                       47.76110230711663
0.1                      35                       47.745090248163685
0.1                      36                       47.729078189210774
0.1                      37                       47.71306613025778
0.1                      38                       47.69705407130481
0.1                      39                       47.6810420123519
0.1                      40                       47.66502995339893
0.1                      41                       47.64901789444602
0.1                      42                       47.63300583549307
0.1                      43                       47.616993776540134
0.1                      44                       47.60098171758714
0.1                      45                       47.58496965863419
0.1                      46                       47.56895759968129
0.1                      47                       47.55294554072832
0.1                      48                       47.53693348177538
0.1                      49                       47.52092142282239
0.1                      50                       47.50490936386945
0.1                      51                       47.488897304916506
0.1                      52                       47.47288524596358
0.1                      53                       47.45687318701063
0.1                      54                       47.44086112805768
0.1                      55                       47.42484906910474
0.1                      56                       47.40883701015175
0.1                      57                       47.392824951198854
0.1                      58                       47.379566398150956
0.1                      59                       47.370438103960716
0.1                      60                       47.361309809770454
0.1                      61                       47.35218151558022
0.1                      62                       47.34305322138999
0.1                      63                       47.33392492719978
0.1                      64                       47.32479663300954
0.1                      65                       47.31566833881919
0.1                      66                       47.306540044628974
0.1                      67                       47.297411750438734
0.1                      68                       47.28828345624853
0.1                      69                       47.279155162058245
0.1                      70                       47.27002686786802
0.1                      71                       47.260898573677764
0.1                      72                       47.25177027948752
0.1                      73                       47.242641985297254
0.1                      74                       47.233513691107014
0.1                      75                       47.22438539691681
0.1                      76                       47.21525710272655
0.1                      77                       47.20612880853633
0.1                      78                       47.19700051434605
0.1                      79                       47.18787222015579
0.1                      80                       47.17874392596554
0.1                      81                       47.16961563177536
0.1                      82                       47.16048733758504
0.1                      83                       47.1513590433948
0.1                      84                       47.142230749204565
0.1                      85                       47.13310245501431
0.1                      86                       47.12397416082411
0.1                      87                       47.11484586663386
0.1                      88                       47.10571757244359
0.1                      89                       47.09658927825338
0.1                      90                       47.087460984063156
0.1                      91                       47.07833268987289
0.1                      92                       47.06920439568259
0.1                      93                       47.060076101492406
0.1                      94                       47.050947807302144
0.1                      95                       47.041819513111946
0.1                      96                       47.0326912189217
0.1                      97                       47.0235629247314
0.1                      98                       47.014434630541245
0.1                      99                       47.00530633635089
0.1                      100                      46.99617804216067
0.1                      101                      46.98704974797041
0.1                      102                      46.9779214537802
0.1                      103                      46.96879315958989
0.1                      104                      46.959664865399695
0.1                      105                      46.95053657120946
0.1                      106                      46.941408277019214
0.1                      107                      46.93227998282898
0.1                      108                      46.92315168863871
0.1                      109                      46.91402339444847
0.1                      110                      46.904895100258265
0.1                      111                      46.895766806067954
0.1                      112                      46.88663851187774
0.1                      113                      46.87751021768748
0.1                      114                      46.86838192349727
0.1                      115                      46.85925362930696
0.1                      116                      46.85341961041635
0.1                      117                      46.84840916035063
0.1                      118                      46.84339871028489
0.1                      119                      46.83838826021916
0.1                      120                      46.833377810153465
0.1                      121                      46.82836736008773
0.1                      122                      46.82335691002201
0.1                      123                      46.818346459956295
0.1                      124                      46.813336009890556
0.1                      125                      46.80832555982485
0.1                      126                      46.803315109759055
0.1                      127                      46.79830465969334
0.1                      128                      46.793294209627675
0.1                      129                      46.78828375956193
0.1                      130                      46.783273309496174
0.1                      131                      46.778262859430434
0.1                      132                      46.7732524093647
0.1                      133                      46.76824195929901
0.1                      134                      46.76323150923326
0.1                      135                      46.75822105916754
0.1                      136                      46.75321060910183
0.1                      137                      46.74820015903609
0.1                      138                      46.74318970897035
0.1                      139                      46.73817925890467
0.1                      140                      46.73316880883891
0.1                      141                      46.72815835877321
0.1                      142                      46.72314790870747
0.1                      143                      46.718137458641685
0.1                      144                      46.71312700857605
0.1                      145                      46.708116558510305
0.1                      146                      46.70310610844459
0.1                      147                      46.69809565837885
0.1                      148                      46.69308520831305
0.1                      149                      46.68807475824739
0.1                      150                      46.6830643081816
0.1                      151                      46.67805385811591
0.1                      152                      46.67304340805017
0.1                      153                      46.66803295798446
0.1                      154                      46.66302250791871
0.1                      155                      46.65801205785305
0.1                      156                      46.6530016077873
0.1                      157                      46.64799115772157
0.1                      158                      46.642980707655816
0.1                      159                      46.6379702575901
0.1                      160                      46.632959807524344
0.1                      161                      46.62794935745864
0.1                      162                      46.622938907392914
0.1                      163                      46.61792845732725
0.1                      164                      46.6129180072615
0.1                      165                      46.60790755719573
0.1                      166                      46.60289710713004
0.1                      167                      46.59788665706437
0.1                      168                      46.592876206998575
0.1                      169                      46.58786575693288
0.1                      170                      46.58285530686713
0.1                      171                      46.57784485680143
0.1                      172                      46.57283440673562
0.1                      173                      46.56782395666992
0.1                      174                      46.5628135066042
0.1                      175                      46.55780305653849
0.1                      176                      46.55279260647274
0.1                      177                      46.547782156407
0.1                      178                      46.542771706341334
0.1                      179                      46.537761256275616
0.1                      180                      46.53275080620984
0.1                      181                      46.52774035614415
0.1                      182                      46.52272990607836
0.1                      183                      46.517719456012664
0.1                      184                      46.51270900594692
0.1                      185                      46.507698555881184
0.1                      186                      46.50268810581548
0.1                      187                      46.49767765574978
0.1                      188                      46.49266720568404
0.1                      189                      46.48765675561833
0.1                      190                      46.48264630555259
0.1                      191                      46.47763585548686
0.1                      192                      46.47262540542113
0.1                      193                      46.46761495535539
0.1                      194                      46.46260450528963
0.1                      195                      46.45759405522395
0.1                      196                      46.452583605158196
0.1                      197                      46.44757315509246
0.1                      198                      46.44256270502681
0.1                      199                      46.43755225496106
0.1                      200                      46.43254180489529
0.1                      201                      46.42753135482957
0.1                      202                      46.42252090476389
0.1                      203                      46.41751045469812
0.1                      204                      46.41250000463239
0.1                      205                      46.40748955456667
0.1                      206                      46.40247910450097
0.1                      207                      46.39746865443518
0.1                      208                      46.392458204369504
0.1                      209                      46.387447754303764
0.1                      210                      46.38243730423807
0.1                      211                      46.37742685417233
0.1                      212                      46.3724164041066
0.1                      213                      46.36740595404087
0.1                      214                      46.362395503975165
0.1                      215                      46.35738505390941
0.1                      216                      46.35237460384366
0.1                      217                      46.34736415377795
0.1                      218                      46.3423537037122
0.1                      219                      46.33734325364651
0.1                      220                      46.33233280358075
0.1                      221                      46.327322353515044
0.1                      222                      46.32231190344933
0.1                      223                      46.31730145338359
0.1                      224                      46.312291003317874
0.1                      225                      46.3072805532522
0.1                      226                      46.30227010318644
0.1                      227                      46.297259653120655
0.1                      228                      46.29224920305496
0.1                      229                      46.287238752989175
0.1                      230                      46.282228302923514
0.1                      231                      46.278494338992175
0.1                      232                      46.275611365817106
0.1                      233                      46.27272839264209
0.1                      234                      46.269845419467025
0.1                      235                      46.266962446292
0.1                      236                      46.26407947311691
0.1                      237                      46.26119649994183
0.1                      238                      46.258313526766806
0.1                      239                      46.25543055359174
0.1                      240                      46.252547580416696
0.1                      241                      46.249664607241634
0.1                      242                      46.24678163406661
0.1                      243                      46.24389866089149
0.1                      244                      46.24101568771648
0.1                      245                      46.23813271454142
0.1                      246                      46.235249741366324
0.1                      247                      46.232366768191305
0.1                      248                      46.229483795016264
0.1                      249                      46.22660082184119
0.1                      250                      46.22371784866615
0.1                      251                      46.22083487549109
0.1                      252                      46.21795190231603
0.1                      253                      46.215068929140976
0.1                      254                      46.21218595596594
0.1                      255                      46.2093029827908
0.1                      256                      46.2064200096158
0.1                      257                      46.20353703644075
0.1                      258                      46.20065406326568
0.1                      259                      46.197771090090654
0.1                      260                      46.194888116915585
0.1                      261                      46.19200514374052
0.1                      262                      46.189122170565454
0.1                      263                      46.18623919739041
0.1                      264                      46.18335622421536
0.1                      265                      46.18047325104028
0.1                      266                      46.177590277865235
0.1                      267                      46.17470730469019
0.1                      268                      46.17182433151511
0.1                      269                      46.16894135834006
0.1                      270                      46.16605838516501
0.1                      271                      46.163175411989975
0.1                      272                      46.16029243881491
0.1                      273                      46.157409465639866
0.1                      274                      46.15452649246481
0.1                      275                      46.15164351928977
0.1                      276                      46.14876054611469
0.1                      277                      46.145877572939604
0.1                      278                      46.142994599764585
0.1                      279                      46.14011162658954
0.1                      280                      46.137228653414475
0.1                      281                      46.13434568023942
0.1                      282                      46.131462707064344
0.1                      283                      46.12857973388928
0.1                      284                      46.125696760714234
0.1                      285                      46.12281378753918
0.1                      286                      46.119930814364096
0.1                      287                      46.11704784118909
0.1                      288                      46.11416486801401
0.1                      289                      46.11128189483895
0.1                      290                      46.1083989216639
0.1                      291                      46.10551594848882
0.1                      292                      46.102632975313824
0.1                      293                      46.09975000213876
0.1                      294                      46.096867028963686
0.1                      295                      46.09398405578865
0.1                      296                      46.09110108261357
0.1                      297                      46.08821810943852
0.1                      298                      46.08533513626348
0.1                      299                      46.08245216308845
0.1                      300                      46.079569189913386
0.1                      301                      46.07668621673832
0.1                      302                      46.07380324356327
0.1                      303                      46.07092027038828
0.1                      304                      46.06803729721318
0.1                      305                      46.065154324038076
0.1                      306                      46.062271350862986
0.1                      307                      46.05938837768796
0.1                      308                      46.056505404512876
0.1                      309                      46.05362243133786
0.1                      310                      46.050739458162816
0.1                      311                      46.047856484987754
0.1                      312                      46.04497351181271
0.1                      313                      46.04209053863762
0.1                      314                      46.03920756546258
0.1                      315                      46.036324592287556
0.1                      316                      46.03344161911244
0.1                      317                      46.03055864593738
0.1                      318                      46.02767567276235
0.1                      319                      46.02479269958731
0.1                      320                      46.021909726412254
0.1                      321                      46.01902675323722
0.1                      322                      46.01614378006212
0.1                      323                      46.013260806887125
0.1                      324                      46.010377833712006
0.1                      325                      46.00749486053696
0.1                      326                      46.00461188736188
0.1                      327                      46.001728914186884
0.1                      328                      45.99884594101177
0.1                      329                      45.995962967836746
0.1                      330                      45.99307999466169
0.1                      331                      45.99019702148663
0.1                      332                      45.98731404831154
0.1                      333                      45.98443107513652
0.1                      334                      45.98154810196146
0.1                      335                      45.978665128786425
0.1                      336                      45.975782155611356
0.1                      337                      45.972899182436315
0.1                      338                      45.97001620926126
0.1                      339                      45.96713323608621
0.1                      340                      45.96425026291113
0.1                      341                      45.96136728973609
0.1                      342                      45.95848431656103
0.1                      343                      45.95560134338599
0.1                      344                      45.95271837021092
0.1                      345                      45.949835397035876
0.1                      346                      45.94695242386081
0.1                      347                      45.944069450685745
0.1                      348                      45.94118647751072
0.1                      349                      45.93830350433563
0.1                      350                      45.93542053116058
0.1                      351                      45.93253755798555
0.1                      352                      45.92965458481044
0.1                      353                      45.926771611635395
0.1                      354                      45.923888638460376
0.1                      355                      45.921005665285286
0.1                      356                      45.91812269211024
0.1                      357                      45.91523971893519
0.1                      358                      45.91235674576012
0.1                      359                      45.90947377258507
0.1                      360                      45.90659079941002
0.1                      361                      45.90370782623493
0.1                      362                      45.9008248530599
0.1                      363                      45.89794187988485
0.1                      364                      45.895058906709814
0.1                      365                      45.892175933534766
0.1                      366                      45.88929296035968
0.1                      367                      45.88640998718463
0.1                      368                      45.88352701400961
0.1                      369                      45.88064404083454
0.1                      370                      45.87776106765942
0.1                      371                      45.87487809448441
0.1                      372                      45.87199512130938
0.1                      373                      45.869112148134334
0.1                      374                      45.86622917495927
0.1                      375                      45.86334620178415
0.1                      376                      45.86046322860911
0.1                      377                      45.85758025543406
0.1                      378                      45.85469728225904
0.1                      379                      45.851814309084
0.1                      380                      45.84893133590894
0.1                      381                      45.84604836273385
0.1                      382                      45.843165389558806
0.1                      383                      45.84028241638375
0.1                      384                      45.837399443208696
0.1                      385                      45.83451647003364
0.1                      386                      45.831633496858586
0.1                      387                      45.82875052368352
0.1                      388                      45.82586755050849
0.1                      389                      45.822984577333365
0.1                      390                      45.820101604158346
0.1                      391                      45.817218630983305
0.1                      392                      45.81433565780823
0.1                      393                      45.81145268463317
0.1                      394                      45.808569711458134
0.1                      395                      45.80568673828308
0.1                      396                      45.80280376510805
0.1                      397                      45.799920791933005
0.1                      398                      45.79703781875796
0.1                      399                      45.79415484558287
0.1                      400                      45.79127187240782
0.1                      401                      45.78838889923274
0.1                      402                      45.785505926057716
0.1                      403                      45.78262295288267
0.1                      404                      45.77973997970759
0.1                      405                      45.77685700653253
0.1                      406                      45.77397403335752
0.1                      407                      45.77109106018239
0.1                      408                      45.76820808700731
0.1                      409                      45.7653251138323
0.1                      410                      45.76244214065722
0.1                      411                      45.7601245435973
0.1                      412                      45.75818386394734
0.1                      413                      45.75624318429743
0.1                      414                      45.75430250464754
0.1                      415                      45.7523618249976
0.1                      416                      45.75042114534769
0.1                      417                      45.748480465697796
0.1                      418                      45.746539786047876
0.1                      419                      45.74459910639795
0.1                      420                      45.7426584267481
0.1                      421                      45.740717747098145
0.1                      422                      45.738777067448204
0.1                      423                      45.736836387798306
0.1                      424                      45.7348957081484
0.1                      425                      45.732955028498466
0.1                      426                      45.7310143488486
0.1                      427                      45.72907366919861
0.1                      428                      45.72713298954872
0.1                      429                      45.72519230989878
0.1                      430                      45.72325163024894
0.1                      431                      45.721310950599
0.1                      432                      45.719370270949064
0.1                      433                      45.71742959129915
0.1                      434                      45.71548891164923
0.1                      435                      45.71354823199939
0.1                      436                      45.71160755234948
0.1                      437                      45.70966687269952
0.1                      438                      45.707726193049545
0.1                      439                      45.705785513399675
0.1                      440                      45.70384483374976
0.1                      441                      45.70190415409985
0.1                      442                      45.69996347444993
0.1                      443                      45.698022794800025
0.1                      444                      45.69608211515006
0.1                      445                      45.69414143550017
0.1                      446                      45.69220075585025
0.1                      447                      45.69026007620034
0.1                      448                      45.68831939655045
0.1                      449                      45.68637871690051
0.1                      450                      45.684438037250644
0.1                      451                      45.682497357600674
0.1                      452                      45.68055667795079
0.1                      453                      45.67861599830084
0.1                      454                      45.67667531865093
0.1                      455                      45.674734639001024
0.1                      456                      45.67279395935112
0.1                      457                      45.67085327970123
0.1                      458                      45.66891260005129
0.1                      459                      45.66697192040138
0.1                      460                      45.66503124075141
0.1                      461                      45.66309056110151
0.1                      462                      45.66114988145162
0.1                      463                      45.65920920180175
0.1                      464                      45.657268522151774
0.1                      465                      45.65532784250189
0.1                      466                      45.65338716285197
0.1                      467                      45.65144648320207
0.1                      468                      45.6495058035521
0.1                      469                      45.64756512390224
0.1                      470                      45.6456244442523
0.1                      471                      45.64368376460238
0.1                      472                      45.64174308495247
0.1                      473                      45.63980240530253
0.1                      474                      45.637861725652584
0.1                      475                      45.6359210460027
0.1                      476                      45.63398036635286
0.1                      477                      45.63203968670291
0.1                      478                      45.63009900705299
0.1                      479                      45.628158327403106
0.1                      480                      45.62621764775319
0.1                      481                      45.624276968103224
0.1                      482                      45.62233628845335
0.1                      483                      45.62039560880341
0.1                      484                      45.61845492915349
0.1                      485                      45.61651424950357
0.1                      486                      45.61457356985363
0.1                      487                      45.612632890203734
0.1                      488                      45.61069221055384
0.1                      489                      45.60875153090392
0.1                      490                      45.60681085125402
0.1                      491                      45.60487017160408
0.1                      492                      45.6029294919542
0.1                      493                      45.6009888123043
0.1                      494                      45.59904813265433
0.1                      495                      45.59710745300441
0.1                      496                      45.59516677335454
0.1                      497                      45.59322609370463
0.1                      498                      45.59128541405469
0.1                      499                      45.58934473440477
0.1                      500                      45.58740405475486
0.1                      501                      45.58546337510492
0.1                      502                      45.583522695455024
0.1                      503                      45.5815820158051
0.1                      504                      45.57964133615521
0.1                      505                      45.57770065650529
0.1                      506                      45.57575997685541
0.1                      507                      45.57381929720545
0.1                      508                      45.57187861755553
0.1                      509                      45.56993793790564
0.1                      510                      45.56799725825574
0.1                      511                      45.56605657860578
0.1                      512                      45.5641158989559
0.1                      513                      45.56217521930595
0.1                      514                      45.56023453965613
0.1                      515                      45.55829386000619
0.1                      516                      45.5563531803562
0.1                      517                      45.5544125007063
0.1                      518                      45.55247182105635
0.1                      519                      45.55053114140646
0.1                      520                      45.54859046175659
0.1                      521                      45.54664978210661
0.1                      522                      45.544709102456764
0.1                      523                      45.542768422806816
0.1                      524                      45.54082774315691
0.1                      525                      45.53888706350696
0.1                      526                      45.53694638385708
0.1                      527                      45.535005704207194
0.1                      528                      45.533065024557246
0.1                      529                      45.53112434490733
0.1                      530                      45.52918366525744
0.1                      531                      45.52724298560748
0.1                      532                      45.525302305957595
0.1                      533                      45.52336162630764
0.1                      534                      45.52142094665773
0.1                      535                      45.51948026700781
0.1                      536                      45.51753958735793
0.1                      537                      45.51559890770801
0.1                      538                      45.51365822805811
0.1                      539                      45.5117175484082
0.1                      540                      45.50977686875828
0.1                      541                      45.50783618910839
0.1                      542                      45.50589550945843
0.1                      543                      45.503954829808535
0.1                      544                      45.502014150158594
0.1                      545                      45.5000734705087
0.1                      546                      45.49813279085875
0.1                      547                      45.49619211120887
0.1                      548                      45.494251431558986
0.1                      549                      45.49231075190901
0.1                      550                      45.49037007225911
0.1                      551                      45.48842939260923
0.1                      552                      45.4864887129593
0.1                      553                      45.48454803330939
0.1                      554                      45.48260735365948
0.1                      555                      45.48066667400951
0.1                      556                      45.478725994359635
0.1                      557                      45.476785314709744
0.1                      558                      45.47484463505982
0.1                      559                      45.4729039554099
0.1                      560                      45.47096327575996
0.1                      561                      45.46902259611005
0.1                      562                      45.467081916460124
0.1                      563                      45.46514123681026
0.1                      564                      45.4632005571603
0.1                      565                      45.4612598775104
0.1                      566                      45.459319197860516
0.1                      567                      45.457378518210575
0.1                      568                      45.45543783856064
0.1                      569                      45.45349715891072
0.1                      570                      45.45155647926084
0.1                      571                      45.44961579961089
0.1                      572                      45.44767511996099
0.1                      573                      45.4457344403111
0.1                      574                      45.44379376066115
0.1                      575                      45.44185308101127
0.1                      576                      45.43991240136131
0.1                      577                      45.43797172171143
0.1                      578                      45.43603104206148
0.1                      579                      45.4340903624116
0.1                      580                      45.43214968276166
0.1                      581                      45.430209003111806
0.1                      582                      45.428268323461886
0.1                      583                      45.42632764381196
0.1                      584                      45.42438696416202
0.1                      585                      45.42244628451211
0.1                      586                      45.4205056048622
0.1                      587                      45.41856492521234
0.1                      588                      45.416624245562346
0.1                      589                      45.414683565912476
0.1                      590                      45.41274288626253
0.1                      591                      45.41107392964625
0.1                      592                      45.40958612171898
0.1                      593                      45.40809831379173
0.1                      594                      45.40661050586453
0.1                      595                      45.405122697937244
0.1                      596                      45.40363489001007
0.1                      597                      45.4021470820828
0.1                      598                      45.40065927415557
0.1                      599                      45.39917146622831
0.1                      600                      45.39768365830107
0.1                      601                      45.39619585037386
0.1                      602                      45.39470804244662
0.1                      603                      45.393220234519355
0.1                      604                      45.391732426592085
0.1                      605                      45.39024461866485
0.1                      606                      45.388756810737675
0.1                      607                      45.3872690028104
0.1                      608                      45.38578119488318
0.1                      609                      45.384293386955946
0.1                      610                      45.3828055790287
0.1                      611                      45.38131777110142
0.1                      612                      45.37982996317422
0.1                      613                      45.37834215524694
0.1                      614                      45.37685434731975
0.1                      615                      45.37536653939249
0.1                      616                      45.37387873146526
0.1                      617                      45.372390923538035
0.1                      618                      45.37090311561078
0.1                      619                      45.36941530768357
0.1                      620                      45.36792749975631
0.1                      621                      45.36643969182903
0.1                      622                      45.36495188390184
0.1                      623                      45.36346407597456
0.1                      624                      45.361976268047314
0.1                      625                      45.36048846012013
0.1                      626                      45.35900065219285
0.1                      627                      45.35751284426563
0.1                      628                      45.35602503633836
0.1                      629                      45.35453722841113
0.1                      630                      45.35304942048393
0.1                      631                      45.35156161255666
0.1                      632                      45.35007380462944
0.1                      633                      45.34858599670216
0.1                      634                      45.34709818877494
0.1                      635                      45.34561038084775
0.1                      636                      45.3441225729205
0.1                      637                      45.34263476499326
0.1                      638                      45.34114695706604
0.1                      639                      45.33965914913874
0.1                      640                      45.33817134121153
0.1                      641                      45.33668353328434
0.1                      642                      45.33519572535702
0.1                      643                      45.33370791742982
0.1                      644                      45.33222010950257
0.1                      645                      45.33073230157534
0.1                      646                      45.329244493648105
0.1                      647                      45.32775668572083
0.1                      648                      45.326268877793616
0.1                      649                      45.32478106986637
0.1                      650                      45.323293261939135
0.1                      651                      45.32180545401189
0.1                      652                      45.320317646084675
0.1                      653                      45.318829838157384
0.1                      654                      45.317342030230165
0.1                      655                      45.315854222302924
0.1                      656                      45.31436641437573
0.1                      657                      45.31287860644843
0.1                      658                      45.31139079852122
0.1                      659                      45.30990299059396
0.1                      660                      45.308415182666714
0.1                      661                      45.306927374739516
0.1                      662                      45.30543956681229
0.1                      663                      45.30395175888503
0.1                      664                      45.302463950957794
0.1                      665                      45.300976143030525
0.1                      666                      45.2994883351033
0.1                      667                      45.29800052717602
0.1                      668                      45.29651271924881
0.1                      669                      45.29502491132161
0.1                      670                      45.29353710339435
0.1                      671                      45.292049295467095
0.1                      672                      45.29056148753992
0.1                      673                      45.28907367961262
0.1                      674                      45.28758587168536
0.1                      675                      45.28609806375821
0.1                      676                      45.284610255830955
0.1                      677                      45.28312244790365
0.1                      678                      45.281634639976474
0.1                      679                      45.280146832049226
0.1                      680                      45.27865902412192
0.1                      681                      45.277171216194745
0.1                      682                      45.27568340826749
0.1                      683                      45.274195600340214
0.1                      684                      45.27270779241304
0.1                      685                      45.2712199844858
0.1                      686                      45.269732176558534
0.1                      687                      45.26824436863126
0.1                      688                      45.26675656070404
0.1                      689                      45.265268752776834
0.1                      690                      45.263780944849614
0.1                      691                      45.262293136922324
0.1                      692                      45.26080532899515
0.1                      693                      45.259317521067885
0.1                      694                      45.25782971314061
0.1                      695                      45.25634190521336
0.1                      696                      45.254854097286156
0.1                      697                      45.25336628935891
0.1                      698                      45.25187848143166
0.1                      699                      45.25039067350443
0.1                      700                      45.2489028655772
0.1                      701                      45.24741505764993
0.1                      702                      45.245927249722726
0.1                      703                      45.24443944179548
0.1                      704                      45.242951633868216
0.1                      705                      45.24146382594099
0.1                      706                      45.239976018013785
0.1                      707                      45.2384882100865
0.1                      708                      45.23700040215931
0.1                      709                      45.235512594232
0.1                      710                      45.234024786304815
0.1                      711                      45.23253697837757
0.1                      712                      45.231049170450326
0.1                      713                      45.22956136252312
0.1                      714                      45.22807355459586
0.1                      715                      45.2265857466686
0.1                      716                      45.22509793874137
0.1                      717                      45.22361013081416
0.1                      718                      45.2221223228869
0.1                      719                      45.22063451495962
0.1                      720                      45.21914670703244
0.1                      721                      45.21765889910517
0.1                      722                      45.21617109117795
0.1                      723                      45.214683283250714
0.1                      724                      45.213195475323474
0.1                      725                      45.211707667396226
0.1                      726                      45.21021985946895
0.1                      727                      45.208732051541745
0.1                      728                      45.207244243614525
0.1                      729                      45.20575643568725
0.1                      730                      45.20426862776003
0.1                      731                      45.202780819832775
0.1                      732                      45.20129301190558
0.1                      733                      45.19980520397832
0.1                      734                      45.19831739605104
0.1                      735                      45.19682958812384
0.1                      736                      45.195341780196586
0.1                      737                      45.19385397226931
0.1                      738                      45.19236616434212
0.1                      739                      45.19087835641486
0.1                      740                      45.18939054848767
0.1                      741                      45.187902740560354
0.1                      742                      45.186414932633156
0.1                      743                      45.18492712470592
0.1                      744                      45.18343931677869
0.1                      745                      45.181951508851455
0.1                      746                      45.18046370092416
0.1                      747                      45.17897589299695
0.1                      748                      45.1774880850697
0.1                      749                      45.176000277142464
0.1                      750                      45.17451246921527
0.1                      751                      45.173024661287975
0.1                      752                      45.17153685336078
0.1                      753                      45.170049045433515
0.1                      754                      45.16856123750626
0.1                      755                      45.16707342957901
0.1                      756                      45.16558562165182
0.1                      757                      45.164097813724574
0.1                      758                      45.162610005797326
0.1                      759                      45.16112219787009
0.1                      760                      45.15963438994286
0.1                      761                      45.1581465820156
0.1                      762                      45.156658774088385
0.1                      763                      45.15517096616116
0.1                      764                      45.1536831582339
0.1                      765                      45.15219535030668
0.1                      766                      45.150707542379436
0.1                      767                      45.14921973445216
0.1                      768                      45.147731926524905
0.1                      769                      45.146244118597686
0.1                      770                      45.14475631067048
0.1                      771                      45.14347312562862
0.1                      772                      45.14232635584378
0.1                      773                      45.14117958605889
0.1                      774                      45.14003281627403
0.1                      775                      45.13888604648914
0.1                      776                      45.13773927670428
0.1                      777                      45.13659250691939
0.1                      778                      45.13544573713448
0.1                      779                      45.134298967349686
0.1                      780                      45.13315219756475
0.1                      781                      45.132005427779916
0.1                      782                      45.13085865799497
0.1                      783                      45.12971188821014
0.1                      784                      45.12856511842524
0.1                      785                      45.12741834864036
0.1                      786                      45.126271578855494
0.1                      787                      45.125124809070634
0.1                      788                      45.123978039285745
0.1                      789                      45.12283126950089
0.1                      790                      45.121684499716
0.1                      791                      45.12053772993111
0.1                      792                      45.11939096014626
0.1                      793                      45.118244190361374
0.1                      794                      45.11709742057645
0.1                      795                      45.11595065079162
0.1                      796                      45.11480388100674
0.1                      797                      45.11365711122188
0.1                      798                      45.11251034143701
0.1                      799                      45.11136357165215
0.1                      800                      45.11021680186724
0.1                      801                      45.109070032082364
0.1                      802                      45.107923262297476
0.1                      803                      45.106776492512616
0.1                      804                      45.10562972272776
0.1                      805                      45.10448295294287
0.1                      806                      45.103336183157964
0.1                      807                      45.102189413373075
0.1                      808                      45.101042643588244
0.1                      809                      45.09989587380338
0.1                      810                      45.09874910401847
0.1                      811                      45.097602334233635
0.1                      812                      45.09645556444872
0.1                      813                      45.09530879466383
0.1                      814                      45.09416202487902
0.1                      815                      45.09301525509412
0.1                      816                      45.091868485309185
0.1                      817                      45.09072171552434
0.1                      818                      45.08957494573943
0.1                      819                      45.088428175954576
0.1                      820                      45.08728140616973
0.1                      821                      45.08613463638483
0.1                      822                      45.08498786659996
0.1                      823                      45.08384109681513
0.1                      824                      45.08269432703021
0.1                      825                      45.081547557245344
0.1                      826                      45.08040078746045
0.1                      827                      45.07925401767559
0.1                      828                      45.07810724789073
0.1                      829                      45.076960478105825
0.1                      830                      45.075813708320986
0.1                      831                      45.07466693853614
0.1                      832                      45.07352016875123
0.1                      833                      45.07237339896636
0.1                      834                      45.07122662918148
0.1                      835                      45.07007985939656
0.1                      836                      45.06893308961171
0.1                      837                      45.06778631982688
0.1                      838                      45.06663955004199
0.1                      839                      45.0654927802571
0.1                      840                      45.064346010472214
0.1                      841                      45.06319924068733
0.1                      842                      45.06205247090244
0.1                      843                      45.0609057011176
0.1                      844                      45.059758931332695
0.1                      845                      45.05861216154783
0.1                      846                      45.05746539176295
0.1                      847                      45.056318621978036
0.1                      848                      45.05517185219322
0.1                      849                      45.054025082408316
0.1                      850                      45.05287831262342
0.1                      851                      45.05173154283862
0.1                      852                      45.05058477305369
0.1                      853                      45.0494380032688
0.1                      854                      45.04829123348396
0.1                      855                      45.0471444636991
0.1                      856                      45.04599769391422
0.1                      857                      45.0448509241293
0.1                      858                      45.043704154344454
0.1                      859                      45.04255738455958
0.1                      860                      45.04141061477468
0.1                      861                      45.04026384498982
0.1                      862                      45.039117075204956
0.1                      863                      45.03797030542006
0.1                      864                      45.036823535635214
0.1                      865                      45.03567676585032
0.1                      866                      45.0345299960654
0.1                      867                      45.03338322628055
0.1                      868                      45.03223645649565
0.1                      869                      45.031089686710814
0.1                      870                      45.02994291692593
0.1                      871                      45.028796147141016
0.1                      872                      45.02764937735616
0.1                      873                      45.02650260757133
0.1                      874                      45.02535583778642
0.1                      875                      45.02420906800158
0.1                      876                      45.023062298216686
0.1                      877                      45.02191552843179
0.1                      878                      45.020768758646916
0.1                      879                      45.01962198886202
0.1                      880                      45.0184752190772
0.1                      881                      45.017328449292265
0.1                      882                      45.01618167950745
0.1                      883                      45.01503490972254
0.1                      884                      45.01388813993765
0.1                      885                      45.01274137015276
0.1                      886                      45.011594600367886
0.1                      887                      45.01044783058302
0.1                      888                      45.009301060798194
0.1                      889                      45.00815429101332
0.1                      890                      45.007007521228424
0.1                      891                      45.00586075144354
0.1                      892                      45.0047139816587
0.1                      893                      45.00356721187379
0.1                      894                      45.00242044208892
0.1                      895                      45.00127367230404
0.1                      896                      45.000126902519106
0.1                      897                      44.998980132734296
0.1                      898                      44.99783336294936
0.1                      899                      44.996686593164526
0.1                      900                      44.99553982337966
0.1                      901                      44.994393053594735
0.1                      902                      44.993246283809924
0.1                      903                      44.99209951402502
0.1                      904                      44.990952744240175
0.1                      905                      44.98980597445529
0.1                      906                      44.9886592046704
0.1                      907                      44.9875124348855
0.1                      908                      44.98636566510068
0.1                      909                      44.98521889531583
0.1                      910                      44.98407212553088
0.1                      911                      44.98292535574603
0.1                      912                      44.98177858596115
0.1                      913                      44.98063181617624
0.1                      914                      44.979485046391396
0.1                      915                      44.97833827660649
0.1                      916                      44.97719150682162
0.1                      917                      44.976044737036766
0.1                      918                      44.974897967251906
0.1                      919                      44.973751197467
0.1                      920                      44.972604427682164
0.1                      921                      44.9714576578973
0.1                      922                      44.970310888112415
0.1                      923                      44.969164118327484
0.1                      924                      44.96801734854262
0.1                      925                      44.96687057875775
0.1                      926                      44.96572380897291
0.1                      927                      44.96457703918799
0.1                      928                      44.96343026940312
0.1                      929                      44.96228349961821
0.1                      930                      44.96113672983337
0.1                      931                      44.95998996004844
0.1                      932                      44.958843190263636
0.1                      933                      44.95769642047874
0.1                      934                      44.95654965069386
0.1                      935                      44.955402880909006
0.1                      936                      44.95425611112414
0.1                      937                      44.95310934133921
0.1                      938                      44.95196257155434
0.1                      939                      44.95081580176945
0.1                      940                      44.94966903198461
0.1                      941                      44.94852226219973
0.1                      942                      44.94737549241484
0.1                      943                      44.946228722630025
0.1                      944                      44.945081952845136
0.1                      945                      44.943935183060276
0.1                      946                      44.94278841327534
0.1                      947                      44.9416416434905
0.1                      948                      44.94049487370562
0.1                      949                      44.93934810392071
0.1                      950                      44.93820133413584
0.1                      951                      44.9371148083663
0.1                      952                      44.936069334812395
0.1                      953                      44.935024973181996
0.1                      954                      44.93398172347507
0.1                      955                      44.93293958569167
0.1                      956                      44.931898559831794
0.1                      957                      44.9308586458954
0.1                      958                      44.92981984388252
0.1                      959                      44.928782153793065
0.1                      960                      44.92774557562725
0.1                      961                      44.92671010938483
0.1                      962                      44.92567575506593
0.1                      963                      44.92464251267057
0.1                      964                      44.923610382198646
0.1                      965                      44.92257936365028
0.1                      966                      44.921549457025414
0.1                      967                      44.92052066232411
0.1                      968                      44.9194929795462
0.1                      969                      44.91846640869178
0.1                      970                      44.917440949760945
0.1                      971                      44.91641660275353
0.1                      972                      44.91539336766966
0.1                      973                      44.914371244509276
0.1                      974                      44.913350233272475
0.1                      975                      44.91233033395906
0.1                      976                      44.91131154656918
0.1                      977                      44.91029387110284
0.1                      978                      44.90927730756
0.1                      979                      44.90826185594052
0.1                      980                      44.90724751624478
0.1                      981                      44.9062342884724
0.1                      982                      44.9052221726235
0.1                      983                      44.90421116869817
0.1                      984                      44.903201276696265
0.1                      985                      44.902192496617914
0.1                      986                      44.90118482846312
0.1                      987                      44.90017827223174
0.1                      988                      44.899172827923884
0.1                      989                      44.89816849553953
0.1                      990                      44.897165275078706
0.1                      991                      44.89616316654135
0.1                      992                      44.89516216992746
0.1                      993                      44.894162285237165
0.1                      994                      44.89316351247027
0.1                      995                      44.89216585162697
0.1                      996                      44.89116930270711
0.1                      997                      44.890173865710786
0.1                      998                      44.88917954063794
0.1                      999                      44.888186327488555
0.1                      1000                     44.88719422626281
0.1                      1001                     44.88620323696045
0.1                      1002                     44.88521335958163
0.1                      1003                     44.884224594126295
0.1                      1004                     44.88323694059448
0.1                      1005                     44.88225039898613
0.1                      1006                     44.881264969301306
0.1                      1007                     44.88028065153997
0.1                      1008                     44.87929744570215
0.1                      1009                     44.87831535178782
0.1                      1010                     44.877334369797005
0.1                      1011                     44.87635449972968
0.1                      1012                     44.875375741585884
0.1                      1013                     44.87439809536559
0.1                      1014                     44.87342156106874
0.1                      1015                     44.87244613869546
0.1                      1016                     44.871471828245674
0.1                      1017                     44.87049862971936
0.1                      1018                     44.8695265431165
0.1                      1019                     44.8685555684372
0.1                      1020                     44.867585705681414
0.1                      1021                     44.86661695484906
0.1                      1022                     44.86564931594028
0.1                      1023                     44.864682788954994
0.1                      1024                     44.86371737389321
0.1                      1025                     44.86275307075491
0.1                      1026                     44.86178987954009
0.1                      1027                     44.860827800248785
0.1                      1028                     44.85986683288099
0.1                      1029                     44.858906977436696
0.1                      1030                     44.85794823391591
0.1                      1031                     44.85699060231862
0.1                      1032                     44.85603408264478
0.1                      1033                     44.855078674894514
0.1                      1034                     44.85412437906775
0.1                      1035                     44.85317119516445
0.1                      1036                     44.85221912318468
0.1                      1037                     44.851268163128374
0.1                      1038                     44.850318314995604
0.1                      1039                     44.84936957878636
0.1                      1040                     44.84842195450057
0.1                      1041                     44.84747544213828
0.1                      1042                     44.846530041699474
0.1                      1043                     44.84558575318423
0.1                      1044                     44.844642576592484
0.1                      1045                     44.84370051192416
0.1                      1046                     44.84275955917939
0.1                      1047                     44.84181971835813
0.1                      1048                     44.840880989460345
0.1                      1049                     44.83994337248612
0.1                      1050                     44.83900686743531
0.1                      1051                     44.838071474308045
0.1                      1052                     44.83713719310432
0.1                      1053                     44.836204023823996
0.1                      1054                     44.83527196646727
0.1                      1055                     44.834341021034
0.1                      1056                     44.833411187524284
0.1                      1057                     44.832482465938014
0.1                      1058                     44.83155485627528
0.1                      1059                     44.83062835853602
0.1                      1060                     44.82970297272027
0.1                      1061                     44.828778698827996
0.1                      1062                     44.82785553685925
0.1                      1063                     44.82693348681402
0.1                      1064                     44.82601254869226
0.1                      1065                     44.82509272249402
0.1                      1066                     44.824174008219266
0.1                      1067                     44.82325640586802
0.1                      1068                     44.822339915440274
0.1                      1069                     44.82142453693605
0.1                      1070                     44.820510270355314
0.1                      1071                     44.81959711569805
0.1                      1072                     44.818685072964335
0.1                      1073                     44.81777414215409
0.1                      1074                     44.81686432326741
0.1                      1075                     44.81595561630416
0.1                      1076                     44.81504802126442
0.1                      1077                     44.81414153814825
0.1                      1078                     44.81323616695547
0.1                      1079                     44.812331907686215
0.1                      1080                     44.811428760340455
0.1                      1081                     44.81052672491824
0.1                      1082                     44.80962580141954
0.1                      1083                     44.80872598984433
0.1                      1084                     44.80782729019257
0.1                      1085                     44.80692970246443
0.1                      1086                     44.80603322665969
0.1                      1087                     44.8051378627785
0.1                      1088                     44.80424361082078
0.1                      1089                     44.80335047078653
0.1                      1090                     44.80245844267586
0.1                      1091                     44.80156752648864
0.1                      1092                     44.800677722224904
0.1                      1093                     44.799789029884714
0.1                      1094                     44.798901449468026
0.1                      1095                     44.79801498097484
0.1                      1096                     44.797129624405095
0.1                      1097                     44.79624537975893
0.1                      1098                     44.79536224703619
0.1                      1099                     44.79448022623702
0.1                      1100                     44.79359931736135
0.1                      1101                     44.792719520409115
0.1                      1102                     44.79184083538039
0.1                      1103                     44.79096326227526
0.1                      1104                     44.79008680109359
0.1                      1105                     44.78921145183534
0.1                      1106                     44.78833721450067
0.1                      1107                     44.787464089089475
0.1                      1108                     44.786592075601824
0.1                      1109                     44.78572117403759
0.1                      1110                     44.784851384396916
0.1                      1111                     44.78398270667983
0.1                      1112                     44.783115140886096
0.1                      1113                     44.7822486870159
0.1                      1114                     44.781383345069194
0.1                      1115                     44.780519115046054
0.1                      1116                     44.77965599694637
0.1                      1117                     44.778793990770176
0.1                      1118                     44.777933096517536
0.1                      1119                     44.777073314188335
0.1                      1120                     44.77621464378267
0.1                      1121                     44.77535708530053
0.1                      1122                     44.77450063874183
0.1                      1123                     44.77364530410671
0.1                      1124                     44.77279108139501
0.1                      1125                     44.77193797060686
0.1                      1126                     44.77108597174218
0.1                      1127                     44.77023508480109
0.1                      1128                     44.769385309783374
0.1                      1129                     44.76853664668927
0.1                      1130                     44.767689095518534
0.1                      1131                     44.766825949959426
0.1                      1132                     44.7659525321038
0.1                      1133                     44.765079917823435
0.1                      1134                     44.76420810711815
0.1                      1135                     44.76333709998807
0.1                      1136                     44.76246689643316
0.1                      1137                     44.761597496453476
0.1                      1138                     44.760728900048925
0.1                      1139                     44.759861107219585
0.1                      1140                     44.7589941179654
0.1                      1141                     44.75812793228648
0.1                      1142                     44.75726255018264
0.1                      1143                     44.756397971653975
0.1                      1144                     44.75553419670057
0.1                      1145                     44.754671225322326
0.1                      1146                     44.753809057519234
0.1                      1147                     44.752947693291354
0.1                      1148                     44.752087132638664
0.1                      1149                     44.751227375561164
0.1                      1150                     44.750368422058756
0.1                      1151                     44.749510272131545
0.1                      1152                     44.748652925779616
0.1                      1153                     44.74779638300283
0.1                      1154                     44.74694064380113
0.1                      1155                     44.74608570817471
0.1                      1156                     44.745231576123444
0.1                      1157                     44.74437824764735
0.1                      1158                     44.74352572274647
0.1                      1159                     44.74267400142076
0.1                      1160                     44.741823083670205
0.1                      1161                     44.74097296949484
0.1                      1162                     44.74012365889465
0.1                      1163                     44.73927515186971
0.1                      1164                     44.73842744841986
0.1                      1165                     44.73758054854525
0.1                      1166                     44.7367344522458
0.1                      1167                     44.735889159521456
0.1                      1168                     44.73504467037242
0.1                      1169                     44.734200984798484
0.1                      1170                     44.7333581027998
0.1                      1171                     44.732516024376196
0.1                      1172                     44.731674749527855
0.1                      1173                     44.73083427825469
0.1                      1174                     44.72999461055666
0.1                      1175                     44.72915574643385
0.1                      1176                     44.728317685886196
0.1                      1177                     44.727480428913765
0.1                      1178                     44.72664397551648
0.1                      1179                     44.725808325694416
0.1                      1180                     44.72497347944751
0.1                      1181                     44.72413943677575
0.1                      1182                     44.72330619767919
0.1                      1183                     44.72247376215784
0.1                      1184                     44.72164213021166
0.1                      1185                     44.72081130184062
0.1                      1186                     44.71998127704481
0.1                      1187                     44.71915205582412
0.1                      1188                     44.718323638178695
0.1                      1189                     44.71749602410843
0.1                      1190                     44.71666921361332
0.1                      1191                     44.71584320669342
0.1                      1192                     44.71501800334867
0.1                      1193                     44.71419360357906
0.1                      1194                     44.713370007384746
0.1                      1195                     44.71254721476552
0.1                      1196                     44.71172522572156
0.1                      1197                     44.71090404025268
0.1                      1198                     44.710083658359046
0.1                      1199                     44.7092640800406
0.1                      1200                     44.70844530529725
0.1                      1201                     44.70762733412912
0.1                      1202                     44.70681016653628
0.1                      1203                     44.70599380251851
0.1                      1204                     44.705178242075924
0.1                      1205                     44.70436348520856
0.1                      1206                     44.70354953191635
0.1                      1207                     44.702736382199284
0.1                      1208                     44.701924036057505
0.1                      1209                     44.70111249349086
0.1                      1210                     44.70030175449937
0.1                      1211                     44.69949181908306
0.1                      1212                     44.69868268724195
0.1                      1213                     44.697874358976
0.1                      1214                     44.69706683428525
0.1                      1215                     44.69626011316971
0.1                      1216                     44.695454195629324
0.1                      1217                     44.69464908166413
0.1                      1218                     44.693844771274094
0.1                      1219                     44.693041264459254
0.1                      1220                     44.692238561219575
0.1                      1221                     44.691436661555095
0.1                      1222                     44.69063556546577
0.1                      1223                     44.689835272951676
0.1                      1224                     44.68903578401271
0.1                      1225                     44.688237098649
0.1                      1226                     44.6874392168604
0.1                      1227                     44.686642138647
0.1                      1228                     44.685845864008805
0.1                      1229                     44.685050392945755
0.1                      1230                     44.68425572545794
0.1                      1231                     44.68346186154527
0.1                      1232                     44.68266880120774
0.1                      1233                     44.68187654444544
0.1                      1234                     44.681085091258296
0.1                      1235                     44.68029444164637
0.1                      1236                     44.679504595609636
0.1                      1237                     44.67871555314803
0.1                      1238                     44.67792731426164
0.1                      1239                     44.677139878950435
0.1                      1240                     44.676353247214365
0.1                      1241                     44.67556741905351
0.1                      1242                     44.67478239446786
0.1                      1243                     44.673998173457356
0.1                      1244                     44.673214756022055
0.1                      1245                     44.67243214216188
0.1                      1246                     44.67165033187693
0.1                      1247                     44.6708693251672
0.1                      1248                     44.67008912203259
0.1                      1249                     44.66930972247319
0.1                      1250                     44.66853112648894
0.1                      1251                     44.667753334079976
0.1                      1252                     44.66697634524601
0.1                      1253                     44.666200159987355
0.1                      1254                     44.665424778303894
0.1                      1255                     44.664650200195574
0.1                      1256                     44.663876425662416
0.1                      1257                     44.663103454704455
0.1                      1258                     44.662331287321656
0.1                      1259                     44.6615599235141
0.1                      1260                     44.66078936328166
0.1                      1261                     44.66001960662445
0.1                      1262                     44.65925065354243
0.1                      1263                     44.65848250403555
0.1                      1264                     44.65771515810385
0.1                      1265                     44.65694861574733
0.1                      1266                     44.656182876966035
0.1                      1267                     44.65541794175989
0.1                      1268                     44.65465381012887
0.1                      1269                     44.653890482073095
0.1                      1270                     44.6531279575925
0.1                      1271                     44.652366236687115
0.1                      1272                     44.6516053193569
0.1                      1273                     44.65084520560178
0.1                      1274                     44.650085895421945
0.1                      1275                     44.64932738881723
0.1                      1276                     44.648569685787784
0.1                      1277                     44.647812786333375
0.1                      1278                     44.647056690454235
0.1                      1279                     44.64630139815029
0.1                      1280                     44.64554690942151
0.1                      1281                     44.644793224267865
0.1                      1282                     44.644040342689486
0.1                      1283                     44.64328826468625
0.1                      1284                     44.642536990258215
0.1                      1285                     44.64178651940528
0.1                      1286                     44.64103685212757
0.1                      1287                     44.64028798842509
0.1                      1288                     44.63953992829776
0.1                      1289                     44.6387926717456
0.1                      1290                     44.63804621876861
0.1                      1291                     44.63730056936682
0.1                      1292                     44.636555723540205
0.1                      1293                     44.635811681288786
0.1                      1294                     44.63506844261252
0.1                      1295                     44.63432600751142
0.1                      1296                     44.63358437598557
0.1                      1297                     44.63284354803487
0.1                      1298                     44.63210352365935
0.1                      1299                     44.63136430285901
0.1                      1300                     44.630625885633826
0.1                      1301                     44.62988827198383
0.1                      1302                     44.629151461909025
0.1                      1303                     44.628415455409446
0.1                      1304                     44.62768025248498
0.1                      1305                     44.62694585313572
0.1                      1306                     44.62621225736167
0.1                      1307                     44.625479465162776
0.1                      1308                     44.62474747653902
0.1                      1309                     44.624016291490506
0.1                      1310                     44.623285910017195
0.1                      1311                     44.62254723102994
0.1                      1312                     44.621803153842244
0.1                      1313                     44.621059712250954
0.1                      1314                     44.6203169062561
0.1                      1315                     44.619574735857704
0.1                      1316                     44.618833201055644
0.1                      1317                     44.618092301850034
0.1                      1318                     44.61735203824089
0.1                      1319                     44.616612410228086
0.1                      1320                     44.61587341781179
0.1                      1321                     44.615135060991896
0.1                      1322                     44.61439733976838
0.1                      1323                     44.61366025414136
0.1                      1324                     44.61292380411071
0.1                      1325                     44.61218798967651
0.1                      1326                     44.61145281083872
0.1                      1327                     44.61071826759737
0.1                      1328                     44.60998435995241
0.1                      1329                     44.609251087903935
0.1                      1330                     44.60851845145183
0.1                      1331                     44.607786450596265
0.1                      1332                     44.607055085336945
0.1                      1333                     44.60632435567417
0.1                      1334                     44.60559426160781
0.1                      1335                     44.60486480313784
0.1                      1336                     44.60413598026434
0.1                      1337                     44.60340779298719
0.1                      1338                     44.60268024130656
0.1                      1339                     44.601953325222304
0.1                      1340                     44.601227044734436
0.1                      1341                     44.600501399842976
0.1                      1342                     44.599776390547994
0.1                      1343                     44.59905201684949
0.1                      1344                     44.59832827874737
0.1                      1345                     44.59760517624166
0.1                      1346                     44.59688270933237
0.1                      1347                     44.59616087801954
0.1                      1348                     44.59543968230301
0.1                      1349                     44.59471912218302
0.1                      1350                     44.59399919765945
0.1                      1351                     44.59327990873228
0.1                      1352                     44.59256125540157
0.1                      1353                     44.59184323766725
0.1                      1354                     44.59112585552933
0.1                      1355                     44.590409108987856
0.1                      1356                     44.5896929980429
0.1                      1357                     44.58897752269421
0.1                      1358                     44.588262682942045
0.1                      1359                     44.58754847878625
0.1                      1360                     44.58683491022695
0.1                      1361                     44.58612197726399
0.1                      1362                     44.58540967989755
0.1                      1363                     44.58469801812744
0.1                      1364                     44.5839869919538
0.1                      1365                     44.583276601376575
0.1                      1366                     44.58256684639581
0.1                      1367                     44.58185772701145
0.1                      1368                     44.58114924322347
0.1                      1369                     44.58044139503194
0.1                      1370                     44.57973418243685
0.1                      1371                     44.579027605438206
0.1                      1372                     44.578321664035926
0.1                      1373                     44.57761635823007
0.1                      1374                     44.57691168802071
0.1                      1375                     44.57620765340779
0.1                      1376                     44.575504254391184
0.1                      1377                     44.574801490971076
0.1                      1378                     44.57409936314734
0.1                      1379                     44.573397870920076
0.1                      1380                     44.57269701428925
0.1                      1381                     44.57199679325483
0.1                      1382                     44.571297207816826
0.1                      1383                     44.57059825797522
0.1                      1384                     44.56989994373011
0.1                      1385                     44.56920226508136
0.1                      1386                     44.56850522202909
0.1                      1387                     44.56780881457318
0.1                      1388                     44.56711304271377
0.1                      1389                     44.56641790645071
0.1                      1390                     44.56572340578414
0.1                      1391                     44.56502954071393
0.1                      1392                     44.564336311240154
0.1                      1393                     44.5636437173628
0.1                      1394                     44.562951759081926
0.1                      1395                     44.56226043639743
0.1                      1396                     44.56156974930942
0.1                      1397                     44.560879697817725
0.1                      1398                     44.560190281922544
0.1                      1399                     44.55950150162376
0.1                      1400                     44.5588133569214
0.1                      1401                     44.55812584781544
0.1                      1402                     44.55743897430597
0.1                      1403                     44.556752736392895
0.1                      1404                     44.55606713407623
0.1                      1405                     44.55538216735597
0.1                      1406                     44.55469783623216
0.1                      1407                     44.554014140704794
0.1                      1408                     44.55333108077381
0.1                      1409                     44.552648656439274
0.1                      1410                     44.551966867701154
0.1                      1411                     44.551285714559505
0.1                      1412                     44.550605197014214
0.1                      1413                     44.549925315065394
0.1                      1414                     44.54924606871299
0.1                      1415                     44.54856745795697
0.1                      1416                     44.54788948279741
0.1                      1417                     44.547212143234276
0.1                      1418                     44.54653543926757
0.1                      1419                     44.54585937089729
0.1                      1420                     44.54518393812343
0.1                      1421                     44.54450914094597
0.1                      1422                     44.543834979364945
0.1                      1423                     44.54316145338031
0.1                      1424                     44.542488562992155
0.1                      1425                     44.54181630820043
0.1                      1426                     44.54114468900506
0.1                      1427                     44.54047370540622
0.1                      1428                     44.53980335740375
0.1                      1429                     44.53913364499768
0.1                      1430                     44.538464568188054
0.1                      1431                     44.53779612697485
0.1                      1432                     44.537128321358104
0.1                      1433                     44.536461151337754
0.1                      1434                     44.535794616913854
0.1                      1435                     44.53512871808633
0.1                      1436                     44.53446345485523
0.1                      1437                     44.533798827220615
0.1                      1438                     44.53313483518236
0.1                      1439                     44.53247147874058
0.1                      1440                     44.53180875789522
0.1                      1441                     44.531146672646216
0.1                      1442                     44.53048522299373
0.1                      1443                     44.529824408937614
0.1                      1444                     44.529164230477924
0.1                      1445                     44.528504687614706
0.1                      1446                     44.52784578034783
0.1                      1447                     44.52718750867746
0.1                      1448                     44.526529872603476
0.1                      1449                     44.52587287212592
0.1                      1450                     44.52521650724478
0.1                      1451                     44.52456077796011
0.1                      1452                     44.52390568427183
0.1                      1453                     44.52325122617995
0.1                      1454                     44.52259740368456
0.1                      1455                     44.521944216785535
0.1                      1456                     44.52129166548292
0.1                      1457                     44.52063974977674
0.1                      1458                     44.519988469667034
0.1                      1459                     44.51933782515375
0.1                      1460                     44.518687816236834
0.1                      1461                     44.51803844291638
0.1                      1462                     44.51738970519239
0.1                      1463                     44.516741603064695
0.1                      1464                     44.51609413653357
0.1                      1465                     44.5154473055988
0.1                      1466                     44.51480111026043
0.1                      1467                     44.514155550518566
0.1                      1468                     44.513510626373034
0.1                      1469                     44.512866337823986
0.1                      1470                     44.512222684871375
0.1                      1471                     44.51157966751516
0.1                      1472                     44.51093728575536
0.1                      1473                     44.510295539592015
0.1                      1474                     44.50965442902507
0.1                      1475                     44.509013954054524
0.1                      1476                     44.50837411468043
0.1                      1477                     44.5077349109028
0.1                      1478                     44.50709634272152
0.1                      1479                     44.5064584101367
0.1                      1480                     44.505821113148315
0.1                      1481                     44.50518445175636
0.1                      1482                     44.50454842596078
0.1                      1483                     44.50391303576166
0.1                      1484                     44.503278281159
0.1                      1485                     44.50264416215272
0.1                      1486                     44.502010678742856
0.1                      1487                     44.50137783092946
0.1                      1488                     44.500745618712465
0.1                      1489                     44.50011404209189
0.1                      1490                     44.49948310106778
0.1                      1491                     44.49884592501739
0.1                      1492                     44.498204702699546
0.1                      1493                     44.49756398916698
0.1                      1494                     44.49692378441982
0.1                      1495                     44.4962840884581
0.1                      1496                     44.49564490128177
0.1                      1497                     44.49500622289073
0.1                      1498                     44.49436805328514
0.1                      1499                     44.49373039246486
0.1                      1500                     44.49309324042997
0.1                      1501                     44.49245659718048
0.1                      1502                     44.49182046271634
0.1                      1503                     44.491184837037665
0.1                      1504                     44.49054972014423
0.1                      1505                     44.48991511203629
0.1                      1506                     44.4892810127136
0.1                      1507                     44.488647422176385
0.1                      1508                     44.4880143404245
0.1                      1509                     44.48738176745799
0.1                      1510                     44.48674970327691
0.1                      1511                     44.48611814788118
0.1                      1512                     44.48548710127078
0.1                      1513                     44.48485656344576
0.1                      1514                     44.484226534406176
0.1                      1515                     44.483597014151904
0.1                      1516                     44.48296800268309
0.1                      1517                     44.48233949999958
0.1                      1518                     44.48171150610144
0.1                      1519                     44.48108402098868
0.1                      1520                     44.48045704466135
0.1                      1521                     44.47983057711935
0.1                      1522                     44.47920461836271
0.1                      1523                     44.47857916839149
0.1                      1524                     44.47795422720559
0.1                      1525                     44.47732979480511
0.1                      1526                     44.476705871190035
0.1                      1527                     44.47608245636028
0.1                      1528                     44.475459550315925
0.1                      1529                     44.474837153056924
0.1                      1530                     44.47421526458334
0.1                      1531                     44.47359388489508
0.1                      1532                     44.47297301399222
0.1                      1533                     44.47235265187472
0.1                      1534                     44.471732798542625
0.1                      1535                     44.47111345399588
0.1                      1536                     44.470494618234554
0.1                      1537                     44.469876291258544
0.1                      1538                     44.469258473067924
0.1                      1539                     44.46864116366278
0.1                      1540                     44.46802436304286
0.1                      1541                     44.467408071208375
0.1                      1542                     44.46679228815929
0.1                      1543                     44.466177013895525
0.1                      1544                     44.46556224841719
0.1                      1545                     44.4649479917242
0.1                      1546                     44.4643342438166
0.1                      1547                     44.46372100469434
0.1                      1548                     44.463108274357495
0.1                      1549                     44.46249605280605
0.1                      1550                     44.4618843400399
0.1                      1551                     44.461273136059205
0.1                      1552                     44.46066244086383
0.1                      1553                     44.460052254453814
0.1                      1554                     44.459442576829225
0.1                      1555                     44.45883340799002
0.1                      1556                     44.45822474793618
0.1                      1557                     44.45761659666768
0.1                      1558                     44.457008954184566
0.1                      1559                     44.456401820486874
0.1                      1560                     44.455795195574495
0.1                      1561                     44.45518907944753
0.1                      1562                     44.45458347210598
0.1                      1563                     44.45397837354972
0.1                      1564                     44.45337378377886
0.1                      1565                     44.45276970279338
0.1                      1566                     44.452166130593326
0.1                      1567                     44.45156306717857
0.1                      1568                     44.45096051254921
0.1                      1569                     44.45035846670521
0.1                      1570                     44.44975692964664
0.1                      1571                     44.44915590137345
0.1                      1572                     44.44855538188557
0.1                      1573                     44.44795537118313
0.1                      1574                     44.44735586926605
0.1                      1575                     44.446756876134295
0.1                      1576                     44.44615839178797
0.1                      1577                     44.44556041622703
0.1                      1578                     44.44496294945145
0.1                      1579                     44.4443659914612
0.1                      1580                     44.44376954225632
0.1                      1581                     44.44317360183688
0.1                      1582                     44.44257817020276
0.1                      1583                     44.441983247354045
0.1                      1584                     44.44138883329074
0.1                      1585                     44.44079492801277
0.1                      1586                     44.440201531520195
0.1                      1587                     44.43960864381291
0.1                      1588                     44.43901626489114
0.1                      1589                     44.43842439475467
0.1                      1590                     44.43783303340357
0.1                      1591                     44.43724218083784
0.1                      1592                     44.43665183705751
0.1                      1593                     44.43606200206258
0.1                      1594                     44.43547267585295
0.1                      1595                     44.43488385842882
0.1                      1596                     44.43429554978988
0.1                      1597                     44.433707749936445
0.1                      1598                     44.433120458868416
0.1                      1599                     44.432533676585656
0.1                      1600                     44.43194740308833
0.1                      1601                     44.43136163837642
0.1                      1602                     44.430776382449814
0.1                      1603                     44.43019163530856
0.1                      1604                     44.42960739695274
0.1                      1605                     44.42902366738228
0.1                      1606                     44.42844044659722
0.1                      1607                     44.42785773459751
0.1                      1608                     44.42727553138318
0.1                      1609                     44.426693836954236
0.1                      1610                     44.426112651310675
0.1                      1611                     44.42553197445244
0.1                      1612                     44.4249518063796
0.1                      1613                     44.4243721470922
0.1                      1614                     44.42379299659009
0.1                      1615                     44.423214354873366
0.1                      1616                     44.422636221942035
0.1                      1617                     44.4220585977961
0.1                      1618                     44.42148148243552
0.1                      1619                     44.420904875860295
0.1                      1620                     44.42032877807051
0.1                      1621                     44.419753189066064
0.1                      1622                     44.41917810884699
0.1                      1623                     44.41860353741328
0.1                      1624                     44.41802947476494
0.1                      1625                     44.417455920901986
0.1                      1626                     44.41688287582444
0.1                      1627                     44.41631033953223
0.1                      1628                     44.415738312025425
0.1                      1629                     44.415166793303975
0.1                      1630                     44.41459578336789
0.1                      1631                     44.414025282217175
0.1                      1632                     44.41345528985187
0.1                      1633                     44.412885806271966
0.1                      1634                     44.41231683147736
0.1                      1635                     44.411748365468185
0.1                      1636                     44.41118040824434
0.1                      1637                     44.410612959805896
0.1                      1638                     44.41004602015281
0.1                      1639                     44.40947958928511
0.1                      1640                     44.40891366720281
0.1                      1641                     44.40834825390587
0.1                      1642                     44.407783349394286
0.1                      1643                     44.40721895366809
0.1                      1644                     44.4066550667273
0.1                      1645                     44.406091688571856
0.1                      1646                     44.40552881920178
0.1                      1647                     44.404966458617125
0.1                      1648                     44.404404606817785
0.1                      1649                     44.40384326380388
0.1                      1650                     44.4032824295753
0.1                      1651                     44.40272210413211
0.1                      1652                     44.40216228747428
0.1                      1653                     44.40160297960184
0.1                      1654                     44.401044180514795
0.1                      1655                     44.40048589021306
0.1                      1656                     44.399928108696784
0.1                      1657                     44.399370835965854
0.1                      1658                     44.39881407202026
0.1                      1659                     44.398257816860095
0.1                      1660                     44.397702070485266
0.1                      1661                     44.39714683289585
0.1                      1662                     44.39659210409177
0.1                      1663                     44.39603788407307
0.1                      1664                     44.39548417283981
0.1                      1665                     44.39493097039189
0.1                      1666                     44.39437827672927
0.1                      1667                     44.39382609185211
0.1                      1668                     44.3932744157603
0.1                      1669                     44.39272324845388
0.1                      1670                     44.39217258993284
0.1                      1671                     44.391616589995195
0.1                      1672                     44.39105711232664
0.1                      1673                     44.390498035466294
0.1                      1674                     44.389939359414136
0.1                      1675                     44.389381084170296
0.1                      1676                     44.38882320973463
0.1                      1677                     44.38826573610717
0.1                      1678                     44.38770866328796
0.1                      1679                     44.38715199127692
0.1                      1680                     44.38659572007418
0.1                      1681                     44.386039849679634
0.1                      1682                     44.38548438009335
0.1                      1683                     44.38492931131522
0.1                      1684                     44.38437464334534
0.1                      1685                     44.38382037618373
0.1                      1686                     44.38326650983031
0.1                      1687                     44.38271304428517
0.1                      1688                     44.38215997954815
0.1                      1689                     44.38160731561947
0.1                      1690                     44.38105505249894
0.1                      1691                     44.380503190186694
0.1                      1692                     44.37995172868264
0.1                      1693                     44.379400667986786
0.1                      1694                     44.37885000809918
0.1                      1695                     44.378299749019845
0.1                      1696                     44.37774989074872
0.1                      1697                     44.37720043328576
0.1                      1698                     44.37665137663106
0.1                      1699                     44.376102720784615
0.1                      1700                     44.37555446574636
0.1                      1701                     44.37500661151635
0.1                      1702                     44.37445915809452
0.1                      1703                     44.37391210548101
0.1                      1704                     44.37336545367564
0.1                      1705                     44.37281920267856
0.1                      1706                     44.3722733524897
0.1                      1707                     44.37172790310903
0.1                      1708                     44.371182854536585
0.1                      1709                     44.370638206772355
0.1                      1710                     44.370093959816394
0.1                      1711                     44.36955011366867
0.1                      1712                     44.36900666832918
0.1                      1713                     44.36846362379782
0.1                      1714                     44.36792098007475
0.1                      1715                     44.36737873715992
0.1                      1716                     44.36683689505332
0.1                      1717                     44.36629545375492
0.1                      1718                     44.36575441326475
0.1                      1719                     44.3652137735828
0.1                      1720                     44.364673534709084
0.1                      1721                     44.364133696643606
0.1                      1722                     44.36359425938641
0.1                      1723                     44.36305522293729
0.1                      1724                     44.36251658729658
0.1                      1725                     44.36197835246395
0.1                      1726                     44.36144051843964
0.1                      1727                     44.3609030852235
0.1                      1728                     44.3603660528156
0.1                      1729                     44.35982942121589
0.1                      1730                     44.35929319042442
0.1                      1731                     44.35875736044127
0.1                      1732                     44.358221931266264
0.1                      1733                     44.35768690289947
0.1                      1734                     44.357152275340916
0.1                      1735                     44.356618048590576
0.1                      1736                     44.35608422264849
0.1                      1737                     44.35555079751467
0.1                      1738                     44.35501777318903
0.1                      1739                     44.3544851496716
0.1                      1740                     44.35395292696244
0.1                      1741                     44.35342110506148
0.1                      1742                     44.35288968396872
0.1                      1743                     44.35235866368424
0.1                      1744                     44.35182804420797
0.1                      1745                     44.35129782553992
0.1                      1746                     44.35076800768007
0.1                      1747                     44.3502385906285
0.1                      1748                     44.34970957438513
0.1                      1749                     44.34918095894998
0.1                      1750                     44.34865274432306
0.1                      1751                     44.34812493050437
0.1                      1752                     44.3475975174939
0.1                      1753                     44.34707050529163
0.1                      1754                     44.34654389389763
0.1                      1755                     44.34601768331187
0.1                      1756                     44.3454918735343
0.1                      1757                     44.344966464564905
0.1                      1758                     44.344441456403864
0.1                      1759                     44.34391684905095
0.1                      1760                     44.343392642506316
0.1                      1761                     44.342868836769846
0.1                      1762                     44.34234543184165
0.1                      1763                     44.341822427721716
0.1                      1764                     44.34129982440999
0.1                      1765                     44.34077762190645
0.1                      1766                     44.340255820211155
0.1                      1767                     44.339734419324074
0.1                      1768                     44.339213419245205
0.1                      1769                     44.338692819974646
0.1                      1770                     44.33817262151222
0.1                      1771                     44.33765282385808
0.1                      1772                     44.33713342701212
0.1                      1773                     44.336614430974414
0.1                      1774                     44.33609583574489
0.1                      1775                     44.33557764132365
0.1                      1776                     44.33505984771065
0.1                      1777                     44.33454245490578
0.1                      1778                     44.334025462909246
0.1                      1779                     44.33350887172082
0.1                      1780                     44.33299268134075
0.1                      1781                     44.33247689176892
0.1                      1782                     44.33196150300516
0.1                      1783                     44.33144651504973
0.1                      1784                     44.33093192790251
0.1                      1785                     44.330417741563544
0.1                      1786                     44.329903956032766
0.1                      1787                     44.32939057131025
0.1                      1788                     44.32887758739591
0.1                      1789                     44.32836500428983
0.1                      1790                     44.32785282199194
0.1                      1791                     44.327341040502276
0.1                      1792                     44.326829659820895
0.1                      1793                     44.3263186799477
0.1                      1794                     44.32580810088274
0.1                      1795                     44.325297922625985
0.1                      1796                     44.32478814517754
0.1                      1797                     44.324278768537255
0.1                      1798                     44.32376979270519
0.1                      1799                     44.32326121768136
0.1                      1800                     44.322753043465774
