# Supplementary material for: Numerical simulation research on thermal insulation performance of composite heat-insulation zone structure in hydrothermal high-temperature mine
Source: Sci Rep. 2024 Jun 18;14:14096. doi: 10.1038/s41598-024-64702-4 (PMC11189482; doi:10.1038/s41598-024-64702-4)
Supplement: Supplementary file 1 — Supplementary Information. [file 41598_2024_64702_MOESM1_ESM.zip › Temperature scenario 3-3.txt]

% Model:              方案三.mph
% Version:            COMSOL 5.6.0.280
% Date:               Sep 21 2022, 17:13
% Table:              表格: 表格 11 {tbl11} - 线平均值: 线平均值 1 {av1}
% grdr (W/(m*K))         t (d)                    温度 (degC)
0.30000000000000004      0                        51.07984241992378
0.30000000000000004      1                        50.452440016478086
0.30000000000000004      2                        49.90792994002276
0.30000000000000004      3                        49.6949891715287
0.30000000000000004      4                        49.497053570466726
0.30000000000000004      5                        49.3454975778309
0.30000000000000004      6                        49.228044238449485
0.30000000000000004      7                        49.144693552322764
0.30000000000000004      8                        49.10078605696399
0.30000000000000004      9                        49.06162396130905
0.30000000000000004      10                       49.0224618656541
0.30000000000000004      11                       48.98329976999917
0.30000000000000004      12                       48.944137674344134
0.30000000000000004      13                       48.90497557868919
0.30000000000000004      14                       48.86581348303428
0.30000000000000004      15                       48.83348035182101
0.30000000000000004      16                       48.80569986356883
0.30000000000000004      17                       48.777919375316756
0.30000000000000004      18                       48.75013888706458
0.30000000000000004      19                       48.72235839881248
0.30000000000000004      20                       48.69457791056034
0.30000000000000004      21                       48.6667974223082
0.30000000000000004      22                       48.63901693405609
0.30000000000000004      23                       48.611236445803925
0.30000000000000004      24                       48.583455957551884
0.30000000000000004      25                       48.55567546929978
0.30000000000000004      26                       48.52789498104763
0.30000000000000004      27                       48.5001144927955
0.30000000000000004      28                       48.47233400454336
0.30000000000000004      29                       48.44675139933486
0.30000000000000004      30                       48.429960326300865
0.30000000000000004      31                       48.413169253266894
0.30000000000000004      32                       48.396378180232894
0.30000000000000004      33                       48.37958710719886
0.30000000000000004      34                       48.36279603416489
0.30000000000000004      35                       48.34600496113089
0.30000000000000004      36                       48.32921388809691
0.30000000000000004      37                       48.31242281506291
0.30000000000000004      38                       48.29563174202892
0.30000000000000004      39                       48.27884066899498
0.30000000000000004      40                       48.26204959596089
0.30000000000000004      41                       48.24525852292691
0.30000000000000004      42                       48.228467449892975
0.30000000000000004      43                       48.211676376858954
0.30000000000000004      44                       48.194885303824954
0.30000000000000004      45                       48.178094230791
0.30000000000000004      46                       48.161303157756976
0.30000000000000004      47                       48.14451208472297
0.30000000000000004      48                       48.127721011689005
0.30000000000000004      49                       48.110929938654984
0.30000000000000004      50                       48.09413886562104
0.30000000000000004      51                       48.07734779258703
0.30000000000000004      52                       48.060556719553
0.30000000000000004      53                       48.04376564651902
0.30000000000000004      54                       48.02697457348505
0.30000000000000004      55                       48.010183500451014
0.30000000000000004      56                       47.99339242741704
0.30000000000000004      57                       47.97660135438307
0.30000000000000004      58                       47.96266975493178
0.30000000000000004      59                       47.95302736585462
0.30000000000000004      60                       47.94338497677744
0.30000000000000004      61                       47.93374258770026
0.30000000000000004      62                       47.92410019862297
0.30000000000000004      63                       47.914457809545844
0.30000000000000004      64                       47.90481542046864
0.30000000000000004      65                       47.89517303139151
0.30000000000000004      66                       47.885530642314315
0.30000000000000004      67                       47.875888253237044
0.30000000000000004      68                       47.866245864159936
0.30000000000000004      69                       47.85660347508274
0.30000000000000004      70                       47.84696108600552
0.30000000000000004      71                       47.83731869692836
0.30000000000000004      72                       47.82767630785118
0.30000000000000004      73                       47.81803391877398
0.30000000000000004      74                       47.808391529696785
0.30000000000000004      75                       47.79874914061965
0.30000000000000004      76                       47.7891067515424
0.30000000000000004      77                       47.77946436246522
0.30000000000000004      78                       47.7698219733881
0.30000000000000004      79                       47.76017958431087
0.30000000000000004      80                       47.75053719523366
0.30000000000000004      81                       47.74089480615653
0.30000000000000004      82                       47.731252417079325
0.30000000000000004      83                       47.72161002800212
0.30000000000000004      84                       47.711967638924925
0.30000000000000004      85                       47.702325249847775
0.30000000000000004      86                       47.692682860770525
0.30000000000000004      87                       47.683040471693374
0.30000000000000004      88                       47.67339808261622
0.30000000000000004      89                       47.66375569353899
0.30000000000000004      90                       47.65411330446182
0.30000000000000004      91                       47.64447091538464
0.30000000000000004      92                       47.634828526307416
0.30000000000000004      93                       47.62518613723024
0.30000000000000004      94                       47.615543748153094
0.30000000000000004      95                       47.60590135907591
0.30000000000000004      96                       47.59625896999867
0.30000000000000004      97                       47.5866165809215
0.30000000000000004      98                       47.57697419184433
0.30000000000000004      99                       47.56733180276713
0.30000000000000004      100                      47.55768941368993
0.30000000000000004      101                      47.54804702461275
0.30000000000000004      102                      47.53840463553557
0.30000000000000004      103                      47.52876224645838
0.30000000000000004      104                      47.51911985738119
0.30000000000000004      105                      47.50947746830402
0.30000000000000004      106                      47.49983507922686
0.30000000000000004      107                      47.49019269014966
0.30000000000000004      108                      47.480550301072434
0.30000000000000004      109                      47.47090791199529
0.30000000000000004      110                      47.46126552291812
0.30000000000000004      111                      47.451623133840876
0.30000000000000004      112                      47.44198074476373
0.30000000000000004      113                      47.43233835568654
0.30000000000000004      114                      47.42269596660935
0.30000000000000004      115                      47.41305357753221
0.30000000000000004      116                      47.40687757015376
0.30000000000000004      117                      47.401568158200035
0.30000000000000004      118                      47.39625874624634
0.30000000000000004      119                      47.39094933429265
0.30000000000000004      120                      47.385639922338896
0.30000000000000004      121                      47.38033051038521
0.30000000000000004      122                      47.375021098431475
0.30000000000000004      123                      47.36971168647776
0.30000000000000004      124                      47.36440227452405
0.30000000000000004      125                      47.35909286257036
0.30000000000000004      126                      47.353783450616625
0.30000000000000004      127                      47.348474038662914
0.30000000000000004      128                      47.34316462670925
0.30000000000000004      129                      47.33785521475553
0.30000000000000004      130                      47.33254580280182
0.30000000000000004      131                      47.327236390848114
0.30000000000000004      132                      47.32192697889438
0.30000000000000004      133                      47.316617566940664
0.30000000000000004      134                      47.31130815498698
0.30000000000000004      135                      47.30599874303326
0.30000000000000004      136                      47.30068933107953
0.30000000000000004      137                      47.29537991912582
0.30000000000000004      138                      47.29007050717213
0.30000000000000004      139                      47.28476109521843
0.30000000000000004      140                      47.27945168326467
0.30000000000000004      141                      47.274142271311035
0.30000000000000004      142                      47.26883285935727
0.30000000000000004      143                      47.26352344740352
0.30000000000000004      144                      47.25821403544985
0.30000000000000004      145                      47.25290462349614
0.30000000000000004      146                      47.24759521154242
0.30000000000000004      147                      47.24228579958872
0.30000000000000004      148                      47.23697638763497
0.30000000000000004      149                      47.2316669756813
0.30000000000000004      150                      47.22635756372761
0.30000000000000004      151                      47.22104815177386
0.30000000000000004      152                      47.215738739820154
0.30000000000000004      153                      47.21042932786647
0.30000000000000004      154                      47.205119915912746
0.30000000000000004      155                      47.199810503959014
0.30000000000000004      156                      47.194501092005325
0.30000000000000004      157                      47.189191680051614
0.30000000000000004      158                      47.183882268097854
0.30000000000000004      159                      47.17857285614419
0.30000000000000004      160                      47.17326344419046
0.30000000000000004      161                      47.16795403223672
0.30000000000000004      162                      47.162644620283075
0.30000000000000004      163                      47.15733520832934
0.30000000000000004      164                      47.15202579637562
0.30000000000000004      165                      47.14671638442186
0.30000000000000004      166                      47.14140697246819
0.30000000000000004      167                      47.13609756051448
0.30000000000000004      168                      47.13078814856081
0.30000000000000004      169                      47.12547873660704
0.30000000000000004      170                      47.120169324653375
0.30000000000000004      171                      47.11485991269968
0.30000000000000004      172                      47.10955050074597
0.30000000000000004      173                      47.10424108879223
0.30000000000000004      174                      47.09893167683851
0.30000000000000004      175                      47.093622264884765
0.30000000000000004      176                      47.08831285293111
0.30000000000000004      177                      47.08300344097741
0.30000000000000004      178                      47.07769402902368
0.30000000000000004      179                      47.07238461706999
0.30000000000000004      180                      47.06707520511624
0.30000000000000004      181                      47.06176579316254
0.30000000000000004      182                      47.05645638120883
0.30000000000000004      183                      47.05114696925507
0.30000000000000004      184                      47.04583755730141
0.30000000000000004      185                      47.04052814534771
0.30000000000000004      186                      47.03521873339396
0.30000000000000004      187                      47.029909321440265
0.30000000000000004      188                      47.02459990948657
0.30000000000000004      189                      47.019290497532815
0.30000000000000004      190                      47.01398108557915
0.30000000000000004      191                      47.0086716736254
0.30000000000000004      192                      47.0033622616717
0.30000000000000004      193                      46.99805284971802
0.30000000000000004      194                      46.9927434377643
0.30000000000000004      195                      46.98743402581054
0.30000000000000004      196                      46.98212461385686
0.30000000000000004      197                      46.97681520190317
0.30000000000000004      198                      46.97150578994946
0.30000000000000004      199                      46.966196377995715
0.30000000000000004      200                      46.96088696604202
0.30000000000000004      201                      46.955577554088336
0.30000000000000004      202                      46.950268142134604
0.30000000000000004      203                      46.944958730180936
0.30000000000000004      204                      46.939649318227175
0.30000000000000004      205                      46.934339906273514
0.30000000000000004      206                      46.92903049431978
0.30000000000000004      207                      46.92372108236605
0.30000000000000004      208                      46.918411670412326
0.30000000000000004      209                      46.91310225845862
0.30000000000000004      210                      46.9077928465049
0.30000000000000004      211                      46.90248343455118
0.30000000000000004      212                      46.89717402259754
0.30000000000000004      213                      46.89186461064372
0.30000000000000004      214                      46.88655519869003
0.30000000000000004      215                      46.88124578673635
0.30000000000000004      216                      46.87593637478259
0.30000000000000004      217                      46.870626962828894
0.30000000000000004      218                      46.865317550875226
0.30000000000000004      219                      46.86000813892153
0.30000000000000004      220                      46.854698726967804
0.30000000000000004      221                      46.84938931501412
0.30000000000000004      222                      46.844079903060376
0.30000000000000004      223                      46.838770491106665
0.30000000000000004      224                      46.83346107915298
0.30000000000000004      225                      46.82815166719926
0.30000000000000004      226                      46.82284225524552
0.30000000000000004      227                      46.81753284329186
0.30000000000000004      228                      46.81222343133814
0.30000000000000004      229                      46.806914019384415
0.30000000000000004      230                      46.80160460743072
0.30000000000000004      231                      46.79764660008928
0.30000000000000004      232                      46.79458952915604
0.30000000000000004      233                      46.79153245822278
0.30000000000000004      234                      46.78847538728956
0.30000000000000004      235                      46.78541831635637
0.30000000000000004      236                      46.78236124542315
0.30000000000000004      237                      46.77930417448992
0.30000000000000004      238                      46.776247103556685
0.30000000000000004      239                      46.773190032623454
0.30000000000000004      240                      46.770132961690216
0.30000000000000004      241                      46.767075890757
0.30000000000000004      242                      46.76401881982375
0.30000000000000004      243                      46.76096174889053
0.30000000000000004      244                      46.7579046779573
0.30000000000000004      245                      46.75484760702407
0.30000000000000004      246                      46.751790536090866
0.30000000000000004      247                      46.74873346515764
0.30000000000000004      248                      46.7456763942244
0.30000000000000004      249                      46.742619323291116
0.30000000000000004      250                      46.739562252357906
0.30000000000000004      251                      46.736505181424704
0.30000000000000004      252                      46.73344811049146
0.30000000000000004      253                      46.730391039558256
0.30000000000000004      254                      46.727333968625025
0.30000000000000004      255                      46.7242768976918
0.30000000000000004      256                      46.72121982675856
0.30000000000000004      257                      46.718162755825375
0.30000000000000004      258                      46.7151056848921
0.30000000000000004      259                      46.71204861395888
0.30000000000000004      260                      46.70899154302561
0.30000000000000004      261                      46.70593447209242
0.30000000000000004      262                      46.70287740115919
0.30000000000000004      263                      46.699820330225975
0.30000000000000004      264                      46.69676325929269
0.30000000000000004      265                      46.69370618835952
0.30000000000000004      266                      46.69064911742624
0.30000000000000004      267                      46.687592046493016
0.30000000000000004      268                      46.68453497555985
0.30000000000000004      269                      46.68147790462661
0.30000000000000004      270                      46.67842083369335
0.30000000000000004      271                      46.67536376276014
0.30000000000000004      272                      46.6723066918269
0.30000000000000004      273                      46.669249620893694
0.30000000000000004      274                      46.666192549960435
0.30000000000000004      275                      46.66313547902719
0.30000000000000004      276                      46.66007840809401
0.30000000000000004      277                      46.65702133716078
0.30000000000000004      278                      46.65396426622756
0.30000000000000004      279                      46.65090719529432
0.30000000000000004      280                      46.64785012436108
0.30000000000000004      281                      46.64479305342785
0.30000000000000004      282                      46.64173598249466
0.30000000000000004      283                      46.63867891156139
0.30000000000000004      284                      46.6356218406282
0.30000000000000004      285                      46.63256476969498
0.30000000000000004      286                      46.629507698761735
0.30000000000000004      287                      46.62645062782847
0.30000000000000004      288                      46.623393556895266
0.30000000000000004      289                      46.62033648596205
0.30000000000000004      290                      46.61727941502881
0.30000000000000004      291                      46.61422234409552
0.30000000000000004      292                      46.61116527316237
0.30000000000000004      293                      46.60810820222911
0.30000000000000004      294                      46.60505113129587
0.30000000000000004      295                      46.60199406036266
0.30000000000000004      296                      46.598936989429454
0.30000000000000004      297                      46.59587991849616
0.30000000000000004      298                      46.592822847562964
0.30000000000000004      299                      46.58976577662977
0.30000000000000004      300                      46.586708705696516
0.30000000000000004      301                      46.583651634763214
0.30000000000000004      302                      46.580594563830054
0.30000000000000004      303                      46.57753749289685
0.30000000000000004      304                      46.57448042196359
0.30000000000000004      305                      46.57142335103035
0.30000000000000004      306                      46.56836628009713
0.30000000000000004      307                      46.5653092091639
0.30000000000000004      308                      46.56225213823068
0.30000000000000004      309                      46.55919506729746
0.30000000000000004      310                      46.556137996364235
0.30000000000000004      311                      46.553080925431026
0.30000000000000004      312                      46.55002385449781
0.30000000000000004      313                      46.546966783564535
0.30000000000000004      314                      46.54390971263131
0.30000000000000004      315                      46.54085264169804
0.30000000000000004      316                      46.537795570764864
0.30000000000000004      317                      46.534738499831576
0.30000000000000004      318                      46.531681428898374
0.30000000000000004      319                      46.528624357965136
0.30000000000000004      320                      46.525567287031926
0.30000000000000004      321                      46.52251021609871
0.30000000000000004      322                      46.5194531451655
0.30000000000000004      323                      46.516396074232325
0.30000000000000004      324                      46.51333900329904
0.30000000000000004      325                      46.51028193236582
0.30000000000000004      326                      46.507224861432576
0.30000000000000004      327                      46.504167790499366
0.30000000000000004      328                      46.501110719566135
0.30000000000000004      329                      46.49805364863288
0.30000000000000004      330                      46.49499657769965
0.30000000000000004      331                      46.49193950676645
0.30000000000000004      332                      46.4888824358332
0.30000000000000004      333                      46.485825364899966
0.30000000000000004      334                      46.48276829396678
0.30000000000000004      335                      46.479711223033505
0.30000000000000004      336                      46.476654152100295
0.30000000000000004      337                      46.473597081167064
0.30000000000000004      338                      46.47054001023387
0.30000000000000004      339                      46.46748293930062
0.30000000000000004      340                      46.46442586836737
0.30000000000000004      341                      46.46136879743413
0.30000000000000004      342                      46.45831172650093
0.30000000000000004      343                      46.45525465556767
0.30000000000000004      344                      46.45219758463449
0.30000000000000004      345                      46.44914051370123
0.30000000000000004      346                      46.446083442768014
0.30000000000000004      347                      46.443026371834776
0.30000000000000004      348                      46.43996930090155
0.30000000000000004      349                      46.436912229968286
0.30000000000000004      350                      46.433855159035126
0.30000000000000004      351                      46.43079808810188
0.30000000000000004      352                      46.42774101716864
0.30000000000000004      353                      46.4246839462354
0.30000000000000004      354                      46.42162687530225
0.30000000000000004      355                      46.418569804368936
0.30000000000000004      356                      46.41551273343572
0.30000000000000004      357                      46.41245566250245
0.30000000000000004      358                      46.40939859156926
0.30000000000000004      359                      46.40634152063609
0.30000000000000004      360                      46.40328444970281
0.30000000000000004      361                      46.40022737876959
0.30000000000000004      362                      46.397170307836376
0.30000000000000004      363                      46.394113236903145
0.30000000000000004      364                      46.39105616596992
0.30000000000000004      365                      46.387999095036676
0.30000000000000004      366                      46.38494202410346
0.30000000000000004      367                      46.38188495317019
0.30000000000000004      368                      46.37882788223698
0.30000000000000004      369                      46.375770811303745
0.30000000000000004      370                      46.372713740370564
0.30000000000000004      371                      46.36965666943729
0.30000000000000004      372                      46.36659959850409
0.30000000000000004      373                      46.36354252757088
0.30000000000000004      374                      46.36048545663762
0.30000000000000004      375                      46.357428385704374
0.30000000000000004      376                      46.35437131477118
0.30000000000000004      377                      46.3513142438379
0.30000000000000004      378                      46.34825717290476
0.30000000000000004      379                      46.34520010197147
0.30000000000000004      380                      46.34214303103828
0.30000000000000004      381                      46.33908596010507
0.30000000000000004      382                      46.3360288891718
0.30000000000000004      383                      46.33297181823857
0.30000000000000004      384                      46.32991474730538
0.30000000000000004      385                      46.3268576763721
0.30000000000000004      386                      46.323800605438876
0.30000000000000004      387                      46.32074353450568
0.30000000000000004      388                      46.31768646357237
0.30000000000000004      389                      46.314629392639176
0.30000000000000004      390                      46.311572321705945
0.30000000000000004      391                      46.308515250772764
0.30000000000000004      392                      46.30545817983952
0.30000000000000004      393                      46.30240110890629
0.30000000000000004      394                      46.299344037973086
0.30000000000000004      395                      46.296286967039805
0.30000000000000004      396                      46.2932298961066
0.30000000000000004      397                      46.290172825173386
0.30000000000000004      398                      46.287115754240155
0.30000000000000004      399                      46.284058683306895
0.30000000000000004      400                      46.281001612373686
0.30000000000000004      401                      46.27794454144048
0.30000000000000004      402                      46.27488747050723
0.30000000000000004      403                      46.271830399573986
0.30000000000000004      404                      46.26877332864079
0.30000000000000004      405                      46.26571625770757
0.30000000000000004      406                      46.26265918677432
0.30000000000000004      407                      46.259602115841076
0.30000000000000004      408                      46.25654504490785
0.30000000000000004      409                      46.2534879739746
0.30000000000000004      410                      46.25043090304141
0.30000000000000004      411                      46.24797368262727
0.30000000000000004      412                      46.245916362559385
0.30000000000000004      413                      46.243859042491465
0.30000000000000004      414                      46.24180172242347
0.30000000000000004      415                      46.23974440235556
0.30000000000000004      416                      46.23768708228763
0.30000000000000004      417                      46.23562976221971
0.30000000000000004      418                      46.233572442151726
0.30000000000000004      419                      46.23151512208381
0.30000000000000004      420                      46.22945780201581
0.30000000000000004      421                      46.22740048194793
0.30000000000000004      422                      46.225343161879884
0.30000000000000004      423                      46.22328584181202
0.30000000000000004      424                      46.221228521744045
0.30000000000000004      425                      46.21917120167613
0.30000000000000004      426                      46.217113881608185
0.30000000000000004      427                      46.21505656154022
0.30000000000000004      428                      46.21299924147223
0.30000000000000004      429                      46.210941921404334
0.30000000000000004      430                      46.208884601336365
0.30000000000000004      431                      46.20682728126843
0.30000000000000004      432                      46.20476996120053
0.30000000000000004      433                      46.20271264113258
0.30000000000000004      434                      46.20065532106458
0.30000000000000004      435                      46.198598000996654
0.30000000000000004      436                      46.19654068092874
0.30000000000000004      437                      46.19448336086076
0.30000000000000004      438                      46.19242604079281
0.30000000000000004      439                      46.19036872072488
0.30000000000000004      440                      46.18831140065693
0.30000000000000004      441                      46.186254080589016
0.30000000000000004      442                      46.18419676052104
0.30000000000000004      443                      46.18213944045308
0.30000000000000004      444                      46.180082120385144
0.30000000000000004      445                      46.17802480031719
0.30000000000000004      446                      46.175967480249255
0.30000000000000004      447                      46.173910160181315
0.30000000000000004      448                      46.17185284011336
0.30000000000000004      449                      46.16979552004541
0.30000000000000004      450                      46.16773819997745
0.30000000000000004      451                      46.165680879909566
0.30000000000000004      452                      46.16362355984158
0.30000000000000004      453                      46.16156623977366
0.30000000000000004      454                      46.15950891970568
0.30000000000000004      455                      46.15745159963771
0.30000000000000004      456                      46.15539427956978
0.30000000000000004      457                      46.153336959501836
0.30000000000000004      458                      46.1512796394339
0.30000000000000004      459                      46.14922231936594
0.30000000000000004      460                      46.147164999298035
0.30000000000000004      461                      46.14510767923007
0.30000000000000004      462                      46.14305035916213
0.30000000000000004      463                      46.140993039094205
0.30000000000000004      464                      46.13893571902622
0.30000000000000004      465                      46.13687839895827
0.30000000000000004      466                      46.13482107889032
0.30000000000000004      467                      46.1327637588224
0.30000000000000004      468                      46.13070643875446
0.30000000000000004      469                      46.12864911868653
0.30000000000000004      470                      46.12659179861858
0.30000000000000004      471                      46.124534478550636
0.30000000000000004      472                      46.122477158482674
0.30000000000000004      473                      46.120419838414676
0.30000000000000004      474                      46.118362518346764
0.30000000000000004      475                      46.11630519827883
0.30000000000000004      476                      46.11424787821092
0.30000000000000004      477                      46.112190558143006
0.30000000000000004      478                      46.110133238074994
0.30000000000000004      479                      46.10807591800707
0.30000000000000004      480                      46.106018597939155
0.30000000000000004      481                      46.103961277871186
0.30000000000000004      482                      46.10190395780323
0.30000000000000004      483                      46.09984663773523
0.30000000000000004      484                      46.09778931766732
0.30000000000000004      485                      46.09573199759939
0.30000000000000004      486                      46.09367467753147
0.30000000000000004      487                      46.091617357463484
0.30000000000000004      488                      46.089560037395536
0.30000000000000004      489                      46.087502717327595
0.30000000000000004      490                      46.085445397259654
0.30000000000000004      491                      46.0833880771917
0.30000000000000004      492                      46.08133075712382
0.30000000000000004      493                      46.07927343705585
0.30000000000000004      494                      46.077216116987856
0.30000000000000004      495                      46.07515879691996
0.30000000000000004      496                      46.07310147685199
0.30000000000000004      497                      46.07104415678407
0.30000000000000004      498                      46.068986836716114
0.30000000000000004      499                      46.06692951664816
0.30000000000000004      500                      46.06487219658022
0.30000000000000004      501                      46.062814876512256
0.30000000000000004      502                      46.06075755644428
0.30000000000000004      503                      46.05870023637635
0.30000000000000004      504                      46.0566429163084
0.30000000000000004      505                      46.05458559624048
0.30000000000000004      506                      46.05252827617252
0.30000000000000004      507                      46.05047095610454
0.30000000000000004      508                      46.04841363603667
0.30000000000000004      509                      46.04635631596871
0.30000000000000004      510                      46.04429899590076
0.30000000000000004      511                      46.04224167583279
0.30000000000000004      512                      46.040184355764836
0.30000000000000004      513                      46.038127035696924
0.30000000000000004      514                      46.036069715629
0.30000000000000004      515                      46.03401239556104
0.30000000000000004      516                      46.031955075493094
0.30000000000000004      517                      46.029897755425125
0.30000000000000004      518                      46.027840435357206
0.30000000000000004      519                      46.02578311528925
0.30000000000000004      520                      46.02372579522132
0.30000000000000004      521                      46.02166847515335
0.30000000000000004      522                      46.01961115508544
0.30000000000000004      523                      46.01755383501745
0.30000000000000004      524                      46.01549651494946
0.30000000000000004      525                      46.01343919488156
0.30000000000000004      526                      46.01138187481361
0.30000000000000004      527                      46.00932455474568
0.30000000000000004      528                      46.00726723467772
0.30000000000000004      529                      46.0052099146098
0.30000000000000004      530                      46.00315259454189
0.30000000000000004      531                      46.001095274473926
0.30000000000000004      532                      45.999037954405914
0.30000000000000004      533                      45.99698063433802
0.30000000000000004      534                      45.99492331427005
0.30000000000000004      535                      45.99286599420213
0.30000000000000004      536                      45.99080867413416
0.30000000000000004      537                      45.98875135406626
0.30000000000000004      538                      45.986694033998255
0.30000000000000004      539                      45.98463671393037
0.30000000000000004      540                      45.98257939386242
0.30000000000000004      541                      45.98052207379447
0.30000000000000004      542                      45.97846475372651
0.30000000000000004      543                      45.976407433658565
0.30000000000000004      544                      45.97435011359064
0.30000000000000004      545                      45.97229279352264
0.30000000000000004      546                      45.97023547345473
0.30000000000000004      547                      45.96817815338681
0.30000000000000004      548                      45.966120833318804
0.30000000000000004      549                      45.9640635132509
0.30000000000000004      550                      45.96200619318295
0.30000000000000004      551                      45.959948873114996
0.30000000000000004      552                      45.95789155304708
0.30000000000000004      553                      45.95583423297909
0.30000000000000004      554                      45.95377691291123
0.30000000000000004      555                      45.95171959284323
0.30000000000000004      556                      45.949662272775285
0.30000000000000004      557                      45.94760495270733
0.30000000000000004      558                      45.94554763263939
0.30000000000000004      559                      45.94349031257142
0.30000000000000004      560                      45.941432992503465
0.30000000000000004      561                      45.93937567243559
0.30000000000000004      562                      45.93731835236759
0.30000000000000004      563                      45.93526103229965
0.30000000000000004      564                      45.93320371223174
0.30000000000000004      565                      45.93114639216377
0.30000000000000004      566                      45.92908907209582
0.30000000000000004      567                      45.927031752027844
0.30000000000000004      568                      45.92497443195992
0.30000000000000004      569                      45.92291711189198
0.30000000000000004      570                      45.92085979182405
0.30000000000000004      571                      45.918802471756095
0.30000000000000004      572                      45.91674515168814
0.30000000000000004      573                      45.91468783162023
0.30000000000000004      574                      45.91263051155225
0.30000000000000004      575                      45.9105731914843
0.30000000000000004      576                      45.90851587141635
0.30000000000000004      577                      45.906458551348415
0.30000000000000004      578                      45.904401231280474
0.30000000000000004      579                      45.9023439112125
0.30000000000000004      580                      45.90028659114455
0.30000000000000004      581                      45.89822927107665
0.30000000000000004      582                      45.896171951008704
0.30000000000000004      583                      45.89411463094077
0.30000000000000004      584                      45.892057310872794
0.30000000000000004      585                      45.88999999080489
0.30000000000000004      586                      45.88794267073693
0.30000000000000004      587                      45.88588535066894
0.30000000000000004      588                      45.88382803060095
0.30000000000000004      589                      45.881770710533104
0.30000000000000004      590                      45.879713390465135
0.30000000000000004      591                      45.87797765636481
0.30000000000000004      592                      45.87645631290964
0.30000000000000004      593                      45.87493496945446
0.30000000000000004      594                      45.87341362599931
0.30000000000000004      595                      45.87189228254412
0.30000000000000004      596                      45.87037093908891
0.30000000000000004      597                      45.868849595633726
0.30000000000000004      598                      45.86732825217852
0.30000000000000004      599                      45.86580690872334
0.30000000000000004      600                      45.86428556526812
0.30000000000000004      601                      45.862764221812924
0.30000000000000004      602                      45.86124287835775
0.30000000000000004      603                      45.85972153490257
0.30000000000000004      604                      45.85820019144738
0.30000000000000004      605                      45.85667884799219
0.30000000000000004      606                      45.85515750453698
0.30000000000000004      607                      45.85363616108185
0.30000000000000004      608                      45.8521148176266
0.30000000000000004      609                      45.85059347417143
0.30000000000000004      610                      45.849072130716216
0.30000000000000004      611                      45.84755078726107
0.30000000000000004      612                      45.846029443805875
0.30000000000000004      613                      45.84450810035067
0.30000000000000004      614                      45.84298675689549
0.30000000000000004      615                      45.84146541344033
0.30000000000000004      616                      45.839944069985165
0.30000000000000004      617                      45.83842272652994
0.30000000000000004      618                      45.83690138307473
0.30000000000000004      619                      45.83538003961954
0.30000000000000004      620                      45.83385869616434
0.30000000000000004      621                      45.83233735270921
0.30000000000000004      622                      45.830816009254015
0.30000000000000004      623                      45.829294665798834
0.30000000000000004      624                      45.82777332234355
0.30000000000000004      625                      45.826251978888436
0.30000000000000004      626                      45.82473063543316
0.30000000000000004      627                      45.82320929197805
0.30000000000000004      628                      45.82168794852285
0.30000000000000004      629                      45.820166605067655
0.30000000000000004      630                      45.81864526161248
0.30000000000000004      631                      45.81712391815732
0.30000000000000004      632                      45.81560257470209
0.30000000000000004      633                      45.81408123124688
0.30000000000000004      634                      45.81255988779169
0.30000000000000004      635                      45.811038544336526
0.30000000000000004      636                      45.80951720088132
0.30000000000000004      637                      45.807995857426135
0.30000000000000004      638                      45.80647451397095
0.30000000000000004      639                      45.80495317051576
0.30000000000000004      640                      45.80343182706059
0.30000000000000004      641                      45.80191048360538
0.30000000000000004      642                      45.800389140150195
0.30000000000000004      643                      45.798867796695006
0.30000000000000004      644                      45.79734645323979
0.30000000000000004      645                      45.795825109784644
0.30000000000000004      646                      45.79430376632946
0.30000000000000004      647                      45.792782422874296
0.30000000000000004      648                      45.791261079419066
0.30000000000000004      649                      45.7897397359639
0.30000000000000004      650                      45.788218392508675
0.30000000000000004      651                      45.786697049053544
0.30000000000000004      652                      45.785175705598306
0.30000000000000004      653                      45.783654362143096
0.30000000000000004      654                      45.78213301868794
0.30000000000000004      655                      45.78061167523276
0.30000000000000004      656                      45.779090331777596
0.30000000000000004      657                      45.777568988322365
0.30000000000000004      658                      45.776047644867155
0.30000000000000004      659                      45.77452630141196
0.30000000000000004      660                      45.77300495795679
0.30000000000000004      661                      45.77148361450163
0.30000000000000004      662                      45.76996227104648
0.30000000000000004      663                      45.76844092759125
0.30000000000000004      664                      45.76691958413604
0.30000000000000004      665                      45.765398240680824
0.30000000000000004      666                      45.763876897225664
0.30000000000000004      667                      45.76235555377046
0.30000000000000004      668                      45.76083421031529
0.30000000000000004      669                      45.759312866860135
0.30000000000000004      670                      45.75779152340492
0.30000000000000004      671                      45.756270179949716
0.30000000000000004      672                      45.75474883649452
0.30000000000000004      673                      45.75322749303932
0.30000000000000004      674                      45.75170614958418
0.30000000000000004      675                      45.750184806129
0.30000000000000004      676                      45.748663462673775
0.30000000000000004      677                      45.74714211921857
0.30000000000000004      678                      45.745620775763435
0.30000000000000004      679                      45.7440994323082
0.30000000000000004      680                      45.742578088853016
0.30000000000000004      681                      45.7410567453978
0.30000000000000004      682                      45.739535401942646
0.30000000000000004      683                      45.73801405848752
0.30000000000000004      684                      45.73649271503227
0.30000000000000004      685                      45.73497137157709
0.30000000000000004      686                      45.733450028121894
0.30000000000000004      687                      45.731928684666684
0.30000000000000004      688                      45.73040734121148
0.30000000000000004      689                      45.72888599775633
0.30000000000000004      690                      45.727364654301134
0.30000000000000004      691                      45.72584331084597
0.30000000000000004      692                      45.72432196739077
0.30000000000000004      693                      45.72280062393557
0.30000000000000004      694                      45.72127928048033
0.30000000000000004      695                      45.71975793702517
0.30000000000000004      696                      45.71823659356998
0.30000000000000004      697                      45.716715250114824
0.30000000000000004      698                      45.71519390665962
0.30000000000000004      699                      45.71367256320438
0.30000000000000004      700                      45.71215121974923
0.30000000000000004      701                      45.710629876294036
0.30000000000000004      702                      45.7091085328389
0.30000000000000004      703                      45.70758718938367
0.30000000000000004      704                      45.70606584592846
0.30000000000000004      705                      45.7045445024733
0.30000000000000004      706                      45.703023159018045
0.30000000000000004      707                      45.701501815562914
0.30000000000000004      708                      45.6999804721077
0.30000000000000004      709                      45.69845912865256
0.30000000000000004      710                      45.69693778519732
0.30000000000000004      711                      45.695416441742175
0.30000000000000004      712                      45.69389509828699
0.30000000000000004      713                      45.69237375483178
0.30000000000000004      714                      45.6908524113766
0.30000000000000004      715                      45.68933106792137
0.30000000000000004      716                      45.687809724466256
0.30000000000000004      717                      45.68628838101107
0.30000000000000004      718                      45.68476703755585
0.30000000000000004      719                      45.68324569410064
0.30000000000000004      720                      45.68172435064544
0.30000000000000004      721                      45.680203007190265
0.30000000000000004      722                      45.67868166373506
0.30000000000000004      723                      45.67716032027989
0.30000000000000004      724                      45.675638976824736
0.30000000000000004      725                      45.674117633369505
0.30000000000000004      726                      45.67259628991433
0.30000000000000004      727                      45.671074946459136
0.30000000000000004      728                      45.66955360300398
0.30000000000000004      729                      45.66803225954877
0.30000000000000004      730                      45.66651091609353
0.30000000000000004      731                      45.66498957263839
0.30000000000000004      732                      45.6634682291832
0.30000000000000004      733                      45.66194688572801
0.30000000000000004      734                      45.6604255422728
0.30000000000000004      735                      45.65890419881761
0.30000000000000004      736                      45.65738285536247
0.30000000000000004      737                      45.65586151190724
0.30000000000000004      738                      45.6543401684521
0.30000000000000004      739                      45.652818824996885
0.30000000000000004      740                      45.65129748154166
0.30000000000000004      741                      45.64977613808653
0.30000000000000004      742                      45.6482547946313
0.30000000000000004      743                      45.64673345117613
0.30000000000000004      744                      45.64521210772091
0.30000000000000004      745                      45.64369076426572
0.30000000000000004      746                      45.642169420810546
0.30000000000000004      747                      45.640648077355344
0.30000000000000004      748                      45.63912673390016
0.30000000000000004      749                      45.63760539044496
0.30000000000000004      750                      45.63608404698979
0.30000000000000004      751                      45.63456270353457
0.30000000000000004      752                      45.63304136007941
0.30000000000000004      753                      45.63152001662426
0.30000000000000004      754                      45.62999867316903
0.30000000000000004      755                      45.62847732971386
0.30000000000000004      756                      45.62695598625865
0.30000000000000004      757                      45.62543464280344
0.30000000000000004      758                      45.623913299348295
0.30000000000000004      759                      45.622391955893114
0.30000000000000004      760                      45.620870612437955
0.30000000000000004      761                      45.61934926898273
0.30000000000000004      762                      45.617827925527514
0.30000000000000004      763                      45.61630658207233
0.30000000000000004      764                      45.61478523861711
0.30000000000000004      765                      45.61326389516198
0.30000000000000004      766                      45.61174255170675
0.30000000000000004      767                      45.610221208251566
0.30000000000000004      768                      45.60869986479638
0.30000000000000004      769                      45.60717852134122
0.30000000000000004      770                      45.60565717788605
0.30000000000000004      771                      45.6043115135728
0.30000000000000004      772                      45.603082968687524
0.30000000000000004      773                      45.60185442380224
0.30000000000000004      774                      45.60062587891698
0.30000000000000004      775                      45.59939733403175
0.30000000000000004      776                      45.59816878914648
0.30000000000000004      777                      45.59694024426127
0.30000000000000004      778                      45.59571169937597
0.30000000000000004      779                      45.594483154490696
0.30000000000000004      780                      45.59325460960546
0.30000000000000004      781                      45.59202606472017
0.30000000000000004      782                      45.590797519834915
0.30000000000000004      783                      45.58956897494965
0.30000000000000004      784                      45.58834043006444
0.30000000000000004      785                      45.58711188517911
0.30000000000000004      786                      45.58588334029389
0.30000000000000004      787                      45.58465479540863
0.30000000000000004      788                      45.583426250523395
0.30000000000000004      789                      45.582197705638066
0.30000000000000004      790                      45.580969160752865
0.30000000000000004      791                      45.5797406158676
0.30000000000000004      792                      45.57851207098233
0.30000000000000004      793                      45.57728352609707
0.30000000000000004      794                      45.576054981211804
0.30000000000000004      795                      45.57482643632652
0.30000000000000004      796                      45.573597891441274
0.30000000000000004      797                      45.57236934655601
0.30000000000000004      798                      45.57114080167078
0.30000000000000004      799                      45.569912256785535
0.30000000000000004      800                      45.568683711900235
0.30000000000000004      801                      45.56745516701498
0.30000000000000004      802                      45.5662266221297
0.30000000000000004      803                      45.564998077244454
0.30000000000000004      804                      45.56376953235921
0.30000000000000004      805                      45.562540987473966
0.30000000000000004      806                      45.56131244258867
0.30000000000000004      807                      45.56008389770343
0.30000000000000004      808                      45.55885535281816
0.30000000000000004      809                      45.557626807932905
0.30000000000000004      810                      45.556398263047654
0.30000000000000004      811                      45.55516971816238
0.30000000000000004      812                      45.55394117327711
0.30000000000000004      813                      45.5527126283919
0.30000000000000004      814                      45.55148408350662
0.30000000000000004      815                      45.55025553862134
0.30000000000000004      816                      45.54902699373603
0.30000000000000004      817                      45.547798448850834
0.30000000000000004      818                      45.54656990396558
0.30000000000000004      819                      45.5453413590803
0.30000000000000004      820                      45.54411281419508
0.30000000000000004      821                      45.54288426930979
0.30000000000000004      822                      45.54165572442453
0.30000000000000004      823                      45.540427179539286
0.30000000000000004      824                      45.539198634654
0.30000000000000004      825                      45.53797008976875
0.30000000000000004      826                      45.5367415448835
0.30000000000000004      827                      45.535512999998225
0.30000000000000004      828                      45.534284455112974
0.30000000000000004      829                      45.53305591022775
0.30000000000000004      830                      45.531827365342465
0.30000000000000004      831                      45.53059882045718
0.30000000000000004      832                      45.5293702755719
0.30000000000000004      833                      45.52814173068666
0.30000000000000004      834                      45.52691318580144
0.30000000000000004      835                      45.525684640916104
0.30000000000000004      836                      45.52445609603089
0.30000000000000004      837                      45.52322755114562
0.30000000000000004      838                      45.52199900626036
0.30000000000000004      839                      45.520770461375115
0.30000000000000004      840                      45.51954191648984
0.30000000000000004      841                      45.518313371604584
0.30000000000000004      842                      45.51708482671933
0.30000000000000004      843                      45.515856281834104
0.30000000000000004      844                      45.5146277369488
0.30000000000000004      845                      45.51339919206357
0.30000000000000004      846                      45.512170647178294
0.30000000000000004      847                      45.51094210229302
0.30000000000000004      848                      45.50971355740778
0.30000000000000004      849                      45.508485012522534
0.30000000000000004      850                      45.50725646763727
0.30000000000000004      851                      45.50602792275197
0.30000000000000004      852                      45.50479937786673
0.30000000000000004      853                      45.50357083298145
0.30000000000000004      854                      45.502342288096216
0.30000000000000004      855                      45.50111374321092
0.30000000000000004      856                      45.49988519832574
0.30000000000000004      857                      45.49865665344047
0.30000000000000004      858                      45.497428108555184
0.30000000000000004      859                      45.49619956366995
0.30000000000000004      860                      45.49497101878469
0.30000000000000004      861                      45.49374247389943
0.30000000000000004      862                      45.49251392901414
0.30000000000000004      863                      45.4912853841289
0.30000000000000004      864                      45.490056839243614
0.30000000000000004      865                      45.48882829435837
0.30000000000000004      866                      45.487599749473084
0.30000000000000004      867                      45.486371204587904
0.30000000000000004      868                      45.48514265970254
0.30000000000000004      869                      45.48391411481735
0.30000000000000004      870                      45.482685569932066
0.30000000000000004      871                      45.48145702504681
0.30000000000000004      872                      45.48022848016153
0.30000000000000004      873                      45.47899993527631
0.30000000000000004      874                      45.477771390391034
0.30000000000000004      875                      45.476542845505776
0.30000000000000004      876                      45.475314300620525
0.30000000000000004      877                      45.47408575573522
0.30000000000000004      878                      45.472857210849995
0.30000000000000004      879                      45.47162866596473
0.30000000000000004      880                      45.47040012107947
0.30000000000000004      881                      45.46917157619422
0.30000000000000004      882                      45.467943031308955
0.30000000000000004      883                      45.4667144864237
0.30000000000000004      884                      45.465485941538425
0.30000000000000004      885                      45.464257396653124
0.30000000000000004      886                      45.4630288517679
0.30000000000000004      887                      45.461800306882644
0.30000000000000004      888                      45.460571761997386
0.30000000000000004      889                      45.45934321711214
0.30000000000000004      890                      45.45811467222688
0.30000000000000004      891                      45.45688612734162
0.30000000000000004      892                      45.455657582456325
0.30000000000000004      893                      45.45442903757113
0.30000000000000004      894                      45.45320049268585
0.30000000000000004      895                      45.451971947800594
0.30000000000000004      896                      45.45074340291532
0.30000000000000004      897                      45.449514858030035
0.30000000000000004      898                      45.44828631314481
0.30000000000000004      899                      45.44705776825953
0.30000000000000004      900                      45.44582922337423
0.30000000000000004      901                      45.444600678489024
0.30000000000000004      902                      45.44337213360373
0.30000000000000004      903                      45.44214358871848
0.30000000000000004      904                      45.4409150438332
0.30000000000000004      905                      45.43968649894799
0.30000000000000004      906                      45.43845795406273
0.30000000000000004      907                      45.43722940917745
0.30000000000000004      908                      45.4360008642922
0.30000000000000004      909                      45.43477231940696
0.30000000000000004      910                      45.43354377452168
0.30000000000000004      911                      45.432315229636394
0.30000000000000004      912                      45.43108668475117
0.30000000000000004      913                      45.4298581398659
0.30000000000000004      914                      45.428629594980606
0.30000000000000004      915                      45.42740105009537
0.30000000000000004      916                      45.42617250521015
0.30000000000000004      917                      45.424943960324825
0.30000000000000004      918                      45.42371541543963
0.30000000000000004      919                      45.42248687055435
0.30000000000000004      920                      45.421258325669065
0.30000000000000004      921                      45.42002978078383
0.30000000000000004      922                      45.418801235898606
0.30000000000000004      923                      45.41757269101329
0.30000000000000004      924                      45.41634414612803
0.30000000000000004      925                      45.41511560124277
0.30000000000000004      926                      45.41388705635752
0.30000000000000004      927                      45.412658511472245
0.30000000000000004      928                      45.411429966587036
0.30000000000000004      929                      45.41020142170175
0.30000000000000004      930                      45.40897287681643
0.30000000000000004      931                      45.40774433193125
0.30000000000000004      932                      45.406515787045976
0.30000000000000004      933                      45.4052872421607
0.30000000000000004      934                      45.404058697275396
0.30000000000000004      935                      45.40283015239021
0.30000000000000004      936                      45.4016016075049
0.30000000000000004      937                      45.40037306261964
0.30000000000000004      938                      45.39914451773439
0.30000000000000004      939                      45.39791597284911
0.30000000000000004      940                      45.39668742796389
0.30000000000000004      941                      45.395458883078604
0.30000000000000004      942                      45.39423033819336
0.30000000000000004      943                      45.3930017933081
0.30000000000000004      944                      45.391773248422815
0.30000000000000004      945                      45.39054470353758
0.30000000000000004      946                      45.38931615865237
0.30000000000000004      947                      45.38808761376705
0.30000000000000004      948                      45.38685906888183
0.30000000000000004      949                      45.385630523996525
0.30000000000000004      950                      45.3844019791113
0.30000000000000004      951                      45.38331446540182
0.30000000000000004      952                      45.38232097247619
0.30000000000000004      953                      45.38132747955047
0.30000000000000004      954                      45.38033398662482
0.30000000000000004      955                      45.37934049369913
0.30000000000000004      956                      45.37834700077351
0.30000000000000004      957                      45.377353507847815
0.30000000000000004      958                      45.37636001492214
0.30000000000000004      959                      45.37536652199652
0.30000000000000004      960                      45.37437302907085
0.30000000000000004      961                      45.37337953614519
0.30000000000000004      962                      45.37238604321948
0.30000000000000004      963                      45.37139255029383
0.30000000000000004      964                      45.37039905736823
0.30000000000000004      965                      45.36940556444255
0.30000000000000004      966                      45.36841207151682
0.30000000000000004      967                      45.36741857859119
0.30000000000000004      968                      45.366425085665526
0.30000000000000004      969                      45.36543159273987
0.30000000000000004      970                      45.36443809981425
0.30000000000000004      971                      45.36344460688863
0.30000000000000004      972                      45.36245111396288
0.30000000000000004      973                      45.36145762103721
0.30000000000000004      974                      45.360464128111566
0.30000000000000004      975                      45.3594706351859
0.30000000000000004      976                      45.35847714226027
0.30000000000000004      977                      45.35748364933459
0.30000000000000004      978                      45.356490156408924
0.30000000000000004      979                      45.35549666348324
0.30000000000000004      980                      45.35450317055763
0.30000000000000004      981                      45.35350967763194
0.30000000000000004      982                      45.352516184706275
0.30000000000000004      983                      45.351522691780595
0.30000000000000004      984                      45.35052919885495
0.30000000000000004      985                      45.349535705929284
0.30000000000000004      986                      45.348542213003604
0.30000000000000004      987                      45.34754872007795
0.30000000000000004      988                      45.34655522715231
0.30000000000000004      989                      45.34556173422663
0.30000000000000004      990                      45.34456824130098
0.30000000000000004      991                      45.34357474837533
0.30000000000000004      992                      45.34258125544964
0.30000000000000004      993                      45.34158776252399
0.30000000000000004      994                      45.340594269598355
0.30000000000000004      995                      45.3396007766727
0.30000000000000004      996                      45.338607283746995
0.30000000000000004      997                      45.33761379082134
0.30000000000000004      998                      45.33662029789567
0.30000000000000004      999                      45.33562680496999
0.30000000000000004      1000                     45.33463331204434
0.30000000000000004      1001                     45.33363981911873
0.30000000000000004      1002                     45.33264632619306
0.30000000000000004      1003                     45.33165283326734
0.30000000000000004      1004                     45.33065934034172
0.30000000000000004      1005                     45.32966584741606
0.30000000000000004      1006                     45.32867235449037
0.30000000000000004      1007                     45.32767886156472
0.30000000000000004      1008                     45.326685368639104
0.30000000000000004      1009                     45.32569187571339
0.30000000000000004      1010                     45.32469838278775
0.30000000000000004      1011                     45.32370488986206
0.30000000000000004      1012                     45.32271139693638
0.30000000000000004      1013                     45.32171790401077
0.30000000000000004      1014                     45.320724411085074
0.30000000000000004      1015                     45.31973091815944
0.30000000000000004      1016                     45.31873742523381
0.30000000000000004      1017                     45.31774393230814
0.30000000000000004      1018                     45.316750439382446
0.30000000000000004      1019                     45.31575694645675
0.30000000000000004      1020                     45.31476345353112
0.30000000000000004      1021                     45.313769960605406
0.30000000000000004      1022                     45.31277646767984
0.30000000000000004      1023                     45.311782974754145
0.30000000000000004      1024                     45.31078948182849
0.30000000000000004      1025                     45.30979598890281
0.30000000000000004      1026                     45.30880249597715
0.30000000000000004      1027                     45.30780900305149
0.30000000000000004      1028                     45.30681551012582
0.30000000000000004      1029                     45.305822017200136
0.30000000000000004      1030                     45.3048285242745
0.30000000000000004      1031                     45.30383503134883
0.30000000000000004      1032                     45.302841538423166
0.30000000000000004      1033                     45.30184804549753
0.30000000000000004      1034                     45.30085455257189
0.30000000000000004      1035                     45.29986105964619
0.30000000000000004      1036                     45.29886756672052
0.30000000000000004      1037                     45.297874073794866
0.30000000000000004      1038                     45.29688058086922
0.30000000000000004      1039                     45.29588708794356
0.30000000000000004      1040                     45.294893595017875
0.30000000000000004      1041                     45.293900102092245
0.30000000000000004      1042                     45.29290660916655
0.30000000000000004      1043                     45.29191311624087
0.30000000000000004      1044                     45.29091962331524
0.30000000000000004      1045                     45.28992613038958
0.30000000000000004      1046                     45.2889326374639
0.30000000000000004      1047                     45.28793914453825
0.30000000000000004      1048                     45.28694565161259
0.30000000000000004      1049                     45.285952158686925
0.30000000000000004      1050                     45.28495866576134
0.30000000000000004      1051                     45.2839651728356
0.30000000000000004      1052                     45.28297167990991
0.30000000000000004      1053                     45.28197818698429
0.30000000000000004      1054                     45.28098469405863
0.30000000000000004      1055                     45.27999120113295
0.30000000000000004      1056                     45.278997708207285
0.30000000000000004      1057                     45.27800421528161
0.30000000000000004      1058                     45.277010722355996
0.30000000000000004      1059                     45.276017229430295
0.30000000000000004      1060                     45.27502373650465
0.30000000000000004      1061                     45.27403024357901
0.30000000000000004      1062                     45.27303675065335
0.30000000000000004      1063                     45.27204325772762
0.30000000000000004      1064                     45.27104976480201
0.30000000000000004      1065                     45.27005627187631
0.30000000000000004      1066                     45.269062778950655
0.30000000000000004      1067                     45.26806928602499
0.30000000000000004      1068                     45.26707579309936
0.30000000000000004      1069                     45.26608230017371
0.30000000000000004      1070                     45.265088807248034
0.30000000000000004      1071                     45.2640953143224
0.30000000000000004      1072                     45.263101821396724
0.30000000000000004      1073                     45.26210832847103
0.30000000000000004      1074                     45.261114835545385
0.30000000000000004      1075                     45.26012134261974
0.30000000000000004      1076                     45.25912784969407
0.30000000000000004      1077                     45.25813435676838
0.30000000000000004      1078                     45.257140863842686
0.30000000000000004      1079                     45.25614737091704
0.30000000000000004      1080                     45.255153877991425
0.30000000000000004      1081                     45.25416038506578
0.30000000000000004      1082                     45.253166892140065
0.30000000000000004      1083                     45.252173399214435
0.30000000000000004      1084                     45.25117990628878
0.30000000000000004      1085                     45.250186413363075
0.30000000000000004      1086                     45.24919292043743
0.30000000000000004      1087                     45.2481994275118
0.30000000000000004      1088                     45.2472059345861
0.30000000000000004      1089                     45.24621244166047
0.30000000000000004      1090                     45.24521894873479
0.30000000000000004      1091                     45.244225455809094
0.30000000000000004      1092                     45.243231962883485
0.30000000000000004      1093                     45.24223846995779
0.30000000000000004      1094                     45.2412449770321
0.30000000000000004      1095                     45.24025148410645
0.30000000000000004      1096                     45.23925799118079
0.30000000000000004      1097                     45.238264498255184
0.30000000000000004      1098                     45.2372710053295
0.30000000000000004      1099                     45.23627751240384
0.30000000000000004      1100                     45.2352840194782
0.30000000000000004      1101                     45.2342905265525
0.30000000000000004      1102                     45.23329703362688
0.30000000000000004      1103                     45.232303540701196
0.30000000000000004      1104                     45.23131004777551
0.30000000000000004      1105                     45.230316554849914
0.30000000000000004      1106                     45.2293230619242
0.30000000000000004      1107                     45.22832956899857
0.30000000000000004      1108                     45.22733607607287
0.30000000000000004      1109                     45.22634258314726
0.30000000000000004      1110                     45.2253490902216
0.30000000000000004      1111                     45.224355597295904
0.30000000000000004      1112                     45.22336210437026
0.30000000000000004      1113                     45.22236861144459
0.30000000000000004      1114                     45.221375118518885
0.30000000000000004      1115                     45.22038162559325
0.30000000000000004      1116                     45.21938813266761
0.30000000000000004      1117                     45.21839463974194
0.30000000000000004      1118                     45.21740114681627
0.30000000000000004      1119                     45.216407653890634
0.30000000000000004      1120                     45.21541416096493
0.30000000000000004      1121                     45.21442066803931
0.30000000000000004      1122                     45.21342717511363
0.30000000000000004      1123                     45.21243368218796
0.30000000000000004      1124                     45.21144018926229
0.30000000000000004      1125                     45.21044669633667
0.30000000000000004      1126                     45.20945320341096
0.30000000000000004      1127                     45.20845971048537
0.30000000000000004      1128                     45.207466217559656
0.30000000000000004      1129                     45.206472724634025
0.30000000000000004      1130                     45.205479231708324
0.30000000000000004      1131                     45.204529444678954
0.30000000000000004      1132                     45.203609440257395
0.30000000000000004      1133                     45.20269024251538
0.30000000000000004      1134                     45.20177185145281
0.30000000000000004      1135                     45.2008542670698
0.30000000000000004      1136                     45.199937489366334
0.30000000000000004      1137                     45.19902151834239
0.30000000000000004      1138                     45.19810635399787
0.30000000000000004      1139                     45.19719199633295
0.30000000000000004      1140                     45.19627844534758
0.30000000000000004      1141                     45.195365701041666
0.30000000000000004      1142                     45.19445376341529
0.30000000000000004      1143                     45.19354263246842
0.30000000000000004      1144                     45.19263230820109
0.30000000000000004      1145                     45.191722790613206
0.30000000000000004      1146                     45.19081407970496
0.30000000000000004      1147                     45.18990617547618
0.30000000000000004      1148                     45.18899907792688
0.30000000000000004      1149                     45.18809278705711
0.30000000000000004      1150                     45.187187302866874
0.30000000000000004      1151                     45.18628262535616
0.30000000000000004      1152                     45.185378754524955
0.30000000000000004      1153                     45.18447569037329
0.30000000000000004      1154                     45.18357343290117
0.30000000000000004      1155                     45.182671982108495
0.30000000000000004      1156                     45.18177133799538
0.30000000000000004      1157                     45.18087150056176
0.30000000000000004      1158                     45.17997246980764
0.30000000000000004      1159                     45.179074245733084
0.30000000000000004      1160                     45.178176828338
0.30000000000000004      1161                     45.17728021762247
0.30000000000000004      1162                     45.17638441358644
0.30000000000000004      1163                     45.175489416229894
0.30000000000000004      1164                     45.17459522555302
0.30000000000000004      1165                     45.17370184155552
0.30000000000000004      1166                     45.17280926423756
0.30000000000000004      1167                     45.17191749359913
0.30000000000000004      1168                     45.17102652964024
0.30000000000000004      1169                     45.17013637236086
0.30000000000000004      1170                     45.169247021760974
0.30000000000000004      1171                     45.16835847784063
0.30000000000000004      1172                     45.167470740599775
0.30000000000000004      1173                     45.16658381003845
0.30000000000000004      1174                     45.16569768615664
0.30000000000000004      1175                     45.164812368954394
0.30000000000000004      1176                     45.16392785843161
0.30000000000000004      1177                     45.16304415458838
0.30000000000000004      1178                     45.16216125742465
0.30000000000000004      1179                     45.161279166940446
0.30000000000000004      1180                     45.160397883135786
0.30000000000000004      1181                     45.1595174060105
0.30000000000000004      1182                     45.15863773556492
0.30000000000000004      1183                     45.157758871798755
0.30000000000000004      1184                     45.15688081471214
0.30000000000000004      1185                     45.15600356430507
0.30000000000000004      1186                     45.15512712057748
0.30000000000000004      1187                     45.154251483529414
0.30000000000000004      1188                     45.153376653160855
0.30000000000000004      1189                     45.15250262947186
0.30000000000000004      1190                     45.15162941246233
0.30000000000000004      1191                     45.15075700213233
0.30000000000000004      1192                     45.1498853984818
0.30000000000000004      1193                     45.149014601510856
0.30000000000000004      1194                     45.14814461121947
0.30000000000000004      1195                     45.14727542760757
0.30000000000000004      1196                     45.146407050675144
0.30000000000000004      1197                     45.14553948042223
0.30000000000000004      1198                     45.144672716848895
0.30000000000000004      1199                     45.143806759955005
0.30000000000000004      1200                     45.14294160974069
0.30000000000000004      1201                     45.14207726620585
0.30000000000000004      1202                     45.14121372935053
0.30000000000000004      1203                     45.14035099917484
0.30000000000000004      1204                     45.13948907567852
0.30000000000000004      1205                     45.138627958861825
0.30000000000000004      1206                     45.13776764872457
0.30000000000000004      1207                     45.13690814526691
0.30000000000000004      1208                     45.13604944848869
0.30000000000000004      1209                     45.135191558390055
0.30000000000000004      1210                     45.13433447497088
0.30000000000000004      1211                     45.13347819823131
0.30000000000000004      1212                     45.132622728171135
0.30000000000000004      1213                     45.13176806479055
0.30000000000000004      1214                     45.130914208089465
0.30000000000000004      1215                     45.13006115806795
0.30000000000000004      1216                     45.12920891472589
0.30000000000000004      1217                     45.12835747806333
0.30000000000000004      1218                     45.1275068480804
0.30000000000000004      1219                     45.12665702477683
0.30000000000000004      1220                     45.12580800815288
0.30000000000000004      1221                     45.1249597982085
0.30000000000000004      1222                     45.124112394943545
0.30000000000000004      1223                     45.12326579835808
0.30000000000000004      1224                     45.12242000845221
0.30000000000000004      1225                     45.121575025225866
0.30000000000000004      1226                     45.12073084867897
0.30000000000000004      1227                     45.11988747881167
0.30000000000000004      1228                     45.1190449156238
0.30000000000000004      1229                     45.118203159115474
0.30000000000000004      1230                     45.11736220928674
0.30000000000000004      1231                     45.116522066137456
0.30000000000000004      1232                     45.115682729667725
0.30000000000000004      1233                     45.114844199877474
0.30000000000000004      1234                     45.11400647676677
0.30000000000000004      1235                     45.11316956033556
0.30000000000000004      1236                     45.1123334505839
0.30000000000000004      1237                     45.11149814751172
0.30000000000000004      1238                     45.110663651119026
0.30000000000000004      1239                     45.10982996140595
0.30000000000000004      1240                     45.10899707837235
0.30000000000000004      1241                     45.10816500201826
0.30000000000000004      1242                     45.10733373234369
0.30000000000000004      1243                     45.10650326934864
0.30000000000000004      1244                     45.10567361303312
0.30000000000000004      1245                     45.10484476339706
0.30000000000000004      1246                     45.10401672044059
0.30000000000000004      1247                     45.103189484163636
0.30000000000000004      1248                     45.1023630545662
0.30000000000000004      1249                     45.10153743164822
0.30000000000000004      1250                     45.10071261540978
0.30000000000000004      1251                     45.09988860585087
0.30000000000000004      1252                     45.09906540297149
0.30000000000000004      1253                     45.09824300677163
0.30000000000000004      1254                     45.09742141725131
0.30000000000000004      1255                     45.096600634410414
0.30000000000000004      1256                     45.095780658249105
0.30000000000000004      1257                     45.09496148876732
0.30000000000000004      1258                     45.09414312596505
0.30000000000000004      1259                     45.093325569842335
0.30000000000000004      1260                     45.092508820399054
0.30000000000000004      1261                     45.09169287763534
0.30000000000000004      1262                     45.090877741551104
0.30000000000000004      1263                     45.09006341214639
0.30000000000000004      1264                     45.08924988942132
0.30000000000000004      1265                     45.08843717337559
0.30000000000000004      1266                     45.087625264009496
0.30000000000000004      1267                     45.08681416132287
0.30000000000000004      1268                     45.086003865315796
0.30000000000000004      1269                     45.085194375988166
0.30000000000000004      1270                     45.0843856933401
0.30000000000000004      1271                     45.08357781737157
0.30000000000000004      1272                     45.08277074808255
0.30000000000000004      1273                     45.081964485473065
0.30000000000000004      1274                     45.08115902954305
0.30000000000000004      1275                     45.08035438029261
0.30000000000000004      1276                     45.07955053772157
0.30000000000000004      1277                     45.07874750183021
0.30000000000000004      1278                     45.0779452726183
0.30000000000000004      1279                     45.0771438500859
0.30000000000000004      1280                     45.076343234232965
0.30000000000000004      1281                     45.075543425059635
0.30000000000000004      1282                     45.07474442256578
0.30000000000000004      1283                     45.07394622675148
0.30000000000000004      1284                     45.073148837616635
0.30000000000000004      1285                     45.07235225516137
0.30000000000000004      1286                     45.07155647938563
0.30000000000000004      1287                     45.07076151028931
0.30000000000000004      1288                     45.06996734787254
0.30000000000000004      1289                     45.069173992135354
0.30000000000000004      1290                     45.06838144307769
0.30000000000000004      1291                     45.067589700699514
0.30000000000000004      1292                     45.06679876500084
0.30000000000000004      1293                     45.06600863598172
0.30000000000000004      1294                     45.06521931364206
0.30000000000000004      1295                     45.06443079798196
0.30000000000000004      1296                     45.06364308900136
0.30000000000000004      1297                     45.062856186700266
0.30000000000000004      1298                     45.06207009107871
0.30000000000000004      1299                     45.06128480213669
0.30000000000000004      1300                     45.06050031987419
0.30000000000000004      1301                     45.05971664429119
0.30000000000000004      1302                     45.058933775387686
0.30000000000000004      1303                     45.05815171316379
0.30000000000000004      1304                     45.05737045761928
0.30000000000000004      1305                     45.05659000875438
0.30000000000000004      1306                     45.055810366568984
0.30000000000000004      1307                     45.055031531063015
0.30000000000000004      1308                     45.054253502236655
0.30000000000000004      1309                     45.053476280089804
0.30000000000000004      1310                     45.05269986462245
0.30000000000000004      1311                     45.051915153891585
0.30000000000000004      1312                     45.05112504748262
0.30000000000000004      1313                     45.0503355797586
0.30000000000000004      1314                     45.049546750719585
0.30000000000000004      1315                     45.04875856036558
0.30000000000000004      1316                     45.047971008696614
0.30000000000000004      1317                     45.047184095712566
0.30000000000000004      1318                     45.046397821413535
0.30000000000000004      1319                     45.04561218579946
0.30000000000000004      1320                     45.044827188870514
0.30000000000000004      1321                     45.04404283062653
0.30000000000000004      1322                     45.04325911106751
0.30000000000000004      1323                     45.04247603019345
0.30000000000000004      1324                     45.04169358800444
0.30000000000000004      1325                     45.040911784500416
0.30000000000000004      1326                     45.04013061968137
0.30000000000000004      1327                     45.03935009354736
0.30000000000000004      1328                     45.03857020609833
0.30000000000000004      1329                     45.037790957334316
0.30000000000000004      1330                     45.03701234725529
0.30000000000000004      1331                     45.03623437586126
0.30000000000000004      1332                     45.03545704315221
0.30000000000000004      1333                     45.034680349128195
0.30000000000000004      1334                     45.03390429378916
0.30000000000000004      1335                     45.03312887713513
0.30000000000000004      1336                     45.03235409916608
0.30000000000000004      1337                     45.03157995988205
0.30000000000000004      1338                     45.030806459282985
0.30000000000000004      1339                     45.030033597369005
0.30000000000000004      1340                     45.02926137413991
0.30000000000000004      1341                     45.028489789595895
0.30000000000000004      1342                     45.02771884373685
0.30000000000000004      1343                     45.02694853656276
0.30000000000000004      1344                     45.02617886807377
0.30000000000000004      1345                     45.025409838269724
0.30000000000000004      1346                     45.02464144715066
0.30000000000000004      1347                     45.02387369471664
0.30000000000000004      1348                     45.023106580967564
0.30000000000000004      1349                     45.022340105903574
0.30000000000000004      1350                     45.021574269524486
0.30000000000000004      1351                     45.02080907183044
0.30000000000000004      1352                     45.02004451282138
0.30000000000000004      1353                     45.019280592497324
0.30000000000000004      1354                     45.01851731085829
0.30000000000000004      1355                     45.01775466790419
0.30000000000000004      1356                     45.016992663635165
0.30000000000000004      1357                     45.016231298051075
0.30000000000000004      1358                     45.015470571152015
0.30000000000000004      1359                     45.014710482937964
0.30000000000000004      1360                     45.01395103340891
0.30000000000000004      1361                     45.01319222256482
0.30000000000000004      1362                     45.012434050405794
0.30000000000000004      1363                     45.01167651693168
0.30000000000000004      1364                     45.01091962214262
0.30000000000000004      1365                     45.01016336603855
0.30000000000000004      1366                     45.00940774861952
0.30000000000000004      1367                     45.00865276988546
0.30000000000000004      1368                     45.00789842983633
0.30000000000000004      1369                     45.0071447284723
0.30000000000000004      1370                     45.00639166579321
0.30000000000000004      1371                     45.005639241799145
0.30000000000000004      1372                     45.00488745649005
0.30000000000000004      1373                     45.00413630986596
0.30000000000000004      1374                     45.00338580192692
0.30000000000000004      1375                     45.00263593267283
0.30000000000000004      1376                     45.00188670210375
0.30000000000000004      1377                     45.00113811021966
0.30000000000000004      1378                     45.00039015702057
0.30000000000000004      1379                     44.999642842506496
0.30000000000000004      1380                     44.998896166677355
0.30000000000000004      1381                     44.99815012953329
0.30000000000000004      1382                     44.99740473107424
0.30000000000000004      1383                     44.9966599713001
0.30000000000000004      1384                     44.99591585021101
0.30000000000000004      1385                     44.995172367806965
0.30000000000000004      1386                     44.99442952408781
0.30000000000000004      1387                     44.993687319053755
0.30000000000000004      1388                     44.9929457527047
0.30000000000000004      1389                     44.99220482504058
0.30000000000000004      1390                     44.991464536061464
0.30000000000000004      1391                     44.9907248857674
0.30000000000000004      1392                     44.9899858741583
0.30000000000000004      1393                     44.989247501234196
0.30000000000000004      1394                     44.9885097669951
0.30000000000000004      1395                     44.98777267144098
0.30000000000000004      1396                     44.98703621457189
0.30000000000000004      1397                     44.98630039638775
0.30000000000000004      1398                     44.98556521688868
0.30000000000000004      1399                     44.98483067607454
0.30000000000000004      1400                     44.98409677394543
0.30000000000000004      1401                     44.98336351050133
0.30000000000000004      1402                     44.98263088574218
0.30000000000000004      1403                     44.9818988996681
0.30000000000000004      1404                     44.98116755227898
0.30000000000000004      1405                     44.980436843574864
0.30000000000000004      1406                     44.979706773555755
0.30000000000000004      1407                     44.978977342221675
0.30000000000000004      1408                     44.97824854957256
0.30000000000000004      1409                     44.977520395608416
0.30000000000000004      1410                     44.97679288032927
0.30000000000000004      1411                     44.97606600373517
0.30000000000000004      1412                     44.97533976582605
0.30000000000000004      1413                     44.97461416660194
0.30000000000000004      1414                     44.9738892060628
0.30000000000000004      1415                     44.97316488420866
0.30000000000000004      1416                     44.972441201039516
0.30000000000000004      1417                     44.971718156555404
0.30000000000000004      1418                     44.97099575075627
0.30000000000000004      1419                     44.97027398364219
0.30000000000000004      1420                     44.969552855213
0.30000000000000004      1421                     44.96883236546888
0.30000000000000004      1422                     44.96811251440977
0.30000000000000004      1423                     44.96739330203562
0.30000000000000004      1424                     44.96667472834649
0.30000000000000004      1425                     44.9659567933423
0.30000000000000004      1426                     44.96523949702313
0.30000000000000004      1427                     44.964522839389076
0.30000000000000004      1428                     44.963806820439885
0.30000000000000004      1429                     44.96309144017578
0.30000000000000004      1430                     44.9623766985966
0.30000000000000004      1431                     44.961662595702485
0.30000000000000004      1432                     44.96094913149336
0.30000000000000004      1433                     44.960236305969175
0.30000000000000004      1434                     44.959524119130045
0.30000000000000004      1435                     44.958812570975915
0.30000000000000004      1436                     44.95810166150674
0.30000000000000004      1437                     44.95739139072259
0.30000000000000004      1438                     44.95668175862345
0.30000000000000004      1439                     44.95597276520925
0.30000000000000004      1440                     44.95526441048008
0.30000000000000004      1441                     44.95455669443593
0.30000000000000004      1442                     44.95384961707681
0.30000000000000004      1443                     44.95314317840267
0.30000000000000004      1444                     44.95243737841349
0.30000000000000004      1445                     44.95173221710932
0.30000000000000004      1446                     44.95102769449018
0.30000000000000004      1447                     44.950323810556064
0.30000000000000004      1448                     44.94962056530681
0.30000000000000004      1449                     44.94891795874267
0.30000000000000004      1450                     44.94821599086349
0.30000000000000004      1451                     44.94751466166932
0.30000000000000004      1452                     44.946813971160175
0.30000000000000004      1453                     44.94611391933595
0.30000000000000004      1454                     44.94541450619683
0.30000000000000004      1455                     44.94471573174263
0.30000000000000004      1456                     44.94401759597349
0.30000000000000004      1457                     44.943320098889295
0.30000000000000004      1458                     44.942623240490136
0.30000000000000004      1459                     44.94192702077588
0.30000000000000004      1460                     44.941231439746744
0.30000000000000004      1461                     44.940536497402604
0.30000000000000004      1462                     44.93984219374339
0.30000000000000004      1463                     44.939148528769195
0.30000000000000004      1464                     44.93845550248
0.30000000000000004      1465                     44.93776311487583
0.30000000000000004      1466                     44.93707136595663
0.30000000000000004      1467                     44.93638025572246
0.30000000000000004      1468                     44.935689784173285
0.30000000000000004      1469                     44.934999951309074
0.30000000000000004      1470                     44.934310757129886
0.30000000000000004      1471                     44.93362220163575
0.30000000000000004      1472                     44.9329342848265
0.30000000000000004      1473                     44.93224700670232
0.30000000000000004      1474                     44.93156036726315
0.30000000000000004      1475                     44.93087436650893
0.30000000000000004      1476                     44.930189004439754
0.30000000000000004      1477                     44.92950428105552
0.30000000000000004      1478                     44.92882019635631
0.30000000000000004      1479                     44.928136750342155
0.30000000000000004      1480                     44.927453943012935
0.30000000000000004      1481                     44.92677177436874
0.30000000000000004      1482                     44.9260902444095
0.30000000000000004      1483                     44.9254093531353
0.30000000000000004      1484                     44.92472910054613
0.30000000000000004      1485                     44.924049486641884
0.30000000000000004      1486                     44.92337051142271
0.30000000000000004      1487                     44.92269217488851
0.30000000000000004      1488                     44.92201447703927
0.30000000000000004      1489                     44.921337417875066
0.30000000000000004      1490                     44.92066099739583
0.30000000000000004      1491                     44.91997927079301
0.30000000000000004      1492                     44.91929413189079
0.30000000000000004      1493                     44.918609521950216
0.30000000000000004      1494                     44.91792544097138
0.30000000000000004      1495                     44.9172418889542
0.30000000000000004      1496                     44.91655886589873
0.30000000000000004      1497                     44.9158763718049
0.30000000000000004      1498                     44.915194406672896
0.30000000000000004      1499                     44.91451297050252
0.30000000000000004      1500                     44.91383206329376
0.30000000000000004      1501                     44.91315168504684
0.30000000000000004      1502                     44.912471835761515
0.30000000000000004      1503                     44.91179251543793
0.30000000000000004      1504                     44.91111372407599
0.30000000000000004      1505                     44.91043546167581
0.30000000000000004      1506                     44.90975772823724
0.30000000000000004      1507                     44.90908052376048
0.30000000000000004      1508                     44.90840384824533
0.30000000000000004      1509                     44.90772770169186
0.30000000000000004      1510                     44.907052084100165
0.30000000000000004      1511                     44.9063769954701
0.30000000000000004      1512                     44.90570243580172
0.30000000000000004      1513                     44.90502840509509
0.30000000000000004      1514                     44.90435490335013
0.30000000000000004      1515                     44.90368193056685
0.30000000000000004      1516                     44.90300948674527
0.30000000000000004      1517                     44.90233757188538
0.30000000000000004      1518                     44.9016661859872
0.30000000000000004      1519                     44.90099532905074
0.30000000000000004      1520                     44.900325001075934
0.30000000000000004      1521                     44.89965520206284
0.30000000000000004      1522                     44.898985932011335
0.30000000000000004      1523                     44.89831719092167
0.30000000000000004      1524                     44.89764897879372
0.30000000000000004      1525                     44.896981295627334
0.30000000000000004      1526                     44.89631414142272
0.30000000000000004      1527                     44.8956475161798
0.30000000000000004      1528                     44.89498141989853
0.30000000000000004      1529                     44.894315852579
0.30000000000000004      1530                     44.893650814221196
0.30000000000000004      1531                     44.892986304824994
0.30000000000000004      1532                     44.892322324390534
0.30000000000000004      1533                     44.89165887291772
0.30000000000000004      1534                     44.890995950406676
0.30000000000000004      1535                     44.89033355685732
0.30000000000000004      1536                     44.88967169226964
0.30000000000000004      1537                     44.8890103566436
0.30000000000000004      1538                     44.88834954997936
0.30000000000000004      1539                     44.8876892722767
0.30000000000000004      1540                     44.88702952353583
0.30000000000000004      1541                     44.88637030375663
0.30000000000000004      1542                     44.88571161293909
0.30000000000000004      1543                     44.885053451083245
0.30000000000000004      1544                     44.88439581818913
0.30000000000000004      1545                     44.88373871425668
0.30000000000000004      1546                     44.88308213928597
0.30000000000000004      1547                     44.882426093276926
0.30000000000000004      1548                     44.88177057622953
0.30000000000000004      1549                     44.88111558814391
0.30000000000000004      1550                     44.880461129019906
0.30000000000000004      1551                     44.87980719885771
0.30000000000000004      1552                     44.87915379765709
0.30000000000000004      1553                     44.87850092541823
0.30000000000000004      1554                     44.87784858214107
0.30000000000000004      1555                     44.877196767825545
0.30000000000000004      1556                     44.876545482471755
0.30000000000000004      1557                     44.87589472607963
0.30000000000000004      1558                     44.87524449864925
0.30000000000000004      1559                     44.87459480018053
0.30000000000000004      1560                     44.87394563067351
0.30000000000000004      1561                     44.873296990128225
0.30000000000000004      1562                     44.87264887854458
0.30000000000000004      1563                     44.872001295922665
0.30000000000000004      1564                     44.87135424226237
0.30000000000000004      1565                     44.870707717563825
0.30000000000000004      1566                     44.87006172182699
0.30000000000000004      1567                     44.86941625505184
0.30000000000000004      1568                     44.86877131723837
0.30000000000000004      1569                     44.86812690838659
0.30000000000000004      1570                     44.86748302849655
0.30000000000000004      1571                     44.86683967756817
0.30000000000000004      1572                     44.866196855601444
0.30000000000000004      1573                     44.86555456259644
0.30000000000000004      1574                     44.86491279855317
0.30000000000000004      1575                     44.86427156347157
0.30000000000000004      1576                     44.863630857351666
0.30000000000000004      1577                     44.862990680193434
0.30000000000000004      1578                     44.86235103199692
0.30000000000000004      1579                     44.86171191276208
0.30000000000000004      1580                     44.86107332248899
0.30000000000000004      1581                     44.860435261177564
0.30000000000000004      1582                     44.85979772882787
0.30000000000000004      1583                     44.85916072543972
0.30000000000000004      1584                     44.85852425101345
0.30000000000000004      1585                     44.85788830554876
0.30000000000000004      1586                     44.857252889045796
0.30000000000000004      1587                     44.85661800150452
0.30000000000000004      1588                     44.85598364292493
0.30000000000000004      1589                     44.8553498133071
0.30000000000000004      1590                     44.85471651265096
0.30000000000000004      1591                     44.85408374095643
0.30000000000000004      1592                     44.85345149822363
0.30000000000000004      1593                     44.85281978445253
0.30000000000000004      1594                     44.85218859964312
0.30000000000000004      1595                     44.851557943795434
0.30000000000000004      1596                     44.8509278169094
0.30000000000000004      1597                     44.85029821898509
0.30000000000000004      1598                     44.84966915002245
0.30000000000000004      1599                     44.84904061002148
0.30000000000000004      1600                     44.84841259898228
0.30000000000000004      1601                     44.84778511690473
0.30000000000000004      1602                     44.847158163788876
0.30000000000000004      1603                     44.84653173963478
0.30000000000000004      1604                     44.845905844442264
0.30000000000000004      1605                     44.845280478211514
0.30000000000000004      1606                     44.84465564094242
0.30000000000000004      1607                     44.844031332635026
0.30000000000000004      1608                     44.84340755328938
0.30000000000000004      1609                     44.842784302905365
0.30000000000000004      1610                     44.84216158148304
0.30000000000000004      1611                     44.84153938902247
0.30000000000000004      1612                     44.840917725523575
0.30000000000000004      1613                     44.84029659098634
0.30000000000000004      1614                     44.839675985410864
0.30000000000000004      1615                     44.83905590879703
0.30000000000000004      1616                     44.838436361144865
0.30000000000000004      1617                     44.83781734245446
0.30000000000000004      1618                     44.83719885272574
0.30000000000000004      1619                     44.83658089195869
0.30000000000000004      1620                     44.83596346015334
0.30000000000000004      1621                     44.83534655730969
0.30000000000000004      1622                     44.83473018342767
0.30000000000000004      1623                     44.83411433850746
0.30000000000000004      1624                     44.83349902254887
0.30000000000000004      1625                     44.83288423555203
0.30000000000000004      1626                     44.83226997751685
0.30000000000000004      1627                     44.83165624844336
0.30000000000000004      1628                     44.831043048331544
0.30000000000000004      1629                     44.830430377181465
0.30000000000000004      1630                     44.82981823499304
0.30000000000000004      1631                     44.829206621766325
0.30000000000000004      1632                     44.82859553750133
0.30000000000000004      1633                     44.827984982198025
0.30000000000000004      1634                     44.82737495585635
0.30000000000000004      1635                     44.826765458476444
0.30000000000000004      1636                     44.82615649005819
0.30000000000000004      1637                     44.82554805060167
0.30000000000000004      1638                     44.824940140106825
0.30000000000000004      1639                     44.82433275857363
0.30000000000000004      1640                     44.82372590600221
0.30000000000000004      1641                     44.8231195823924
0.30000000000000004      1642                     44.82251378774439
0.30000000000000004      1643                     44.82190852205799
0.30000000000000004      1644                     44.82130378533332
0.30000000000000004      1645                     44.82069957757033
0.30000000000000004      1646                     44.82009589876901
0.30000000000000004      1647                     44.81949274892945
0.30000000000000004      1648                     44.818890128051535
0.30000000000000004      1649                     44.81828803613534
0.30000000000000004      1650                     44.81768647318084
0.30000000000000004      1651                     44.817085439188
0.30000000000000004      1652                     44.81648493415686
0.30000000000000004      1653                     44.81588495808741
0.30000000000000004      1654                     44.815285510979706
0.30000000000000004      1655                     44.814686592833695
0.30000000000000004      1656                     44.814088203649305
0.30000000000000004      1657                     44.81349034342666
0.30000000000000004      1658                     44.81289301216569
0.30000000000000004      1659                     44.81229620986645
0.30000000000000004      1660                     44.811699936528846
0.30000000000000004      1661                     44.81110419215304
0.30000000000000004      1662                     44.81050897673886
0.30000000000000004      1663                     44.80991429028633
0.30000000000000004      1664                     44.809320132795534
0.30000000000000004      1665                     44.80872650426641
0.30000000000000004      1666                     44.80813340469908
0.30000000000000004      1667                     44.80754083409336
0.30000000000000004      1668                     44.8069487924493
0.30000000000000004      1669                     44.80635727976703
0.30000000000000004      1670                     44.80576629604642
0.30000000000000004      1671                     44.80517054402051
0.30000000000000004      1672                     44.80457171122782
0.30000000000000004      1673                     44.803973309625164
0.30000000000000004      1674                     44.8033753392126
0.30000000000000004      1675                     44.80277779999012
0.30000000000000004      1676                     44.80218069195768
0.30000000000000004      1677                     44.80158401511529
0.30000000000000004      1678                     44.80098776946299
0.30000000000000004      1679                     44.80039195500073
0.30000000000000004      1680                     44.79979657172852
0.30000000000000004      1681                     44.79920161964643
0.30000000000000004      1682                     44.79860709875436
0.30000000000000004      1683                     44.798013009052355
0.30000000000000004      1684                     44.79741935054046
0.30000000000000004      1685                     44.79682612321857
0.30000000000000004      1686                     44.796233327086775
0.30000000000000004      1687                     44.795640962145036
0.30000000000000004      1688                     44.79504902839335
0.30000000000000004      1689                     44.79445752583179
0.30000000000000004      1690                     44.79386645446027
0.30000000000000004      1691                     44.79327581427873
0.30000000000000004      1692                     44.79268560528733
0.30000000000000004      1693                     44.79209582748599
0.30000000000000004      1694                     44.79150648087473
0.30000000000000004      1695                     44.79091756545349
0.30000000000000004      1696                     44.79032908122238
0.30000000000000004      1697                     44.789741028181254
0.30000000000000004      1698                     44.78915340633028
0.30000000000000004      1699                     44.78856621566925
0.30000000000000004      1700                     44.78797945619841
0.30000000000000004      1701                     44.787393127917596
0.30000000000000004      1702                     44.786807230826845
0.30000000000000004      1703                     44.78622176492612
0.30000000000000004      1704                     44.78563673021548
0.30000000000000004      1705                     44.785052126694886
0.30000000000000004      1706                     44.78446795436443
0.30000000000000004      1707                     44.783884213223956
0.30000000000000004      1708                     44.78330090327357
0.30000000000000004      1709                     44.78271802451331
0.30000000000000004      1710                     44.78213557694303
0.30000000000000004      1711                     44.78155356056289
0.30000000000000004      1712                     44.78097197537272
0.30000000000000004      1713                     44.78039082137276
0.30000000000000004      1714                     44.77981009856273
0.30000000000000004      1715                     44.77922980694275
0.30000000000000004      1716                     44.778649946512964
0.30000000000000004      1717                     44.77807051727314
0.30000000000000004      1718                     44.77749151922346
0.30000000000000004      1719                     44.77691295236374
0.30000000000000004      1720                     44.77633481669415
0.30000000000000004      1721                     44.77575711221466
0.30000000000000004      1722                     44.77517983892517
0.30000000000000004      1723                     44.77460299682577
0.30000000000000004      1724                     44.774026585916396
0.30000000000000004      1725                     44.773450606197144
0.30000000000000004      1726                     44.772875057667946
0.30000000000000004      1727                     44.77229994032879
0.30000000000000004      1728                     44.771725254179756
0.30000000000000004      1729                     44.77115099922068
0.30000000000000004      1730                     44.77057717545177
0.30000000000000004      1731                     44.770003782872855
0.30000000000000004      1732                     44.76943082148408
0.30000000000000004      1733                     44.76885829128534
0.30000000000000004      1734                     44.76828619227665
0.30000000000000004      1735                     44.76771452445801
0.30000000000000004      1736                     44.76714328782944
0.30000000000000004      1737                     44.76657248239096
0.30000000000000004      1738                     44.7660021081425
0.30000000000000004      1739                     44.76543216508415
0.30000000000000004      1740                     44.76486265321589
0.30000000000000004      1741                     44.76429357253761
0.30000000000000004      1742                     44.76372492304949
0.30000000000000004      1743                     44.76315670475131
0.30000000000000004      1744                     44.762588917643285
0.30000000000000004      1745                     44.76202156172532
0.30000000000000004      1746                     44.761454636997435
0.30000000000000004      1747                     44.760888143459574
0.30000000000000004      1748                     44.76032208111177
0.30000000000000004      1749                     44.75975644995406
0.30000000000000004      1750                     44.7591912499864
0.30000000000000004      1751                     44.7586264812088
0.30000000000000004      1752                     44.75806214362126
0.30000000000000004      1753                     44.75749823722382
0.30000000000000004      1754                     44.75693476201641
0.30000000000000004      1755                     44.756371717999095
0.30000000000000004      1756                     44.75580910517183
0.30000000000000004      1757                     44.755246923534585
0.30000000000000004      1758                     44.75468517308747
0.30000000000000004      1759                     44.754123853830436
0.30000000000000004      1760                     44.75356296576342
0.30000000000000004      1761                     44.75300250888645
0.30000000000000004      1762                     44.75244248319957
0.30000000000000004      1763                     44.75188288870275
0.30000000000000004      1764                     44.75132372539604
0.30000000000000004      1765                     44.750764993279375
0.30000000000000004      1766                     44.75020669235275
0.30000000000000004      1767                     44.74964882261618
0.30000000000000004      1768                     44.74909138406967
0.30000000000000004      1769                     44.74853437671331
0.30000000000000004      1770                     44.74797780054689
0.30000000000000004      1771                     44.74742165557061
0.30000000000000004      1772                     44.746865941784414
0.30000000000000004      1773                     44.7463106591882
0.30000000000000004      1774                     44.74575580778211
0.30000000000000004      1775                     44.74520138756614
0.30000000000000004      1776                     44.744647398540145
0.30000000000000004      1777                     44.744093840704195
0.30000000000000004      1778                     44.74354071405835
0.30000000000000004      1779                     44.742988018602595
0.30000000000000004      1780                     44.74243575433691
0.30000000000000004      1781                     44.7418839212613
0.30000000000000004      1782                     44.741332519375646
0.30000000000000004      1783                     44.74078154868011
0.30000000000000004      1784                     44.74023100917471
0.30000000000000004      1785                     44.73968090085933
0.30000000000000004      1786                     44.73913122373395
0.30000000000000004      1787                     44.73858197779866
0.30000000000000004      1788                     44.738033163053515
0.30000000000000004      1789                     44.73748477949842
0.30000000000000004      1790                     44.73693682713334
0.30000000000000004      1791                     44.73638930595829
0.30000000000000004      1792                     44.735842215973406
0.30000000000000004      1793                     44.73529555717854
0.30000000000000004      1794                     44.73474932957369
0.30000000000000004      1795                     44.73420353315899
0.30000000000000004      1796                     44.7336581679343
0.30000000000000004      1797                     44.73311323389971
0.30000000000000004      1798                     44.73256873105516
0.30000000000000004      1799                     44.732024659400665
0.30000000000000004      1800                     44.731481018936215
