# Supplementary material for: Numerical simulation research on thermal insulation performance of composite heat-insulation zone structure in hydrothermal high-temperature mine
Source: Sci Rep. 2024 Jun 18;14:14096. doi: 10.1038/s41598-024-64702-4 (PMC11189482; doi:10.1038/s41598-024-64702-4)
Supplement: Supplementary file 1 — Supplementary Information. [file 41598_2024_64702_MOESM1_ESM.zip › Temperature scenario 3.xlsx]

## Sheet: 1
0.1	0	51.0795
0.1	1	50.2424
0.1	2	49.5144
0.1	3	49.2228
0.1	4	48.9535
0.1	5	48.7531
0.1	6	48.6034
0.1	7	48.5044
0.1	8	48.4616
0.1	9	48.4253
0.1	10	48.389
0.1	11	48.3526
0.1	12	48.3163
0.1	13	48.28
0.1	14	48.2436
0.1	15	48.2131
0.1	16	48.1864
0.1	17	48.1596
0.1	18	48.1329
0.1	19	48.1062
0.1	20	48.0795
0.1	21	48.0528
0.1	22	48.0261
0.1	23	47.9993
0.1	24	47.9726
0.1	25	47.9459
0.1	26	47.9192
0.1	27	47.8925
0.1	28	47.8657
0.1	29	47.8412
0.1	30	47.8252
0.1	31	47.8091
0.1	32	47.7931
0.1	33	47.7771
0.1	34	47.7611
0.1	35	47.7451
0.1	36	47.7291
0.1	37	47.7131
0.1	38	47.6971
0.1	39	47.681
0.1	40	47.665
0.1	41	47.649
0.1	42	47.633
0.1	43	47.617
0.1	44	47.601
0.1	45	47.585
0.1	46	47.569
0.1	47	47.5529
0.1	48	47.5369
0.1	49	47.5209
0.1	50	47.5049
0.1	51	47.4889
0.1	52	47.4729
0.1	53	47.4569
0.1	54	47.4409
0.1	55	47.4248
0.1	56	47.4088
0.1	57	47.3928
0.1	58	47.3796
0.1	59	47.3704
0.1	60	47.3613
0.1	61	47.3522
0.1	62	47.3431
0.1	63	47.3339
0.1	64	47.3248
0.1	65	47.3157
0.1	66	47.3065
0.1	67	47.2974
0.1	68	47.2883
0.1	69	47.2792
0.1	70	47.27
0.1	71	47.2609
0.1	72	47.2518
0.1	73	47.2426
0.1	74	47.2335
0.1	75	47.2244
0.1	76	47.2153
0.1	77	47.2061
0.1	78	47.197
0.1	79	47.1879
0.1	80	47.1787
0.1	81	47.1696
0.1	82	47.1605
0.1	83	47.1514
0.1	84	47.1422
0.1	85	47.1331
0.1	86	47.124
0.1	87	47.1148
0.1	88	47.1057
0.1	89	47.0966
0.1	90	47.0875
0.1	91	47.0783
0.1	92	47.0692
0.1	93	47.0601
0.1	94	47.0509
0.1	95	47.0418
0.1	96	47.0327
0.1	97	47.0236
0.1	98	47.0144
0.1	99	47.0053
0.1	100	46.9962
0.1	101	46.987
0.1	102	46.9779
0.1	103	46.9688
0.1	104	46.9597
0.1	105	46.9505
0.1	106	46.9414
0.1	107	46.9323
0.1	108	46.9232
0.1	109	46.914
0.1	110	46.9049
0.1	111	46.8958
0.1	112	46.8866
0.1	113	46.8775
0.1	114	46.8684
0.1	115	46.8593
0.1	116	46.8534
0.1	117	46.8484
0.1	118	46.8434
0.1	119	46.8384
0.1	120	46.8334
0.1	121	46.8284
0.1	122	46.8234
0.1	123	46.8183
0.1	124	46.8133
0.1	125	46.8083
0.1	126	46.8033
0.1	127	46.7983
0.1	128	46.7933
0.1	129	46.7883
0.1	130	46.7833
0.1	131	46.7783
0.1	132	46.7733
0.1	133	46.7682
0.1	134	46.7632
0.1	135	46.7582
0.1	136	46.7532
0.1	137	46.7482
0.1	138	46.7432
0.1	139	46.7382
0.1	140	46.7332
0.1	141	46.7282
0.1	142	46.7231
0.1	143	46.7181
0.1	144	46.7131
0.1	145	46.7081
0.1	146	46.7031
0.1	147	46.6981
0.1	148	46.6931
0.1	149	46.6881
0.1	150	46.6831
0.1	151	46.6781
0.1	152	46.673
0.1	153	46.668
0.1	154	46.663
0.1	155	46.658
0.1	156	46.653
0.1	157	46.648
0.1	158	46.643
0.1	159	46.638
0.1	160	46.633
0.1	161	46.6279
0.1	162	46.6229
0.1	163	46.6179
0.1	164	46.6129
0.1	165	46.6079
0.1	166	46.6029
0.1	167	46.5979
0.1	168	46.5929
0.1	169	46.5879
0.1	170	46.5829
0.1	171	46.5778
0.1	172	46.5728
0.1	173	46.5678
0.1	174	46.5628
0.1	175	46.5578
0.1	176	46.5528
0.1	177	46.5478
0.1	178	46.5428
0.1	179	46.5378
0.1	180	46.5328
0.1	181	46.5277
0.1	182	46.5227
0.1	183	46.5177
0.1	184	46.5127
0.1	185	46.5077
0.1	186	46.5027
0.1	187	46.4977
0.1	188	46.4927
0.1	189	46.4877
0.1	190	46.4826
0.1	191	46.4776
0.1	192	46.4726
0.1	193	46.4676
0.1	194	46.4626
0.1	195	46.4576
0.1	196	46.4526
0.1	197	46.4476
0.1	198	46.4426
0.1	199	46.4376
0.1	200	46.4325
0.1	201	46.4275
0.1	202	46.4225
0.1	203	46.4175
0.1	204	46.4125
0.1	205	46.4075
0.1	206	46.4025
0.1	207	46.3975
0.1	208	46.3925
0.1	209	46.3874
0.1	210	46.3824
0.1	211	46.3774
0.1	212	46.3724
0.1	213	46.3674
0.1	214	46.3624
0.1	215	46.3574
0.1	216	46.3524
0.1	217	46.3474
0.1	218	46.3424
0.1	219	46.3373
0.1	220	46.3323
0.1	221	46.3273
0.1	222	46.3223
0.1	223	46.3173
0.1	224	46.3123
0.1	225	46.3073
0.1	226	46.3023
0.1	227	46.2973
0.1	228	46.2922
0.1	229	46.2872
0.1	230	46.2822
0.1	231	46.2785
0.1	232	46.2756
0.1	233	46.2727
0.1	234	46.2698
0.1	235	46.267
0.1	236	46.2641
0.1	237	46.2612
0.1	238	46.2583
0.1	239	46.2554
0.1	240	46.2525
0.1	241	46.2497
0.1	242	46.2468
0.1	243	46.2439
0.1	244	46.241
0.1	245	46.2381
0.1	246	46.2352
0.1	247	46.2324
0.1	248	46.2295
0.1	249	46.2266
0.1	250	46.2237
0.1	251	46.2208
0.1	252	46.218
0.1	253	46.2151
0.1	254	46.2122
0.1	255	46.2093
0.1	256	46.2064
0.1	257	46.2035
0.1	258	46.2007
0.1	259	46.1978
0.1	260	46.1949
0.1	261	46.192
0.1	262	46.1891
0.1	263	46.1862
0.1	264	46.1834
0.1	265	46.1805
0.1	266	46.1776
0.1	267	46.1747
0.1	268	46.1718
0.1	269	46.1689
0.1	270	46.1661
0.1	271	46.1632
0.1	272	46.1603
0.1	273	46.1574
0.1	274	46.1545
0.1	275	46.1516
0.1	276	46.1488
0.1	277	46.1459
0.1	278	46.143
0.1	279	46.1401
0.1	280	46.1372
0.1	281	46.1343
0.1	282	46.1315
0.1	283	46.1286
0.1	284	46.1257
0.1	285	46.1228
0.1	286	46.1199
0.1	287	46.117
0.1	288	46.1142
0.1	289	46.1113
0.1	290	46.1084
0.1	291	46.1055
0.1	292	46.1026
0.1	293	46.0998
0.1	294	46.0969
0.1	295	46.094
0.1	296	46.0911
0.1	297	46.0882
0.1	298	46.0853
0.1	299	46.0825
0.1	300	46.0796
0.1	301	46.0767
0.1	302	46.0738
0.1	303	46.0709
0.1	304	46.068
0.1	305	46.0652
0.1	306	46.0623
0.1	307	46.0594
0.1	308	46.0565
0.1	309	46.0536
0.1	310	46.0507
0.1	311	46.0479
0.1	312	46.045
0.1	313	46.0421
0.1	314	46.0392
0.1	315	46.0363
0.1	316	46.0334
0.1	317	46.0306
0.1	318	46.0277
0.1	319	46.0248
0.1	320	46.0219
0.1	321	46.019
0.1	322	46.0161
0.1	323	46.0133
0.1	324	46.0104
0.1	325	46.0075
0.1	326	46.0046
0.1	327	46.0017
0.1	328	45.9988
0.1	329	45.996
0.1	330	45.9931
0.1	331	45.9902
0.1	332	45.9873
0.1	333	45.9844
0.1	334	45.9815
0.1	335	45.9787
0.1	336	45.9758
0.1	337	45.9729
0.1	338	45.97
0.1	339	45.9671
0.1	340	45.9643
0.1	341	45.9614
0.1	342	45.9585
0.1	343	45.9556
0.1	344	45.9527
0.1	345	45.9498
0.1	346	45.947
0.1	347	45.9441
0.1	348	45.9412
0.1	349	45.9383
0.1	350	45.9354
0.1	351	45.9325
0.1	352	45.9297
0.1	353	45.9268
0.1	354	45.9239
0.1	355	45.921
0.1	356	45.9181
0.1	357	45.9152
0.1	358	45.9124
0.1	359	45.9095
0.1	360	45.9066
0.1	361	45.9037
0.1	362	45.9008
0.1	363	45.8979
0.1	364	45.8951
0.1	365	45.8922
0.1	366	45.8893
0.1	367	45.8864
0.1	368	45.8835
0.1	369	45.8806
0.1	370	45.8778
0.1	371	45.8749
0.1	372	45.872
0.1	373	45.8691
0.1	374	45.8662
0.1	375	45.8633
0.1	376	45.8605
0.1	377	45.8576
0.1	378	45.8547
0.1	379	45.8518
0.1	380	45.8489
0.1	381	45.846
0.1	382	45.8432
0.1	383	45.8403
0.1	384	45.8374
0.1	385	45.8345
0.1	386	45.8316
0.1	387	45.8288
0.1	388	45.8259
0.1	389	45.823
0.1	390	45.8201
0.1	391	45.8172
0.1	392	45.8143
0.1	393	45.8115
0.1	394	45.8086
0.1	395	45.8057
0.1	396	45.8028
0.1	397	45.7999
0.1	398	45.797
0.1	399	45.7942
0.1	400	45.7913
0.1	401	45.7884
0.1	402	45.7855
0.1	403	45.7826
0.1	404	45.7797
0.1	405	45.7769
0.1	406	45.774
0.1	407	45.7711
0.1	408	45.7682
0.1	409	45.7653
0.1	410	45.7624
0.1	411	45.7601
0.1	412	45.7582
0.1	413	45.7562
0.1	414	45.7543
0.1	415	45.7524
0.1	416	45.7504
0.1	417	45.7485
0.1	418	45.7465
0.1	419	45.7446
0.1	420	45.7427
0.1	421	45.7407
0.1	422	45.7388
0.1	423	45.7368
0.1	424	45.7349
0.1	425	45.733
0.1	426	45.731
0.1	427	45.7291
0.1	428	45.7271
0.1	429	45.7252
0.1	430	45.7233
0.1	431	45.7213
0.1	432	45.7194
0.1	433	45.7174
0.1	434	45.7155
0.1	435	45.7135
0.1	436	45.7116
0.1	437	45.7097
0.1	438	45.7077
0.1	439	45.7058
0.1	440	45.7038
0.1	441	45.7019
0.1	442	45.7
0.1	443	45.698
0.1	444	45.6961
0.1	445	45.6941
0.1	446	45.6922
0.1	447	45.6903
0.1	448	45.6883
0.1	449	45.6864
0.1	450	45.6844
0.1	451	45.6825
0.1	452	45.6806
0.1	453	45.6786
0.1	454	45.6767
0.1	455	45.6747
0.1	456	45.6728
0.1	457	45.6709
0.1	458	45.6689
0.1	459	45.667
0.1	460	45.665
0.1	461	45.6631
0.1	462	45.6611
0.1	463	45.6592
0.1	464	45.6573
0.1	465	45.6553
0.1	466	45.6534
0.1	467	45.6514
0.1	468	45.6495
0.1	469	45.6476
0.1	470	45.6456
0.1	471	45.6437
0.1	472	45.6417
0.1	473	45.6398
0.1	474	45.6379
0.1	475	45.6359
0.1	476	45.634
0.1	477	45.632
0.1	478	45.6301
0.1	479	45.6282
0.1	480	45.6262
0.1	481	45.6243
0.1	482	45.6223
0.1	483	45.6204
0.1	484	45.6185
0.1	485	45.6165
0.1	486	45.6146
0.1	487	45.6126
0.1	488	45.6107
0.1	489	45.6088
0.1	490	45.6068
0.1	491	45.6049
0.1	492	45.6029
0.1	493	45.601
0.1	494	45.599
0.1	495	45.5971
0.1	496	45.5952
0.1	497	45.5932
0.1	498	45.5913
0.1	499	45.5893
0.1	500	45.5874
0.1	501	45.5855
0.1	502	45.5835
0.1	503	45.5816
0.1	504	45.5796
0.1	505	45.5777
0.1	506	45.5758
0.1	507	45.5738
0.1	508	45.5719
0.1	509	45.5699
0.1	510	45.568
0.1	511	45.5661
0.1	512	45.5641
0.1	513	45.5622
0.1	514	45.5602
0.1	515	45.5583
0.1	516	45.5564
0.1	517	45.5544
0.1	518	45.5525
0.1	519	45.5505
0.1	520	45.5486
0.1	521	45.5466
0.1	522	45.5447
0.1	523	45.5428
0.1	524	45.5408
0.1	525	45.5389
0.1	526	45.5369
0.1	527	45.535
0.1	528	45.5331
0.1	529	45.5311
0.1	530	45.5292
0.1	531	45.5272
0.1	532	45.5253
0.1	533	45.5234
0.1	534	45.5214
0.1	535	45.5195
0.1	536	45.5175
0.1	537	45.5156
0.1	538	45.5137
0.1	539	45.5117
0.1	540	45.5098
0.1	541	45.5078
0.1	542	45.5059
0.1	543	45.504
0.1	544	45.502
0.1	545	45.5001
0.1	546	45.4981
0.1	547	45.4962
0.1	548	45.4943
0.1	549	45.4923
0.1	550	45.4904
0.1	551	45.4884
0.1	552	45.4865
0.1	553	45.4845
0.1	554	45.4826
0.1	555	45.4807
0.1	556	45.4787
0.1	557	45.4768
0.1	558	45.4748
0.1	559	45.4729
0.1	560	45.471
0.1	561	45.469
0.1	562	45.4671
0.1	563	45.4651
0.1	564	45.4632
0.1	565	45.4613
0.1	566	45.4593
0.1	567	45.4574
0.1	568	45.4554
0.1	569	45.4535
0.1	570	45.4516
0.1	571	45.4496
0.1	572	45.4477
0.1	573	45.4457
0.1	574	45.4438
0.1	575	45.4419
0.1	576	45.4399
0.1	577	45.438
0.1	578	45.436
0.1	579	45.4341
0.1	580	45.4321
0.1	581	45.4302
0.1	582	45.4283
0.1	583	45.4263
0.1	584	45.4244
0.1	585	45.4224
0.1	586	45.4205
0.1	587	45.4186
0.1	588	45.4166
0.1	589	45.4147
0.1	590	45.4127
0.1	591	45.4111
0.1	592	45.4096
0.1	593	45.4081
0.1	594	45.4066
0.1	595	45.4051
0.1	596	45.4036
0.1	597	45.4021
0.1	598	45.4007
0.1	599	45.3992
0.1	600	45.3977
0.1	601	45.3962
0.1	602	45.3947
0.1	603	45.3932
0.1	604	45.3917
0.1	605	45.3902
0.1	606	45.3888
0.1	607	45.3873
0.1	608	45.3858
0.1	609	45.3843
0.1	610	45.3828
0.1	611	45.3813
0.1	612	45.3798
0.1	613	45.3783
0.1	614	45.3769
0.1	615	45.3754
0.1	616	45.3739
0.1	617	45.3724
0.1	618	45.3709
0.1	619	45.3694
0.1	620	45.3679
0.1	621	45.3664
0.1	622	45.365
0.1	623	45.3635
0.1	624	45.362
0.1	625	45.3605
0.1	626	45.359
0.1	627	45.3575
0.1	628	45.356
0.1	629	45.3545
0.1	630	45.353
0.1	631	45.3516
0.1	632	45.3501
0.1	633	45.3486
0.1	634	45.3471
0.1	635	45.3456
0.1	636	45.3441
0.1	637	45.3426
0.1	638	45.3411
0.1	639	45.3397
0.1	640	45.3382
0.1	641	45.3367
0.1	642	45.3352
0.1	643	45.3337
0.1	644	45.3322
0.1	645	45.3307
0.1	646	45.3292
0.1	647	45.3278
0.1	648	45.3263
0.1	649	45.3248
0.1	650	45.3233
0.1	651	45.3218
0.1	652	45.3203
0.1	653	45.3188
0.1	654	45.3173
0.1	655	45.3159
0.1	656	45.3144
0.1	657	45.3129
0.1	658	45.3114
0.1	659	45.3099
0.1	660	45.3084
0.1	661	45.3069
0.1	662	45.3054
0.1	663	45.304
0.1	664	45.3025
0.1	665	45.301
0.1	666	45.2995
0.1	667	45.298
0.1	668	45.2965
0.1	669	45.295
0.1	670	45.2935
0.1	671	45.292
0.1	672	45.2906
0.1	673	45.2891
0.1	674	45.2876
0.1	675	45.2861
0.1	676	45.2846
0.1	677	45.2831
0.1	678	45.2816
0.1	679	45.2801
0.1	680	45.2787
0.1	681	45.2772
0.1	682	45.2757
0.1	683	45.2742
0.1	684	45.2727
0.1	685	45.2712
0.1	686	45.2697
0.1	687	45.2682
0.1	688	45.2668
0.1	689	45.2653
0.1	690	45.2638
0.1	691	45.2623
0.1	692	45.2608
0.1	693	45.2593
0.1	694	45.2578
0.1	695	45.2563
0.1	696	45.2549
0.1	697	45.2534
0.1	698	45.2519
0.1	699	45.2504
0.1	700	45.2489
0.1	701	45.2474
0.1	702	45.2459
0.1	703	45.2444
0.1	704	45.243
0.1	705	45.2415
0.1	706	45.24
0.1	707	45.2385
0.1	708	45.237
0.1	709	45.2355
0.1	710	45.234
0.1	711	45.2325
0.1	712	45.231
0.1	713	45.2296
0.1	714	45.2281
0.1	715	45.2266
0.1	716	45.2251
0.1	717	45.2236
0.1	718	45.2221
0.1	719	45.2206
0.1	720	45.2191
0.1	721	45.2177
0.1	722	45.2162
0.1	723	45.2147
0.1	724	45.2132
0.1	725	45.2117
0.1	726	45.2102
0.1	727	45.2087
0.1	728	45.2072
0.1	729	45.2058
0.1	730	45.2043
0.1	731	45.2028
0.1	732	45.2013
0.1	733	45.1998
0.1	734	45.1983
0.1	735	45.1968
0.1	736	45.1953
0.1	737	45.1939
0.1	738	45.1924
0.1	739	45.1909
0.1	740	45.1894
0.1	741	45.1879
0.1	742	45.1864
0.1	743	45.1849
0.1	744	45.1834
0.1	745	45.182
0.1	746	45.1805
0.1	747	45.179
0.1	748	45.1775
0.1	749	45.176
0.1	750	45.1745
0.1	751	45.173
0.1	752	45.1715
0.1	753	45.17
0.1	754	45.1686
0.1	755	45.1671
0.1	756	45.1656
0.1	757	45.1641
0.1	758	45.1626
0.1	759	45.1611
0.1	760	45.1596
0.1	761	45.1581
0.1	762	45.1567
0.1	763	45.1552
0.1	764	45.1537
0.1	765	45.1522
0.1	766	45.1507
0.1	767	45.1492
0.1	768	45.1477
0.1	769	45.1462
0.1	770	45.1448
0.1	771	45.1435
0.1	772	45.1423
0.1	773	45.1412
0.1	774	45.14
0.1	775	45.1389
0.1	776	45.1377
0.1	777	45.1366
0.1	778	45.1354
0.1	779	45.1343
0.1	780	45.1332
0.1	781	45.132
0.1	782	45.1309
0.1	783	45.1297
0.1	784	45.1286
0.1	785	45.1274
0.1	786	45.1263
0.1	787	45.1251
0.1	788	45.124
0.1	789	45.1228
0.1	790	45.1217
0.1	791	45.1205
0.1	792	45.1194
0.1	793	45.1182
0.1	794	45.1171
0.1	795	45.116
0.1	796	45.1148
0.1	797	45.1137
0.1	798	45.1125
0.1	799	45.1114
0.1	800	45.1102
0.1	801	45.1091
0.1	802	45.1079
0.1	803	45.1068
0.1	804	45.1056
0.1	805	45.1045
0.1	806	45.1033
0.1	807	45.1022
0.1	808	45.101
0.1	809	45.0999
0.1	810	45.0987
0.1	811	45.0976
0.1	812	45.0965
0.1	813	45.0953
0.1	814	45.0942
0.1	815	45.093
0.1	816	45.0919
0.1	817	45.0907
0.1	818	45.0896
0.1	819	45.0884
0.1	820	45.0873
0.1	821	45.0861
0.1	822	45.085
0.1	823	45.0838
0.1	824	45.0827
0.1	825	45.0815
0.1	826	45.0804
0.1	827	45.0793
0.1	828	45.0781
0.1	829	45.077
0.1	830	45.0758
0.1	831	45.0747
0.1	832	45.0735
0.1	833	45.0724
0.1	834	45.0712
0.1	835	45.0701
0.1	836	45.0689
0.1	837	45.0678
0.1	838	45.0666
0.1	839	45.0655
0.1	840	45.0643
0.1	841	45.0632
0.1	842	45.0621
0.1	843	45.0609
0.1	844	45.0598
0.1	845	45.0586
0.1	846	45.0575
0.1	847	45.0563
0.1	848	45.0552
0.1	849	45.054
0.1	850	45.0529
0.1	851	45.0517
0.1	852	45.0506
0.1	853	45.0494
0.1	854	45.0483
0.1	855	45.0471
0.1	856	45.046
0.1	857	45.0449
0.1	858	45.0437
0.1	859	45.0426
0.1	860	45.0414
0.1	861	45.0403
0.1	862	45.0391
0.1	863	45.038
0.1	864	45.0368
0.1	865	45.0357
0.1	866	45.0345
0.1	867	45.0334
0.1	868	45.0322
0.1	869	45.0311
0.1	870	45.0299
0.1	871	45.0288
0.1	872	45.0276
0.1	873	45.0265
0.1	874	45.0254
0.1	875	45.0242
0.1	876	45.0231
0.1	877	45.0219
0.1	878	45.0208
0.1	879	45.0196
0.1	880	45.0185
0.1	881	45.0173
0.1	882	45.0162
0.1	883	45.015
0.1	884	45.0139
0.1	885	45.0127
0.1	886	45.0116
0.1	887	45.0104
0.1	888	45.0093
0.1	889	45.0082
0.1	890	45.007
0.1	891	45.0059
0.1	892	45.0047
0.1	893	45.0036
0.1	894	45.0024
0.1	895	45.0013
0.1	896	45.0001
0.1	897	44.999
0.1	898	44.9978
0.1	899	44.9967
0.1	900	44.9955
0.1	901	44.9944
0.1	902	44.9932
0.1	903	44.9921
0.1	904	44.991
0.1	905	44.9898
0.1	906	44.9887
0.1	907	44.9875
0.1	908	44.9864
0.1	909	44.9852
0.1	910	44.9841
0.1	911	44.9829
0.1	912	44.9818
0.1	913	44.9806
0.1	914	44.9795
0.1	915	44.9783
0.1	916	44.9772
0.1	917	44.976
0.1	918	44.9749
0.1	919	44.9738
0.1	920	44.9726
0.1	921	44.9715
0.1	922	44.9703
0.1	923	44.9692
0.1	924	44.968
0.1	925	44.9669
0.1	926	44.9657
0.1	927	44.9646
0.1	928	44.9634
0.1	929	44.9623
0.1	930	44.9611
0.1	931	44.96
0.1	932	44.9588
0.1	933	44.9577
0.1	934	44.9565
0.1	935	44.9554
0.1	936	44.9543
0.1	937	44.9531
0.1	938	44.952
0.1	939	44.9508
0.1	940	44.9497
0.1	941	44.9485
0.1	942	44.9474
0.1	943	44.9462
0.1	944	44.9451
0.1	945	44.9439
0.1	946	44.9428
0.1	947	44.9416
0.1	948	44.9405
0.1	949	44.9393
0.1	950	44.9382
0.1	951	44.9371
0.1	952	44.9361
0.1	953	44.935
0.1	954	44.934
0.1	955	44.9329
0.1	956	44.9319
0.1	957	44.9309
0.1	958	44.9298
0.1	959	44.9288
0.1	960	44.9277
0.1	961	44.9267
0.1	962	44.9257
0.1	963	44.9246
0.1	964	44.9236
0.1	965	44.9226
0.1	966	44.9215
0.1	967	44.9205
0.1	968	44.9195
0.1	969	44.9185
0.1	970	44.9174
0.1	971	44.9164
0.1	972	44.9154
0.1	973	44.9144
0.1	974	44.9134
0.1	975	44.9123
0.1	976	44.9113
0.1	977	44.9103
0.1	978	44.9093
0.1	979	44.9083
0.1	980	44.9072
0.1	981	44.9062
0.1	982	44.9052
0.1	983	44.9042
0.1	984	44.9032
0.1	985	44.9022
0.1	986	44.9012
0.1	987	44.9002
0.1	988	44.8992
0.1	989	44.8982
0.1	990	44.8972
0.1	991	44.8962
0.1	992	44.8952
0.1	993	44.8942
0.1	994	44.8932
0.1	995	44.8922
0.1	996	44.8912
0.1	997	44.8902
0.1	998	44.8892
0.1	999	44.8882
0.1	1000	44.8872
0.1	1001	44.8862
0.1	1002	44.8852
0.1	1003	44.8842
0.1	1004	44.8832
0.1	1005	44.8823
0.1	1006	44.8813
0.1	1007	44.8803
0.1	1008	44.8793
0.1	1009	44.8783
0.1	1010	44.8773
0.1	1011	44.8764
0.1	1012	44.8754
0.1	1013	44.8744
0.1	1014	44.8734
0.1	1015	44.8724
0.1	1016	44.8715
0.1	1017	44.8705
0.1	1018	44.8695
0.1	1019	44.8686
0.1	1020	44.8676
0.1	1021	44.8666
0.1	1022	44.8656
0.1	1023	44.8647
0.1	1024	44.8637
0.1	1025	44.8628
0.1	1026	44.8618
0.1	1027	44.8608
0.1	1028	44.8599
0.1	1029	44.8589
0.1	1030	44.8579
0.1	1031	44.857
0.1	1032	44.856
0.1	1033	44.8551
0.1	1034	44.8541
0.1	1035	44.8532
0.1	1036	44.8522
0.1	1037	44.8513
0.1	1038	44.8503
0.1	1039	44.8494
0.1	1040	44.8484
0.1	1041	44.8475
0.1	1042	44.8465
0.1	1043	44.8456
0.1	1044	44.8446
0.1	1045	44.8437
0.1	1046	44.8428
0.1	1047	44.8418
0.1	1048	44.8409
0.1	1049	44.8399
0.1	1050	44.839
0.1	1051	44.8381
0.1	1052	44.8371
0.1	1053	44.8362
0.1	1054	44.8353
0.1	1055	44.8343
0.1	1056	44.8334
0.1	1057	44.8325
0.1	1058	44.8316
0.1	1059	44.8306
0.1	1060	44.8297
0.1	1061	44.8288
0.1	1062	44.8279
0.1	1063	44.8269
0.1	1064	44.826
0.1	1065	44.8251
0.1	1066	44.8242
0.1	1067	44.8233
0.1	1068	44.8223
0.1	1069	44.8214
0.1	1070	44.8205
0.1	1071	44.8196
0.1	1072	44.8187
0.1	1073	44.8178
0.1	1074	44.8169
0.1	1075	44.816
0.1	1076	44.815
0.1	1077	44.8141
0.1	1078	44.8132
0.1	1079	44.8123
0.1	1080	44.8114
0.1	1081	44.8105
0.1	1082	44.8096
0.1	1083	44.8087
0.1	1084	44.8078
0.1	1085	44.8069
0.1	1086	44.806
0.1	1087	44.8051
0.1	1088	44.8042
0.1	1089	44.8034
0.1	1090	44.8025
0.1	1091	44.8016
0.1	1092	44.8007
0.1	1093	44.7998
0.1	1094	44.7989
0.1	1095	44.798
0.1	1096	44.7971
0.1	1097	44.7962
0.1	1098	44.7954
0.1	1099	44.7945
0.1	1100	44.7936
0.1	1101	44.7927
0.1	1102	44.7918
0.1	1103	44.791
0.1	1104	44.7901
0.1	1105	44.7892
0.1	1106	44.7883
0.1	1107	44.7875
0.1	1108	44.7866
0.1	1109	44.7857
0.1	1110	44.7849
0.1	1111	44.784
0.1	1112	44.7831
0.1	1113	44.7822
0.1	1114	44.7814
0.1	1115	44.7805
0.1	1116	44.7797
0.1	1117	44.7788
0.1	1118	44.7779
0.1	1119	44.7771
0.1	1120	44.7762
0.1	1121	44.7754
0.1	1122	44.7745
0.1	1123	44.7736
0.1	1124	44.7728
0.1	1125	44.7719
0.1	1126	44.7711
0.1	1127	44.7702
0.1	1128	44.7694
0.1	1129	44.7685
0.1	1130	44.7677
0.1	1131	44.7668
0.1	1132	44.766
0.1	1133	44.7651
0.1	1134	44.7642
0.1	1135	44.7633
0.1	1136	44.7625
0.1	1137	44.7616
0.1	1138	44.7607
0.1	1139	44.7599
0.1	1140	44.759
0.1	1141	44.7581
0.1	1142	44.7573
0.1	1143	44.7564
0.1	1144	44.7555
0.1	1145	44.7547
0.1	1146	44.7538
0.1	1147	44.7529
0.1	1148	44.7521
0.1	1149	44.7512
0.1	1150	44.7504
0.1	1151	44.7495
0.1	1152	44.7487
0.1	1153	44.7478
0.1	1154	44.7469
0.1	1155	44.7461
0.1	1156	44.7452
0.1	1157	44.7444
0.1	1158	44.7435
0.1	1159	44.7427
0.1	1160	44.7418
0.1	1161	44.741
0.1	1162	44.7401
0.1	1163	44.7393
0.1	1164	44.7384
0.1	1165	44.7376
0.1	1166	44.7367
0.1	1167	44.7359
0.1	1168	44.735
0.1	1169	44.7342
0.1	1170	44.7334
0.1	1171	44.7325
0.1	1172	44.7317
0.1	1173	44.7308
0.1	1174	44.73
0.1	1175	44.7292
0.1	1176	44.7283
0.1	1177	44.7275
0.1	1178	44.7266
0.1	1179	44.7258
0.1	1180	44.725
0.1	1181	44.7241
0.1	1182	44.7233
0.1	1183	44.7225
0.1	1184	44.7216
0.1	1185	44.7208
0.1	1186	44.72
0.1	1187	44.7192
0.1	1188	44.7183
0.1	1189	44.7175
0.1	1190	44.7167
0.1	1191	44.7158
0.1	1192	44.715
0.1	1193	44.7142
0.1	1194	44.7134
0.1	1195	44.7125
0.1	1196	44.7117
0.1	1197	44.7109
0.1	1198	44.7101
0.1	1199	44.7093
0.1	1200	44.7084
0.1	1201	44.7076
0.1	1202	44.7068
0.1	1203	44.706
0.1	1204	44.7052
0.1	1205	44.7044
0.1	1206	44.7035
0.1	1207	44.7027
0.1	1208	44.7019
0.1	1209	44.7011
0.1	1210	44.7003
0.1	1211	44.6995
0.1	1212	44.6987
0.1	1213	44.6979
0.1	1214	44.6971
0.1	1215	44.6963
0.1	1216	44.6955
0.1	1217	44.6946
0.1	1218	44.6938
0.1	1219	44.693
0.1	1220	44.6922
0.1	1221	44.6914
0.1	1222	44.6906
0.1	1223	44.6898
0.1	1224	44.689
0.1	1225	44.6882
0.1	1226	44.6874
0.1	1227	44.6866
0.1	1228	44.6858
0.1	1229	44.6851
0.1	1230	44.6843
0.1	1231	44.6835
0.1	1232	44.6827
0.1	1233	44.6819
0.1	1234	44.6811
0.1	1235	44.6803
0.1	1236	44.6795
0.1	1237	44.6787
0.1	1238	44.6779
0.1	1239	44.6771
0.1	1240	44.6764
0.1	1241	44.6756
0.1	1242	44.6748
0.1	1243	44.674
0.1	1244	44.6732
0.1	1245	44.6724
0.1	1246	44.6717
0.1	1247	44.6709
0.1	1248	44.6701
0.1	1249	44.6693
0.1	1250	44.6685
0.1	1251	44.6678
0.1	1252	44.667
0.1	1253	44.6662
0.1	1254	44.6654
0.1	1255	44.6647
0.1	1256	44.6639
0.1	1257	44.6631
0.1	1258	44.6623
0.1	1259	44.6616
0.1	1260	44.6608
0.1	1261	44.66
0.1	1262	44.6593
0.1	1263	44.6585
0.1	1264	44.6577
0.1	1265	44.6569
0.1	1266	44.6562
0.1	1267	44.6554
0.1	1268	44.6547
0.1	1269	44.6539
0.1	1270	44.6531
0.1	1271	44.6524
0.1	1272	44.6516
0.1	1273	44.6508
0.1	1274	44.6501
0.1	1275	44.6493
0.1	1276	44.6486
0.1	1277	44.6478
0.1	1278	44.6471
0.1	1279	44.6463
0.1	1280	44.6455
0.1	1281	44.6448
0.1	1282	44.644
0.1	1283	44.6433
0.1	1284	44.6425
0.1	1285	44.6418
0.1	1286	44.641
0.1	1287	44.6403
0.1	1288	44.6395
0.1	1289	44.6388
0.1	1290	44.638
0.1	1291	44.6373
0.1	1292	44.6366
0.1	1293	44.6358
0.1	1294	44.6351
0.1	1295	44.6343
0.1	1296	44.6336
0.1	1297	44.6328
0.1	1298	44.6321
0.1	1299	44.6314
0.1	1300	44.6306
0.1	1301	44.6299
0.1	1302	44.6292
0.1	1303	44.6284
0.1	1304	44.6277
0.1	1305	44.6269
0.1	1306	44.6262
0.1	1307	44.6255
0.1	1308	44.6247
0.1	1309	44.624
0.1	1310	44.6233
0.1	1311	44.6225
0.1	1312	44.6218
0.1	1313	44.6211
0.1	1314	44.6203
0.1	1315	44.6196
0.1	1316	44.6188
0.1	1317	44.6181
0.1	1318	44.6174
0.1	1319	44.6166
0.1	1320	44.6159
0.1	1321	44.6151
0.1	1322	44.6144
0.1	1323	44.6137
0.1	1324	44.6129
0.1	1325	44.6122
0.1	1326	44.6115
0.1	1327	44.6107
0.1	1328	44.61
0.1	1329	44.6093
0.1	1330	44.6085
0.1	1331	44.6078
0.1	1332	44.6071
0.1	1333	44.6063
0.1	1334	44.6056
0.1	1335	44.6049
0.1	1336	44.6041
0.1	1337	44.6034
0.1	1338	44.6027
0.1	1339	44.602
0.1	1340	44.6012
0.1	1341	44.6005
0.1	1342	44.5998
0.1	1343	44.5991
0.1	1344	44.5983
0.1	1345	44.5976
0.1	1346	44.5969
0.1	1347	44.5962
0.1	1348	44.5954
0.1	1349	44.5947
0.1	1350	44.594
0.1	1351	44.5933
0.1	1352	44.5926
0.1	1353	44.5918
0.1	1354	44.5911
0.1	1355	44.5904
0.1	1356	44.5897
0.1	1357	44.589
0.1	1358	44.5883
0.1	1359	44.5875
0.1	1360	44.5868
0.1	1361	44.5861
0.1	1362	44.5854
0.1	1363	44.5847
0.1	1364	44.584
0.1	1365	44.5833
0.1	1366	44.5826
0.1	1367	44.5819
0.1	1368	44.5811
0.1	1369	44.5804
0.1	1370	44.5797
0.1	1371	44.579
0.1	1372	44.5783
0.1	1373	44.5776
0.1	1374	44.5769
0.1	1375	44.5762
0.1	1376	44.5755
0.1	1377	44.5748
0.1	1378	44.5741
0.1	1379	44.5734
0.1	1380	44.5727
0.1	1381	44.572
0.1	1382	44.5713
0.1	1383	44.5706
0.1	1384	44.5699
0.1	1385	44.5692
0.1	1386	44.5685
0.1	1387	44.5678
0.1	1388	44.5671
0.1	1389	44.5664
0.1	1390	44.5657
0.1	1391	44.565
0.1	1392	44.5643
0.1	1393	44.5636
0.1	1394	44.563
0.1	1395	44.5623
0.1	1396	44.5616
0.1	1397	44.5609
0.1	1398	44.5602
0.1	1399	44.5595
0.1	1400	44.5588
0.1	1401	44.5581
0.1	1402	44.5574
0.1	1403	44.5568
0.1	1404	44.5561
0.1	1405	44.5554
0.1	1406	44.5547
0.1	1407	44.554
0.1	1408	44.5533
0.1	1409	44.5526
0.1	1410	44.552
0.1	1411	44.5513
0.1	1412	44.5506
0.1	1413	44.5499
0.1	1414	44.5492
0.1	1415	44.5486
0.1	1416	44.5479
0.1	1417	44.5472
0.1	1418	44.5465
0.1	1419	44.5459
0.1	1420	44.5452
0.1	1421	44.5445
0.1	1422	44.5438
0.1	1423	44.5432
0.1	1424	44.5425
0.1	1425	44.5418
0.1	1426	44.5411
0.1	1427	44.5405
0.1	1428	44.5398
0.1	1429	44.5391
0.1	1430	44.5385
0.1	1431	44.5378
0.1	1432	44.5371
0.1	1433	44.5365
0.1	1434	44.5358
0.1	1435	44.5351
0.1	1436	44.5345
0.1	1437	44.5338
0.1	1438	44.5331
0.1	1439	44.5325
0.1	1440	44.5318
0.1	1441	44.5311
0.1	1442	44.5305
0.1	1443	44.5298
0.1	1444	44.5292
0.1	1445	44.5285
0.1	1446	44.5278
0.1	1447	44.5272
0.1	1448	44.5265
0.1	1449	44.5259
0.1	1450	44.5252
0.1	1451	44.5246
0.1	1452	44.5239
0.1	1453	44.5233
0.1	1454	44.5226
0.1	1455	44.5219
0.1	1456	44.5213
0.1	1457	44.5206
0.1	1458	44.52
0.1	1459	44.5193
0.1	1460	44.5187
0.1	1461	44.518
0.1	1462	44.5174
0.1	1463	44.5167
0.1	1464	44.5161
0.1	1465	44.5154
0.1	1466	44.5148
0.1	1467	44.5142
0.1	1468	44.5135
0.1	1469	44.5129
0.1	1470	44.5122
0.1	1471	44.5116
0.1	1472	44.5109
0.1	1473	44.5103
0.1	1474	44.5097
0.1	1475	44.509
0.1	1476	44.5084
0.1	1477	44.5077
0.1	1478	44.5071
0.1	1479	44.5065
0.1	1480	44.5058
0.1	1481	44.5052
0.1	1482	44.5045
0.1	1483	44.5039
0.1	1484	44.5033
0.1	1485	44.5026
0.1	1486	44.502
0.1	1487	44.5014
0.1	1488	44.5007
0.1	1489	44.5001
0.1	1490	44.4995
0.1	1491	44.4988
0.1	1492	44.4982
0.1	1493	44.4976
0.1	1494	44.4969
0.1	1495	44.4963
0.1	1496	44.4956
0.1	1497	44.495
0.1	1498	44.4944
0.1	1499	44.4937
0.1	1500	44.4931
0.1	1501	44.4925
0.1	1502	44.4918
0.1	1503	44.4912
0.1	1504	44.4905
0.1	1505	44.4899
0.1	1506	44.4893
0.1	1507	44.4886
0.1	1508	44.488
0.1	1509	44.4874
0.1	1510	44.4867
0.1	1511	44.4861
0.1	1512	44.4855
0.1	1513	44.4849
0.1	1514	44.4842
0.1	1515	44.4836
0.1	1516	44.483
0.1	1517	44.4823
0.1	1518	44.4817
0.1	1519	44.4811
0.1	1520	44.4805
0.1	1521	44.4798
0.1	1522	44.4792
0.1	1523	44.4786
0.1	1524	44.478
0.1	1525	44.4773
0.1	1526	44.4767
0.1	1527	44.4761
0.1	1528	44.4755
0.1	1529	44.4748
0.1	1530	44.4742
0.1	1531	44.4736
0.1	1532	44.473
0.1	1533	44.4724
0.1	1534	44.4717
0.1	1535	44.4711
0.1	1536	44.4705
0.1	1537	44.4699
0.1	1538	44.4693
0.1	1539	44.4686
0.1	1540	44.468
0.1	1541	44.4674
0.1	1542	44.4668
0.1	1543	44.4662
0.1	1544	44.4656
0.1	1545	44.4649
0.1	1546	44.4643
0.1	1547	44.4637
0.1	1548	44.4631
0.1	1549	44.4625
0.1	1550	44.4619
0.1	1551	44.4613
0.1	1552	44.4607
0.1	1553	44.4601
0.1	1554	44.4594
0.1	1555	44.4588
0.1	1556	44.4582
0.1	1557	44.4576
0.1	1558	44.457
0.1	1559	44.4564
0.1	1560	44.4558
0.1	1561	44.4552
0.1	1562	44.4546
0.1	1563	44.454
0.1	1564	44.4534
0.1	1565	44.4528
0.1	1566	44.4522
0.1	1567	44.4516
0.1	1568	44.451
0.1	1569	44.4504
0.1	1570	44.4498
0.1	1571	44.4492
0.1	1572	44.4486
0.1	1573	44.448
0.1	1574	44.4474
0.1	1575	44.4468
0.1	1576	44.4462
0.1	1577	44.4456
0.1	1578	44.445
0.1	1579	44.4444
0.1	1580	44.4438
0.1	1581	44.4432
0.1	1582	44.4426
0.1	1583	44.442
0.1	1584	44.4414
0.1	1585	44.4408
0.1	1586	44.4402
0.1	1587	44.4396
0.1	1588	44.439
0.1	1589	44.4384
0.1	1590	44.4378
0.1	1591	44.4372
0.1	1592	44.4367
0.1	1593	44.4361
0.1	1594	44.4355
0.1	1595	44.4349
0.1	1596	44.4343
0.1	1597	44.4337
0.1	1598	44.4331
0.1	1599	44.4325
0.1	1600	44.4319
0.1	1601	44.4314
0.1	1602	44.4308
0.1	1603	44.4302
0.1	1604	44.4296
0.1	1605	44.429
0.1	1606	44.4284
0.1	1607	44.4279
0.1	1608	44.4273
0.1	1609	44.4267
0.1	1610	44.4261
0.1	1611	44.4255
0.1	1612	44.425
0.1	1613	44.4244
0.1	1614	44.4238
0.1	1615	44.4232
0.1	1616	44.4226
0.1	1617	44.4221
0.1	1618	44.4215
0.1	1619	44.4209
0.1	1620	44.4203
0.1	1621	44.4198
0.1	1622	44.4192
0.1	1623	44.4186
0.1	1624	44.418
0.1	1625	44.4175
0.1	1626	44.4169
0.1	1627	44.4163
0.1	1628	44.4157
0.1	1629	44.4152
0.1	1630	44.4146
0.1	1631	44.414
0.1	1632	44.4135
0.1	1633	44.4129
0.1	1634	44.4123
0.1	1635	44.4117
0.1	1636	44.4112
0.1	1637	44.4106
0.1	1638	44.41
0.1	1639	44.4095
0.1	1640	44.4089
0.1	1641	44.4083
0.1	1642	44.4078
0.1	1643	44.4072
0.1	1644	44.4067
0.1	1645	44.4061
0.1	1646	44.4055
0.1	1647	44.405
0.1	1648	44.4044
0.1	1649	44.4038
0.1	1650	44.4033
0.1	1651	44.4027
0.1	1652	44.4022
0.1	1653	44.4016
0.1	1654	44.401
0.1	1655	44.4005
0.1	1656	44.3999
0.1	1657	44.3994
0.1	1658	44.3988
0.1	1659	44.3983
0.1	1660	44.3977
0.1	1661	44.3971
0.1	1662	44.3966
0.1	1663	44.396
0.1	1664	44.3955
0.1	1665	44.3949
0.1	1666	44.3944
0.1	1667	44.3938
0.1	1668	44.3933
0.1	1669	44.3927
0.1	1670	44.3922
0.1	1671	44.3916
0.1	1672	44.3911
0.1	1673	44.3905
0.1	1674	44.3899
0.1	1675	44.3894
0.1	1676	44.3888
0.1	1677	44.3883
0.1	1678	44.3877
0.1	1679	44.3872
0.1	1680	44.3866
0.1	1681	44.386
0.1	1682	44.3855
0.1	1683	44.3849
0.1	1684	44.3844
0.1	1685	44.3838
0.1	1686	44.3833
0.1	1687	44.3827
0.1	1688	44.3822
0.1	1689	44.3816
0.1	1690	44.3811
0.1	1691	44.3805
0.1	1692	44.38
0.1	1693	44.3794
0.1	1694	44.3789
0.1	1695	44.3783
0.1	1696	44.3777
0.1	1697	44.3772
0.1	1698	44.3767
0.1	1699	44.3761
0.1	1700	44.3756
0.1	1701	44.375
0.1	1702	44.3745
0.1	1703	44.3739
0.1	1704	44.3734
0.1	1705	44.3728
0.1	1706	44.3723
0.1	1707	44.3717
0.1	1708	44.3712
0.1	1709	44.3706
0.1	1710	44.3701
0.1	1711	44.3696
0.1	1712	44.369
0.1	1713	44.3685
0.1	1714	44.3679
0.1	1715	44.3674
0.1	1716	44.3668
0.1	1717	44.3663
0.1	1718	44.3658
0.1	1719	44.3652
0.1	1720	44.3647
0.1	1721	44.3641
0.1	1722	44.3636
0.1	1723	44.3631
0.1	1724	44.3625
0.1	1725	44.362
0.1	1726	44.3614
0.1	1727	44.3609
0.1	1728	44.3604
0.1	1729	44.3598
0.1	1730	44.3593
0.1	1731	44.3588
0.1	1732	44.3582
0.1	1733	44.3577
0.1	1734	44.3572
0.1	1735	44.3566
0.1	1736	44.3561
0.1	1737	44.3556
0.1	1738	44.355
0.1	1739	44.3545
0.1	1740	44.354
0.1	1741	44.3534
0.1	1742	44.3529
0.1	1743	44.3524
0.1	1744	44.3518
0.1	1745	44.3513
0.1	1746	44.3508
0.1	1747	44.3502
0.1	1748	44.3497
0.1	1749	44.3492
0.1	1750	44.3487
0.1	1751	44.3481
0.1	1752	44.3476
0.1	1753	44.3471
0.1	1754	44.3465
0.1	1755	44.346
0.1	1756	44.3455
0.1	1757	44.345
0.1	1758	44.3444
0.1	1759	44.3439
0.1	1760	44.3434
0.1	1761	44.3429
0.1	1762	44.3423
0.1	1763	44.3418
0.1	1764	44.3413
0.1	1765	44.3408
0.1	1766	44.3403
0.1	1767	44.3397
0.1	1768	44.3392
0.1	1769	44.3387
0.1	1770	44.3382
0.1	1771	44.3377
0.1	1772	44.3371
0.1	1773	44.3366
0.1	1774	44.3361
0.1	1775	44.3356
0.1	1776	44.3351
0.1	1777	44.3345
0.1	1778	44.334
0.1	1779	44.3335
0.1	1780	44.333
0.1	1781	44.3325
0.1	1782	44.332
0.1	1783	44.3314
0.1	1784	44.3309
0.1	1785	44.3304
0.1	1786	44.3299
0.1	1787	44.3294
0.1	1788	44.3289
0.1	1789	44.3284
0.1	1790	44.3279
0.1	1791	44.3273
0.1	1792	44.3268
0.1	1793	44.3263
0.1	1794	44.3258
0.1	1795	44.3253
0.1	1796	44.3248
0.1	1797	44.3243
0.1	1798	44.3238
0.1	1799	44.3233
0.1	1800	44.3228

## Sheet: 2
0.2	0	51.0797
0.2	1	50.3686
0.2	2	49.7514
0.2	3	49.5096
0.2	4	49.2855
0.2	5	49.1165
0.2	6	48.9878
0.2	7	48.8996
0.2	8	48.8565
0.2	9	48.8186
0.2	10	48.7807
0.2	11	48.7428
0.2	12	48.7048
0.2	13	48.6669
0.2	14	48.629
0.2	15	48.5975
0.2	16	48.5701
0.2	17	48.5427
0.2	18	48.5154
0.2	19	48.488
0.2	20	48.4606
0.2	21	48.4333
0.2	22	48.4059
0.2	23	48.3785
0.2	24	48.3512
0.2	25	48.3238
0.2	26	48.2964
0.2	27	48.2691
0.2	28	48.2417
0.2	29	48.2165
0.2	30	48.2
0.2	31	48.1835
0.2	32	48.167
0.2	33	48.1505
0.2	34	48.134
0.2	35	48.1175
0.2	36	48.1011
0.2	37	48.0846
0.2	38	48.0681
0.2	39	48.0516
0.2	40	48.0351
0.2	41	48.0186
0.2	42	48.0021
0.2	43	47.9856
0.2	44	47.9691
0.2	45	47.9526
0.2	46	47.9361
0.2	47	47.9196
0.2	48	47.9031
0.2	49	47.8866
0.2	50	47.8702
0.2	51	47.8537
0.2	52	47.8372
0.2	53	47.8207
0.2	54	47.8042
0.2	55	47.7877
0.2	56	47.7712
0.2	57	47.7547
0.2	58	47.741
0.2	59	47.7316
0.2	60	47.7221
0.2	61	47.7127
0.2	62	47.7033
0.2	63	47.6938
0.2	64	47.6844
0.2	65	47.6749
0.2	66	47.6655
0.2	67	47.656
0.2	68	47.6466
0.2	69	47.6371
0.2	70	47.6277
0.2	71	47.6182
0.2	72	47.6088
0.2	73	47.5994
0.2	74	47.5899
0.2	75	47.5805
0.2	76	47.571
0.2	77	47.5616
0.2	78	47.5521
0.2	79	47.5427
0.2	80	47.5332
0.2	81	47.5238
0.2	82	47.5143
0.2	83	47.5049
0.2	84	47.4954
0.2	85	47.486
0.2	86	47.4766
0.2	87	47.4671
0.2	88	47.4577
0.2	89	47.4482
0.2	90	47.4388
0.2	91	47.4293
0.2	92	47.4199
0.2	93	47.4104
0.2	94	47.401
0.2	95	47.3915
0.2	96	47.3821
0.2	97	47.3727
0.2	98	47.3632
0.2	99	47.3538
0.2	100	47.3443
0.2	101	47.3349
0.2	102	47.3254
0.2	103	47.316
0.2	104	47.3065
0.2	105	47.2971
0.2	106	47.2876
0.2	107	47.2782
0.2	108	47.2688
0.2	109	47.2593
0.2	110	47.2499
0.2	111	47.2404
0.2	112	47.231
0.2	113	47.2215
0.2	114	47.2121
0.2	115	47.2026
0.2	116	47.1966
0.2	117	47.1914
0.2	118	47.1862
0.2	119	47.181
0.2	120	47.1758
0.2	121	47.1706
0.2	122	47.1654
0.2	123	47.1602
0.2	124	47.155
0.2	125	47.1498
0.2	126	47.1446
0.2	127	47.1394
0.2	128	47.1343
0.2	129	47.1291
0.2	130	47.1239
0.2	131	47.1187
0.2	132	47.1135
0.2	133	47.1083
0.2	134	47.1031
0.2	135	47.0979
0.2	136	47.0927
0.2	137	47.0875
0.2	138	47.0823
0.2	139	47.0771
0.2	140	47.0719
0.2	141	47.0667
0.2	142	47.0615
0.2	143	47.0563
0.2	144	47.0511
0.2	145	47.0459
0.2	146	47.0407
0.2	147	47.0356
0.2	148	47.0304
0.2	149	47.0252
0.2	150	47.02
0.2	151	47.0148
0.2	152	47.0096
0.2	153	47.0044
0.2	154	46.9992
0.2	155	46.994
0.2	156	46.9888
0.2	157	46.9836
0.2	158	46.9784
0.2	159	46.9732
0.2	160	46.968
0.2	161	46.9628
0.2	162	46.9576
0.2	163	46.9524
0.2	164	46.9472
0.2	165	46.942
0.2	166	46.9369
0.2	167	46.9317
0.2	168	46.9265
0.2	169	46.9213
0.2	170	46.9161
0.2	171	46.9109
0.2	172	46.9057
0.2	173	46.9005
0.2	174	46.8953
0.2	175	46.8901
0.2	176	46.8849
0.2	177	46.8797
0.2	178	46.8745
0.2	179	46.8693
0.2	180	46.8641
0.2	181	46.8589
0.2	182	46.8537
0.2	183	46.8485
0.2	184	46.8433
0.2	185	46.8381
0.2	186	46.833
0.2	187	46.8278
0.2	188	46.8226
0.2	189	46.8174
0.2	190	46.8122
0.2	191	46.807
0.2	192	46.8018
0.2	193	46.7966
0.2	194	46.7914
0.2	195	46.7862
0.2	196	46.781
0.2	197	46.7758
0.2	198	46.7706
0.2	199	46.7654
0.2	200	46.7602
0.2	201	46.755
0.2	202	46.7498
0.2	203	46.7446
0.2	204	46.7394
0.2	205	46.7343
0.2	206	46.7291
0.2	207	46.7239
0.2	208	46.7187
0.2	209	46.7135
0.2	210	46.7083
0.2	211	46.7031
0.2	212	46.6979
0.2	213	46.6927
0.2	214	46.6875
0.2	215	46.6823
0.2	216	46.6771
0.2	217	46.6719
0.2	218	46.6667
0.2	219	46.6615
0.2	220	46.6563
0.2	221	46.6511
0.2	222	46.6459
0.2	223	46.6407
0.2	224	46.6355
0.2	225	46.6304
0.2	226	46.6252
0.2	227	46.62
0.2	228	46.6148
0.2	229	46.6096
0.2	230	46.6044
0.2	231	46.6005
0.2	232	46.5975
0.2	233	46.5945
0.2	234	46.5915
0.2	235	46.5885
0.2	236	46.5856
0.2	237	46.5826
0.2	238	46.5796
0.2	239	46.5766
0.2	240	46.5736
0.2	241	46.5706
0.2	242	46.5676
0.2	243	46.5646
0.2	244	46.5616
0.2	245	46.5586
0.2	246	46.5557
0.2	247	46.5527
0.2	248	46.5497
0.2	249	46.5467
0.2	250	46.5437
0.2	251	46.5407
0.2	252	46.5377
0.2	253	46.5347
0.2	254	46.5317
0.2	255	46.5287
0.2	256	46.5257
0.2	257	46.5228
0.2	258	46.5198
0.2	259	46.5168
0.2	260	46.5138
0.2	261	46.5108
0.2	262	46.5078
0.2	263	46.5048
0.2	264	46.5018
0.2	265	46.4988
0.2	266	46.4958
0.2	267	46.4929
0.2	268	46.4899
0.2	269	46.4869
0.2	270	46.4839
0.2	271	46.4809
0.2	272	46.4779
0.2	273	46.4749
0.2	274	46.4719
0.2	275	46.4689
0.2	276	46.4659
0.2	277	46.463
0.2	278	46.46
0.2	279	46.457
0.2	280	46.454
0.2	281	46.451
0.2	282	46.448
0.2	283	46.445
0.2	284	46.442
0.2	285	46.439
0.2	286	46.436
0.2	287	46.433
0.2	288	46.4301
0.2	289	46.4271
0.2	290	46.4241
0.2	291	46.4211
0.2	292	46.4181
0.2	293	46.4151
0.2	294	46.4121
0.2	295	46.4091
0.2	296	46.4061
0.2	297	46.4031
0.2	298	46.4002
0.2	299	46.3972
0.2	300	46.3942
0.2	301	46.3912
0.2	302	46.3882
0.2	303	46.3852
0.2	304	46.3822
0.2	305	46.3792
0.2	306	46.3762
0.2	307	46.3732
0.2	308	46.3703
0.2	309	46.3673
0.2	310	46.3643
0.2	311	46.3613
0.2	312	46.3583
0.2	313	46.3553
0.2	314	46.3523
0.2	315	46.3493
0.2	316	46.3463
0.2	317	46.3433
0.2	318	46.3403
0.2	319	46.3374
0.2	320	46.3344
0.2	321	46.3314
0.2	322	46.3284
0.2	323	46.3254
0.2	324	46.3224
0.2	325	46.3194
0.2	326	46.3164
0.2	327	46.3134
0.2	328	46.3104
0.2	329	46.3075
0.2	330	46.3045
0.2	331	46.3015
0.2	332	46.2985
0.2	333	46.2955
0.2	334	46.2925
0.2	335	46.2895
0.2	336	46.2865
0.2	337	46.2835
0.2	338	46.2805
0.2	339	46.2776
0.2	340	46.2746
0.2	341	46.2716
0.2	342	46.2686
0.2	343	46.2656
0.2	344	46.2626
0.2	345	46.2596
0.2	346	46.2566
0.2	347	46.2536
0.2	348	46.2506
0.2	349	46.2476
0.2	350	46.2447
0.2	351	46.2417
0.2	352	46.2387
0.2	353	46.2357
0.2	354	46.2327
0.2	355	46.2297
0.2	356	46.2267
0.2	357	46.2237
0.2	358	46.2207
0.2	359	46.2177
0.2	360	46.2148
0.2	361	46.2118
0.2	362	46.2088
0.2	363	46.2058
0.2	364	46.2028
0.2	365	46.1998
0.2	366	46.1968
0.2	367	46.1938
0.2	368	46.1908
0.2	369	46.1878
0.2	370	46.1849
0.2	371	46.1819
0.2	372	46.1789
0.2	373	46.1759
0.2	374	46.1729
0.2	375	46.1699
0.2	376	46.1669
0.2	377	46.1639
0.2	378	46.1609
0.2	379	46.1579
0.2	380	46.1549
0.2	381	46.152
0.2	382	46.149
0.2	383	46.146
0.2	384	46.143
0.2	385	46.14
0.2	386	46.137
0.2	387	46.134
0.2	388	46.131
0.2	389	46.128
0.2	390	46.125
0.2	391	46.1221
0.2	392	46.1191
0.2	393	46.1161
0.2	394	46.1131
0.2	395	46.1101
0.2	396	46.1071
0.2	397	46.1041
0.2	398	46.1011
0.2	399	46.0981
0.2	400	46.0951
0.2	401	46.0922
0.2	402	46.0892
0.2	403	46.0862
0.2	404	46.0832
0.2	405	46.0802
0.2	406	46.0772
0.2	407	46.0742
0.2	408	46.0712
0.2	409	46.0682
0.2	410	46.0652
0.2	411	46.0628
0.2	412	46.0608
0.2	413	46.0588
0.2	414	46.0568
0.2	415	46.0548
0.2	416	46.0528
0.2	417	46.0508
0.2	418	46.0487
0.2	419	46.0467
0.2	420	46.0447
0.2	421	46.0427
0.2	422	46.0407
0.2	423	46.0387
0.2	424	46.0367
0.2	425	46.0347
0.2	426	46.0326
0.2	427	46.0306
0.2	428	46.0286
0.2	429	46.0266
0.2	430	46.0246
0.2	431	46.0226
0.2	432	46.0206
0.2	433	46.0186
0.2	434	46.0165
0.2	435	46.0145
0.2	436	46.0125
0.2	437	46.0105
0.2	438	46.0085
0.2	439	46.0065
0.2	440	46.0045
0.2	441	46.0025
0.2	442	46.0004
0.2	443	45.9984
0.2	444	45.9964
0.2	445	45.9944
0.2	446	45.9924
0.2	447	45.9904
0.2	448	45.9884
0.2	449	45.9864
0.2	450	45.9843
0.2	451	45.9823
0.2	452	45.9803
0.2	453	45.9783
0.2	454	45.9763
0.2	455	45.9743
0.2	456	45.9723
0.2	457	45.9703
0.2	458	45.9682
0.2	459	45.9662
0.2	460	45.9642
0.2	461	45.9622
0.2	462	45.9602
0.2	463	45.9582
0.2	464	45.9562
0.2	465	45.9542
0.2	466	45.9521
0.2	467	45.9501
0.2	468	45.9481
0.2	469	45.9461
0.2	470	45.9441
0.2	471	45.9421
0.2	472	45.9401
0.2	473	45.9381
0.2	474	45.936
0.2	475	45.934
0.2	476	45.932
0.2	477	45.93
0.2	478	45.928
0.2	479	45.926
0.2	480	45.924
0.2	481	45.922
0.2	482	45.9199
0.2	483	45.9179
0.2	484	45.9159
0.2	485	45.9139
0.2	486	45.9119
0.2	487	45.9099
0.2	488	45.9079
0.2	489	45.9059
0.2	490	45.9038
0.2	491	45.9018
0.2	492	45.8998
0.2	493	45.8978
0.2	494	45.8958
0.2	495	45.8938
0.2	496	45.8918
0.2	497	45.8898
0.2	498	45.8877
0.2	499	45.8857
0.2	500	45.8837
0.2	501	45.8817
0.2	502	45.8797
0.2	503	45.8777
0.2	504	45.8757
0.2	505	45.8737
0.2	506	45.8716
0.2	507	45.8696
0.2	508	45.8676
0.2	509	45.8656
0.2	510	45.8636
0.2	511	45.8616
0.2	512	45.8596
0.2	513	45.8575
0.2	514	45.8555
0.2	515	45.8535
0.2	516	45.8515
0.2	517	45.8495
0.2	518	45.8475
0.2	519	45.8455
0.2	520	45.8435
0.2	521	45.8414
0.2	522	45.8394
0.2	523	45.8374
0.2	524	45.8354
0.2	525	45.8334
0.2	526	45.8314
0.2	527	45.8294
0.2	528	45.8274
0.2	529	45.8253
0.2	530	45.8233
0.2	531	45.8213
0.2	532	45.8193
0.2	533	45.8173
0.2	534	45.8153
0.2	535	45.8133
0.2	536	45.8113
0.2	537	45.8092
0.2	538	45.8072
0.2	539	45.8052
0.2	540	45.8032
0.2	541	45.8012
0.2	542	45.7992
0.2	543	45.7972
0.2	544	45.7952
0.2	545	45.7931
0.2	546	45.7911
0.2	547	45.7891
0.2	548	45.7871
0.2	549	45.7851
0.2	550	45.7831
0.2	551	45.7811
0.2	552	45.7791
0.2	553	45.777
0.2	554	45.775
0.2	555	45.773
0.2	556	45.771
0.2	557	45.769
0.2	558	45.767
0.2	559	45.765
0.2	560	45.763
0.2	561	45.7609
0.2	562	45.7589
0.2	563	45.7569
0.2	564	45.7549
0.2	565	45.7529
0.2	566	45.7509
0.2	567	45.7489
0.2	568	45.7469
0.2	569	45.7448
0.2	570	45.7428
0.2	571	45.7408
0.2	572	45.7388
0.2	573	45.7368
0.2	574	45.7348
0.2	575	45.7328
0.2	576	45.7308
0.2	577	45.7287
0.2	578	45.7267
0.2	579	45.7247
0.2	580	45.7227
0.2	581	45.7207
0.2	582	45.7187
0.2	583	45.7167
0.2	584	45.7147
0.2	585	45.7126
0.2	586	45.7106
0.2	587	45.7086
0.2	588	45.7066
0.2	589	45.7046
0.2	590	45.7026
0.2	591	45.7009
0.2	592	45.6994
0.2	593	45.6979
0.2	594	45.6964
0.2	595	45.6949
0.2	596	45.6934
0.2	597	45.6919
0.2	598	45.6905
0.2	599	45.689
0.2	600	45.6875
0.2	601	45.686
0.2	602	45.6845
0.2	603	45.683
0.2	604	45.6815
0.2	605	45.68
0.2	606	45.6786
0.2	607	45.6771
0.2	608	45.6756
0.2	609	45.6741
0.2	610	45.6726
0.2	611	45.6711
0.2	612	45.6696
0.2	613	45.6681
0.2	614	45.6666
0.2	615	45.6652
0.2	616	45.6637
0.2	617	45.6622
0.2	618	45.6607
0.2	619	45.6592
0.2	620	45.6577
0.2	621	45.6562
0.2	622	45.6547
0.2	623	45.6532
0.2	624	45.6518
0.2	625	45.6503
0.2	626	45.6488
0.2	627	45.6473
0.2	628	45.6458
0.2	629	45.6443
0.2	630	45.6428
0.2	631	45.6413
0.2	632	45.6398
0.2	633	45.6384
0.2	634	45.6369
0.2	635	45.6354
0.2	636	45.6339
0.2	637	45.6324
0.2	638	45.6309
0.2	639	45.6294
0.2	640	45.6279
0.2	641	45.6265
0.2	642	45.625
0.2	643	45.6235
0.2	644	45.622
0.2	645	45.6205
0.2	646	45.619
0.2	647	45.6175
0.2	648	45.616
0.2	649	45.6145
0.2	650	45.6131
0.2	651	45.6116
0.2	652	45.6101
0.2	653	45.6086
0.2	654	45.6071
0.2	655	45.6056
0.2	656	45.6041
0.2	657	45.6026
0.2	658	45.6011
0.2	659	45.5997
0.2	660	45.5982
0.2	661	45.5967
0.2	662	45.5952
0.2	663	45.5937
0.2	664	45.5922
0.2	665	45.5907
0.2	666	45.5892
0.2	667	45.5877
0.2	668	45.5863
0.2	669	45.5848
0.2	670	45.5833
0.2	671	45.5818
0.2	672	45.5803
0.2	673	45.5788
0.2	674	45.5773
0.2	675	45.5758
0.2	676	45.5744
0.2	677	45.5729
0.2	678	45.5714
0.2	679	45.5699
0.2	680	45.5684
0.2	681	45.5669
0.2	682	45.5654
0.2	683	45.5639
0.2	684	45.5624
0.2	685	45.561
0.2	686	45.5595
0.2	687	45.558
0.2	688	45.5565
0.2	689	45.555
0.2	690	45.5535
0.2	691	45.552
0.2	692	45.5505
0.2	693	45.549
0.2	694	45.5476
0.2	695	45.5461
0.2	696	45.5446
0.2	697	45.5431
0.2	698	45.5416
0.2	699	45.5401
0.2	700	45.5386
0.2	701	45.5371
0.2	702	45.5356
0.2	703	45.5342
0.2	704	45.5327
0.2	705	45.5312
0.2	706	45.5297
0.2	707	45.5282
0.2	708	45.5267
0.2	709	45.5252
0.2	710	45.5237
0.2	711	45.5222
0.2	712	45.5208
0.2	713	45.5193
0.2	714	45.5178
0.2	715	45.5163
0.2	716	45.5148
0.2	717	45.5133
0.2	718	45.5118
0.2	719	45.5103
0.2	720	45.5089
0.2	721	45.5074
0.2	722	45.5059
0.2	723	45.5044
0.2	724	45.5029
0.2	725	45.5014
0.2	726	45.4999
0.2	727	45.4984
0.2	728	45.4969
0.2	729	45.4955
0.2	730	45.494
0.2	731	45.4925
0.2	732	45.491
0.2	733	45.4895
0.2	734	45.488
0.2	735	45.4865
0.2	736	45.485
0.2	737	45.4835
0.2	738	45.4821
0.2	739	45.4806
0.2	740	45.4791
0.2	741	45.4776
0.2	742	45.4761
0.2	743	45.4746
0.2	744	45.4731
0.2	745	45.4716
0.2	746	45.4701
0.2	747	45.4687
0.2	748	45.4672
0.2	749	45.4657
0.2	750	45.4642
0.2	751	45.4627
0.2	752	45.4612
0.2	753	45.4597
0.2	754	45.4582
0.2	755	45.4568
0.2	756	45.4553
0.2	757	45.4538
0.2	758	45.4523
0.2	759	45.4508
0.2	760	45.4493
0.2	761	45.4478
0.2	762	45.4463
0.2	763	45.4448
0.2	764	45.4434
0.2	765	45.4419
0.2	766	45.4404
0.2	767	45.4389
0.2	768	45.4374
0.2	769	45.4359
0.2	770	45.4344
0.2	771	45.4331
0.2	772	45.4319
0.2	773	45.4307
0.2	774	45.4295
0.2	775	45.4283
0.2	776	45.4271
0.2	777	45.4259
0.2	778	45.4247
0.2	779	45.4235
0.2	780	45.4223
0.2	781	45.4211
0.2	782	45.4199
0.2	783	45.4187
0.2	784	45.4175
0.2	785	45.4163
0.2	786	45.4151
0.2	787	45.4139
0.2	788	45.4127
0.2	789	45.4115
0.2	790	45.4103
0.2	791	45.4091
0.2	792	45.4079
0.2	793	45.4067
0.2	794	45.4055
0.2	795	45.4042
0.2	796	45.403
0.2	797	45.4018
0.2	798	45.4006
0.2	799	45.3994
0.2	800	45.3982
0.2	801	45.397
0.2	802	45.3958
0.2	803	45.3946
0.2	804	45.3934
0.2	805	45.3922
0.2	806	45.391
0.2	807	45.3898
0.2	808	45.3886
0.2	809	45.3874
0.2	810	45.3862
0.2	811	45.385
0.2	812	45.3838
0.2	813	45.3826
0.2	814	45.3814
0.2	815	45.3802
0.2	816	45.379
0.2	817	45.3778
0.2	818	45.3766
0.2	819	45.3754
0.2	820	45.3742
0.2	821	45.373
0.2	822	45.3718
0.2	823	45.3706
0.2	824	45.3694
0.2	825	45.3682
0.2	826	45.367
0.2	827	45.3658
0.2	828	45.3646
0.2	829	45.3634
0.2	830	45.3622
0.2	831	45.361
0.2	832	45.3598
0.2	833	45.3586
0.2	834	45.3574
0.2	835	45.3562
0.2	836	45.355
0.2	837	45.3538
0.2	838	45.3525
0.2	839	45.3513
0.2	840	45.3501
0.2	841	45.3489
0.2	842	45.3477
0.2	843	45.3465
0.2	844	45.3453
0.2	845	45.3441
0.2	846	45.3429
0.2	847	45.3417
0.2	848	45.3405
0.2	849	45.3393
0.2	850	45.3381
0.2	851	45.3369
0.2	852	45.3357
0.2	853	45.3345
0.2	854	45.3333
0.2	855	45.3321
0.2	856	45.3309
0.2	857	45.3297
0.2	858	45.3285
0.2	859	45.3273
0.2	860	45.3261
0.2	861	45.3249
0.2	862	45.3237
0.2	863	45.3225
0.2	864	45.3213
0.2	865	45.3201
0.2	866	45.3189
0.2	867	45.3177
0.2	868	45.3165
0.2	869	45.3153
0.2	870	45.3141
0.2	871	45.3129
0.2	872	45.3117
0.2	873	45.3105
0.2	874	45.3093
0.2	875	45.3081
0.2	876	45.3069
0.2	877	45.3057
0.2	878	45.3045
0.2	879	45.3033
0.2	880	45.302
0.2	881	45.3008
0.2	882	45.2996
0.2	883	45.2984
0.2	884	45.2972
0.2	885	45.296
0.2	886	45.2948
0.2	887	45.2936
0.2	888	45.2924
0.2	889	45.2912
0.2	890	45.29
0.2	891	45.2888
0.2	892	45.2876
0.2	893	45.2864
0.2	894	45.2852
0.2	895	45.284
0.2	896	45.2828
0.2	897	45.2816
0.2	898	45.2804
0.2	899	45.2792
0.2	900	45.278
0.2	901	45.2768
0.2	902	45.2756
0.2	903	45.2744
0.2	904	45.2732
0.2	905	45.272
0.2	906	45.2708
0.2	907	45.2696
0.2	908	45.2684
0.2	909	45.2672
0.2	910	45.266
0.2	911	45.2648
0.2	912	45.2636
0.2	913	45.2624
0.2	914	45.2612
0.2	915	45.26
0.2	916	45.2588
0.2	917	45.2576
0.2	918	45.2564
0.2	919	45.2552
0.2	920	45.254
0.2	921	45.2528
0.2	922	45.2516
0.2	923	45.2503
0.2	924	45.2491
0.2	925	45.2479
0.2	926	45.2467
0.2	927	45.2455
0.2	928	45.2443
0.2	929	45.2431
0.2	930	45.2419
0.2	931	45.2407
0.2	932	45.2395
0.2	933	45.2383
0.2	934	45.2371
0.2	935	45.2359
0.2	936	45.2347
0.2	937	45.2335
0.2	938	45.2323
0.2	939	45.2311
0.2	940	45.2299
0.2	941	45.2287
0.2	942	45.2275
0.2	943	45.2263
0.2	944	45.2251
0.2	945	45.2239
0.2	946	45.2227
0.2	947	45.2215
0.2	948	45.2203
0.2	949	45.2191
0.2	950	45.2179
0.2	951	45.2168
0.2	952	45.2158
0.2	953	45.2149
0.2	954	45.2139
0.2	955	45.2129
0.2	956	45.212
0.2	957	45.211
0.2	958	45.21
0.2	959	45.209
0.2	960	45.2081
0.2	961	45.2071
0.2	962	45.2061
0.2	963	45.2052
0.2	964	45.2042
0.2	965	45.2032
0.2	966	45.2022
0.2	967	45.2013
0.2	968	45.2003
0.2	969	45.1993
0.2	970	45.1983
0.2	971	45.1974
0.2	972	45.1964
0.2	973	45.1954
0.2	974	45.1945
0.2	975	45.1935
0.2	976	45.1925
0.2	977	45.1915
0.2	978	45.1906
0.2	979	45.1896
0.2	980	45.1886
0.2	981	45.1876
0.2	982	45.1867
0.2	983	45.1857
0.2	984	45.1847
0.2	985	45.1838
0.2	986	45.1828
0.2	987	45.1818
0.2	988	45.1808
0.2	989	45.1799
0.2	990	45.1789
0.2	991	45.1779
0.2	992	45.1769
0.2	993	45.176
0.2	994	45.175
0.2	995	45.174
0.2	996	45.1731
0.2	997	45.1721
0.2	998	45.1711
0.2	999	45.1701
0.2	1000	45.1692
0.2	1001	45.1682
0.2	1002	45.1672
0.2	1003	45.1663
0.2	1004	45.1653
0.2	1005	45.1643
0.2	1006	45.1633
0.2	1007	45.1624
0.2	1008	45.1614
0.2	1009	45.1604
0.2	1010	45.1594
0.2	1011	45.1585
0.2	1012	45.1575
0.2	1013	45.1565
0.2	1014	45.1556
0.2	1015	45.1546
0.2	1016	45.1536
0.2	1017	45.1526
0.2	1018	45.1517
0.2	1019	45.1507
0.2	1020	45.1497
0.2	1021	45.1487
0.2	1022	45.1478
0.2	1023	45.1468
0.2	1024	45.1458
0.2	1025	45.1449
0.2	1026	45.1439
0.2	1027	45.1429
0.2	1028	45.1419
0.2	1029	45.141
0.2	1030	45.14
0.2	1031	45.139
0.2	1032	45.138
0.2	1033	45.1371
0.2	1034	45.1361
0.2	1035	45.1351
0.2	1036	45.1342
0.2	1037	45.1332
0.2	1038	45.1322
0.2	1039	45.1312
0.2	1040	45.1303
0.2	1041	45.1293
0.2	1042	45.1283
0.2	1043	45.1274
0.2	1044	45.1264
0.2	1045	45.1254
0.2	1046	45.1244
0.2	1047	45.1235
0.2	1048	45.1225
0.2	1049	45.1215
0.2	1050	45.1205
0.2	1051	45.1196
0.2	1052	45.1186
0.2	1053	45.1176
0.2	1054	45.1167
0.2	1055	45.1157
0.2	1056	45.1147
0.2	1057	45.1137
0.2	1058	45.1128
0.2	1059	45.1118
0.2	1060	45.1108
0.2	1061	45.1098
0.2	1062	45.1089
0.2	1063	45.1079
0.2	1064	45.1069
0.2	1065	45.106
0.2	1066	45.105
0.2	1067	45.104
0.2	1068	45.103
0.2	1069	45.1021
0.2	1070	45.1011
0.2	1071	45.1001
0.2	1072	45.0991
0.2	1073	45.0982
0.2	1074	45.0972
0.2	1075	45.0962
0.2	1076	45.0953
0.2	1077	45.0943
0.2	1078	45.0933
0.2	1079	45.0923
0.2	1080	45.0914
0.2	1081	45.0904
0.2	1082	45.0894
0.2	1083	45.0885
0.2	1084	45.0875
0.2	1085	45.0865
0.2	1086	45.0855
0.2	1087	45.0846
0.2	1088	45.0836
0.2	1089	45.0826
0.2	1090	45.0816
0.2	1091	45.0807
0.2	1092	45.0797
0.2	1093	45.0787
0.2	1094	45.0778
0.2	1095	45.0768
0.2	1096	45.0758
0.2	1097	45.0748
0.2	1098	45.0739
0.2	1099	45.0729
0.2	1100	45.0719
0.2	1101	45.0709
0.2	1102	45.07
0.2	1103	45.069
0.2	1104	45.068
0.2	1105	45.0671
0.2	1106	45.0661
0.2	1107	45.0651
0.2	1108	45.0641
0.2	1109	45.0632
0.2	1110	45.0622
0.2	1111	45.0612
0.2	1112	45.0602
0.2	1113	45.0593
0.2	1114	45.0583
0.2	1115	45.0573
0.2	1116	45.0564
0.2	1117	45.0554
0.2	1118	45.0544
0.2	1119	45.0534
0.2	1120	45.0525
0.2	1121	45.0515
0.2	1122	45.0505
0.2	1123	45.0496
0.2	1124	45.0486
0.2	1125	45.0476
0.2	1126	45.0466
0.2	1127	45.0457
0.2	1128	45.0447
0.2	1129	45.0437
0.2	1130	45.0427
0.2	1131	45.0418
0.2	1132	45.0409
0.2	1133	45.04
0.2	1134	45.0391
0.2	1135	45.0382
0.2	1136	45.0373
0.2	1137	45.0364
0.2	1138	45.0355
0.2	1139	45.0346
0.2	1140	45.0337
0.2	1141	45.0328
0.2	1142	45.032
0.2	1143	45.0311
0.2	1144	45.0302
0.2	1145	45.0293
0.2	1146	45.0284
0.2	1147	45.0275
0.2	1148	45.0266
0.2	1149	45.0257
0.2	1150	45.0248
0.2	1151	45.024
0.2	1152	45.0231
0.2	1153	45.0222
0.2	1154	45.0213
0.2	1155	45.0204
0.2	1156	45.0195
0.2	1157	45.0187
0.2	1158	45.0178
0.2	1159	45.0169
0.2	1160	45.016
0.2	1161	45.0151
0.2	1162	45.0143
0.2	1163	45.0134
0.2	1164	45.0125
0.2	1165	45.0116
0.2	1166	45.0108
0.2	1167	45.0099
0.2	1168	45.009
0.2	1169	45.0081
0.2	1170	45.0073
0.2	1171	45.0064
0.2	1172	45.0055
0.2	1173	45.0047
0.2	1174	45.0038
0.2	1175	45.0029
0.2	1176	45.0021
0.2	1177	45.0012
0.2	1178	45.0003
0.2	1179	44.9995
0.2	1180	44.9986
0.2	1181	44.9978
0.2	1182	44.9969
0.2	1183	44.996
0.2	1184	44.9952
0.2	1185	44.9943
0.2	1186	44.9935
0.2	1187	44.9926
0.2	1188	44.9917
0.2	1189	44.9909
0.2	1190	44.99
0.2	1191	44.9892
0.2	1192	44.9883
0.2	1193	44.9875
0.2	1194	44.9866
0.2	1195	44.9858
0.2	1196	44.9849
0.2	1197	44.9841
0.2	1198	44.9832
0.2	1199	44.9824
0.2	1200	44.9815
0.2	1201	44.9807
0.2	1202	44.9798
0.2	1203	44.979
0.2	1204	44.9781
0.2	1205	44.9773
0.2	1206	44.9765
0.2	1207	44.9756
0.2	1208	44.9748
0.2	1209	44.9739
0.2	1210	44.9731
0.2	1211	44.9723
0.2	1212	44.9714
0.2	1213	44.9706
0.2	1214	44.9698
0.2	1215	44.9689
0.2	1216	44.9681
0.2	1217	44.9672
0.2	1218	44.9664
0.2	1219	44.9656
0.2	1220	44.9648
0.2	1221	44.9639
0.2	1222	44.9631
0.2	1223	44.9623
0.2	1224	44.9614
0.2	1225	44.9606
0.2	1226	44.9598
0.2	1227	44.959
0.2	1228	44.9581
0.2	1229	44.9573
0.2	1230	44.9565
0.2	1231	44.9557
0.2	1232	44.9548
0.2	1233	44.954
0.2	1234	44.9532
0.2	1235	44.9524
0.2	1236	44.9516
0.2	1237	44.9507
0.2	1238	44.9499
0.2	1239	44.9491
0.2	1240	44.9483
0.2	1241	44.9475
0.2	1242	44.9467
0.2	1243	44.9459
0.2	1244	44.945
0.2	1245	44.9442
0.2	1246	44.9434
0.2	1247	44.9426
0.2	1248	44.9418
0.2	1249	44.941
0.2	1250	44.9402
0.2	1251	44.9394
0.2	1252	44.9386
0.2	1253	44.9378
0.2	1254	44.937
0.2	1255	44.9362
0.2	1256	44.9354
0.2	1257	44.9346
0.2	1258	44.9338
0.2	1259	44.933
0.2	1260	44.9322
0.2	1261	44.9314
0.2	1262	44.9306
0.2	1263	44.9298
0.2	1264	44.929
0.2	1265	44.9282
0.2	1266	44.9274
0.2	1267	44.9266
0.2	1268	44.9258
0.2	1269	44.925
0.2	1270	44.9242
0.2	1271	44.9234
0.2	1272	44.9226
0.2	1273	44.9218
0.2	1274	44.921
0.2	1275	44.9203
0.2	1276	44.9195
0.2	1277	44.9187
0.2	1278	44.9179
0.2	1279	44.9171
0.2	1280	44.9163
0.2	1281	44.9155
0.2	1282	44.9148
0.2	1283	44.914
0.2	1284	44.9132
0.2	1285	44.9124
0.2	1286	44.9116
0.2	1287	44.9109
0.2	1288	44.9101
0.2	1289	44.9093
0.2	1290	44.9085
0.2	1291	44.9078
0.2	1292	44.907
0.2	1293	44.9062
0.2	1294	44.9054
0.2	1295	44.9047
0.2	1296	44.9039
0.2	1297	44.9031
0.2	1298	44.9024
0.2	1299	44.9016
0.2	1300	44.9008
0.2	1301	44.9
0.2	1302	44.8993
0.2	1303	44.8985
0.2	1304	44.8978
0.2	1305	44.897
0.2	1306	44.8962
0.2	1307	44.8955
0.2	1308	44.8947
0.2	1309	44.8939
0.2	1310	44.8932
0.2	1311	44.8924
0.2	1312	44.8916
0.2	1313	44.8909
0.2	1314	44.8901
0.2	1315	44.8893
0.2	1316	44.8885
0.2	1317	44.8878
0.2	1318	44.887
0.2	1319	44.8862
0.2	1320	44.8855
0.2	1321	44.8847
0.2	1322	44.8839
0.2	1323	44.8832
0.2	1324	44.8824
0.2	1325	44.8816
0.2	1326	44.8809
0.2	1327	44.8801
0.2	1328	44.8793
0.2	1329	44.8786
0.2	1330	44.8778
0.2	1331	44.8771
0.2	1332	44.8763
0.2	1333	44.8755
0.2	1334	44.8748
0.2	1335	44.874
0.2	1336	44.8733
0.2	1337	44.8725
0.2	1338	44.8717
0.2	1339	44.871
0.2	1340	44.8702
0.2	1341	44.8695
0.2	1342	44.8687
0.2	1343	44.868
0.2	1344	44.8672
0.2	1345	44.8665
0.2	1346	44.8657
0.2	1347	44.865
0.2	1348	44.8642
0.2	1349	44.8635
0.2	1350	44.8627
0.2	1351	44.862
0.2	1352	44.8612
0.2	1353	44.8605
0.2	1354	44.8597
0.2	1355	44.859
0.2	1356	44.8582
0.2	1357	44.8575
0.2	1358	44.8567
0.2	1359	44.856
0.2	1360	44.8552
0.2	1361	44.8545
0.2	1362	44.8538
0.2	1363	44.853
0.2	1364	44.8523
0.2	1365	44.8515
0.2	1366	44.8508
0.2	1367	44.8501
0.2	1368	44.8493
0.2	1369	44.8486
0.2	1370	44.8478
0.2	1371	44.8471
0.2	1372	44.8464
0.2	1373	44.8456
0.2	1374	44.8449
0.2	1375	44.8442
0.2	1376	44.8434
0.2	1377	44.8427
0.2	1378	44.842
0.2	1379	44.8412
0.2	1380	44.8405
0.2	1381	44.8398
0.2	1382	44.839
0.2	1383	44.8383
0.2	1384	44.8376
0.2	1385	44.8369
0.2	1386	44.8361
0.2	1387	44.8354
0.2	1388	44.8347
0.2	1389	44.8339
0.2	1390	44.8332
0.2	1391	44.8325
0.2	1392	44.8318
0.2	1393	44.831
0.2	1394	44.8303
0.2	1395	44.8296
0.2	1396	44.8289
0.2	1397	44.8282
0.2	1398	44.8274
0.2	1399	44.8267
0.2	1400	44.826
0.2	1401	44.8253
0.2	1402	44.8246
0.2	1403	44.8239
0.2	1404	44.8231
0.2	1405	44.8224
0.2	1406	44.8217
0.2	1407	44.821
0.2	1408	44.8203
0.2	1409	44.8196
0.2	1410	44.8189
0.2	1411	44.8181
0.2	1412	44.8174
0.2	1413	44.8167
0.2	1414	44.816
0.2	1415	44.8153
0.2	1416	44.8146
0.2	1417	44.8139
0.2	1418	44.8132
0.2	1419	44.8125
0.2	1420	44.8118
0.2	1421	44.8111
0.2	1422	44.8104
0.2	1423	44.8096
0.2	1424	44.8089
0.2	1425	44.8082
0.2	1426	44.8075
0.2	1427	44.8068
0.2	1428	44.8061
0.2	1429	44.8054
0.2	1430	44.8047
0.2	1431	44.804
0.2	1432	44.8033
0.2	1433	44.8026
0.2	1434	44.8019
0.2	1435	44.8012
0.2	1436	44.8006
0.2	1437	44.7999
0.2	1438	44.7992
0.2	1439	44.7985
0.2	1440	44.7978
0.2	1441	44.7971
0.2	1442	44.7964
0.2	1443	44.7957
0.2	1444	44.795
0.2	1445	44.7943
0.2	1446	44.7936
0.2	1447	44.7929
0.2	1448	44.7922
0.2	1449	44.7916
0.2	1450	44.7909
0.2	1451	44.7902
0.2	1452	44.7895
0.2	1453	44.7888
0.2	1454	44.7881
0.2	1455	44.7874
0.2	1456	44.7868
0.2	1457	44.7861
0.2	1458	44.7854
0.2	1459	44.7847
0.2	1460	44.784
0.2	1461	44.7833
0.2	1462	44.7827
0.2	1463	44.782
0.2	1464	44.7813
0.2	1465	44.7806
0.2	1466	44.78
0.2	1467	44.7793
0.2	1468	44.7786
0.2	1469	44.7779
0.2	1470	44.7773
0.2	1471	44.7766
0.2	1472	44.7759
0.2	1473	44.7752
0.2	1474	44.7746
0.2	1475	44.7739
0.2	1476	44.7732
0.2	1477	44.7725
0.2	1478	44.7719
0.2	1479	44.7712
0.2	1480	44.7705
0.2	1481	44.7699
0.2	1482	44.7692
0.2	1483	44.7685
0.2	1484	44.7679
0.2	1485	44.7672
0.2	1486	44.7665
0.2	1487	44.7659
0.2	1488	44.7652
0.2	1489	44.7645
0.2	1490	44.7639
0.2	1491	44.7632
0.2	1492	44.7625
0.2	1493	44.7619
0.2	1494	44.7612
0.2	1495	44.7605
0.2	1496	44.7599
0.2	1497	44.7592
0.2	1498	44.7585
0.2	1499	44.7579
0.2	1500	44.7572
0.2	1501	44.7565
0.2	1502	44.7559
0.2	1503	44.7552
0.2	1504	44.7545
0.2	1505	44.7539
0.2	1506	44.7532
0.2	1507	44.7525
0.2	1508	44.7519
0.2	1509	44.7512
0.2	1510	44.7506
0.2	1511	44.7499
0.2	1512	44.7492
0.2	1513	44.7486
0.2	1514	44.7479
0.2	1515	44.7473
0.2	1516	44.7466
0.2	1517	44.7459
0.2	1518	44.7453
0.2	1519	44.7446
0.2	1520	44.744
0.2	1521	44.7433
0.2	1522	44.7427
0.2	1523	44.742
0.2	1524	44.7413
0.2	1525	44.7407
0.2	1526	44.74
0.2	1527	44.7394
0.2	1528	44.7387
0.2	1529	44.7381
0.2	1530	44.7374
0.2	1531	44.7368
0.2	1532	44.7361
0.2	1533	44.7355
0.2	1534	44.7348
0.2	1535	44.7342
0.2	1536	44.7335
0.2	1537	44.7329
0.2	1538	44.7322
0.2	1539	44.7316
0.2	1540	44.7309
0.2	1541	44.7303
0.2	1542	44.7297
0.2	1543	44.729
0.2	1544	44.7284
0.2	1545	44.7277
0.2	1546	44.7271
0.2	1547	44.7264
0.2	1548	44.7258
0.2	1549	44.7252
0.2	1550	44.7245
0.2	1551	44.7239
0.2	1552	44.7232
0.2	1553	44.7226
0.2	1554	44.722
0.2	1555	44.7213
0.2	1556	44.7207
0.2	1557	44.72
0.2	1558	44.7194
0.2	1559	44.7188
0.2	1560	44.7181
0.2	1561	44.7175
0.2	1562	44.7169
0.2	1563	44.7162
0.2	1564	44.7156
0.2	1565	44.715
0.2	1566	44.7143
0.2	1567	44.7137
0.2	1568	44.7131
0.2	1569	44.7124
0.2	1570	44.7118
0.2	1571	44.7112
0.2	1572	44.7105
0.2	1573	44.7099
0.2	1574	44.7093
0.2	1575	44.7087
0.2	1576	44.708
0.2	1577	44.7074
0.2	1578	44.7068
0.2	1579	44.7062
0.2	1580	44.7055
0.2	1581	44.7049
0.2	1582	44.7043
0.2	1583	44.7037
0.2	1584	44.703
0.2	1585	44.7024
0.2	1586	44.7018
0.2	1587	44.7012
0.2	1588	44.7005
0.2	1589	44.6999
0.2	1590	44.6993
0.2	1591	44.6987
0.2	1592	44.6981
0.2	1593	44.6974
0.2	1594	44.6968
0.2	1595	44.6962
0.2	1596	44.6956
0.2	1597	44.695
0.2	1598	44.6944
0.2	1599	44.6937
0.2	1600	44.6931
0.2	1601	44.6925
0.2	1602	44.6919
0.2	1603	44.6913
0.2	1604	44.6907
0.2	1605	44.6901
0.2	1606	44.6894
0.2	1607	44.6888
0.2	1608	44.6882
0.2	1609	44.6876
0.2	1610	44.687
0.2	1611	44.6864
0.2	1612	44.6858
0.2	1613	44.6852
0.2	1614	44.6846
0.2	1615	44.684
0.2	1616	44.6834
0.2	1617	44.6828
0.2	1618	44.6821
0.2	1619	44.6815
0.2	1620	44.6809
0.2	1621	44.6803
0.2	1622	44.6797
0.2	1623	44.6791
0.2	1624	44.6785
0.2	1625	44.6779
0.2	1626	44.6773
0.2	1627	44.6767
0.2	1628	44.6761
0.2	1629	44.6755
0.2	1630	44.6749
0.2	1631	44.6743
0.2	1632	44.6737
0.2	1633	44.6731
0.2	1634	44.6725
0.2	1635	44.6719
0.2	1636	44.6713
0.2	1637	44.6707
0.2	1638	44.6701
0.2	1639	44.6695
0.2	1640	44.6689
0.2	1641	44.6684
0.2	1642	44.6678
0.2	1643	44.6672
0.2	1644	44.6666
0.2	1645	44.666
0.2	1646	44.6654
0.2	1647	44.6648
0.2	1648	44.6642
0.2	1649	44.6636
0.2	1650	44.663
0.2	1651	44.6624
0.2	1652	44.6619
0.2	1653	44.6613
0.2	1654	44.6607
0.2	1655	44.6601
0.2	1656	44.6595
0.2	1657	44.6589
0.2	1658	44.6583
0.2	1659	44.6578
0.2	1660	44.6572
0.2	1661	44.6566
0.2	1662	44.656
0.2	1663	44.6554
0.2	1664	44.6548
0.2	1665	44.6543
0.2	1666	44.6537
0.2	1667	44.6531
0.2	1668	44.6525
0.2	1669	44.6519
0.2	1670	44.6514
0.2	1671	44.6508
0.2	1672	44.6502
0.2	1673	44.6496
0.2	1674	44.649
0.2	1675	44.6484
0.2	1676	44.6478
0.2	1677	44.6473
0.2	1678	44.6467
0.2	1679	44.6461
0.2	1680	44.6455
0.2	1681	44.6449
0.2	1682	44.6443
0.2	1683	44.6438
0.2	1684	44.6432
0.2	1685	44.6426
0.2	1686	44.642
0.2	1687	44.6414
0.2	1688	44.6409
0.2	1689	44.6403
0.2	1690	44.6397
0.2	1691	44.6391
0.2	1692	44.6385
0.2	1693	44.638
0.2	1694	44.6374
0.2	1695	44.6368
0.2	1696	44.6362
0.2	1697	44.6357
0.2	1698	44.6351
0.2	1699	44.6345
0.2	1700	44.6339
0.2	1701	44.6334
0.2	1702	44.6328
0.2	1703	44.6322
0.2	1704	44.6316
0.2	1705	44.6311
0.2	1706	44.6305
0.2	1707	44.6299
0.2	1708	44.6294
0.2	1709	44.6288
0.2	1710	44.6282
0.2	1711	44.6276
0.2	1712	44.6271
0.2	1713	44.6265
0.2	1714	44.6259
0.2	1715	44.6254
0.2	1716	44.6248
0.2	1717	44.6242
0.2	1718	44.6237
0.2	1719	44.6231
0.2	1720	44.6225
0.2	1721	44.622
0.2	1722	44.6214
0.2	1723	44.6208
0.2	1724	44.6203
0.2	1725	44.6197
0.2	1726	44.6191
0.2	1727	44.6186
0.2	1728	44.618
0.2	1729	44.6175
0.2	1730	44.6169
0.2	1731	44.6163
0.2	1732	44.6158
0.2	1733	44.6152
0.2	1734	44.6146
0.2	1735	44.6141
0.2	1736	44.6135
0.2	1737	44.613
0.2	1738	44.6124
0.2	1739	44.6119
0.2	1740	44.6113
0.2	1741	44.6107
0.2	1742	44.6102
0.2	1743	44.6096
0.2	1744	44.6091
0.2	1745	44.6085
0.2	1746	44.608
0.2	1747	44.6074
0.2	1748	44.6068
0.2	1749	44.6063
0.2	1750	44.6057
0.2	1751	44.6052
0.2	1752	44.6046
0.2	1753	44.6041
0.2	1754	44.6035
0.2	1755	44.603
0.2	1756	44.6024
0.2	1757	44.6019
0.2	1758	44.6013
0.2	1759	44.6008
0.2	1760	44.6002
0.2	1761	44.5997
0.2	1762	44.5991
0.2	1763	44.5986
0.2	1764	44.598
0.2	1765	44.5975
0.2	1766	44.5969
0.2	1767	44.5964
0.2	1768	44.5958
0.2	1769	44.5953
0.2	1770	44.5948
0.2	1771	44.5942
0.2	1772	44.5937
0.2	1773	44.5931
0.2	1774	44.5926
0.2	1775	44.592
0.2	1776	44.5915
0.2	1777	44.5909
0.2	1778	44.5904
0.2	1779	44.5899
0.2	1780	44.5893
0.2	1781	44.5888
0.2	1782	44.5882
0.2	1783	44.5877
0.2	1784	44.5872
0.2	1785	44.5866
0.2	1786	44.5861
0.2	1787	44.5856
0.2	1788	44.585
0.2	1789	44.5845
0.2	1790	44.5839
0.2	1791	44.5834
0.2	1792	44.5829
0.2	1793	44.5823
0.2	1794	44.5818
0.2	1795	44.5813
0.2	1796	44.5807
0.2	1797	44.5802
0.2	1798	44.5797
0.2	1799	44.5791
0.2	1800	44.5786

## Sheet: 3
0.3	0	51.0798
0.3	1	50.4524
0.3	2	49.9079
0.3	3	49.695
0.3	4	49.4971
0.3	5	49.3455
0.3	6	49.228
0.3	7	49.1447
0.3	8	49.1008
0.3	9	49.0616
0.3	10	49.0225
0.3	11	48.9833
0.3	12	48.9441
0.3	13	48.905
0.3	14	48.8658
0.3	15	48.8335
0.3	16	48.8057
0.3	17	48.7779
0.3	18	48.7501
0.3	19	48.7224
0.3	20	48.6946
0.3	21	48.6668
0.3	22	48.639
0.3	23	48.6112
0.3	24	48.5835
0.3	25	48.5557
0.3	26	48.5279
0.3	27	48.5001
0.3	28	48.4723
0.3	29	48.4468
0.3	30	48.43
0.3	31	48.4132
0.3	32	48.3964
0.3	33	48.3796
0.3	34	48.3628
0.3	35	48.346
0.3	36	48.3292
0.3	37	48.3124
0.3	38	48.2956
0.3	39	48.2788
0.3	40	48.262
0.3	41	48.2453
0.3	42	48.2285
0.3	43	48.2117
0.3	44	48.1949
0.3	45	48.1781
0.3	46	48.1613
0.3	47	48.1445
0.3	48	48.1277
0.3	49	48.1109
0.3	50	48.0941
0.3	51	48.0773
0.3	52	48.0606
0.3	53	48.0438
0.3	54	48.027
0.3	55	48.0102
0.3	56	47.9934
0.3	57	47.9766
0.3	58	47.9627
0.3	59	47.953
0.3	60	47.9434
0.3	61	47.9337
0.3	62	47.9241
0.3	63	47.9145
0.3	64	47.9048
0.3	65	47.8952
0.3	66	47.8855
0.3	67	47.8759
0.3	68	47.8662
0.3	69	47.8566
0.3	70	47.847
0.3	71	47.8373
0.3	72	47.8277
0.3	73	47.818
0.3	74	47.8084
0.3	75	47.7987
0.3	76	47.7891
0.3	77	47.7795
0.3	78	47.7698
0.3	79	47.7602
0.3	80	47.7505
0.3	81	47.7409
0.3	82	47.7313
0.3	83	47.7216
0.3	84	47.712
0.3	85	47.7023
0.3	86	47.6927
0.3	87	47.683
0.3	88	47.6734
0.3	89	47.6638
0.3	90	47.6541
0.3	91	47.6445
0.3	92	47.6348
0.3	93	47.6252
0.3	94	47.6155
0.3	95	47.6059
0.3	96	47.5963
0.3	97	47.5866
0.3	98	47.577
0.3	99	47.5673
0.3	100	47.5577
0.3	101	47.548
0.3	102	47.5384
0.3	103	47.5288
0.3	104	47.5191
0.3	105	47.5095
0.3	106	47.4998
0.3	107	47.4902
0.3	108	47.4806
0.3	109	47.4709
0.3	110	47.4613
0.3	111	47.4516
0.3	112	47.442
0.3	113	47.4323
0.3	114	47.4227
0.3	115	47.4131
0.3	116	47.4069
0.3	117	47.4016
0.3	118	47.3963
0.3	119	47.3909
0.3	120	47.3856
0.3	121	47.3803
0.3	122	47.375
0.3	123	47.3697
0.3	124	47.3644
0.3	125	47.3591
0.3	126	47.3538
0.3	127	47.3485
0.3	128	47.3432
0.3	129	47.3379
0.3	130	47.3325
0.3	131	47.3272
0.3	132	47.3219
0.3	133	47.3166
0.3	134	47.3113
0.3	135	47.306
0.3	136	47.3007
0.3	137	47.2954
0.3	138	47.2901
0.3	139	47.2848
0.3	140	47.2795
0.3	141	47.2741
0.3	142	47.2688
0.3	143	47.2635
0.3	144	47.2582
0.3	145	47.2529
0.3	146	47.2476
0.3	147	47.2423
0.3	148	47.237
0.3	149	47.2317
0.3	150	47.2264
0.3	151	47.221
0.3	152	47.2157
0.3	153	47.2104
0.3	154	47.2051
0.3	155	47.1998
0.3	156	47.1945
0.3	157	47.1892
0.3	158	47.1839
0.3	159	47.1786
0.3	160	47.1733
0.3	161	47.168
0.3	162	47.1626
0.3	163	47.1573
0.3	164	47.152
0.3	165	47.1467
0.3	166	47.1414
0.3	167	47.1361
0.3	168	47.1308
0.3	169	47.1255
0.3	170	47.1202
0.3	171	47.1149
0.3	172	47.1096
0.3	173	47.1042
0.3	174	47.0989
0.3	175	47.0936
0.3	176	47.0883
0.3	177	47.083
0.3	178	47.0777
0.3	179	47.0724
0.3	180	47.0671
0.3	181	47.0618
0.3	182	47.0565
0.3	183	47.0511
0.3	184	47.0458
0.3	185	47.0405
0.3	186	47.0352
0.3	187	47.0299
0.3	188	47.0246
0.3	189	47.0193
0.3	190	47.014
0.3	191	47.0087
0.3	192	47.0034
0.3	193	46.9981
0.3	194	46.9927
0.3	195	46.9874
0.3	196	46.9821
0.3	197	46.9768
0.3	198	46.9715
0.3	199	46.9662
0.3	200	46.9609
0.3	201	46.9556
0.3	202	46.9503
0.3	203	46.945
0.3	204	46.9396
0.3	205	46.9343
0.3	206	46.929
0.3	207	46.9237
0.3	208	46.9184
0.3	209	46.9131
0.3	210	46.9078
0.3	211	46.9025
0.3	212	46.8972
0.3	213	46.8919
0.3	214	46.8866
0.3	215	46.8812
0.3	216	46.8759
0.3	217	46.8706
0.3	218	46.8653
0.3	219	46.86
0.3	220	46.8547
0.3	221	46.8494
0.3	222	46.8441
0.3	223	46.8388
0.3	224	46.8335
0.3	225	46.8282
0.3	226	46.8228
0.3	227	46.8175
0.3	228	46.8122
0.3	229	46.8069
0.3	230	46.8016
0.3	231	46.7976
0.3	232	46.7946
0.3	233	46.7915
0.3	234	46.7885
0.3	235	46.7854
0.3	236	46.7824
0.3	237	46.7793
0.3	238	46.7762
0.3	239	46.7732
0.3	240	46.7701
0.3	241	46.7671
0.3	242	46.764
0.3	243	46.761
0.3	244	46.7579
0.3	245	46.7548
0.3	246	46.7518
0.3	247	46.7487
0.3	248	46.7457
0.3	249	46.7426
0.3	250	46.7396
0.3	251	46.7365
0.3	252	46.7334
0.3	253	46.7304
0.3	254	46.7273
0.3	255	46.7243
0.3	256	46.7212
0.3	257	46.7182
0.3	258	46.7151
0.3	259	46.712
0.3	260	46.709
0.3	261	46.7059
0.3	262	46.7029
0.3	263	46.6998
0.3	264	46.6968
0.3	265	46.6937
0.3	266	46.6906
0.3	267	46.6876
0.3	268	46.6845
0.3	269	46.6815
0.3	270	46.6784
0.3	271	46.6754
0.3	272	46.6723
0.3	273	46.6692
0.3	274	46.6662
0.3	275	46.6631
0.3	276	46.6601
0.3	277	46.657
0.3	278	46.654
0.3	279	46.6509
0.3	280	46.6479
0.3	281	46.6448
0.3	282	46.6417
0.3	283	46.6387
0.3	284	46.6356
0.3	285	46.6326
0.3	286	46.6295
0.3	287	46.6265
0.3	288	46.6234
0.3	289	46.6203
0.3	290	46.6173
0.3	291	46.6142
0.3	292	46.6112
0.3	293	46.6081
0.3	294	46.6051
0.3	295	46.602
0.3	296	46.5989
0.3	297	46.5959
0.3	298	46.5928
0.3	299	46.5898
0.3	300	46.5867
0.3	301	46.5837
0.3	302	46.5806
0.3	303	46.5775
0.3	304	46.5745
0.3	305	46.5714
0.3	306	46.5684
0.3	307	46.5653
0.3	308	46.5623
0.3	309	46.5592
0.3	310	46.5561
0.3	311	46.5531
0.3	312	46.55
0.3	313	46.547
0.3	314	46.5439
0.3	315	46.5409
0.3	316	46.5378
0.3	317	46.5347
0.3	318	46.5317
0.3	319	46.5286
0.3	320	46.5256
0.3	321	46.5225
0.3	322	46.5195
0.3	323	46.5164
0.3	324	46.5133
0.3	325	46.5103
0.3	326	46.5072
0.3	327	46.5042
0.3	328	46.5011
0.3	329	46.4981
0.3	330	46.495
0.3	331	46.4919
0.3	332	46.4889
0.3	333	46.4858
0.3	334	46.4828
0.3	335	46.4797
0.3	336	46.4767
0.3	337	46.4736
0.3	338	46.4705
0.3	339	46.4675
0.3	340	46.4644
0.3	341	46.4614
0.3	342	46.4583
0.3	343	46.4553
0.3	344	46.4522
0.3	345	46.4491
0.3	346	46.4461
0.3	347	46.443
0.3	348	46.44
0.3	349	46.4369
0.3	350	46.4339
0.3	351	46.4308
0.3	352	46.4277
0.3	353	46.4247
0.3	354	46.4216
0.3	355	46.4186
0.3	356	46.4155
0.3	357	46.4125
0.3	358	46.4094
0.3	359	46.4063
0.3	360	46.4033
0.3	361	46.4002
0.3	362	46.3972
0.3	363	46.3941
0.3	364	46.3911
0.3	365	46.388
0.3	366	46.3849
0.3	367	46.3819
0.3	368	46.3788
0.3	369	46.3758
0.3	370	46.3727
0.3	371	46.3697
0.3	372	46.3666
0.3	373	46.3635
0.3	374	46.3605
0.3	375	46.3574
0.3	376	46.3544
0.3	377	46.3513
0.3	378	46.3483
0.3	379	46.3452
0.3	380	46.3421
0.3	381	46.3391
0.3	382	46.336
0.3	383	46.333
0.3	384	46.3299
0.3	385	46.3269
0.3	386	46.3238
0.3	387	46.3207
0.3	388	46.3177
0.3	389	46.3146
0.3	390	46.3116
0.3	391	46.3085
0.3	392	46.3055
0.3	393	46.3024
0.3	394	46.2993
0.3	395	46.2963
0.3	396	46.2932
0.3	397	46.2902
0.3	398	46.2871
0.3	399	46.2841
0.3	400	46.281
0.3	401	46.2779
0.3	402	46.2749
0.3	403	46.2718
0.3	404	46.2688
0.3	405	46.2657
0.3	406	46.2627
0.3	407	46.2596
0.3	408	46.2565
0.3	409	46.2535
0.3	410	46.2504
0.3	411	46.248
0.3	412	46.2459
0.3	413	46.2439
0.3	414	46.2418
0.3	415	46.2397
0.3	416	46.2377
0.3	417	46.2356
0.3	418	46.2336
0.3	419	46.2315
0.3	420	46.2295
0.3	421	46.2274
0.3	422	46.2253
0.3	423	46.2233
0.3	424	46.2212
0.3	425	46.2192
0.3	426	46.2171
0.3	427	46.2151
0.3	428	46.213
0.3	429	46.2109
0.3	430	46.2089
0.3	431	46.2068
0.3	432	46.2048
0.3	433	46.2027
0.3	434	46.2007
0.3	435	46.1986
0.3	436	46.1965
0.3	437	46.1945
0.3	438	46.1924
0.3	439	46.1904
0.3	440	46.1883
0.3	441	46.1863
0.3	442	46.1842
0.3	443	46.1821
0.3	444	46.1801
0.3	445	46.178
0.3	446	46.176
0.3	447	46.1739
0.3	448	46.1719
0.3	449	46.1698
0.3	450	46.1677
0.3	451	46.1657
0.3	452	46.1636
0.3	453	46.1616
0.3	454	46.1595
0.3	455	46.1575
0.3	456	46.1554
0.3	457	46.1533
0.3	458	46.1513
0.3	459	46.1492
0.3	460	46.1472
0.3	461	46.1451
0.3	462	46.1431
0.3	463	46.141
0.3	464	46.1389
0.3	465	46.1369
0.3	466	46.1348
0.3	467	46.1328
0.3	468	46.1307
0.3	469	46.1286
0.3	470	46.1266
0.3	471	46.1245
0.3	472	46.1225
0.3	473	46.1204
0.3	474	46.1184
0.3	475	46.1163
0.3	476	46.1142
0.3	477	46.1122
0.3	478	46.1101
0.3	479	46.1081
0.3	480	46.106
0.3	481	46.104
0.3	482	46.1019
0.3	483	46.0998
0.3	484	46.0978
0.3	485	46.0957
0.3	486	46.0937
0.3	487	46.0916
0.3	488	46.0896
0.3	489	46.0875
0.3	490	46.0854
0.3	491	46.0834
0.3	492	46.0813
0.3	493	46.0793
0.3	494	46.0772
0.3	495	46.0752
0.3	496	46.0731
0.3	497	46.071
0.3	498	46.069
0.3	499	46.0669
0.3	500	46.0649
0.3	501	46.0628
0.3	502	46.0608
0.3	503	46.0587
0.3	504	46.0566
0.3	505	46.0546
0.3	506	46.0525
0.3	507	46.0505
0.3	508	46.0484
0.3	509	46.0464
0.3	510	46.0443
0.3	511	46.0422
0.3	512	46.0402
0.3	513	46.0381
0.3	514	46.0361
0.3	515	46.034
0.3	516	46.032
0.3	517	46.0299
0.3	518	46.0278
0.3	519	46.0258
0.3	520	46.0237
0.3	521	46.0217
0.3	522	46.0196
0.3	523	46.0176
0.3	524	46.0155
0.3	525	46.0134
0.3	526	46.0114
0.3	527	46.0093
0.3	528	46.0073
0.3	529	46.0052
0.3	530	46.0032
0.3	531	46.0011
0.3	532	45.999
0.3	533	45.997
0.3	534	45.9949
0.3	535	45.9929
0.3	536	45.9908
0.3	537	45.9888
0.3	538	45.9867
0.3	539	45.9846
0.3	540	45.9826
0.3	541	45.9805
0.3	542	45.9785
0.3	543	45.9764
0.3	544	45.9744
0.3	545	45.9723
0.3	546	45.9702
0.3	547	45.9682
0.3	548	45.9661
0.3	549	45.9641
0.3	550	45.962
0.3	551	45.9599
0.3	552	45.9579
0.3	553	45.9558
0.3	554	45.9538
0.3	555	45.9517
0.3	556	45.9497
0.3	557	45.9476
0.3	558	45.9455
0.3	559	45.9435
0.3	560	45.9414
0.3	561	45.9394
0.3	562	45.9373
0.3	563	45.9353
0.3	564	45.9332
0.3	565	45.9311
0.3	566	45.9291
0.3	567	45.927
0.3	568	45.925
0.3	569	45.9229
0.3	570	45.9209
0.3	571	45.9188
0.3	572	45.9167
0.3	573	45.9147
0.3	574	45.9126
0.3	575	45.9106
0.3	576	45.9085
0.3	577	45.9065
0.3	578	45.9044
0.3	579	45.9023
0.3	580	45.9003
0.3	581	45.8982
0.3	582	45.8962
0.3	583	45.8941
0.3	584	45.8921
0.3	585	45.89
0.3	586	45.8879
0.3	587	45.8859
0.3	588	45.8838
0.3	589	45.8818
0.3	590	45.8797
0.3	591	45.878
0.3	592	45.8765
0.3	593	45.8749
0.3	594	45.8734
0.3	595	45.8719
0.3	596	45.8704
0.3	597	45.8688
0.3	598	45.8673
0.3	599	45.8658
0.3	600	45.8643
0.3	601	45.8628
0.3	602	45.8612
0.3	603	45.8597
0.3	604	45.8582
0.3	605	45.8567
0.3	606	45.8552
0.3	607	45.8536
0.3	608	45.8521
0.3	609	45.8506
0.3	610	45.8491
0.3	611	45.8476
0.3	612	45.846
0.3	613	45.8445
0.3	614	45.843
0.3	615	45.8415
0.3	616	45.8399
0.3	617	45.8384
0.3	618	45.8369
0.3	619	45.8354
0.3	620	45.8339
0.3	621	45.8323
0.3	622	45.8308
0.3	623	45.8293
0.3	624	45.8278
0.3	625	45.8263
0.3	626	45.8247
0.3	627	45.8232
0.3	628	45.8217
0.3	629	45.8202
0.3	630	45.8186
0.3	631	45.8171
0.3	632	45.8156
0.3	633	45.8141
0.3	634	45.8126
0.3	635	45.811
0.3	636	45.8095
0.3	637	45.808
0.3	638	45.8065
0.3	639	45.805
0.3	640	45.8034
0.3	641	45.8019
0.3	642	45.8004
0.3	643	45.7989
0.3	644	45.7973
0.3	645	45.7958
0.3	646	45.7943
0.3	647	45.7928
0.3	648	45.7913
0.3	649	45.7897
0.3	650	45.7882
0.3	651	45.7867
0.3	652	45.7852
0.3	653	45.7837
0.3	654	45.7821
0.3	655	45.7806
0.3	656	45.7791
0.3	657	45.7776
0.3	658	45.776
0.3	659	45.7745
0.3	660	45.773
0.3	661	45.7715
0.3	662	45.77
0.3	663	45.7684
0.3	664	45.7669
0.3	665	45.7654
0.3	666	45.7639
0.3	667	45.7624
0.3	668	45.7608
0.3	669	45.7593
0.3	670	45.7578
0.3	671	45.7563
0.3	672	45.7547
0.3	673	45.7532
0.3	674	45.7517
0.3	675	45.7502
0.3	676	45.7487
0.3	677	45.7471
0.3	678	45.7456
0.3	679	45.7441
0.3	680	45.7426
0.3	681	45.7411
0.3	682	45.7395
0.3	683	45.738
0.3	684	45.7365
0.3	685	45.735
0.3	686	45.7335
0.3	687	45.7319
0.3	688	45.7304
0.3	689	45.7289
0.3	690	45.7274
0.3	691	45.7258
0.3	692	45.7243
0.3	693	45.7228
0.3	694	45.7213
0.3	695	45.7198
0.3	696	45.7182
0.3	697	45.7167
0.3	698	45.7152
0.3	699	45.7137
0.3	700	45.7122
0.3	701	45.7106
0.3	702	45.7091
0.3	703	45.7076
0.3	704	45.7061
0.3	705	45.7045
0.3	706	45.703
0.3	707	45.7015
0.3	708	45.7
0.3	709	45.6985
0.3	710	45.6969
0.3	711	45.6954
0.3	712	45.6939
0.3	713	45.6924
0.3	714	45.6909
0.3	715	45.6893
0.3	716	45.6878
0.3	717	45.6863
0.3	718	45.6848
0.3	719	45.6832
0.3	720	45.6817
0.3	721	45.6802
0.3	722	45.6787
0.3	723	45.6772
0.3	724	45.6756
0.3	725	45.6741
0.3	726	45.6726
0.3	727	45.6711
0.3	728	45.6696
0.3	729	45.668
0.3	730	45.6665
0.3	731	45.665
0.3	732	45.6635
0.3	733	45.6619
0.3	734	45.6604
0.3	735	45.6589
0.3	736	45.6574
0.3	737	45.6559
0.3	738	45.6543
0.3	739	45.6528
0.3	740	45.6513
0.3	741	45.6498
0.3	742	45.6483
0.3	743	45.6467
0.3	744	45.6452
0.3	745	45.6437
0.3	746	45.6422
0.3	747	45.6406
0.3	748	45.6391
0.3	749	45.6376
0.3	750	45.6361
0.3	751	45.6346
0.3	752	45.633
0.3	753	45.6315
0.3	754	45.63
0.3	755	45.6285
0.3	756	45.627
0.3	757	45.6254
0.3	758	45.6239
0.3	759	45.6224
0.3	760	45.6209
0.3	761	45.6193
0.3	762	45.6178
0.3	763	45.6163
0.3	764	45.6148
0.3	765	45.6133
0.3	766	45.6117
0.3	767	45.6102
0.3	768	45.6087
0.3	769	45.6072
0.3	770	45.6057
0.3	771	45.6043
0.3	772	45.6031
0.3	773	45.6019
0.3	774	45.6006
0.3	775	45.5994
0.3	776	45.5982
0.3	777	45.5969
0.3	778	45.5957
0.3	779	45.5945
0.3	780	45.5933
0.3	781	45.592
0.3	782	45.5908
0.3	783	45.5896
0.3	784	45.5883
0.3	785	45.5871
0.3	786	45.5859
0.3	787	45.5847
0.3	788	45.5834
0.3	789	45.5822
0.3	790	45.581
0.3	791	45.5797
0.3	792	45.5785
0.3	793	45.5773
0.3	794	45.5761
0.3	795	45.5748
0.3	796	45.5736
0.3	797	45.5724
0.3	798	45.5711
0.3	799	45.5699
0.3	800	45.5687
0.3	801	45.5675
0.3	802	45.5662
0.3	803	45.565
0.3	804	45.5638
0.3	805	45.5625
0.3	806	45.5613
0.3	807	45.5601
0.3	808	45.5589
0.3	809	45.5576
0.3	810	45.5564
0.3	811	45.5552
0.3	812	45.5539
0.3	813	45.5527
0.3	814	45.5515
0.3	815	45.5503
0.3	816	45.549
0.3	817	45.5478
0.3	818	45.5466
0.3	819	45.5453
0.3	820	45.5441
0.3	821	45.5429
0.3	822	45.5417
0.3	823	45.5404
0.3	824	45.5392
0.3	825	45.538
0.3	826	45.5367
0.3	827	45.5355
0.3	828	45.5343
0.3	829	45.5331
0.3	830	45.5318
0.3	831	45.5306
0.3	832	45.5294
0.3	833	45.5281
0.3	834	45.5269
0.3	835	45.5257
0.3	836	45.5245
0.3	837	45.5232
0.3	838	45.522
0.3	839	45.5208
0.3	840	45.5195
0.3	841	45.5183
0.3	842	45.5171
0.3	843	45.5159
0.3	844	45.5146
0.3	845	45.5134
0.3	846	45.5122
0.3	847	45.5109
0.3	848	45.5097
0.3	849	45.5085
0.3	850	45.5073
0.3	851	45.506
0.3	852	45.5048
0.3	853	45.5036
0.3	854	45.5023
0.3	855	45.5011
0.3	856	45.4999
0.3	857	45.4987
0.3	858	45.4974
0.3	859	45.4962
0.3	860	45.495
0.3	861	45.4937
0.3	862	45.4925
0.3	863	45.4913
0.3	864	45.4901
0.3	865	45.4888
0.3	866	45.4876
0.3	867	45.4864
0.3	868	45.4851
0.3	869	45.4839
0.3	870	45.4827
0.3	871	45.4815
0.3	872	45.4802
0.3	873	45.479
0.3	874	45.4778
0.3	875	45.4765
0.3	876	45.4753
0.3	877	45.4741
0.3	878	45.4729
0.3	879	45.4716
0.3	880	45.4704
0.3	881	45.4692
0.3	882	45.4679
0.3	883	45.4667
0.3	884	45.4655
0.3	885	45.4643
0.3	886	45.463
0.3	887	45.4618
0.3	888	45.4606
0.3	889	45.4593
0.3	890	45.4581
0.3	891	45.4569
0.3	892	45.4557
0.3	893	45.4544
0.3	894	45.4532
0.3	895	45.452
0.3	896	45.4507
0.3	897	45.4495
0.3	898	45.4483
0.3	899	45.4471
0.3	900	45.4458
0.3	901	45.4446
0.3	902	45.4434
0.3	903	45.4421
0.3	904	45.4409
0.3	905	45.4397
0.3	906	45.4385
0.3	907	45.4372
0.3	908	45.436
0.3	909	45.4348
0.3	910	45.4335
0.3	911	45.4323
0.3	912	45.4311
0.3	913	45.4299
0.3	914	45.4286
0.3	915	45.4274
0.3	916	45.4262
0.3	917	45.4249
0.3	918	45.4237
0.3	919	45.4225
0.3	920	45.4213
0.3	921	45.42
0.3	922	45.4188
0.3	923	45.4176
0.3	924	45.4163
0.3	925	45.4151
0.3	926	45.4139
0.3	927	45.4127
0.3	928	45.4114
0.3	929	45.4102
0.3	930	45.409
0.3	931	45.4077
0.3	932	45.4065
0.3	933	45.4053
0.3	934	45.4041
0.3	935	45.4028
0.3	936	45.4016
0.3	937	45.4004
0.3	938	45.3991
0.3	939	45.3979
0.3	940	45.3967
0.3	941	45.3955
0.3	942	45.3942
0.3	943	45.393
0.3	944	45.3918
0.3	945	45.3905
0.3	946	45.3893
0.3	947	45.3881
0.3	948	45.3869
0.3	949	45.3856
0.3	950	45.3844
0.3	951	45.3833
0.3	952	45.3823
0.3	953	45.3813
0.3	954	45.3803
0.3	955	45.3793
0.3	956	45.3783
0.3	957	45.3774
0.3	958	45.3764
0.3	959	45.3754
0.3	960	45.3744
0.3	961	45.3734
0.3	962	45.3724
0.3	963	45.3714
0.3	964	45.3704
0.3	965	45.3694
0.3	966	45.3684
0.3	967	45.3674
0.3	968	45.3664
0.3	969	45.3654
0.3	970	45.3644
0.3	971	45.3634
0.3	972	45.3625
0.3	973	45.3615
0.3	974	45.3605
0.3	975	45.3595
0.3	976	45.3585
0.3	977	45.3575
0.3	978	45.3565
0.3	979	45.3555
0.3	980	45.3545
0.3	981	45.3535
0.3	982	45.3525
0.3	983	45.3515
0.3	984	45.3505
0.3	985	45.3495
0.3	986	45.3485
0.3	987	45.3475
0.3	988	45.3466
0.3	989	45.3456
0.3	990	45.3446
0.3	991	45.3436
0.3	992	45.3426
0.3	993	45.3416
0.3	994	45.3406
0.3	995	45.3396
0.3	996	45.3386
0.3	997	45.3376
0.3	998	45.3366
0.3	999	45.3356
0.3	1000	45.3346
0.3	1001	45.3336
0.3	1002	45.3326
0.3	1003	45.3317
0.3	1004	45.3307
0.3	1005	45.3297
0.3	1006	45.3287
0.3	1007	45.3277
0.3	1008	45.3267
0.3	1009	45.3257
0.3	1010	45.3247
0.3	1011	45.3237
0.3	1012	45.3227
0.3	1013	45.3217
0.3	1014	45.3207
0.3	1015	45.3197
0.3	1016	45.3187
0.3	1017	45.3177
0.3	1018	45.3168
0.3	1019	45.3158
0.3	1020	45.3148
0.3	1021	45.3138
0.3	1022	45.3128
0.3	1023	45.3118
0.3	1024	45.3108
0.3	1025	45.3098
0.3	1026	45.3088
0.3	1027	45.3078
0.3	1028	45.3068
0.3	1029	45.3058
0.3	1030	45.3048
0.3	1031	45.3038
0.3	1032	45.3028
0.3	1033	45.3018
0.3	1034	45.3009
0.3	1035	45.2999
0.3	1036	45.2989
0.3	1037	45.2979
0.3	1038	45.2969
0.3	1039	45.2959
0.3	1040	45.2949
0.3	1041	45.2939
0.3	1042	45.2929
0.3	1043	45.2919
0.3	1044	45.2909
0.3	1045	45.2899
0.3	1046	45.2889
0.3	1047	45.2879
0.3	1048	45.2869
0.3	1049	45.286
0.3	1050	45.285
0.3	1051	45.284
0.3	1052	45.283
0.3	1053	45.282
0.3	1054	45.281
0.3	1055	45.28
0.3	1056	45.279
0.3	1057	45.278
0.3	1058	45.277
0.3	1059	45.276
0.3	1060	45.275
0.3	1061	45.274
0.3	1062	45.273
0.3	1063	45.272
0.3	1064	45.271
0.3	1065	45.2701
0.3	1066	45.2691
0.3	1067	45.2681
0.3	1068	45.2671
0.3	1069	45.2661
0.3	1070	45.2651
0.3	1071	45.2641
0.3	1072	45.2631
0.3	1073	45.2621
0.3	1074	45.2611
0.3	1075	45.2601
0.3	1076	45.2591
0.3	1077	45.2581
0.3	1078	45.2571
0.3	1079	45.2561
0.3	1080	45.2552
0.3	1081	45.2542
0.3	1082	45.2532
0.3	1083	45.2522
0.3	1084	45.2512
0.3	1085	45.2502
0.3	1086	45.2492
0.3	1087	45.2482
0.3	1088	45.2472
0.3	1089	45.2462
0.3	1090	45.2452
0.3	1091	45.2442
0.3	1092	45.2432
0.3	1093	45.2422
0.3	1094	45.2412
0.3	1095	45.2403
0.3	1096	45.2393
0.3	1097	45.2383
0.3	1098	45.2373
0.3	1099	45.2363
0.3	1100	45.2353
0.3	1101	45.2343
0.3	1102	45.2333
0.3	1103	45.2323
0.3	1104	45.2313
0.3	1105	45.2303
0.3	1106	45.2293
0.3	1107	45.2283
0.3	1108	45.2273
0.3	1109	45.2263
0.3	1110	45.2253
0.3	1111	45.2244
0.3	1112	45.2234
0.3	1113	45.2224
0.3	1114	45.2214
0.3	1115	45.2204
0.3	1116	45.2194
0.3	1117	45.2184
0.3	1118	45.2174
0.3	1119	45.2164
0.3	1120	45.2154
0.3	1121	45.2144
0.3	1122	45.2134
0.3	1123	45.2124
0.3	1124	45.2114
0.3	1125	45.2104
0.3	1126	45.2095
0.3	1127	45.2085
0.3	1128	45.2075
0.3	1129	45.2065
0.3	1130	45.2055
0.3	1131	45.2045
0.3	1132	45.2036
0.3	1133	45.2027
0.3	1134	45.2018
0.3	1135	45.2009
0.3	1136	45.1999
0.3	1137	45.199
0.3	1138	45.1981
0.3	1139	45.1972
0.3	1140	45.1963
0.3	1141	45.1954
0.3	1142	45.1945
0.3	1143	45.1935
0.3	1144	45.1926
0.3	1145	45.1917
0.3	1146	45.1908
0.3	1147	45.1899
0.3	1148	45.189
0.3	1149	45.1881
0.3	1150	45.1872
0.3	1151	45.1863
0.3	1152	45.1854
0.3	1153	45.1845
0.3	1154	45.1836
0.3	1155	45.1827
0.3	1156	45.1818
0.3	1157	45.1809
0.3	1158	45.18
0.3	1159	45.1791
0.3	1160	45.1782
0.3	1161	45.1773
0.3	1162	45.1764
0.3	1163	45.1755
0.3	1164	45.1746
0.3	1165	45.1737
0.3	1166	45.1728
0.3	1167	45.1719
0.3	1168	45.171
0.3	1169	45.1701
0.3	1170	45.1692
0.3	1171	45.1684
0.3	1172	45.1675
0.3	1173	45.1666
0.3	1174	45.1657
0.3	1175	45.1648
0.3	1176	45.1639
0.3	1177	45.163
0.3	1178	45.1622
0.3	1179	45.1613
0.3	1180	45.1604
0.3	1181	45.1595
0.3	1182	45.1586
0.3	1183	45.1578
0.3	1184	45.1569
0.3	1185	45.156
0.3	1186	45.1551
0.3	1187	45.1543
0.3	1188	45.1534
0.3	1189	45.1525
0.3	1190	45.1516
0.3	1191	45.1508
0.3	1192	45.1499
0.3	1193	45.149
0.3	1194	45.1481
0.3	1195	45.1473
0.3	1196	45.1464
0.3	1197	45.1455
0.3	1198	45.1447
0.3	1199	45.1438
0.3	1200	45.1429
0.3	1201	45.1421
0.3	1202	45.1412
0.3	1203	45.1404
0.3	1204	45.1395
0.3	1205	45.1386
0.3	1206	45.1378
0.3	1207	45.1369
0.3	1208	45.136
0.3	1209	45.1352
0.3	1210	45.1343
0.3	1211	45.1335
0.3	1212	45.1326
0.3	1213	45.1318
0.3	1214	45.1309
0.3	1215	45.1301
0.3	1216	45.1292
0.3	1217	45.1284
0.3	1218	45.1275
0.3	1219	45.1267
0.3	1220	45.1258
0.3	1221	45.125
0.3	1222	45.1241
0.3	1223	45.1233
0.3	1224	45.1224
0.3	1225	45.1216
0.3	1226	45.1207
0.3	1227	45.1199
0.3	1228	45.119
0.3	1229	45.1182
0.3	1230	45.1174
0.3	1231	45.1165
0.3	1232	45.1157
0.3	1233	45.1148
0.3	1234	45.114
0.3	1235	45.1132
0.3	1236	45.1123
0.3	1237	45.1115
0.3	1238	45.1107
0.3	1239	45.1098
0.3	1240	45.109
0.3	1241	45.1082
0.3	1242	45.1073
0.3	1243	45.1065
0.3	1244	45.1057
0.3	1245	45.1048
0.3	1246	45.104
0.3	1247	45.1032
0.3	1248	45.1024
0.3	1249	45.1015
0.3	1250	45.1007
0.3	1251	45.0999
0.3	1252	45.0991
0.3	1253	45.0982
0.3	1254	45.0974
0.3	1255	45.0966
0.3	1256	45.0958
0.3	1257	45.095
0.3	1258	45.0941
0.3	1259	45.0933
0.3	1260	45.0925
0.3	1261	45.0917
0.3	1262	45.0909
0.3	1263	45.0901
0.3	1264	45.0892
0.3	1265	45.0884
0.3	1266	45.0876
0.3	1267	45.0868
0.3	1268	45.086
0.3	1269	45.0852
0.3	1270	45.0844
0.3	1271	45.0836
0.3	1272	45.0828
0.3	1273	45.082
0.3	1274	45.0812
0.3	1275	45.0804
0.3	1276	45.0796
0.3	1277	45.0787
0.3	1278	45.0779
0.3	1279	45.0771
0.3	1280	45.0763
0.3	1281	45.0755
0.3	1282	45.0747
0.3	1283	45.0739
0.3	1284	45.0731
0.3	1285	45.0724
0.3	1286	45.0716
0.3	1287	45.0708
0.3	1288	45.07
0.3	1289	45.0692
0.3	1290	45.0684
0.3	1291	45.0676
0.3	1292	45.0668
0.3	1293	45.066
0.3	1294	45.0652
0.3	1295	45.0644
0.3	1296	45.0636
0.3	1297	45.0629
0.3	1298	45.0621
0.3	1299	45.0613
0.3	1300	45.0605
0.3	1301	45.0597
0.3	1302	45.0589
0.3	1303	45.0582
0.3	1304	45.0574
0.3	1305	45.0566
0.3	1306	45.0558
0.3	1307	45.055
0.3	1308	45.0543
0.3	1309	45.0535
0.3	1310	45.0527
0.3	1311	45.0519
0.3	1312	45.0511
0.3	1313	45.0503
0.3	1314	45.0495
0.3	1315	45.0488
0.3	1316	45.048
0.3	1317	45.0472
0.3	1318	45.0464
0.3	1319	45.0456
0.3	1320	45.0448
0.3	1321	45.044
0.3	1322	45.0433
0.3	1323	45.0425
0.3	1324	45.0417
0.3	1325	45.0409
0.3	1326	45.0401
0.3	1327	45.0394
0.3	1328	45.0386
0.3	1329	45.0378
0.3	1330	45.037
0.3	1331	45.0362
0.3	1332	45.0355
0.3	1333	45.0347
0.3	1334	45.0339
0.3	1335	45.0331
0.3	1336	45.0324
0.3	1337	45.0316
0.3	1338	45.0308
0.3	1339	45.03
0.3	1340	45.0293
0.3	1341	45.0285
0.3	1342	45.0277
0.3	1343	45.0269
0.3	1344	45.0262
0.3	1345	45.0254
0.3	1346	45.0246
0.3	1347	45.0239
0.3	1348	45.0231
0.3	1349	45.0223
0.3	1350	45.0216
0.3	1351	45.0208
0.3	1352	45.02
0.3	1353	45.0193
0.3	1354	45.0185
0.3	1355	45.0178
0.3	1356	45.017
0.3	1357	45.0162
0.3	1358	45.0155
0.3	1359	45.0147
0.3	1360	45.014
0.3	1361	45.0132
0.3	1362	45.0124
0.3	1363	45.0117
0.3	1364	45.0109
0.3	1365	45.0102
0.3	1366	45.0094
0.3	1367	45.0087
0.3	1368	45.0079
0.3	1369	45.0071
0.3	1370	45.0064
0.3	1371	45.0056
0.3	1372	45.0049
0.3	1373	45.0041
0.3	1374	45.0034
0.3	1375	45.0026
0.3	1376	45.0019
0.3	1377	45.0011
0.3	1378	45.0004
0.3	1379	44.9996
0.3	1380	44.9989
0.3	1381	44.9982
0.3	1382	44.9974
0.3	1383	44.9967
0.3	1384	44.9959
0.3	1385	44.9952
0.3	1386	44.9944
0.3	1387	44.9937
0.3	1388	44.9929
0.3	1389	44.9922
0.3	1390	44.9915
0.3	1391	44.9907
0.3	1392	44.99
0.3	1393	44.9892
0.3	1394	44.9885
0.3	1395	44.9878
0.3	1396	44.987
0.3	1397	44.9863
0.3	1398	44.9856
0.3	1399	44.9848
0.3	1400	44.9841
0.3	1401	44.9834
0.3	1402	44.9826
0.3	1403	44.9819
0.3	1404	44.9812
0.3	1405	44.9804
0.3	1406	44.9797
0.3	1407	44.979
0.3	1408	44.9782
0.3	1409	44.9775
0.3	1410	44.9768
0.3	1411	44.9761
0.3	1412	44.9753
0.3	1413	44.9746
0.3	1414	44.9739
0.3	1415	44.9732
0.3	1416	44.9724
0.3	1417	44.9717
0.3	1418	44.971
0.3	1419	44.9703
0.3	1420	44.9696
0.3	1421	44.9688
0.3	1422	44.9681
0.3	1423	44.9674
0.3	1424	44.9667
0.3	1425	44.966
0.3	1426	44.9652
0.3	1427	44.9645
0.3	1428	44.9638
0.3	1429	44.9631
0.3	1430	44.9624
0.3	1431	44.9617
0.3	1432	44.9609
0.3	1433	44.9602
0.3	1434	44.9595
0.3	1435	44.9588
0.3	1436	44.9581
0.3	1437	44.9574
0.3	1438	44.9567
0.3	1439	44.956
0.3	1440	44.9553
0.3	1441	44.9546
0.3	1442	44.9538
0.3	1443	44.9531
0.3	1444	44.9524
0.3	1445	44.9517
0.3	1446	44.951
0.3	1447	44.9503
0.3	1448	44.9496
0.3	1449	44.9489
0.3	1450	44.9482
0.3	1451	44.9475
0.3	1452	44.9468
0.3	1453	44.9461
0.3	1454	44.9454
0.3	1455	44.9447
0.3	1456	44.944
0.3	1457	44.9433
0.3	1458	44.9426
0.3	1459	44.9419
0.3	1460	44.9412
0.3	1461	44.9405
0.3	1462	44.9398
0.3	1463	44.9391
0.3	1464	44.9385
0.3	1465	44.9378
0.3	1466	44.9371
0.3	1467	44.9364
0.3	1468	44.9357
0.3	1469	44.935
0.3	1470	44.9343
0.3	1471	44.9336
0.3	1472	44.9329
0.3	1473	44.9322
0.3	1474	44.9316
0.3	1475	44.9309
0.3	1476	44.9302
0.3	1477	44.9295
0.3	1478	44.9288
0.3	1479	44.9281
0.3	1480	44.9275
0.3	1481	44.9268
0.3	1482	44.9261
0.3	1483	44.9254
0.3	1484	44.9247
0.3	1485	44.924
0.3	1486	44.9234
0.3	1487	44.9227
0.3	1488	44.922
0.3	1489	44.9213
0.3	1490	44.9207
0.3	1491	44.92
0.3	1492	44.9193
0.3	1493	44.9186
0.3	1494	44.9179
0.3	1495	44.9172
0.3	1496	44.9166
0.3	1497	44.9159
0.3	1498	44.9152
0.3	1499	44.9145
0.3	1500	44.9138
0.3	1501	44.9132
0.3	1502	44.9125
0.3	1503	44.9118
0.3	1504	44.9111
0.3	1505	44.9104
0.3	1506	44.9098
0.3	1507	44.9091
0.3	1508	44.9084
0.3	1509	44.9077
0.3	1510	44.9071
0.3	1511	44.9064
0.3	1512	44.9057
0.3	1513	44.905
0.3	1514	44.9044
0.3	1515	44.9037
0.3	1516	44.903
0.3	1517	44.9023
0.3	1518	44.9017
0.3	1519	44.901
0.3	1520	44.9003
0.3	1521	44.8997
0.3	1522	44.899
0.3	1523	44.8983
0.3	1524	44.8976
0.3	1525	44.897
0.3	1526	44.8963
0.3	1527	44.8956
0.3	1528	44.895
0.3	1529	44.8943
0.3	1530	44.8937
0.3	1531	44.893
0.3	1532	44.8923
0.3	1533	44.8917
0.3	1534	44.891
0.3	1535	44.8903
0.3	1536	44.8897
0.3	1537	44.889
0.3	1538	44.8883
0.3	1539	44.8877
0.3	1540	44.887
0.3	1541	44.8864
0.3	1542	44.8857
0.3	1543	44.8851
0.3	1544	44.8844
0.3	1545	44.8837
0.3	1546	44.8831
0.3	1547	44.8824
0.3	1548	44.8818
0.3	1549	44.8811
0.3	1550	44.8805
0.3	1551	44.8798
0.3	1552	44.8792
0.3	1553	44.8785
0.3	1554	44.8778
0.3	1555	44.8772
0.3	1556	44.8765
0.3	1557	44.8759
0.3	1558	44.8752
0.3	1559	44.8746
0.3	1560	44.8739
0.3	1561	44.8733
0.3	1562	44.8726
0.3	1563	44.872
0.3	1564	44.8714
0.3	1565	44.8707
0.3	1566	44.8701
0.3	1567	44.8694
0.3	1568	44.8688
0.3	1569	44.8681
0.3	1570	44.8675
0.3	1571	44.8668
0.3	1572	44.8662
0.3	1573	44.8656
0.3	1574	44.8649
0.3	1575	44.8643
0.3	1576	44.8636
0.3	1577	44.863
0.3	1578	44.8624
0.3	1579	44.8617
0.3	1580	44.8611
0.3	1581	44.8604
0.3	1582	44.8598
0.3	1583	44.8592
0.3	1584	44.8585
0.3	1585	44.8579
0.3	1586	44.8573
0.3	1587	44.8566
0.3	1588	44.856
0.3	1589	44.8553
0.3	1590	44.8547
0.3	1591	44.8541
0.3	1592	44.8535
0.3	1593	44.8528
0.3	1594	44.8522
0.3	1595	44.8516
0.3	1596	44.8509
0.3	1597	44.8503
0.3	1598	44.8497
0.3	1599	44.849
0.3	1600	44.8484
0.3	1601	44.8478
0.3	1602	44.8472
0.3	1603	44.8465
0.3	1604	44.8459
0.3	1605	44.8453
0.3	1606	44.8447
0.3	1607	44.844
0.3	1608	44.8434
0.3	1609	44.8428
0.3	1610	44.8422
0.3	1611	44.8415
0.3	1612	44.8409
0.3	1613	44.8403
0.3	1614	44.8397
0.3	1615	44.8391
0.3	1616	44.8384
0.3	1617	44.8378
0.3	1618	44.8372
0.3	1619	44.8366
0.3	1620	44.836
0.3	1621	44.8353
0.3	1622	44.8347
0.3	1623	44.8341
0.3	1624	44.8335
0.3	1625	44.8329
0.3	1626	44.8323
0.3	1627	44.8317
0.3	1628	44.831
0.3	1629	44.8304
0.3	1630	44.8298
0.3	1631	44.8292
0.3	1632	44.8286
0.3	1633	44.828
0.3	1634	44.8274
0.3	1635	44.8268
0.3	1636	44.8262
0.3	1637	44.8255
0.3	1638	44.8249
0.3	1639	44.8243
0.3	1640	44.8237
0.3	1641	44.8231
0.3	1642	44.8225
0.3	1643	44.8219
0.3	1644	44.8213
0.3	1645	44.8207
0.3	1646	44.8201
0.3	1647	44.8195
0.3	1648	44.8189
0.3	1649	44.8183
0.3	1650	44.8177
0.3	1651	44.8171
0.3	1652	44.8165
0.3	1653	44.8159
0.3	1654	44.8153
0.3	1655	44.8147
0.3	1656	44.8141
0.3	1657	44.8135
0.3	1658	44.8129
0.3	1659	44.8123
0.3	1660	44.8117
0.3	1661	44.8111
0.3	1662	44.8105
0.3	1663	44.8099
0.3	1664	44.8093
0.3	1665	44.8087
0.3	1666	44.8081
0.3	1667	44.8075
0.3	1668	44.8069
0.3	1669	44.8064
0.3	1670	44.8058
0.3	1671	44.8052
0.3	1672	44.8046
0.3	1673	44.804
0.3	1674	44.8034
0.3	1675	44.8028
0.3	1676	44.8022
0.3	1677	44.8016
0.3	1678	44.801
0.3	1679	44.8004
0.3	1680	44.7998
0.3	1681	44.7992
0.3	1682	44.7986
0.3	1683	44.798
0.3	1684	44.7974
0.3	1685	44.7968
0.3	1686	44.7962
0.3	1687	44.7956
0.3	1688	44.795
0.3	1689	44.7945
0.3	1690	44.7939
0.3	1691	44.7933
0.3	1692	44.7927
0.3	1693	44.7921
0.3	1694	44.7915
0.3	1695	44.7909
0.3	1696	44.7903
0.3	1697	44.7897
0.3	1698	44.7892
0.3	1699	44.7886
0.3	1700	44.788
0.3	1701	44.7874
0.3	1702	44.7868
0.3	1703	44.7862
0.3	1704	44.7856
0.3	1705	44.7851
0.3	1706	44.7845
0.3	1707	44.7839
0.3	1708	44.7833
0.3	1709	44.7827
0.3	1710	44.7821
0.3	1711	44.7816
0.3	1712	44.781
0.3	1713	44.7804
0.3	1714	44.7798
0.3	1715	44.7792
0.3	1716	44.7786
0.3	1717	44.7781
0.3	1718	44.7775
0.3	1719	44.7769
0.3	1720	44.7763
0.3	1721	44.7758
0.3	1722	44.7752
0.3	1723	44.7746
0.3	1724	44.774
0.3	1725	44.7735
0.3	1726	44.7729
0.3	1727	44.7723
0.3	1728	44.7717
0.3	1729	44.7712
0.3	1730	44.7706
0.3	1731	44.77
0.3	1732	44.7694
0.3	1733	44.7689
0.3	1734	44.7683
0.3	1735	44.7677
0.3	1736	44.7671
0.3	1737	44.7666
0.3	1738	44.766
0.3	1739	44.7654
0.3	1740	44.7649
0.3	1741	44.7643
0.3	1742	44.7637
0.3	1743	44.7632
0.3	1744	44.7626
0.3	1745	44.762
0.3	1746	44.7615
0.3	1747	44.7609
0.3	1748	44.7603
0.3	1749	44.7598
0.3	1750	44.7592
0.3	1751	44.7586
0.3	1752	44.7581
0.3	1753	44.7575
0.3	1754	44.7569
0.3	1755	44.7564
0.3	1756	44.7558
0.3	1757	44.7552
0.3	1758	44.7547
0.3	1759	44.7541
0.3	1760	44.7536
0.3	1761	44.753
0.3	1762	44.7524
0.3	1763	44.7519
0.3	1764	44.7513
0.3	1765	44.7508
0.3	1766	44.7502
0.3	1767	44.7496
0.3	1768	44.7491
0.3	1769	44.7485
0.3	1770	44.748
0.3	1771	44.7474
0.3	1772	44.7469
0.3	1773	44.7463
0.3	1774	44.7458
0.3	1775	44.7452
0.3	1776	44.7446
0.3	1777	44.7441
0.3	1778	44.7435
0.3	1779	44.743
0.3	1780	44.7424
0.3	1781	44.7419
0.3	1782	44.7413
0.3	1783	44.7408
0.3	1784	44.7402
0.3	1785	44.7397
0.3	1786	44.7391
0.3	1787	44.7386
0.3	1788	44.738
0.3	1789	44.7375
0.3	1790	44.7369
0.3	1791	44.7364
0.3	1792	44.7358
0.3	1793	44.7353
0.3	1794	44.7347
0.3	1795	44.7342
0.3	1796	44.7337
0.3	1797	44.7331
0.3	1798	44.7326
0.3	1799	44.732
0.3	1800	44.7315

## Sheet: 4
0.4	0	51.08
0.4	1	50.5123
0.4	2	50.0192
0.4	3	49.8247
0.4	4	49.6434
0.4	5	49.5028
0.4	6	49.3921
0.4	7	49.3113
0.4	8	49.2666
0.4	9	49.2265
0.4	10	49.1864
0.4	11	49.1464
0.4	12	49.1063
0.4	13	49.0662
0.4	14	49.0261
0.4	15	48.9932
0.4	16	48.9652
0.4	17	48.9371
0.4	18	48.909
0.4	19	48.881
0.4	20	48.8529
0.4	21	48.8249
0.4	22	48.7968
0.4	23	48.7687
0.4	24	48.7407
0.4	25	48.7126
0.4	26	48.6846
0.4	27	48.6565
0.4	28	48.6284
0.4	29	48.6026
0.4	30	48.5856
0.4	31	48.5686
0.4	32	48.5516
0.4	33	48.5346
0.4	34	48.5176
0.4	35	48.5006
0.4	36	48.4836
0.4	37	48.4666
0.4	38	48.4496
0.4	39	48.4326
0.4	40	48.4157
0.4	41	48.3987
0.4	42	48.3817
0.4	43	48.3647
0.4	44	48.3477
0.4	45	48.3307
0.4	46	48.3137
0.4	47	48.2967
0.4	48	48.2797
0.4	49	48.2627
0.4	50	48.2457
0.4	51	48.2287
0.4	52	48.2117
0.4	53	48.1947
0.4	54	48.1777
0.4	55	48.1607
0.4	56	48.1438
0.4	57	48.1268
0.4	58	48.1127
0.4	59	48.1029
0.4	60	48.0931
0.4	61	48.0833
0.4	62	48.0735
0.4	63	48.0638
0.4	64	48.054
0.4	65	48.0442
0.4	66	48.0344
0.4	67	48.0247
0.4	68	48.0149
0.4	69	48.0051
0.4	70	47.9953
0.4	71	47.9856
0.4	72	47.9758
0.4	73	47.966
0.4	74	47.9562
0.4	75	47.9465
0.4	76	47.9367
0.4	77	47.9269
0.4	78	47.9171
0.4	79	47.9074
0.4	80	47.8976
0.4	81	47.8878
0.4	82	47.878
0.4	83	47.8682
0.4	84	47.8585
0.4	85	47.8487
0.4	86	47.8389
0.4	87	47.8291
0.4	88	47.8194
0.4	89	47.8096
0.4	90	47.7998
0.4	91	47.79
0.4	92	47.7803
0.4	93	47.7705
0.4	94	47.7607
0.4	95	47.7509
0.4	96	47.7412
0.4	97	47.7314
0.4	98	47.7216
0.4	99	47.7118
0.4	100	47.7021
0.4	101	47.6923
0.4	102	47.6825
0.4	103	47.6727
0.4	104	47.6629
0.4	105	47.6532
0.4	106	47.6434
0.4	107	47.6336
0.4	108	47.6238
0.4	109	47.6141
0.4	110	47.6043
0.4	111	47.5945
0.4	112	47.5847
0.4	113	47.575
0.4	114	47.5652
0.4	115	47.5554
0.4	116	47.5491
0.4	117	47.5438
0.4	118	47.5384
0.4	119	47.533
0.4	120	47.5276
0.4	121	47.5222
0.4	122	47.5168
0.4	123	47.5114
0.4	124	47.506
0.4	125	47.5007
0.4	126	47.4953
0.4	127	47.4899
0.4	128	47.4845
0.4	129	47.4791
0.4	130	47.4737
0.4	131	47.4683
0.4	132	47.4629
0.4	133	47.4576
0.4	134	47.4522
0.4	135	47.4468
0.4	136	47.4414
0.4	137	47.436
0.4	138	47.4306
0.4	139	47.4252
0.4	140	47.4198
0.4	141	47.4145
0.4	142	47.4091
0.4	143	47.4037
0.4	144	47.3983
0.4	145	47.3929
0.4	146	47.3875
0.4	147	47.3821
0.4	148	47.3767
0.4	149	47.3714
0.4	150	47.366
0.4	151	47.3606
0.4	152	47.3552
0.4	153	47.3498
0.4	154	47.3444
0.4	155	47.339
0.4	156	47.3336
0.4	157	47.3283
0.4	158	47.3229
0.4	159	47.3175
0.4	160	47.3121
0.4	161	47.3067
0.4	162	47.3013
0.4	163	47.2959
0.4	164	47.2905
0.4	165	47.2852
0.4	166	47.2798
0.4	167	47.2744
0.4	168	47.269
0.4	169	47.2636
0.4	170	47.2582
0.4	171	47.2528
0.4	172	47.2474
0.4	173	47.2421
0.4	174	47.2367
0.4	175	47.2313
0.4	176	47.2259
0.4	177	47.2205
0.4	178	47.2151
0.4	179	47.2097
0.4	180	47.2043
0.4	181	47.199
0.4	182	47.1936
0.4	183	47.1882
0.4	184	47.1828
0.4	185	47.1774
0.4	186	47.172
0.4	187	47.1666
0.4	188	47.1612
0.4	189	47.1559
0.4	190	47.1505
0.4	191	47.1451
0.4	192	47.1397
0.4	193	47.1343
0.4	194	47.1289
0.4	195	47.1235
0.4	196	47.1181
0.4	197	47.1128
0.4	198	47.1074
0.4	199	47.102
0.4	200	47.0966
0.4	201	47.0912
0.4	202	47.0858
0.4	203	47.0804
0.4	204	47.0751
0.4	205	47.0697
0.4	206	47.0643
0.4	207	47.0589
0.4	208	47.0535
0.4	209	47.0481
0.4	210	47.0427
0.4	211	47.0373
0.4	212	47.032
0.4	213	47.0266
0.4	214	47.0212
0.4	215	47.0158
0.4	216	47.0104
0.4	217	47.005
0.4	218	46.9996
0.4	219	46.9942
0.4	220	46.9889
0.4	221	46.9835
0.4	222	46.9781
0.4	223	46.9727
0.4	224	46.9673
0.4	225	46.9619
0.4	226	46.9565
0.4	227	46.9511
0.4	228	46.9458
0.4	229	46.9404
0.4	230	46.935
0.4	231	46.931
0.4	232	46.9279
0.4	233	46.9248
0.4	234	46.9217
0.4	235	46.9185
0.4	236	46.9154
0.4	237	46.9123
0.4	238	46.9092
0.4	239	46.9061
0.4	240	46.903
0.4	241	46.8999
0.4	242	46.8968
0.4	243	46.8937
0.4	244	46.8906
0.4	245	46.8875
0.4	246	46.8844
0.4	247	46.8813
0.4	248	46.8782
0.4	249	46.8751
0.4	250	46.872
0.4	251	46.8689
0.4	252	46.8658
0.4	253	46.8627
0.4	254	46.8596
0.4	255	46.8565
0.4	256	46.8534
0.4	257	46.8503
0.4	258	46.8472
0.4	259	46.8441
0.4	260	46.841
0.4	261	46.8379
0.4	262	46.8348
0.4	263	46.8317
0.4	264	46.8286
0.4	265	46.8255
0.4	266	46.8224
0.4	267	46.8193
0.4	268	46.8162
0.4	269	46.8131
0.4	270	46.81
0.4	271	46.8069
0.4	272	46.8038
0.4	273	46.8007
0.4	274	46.7975
0.4	275	46.7944
0.4	276	46.7913
0.4	277	46.7882
0.4	278	46.7851
0.4	279	46.782
0.4	280	46.7789
0.4	281	46.7758
0.4	282	46.7727
0.4	283	46.7696
0.4	284	46.7665
0.4	285	46.7634
0.4	286	46.7603
0.4	287	46.7572
0.4	288	46.7541
0.4	289	46.751
0.4	290	46.7479
0.4	291	46.7448
0.4	292	46.7417
0.4	293	46.7386
0.4	294	46.7355
0.4	295	46.7324
0.4	296	46.7293
0.4	297	46.7262
0.4	298	46.7231
0.4	299	46.72
0.4	300	46.7169
0.4	301	46.7138
0.4	302	46.7107
0.4	303	46.7076
0.4	304	46.7045
0.4	305	46.7014
0.4	306	46.6983
0.4	307	46.6952
0.4	308	46.6921
0.4	309	46.689
0.4	310	46.6859
0.4	311	46.6828
0.4	312	46.6796
0.4	313	46.6765
0.4	314	46.6734
0.4	315	46.6703
0.4	316	46.6672
0.4	317	46.6641
0.4	318	46.661
0.4	319	46.6579
0.4	320	46.6548
0.4	321	46.6517
0.4	322	46.6486
0.4	323	46.6455
0.4	324	46.6424
0.4	325	46.6393
0.4	326	46.6362
0.4	327	46.6331
0.4	328	46.63
0.4	329	46.6269
0.4	330	46.6238
0.4	331	46.6207
0.4	332	46.6176
0.4	333	46.6145
0.4	334	46.6114
0.4	335	46.6083
0.4	336	46.6052
0.4	337	46.6021
0.4	338	46.599
0.4	339	46.5959
0.4	340	46.5928
0.4	341	46.5897
0.4	342	46.5866
0.4	343	46.5835
0.4	344	46.5804
0.4	345	46.5773
0.4	346	46.5742
0.4	347	46.5711
0.4	348	46.568
0.4	349	46.5649
0.4	350	46.5618
0.4	351	46.5586
0.4	352	46.5555
0.4	353	46.5524
0.4	354	46.5493
0.4	355	46.5462
0.4	356	46.5431
0.4	357	46.54
0.4	358	46.5369
0.4	359	46.5338
0.4	360	46.5307
0.4	361	46.5276
0.4	362	46.5245
0.4	363	46.5214
0.4	364	46.5183
0.4	365	46.5152
0.4	366	46.5121
0.4	367	46.509
0.4	368	46.5059
0.4	369	46.5028
0.4	370	46.4997
0.4	371	46.4966
0.4	372	46.4935
0.4	373	46.4904
0.4	374	46.4873
0.4	375	46.4842
0.4	376	46.4811
0.4	377	46.478
0.4	378	46.4749
0.4	379	46.4718
0.4	380	46.4687
0.4	381	46.4656
0.4	382	46.4625
0.4	383	46.4594
0.4	384	46.4563
0.4	385	46.4532
0.4	386	46.4501
0.4	387	46.447
0.4	388	46.4439
0.4	389	46.4408
0.4	390	46.4376
0.4	391	46.4345
0.4	392	46.4314
0.4	393	46.4283
0.4	394	46.4252
0.4	395	46.4221
0.4	396	46.419
0.4	397	46.4159
0.4	398	46.4128
0.4	399	46.4097
0.4	400	46.4066
0.4	401	46.4035
0.4	402	46.4004
0.4	403	46.3973
0.4	404	46.3942
0.4	405	46.3911
0.4	406	46.388
0.4	407	46.3849
0.4	408	46.3818
0.4	409	46.3787
0.4	410	46.3756
0.4	411	46.3731
0.4	412	46.371
0.4	413	46.3689
0.4	414	46.3668
0.4	415	46.3648
0.4	416	46.3627
0.4	417	46.3606
0.4	418	46.3585
0.4	419	46.3564
0.4	420	46.3543
0.4	421	46.3522
0.4	422	46.3501
0.4	423	46.348
0.4	424	46.346
0.4	425	46.3439
0.4	426	46.3418
0.4	427	46.3397
0.4	428	46.3376
0.4	429	46.3355
0.4	430	46.3334
0.4	431	46.3313
0.4	432	46.3293
0.4	433	46.3272
0.4	434	46.3251
0.4	435	46.323
0.4	436	46.3209
0.4	437	46.3188
0.4	438	46.3167
0.4	439	46.3146
0.4	440	46.3126
0.4	441	46.3105
0.4	442	46.3084
0.4	443	46.3063
0.4	444	46.3042
0.4	445	46.3021
0.4	446	46.3
0.4	447	46.2979
0.4	448	46.2959
0.4	449	46.2938
0.4	450	46.2917
0.4	451	46.2896
0.4	452	46.2875
0.4	453	46.2854
0.4	454	46.2833
0.4	455	46.2812
0.4	456	46.2791
0.4	457	46.2771
0.4	458	46.275
0.4	459	46.2729
0.4	460	46.2708
0.4	461	46.2687
0.4	462	46.2666
0.4	463	46.2645
0.4	464	46.2624
0.4	465	46.2604
0.4	466	46.2583
0.4	467	46.2562
0.4	468	46.2541
0.4	469	46.252
0.4	470	46.2499
0.4	471	46.2478
0.4	472	46.2457
0.4	473	46.2437
0.4	474	46.2416
0.4	475	46.2395
0.4	476	46.2374
0.4	477	46.2353
0.4	478	46.2332
0.4	479	46.2311
0.4	480	46.229
0.4	481	46.227
0.4	482	46.2249
0.4	483	46.2228
0.4	484	46.2207
0.4	485	46.2186
0.4	486	46.2165
0.4	487	46.2144
0.4	488	46.2123
0.4	489	46.2103
0.4	490	46.2082
0.4	491	46.2061
0.4	492	46.204
0.4	493	46.2019
0.4	494	46.1998
0.4	495	46.1977
0.4	496	46.1956
0.4	497	46.1935
0.4	498	46.1915
0.4	499	46.1894
0.4	500	46.1873
0.4	501	46.1852
0.4	502	46.1831
0.4	503	46.181
0.4	504	46.1789
0.4	505	46.1768
0.4	506	46.1748
0.4	507	46.1727
0.4	508	46.1706
0.4	509	46.1685
0.4	510	46.1664
0.4	511	46.1643
0.4	512	46.1622
0.4	513	46.1601
0.4	514	46.1581
0.4	515	46.156
0.4	516	46.1539
0.4	517	46.1518
0.4	518	46.1497
0.4	519	46.1476
0.4	520	46.1455
0.4	521	46.1434
0.4	522	46.1414
0.4	523	46.1393
0.4	524	46.1372
0.4	525	46.1351
0.4	526	46.133
0.4	527	46.1309
0.4	528	46.1288
0.4	529	46.1267
0.4	530	46.1247
0.4	531	46.1226
0.4	532	46.1205
0.4	533	46.1184
0.4	534	46.1163
0.4	535	46.1142
0.4	536	46.1121
0.4	537	46.11
0.4	538	46.1079
0.4	539	46.1059
0.4	540	46.1038
0.4	541	46.1017
0.4	542	46.0996
0.4	543	46.0975
0.4	544	46.0954
0.4	545	46.0933
0.4	546	46.0912
0.4	547	46.0892
0.4	548	46.0871
0.4	549	46.085
0.4	550	46.0829
0.4	551	46.0808
0.4	552	46.0787
0.4	553	46.0766
0.4	554	46.0745
0.4	555	46.0725
0.4	556	46.0704
0.4	557	46.0683
0.4	558	46.0662
0.4	559	46.0641
0.4	560	46.062
0.4	561	46.0599
0.4	562	46.0578
0.4	563	46.0558
0.4	564	46.0537
0.4	565	46.0516
0.4	566	46.0495
0.4	567	46.0474
0.4	568	46.0453
0.4	569	46.0432
0.4	570	46.0411
0.4	571	46.039
0.4	572	46.037
0.4	573	46.0349
0.4	574	46.0328
0.4	575	46.0307
0.4	576	46.0286
0.4	577	46.0265
0.4	578	46.0244
0.4	579	46.0223
0.4	580	46.0203
0.4	581	46.0182
0.4	582	46.0161
0.4	583	46.014
0.4	584	46.0119
0.4	585	46.0098
0.4	586	46.0077
0.4	587	46.0056
0.4	588	46.0036
0.4	589	46.0015
0.4	590	45.9994
0.4	591	45.9976
0.4	592	45.9961
0.4	593	45.9945
0.4	594	45.993
0.4	595	45.9914
0.4	596	45.9899
0.4	597	45.9884
0.4	598	45.9868
0.4	599	45.9853
0.4	600	45.9837
0.4	601	45.9822
0.4	602	45.9806
0.4	603	45.9791
0.4	604	45.9776
0.4	605	45.976
0.4	606	45.9745
0.4	607	45.9729
0.4	608	45.9714
0.4	609	45.9698
0.4	610	45.9683
0.4	611	45.9667
0.4	612	45.9652
0.4	613	45.9637
0.4	614	45.9621
0.4	615	45.9606
0.4	616	45.959
0.4	617	45.9575
0.4	618	45.9559
0.4	619	45.9544
0.4	620	45.9529
0.4	621	45.9513
0.4	622	45.9498
0.4	623	45.9482
0.4	624	45.9467
0.4	625	45.9451
0.4	626	45.9436
0.4	627	45.942
0.4	628	45.9405
0.4	629	45.939
0.4	630	45.9374
0.4	631	45.9359
0.4	632	45.9343
0.4	633	45.9328
0.4	634	45.9312
0.4	635	45.9297
0.4	636	45.9282
0.4	637	45.9266
0.4	638	45.9251
0.4	639	45.9235
0.4	640	45.922
0.4	641	45.9204
0.4	642	45.9189
0.4	643	45.9173
0.4	644	45.9158
0.4	645	45.9143
0.4	646	45.9127
0.4	647	45.9112
0.4	648	45.9096
0.4	649	45.9081
0.4	650	45.9065
0.4	651	45.905
0.4	652	45.9035
0.4	653	45.9019
0.4	654	45.9004
0.4	655	45.8988
0.4	656	45.8973
0.4	657	45.8957
0.4	658	45.8942
0.4	659	45.8926
0.4	660	45.8911
0.4	661	45.8896
0.4	662	45.888
0.4	663	45.8865
0.4	664	45.8849
0.4	665	45.8834
0.4	666	45.8818
0.4	667	45.8803
0.4	668	45.8788
0.4	669	45.8772
0.4	670	45.8757
0.4	671	45.8741
0.4	672	45.8726
0.4	673	45.871
0.4	674	45.8695
0.4	675	45.8679
0.4	676	45.8664
0.4	677	45.8649
0.4	678	45.8633
0.4	679	45.8618
0.4	680	45.8602
0.4	681	45.8587
0.4	682	45.8571
0.4	683	45.8556
0.4	684	45.8541
0.4	685	45.8525
0.4	686	45.851
0.4	687	45.8494
0.4	688	45.8479
0.4	689	45.8463
0.4	690	45.8448
0.4	691	45.8432
0.4	692	45.8417
0.4	693	45.8402
0.4	694	45.8386
0.4	695	45.8371
0.4	696	45.8355
0.4	697	45.834
0.4	698	45.8324
0.4	699	45.8309
0.4	700	45.8294
0.4	701	45.8278
0.4	702	45.8263
0.4	703	45.8247
0.4	704	45.8232
0.4	705	45.8216
0.4	706	45.8201
0.4	707	45.8186
0.4	708	45.817
0.4	709	45.8155
0.4	710	45.8139
0.4	711	45.8124
0.4	712	45.8108
0.4	713	45.8093
0.4	714	45.8077
0.4	715	45.8062
0.4	716	45.8047
0.4	717	45.8031
0.4	718	45.8016
0.4	719	45.8
0.4	720	45.7985
0.4	721	45.7969
0.4	722	45.7954
0.4	723	45.7939
0.4	724	45.7923
0.4	725	45.7908
0.4	726	45.7892
0.4	727	45.7877
0.4	728	45.7861
0.4	729	45.7846
0.4	730	45.783
0.4	731	45.7815
0.4	732	45.78
0.4	733	45.7784
0.4	734	45.7769
0.4	735	45.7753
0.4	736	45.7738
0.4	737	45.7722
0.4	738	45.7707
0.4	739	45.7692
0.4	740	45.7676
0.4	741	45.7661
0.4	742	45.7645
0.4	743	45.763
0.4	744	45.7614
0.4	745	45.7599
0.4	746	45.7583
0.4	747	45.7568
0.4	748	45.7553
0.4	749	45.7537
0.4	750	45.7522
0.4	751	45.7506
0.4	752	45.7491
0.4	753	45.7475
0.4	754	45.746
0.4	755	45.7445
0.4	756	45.7429
0.4	757	45.7414
0.4	758	45.7398
0.4	759	45.7383
0.4	760	45.7367
0.4	761	45.7352
0.4	762	45.7336
0.4	763	45.7321
0.4	764	45.7306
0.4	765	45.729
0.4	766	45.7275
0.4	767	45.7259
0.4	768	45.7244
0.4	769	45.7228
0.4	770	45.7213
0.4	771	45.7199
0.4	772	45.7187
0.4	773	45.7174
0.4	774	45.7162
0.4	775	45.7149
0.4	776	45.7137
0.4	777	45.7125
0.4	778	45.7112
0.4	779	45.71
0.4	780	45.7087
0.4	781	45.7075
0.4	782	45.7062
0.4	783	45.705
0.4	784	45.7037
0.4	785	45.7025
0.4	786	45.7012
0.4	787	45.7
0.4	788	45.6987
0.4	789	45.6975
0.4	790	45.6963
0.4	791	45.695
0.4	792	45.6938
0.4	793	45.6925
0.4	794	45.6913
0.4	795	45.69
0.4	796	45.6888
0.4	797	45.6875
0.4	798	45.6863
0.4	799	45.685
0.4	800	45.6838
0.4	801	45.6825
0.4	802	45.6813
0.4	803	45.68
0.4	804	45.6788
0.4	805	45.6776
0.4	806	45.6763
0.4	807	45.6751
0.4	808	45.6738
0.4	809	45.6726
0.4	810	45.6713
0.4	811	45.6701
0.4	812	45.6688
0.4	813	45.6676
0.4	814	45.6663
0.4	815	45.6651
0.4	816	45.6638
0.4	817	45.6626
0.4	818	45.6614
0.4	819	45.6601
0.4	820	45.6589
0.4	821	45.6576
0.4	822	45.6564
0.4	823	45.6551
0.4	824	45.6539
0.4	825	45.6526
0.4	826	45.6514
0.4	827	45.6501
0.4	828	45.6489
0.4	829	45.6476
0.4	830	45.6464
0.4	831	45.6451
0.4	832	45.6439
0.4	833	45.6427
0.4	834	45.6414
0.4	835	45.6402
0.4	836	45.6389
0.4	837	45.6377
0.4	838	45.6364
0.4	839	45.6352
0.4	840	45.6339
0.4	841	45.6327
0.4	842	45.6314
0.4	843	45.6302
0.4	844	45.6289
0.4	845	45.6277
0.4	846	45.6265
0.4	847	45.6252
0.4	848	45.624
0.4	849	45.6227
0.4	850	45.6215
0.4	851	45.6202
0.4	852	45.619
0.4	853	45.6177
0.4	854	45.6165
0.4	855	45.6152
0.4	856	45.614
0.4	857	45.6127
0.4	858	45.6115
0.4	859	45.6102
0.4	860	45.609
0.4	861	45.6078
0.4	862	45.6065
0.4	863	45.6053
0.4	864	45.604
0.4	865	45.6028
0.4	866	45.6015
0.4	867	45.6003
0.4	868	45.599
0.4	869	45.5978
0.4	870	45.5965
0.4	871	45.5953
0.4	872	45.594
0.4	873	45.5928
0.4	874	45.5916
0.4	875	45.5903
0.4	876	45.5891
0.4	877	45.5878
0.4	878	45.5866
0.4	879	45.5853
0.4	880	45.5841
0.4	881	45.5828
0.4	882	45.5816
0.4	883	45.5803
0.4	884	45.5791
0.4	885	45.5778
0.4	886	45.5766
0.4	887	45.5753
0.4	888	45.5741
0.4	889	45.5729
0.4	890	45.5716
0.4	891	45.5704
0.4	892	45.5691
0.4	893	45.5679
0.4	894	45.5666
0.4	895	45.5654
0.4	896	45.5641
0.4	897	45.5629
0.4	898	45.5616
0.4	899	45.5604
0.4	900	45.5591
0.4	901	45.5579
0.4	902	45.5567
0.4	903	45.5554
0.4	904	45.5542
0.4	905	45.5529
0.4	906	45.5517
0.4	907	45.5504
0.4	908	45.5492
0.4	909	45.5479
0.4	910	45.5467
0.4	911	45.5454
0.4	912	45.5442
0.4	913	45.5429
0.4	914	45.5417
0.4	915	45.5404
0.4	916	45.5392
0.4	917	45.538
0.4	918	45.5367
0.4	919	45.5355
0.4	920	45.5342
0.4	921	45.533
0.4	922	45.5317
0.4	923	45.5305
0.4	924	45.5292
0.4	925	45.528
0.4	926	45.5267
0.4	927	45.5255
0.4	928	45.5242
0.4	929	45.523
0.4	930	45.5218
0.4	931	45.5205
0.4	932	45.5193
0.4	933	45.518
0.4	934	45.5168
0.4	935	45.5155
0.4	936	45.5143
0.4	937	45.513
0.4	938	45.5118
0.4	939	45.5105
0.4	940	45.5093
0.4	941	45.508
0.4	942	45.5068
0.4	943	45.5055
0.4	944	45.5043
0.4	945	45.5031
0.4	946	45.5018
0.4	947	45.5006
0.4	948	45.4993
0.4	949	45.4981
0.4	950	45.4968
0.4	951	45.4957
0.4	952	45.4947
0.4	953	45.4937
0.4	954	45.4927
0.4	955	45.4917
0.4	956	45.4907
0.4	957	45.4897
0.4	958	45.4887
0.4	959	45.4877
0.4	960	45.4867
0.4	961	45.4856
0.4	962	45.4846
0.4	963	45.4836
0.4	964	45.4826
0.4	965	45.4816
0.4	966	45.4806
0.4	967	45.4796
0.4	968	45.4786
0.4	969	45.4776
0.4	970	45.4766
0.4	971	45.4756
0.4	972	45.4746
0.4	973	45.4735
0.4	974	45.4725
0.4	975	45.4715
0.4	976	45.4705
0.4	977	45.4695
0.4	978	45.4685
0.4	979	45.4675
0.4	980	45.4665
0.4	981	45.4655
0.4	982	45.4645
0.4	983	45.4635
0.4	984	45.4625
0.4	985	45.4615
0.4	986	45.4604
0.4	987	45.4594
0.4	988	45.4584
0.4	989	45.4574
0.4	990	45.4564
0.4	991	45.4554
0.4	992	45.4544
0.4	993	45.4534
0.4	994	45.4524
0.4	995	45.4514
0.4	996	45.4504
0.4	997	45.4494
0.4	998	45.4484
0.4	999	45.4473
0.4	1000	45.4463
0.4	1001	45.4453
0.4	1002	45.4443
0.4	1003	45.4433
0.4	1004	45.4423
0.4	1005	45.4413
0.4	1006	45.4403
0.4	1007	45.4393
0.4	1008	45.4383
0.4	1009	45.4373
0.4	1010	45.4363
0.4	1011	45.4353
0.4	1012	45.4342
0.4	1013	45.4332
0.4	1014	45.4322
0.4	1015	45.4312
0.4	1016	45.4302
0.4	1017	45.4292
0.4	1018	45.4282
0.4	1019	45.4272
0.4	1020	45.4262
0.4	1021	45.4252
0.4	1022	45.4242
0.4	1023	45.4232
0.4	1024	45.4222
0.4	1025	45.4211
0.4	1026	45.4201
0.4	1027	45.4191
0.4	1028	45.4181
0.4	1029	45.4171
0.4	1030	45.4161
0.4	1031	45.4151
0.4	1032	45.4141
0.4	1033	45.4131
0.4	1034	45.4121
0.4	1035	45.4111
0.4	1036	45.4101
0.4	1037	45.409
0.4	1038	45.408
0.4	1039	45.407
0.4	1040	45.406
0.4	1041	45.405
0.4	1042	45.404
0.4	1043	45.403
0.4	1044	45.402
0.4	1045	45.401
0.4	1046	45.4
0.4	1047	45.399
0.4	1048	45.398
0.4	1049	45.397
0.4	1050	45.3959
0.4	1051	45.3949
0.4	1052	45.3939
0.4	1053	45.3929
0.4	1054	45.3919
0.4	1055	45.3909
0.4	1056	45.3899
0.4	1057	45.3889
0.4	1058	45.3879
0.4	1059	45.3869
0.4	1060	45.3859
0.4	1061	45.3849
0.4	1062	45.3839
0.4	1063	45.3828
0.4	1064	45.3818
0.4	1065	45.3808
0.4	1066	45.3798
0.4	1067	45.3788
0.4	1068	45.3778
0.4	1069	45.3768
0.4	1070	45.3758
0.4	1071	45.3748
0.4	1072	45.3738
0.4	1073	45.3728
0.4	1074	45.3718
0.4	1075	45.3708
0.4	1076	45.3697
0.4	1077	45.3687
0.4	1078	45.3677
0.4	1079	45.3667
0.4	1080	45.3657
0.4	1081	45.3647
0.4	1082	45.3637
0.4	1083	45.3627
0.4	1084	45.3617
0.4	1085	45.3607
0.4	1086	45.3597
0.4	1087	45.3587
0.4	1088	45.3577
0.4	1089	45.3566
0.4	1090	45.3556
0.4	1091	45.3546
0.4	1092	45.3536
0.4	1093	45.3526
0.4	1094	45.3516
0.4	1095	45.3506
0.4	1096	45.3496
0.4	1097	45.3486
0.4	1098	45.3476
0.4	1099	45.3466
0.4	1100	45.3456
0.4	1101	45.3445
0.4	1102	45.3435
0.4	1103	45.3425
0.4	1104	45.3415
0.4	1105	45.3405
0.4	1106	45.3395
0.4	1107	45.3385
0.4	1108	45.3375
0.4	1109	45.3365
0.4	1110	45.3355
0.4	1111	45.3345
0.4	1112	45.3335
0.4	1113	45.3325
0.4	1114	45.3314
0.4	1115	45.3304
0.4	1116	45.3294
0.4	1117	45.3284
0.4	1118	45.3274
0.4	1119	45.3264
0.4	1120	45.3254
0.4	1121	45.3244
0.4	1122	45.3234
0.4	1123	45.3224
0.4	1124	45.3214
0.4	1125	45.3204
0.4	1126	45.3194
0.4	1127	45.3183
0.4	1128	45.3173
0.4	1129	45.3163
0.4	1130	45.3153
0.4	1131	45.3144
0.4	1132	45.3134
0.4	1133	45.3125
0.4	1134	45.3116
0.4	1135	45.3106
0.4	1136	45.3097
0.4	1137	45.3088
0.4	1138	45.3078
0.4	1139	45.3069
0.4	1140	45.306
0.4	1141	45.3051
0.4	1142	45.3041
0.4	1143	45.3032
0.4	1144	45.3023
0.4	1145	45.3014
0.4	1146	45.3004
0.4	1147	45.2995
0.4	1148	45.2986
0.4	1149	45.2977
0.4	1150	45.2968
0.4	1151	45.2958
0.4	1152	45.2949
0.4	1153	45.294
0.4	1154	45.2931
0.4	1155	45.2922
0.4	1156	45.2913
0.4	1157	45.2904
0.4	1158	45.2894
0.4	1159	45.2885
0.4	1160	45.2876
0.4	1161	45.2867
0.4	1162	45.2858
0.4	1163	45.2849
0.4	1164	45.284
0.4	1165	45.2831
0.4	1166	45.2822
0.4	1167	45.2813
0.4	1168	45.2804
0.4	1169	45.2795
0.4	1170	45.2786
0.4	1171	45.2777
0.4	1172	45.2768
0.4	1173	45.2759
0.4	1174	45.275
0.4	1175	45.2741
0.4	1176	45.2732
0.4	1177	45.2723
0.4	1178	45.2714
0.4	1179	45.2705
0.4	1180	45.2696
0.4	1181	45.2687
0.4	1182	45.2678
0.4	1183	45.2669
0.4	1184	45.266
0.4	1185	45.2651
0.4	1186	45.2642
0.4	1187	45.2634
0.4	1188	45.2625
0.4	1189	45.2616
0.4	1190	45.2607
0.4	1191	45.2598
0.4	1192	45.2589
0.4	1193	45.258
0.4	1194	45.2572
0.4	1195	45.2563
0.4	1196	45.2554
0.4	1197	45.2545
0.4	1198	45.2536
0.4	1199	45.2528
0.4	1200	45.2519
0.4	1201	45.251
0.4	1202	45.2501
0.4	1203	45.2493
0.4	1204	45.2484
0.4	1205	45.2475
0.4	1206	45.2466
0.4	1207	45.2458
0.4	1208	45.2449
0.4	1209	45.244
0.4	1210	45.2432
0.4	1211	45.2423
0.4	1212	45.2414
0.4	1213	45.2406
0.4	1214	45.2397
0.4	1215	45.2388
0.4	1216	45.238
0.4	1217	45.2371
0.4	1218	45.2362
0.4	1219	45.2354
0.4	1220	45.2345
0.4	1221	45.2336
0.4	1222	45.2328
0.4	1223	45.2319
0.4	1224	45.2311
0.4	1225	45.2302
0.4	1226	45.2294
0.4	1227	45.2285
0.4	1228	45.2276
0.4	1229	45.2268
0.4	1230	45.2259
0.4	1231	45.2251
0.4	1232	45.2242
0.4	1233	45.2234
0.4	1234	45.2225
0.4	1235	45.2217
0.4	1236	45.2208
0.4	1237	45.22
0.4	1238	45.2191
0.4	1239	45.2183
0.4	1240	45.2175
0.4	1241	45.2166
0.4	1242	45.2158
0.4	1243	45.2149
0.4	1244	45.2141
0.4	1245	45.2132
0.4	1246	45.2124
0.4	1247	45.2116
0.4	1248	45.2107
0.4	1249	45.2099
0.4	1250	45.2091
0.4	1251	45.2082
0.4	1252	45.2074
0.4	1253	45.2065
0.4	1254	45.2057
0.4	1255	45.2049
0.4	1256	45.204
0.4	1257	45.2032
0.4	1258	45.2024
0.4	1259	45.2016
0.4	1260	45.2007
0.4	1261	45.1999
0.4	1262	45.1991
0.4	1263	45.1982
0.4	1264	45.1974
0.4	1265	45.1966
0.4	1266	45.1958
0.4	1267	45.195
0.4	1268	45.1941
0.4	1269	45.1933
0.4	1270	45.1925
0.4	1271	45.1917
0.4	1272	45.1909
0.4	1273	45.19
0.4	1274	45.1892
0.4	1275	45.1884
0.4	1276	45.1876
0.4	1277	45.1868
0.4	1278	45.186
0.4	1279	45.1851
0.4	1280	45.1843
0.4	1281	45.1835
0.4	1282	45.1827
0.4	1283	45.1819
0.4	1284	45.1811
0.4	1285	45.1803
0.4	1286	45.1795
0.4	1287	45.1787
0.4	1288	45.1779
0.4	1289	45.1771
0.4	1290	45.1763
0.4	1291	45.1755
0.4	1292	45.1747
0.4	1293	45.1738
0.4	1294	45.173
0.4	1295	45.1722
0.4	1296	45.1715
0.4	1297	45.1707
0.4	1298	45.1699
0.4	1299	45.1691
0.4	1300	45.1683
0.4	1301	45.1675
0.4	1302	45.1667
0.4	1303	45.1659
0.4	1304	45.1651
0.4	1305	45.1643
0.4	1306	45.1635
0.4	1307	45.1627
0.4	1308	45.1619
0.4	1309	45.1611
0.4	1310	45.1604
0.4	1311	45.1596
0.4	1312	45.1588
0.4	1313	45.158
0.4	1314	45.1572
0.4	1315	45.1564
0.4	1316	45.1556
0.4	1317	45.1548
0.4	1318	45.154
0.4	1319	45.1532
0.4	1320	45.1524
0.4	1321	45.1516
0.4	1322	45.1508
0.4	1323	45.15
0.4	1324	45.1492
0.4	1325	45.1484
0.4	1326	45.1476
0.4	1327	45.1468
0.4	1328	45.146
0.4	1329	45.1452
0.4	1330	45.1444
0.4	1331	45.1437
0.4	1332	45.1429
0.4	1333	45.1421
0.4	1334	45.1413
0.4	1335	45.1405
0.4	1336	45.1397
0.4	1337	45.1389
0.4	1338	45.1381
0.4	1339	45.1374
0.4	1340	45.1366
0.4	1341	45.1358
0.4	1342	45.135
0.4	1343	45.1342
0.4	1344	45.1335
0.4	1345	45.1327
0.4	1346	45.1319
0.4	1347	45.1311
0.4	1348	45.1303
0.4	1349	45.1296
0.4	1350	45.1288
0.4	1351	45.128
0.4	1352	45.1272
0.4	1353	45.1265
0.4	1354	45.1257
0.4	1355	45.1249
0.4	1356	45.1241
0.4	1357	45.1234
0.4	1358	45.1226
0.4	1359	45.1218
0.4	1360	45.121
0.4	1361	45.1203
0.4	1362	45.1195
0.4	1363	45.1187
0.4	1364	45.118
0.4	1365	45.1172
0.4	1366	45.1164
0.4	1367	45.1157
0.4	1368	45.1149
0.4	1369	45.1141
0.4	1370	45.1134
0.4	1371	45.1126
0.4	1372	45.1119
0.4	1373	45.1111
0.4	1374	45.1103
0.4	1375	45.1096
0.4	1376	45.1088
0.4	1377	45.1081
0.4	1378	45.1073
0.4	1379	45.1065
0.4	1380	45.1058
0.4	1381	45.105
0.4	1382	45.1043
0.4	1383	45.1035
0.4	1384	45.1028
0.4	1385	45.102
0.4	1386	45.1013
0.4	1387	45.1005
0.4	1388	45.0997
0.4	1389	45.099
0.4	1390	45.0982
0.4	1391	45.0975
0.4	1392	45.0967
0.4	1393	45.096
0.4	1394	45.0952
0.4	1395	45.0945
0.4	1396	45.0938
0.4	1397	45.093
0.4	1398	45.0923
0.4	1399	45.0915
0.4	1400	45.0908
0.4	1401	45.09
0.4	1402	45.0893
0.4	1403	45.0885
0.4	1404	45.0878
0.4	1405	45.0871
0.4	1406	45.0863
0.4	1407	45.0856
0.4	1408	45.0848
0.4	1409	45.0841
0.4	1410	45.0834
0.4	1411	45.0826
0.4	1412	45.0819
0.4	1413	45.0812
0.4	1414	45.0804
0.4	1415	45.0797
0.4	1416	45.079
0.4	1417	45.0782
0.4	1418	45.0775
0.4	1419	45.0768
0.4	1420	45.076
0.4	1421	45.0753
0.4	1422	45.0746
0.4	1423	45.0738
0.4	1424	45.0731
0.4	1425	45.0724
0.4	1426	45.0716
0.4	1427	45.0709
0.4	1428	45.0702
0.4	1429	45.0695
0.4	1430	45.0687
0.4	1431	45.068
0.4	1432	45.0673
0.4	1433	45.0666
0.4	1434	45.0659
0.4	1435	45.0651
0.4	1436	45.0644
0.4	1437	45.0637
0.4	1438	45.063
0.4	1439	45.0622
0.4	1440	45.0615
0.4	1441	45.0608
0.4	1442	45.0601
0.4	1443	45.0594
0.4	1444	45.0587
0.4	1445	45.0579
0.4	1446	45.0572
0.4	1447	45.0565
0.4	1448	45.0558
0.4	1449	45.0551
0.4	1450	45.0544
0.4	1451	45.0537
0.4	1452	45.053
0.4	1453	45.0523
0.4	1454	45.0515
0.4	1455	45.0508
0.4	1456	45.0501
0.4	1457	45.0494
0.4	1458	45.0487
0.4	1459	45.048
0.4	1460	45.0473
0.4	1461	45.0466
0.4	1462	45.0459
0.4	1463	45.0452
0.4	1464	45.0445
0.4	1465	45.0438
0.4	1466	45.0431
0.4	1467	45.0424
0.4	1468	45.0417
0.4	1469	45.041
0.4	1470	45.0403
0.4	1471	45.0396
0.4	1472	45.0389
0.4	1473	45.0382
0.4	1474	45.0375
0.4	1475	45.0368
0.4	1476	45.0361
0.4	1477	45.0354
0.4	1478	45.0347
0.4	1479	45.034
0.4	1480	45.0333
0.4	1481	45.0326
0.4	1482	45.0319
0.4	1483	45.0313
0.4	1484	45.0306
0.4	1485	45.0299
0.4	1486	45.0292
0.4	1487	45.0285
0.4	1488	45.0278
0.4	1489	45.0271
0.4	1490	45.0264
0.4	1491	45.0257
0.4	1492	45.0251
0.4	1493	45.0244
0.4	1494	45.0237
0.4	1495	45.023
0.4	1496	45.0223
0.4	1497	45.0216
0.4	1498	45.0209
0.4	1499	45.0202
0.4	1500	45.0195
0.4	1501	45.0188
0.4	1502	45.0181
0.4	1503	45.0174
0.4	1504	45.0168
0.4	1505	45.0161
0.4	1506	45.0154
0.4	1507	45.0147
0.4	1508	45.014
0.4	1509	45.0133
0.4	1510	45.0126
0.4	1511	45.012
0.4	1512	45.0113
0.4	1513	45.0106
0.4	1514	45.0099
0.4	1515	45.0092
0.4	1516	45.0085
0.4	1517	45.0079
0.4	1518	45.0072
0.4	1519	45.0065
0.4	1520	45.0058
0.4	1521	45.0051
0.4	1522	45.0045
0.4	1523	45.0038
0.4	1524	45.0031
0.4	1525	45.0024
0.4	1526	45.0017
0.4	1527	45.0011
0.4	1528	45.0004
0.4	1529	44.9997
0.4	1530	44.999
0.4	1531	44.9984
0.4	1532	44.9977
0.4	1533	44.997
0.4	1534	44.9964
0.4	1535	44.9957
0.4	1536	44.995
0.4	1537	44.9943
0.4	1538	44.9937
0.4	1539	44.993
0.4	1540	44.9923
0.4	1541	44.9917
0.4	1542	44.991
0.4	1543	44.9903
0.4	1544	44.9897
0.4	1545	44.989
0.4	1546	44.9883
0.4	1547	44.9877
0.4	1548	44.987
0.4	1549	44.9863
0.4	1550	44.9857
0.4	1551	44.985
0.4	1552	44.9843
0.4	1553	44.9837
0.4	1554	44.983
0.4	1555	44.9824
0.4	1556	44.9817
0.4	1557	44.981
0.4	1558	44.9804
0.4	1559	44.9797
0.4	1560	44.9791
0.4	1561	44.9784
0.4	1562	44.9778
0.4	1563	44.9771
0.4	1564	44.9764
0.4	1565	44.9758
0.4	1566	44.9751
0.4	1567	44.9745
0.4	1568	44.9738
0.4	1569	44.9732
0.4	1570	44.9725
0.4	1571	44.9719
0.4	1572	44.9712
0.4	1573	44.9706
0.4	1574	44.9699
0.4	1575	44.9693
0.4	1576	44.9686
0.4	1577	44.968
0.4	1578	44.9673
0.4	1579	44.9667
0.4	1580	44.966
0.4	1581	44.9654
0.4	1582	44.9647
0.4	1583	44.9641
0.4	1584	44.9634
0.4	1585	44.9628
0.4	1586	44.9621
0.4	1587	44.9615
0.4	1588	44.9609
0.4	1589	44.9602
0.4	1590	44.9596
0.4	1591	44.9589
0.4	1592	44.9583
0.4	1593	44.9576
0.4	1594	44.957
0.4	1595	44.9564
0.4	1596	44.9557
0.4	1597	44.9551
0.4	1598	44.9544
0.4	1599	44.9538
0.4	1600	44.9532
0.4	1601	44.9525
0.4	1602	44.9519
0.4	1603	44.9513
0.4	1604	44.9506
0.4	1605	44.95
0.4	1606	44.9494
0.4	1607	44.9487
0.4	1608	44.9481
0.4	1609	44.9475
0.4	1610	44.9468
0.4	1611	44.9462
0.4	1612	44.9456
0.4	1613	44.9449
0.4	1614	44.9443
0.4	1615	44.9437
0.4	1616	44.9431
0.4	1617	44.9424
0.4	1618	44.9418
0.4	1619	44.9412
0.4	1620	44.9406
0.4	1621	44.9399
0.4	1622	44.9393
0.4	1623	44.9387
0.4	1624	44.9381
0.4	1625	44.9374
0.4	1626	44.9368
0.4	1627	44.9362
0.4	1628	44.9356
0.4	1629	44.9349
0.4	1630	44.9343
0.4	1631	44.9337
0.4	1632	44.9331
0.4	1633	44.9325
0.4	1634	44.9318
0.4	1635	44.9312
0.4	1636	44.9306
0.4	1637	44.93
0.4	1638	44.9294
0.4	1639	44.9288
0.4	1640	44.9281
0.4	1641	44.9275
0.4	1642	44.9269
0.4	1643	44.9263
0.4	1644	44.9257
0.4	1645	44.9251
0.4	1646	44.9245
0.4	1647	44.9238
0.4	1648	44.9232
0.4	1649	44.9226
0.4	1650	44.922
0.4	1651	44.9214
0.4	1652	44.9208
0.4	1653	44.9202
0.4	1654	44.9196
0.4	1655	44.919
0.4	1656	44.9184
0.4	1657	44.9178
0.4	1658	44.9172
0.4	1659	44.9166
0.4	1660	44.9159
0.4	1661	44.9153
0.4	1662	44.9147
0.4	1663	44.9141
0.4	1664	44.9135
0.4	1665	44.9129
0.4	1666	44.9123
0.4	1667	44.9117
0.4	1668	44.9111
0.4	1669	44.9105
0.4	1670	44.9099
0.4	1671	44.9093
0.4	1672	44.9087
0.4	1673	44.9081
0.4	1674	44.9075
0.4	1675	44.9069
0.4	1676	44.9063
0.4	1677	44.9057
0.4	1678	44.9051
0.4	1679	44.9045
0.4	1680	44.9039
0.4	1681	44.9033
0.4	1682	44.9027
0.4	1683	44.9021
0.4	1684	44.9015
0.4	1685	44.9009
0.4	1686	44.9003
0.4	1687	44.8997
0.4	1688	44.8991
0.4	1689	44.8985
0.4	1690	44.8979
0.4	1691	44.8973
0.4	1692	44.8967
0.4	1693	44.8961
0.4	1694	44.8955
0.4	1695	44.8949
0.4	1696	44.8943
0.4	1697	44.8937
0.4	1698	44.8931
0.4	1699	44.8925
0.4	1700	44.8919
0.4	1701	44.8913
0.4	1702	44.8907
0.4	1703	44.8901
0.4	1704	44.8895
0.4	1705	44.8889
0.4	1706	44.8883
0.4	1707	44.8877
0.4	1708	44.8872
0.4	1709	44.8866
0.4	1710	44.886
0.4	1711	44.8854
0.4	1712	44.8848
0.4	1713	44.8842
0.4	1714	44.8836
0.4	1715	44.883
0.4	1716	44.8824
0.4	1717	44.8818
0.4	1718	44.8813
0.4	1719	44.8807
0.4	1720	44.8801
0.4	1721	44.8795
0.4	1722	44.8789
0.4	1723	44.8783
0.4	1724	44.8777
0.4	1725	44.8772
0.4	1726	44.8766
0.4	1727	44.876
0.4	1728	44.8754
0.4	1729	44.8748
0.4	1730	44.8742
0.4	1731	44.8737
0.4	1732	44.8731
0.4	1733	44.8725
0.4	1734	44.8719
0.4	1735	44.8713
0.4	1736	44.8708
0.4	1737	44.8702
0.4	1738	44.8696
0.4	1739	44.869
0.4	1740	44.8685
0.4	1741	44.8679
0.4	1742	44.8673
0.4	1743	44.8667
0.4	1744	44.8661
0.4	1745	44.8656
0.4	1746	44.865
0.4	1747	44.8644
0.4	1748	44.8639
0.4	1749	44.8633
0.4	1750	44.8627
0.4	1751	44.8621
0.4	1752	44.8616
0.4	1753	44.861
0.4	1754	44.8604
0.4	1755	44.8598
0.4	1756	44.8593
0.4	1757	44.8587
0.4	1758	44.8581
0.4	1759	44.8576
0.4	1760	44.857
0.4	1761	44.8564
0.4	1762	44.8559
0.4	1763	44.8553
0.4	1764	44.8547
0.4	1765	44.8542
0.4	1766	44.8536
0.4	1767	44.853
0.4	1768	44.8525
0.4	1769	44.8519
0.4	1770	44.8513
0.4	1771	44.8508
0.4	1772	44.8502
0.4	1773	44.8496
0.4	1774	44.8491
0.4	1775	44.8485
0.4	1776	44.848
0.4	1777	44.8474
0.4	1778	44.8468
0.4	1779	44.8463
0.4	1780	44.8457
0.4	1781	44.8452
0.4	1782	44.8446
0.4	1783	44.844
0.4	1784	44.8435
0.4	1785	44.8429
0.4	1786	44.8424
0.4	1787	44.8418
0.4	1788	44.8413
0.4	1789	44.8407
0.4	1790	44.8401
0.4	1791	44.8396
0.4	1792	44.839
0.4	1793	44.8385
0.4	1794	44.8379
0.4	1795	44.8374
0.4	1796	44.8368
0.4	1797	44.8363
0.4	1798	44.8357
0.4	1799	44.8352
0.4	1800	44.8346
