# Supplementary material for: Numerical simulation research on thermal insulation performance of composite heat-insulation zone structure in hydrothermal high-temperature mine
Source: Sci Rep. 2024 Jun 18;14:14096. doi: 10.1038/s41598-024-64702-4 (PMC11189482; doi:10.1038/s41598-024-64702-4)
Supplement: Supplementary file 1 — Supplementary Information. [file 41598_2024_64702_MOESM1_ESM.zip › Temperature scenario 4-1.txt]

% Model:              方案四-1.mph
% Version:            COMSOL 5.6.0.280
% Date:               Sep 23 2022, 21:00
% Table:              表格: 表格 20 {tbl20} - 线平均值: 线平均值 1 {av1}
% 时间 (d)                 温度 (degC)
0                        51.07950085836537
1                        50.235808824176615
2                        49.50032798129231
3                        49.19769190362602
4                        48.91727656248631
5                        48.705543497883156
6                        48.54431210720401
7                        48.43358239044885
8                        48.38338932191134
9                        48.34075516433977
10                       48.29812100676807
11                       48.2554868491965
12                       48.21285269162484
13                       48.170218534053184
14                       48.127584376481614
15                       48.09323562013471
16                       48.06441046460424
17                       48.035585309073845
18                       48.006760153543446
19                       47.977934998012955
20                       47.94910984248253
21                       47.92028468695213
22                       47.89145953142167
23                       47.86263437589128
24                       47.833809220360784
25                       47.80498406483039
26                       47.776158909300015
27                       47.74733375376951
28                       47.7185085982391
29                       47.69218358997385
30                       47.6758591707692
31                       47.65953475156469
32                       47.6432103323601
33                       47.62688591315546
34                       47.61056149395089
35                       47.59423707474634
36                       47.57791265554179
37                       47.56158823633714
38                       47.54526381713254
39                       47.528939397928
40                       47.512614978723384
41                       47.496290559518854
42                       47.47996614031422
43                       47.46364172110963
44                       47.44731730190506
45                       47.43099288270046
46                       47.41466846349587
47                       47.398344044291264
48                       47.38201962508671
49                       47.36569520588212
50                       47.349370786677504
51                       47.33304636747294
52                       47.31672194826833
53                       47.30039752906377
54                       47.28407310985918
55                       47.26774869065459
56                       47.25142427145009
57                       47.235099852245455
58                       47.22171095885842
59                       47.21272535419779
60                       47.20373974953713
61                       47.1947541448765
62                       47.18576854021585
63                       47.176782935555195
64                       47.16779733089456
65                       47.158811726233886
66                       47.149826121573234
67                       47.14084051691257
68                       47.131854912251995
69                       47.122869307591344
70                       47.1138837029307
71                       47.10489809827004
72                       47.09591249360941
73                       47.08692688894874
74                       47.07794128428814
75                       47.068955679627415
76                       47.059970074966785
77                       47.05098447030614
78                       47.041998865645446
79                       47.03301326098486
80                       47.02402765632415
81                       47.015042051663585
82                       47.00605644700291
83                       46.99707084234226
84                       46.988085237681624
85                       46.97909963302101
86                       46.970114028360314
87                       46.961128423699684
88                       46.95214281903902
89                       46.94315721437835
90                       46.93417160971771
91                       46.925186005057064
92                       46.916200400396484
93                       46.90721479573584
94                       46.89822919107517
95                       46.889243586414544
96                       46.88025798175385
97                       46.87127237709323
98                       46.86228677243256
99                       46.85330116777189
100                      46.844315563111266
101                      46.83532995845063
102                      46.82634435378998
103                      46.8173587491293
104                      46.808373144468675
105                      46.79938753980802
106                      46.79040193514736
107                      46.78141633048669
108                      46.77243072582609
109                      46.76344512116546
110                      46.75445951650475
111                      46.74547391184412
112                      46.736488307183464
113                      46.72750270252286
114                      46.7185170978622
115                      46.70953149320158
116                      46.70384463718557
117                      46.698982468330826
118                      46.69412029947598
119                      46.6892581306212
120                      46.68439596176645
121                      46.679533792911634
122                      46.67467162405684
123                      46.669809455202085
124                      46.66494728634726
125                      46.660085117492486
126                      46.6552229486377
127                      46.65036077978289
128                      46.64549861092812
129                      46.64063644207331
130                      46.63577427321851
131                      46.630912104363794
132                      46.62604993550898
133                      46.62118776665417
134                      46.616325597799374
135                      46.6114634289446
136                      46.60660126008978
137                      46.601739091234975
138                      46.5968769223802
139                      46.592014753525376
140                      46.58715258467062
141                      46.58229041581583
142                      46.57742824696104
143                      46.572566078106234
144                      46.56770390925145
145                      46.562841740396664
146                      46.55797957154192
147                      46.55311740268709
148                      46.54825523383236
149                      46.543393064977515
150                      46.53853089612275
151                      46.53366872726795
152                      46.52880655841315
153                      46.52394438955838
154                      46.519082220703595
155                      46.514220051848774
156                      46.509357882993946
157                      46.504495714139225
158                      46.499633545284425
159                      46.494771376429625
160                      46.48990920757482
161                      46.48504703872
162                      46.48018486986528
163                      46.47532270101046
164                      46.47046053215568
165                      46.46559836330093
166                      46.460736194446106
167                      46.45587402559129
168                      46.4510118567365
169                      46.4461496878817
170                      46.44128751902693
171                      46.43642535017214
172                      46.43156318131733
173                      46.42670101246258
174                      46.42183884360776
175                      46.416976674752966
176                      46.412114505898195
177                      46.407252337043424
178                      46.40239016818862
179                      46.39752799933379
180                      46.39266583047902
181                      46.38780366162425
182                      46.38294149276945
183                      46.37807932391464
184                      46.373217155059805
185                      46.36835498620506
186                      46.36349281735032
187                      46.3586306484955
188                      46.353768479640735
189                      46.3489063107859
190                      46.34404414193114
191                      46.33918197307633
192                      46.334319804221515
193                      46.329457635366744
194                      46.32459546651193
195                      46.319733297657166
196                      46.31487112880237
197                      46.31000895994759
198                      46.30514679109283
199                      46.300284622238
200                      46.2954224533832
201                      46.290560284528425
202                      46.28569811567364
203                      46.28083594681885
204                      46.275973777964055
205                      46.2711116091093
206                      46.26624944025443
207                      46.26138727139969
208                      46.25652510254491
209                      46.2516629336901
210                      46.24680076483528
211                      46.24193859598053
212                      46.23707642712572
213                      46.232214258270936
214                      46.22735208941612
215                      46.22248992056137
216                      46.21762775170659
217                      46.212765582851766
218                      46.20790341399697
219                      46.20304124514219
220                      46.198179076287396
221                      46.193316907432596
222                      46.188454738577825
223                      46.18359256972302
224                      46.17873040086824
225                      46.173868232013476
226                      46.169006063158626
227                      46.164143894303905
228                      46.15928172544907
229                      46.1544195565943
230                      46.14955738773952
231                      46.14593762712581
232                      46.14314613867301
233                      46.14035465022014
234                      46.13756316176727
235                      46.134771673314425
236                      46.1319801848616
237                      46.12918869640872
238                      46.126397207955854
239                      46.123605719502955
240                      46.1208142310501
241                      46.11802274259719
242                      46.115231254144355
243                      46.112439765691455
244                      46.109648277238655
245                      46.10685678878573
246                      46.104065300332906
247                      46.10127381188008
248                      46.098482323427156
249                      46.09569083497434
250                      46.092899346521456
251                      46.090107858068556
252                      46.087316369615706
253                      46.08452488116291
254                      46.081733392710035
255                      46.07894190425712
256                      46.07615041580429
257                      46.07335892735142
258                      46.07056743889856
259                      46.067775950445686
260                      46.064984461992815
261                      46.06219297353996
262                      46.05940148508712
263                      46.05660999663422
264                      46.053818508181344
265                      46.051027019728494
266                      46.04823553127557
267                      46.045444042822794
268                      46.042652554369894
269                      46.039861065917016
270                      46.03706957746418
271                      46.03427808901133
272                      46.03148660055846
273                      46.02869511210557
274                      46.025903623652766
275                      46.023112135199845
276                      46.020320646747024
277                      46.01752915829414
278                      46.01473766984127
279                      46.011946181388375
280                      46.00915469293556
281                      46.00636320448269
282                      46.00357171602979
283                      46.00078022757696
284                      45.99798873912408
285                      45.99519725067125
286                      45.99240576221836
287                      45.98961427376555
288                      45.98682278531265
289                      45.984031296859754
290                      45.98123980840693
291                      45.978448319954055
292                      45.97565683150117
293                      45.97286534304833
294                      45.97007385459549
295                      45.96728236614258
296                      45.964490877689705
297                      45.96169938923682
298                      45.958907900784034
299                      45.95611641233112
300                      45.9533249238783
301                      45.950533435425406
302                      45.947741946972535
303                      45.94495045851965
304                      45.9421589700668
305                      45.93936748161394
306                      45.93657599316106
307                      45.93378450470822
308                      45.930993016255385
309                      45.92820152780251
310                      45.925410039349664
311                      45.92261855089676
312                      45.919827062443915
313                      45.91703557399105
314                      45.91424408553816
315                      45.9114525970853
316                      45.90866110863247
317                      45.90586962017962
318                      45.903078131726716
319                      45.90028664327387
320                      45.89749515482099
321                      45.89470366636813
322                      45.89191217791529
323                      45.88912068946245
324                      45.88632920100951
325                      45.88353771255667
326                      45.88074622410387
327                      45.87795473565093
328                      45.87516324719805
329                      45.872371758745224
330                      45.869580270292296
331                      45.8667887818395
332                      45.86399729338662
333                      45.86120580493371
334                      45.85841431648089
335                      45.85562282802809
336                      45.85283133957519
337                      45.850039851122276
338                      45.847248362669426
339                      45.844456874216576
340                      45.841665385763726
341                      45.83887389731084
342                      45.836082408858
343                      45.83329092040509
344                      45.8304994319522
345                      45.82770794349938
346                      45.82491645504652
347                      45.82212496659367
348                      45.819333478140805
349                      45.81654198968794
350                      45.813750501235084
351                      45.81095901278217
352                      45.80816752432936
353                      45.805376035876485
354                      45.80258454742361
355                      45.799793058970785
356                      45.797001570517885
357                      45.79421008206503
358                      45.79141859361215
359                      45.78862710515929
360                      45.785835616706464
361                      45.78304412825356
362                      45.780252639800715
363                      45.77746115134789
364                      45.77466966289499
365                      45.77187817444215
366                      45.76908668598926
367                      45.76629519753646
368                      45.763503709083544
369                      45.760712220630666
370                      45.75792073217778
371                      45.755129243724966
372                      45.75233775527206
373                      45.74954626681925
374                      45.74675477836634
375                      45.74396328991348
376                      45.74117180146065
377                      45.738380313007795
378                      45.73558882455487
379                      45.73279733610206
380                      45.7300058476492
381                      45.727214359196324
382                      45.72442287074342
383                      45.72163138229059
384                      45.718839893837746
385                      45.71604840538483
386                      45.71325691693199
387                      45.71046542847914
388                      45.70767394002623
389                      45.704882451573376
390                      45.70209096312055
391                      45.69929947466769
392                      45.69650798621485
393                      45.69371649776192
394                      45.6909250093091
395                      45.688133520856226
396                      45.685342032403334
397                      45.68255054395049
398                      45.67975905549762
399                      45.676967567044755
400                      45.6741760785919
401                      45.67138459013901
402                      45.66859310168621
403                      45.665801613233306
404                      45.66301012478043
405                      45.66021863632756
406                      45.65742714787468
407                      45.654635659421835
408                      45.65184417096902
409                      45.64905268251612
410                      45.64626119406326
411                      45.64401537513463
412                      45.64213333588898
413                      45.64025129664324
414                      45.63836925739753
415                      45.636487218151856
416                      45.63460517890613
417                      45.63272313966045
418                      45.63084110041469
419                      45.628959061168985
420                      45.62707702192328
421                      45.62519498267758
422                      45.62331294343183
423                      45.621430904186134
424                      45.619548864940434
425                      45.61766682569471
426                      45.61578478644902
427                      45.613902747203305
428                      45.61202070795754
429                      45.61013866871184
430                      45.60825662946614
431                      45.606374590220454
432                      45.604492550974705
433                      45.60261051172905
434                      45.6007284724833
435                      45.59884643323754
436                      45.59696439399185
437                      45.59508235474615
438                      45.59320031550047
439                      45.591318276254725
440                      45.58943623700902
441                      45.5875541977633
442                      45.58567215851759
443                      45.583790119271896
444                      45.581908080026174
445                      45.580026040780474
446                      45.578144001534724
447                      45.57626196228901
448                      45.57437992304331
449                      45.57249788379762
450                      45.570615844551945
451                      45.56873380530617
452                      45.56685176606047
453                      45.56496972681477
454                      45.56308768756904
455                      45.56120564832333
456                      45.559323609077616
457                      45.55744156983191
458                      45.555559530586166
459                      45.55367749134044
460                      45.55179545209474
461                      45.54991341284904
462                      45.54803137360328
463                      45.54614933435763
464                      45.544267295111936
465                      45.542385255866215
466                      45.54050321662048
467                      45.538621177374765
468                      45.53673913812907
469                      45.53485709888334
470                      45.53297505963763
471                      45.53109302039193
472                      45.529210981146214
473                      45.52732894190043
474                      45.525446902654814
475                      45.52356486340901
476                      45.52168282416333
477                      45.519800784917635
478                      45.51791874567191
479                      45.51603670642617
480                      45.51415466718047
481                      45.51227262793478
482                      45.5103905886891
483                      45.50850854944334
484                      45.50662651019761
485                      45.50474447095193
486                      45.50286243170622
487                      45.50098039246049
488                      45.49909835321484
489                      45.4972163139691
490                      45.49533427472339
491                      45.4934522354777
492                      45.49157019623196
493                      45.48968815698626
494                      45.48780611774055
495                      45.48592407849479
496                      45.48404203924909
497                      45.482160000003375
498                      45.480277960757704
499                      45.478395921511925
500                      45.476513882266275
501                      45.47463184302052
502                      45.47274980377484
503                      45.47086776452915
504                      45.4689857252834
505                      45.46710368603769
506                      45.46522164679197
507                      45.46333960754629
508                      45.46145756830052
509                      45.45957552905485
510                      45.457693489809124
511                      45.45581145056344
512                      45.45392941131769
513                      45.45204737207197
514                      45.45016533282631
515                      45.44828329358059
516                      45.44640125433485
517                      45.444519215089144
518                      45.442637175843416
519                      45.440755136597694
520                      45.43887309735204
521                      45.43699105810631
522                      45.43510901886053
523                      45.43322697961486
524                      45.431344940369165
525                      45.42946290112341
526                      45.42758086187777
527                      45.42569882263198
528                      45.423816783386286
529                      45.421934744140565
530                      45.42005270489489
531                      45.41817066564917
532                      45.416288626403464
533                      45.414406587157714
534                      45.41252454791203
535                      45.41064250866636
536                      45.40876046942063
537                      45.40687843017491
538                      45.40499639092916
539                      45.40311435168345
540                      45.401232312437756
541                      45.39935027319206
542                      45.397468233946356
543                      45.3955861947006
544                      45.39370415545489
545                      45.39182211620917
546                      45.389940076963505
547                      45.38805803771775
548                      45.38617599847203
549                      45.38429395922637
550                      45.382411919980626
551                      45.38052988073492
552                      45.37864784148919
553                      45.376765802243476
554                      45.37488376299778
555                      45.373001723752054
556                      45.37111968450636
557                      45.369237645260654
558                      45.36735560601491
559                      45.36547356676916
560                      45.363591527523525
561                      45.36170948827779
562                      45.35982744903202
563                      45.35794540978636
564                      45.35606337054065
565                      45.3541813312949
566                      45.35229929204918
567                      45.35041725280353
568                      45.348535213557774
569                      45.3466531743121
570                      45.34477113506637
571                      45.342889095820645
572                      45.34100705657494
573                      45.339125017329245
574                      45.33724297808354
575                      45.3353609388378
576                      45.33347889959207
577                      45.33159686034637
578                      45.329714821100666
579                      45.327832781854944
580                      45.32595074260924
581                      45.32406870336353
582                      45.32218666411782
583                      45.3203046248721
584                      45.31842258562638
585                      45.31654054638072
586                      45.31465850713495
587                      45.31277646788928
588                      45.31089442864353
589                      45.30901238939783
590                      45.30713035015214
591                      45.30554024337424
592                      45.30414475824158
593                      45.30274927310902
594                      45.30135378797632
595                      45.299958302843706
596                      45.29856281771105
597                      45.29716733257836
598                      45.29577184744577
599                      45.29437636231305
600                      45.292980877180476
601                      45.291585392047814
602                      45.29018990691519
603                      45.28879442178251
604                      45.287398936649886
605                      45.28600345151723
606                      45.284607966384584
607                      45.28321248125193
608                      45.28181699611928
609                      45.28042151098665
610                      45.279026025854066
611                      45.277630540721404
612                      45.27623505558874
613                      45.27483957045607
614                      45.27344408532343
615                      45.27204860019083
616                      45.27065311505813
617                      45.26925762992554
618                      45.267862144792865
619                      45.26646665966024
620                      45.26507117452759
621                      45.263675689394944
622                      45.26228020426228
623                      45.26088471912963
624                      45.259489233996995
625                      45.258093748864354
626                      45.25669826373168
627                      45.255302778599045
628                      45.25390729346644
629                      45.252511808333765
630                      45.25111632320111
631                      45.24972083806852
632                      45.248325352935886
633                      45.24692986780324
634                      45.24553438267058
635                      45.2441388975379
636                      45.24274341240526
637                      45.24134792727265
638                      45.23995244214
639                      45.23855695700736
640                      45.237161471874686
641                      45.235765986742045
642                      45.23437050160937
643                      45.23297501647678
644                      45.231579531344096
645                      45.23018404621149
646                      45.22878856107883
647                      45.227393075946196
648                      45.225997590813535
649                      45.22460210568089
650                      45.22320662054823
651                      45.221811135415564
652                      45.22041565028295
653                      45.219020165150326
654                      45.217624680017714
655                      45.21622919488505
656                      45.21483370975238
657                      45.21343822461973
658                      45.2120427394871
659                      45.21064725435442
660                      45.2092517692218
661                      45.207856284089175
662                      45.206460798956535
663                      45.205065313823866
664                      45.2036698286912
665                      45.20227434355859
666                      45.20087885842597
667                      45.199483373293326
668                      45.19808788816066
669                      45.19669240302801
670                      45.195296917895405
671                      45.19390143276272
672                      45.19250594763012
673                      45.1911104624975
674                      45.189714977364844
675                      45.18831949223216
676                      45.186924007099506
677                      45.18552852196687
678                      45.18413303683418
679                      45.182737551701614
680                      45.181342066568895
681                      45.179946581436305
682                      45.17855109630363
683                      45.17715561117101
684                      45.175760126038355
685                      45.17436464090572
686                      45.17296915577307
687                      45.1715736706404
688                      45.17017818550779
689                      45.16878270037518
690                      45.1673872152425
691                      45.16599173010988
692                      45.16459624497718
693                      45.163200759844536
694                      45.16180527471193
695                      45.16040978957927
696                      45.15901430444662
697                      45.157618819313946
698                      45.15622333418138
699                      45.1548278490487
700                      45.153432363916075
701                      45.15203687878342
702                      45.150641393650815
703                      45.14924590851812
704                      45.14785042338549
705                      45.14645493825286
706                      45.145059453120204
707                      45.14366396798757
708                      45.14226848285487
709                      45.140872997722276
710                      45.13947751258962
711                      45.138082027456996
712                      45.136686542324334
713                      45.13529105719168
714                      45.13389557205902
715                      45.13250008692633
716                      45.13110460179372
717                      45.12970911666111
718                      45.12831363152849
719                      45.12691814639586
720                      45.12552266126318
721                      45.12412717613051
722                      45.12273169099789
723                      45.12133620586524
724                      45.119940720732636
725                      45.11854523559996
726                      45.117149750467334
727                      45.11575426533469
728                      45.11435878020207
729                      45.11296329506938
730                      45.11156780993672
731                      45.1101723248041
732                      45.10877683967143
733                      45.1073813545388
734                      45.10598586940616
735                      45.104590384273536
736                      45.10319489914089
737                      45.101799414008234
738                      45.10040392887557
739                      45.09900844374294
740                      45.09761295861032
741                      45.096217473477644
742                      45.09482198834501
743                      45.09342650321236
744                      45.09203101807974
745                      45.090635532947076
746                      45.08924004781445
747                      45.087844562681795
748                      45.08644907754919
749                      45.085053592416514
750                      45.08365810728384
751                      45.08226262215121
752                      45.08086713701861
753                      45.079471651885925
754                      45.07807616675331
755                      45.07668068162068
756                      45.075285196488004
757                      45.073889711355385
758                      45.07249422622267
759                      45.07109874109006
760                      45.06970325595746
761                      45.06830777082478
762                      45.06691228569213
763                      45.06551680055949
764                      45.06412131542688
765                      45.0627258302942
766                      45.061330345161565
767                      45.05993486002896
768                      45.058539374896284
769                      45.057143889763665
770                      45.05574840463101
771                      45.05451250068004
772                      45.05338298418354
773                      45.0522534676871
774                      45.05112395119055
775                      45.0499944346941
776                      45.04886491819764
777                      45.04773540170117
778                      45.04660588520465
779                      45.045476368708165
780                      45.0443468522117
781                      45.04321733571521
782                      45.042087819218764
783                      45.04095830272224
784                      45.03982878622579
785                      45.0386992697293
786                      45.037569753232816
787                      45.03644023673634
788                      45.03531072023988
789                      45.03418120374341
790                      45.03305168724687
791                      45.031922170750455
792                      45.03079265425393
793                      45.02966313775744
794                      45.028533621260976
795                      45.027404104764486
796                      45.02627458826803
797                      45.02514507177156
798                      45.02401555527506
799                      45.022886038778566
800                      45.02175652228208
801                      45.02062700578559
802                      45.01949748928913
803                      45.01836797279267
804                      45.01723845629616
805                      45.016108939799665
806                      45.01497942330324
807                      45.013849906806726
808                      45.01272039031022
809                      45.01159087381382
810                      45.01046135731729
811                      45.0093318408208
812                      45.00820232432432
813                      45.007072807827846
814                      45.00594329133136
815                      45.00481377483486
816                      45.0036842583384
817                      45.002554741841934
818                      45.00142522534541
819                      45.00029570884897
820                      44.999166192352504
821                      44.998036675856014
822                      44.9969071593595
823                      44.995777642863054
824                      44.99464812636656
825                      44.993518609870094
826                      44.992389093373596
827                      44.9912595768771
828                      44.99013006038061
829                      44.98900054388418
830                      44.98787102738766
831                      44.98674151089115
832                      44.98561199439469
833                      44.984482477898254
834                      44.983352961401756
835                      44.98222344490528
836                      44.98109392840875
837                      44.97996441191227
838                      44.978834895415844
839                      44.977705378919346
840                      44.976575862422855
841                      44.975446345926336
842                      44.97431682942987
843                      44.97318731293341
844                      44.9720577964369
845                      44.970928279940445
846                      44.96979876344401
847                      44.968669246947464
848                      44.96753973045103
849                      44.966410213954546
850                      44.96528069745804
851                      44.9641511809616
852                      44.96302166446507
853                      44.96189214796858
854                      44.960762631472164
855                      44.95963311497563
856                      44.95850359847915
857                      44.95737408198267
858                      44.95624456548618
859                      44.95511504898973
860                      44.95398553249324
861                      44.95285601599675
862                      44.95172649950029
863                      44.950596983003784
864                      44.949467466507336
865                      44.94833795001081
866                      44.947208433514334
867                      44.94607891701792
868                      44.944949400521374
869                      44.94381988402493
870                      44.94269036752845
871                      44.94156085103194
872                      44.94043133453545
873                      44.939301818039006
874                      44.938172301542465
875                      44.93704278504602
876                      44.935913268549555
877                      44.93478375205303
878                      44.933654235556624
879                      44.93252471906008
880                      44.93139520256366
881                      44.93026568606715
882                      44.92913616957062
883                      44.92800665307419
884                      44.9268771365777
885                      44.925747620081175
886                      44.924618103584706
887                      44.92348858708824
888                      44.922359070591746
889                      44.92122955409531
890                      44.92010003759886
891                      44.918970521102366
892                      44.91784100460587
893                      44.916711488109364
894                      44.91558197161285
895                      44.91445245511638
896                      44.913322938619935
897                      44.91219342212342
898                      44.91106390562698
899                      44.90993438913049
900                      44.908804872633986
901                      44.90767535613753
902                      44.90654583964102
903                      44.905416323144564
904                      44.90428680664809
905                      44.90315729015164
906                      44.90202777365514
907                      44.90089825715864
908                      44.89976874066214
909                      44.89863922416565
910                      44.89750970766918
911                      44.89638019117274
912                      44.89525067467625
913                      44.894121158179786
914                      44.892991641683274
915                      44.891862125186826
916                      44.890732608690335
917                      44.889603092193845
918                      44.88847357569736
919                      44.887344059200885
920                      44.88621454270437
921                      44.88508502620787
922                      44.88395550971145
923                      44.882825993214965
924                      44.881696476718446
925                      44.88056696022201
926                      44.87943744372549
927                      44.878307927229024
928                      44.87717841073253
929                      44.876048894236085
930                      44.8749193777396
931                      44.87378986124307
932                      44.87266034474665
933                      44.87153082825016
934                      44.8704013117537
935                      44.86927179525714
936                      44.868142278760715
937                      44.86701276226418
938                      44.865883245767776
939                      44.864753729271236
940                      44.86362421277478
941                      44.862494696278276
942                      44.86136517978182
943                      44.86023566328529
944                      44.85910614678885
945                      44.857976630292356
946                      44.856847113795894
947                      44.85571759729943
948                      44.85458808080294
949                      44.853458564306436
950                      44.852329047809974
951                      44.85132793456894
952                      44.85041242349835
953                      44.849496912427725
954                      44.84858140135706
955                      44.84766589028645
956                      44.84675037921576
957                      44.845834868145126
958                      44.84491935707455
959                      44.84400384600391
960                      44.843088334933256
961                      44.84217282386259
962                      44.84125731279197
963                      44.8403418017213
964                      44.83942629065065
965                      44.838510779580034
966                      44.83759526850937
967                      44.836679757438745
968                      44.83576424636812
969                      44.83484873529749
970                      44.833933224226826
971                      44.833017713156195
972                      44.83210220208551
973                      44.83118669101495
974                      44.83027117994425
975                      44.829355668873646
976                      44.82844015780297
977                      44.82752464673236
978                      44.82660913566171
979                      44.82569362459106
980                      44.824778113520445
981                      44.823862602449786
982                      44.82294709137915
983                      44.82203158030851
984                      44.821116069237895
985                      44.820200558167244
986                      44.819285047096635
987                      44.81836953602595
988                      44.81745402495533
989                      44.81653851388466
990                      44.815623002814036
991                      44.81470749174339
992                      44.81379198067274
993                      44.812876469602095
994                      44.81196095853146
995                      44.81104544746084
996                      44.810129936390176
997                      44.809214425319546
998                      44.80829891424891
999                      44.807383403178285
1000                     44.80646789210765
1001                     44.805552381037
1002                     44.80463686996638
1003                     44.80372135889574
1004                     44.80280584782509
1005                     44.80189033675442
1006                     44.800974825683774
1007                     44.80005931461318
1008                     44.79914380354251
1009                     44.79822829247189
1010                     44.79731278140123
1011                     44.796397270330644
1012                     44.79548175925997
1013                     44.794566248189305
1014                     44.79365073711867
1015                     44.79273522604805
1016                     44.79181971497742
1017                     44.790904203906784
1018                     44.789988692836104
1019                     44.78907318176547
1020                     44.788157670694844
1021                     44.787242159624185
1022                     44.78632664855354
1023                     44.78541113748294
1024                     44.78449562641234
1025                     44.783580115341664
1026                     44.78266460427101
1027                     44.78174909320035
1028                     44.78083358212974
1029                     44.77991807105909
1030                     44.77900255998847
1031                     44.778087048917776
1032                     44.77717153784716
1033                     44.77625602677653
1034                     44.7753405157059
1035                     44.77442500463525
1036                     44.77350949356458
1037                     44.77259398249392
1038                     44.771678471423336
1039                     44.77076296035265
1040                     44.76984744928203
1041                     44.76893193821135
1042                     44.768016427140765
1043                     44.76710091607008
1044                     44.76618540499946
1045                     44.76526989392883
1046                     44.76435438285818
1047                     44.76343887178757
1048                     44.762523360716926
1049                     44.76160784964627
1050                     44.76069233857565
1051                     44.75977682750498
1052                     44.75886131643439
1053                     44.757945805363704
1054                     44.75703029429312
1055                     44.75611478322248
1056                     44.7551992721518
1057                     44.75428376108114
1058                     44.75336825001051
1059                     44.752452738939866
1060                     44.751537227869235
1061                     44.75062171679863
1062                     44.74970620572798
1063                     44.74879069465734
1064                     44.747875183586665
1065                     44.74695967251603
1066                     44.7460441614454
1067                     44.74512865037477
1068                     44.74421313930414
1069                     44.743297628233464
1070                     44.7423821171629
1071                     44.741466606092224
1072                     44.740551095021566
1073                     44.73963558395089
1074                     44.73872007288025
1075                     44.737804561809675
1076                     44.73688905073901
1077                     44.73597353966838
1078                     44.73505802859774
1079                     44.7341425175271
1080                     44.733227006456474
1081                     44.7323114953858
1082                     44.73139598431519
1083                     44.73048047324456
1084                     44.729564962173846
1085                     44.72864945110325
1086                     44.72773394003259
1087                     44.726818428961955
1088                     44.725902917891325
1089                     44.724987406820645
1090                     44.724071895750114
1091                     44.72315638467941
1092                     44.722240873608776
1093                     44.72132536253814
1094                     44.720409851467494
1095                     44.719494340396864
1096                     44.71857882932619
1097                     44.717663318255546
1098                     44.71674780718492
1099                     44.71583229611431
1100                     44.714916785043656
1101                     44.71400127397301
1102                     44.713085762902345
1103                     44.71217025183175
1104                     44.71125474076112
1105                     44.71033922969048
1106                     44.70942371861982
1107                     44.70850820754915
1108                     44.70759269647851
1109                     44.7066771854079
1110                     44.70576167433724
1111                     44.70484616326653
1112                     44.70393065219596
1113                     44.70301514112537
1114                     44.70209963005471
1115                     44.70118411898408
1116                     44.700268607913436
1117                     44.699353096842735
1118                     44.69843758577217
1119                     44.69752207470152
1120                     44.69660656363088
1121                     44.69569105256021
1122                     44.69477554148959
1123                     44.69386003041893
1124                     44.6929445193483
1125                     44.692029008277686
1126                     44.691113497207034
1127                     44.69019798613637
1128                     44.689282475065774
1129                     44.68836696399507
1130                     44.68745145292447
1131                     44.68657581080078
1132                     44.685727336664
1133                     44.68487959838805
1134                     44.684032595973136
1135                     44.68318632941914
1136                     44.682340798726166
1137                     44.681496003894075
1138                     44.68065194492305
1139                     44.67980862181289
1140                     44.67896603456371
1141                     44.67812418317554
1142                     44.677283067648304
1143                     44.67644268798201
1144                     44.67560304417674
1145                     44.67476413623237
1146                     44.673925964148985
1147                     44.67308852792661
1148                     44.67225182756518
1149                     44.67141586306465
1150                     44.67058063442515
1151                     44.669746141646606
1152                     44.66891238472899
1153                     44.66807936367235
1154                     44.6672470784767
1155                     44.666415529141986
1156                     44.66558471566827
1157                     44.66475463805549
1158                     44.663925296303674
1159                     44.663096690412786
1160                     44.66226882038295
1161                     44.661441686214054
1162                     44.66061528790609
1163                     44.659789625459034
1164                     44.658964698873056
1165                     44.65814050814795
1166                     44.657317053283904
1167                     44.65649433428074
1168                     44.65567235113853
1169                     44.654851103857325
1170                     44.65403059243708
1171                     44.65321081687776
1172                     44.652391777179396
1173                     44.65157347334212
1174                     44.65075590536578
1175                     44.649939073250266
1176                     44.649122976995855
1177                     44.64830761660229
1178                     44.64749299206974
1179                     44.646679103398185
1180                     44.64586595058757
1181                     44.64505353363791
1182                     44.64424185254919
1183                     44.6434309073215
1184                     44.64262069795472
1185                     44.641811224448944
1186                     44.64100248680415
1187                     44.64019448502025
1188                     44.639387219097344
1189                     44.63858068903534
1190                     44.63777489483442
1191                     44.63696983649443
1192                     44.63616551401528
1193                     44.635361927397255
1194                     44.634559076640095
1195                     44.63375696174394
1196                     44.632955582708775
1197                     44.632154939534516
1198                     44.631355032221244
1199                     44.630555860768936
1200                     44.6297574251776
1201                     44.628959725447224
1202                     44.628162761577784
1203                     44.627366533569294
1204                     44.62657104142183
1205                     44.62577628513531
1206                     44.624982264709764
1207                     44.62418898014515
1208                     44.6233964314415
1209                     44.62260461859887
1210                     44.621813541617115
1211                     44.62102320049638
1212                     44.62023359523662
1213                     44.61944472583784
1214                     44.61865659229993
1215                     44.617869194623
1216                     44.61708253280709
1217                     44.61629660685215
1218                     44.61551141675815
1219                     44.61472696252511
1220                     44.61394324415299
1221                     44.61316026164194
1222                     44.61237801499177
1223                     44.61159650420255
1224                     44.610815729274364
1225                     44.61003569020711
1226                     44.60925638700078
1227                     44.608477819655455
1228                     44.60769998817111
1229                     44.6069228925477
1230                     44.606146532785274
1231                     44.60537090888377
1232                     44.60459602084327
1233                     44.60382186866371
1234                     44.603048452345135
1235                     44.60227577188752
1236                     44.60150382729081
1237                     44.60073261855514
1238                     44.59996214568042
1239                     44.599192408666646
1240                     44.59842340751388
1241                     44.59765514222202
1242                     44.596887612791136
1243                     44.596120819221206
1244                     44.59535476151226
1245                     44.594589439664276
1246                     44.593824853677255
1247                     44.59306100355122
1248                     44.59229788928607
1249                     44.59153551088196
1250                     44.59077386833876
1251                     44.59001296165663
1252                     44.58925279083534
1253                     44.58849335587505
1254                     44.58773465677576
1255                     44.5869766935374
1256                     44.586219466160024
1257                     44.585462974643576
1258                     44.58470721898813
1259                     44.583952199193654
1260                     44.58319791526007
1261                     44.58244436718752
1262                     44.581691554975905
1263                     44.58093947862527
1264                     44.5801881381356
1265                     44.57943753350685
1266                     44.57868766473909
1267                     44.57793853183232
1268                     44.57719013478649
1269                     44.5764424736016
1270                     44.57569554827776
1271                     44.574949358814834
1272                     44.5742039052128
1273                     44.57345918747178
1274                     44.5727152055918
1275                     44.57197195957271
1276                     44.57122944941458
1277                     44.5704876751174
1278                     44.56974663668121
1279                     44.569006334106
1280                     44.568266767391776
1281                     44.56752793653842
1282                     44.56678984154609
1283                     44.566052482414676
1284                     44.56531585914428
1285                     44.56457997173488
1286                     44.56384482018634
1287                     44.56311040449886
1288                     44.562376724672276
1289                     44.561643780706646
1290                     44.560911572602066
1291                     44.56018010035838
1292                     44.559449363975666
1293                     44.558719363453946
1294                     44.557990098793205
1295                     44.55726156999334
1296                     44.556533777054504
1297                     44.55580671997667
1298                     44.555080398759756
1299                     44.55435481340376
1300                     44.55362996390878
1301                     44.552905850274776
1302                     44.55218247250165
1303                     44.551459830589586
1304                     44.55073792453844
1305                     44.550016754348206
1306                     44.54929632001898
1307                     44.54857662155081
1308                     44.54785765894352
1309                     44.54713943219718
1310                     44.54642194131185
1311                     44.54569688114901
1312                     44.54496689745788
1313                     44.54423749633978
1314                     44.543508677794826
1315                     44.542780441822856
1316                     44.54205278842402
1317                     44.54132571759816
1318                     44.54059922934546
1319                     44.53987332366568
1320                     44.539148000559074
1321                     44.53842326002554
1322                     44.53769910206503
1323                     44.536975526677615
1324                     44.53625253386323
1325                     44.53553012362195
1326                     44.53480829595367
1327                     44.53408705085849
1328                     44.53336638833637
1329                     44.53264630838734
1330                     44.53192681101135
1331                     44.53120789620842
1332                     44.53048956397854
1333                     44.52977181432178
1334                     44.52905464723796
1335                     44.52833806272731
1336                     44.527622060789724
1337                     44.5269066414252
1338                     44.52619180463371
1339                     44.52547755041526
1340                     44.5247638787699
1341                     44.52405078969766
1342                     44.5233382831984
1343                     44.52262635927221
1344                     44.521915017919184
1345                     44.52120425913909
1346                     44.52049408293212
1347                     44.51978448929822
1348                     44.51907547823733
1349                     44.51836704974958
1350                     44.51765920383481
1351                     44.51695194049321
1352                     44.51624525972458
1353                     44.51553916152908
1354                     44.51483364590659
1355                     44.5141287128572
1356                     44.51342436238086
1357                     44.51272059447756
1358                     44.512017409147354
1359                     44.51131480639022
1360                     44.510612786206096
1361                     44.50991134859511
1362                     44.50921049355711
1363                     44.50851022109222
1364                     44.50781053120037
1365                     44.50711142388163
1366                     44.506412899135924
1367                     44.505714956963324
1368                     44.50501759736367
1369                     44.504320820337156
1370                     44.50362462588374
1371                     44.5029290140033
1372                     44.50223398469599
1373                     44.5015395379617
1374                     44.50084567380053
1375                     44.50015239221235
1376                     44.49945969319733
1377                     44.498767576755334
1378                     44.49807604288639
1379                     44.49738509159048
1380                     44.49669472286766
1381                     44.496004936717874
1382                     44.49531573314123
1383                     44.49462711213759
1384                     44.493939073707004
1385                     44.493251617849516
1386                     44.492564744565065
1387                     44.49187845385369
1388                     44.491192745715374
1389                     44.4905076201501
1390                     44.48982307715792
1391                     44.489139116738805
1392                     44.48845573889275
1393                     44.48777294361981
1394                     44.48709073091984
1395                     44.48640910079297
1396                     44.4857280532392
1397                     44.48504758825838
1398                     44.48436770585076
1399                     44.483688406016135
1400                     44.483009688754606
1401                     44.482331554066086
1402                     44.48165400195066
1403                     44.48097703240827
1404                     44.48030064543902
1405                     44.4796248410428
1406                     44.47894961921963
1407                     44.47827497996946
1408                     44.47760092329242
1409                     44.47692744918846
1410                     44.47625455765755
1411                     44.47558224869972
1412                     44.47491052231487
1413                     44.474239378503206
1414                     44.47356881726452
1415                     44.472898838598915
1416                     44.47222944250633
1417                     44.47156062898685
1418                     44.470892398040505
1419                     44.470224749667175
1420                     44.46955768386686
1421                     44.46889120063961
1422                     44.46822529998552
1423                     44.46755998190444
1424                     44.46689524639635
1425                     44.46623109346136
1426                     44.465567523099494
1427                     44.46490453531063
1428                     44.46424213009483
1429                     44.46358030745217
1430                     44.46291906738254
1431                     44.46225840988595
1432                     44.4615983349624
1433                     44.46093884261191
1434                     44.46027993283456
1435                     44.459621605630176
1436                     44.45896386099895
1437                     44.45830669894074
1438                     44.4576501194556
1439                     44.45699412254356
1440                     44.4563387082045
1441                     44.455683876438535
1442                     44.45502962724565
1443                     44.454375960625846
1444                     44.45372287657907
1445                     44.4530703751054
1446                     44.45241845620473
1447                     44.45176711987715
1448                     44.45111636612269
1449                     44.45046619494127
1450                     44.44981660633287
1451                     44.4491676002975
1452                     44.44851917683526
1453                     44.44787133594608
1454                     44.44722407762999
1455                     44.446577401886884
1456                     44.44593130871685
1457                     44.44528579811994
1458                     44.444640870096045
1459                     44.44399652464523
1460                     44.443352761767535
1461                     44.44270958146286
1462                     44.44206698373125
1463                     44.44142496857264
1464                     44.440783535987116
1465                     44.44014268597474
1466                     44.439502418535305
1467                     44.43886273366907
1468                     44.43822363137584
1469                     44.43758511165561
1470                     44.43694717450855
1471                     44.43630981993445
1472                     44.43567304793346
1473                     44.43503685850554
1474                     44.434401251650705
1475                     44.4337662273689
1476                     44.433131785660194
1477                     44.432497926524505
1478                     44.43186464996194
1479                     44.43123195597235
1480                     44.430599844555864
1481                     44.42996831571248
1482                     44.42933736944207
1483                     44.42870700574482
1484                     44.428077224620615
1485                     44.42744802606946
1486                     44.42681941009132
1487                     44.42619137668625
1488                     44.4255639258543
1489                     44.42493705759539
1490                     44.42431077190957
1491                     44.423679729815326
1492                     44.42304563214007
1493                     44.42241201849625
1494                     44.42177888888391
1495                     44.42114624330312
1496                     44.42051408175384
1497                     44.41988240423612
1498                     44.4192512107498
1499                     44.41862050129507
1500                     44.41799027587183
1501                     44.41736053448009
1502                     44.416731277119844
1503                     44.41610250379114
1504                     44.41547421449396
1505                     44.41484640922821
1506                     44.41421908799404
1507                     44.41359225079135
1508                     44.412965897620175
1509                     44.41234002848053
1510                     44.411714643372356
1511                     44.411089742295715
1512                     44.4104653252506
1513                     44.40984139223695
1514                     44.40921794325484
1515                     44.40859497830423
1516                     44.4079724973851
1517                     44.407350500497564
1518                     44.406728987641465
1519                     44.40610795881692
1520                     44.40548741402384
1521                     44.40486735326228
1522                     44.40424777653224
1523                     44.40362868383369
1524                     44.40301007516664
1525                     44.40239195053115
1526                     44.40177430992711
1527                     44.40115715335465
1528                     44.400540480813646
1529                     44.39992429230418
1530                     44.39930858782616
1531                     44.398693367379735
1532                     44.39807863096476
1533                     44.39746437858129
1534                     44.396850610229386
1535                     44.39623732590896
1536                     44.39562452562006
1537                     44.39501220936257
1538                     44.39440037713672
1539                     44.393789028942315
1540                     44.393178164779385
1541                     44.392567784648065
1542                     44.391957888548205
1543                     44.39134847647981
1544                     44.39073954844301
1545                     44.39013110443769
1546                     44.389523144463844
1547                     44.3889156685215
1548                     44.38830867661072
1549                     44.38770216873144
1550                     44.38709614488362
1551                     44.38649060506736
1552                     44.38588554928252
1553                     44.38528097752925
1554                     44.38467688980751
1555                     44.3840732861172
1556                     44.383470166458544
1557                     44.382867530831355
1558                     44.38226537923561
1559                     44.38166371167141
1560                     44.38106252813866
1561                     44.3804618286375
1562                     44.37986161316778
1563                     44.379261881729626
1564                     44.378662634322964
1565                     44.37806387094782
1566                     44.37746559160419
1567                     44.37686779629207
1568                     44.37627048501138
1569                     44.37567365776227
1570                     44.37507731454466
1571                     44.374481455358584
1572                     44.37388608020396
1573                     44.3732911890809
1574                     44.37269678198929
1575                     44.37210285892923
1576                     44.371509419900704
1577                     44.37091646490362
1578                     44.37032399393807
1579                     44.36973200700407
1580                     44.36914050410156
1581                     44.36854948523053
1582                     44.36795895039106
1583                     44.367368899583084
1584                     44.36677933280657
1585                     44.366190250061585
1586                     44.36560165134812
1587                     44.3650135366662
1588                     44.36442590601571
1589                     44.36383875939682
1590                     44.363252096809354
1591                     44.362665918253434
1592                     44.36208022372903
1593                     44.36149501323613
1594                     44.360910286774754
1595                     44.36032604434483
1596                     44.35974228594647
1597                     44.35915901157962
1598                     44.35857622124427
1599                     44.35799391494038
1600                     44.35741209266807
1601                     44.356830754427236
1602                     44.356249900217946
1603                     44.3556695300401
1604                     44.35508964389376
1605                     44.354510241779
1606                     44.353931323695754
1607                     44.35335288964393
1608                     44.35277493962368
1609                     44.35219747363492
1610                     44.35162049167768
1611                     44.35104399375194
1612                     44.35046797985768
1613                     44.349892449995
1614                     44.34931740416379
1615                     44.34874284236408
1616                     44.34816876459585
1617                     44.34759517085917
1618                     44.34702206115402
1619                     44.34644943548037
1620                     44.3458772938382
1621                     44.34530563622755
1622                     44.344734462648375
1623                     44.3441637731008
1624                     44.34359356758463
1625                     44.34302384610004
1626                     44.342454608646946
1627                     44.341885855225286
1628                     44.341317585835256
1629                     44.34074980047669
1630                     44.34018249914965
1631                     44.339615681854085
1632                     44.33904934859004
1633                     44.3384834993575
1634                     44.33791813415643
1635                     44.33735325298691
1636                     44.336788855848894
1637                     44.33622494274242
1638                     44.335661513667425
1639                     44.33509856862392
1640                     44.33453610761196
1641                     44.33397413063154
1642                     44.333412637682514
1643                     44.33285162876506
1644                     44.33229110387912
1645                     44.3317310630247
1646                     44.33117150620183
1647                     44.33061243341036
1648                     44.33005384465051
1649                     44.3294957399221
1650                     44.32893811922518
1651                     44.32838098255981
1652                     44.32782432992595
1653                     44.32726816132356
1654                     44.32671247675276
1655                     44.326157276213394
1656                     44.32560255970553
1657                     44.32504832722924
1658                     44.32449457878443
1659                     44.32394131437117
1660                     44.323388533989295
1661                     44.32283623763903
1662                     44.3222844253203
1663                     44.32173309703304
1664                     44.321182252777284
1665                     44.320631892552974
1666                     44.32008201636028
1667                     44.319532624199056
1668                     44.31898371606929
1669                     44.31843529197111
1670                     44.3178873519044
1671                     44.31733512410988
1672                     44.316780128716104
1673                     44.31622552928151
1674                     44.31567132580612
1675                     44.31511751828987
1676                     44.314564106732796
1677                     44.31401109113488
1678                     44.31345847149611
1679                     44.31290624781658
1680                     44.31235442009615
1681                     44.31180298833488
1682                     44.31125195253285
1683                     44.31070131268995
1684                     44.31015106880623
1685                     44.309601220881696
1686                     44.309051768916326
1687                     44.30850271291013
1688                     44.30795405286308
1689                     44.307405788775185
1690                     44.30685792064652
1691                     44.30631044847701
1692                     44.30576337226661
1693                     44.30521669201545
1694                     44.304670407723385
1695                     44.30412451939056
1696                     44.30357902701686
1697                     44.30303393060236
1698                     44.30248923014702
1699                     44.301944925650886
1700                     44.30140101711383
1701                     44.30085750453607
1702                     44.300314387917346
1703                     44.299771667257886
1704                     44.29922934255759
1705                     44.29868741381644
1706                     44.298145881034415
1707                     44.297604744211654
1708                     44.297064003347984
1709                     44.29652365844352
1710                     44.2959837094983
1711                     44.29544415651213
1712                     44.294904999485134
1713                     44.29436623841738
1714                     44.29382787330878
1715                     44.29328990415934
1716                     44.29275233096903
1717                     44.29221515373794
1718                     44.291678372465995
1719                     44.29114198715325
1720                     44.29060599779965
1721                     44.29007040440524
1722                     44.28953520696997
1723                     44.28900040549386
1724                     44.288465999976985
1725                     44.287931990419224
1726                     44.28739837682064
1727                     44.286865159181254
1728                     44.286332337500994
1729                     44.28579991177991
1730                     44.285267882018054
1731                     44.284736248215374
1732                     44.284205010371785
1733                     44.28367416848736
1734                     44.28314372256215
1735                     44.28261367259612
1736                     44.28208401858926
1737                     44.281554760541496
1738                     44.28102589845304
1739                     44.28049743232365
1740                     44.27996936215346
1741                     44.27944168794246
1742                     44.27891440969059
1743                     44.27838752739793
1744                     44.27786104106436
1745                     44.27733495069009
1746                     44.27680925627492
1747                     44.27628395781888
1748                     44.27575905532206
1749                     44.27523454878443
1750                     44.27471043820592
1751                     44.27418672358659
1752                     44.27366340492644
1753                     44.27314048222547
1754                     44.27261795548364
1755                     44.272095824701054
1756                     44.27157408987754
1757                     44.271052751013215
1758                     44.270531808108096
1759                     44.27001126116223
1760                     44.26949111017533
1761                     44.26897135514778
1762                     44.268451996079335
1763                     44.26793303297002
1764                     44.26741446581988
1765                     44.26689629462896
1766                     44.26637851939722
1767                     44.265861140124635
1768                     44.26534415681122
1769                     44.26482756945692
1770                     44.264311378061876
1771                     44.26379558262589
1772                     44.263280183149156
1773                     44.26276517963161
1774                     44.26225057207321
1775                     44.26173636047395
1776                     44.26122254483388
1777                     44.260709125152985
1778                     44.26019610143124
1779                     44.259683473668716
1780                     44.25917124186531
1781                     44.25865940602112
1782                     44.25814796613609
1783                     44.257636922210224
1784                     44.25712627424346
1785                     44.25661602223596
1786                     44.256106166187564
1787                     44.255596706098366
1788                     44.25508764196837
1789                     44.254578973797535
1790                     44.25407070158581
1791                     44.25356282533331
1792                     44.253055345039975
1793                     44.25254826070576
1794                     44.252041572330796
1795                     44.25153527991493
1796                     44.25102938345832
1797                     44.25052388296078
1798                     44.25001877842247
1799                     44.24951406984333
1800                     44.24900975722333
