# Supplementary material for: Numerical simulation research on thermal insulation performance of composite heat-insulation zone structure in hydrothermal high-temperature mine
Source: Sci Rep. 2024 Jun 18;14:14096. doi: 10.1038/s41598-024-64702-4 (PMC11189482; doi:10.1038/s41598-024-64702-4)
Supplement: Supplementary file 1 — Supplementary Information. [file 41598_2024_64702_MOESM1_ESM.zip › Temperature scenario 4-2.txt]

% Model:              方案四-2.mph
% Version:            COMSOL 5.6.0.280
% Date:               Sep 23 2022, 21:04
% Table:              表格: 表格 20 {tbl20} - 线平均值: 线平均值 1 {av1}
% 时间 (d)                 温度 (degC)
0                        51.07950918055869
1                        50.229237608423944
2                        49.486175012806065
3                        49.17194832325529
4                        48.879854149484835
5                        48.65616956994476
6                        48.482786162632664
7                        48.35970392754881
8                        48.301806055204686
9                        48.25265909771129
10                       48.20351214021793
11                       48.15436518272444
12                       48.105218225231056
13                       48.056071267737664
14                       48.00692431024425
15                       47.96456244724239
16                       47.92672398056823
17                       47.8888855138941
18                       47.85104704721995
19                       47.813208580545734
20                       47.77537011387165
21                       47.73753164719745
22                       47.705227744535044
23                       47.6812256878902
24                       47.65722363124541
25                       47.633221574600576
26                       47.6092195179557
27                       47.58521746131091
28                       47.56121540466607
29                       47.53721334802122
30                       47.51321129137642
31                       47.48920923473159
32                       47.46520717808681
33                       47.44120512144192
34                       47.417203064797086
35                       47.39320100815231
36                       47.36919895150746
37                       47.355038326336164
38                       47.340877701164835
39                       47.32671707599355
40                       47.31255645082226
41                       47.29839582565094
42                       47.28423520047963
43                       47.2700745753083
44                       47.25591395013705
45                       47.241753324965714
46                       47.2275926997944
47                       47.213432074623114
48                       47.199271449451786
49                       47.185110824280486
50                       47.17095019910921
51                       47.156789573937914
52                       47.142628948766614
53                       47.12846832359527
54                       47.11430769842396
55                       47.10014707325267
56                       47.0859864480814
57                       47.071825822910085
58                       47.057665197738764
59                       47.04350457256747
60                       47.029343947396185
61                       47.01518332222486
62                       47.00102269705354
63                       46.98686207188227
64                       46.972701446710985
65                       46.95975587325205
66                       46.9516705066426
67                       46.94358514003316
68                       46.93549977342371
69                       46.92741440681431
70                       46.91932904020491
71                       46.91124367359549
72                       46.903158306986086
73                       46.89507294037668
74                       46.88698757376718
75                       46.878902207157786
76                       46.870816840548365
77                       46.862731473938915
78                       46.854646107329486
79                       46.846560740720086
80                       46.838475374110665
81                       46.830390007501194
82                       46.8223046408918
83                       46.81421927428237
84                       46.8061339076729
85                       46.79804854106354
86                       46.78996317445411
87                       46.78187780784463
88                       46.77379244123519
89                       46.76570707462581
90                       46.757621708016366
91                       46.74953634140693
92                       46.741450974797544
93                       46.7333656081881
94                       46.725280241578666
95                       46.71719487496922
96                       46.70910950835981
97                       46.701024141750395
98                       46.69293877514097
99                       46.684853408531545
100                      46.67676804192212
101                      46.6686826753127
102                      46.66059730870328
103                      46.652511942093824
104                      46.644426575484374
105                      46.63634120887498
106                      46.62825584226552
107                      46.62017047565613
108                      46.61208510904669
109                      46.60399974243726
110                      46.595914375827846
111                      46.58782900921842
112                      46.57974364260903
113                      46.571658275999596
114                      46.563572909390146
115                      46.5554875427807
116                      46.54740217617128
117                      46.53931680956186
118                      46.53123144295247
119                      46.523146076343046
120                      46.515060709733596
121                      46.506975343124125
122                      46.49888997651471
123                      46.49295897156438
124                      46.48846420772006
125                      46.48396944387573
126                      46.4794746800315
127                      46.47497991618719
128                      46.47048515234287
129                      46.465990388498525
130                      46.461495624654276
131                      46.457000860810005
132                      46.452506096965664
133                      46.44801133312136
134                      46.44351656927706
135                      46.4390218054328
136                      46.434527041588446
137                      46.43003227774416
138                      46.42553751389992
139                      46.42104275005559
140                      46.41654798621127
141                      46.41205322236699
142                      46.40755845852271
143                      46.40306369467835
144                      46.39856893083406
145                      46.394074166989704
146                      46.38957940314542
147                      46.38508463930116
148                      46.380589875456906
149                      46.37609511161253
150                      46.371600347768215
151                      46.367105583923895
152                      46.36261082007966
153                      46.358116056235325
154                      46.35362129239107
155                      46.34912652854672
156                      46.34463176470241
157                      46.34013700085809
158                      46.33564223701381
159                      46.33114747316947
160                      46.32665270932526
161                      46.32215794548094
162                      46.3176631816366
163                      46.31316841779235
164                      46.30867365394803
165                      46.30417889010371
166                      46.299684126259386
167                      46.29518936241511
168                      46.29069459857081
169                      46.286199834726496
170                      46.28170507088221
171                      46.277210307037876
172                      46.27271554319358
173                      46.26822077934925
174                      46.26372601550497
175                      46.25923125166074
176                      46.25473648781636
177                      46.250241723972145
178                      46.2457469601278
179                      46.24125219628352
180                      46.236757432439205
181                      46.23226266859491
182                      46.22776790475059
183                      46.223273140906265
184                      46.21877837706196
185                      46.214283613217674
186                      46.20978884937337
187                      46.20529408552906
188                      46.200799321684805
189                      46.19630455784049
190                      46.19180979399617
191                      46.18731503015187
192                      46.182820266307566
193                      46.178325502463295
194                      46.1738307386189
195                      46.169335974774654
196                      46.164841210930355
197                      46.16034644708601
198                      46.15585168324173
199                      46.15135691939746
200                      46.14686215555321
201                      46.142367391708866
202                      46.137872627864525
203                      46.133377864020275
204                      46.12888310017597
205                      46.12438833633165
206                      46.11989357248734
207                      46.11539880864304
208                      46.11090404479877
209                      46.106409280954374
210                      46.10191451711015
211                      46.09741975326579
212                      46.092924989421526
213                      46.088430225577206
214                      46.08393546173295
215                      46.079440697888614
216                      46.07494593404427
217                      46.07045117020004
218                      46.065956406355696
219                      46.0614616425114
220                      46.05696687866715
221                      46.0524721148228
222                      46.04797735097852
223                      46.04348258713421
224                      46.03898782328988
225                      46.0344930594456
226                      46.02999829560125
227                      46.025503531757
228                      46.021008767912726
229                      46.0165140040684
230                      46.01201924022409
231                      46.0075244763798
232                      46.00302971253542
233                      45.99853494869118
234                      45.99404018484692
235                      45.9895454210026
236                      45.98505065715827
237                      45.98055589331398
238                      45.97680763400575
239                      45.97417913150166
240                      45.97155062899756
241                      45.96892212649338
242                      45.96629362398931
243                      45.96366512148519
244                      45.96103661898112
245                      45.958408116477
246                      45.95577961397287
247                      45.95315111146877
248                      45.95052260896469
249                      45.94789410646057
250                      45.945265603956436
251                      45.94263710145241
252                      45.94000859894825
253                      45.93738009644419
254                      45.93475159394004
255                      45.93212309143591
256                      45.929494588931824
257                      45.92686608642772
258                      45.92423758392361
259                      45.921609081419504
260                      45.91898057891534
261                      45.9163520764113
262                      45.91372357390717
263                      45.91109507140308
264                      45.908466568898966
265                      45.905838066394885
266                      45.903209563890734
267                      45.900581061386674
268                      45.89795255888252
269                      45.89532405637841
270                      45.892695553874276
271                      45.89006705137021
272                      45.88743854886605
273                      45.884810046362
274                      45.88218154385786
275                      45.879553041353766
276                      45.876924538849615
277                      45.87429603634556
278                      45.87166753384145
279                      45.86903903133734
280                      45.86641052883325
281                      45.86378202632916
282                      45.86115352382498
283                      45.85852502132089
284                      45.85589651881685
285                      45.85326801631266
286                      45.85063951380861
287                      45.84801101130443
288                      45.84538250880037
289                      45.84275400629629
290                      45.84012550379212
291                      45.83749700128801
292                      45.834868498783905
293                      45.83223999627981
294                      45.82961149377575
295                      45.82698299127163
296                      45.824354488767526
297                      45.82172598626335
298                      45.81909748375927
299                      45.81646898125521
300                      45.81384047875103
301                      45.81121197624697
302                      45.808583473742864
303                      45.80595497123874
304                      45.80332646873464
305                      45.80069796623053
306                      45.79806946372641
307                      45.79544096122232
308                      45.7928124587182
309                      45.79018395621408
310                      45.787555453710006
311                      45.78492695120586
312                      45.78229844870175
313                      45.779669946197686
314                      45.77704144369356
315                      45.77441294118944
316                      45.77178443868533
317                      45.76915593618125
318                      45.766527433677126
319                      45.763898931173024
320                      45.76127042866891
321                      45.7586419261648
322                      45.75601342366063
323                      45.753384921156595
324                      45.75075641865251
325                      45.74812791614837
326                      45.745499413644254
327                      45.742870911140145
328                      45.74024240863602
329                      45.7376139061319
330                      45.73498540362784
331                      45.73235690112372
332                      45.72972839861963
333                      45.727099896115476
334                      45.72447139361135
335                      45.72184289110729
336                      45.71921438860315
337                      45.71658588609908
338                      45.71395738359493
339                      45.711328881090836
340                      45.70870037858676
341                      45.70607187608267
342                      45.703443373578544
343                      45.70081487107439
344                      45.69818636857034
345                      45.69555786606618
346                      45.69292936356209
347                      45.690300861058
348                      45.68767235855394
349                      45.685043856049745
350                      45.68241535354567
351                      45.67978685104157
352                      45.677158348537425
353                      45.67452984603329
354                      45.6719013435292
355                      45.669272841025126
356                      45.66664433852099
357                      45.6640158360169
358                      45.66138733351282
359                      45.65875883100866
360                      45.6561303285046
361                      45.65350182600051
362                      45.650873323496384
363                      45.64824482099232
364                      45.64561631848815
365                      45.64298781598408
366                      45.640359313479955
367                      45.63773081097583
368                      45.63510230847172
369                      45.63247380596761
370                      45.629845303463526
371                      45.627216800959395
372                      45.62458829845525
373                      45.621959795951156
374                      45.61933129344708
375                      45.61670279094298
376                      45.61407428843886
377                      45.611445785934706
378                      45.60881728343066
379                      45.60618878092655
380                      45.60356027842241
381                      45.60093177591834
382                      45.598303273414196
383                      45.595674770910115
384                      45.593046268405985
385                      45.59041776590188
386                      45.58778926339781
387                      45.585160760893714
388                      45.58253225838957
389                      45.57990375588549
390                      45.57727525338135
391                      45.574646750877235
392                      45.57201824837316
393                      45.569389745869024
394                      45.566761243364965
395                      45.56413274086079
396                      45.56150423835671
397                      45.558875735852595
398                      45.556247233348465
399                      45.553618730844384
400                      45.550990228340254
401                      45.548361725836166
402                      45.54573322333206
403                      45.54310472082792
404                      45.540476218323825
405                      45.53784771581972
406                      45.535219213315614
407                      45.53259071081151
408                      45.529962208307346
409                      45.527333705803315
410                      45.52470520329915
411                      45.52207670079509
412                      45.51944819829101
413                      45.51681969578685
414                      45.514191193282734
415                      45.511562690778675
416                      45.50893418827454
417                      45.50630568577041
418                      45.50401198780609
419                      45.5022204966514
420                      45.50042900549669
421                      45.49863751434197
422                      45.49684602318729
423                      45.495054532032576
424                      45.49326304087787
425                      45.4914715497232
426                      45.489680058568425
427                      45.487888567413734
428                      45.486097076259064
429                      45.48430558510434
430                      45.482514093949696
431                      45.48072260279496
432                      45.47893111164022
433                      45.47713962048557
434                      45.47534812933088
435                      45.47355663817615
436                      45.471765147021465
437                      45.46997365586675
438                      45.468182164712026
439                      45.46639067355733
440                      45.46459918240263
441                      45.462807691247924
442                      45.461016200093226
443                      45.45922470893854
444                      45.45743321778383
445                      45.455641726629146
446                      45.45385023547445
447                      45.45205874431978
448                      45.450267253165016
449                      45.44847576201033
450                      45.44668427085563
451                      45.44489277970094
452                      45.44310128854619
453                      45.44130979739153
454                      45.43951830623677
455                      45.43772681508213
456                      45.43593532392738
457                      45.43414383277271
458                      45.43235234161797
459                      45.43056085046327
460                      45.42876935930858
461                      45.42697786815386
462                      45.42518637699915
463                      45.42339488584448
464                      45.42160339468979
465                      45.41981190353506
466                      45.41802041238033
467                      45.41622892122563
468                      45.414437430070976
469                      45.41264593891625
470                      45.41085444776155
471                      45.409062956606824
472                      45.407271465452155
473                      45.405479974297464
474                      45.403688483142744
475                      45.40189699198805
476                      45.400105500833384
477                      45.39831400967869
478                      45.3965225185239
479                      45.394731027369275
480                      45.39293953621454
481                      45.391148045059865
482                      45.3893565539051
483                      45.38756506275046
484                      45.38577357159568
485                      45.38398208044098
486                      45.38219058928633
487                      45.38039909813166
488                      45.37860760697687
489                      45.37681611582221
490                      45.37502462466753
491                      45.3732331335128
492                      45.37144164235814
493                      45.36965015120341
494                      45.36785866004872
495                      45.36606716889398
496                      45.364275677739336
497                      45.36248418658458
498                      45.36069269542989
499                      45.35890120427518
500                      45.357109713120494
501                      45.3553182219658
502                      45.35352673081112
503                      45.351735239656385
504                      45.349943748501666
505                      45.34815225734697
506                      45.346360766192326
507                      45.34456927503764
508                      45.342777783882866
509                      45.340986292728175
510                      45.339194801573484
511                      45.3374033104188
512                      45.335611819264116
513                      45.33382032810938
514                      45.332028836954684
515                      45.3302373458
516                      45.32844585464532
517                      45.32665436349058
518                      45.32486287233584
519                      45.32307138118117
520                      45.32127989002644
521                      45.31948839887173
522                      45.317696907717014
523                      45.31590541656235
524                      45.314113925407604
525                      45.312322434252955
526                      45.31053094309827
527                      45.308739451943495
528                      45.306947960788825
529                      45.30515646963412
530                      45.303364978479415
531                      45.30157348732469
532                      45.299781996170005
533                      45.297990505015306
534                      45.29619901386058
535                      45.29440752270596
536                      45.292616031551226
537                      45.2908245403965
538                      45.28903304924185
539                      45.287241558087125
540                      45.28545006693243
541                      45.283658575777686
542                      45.28186708462297
543                      45.280075593468325
544                      45.278284102313606
545                      45.27649261115892
546                      45.27470112000417
547                      45.27290962884949
548                      45.271118137694835
549                      45.26932664654009
550                      45.26753515538539
551                      45.26574366423069
552                      45.26395217307596
553                      45.26216068192127
554                      45.26036919076658
555                      45.25857769961186
556                      45.256786208457115
557                      45.254994717302445
558                      45.253203226147775
559                      45.25141173499308
560                      45.249620243838336
561                      45.24782875268367
562                      45.24603726152898
563                      45.24424577037431
564                      45.24245427921954
565                      45.24066278806484
566                      45.238871296910155
567                      45.23707980575546
568                      45.235288314600744
569                      45.23349682344607
570                      45.23170533229134
571                      45.22991384113664
572                      45.22812234998194
573                      45.22633085882726
574                      45.22453936767251
575                      45.222747876517815
576                      45.22095638536314
577                      45.219164894208426
578                      45.21737340305371
579                      45.21558191189904
580                      45.21379042074433
581                      45.211998929589654
582                      45.21020743843492
583                      45.208415947280216
584                      45.20662445612551
585                      45.20483296497083
586                      45.2030414738161
587                      45.201249982661395
588                      45.199458491506704
589                      45.197667000352
590                      45.195875509197286
591                      45.19408401804262
592                      45.192292526887854
593                      45.190501035733185
594                      45.18870954457848
595                      45.186918053423824
596                      45.1851265622691
597                      45.1833350711144
598                      45.18172512282899
599                      45.18038748884759
600                      45.179049854866236
601                      45.17771222088478
602                      45.17637458690345
603                      45.17503695292202
604                      45.1736993189406
605                      45.17236168495922
606                      45.17102405097788
607                      45.169686416996406
608                      45.16834878301504
609                      45.167011149033605
610                      45.1656735150522
611                      45.16433588107085
612                      45.16299824708941
613                      45.16166061310803
614                      45.16032297912663
615                      45.15898534514524
616                      45.15764771116388
617                      45.15631007718246
618                      45.15497244320101
619                      45.15363480921969
620                      45.15229717523825
621                      45.15095954125685
622                      45.149621907275474
623                      45.14828427329404
624                      45.14694663931269
625                      45.14560900533123
626                      45.1442713713499
627                      45.14293373736847
628                      45.14159610338705
629                      45.14025846940567
630                      45.138920835424294
631                      45.13758320144288
632                      45.13624556746144
633                      45.13490793348005
634                      45.13357029949869
635                      45.13223266551729
636                      45.13089503153591
637                      45.129557397554485
638                      45.12821976357309
639                      45.126882129591685
640                      45.125544495610306
641                      45.12420686162888
642                      45.12286922764749
643                      45.12153159366612
644                      45.12019395968468
645                      45.118856325703284
646                      45.11751869172194
647                      45.116181057740526
648                      45.11484342375911
649                      45.1135057897778
650                      45.11216815579633
651                      45.110830521814904
652                      45.1094928878335
653                      45.10815525385212
654                      45.1068176198707
655                      45.10547998588934
656                      45.10414235190793
657                      45.102804717926546
658                      45.101467083945096
659                      45.10012944996378
660                      45.09879181598234
661                      45.09745418200095
662                      45.09611654801957
663                      45.094778914038166
664                      45.09344128005677
665                      45.09210364607538
666                      45.09076601209399
667                      45.08942837811255
668                      45.08809074413115
669                      45.08675311014973
670                      45.085415476168336
671                      45.08407784218697
672                      45.08274020820558
673                      45.08140257422416
674                      45.080064940242764
675                      45.07872730626135
676                      45.07738967227999
677                      45.0760520382986
678                      45.07471440431717
679                      45.07337677033579
680                      45.072039136354405
681                      45.07070150237301
682                      45.069363868391555
683                      45.06802623441019
684                      45.06668860042879
685                      45.0653509664474
686                      45.064013332466025
687                      45.062675698484625
688                      45.06133806450322
689                      45.06000043052178
690                      45.05866279654042
691                      45.057325162559074
692                      45.05598752857763
693                      45.054649894596224
694                      45.05331226061479
695                      45.05197462663342
696                      45.050636992652024
697                      45.04929935867064
698                      45.04796172468924
699                      45.04662409070782
700                      45.045286456726416
701                      45.04394882274503
702                      45.04261118876361
703                      45.041273554782244
704                      45.03993592080087
705                      45.038598286819436
706                      45.037260652838086
707                      45.03592301885664
708                      45.03458538487525
709                      45.033247750893906
710                      45.03191011691249
711                      45.03057248293105
712                      45.02923484894968
713                      45.027897214968284
714                      45.02655958098689
715                      45.02522194700547
716                      45.02388431302405
717                      45.02254667904269
718                      45.02120904506125
719                      45.0198714110799
720                      45.01853377709851
721                      45.017196143117125
722                      45.01585850913572
723                      45.014520875154304
724                      45.013183241172854
725                      45.01184560719151
726                      45.01050797321009
727                      45.00917033922871
728                      45.007832705247246
729                      45.00649507126588
730                      45.005157437284495
731                      45.003819803303074
732                      45.002482169321766
733                      45.00114453534033
734                      44.99980690135894
735                      44.99846926737751
736                      44.99713163339617
737                      44.99579399941472
738                      44.99445636543335
739                      44.993118731451894
740                      44.991781097470536
741                      44.99044346348917
742                      44.989105829507714
743                      44.987768195526336
744                      44.98643056154492
745                      44.985092927563564
746                      44.98375529358215
747                      44.982417659600735
748                      44.981080025619356
749                      44.979742391638
750                      44.978404757656584
751                      44.97706712367517
752                      44.97572948969377
753                      44.97439185571237
754                      44.973054221730955
755                      44.97171658774955
756                      44.97037895376814
757                      44.96904131978675
758                      44.967703685805375
759                      44.96636605182398
760                      44.965028417842646
761                      44.963690783861146
762                      44.96235314987977
763                      44.96101551589844
764                      44.95967788191698
765                      44.95834024793558
766                      44.95700261395422
767                      44.955664979972816
768                      44.95432734599143
769                      44.95298971201
770                      44.9516520780286
771                      44.950314444047216
772                      44.94897681006583
773                      44.94763917608443
774                      44.946301542103
775                      44.94496390812163
776                      44.94362627414022
777                      44.942288640158814
778                      44.94105115583424
779                      44.939963895994886
780                      44.93887663615549
781                      44.93778937631614
782                      44.936702116476766
783                      44.93561485663742
784                      44.934527596798034
785                      44.93344033695865
786                      44.9323530771193
787                      44.931265817279915
788                      44.930178557440534
789                      44.92909129760114
790                      44.92800403776182
791                      44.926916777922415
792                      44.925829518083084
793                      44.924742258243676
794                      44.923654998404324
795                      44.92256773856497
796                      44.92148047872559
797                      44.920393218886204
798                      44.91930595904687
799                      44.91821869920747
800                      44.91713143936811
801                      44.916044179528754
802                      44.914956919689395
803                      44.91386965985004
804                      44.91278240001065
805                      44.91169514017127
806                      44.91060788033189
807                      44.90952062049251
808                      44.90843336065317
809                      44.90734610081378
810                      44.90625884097442
811                      44.90517158113506
812                      44.904084321295656
813                      44.9029970614563
814                      44.901909801616995
815                      44.90082254177754
816                      44.89973528193825
817                      44.898648022098826
818                      44.897560762259495
819                      44.89647350242009
820                      44.89538624258073
821                      44.894298982741375
822                      44.89321172290199
823                      44.8921244630626
824                      44.89103720322321
825                      44.88994994338386
826                      44.88886268354453
827                      44.88777542370516
828                      44.886688163865756
829                      44.885600904026404
830                      44.88451364418701
831                      44.88342638434769
832                      44.882339124508306
833                      44.881251864668876
834                      44.88016460482956
835                      44.87907734499017
836                      44.8779900851508
837                      44.876902825311475
838                      44.87581556547207
839                      44.874728305632715
840                      44.873641045793356
841                      44.87255378595397
842                      44.87146652611457
843                      44.87037926627524
844                      44.869292006435884
845                      44.8682047465965
846                      44.8671174867571
847                      44.866030226917744
848                      44.86494296707838
849                      44.86385570723901
850                      44.862768447399596
851                      44.86168118756029
852                      44.86059392772088
853                      44.85950666788152
854                      44.85841940804217
855                      44.8573321482028
856                      44.85624488836341
857                      44.85515762852406
858                      44.854070368684695
859                      44.852983108845294
860                      44.85189584900599
861                      44.85080858916661
862                      44.84972132932721
863                      44.8486340694878
864                      44.84754680964846
865                      44.84645954980912
866                      44.84537228996974
867                      44.844285030130365
868                      44.84319777029103
869                      44.84211051045168
870                      44.84102325061228
871                      44.83993599077288
872                      44.83884873093348
873                      44.83776147109416
874                      44.83667421125477
875                      44.835586951415394
876                      44.834499691576035
877                      44.833412431736654
878                      44.83232517189733
879                      44.831237912057944
880                      44.830150652218585
881                      44.82906339237918
882                      44.827976132539845
883                      44.82688887270045
884                      44.8258016128611
885                      44.824714353021655
886                      44.82362709318235
887                      44.822539833342994
888                      44.821452573503635
889                      44.82036531366422
890                      44.81927805382486
891                      44.81819079398549
892                      44.81710353414615
893                      44.81601627430676
894                      44.81492901446741
895                      44.81384175462801
896                      44.81275449478863
897                      44.81166723494925
898                      44.81057997510991
899                      44.809492715270544
900                      44.808405455431156
901                      44.80731819559182
902                      44.80623093575244
903                      44.80514367591307
904                      44.80405641607371
905                      44.80296915623433
906                      44.80188189639495
907                      44.8007946365556
908                      44.79970737671626
909                      44.798620116876876
910                      44.79753285703747
911                      44.79644559719811
912                      44.795358337358785
913                      44.7942710775194
914                      44.79318381768002
915                      44.79209655784067
916                      44.791009298001306
917                      44.789922038161876
918                      44.78883477832256
919                      44.78774751848318
920                      44.78666025864379
921                      44.7855729988044
922                      44.78448573896508
923                      44.783398479125715
924                      44.78231121928633
925                      44.78122395944695
926                      44.78013669960756
927                      44.77904943976822
928                      44.77796217992881
929                      44.77687492008947
930                      44.775787660250096
931                      44.77470040041069
932                      44.773613140571335
933                      44.77252588073201
934                      44.77143862089262
935                      44.770351361053244
936                      44.76926410121392
937                      44.76817684137454
938                      44.767089581535124
939                      44.76600232169579
940                      44.7649150618564
941                      44.76382780201702
942                      44.762740542177646
943                      44.76165328233831
944                      44.76056602249894
945                      44.759478762659555
946                      44.75839150282017
947                      44.757304242980844
948                      44.756216983141414
949                      44.755129723302055
950                      44.75404246346269
951                      44.75295520362336
952                      44.75186794378399
953                      44.75078068394458
954                      44.74969342410525
955                      44.748606164265894
956                      44.747518904426514
957                      44.74643164458709
958                      44.745425387969185
959                      44.744540636183324
960                      44.7436558843975
961                      44.74277113261166
962                      44.74188638082583
963                      44.74100162904001
964                      44.74011687725414
965                      44.73923212546832
966                      44.738347373682444
967                      44.73746262189662
968                      44.73657787011077
969                      44.73569311832497
970                      44.73480836653909
971                      44.73392361475327
972                      44.73303886296745
973                      44.73215411118162
974                      44.73126935939576
975                      44.73038460760991
976                      44.729499855824066
977                      44.728615104038255
978                      44.727730352252436
979                      44.726845600466596
980                      44.725960848680735
981                      44.725076096894895
982                      44.724191345109
983                      44.72330659332322
984                      44.72242184153741
985                      44.72153708975152
986                      44.72065233796567
987                      44.71976758617986
988                      44.718882834394044
989                      44.71799808260818
990                      44.71711333082237
991                      44.7162285790365
992                      44.71534382725062
993                      44.71445907546485
994                      44.713574323679
995                      44.71268957189317
996                      44.71180482010733
997                      44.71092006832148
998                      44.710035316535624
999                      44.70915056474979
1000                     44.70826581296399
1001                     44.707381061178125
1002                     44.706496309392286
1003                     44.705611557606446
1004                     44.70472680582062
1005                     44.703842054034766
1006                     44.70295730224891
1007                     44.7020725504631
1008                     44.70118779867725
1009                     44.70030304689141
1010                     44.699418295105595
1011                     44.69853354331975
1012                     44.69764879153387
1013                     44.696764039748075
1014                     44.6958792879622
1015                     44.6949945361764
1016                     44.694109784390534
1017                     44.69322503260474
1018                     44.69234028081888
1019                     44.691455529033
1020                     44.6905707772472
1021                     44.68968602546138
1022                     44.6888012736755
1023                     44.68791652188968
1024                     44.687031770103864
1025                     44.686147018317996
1026                     44.685262266532156
1027                     44.68437751474631
1028                     44.683492762960505
1029                     44.68260801117464
1030                     44.68172325938881
1031                     44.680838507602964
1032                     44.679953755817145
1033                     44.67906900403133
1034                     44.67818425224548
1035                     44.677299500459654
1036                     44.676414748673785
1037                     44.67552999688796
1038                     44.674645245102155
1039                     44.67376049331624
1040                     44.672875741530476
1041                     44.67199098974459
1042                     44.67110623795878
1043                     44.67022148617293
1044                     44.66933673438709
1045                     44.668451982601226
1046                     44.66756723081536
1047                     44.666682479029596
1048                     44.66579772724374
1049                     44.66491297545787
1050                     44.66402822367203
1051                     44.663143471886215
1052                     44.66225872010037
1053                     44.66137396831455
1054                     44.6604892165287
1055                     44.65960446474289
1056                     44.65871971295703
1057                     44.65783496117119
1058                     44.65695020938534
1059                     44.656065457599496
1060                     44.65518070581368
1061                     44.65429595402781
1062                     44.65341120224199
1063                     44.652526450456165
1064                     44.651641698670296
1065                     44.650756946884506
1066                     44.64987219509863
1067                     44.64898744331282
1068                     44.64810269152695
1069                     44.64721793974116
1070                     44.64633318795528
1071                     44.64544843616947
1072                     44.6445636843836
1073                     44.643678932597766
1074                     44.64279418081194
1075                     44.64190942902615
1076                     44.64102467724028
1077                     44.64013992545442
1078                     44.63925517366857
1079                     44.6383704218828
1080                     44.63748567009689
1081                     44.63660091831105
1082                     44.63571616652524
1083                     44.63483141473944
1084                     44.633946662953534
1085                     44.63306191116775
1086                     44.632177159381826
1087                     44.63129240759605
1088                     44.63040765581018
1089                     44.62952290402439
1090                     44.628638152238544
1091                     44.62775340045268
1092                     44.626868648666836
1093                     44.62598389688102
1094                     44.625099145095184
1095                     44.624214393309316
1096                     44.623329641523526
1097                     44.62244488973767
1098                     44.62156013795182
1099                     44.62067538616601
1100                     44.61979063438014
1101                     44.618905882594255
1102                     44.6180211308085
1103                     44.61713637902264
1104                     44.61625162723683
1105                     44.61536687545094
1106                     44.61448212366514
1107                     44.613597371879294
1108                     44.61271262009343
1109                     44.61182786830761
1110                     44.610943116521796
1111                     44.610058364735934
1112                     44.609173612950094
1113                     44.60828886116426
1114                     44.60740410937843
1115                     44.60651935759253
1116                     44.60563460580676
1117                     44.60474985402087
1118                     44.60386510223505
1119                     44.602980350449215
1120                     44.60209559866342
1121                     44.601210846877535
1122                     44.60032609509172
1123                     44.59944134330585
1124                     44.59855659152
1125                     44.59767183973415
1126                     44.59678708794835
1127                     44.59590233616251
1128                     44.595017584376656
1129                     44.59413283259086
1130                     44.593248080805004
1131                     44.59236332901913
1132                     44.59147857723333
1133                     44.590593825447456
1134                     44.58970907366163
1135                     44.58882432187584
1136                     44.587939570089986
1137                     44.58705481830409
1138                     44.586195292742744
1139                     44.5853740959404
1140                     44.584553598312816
1141                     44.583733799859935
1142                     44.58291470058183
1143                     44.58209630047843
1144                     44.58127859954981
1145                     44.58046159779588
1146                     44.579645295216665
1147                     44.57882969181224
1148                     44.57801478758249
1149                     44.57720058252751
1150                     44.57638707664727
1151                     44.57557426994181
1152                     44.57476216241102
1153                     44.57395075405497
1154                     44.57314004487365
1155                     44.572330034867136
1156                     44.5715207240353
1157                     44.5707121123782
1158                     44.56990419989583
1159                     44.5690969865882
1160                     44.56829047245536
1161                     44.56748465749718
1162                     44.56667954171376
1163                     44.56587512510511
1164                     44.56507140767111
1165                     44.56426838941194
1166                     44.56346607032747
1167                     44.56266445041774
1168                     44.56186352968273
1169                     44.5610633081225
1170                     44.56026378573699
1171                     44.559464962526185
1172                     44.55866683849014
1173                     44.557869413628836
1174                     44.557072687942245
1175                     44.55627666143041
1176                     44.55548133409327
1177                     44.55468670593088
1178                     44.55389277694324
1179                     44.55309954713042
1180                     44.552307016492264
1181                     44.55151518502882
1182                     44.55072405274011
1183                     44.549933619626145
1184                     44.54914388568689
1185                     44.548354850922436
1186                     44.547566515332726
1187                     44.54677887891769
1188                     44.54599194167741
1189                     44.54520570361184
1190                     44.544420164721075
1191                     44.54363532500501
1192                     44.54285118446367
1193                     44.542067743097036
1194                     44.5412850009052
1195                     44.540502957888044
1196                     44.539721614045725
1197                     44.53894096937804
1198                     44.53816102388507
1199                     44.53738177756693
1200                     44.536603230423474
1201                     44.53582538245476
1202                     44.535048233660795
1203                     44.53427178404155
1204                     44.533496033597054
1205                     44.53272098232733
1206                     44.531946630232255
1207                     44.53117297731201
1208                     44.530400023566415
1209                     44.529627768995596
1210                     44.5288562135995
1211                     44.528085357378195
1212                     44.527315200331564
1213                     44.52654574245971
1214                     44.52577698376257
1215                     44.52500892424016
1216                     44.52424156389246
1217                     44.52347490271952
1218                     44.52270894072133
1219                     44.52194367789789
1220                     44.52117911424918
1221                     44.52041524977516
1222                     44.519652084475915
1223                     44.5188896183514
1224                     44.51812785140155
1225                     44.51736678362662
1226                     44.51660641502624
1227                     44.51584674560072
1228                     44.515087775349826
1229                     44.514329504273796
1230                     44.51357193237237
1231                     44.512815059645725
1232                     44.51205888609384
1233                     44.5113034117167
1234                     44.51054863651424
1235                     44.50979456048662
1236                     44.50904118363364
1237                     44.508288505955385
1238                     44.50753652745194
1239                     44.50678524812319
1240                     44.50603466796924
1241                     44.505284786989925
1242                     44.504535605185396
1243                     44.5037871225556
1244                     44.50303933910051
1245                     44.50229225482021
1246                     44.5015458697146
1247                     44.50080018378379
1248                     44.500055197027656
1249                     44.499310909446216
1250                     44.49856732103962
1251                     44.49782443180765
1252                     44.49708224175056
1253                     44.49634075086811
1254                     44.49559995916039
1255                     44.49485986662747
1256                     44.49412047326922
1257                     44.4933817790857
1258                     44.492643784076954
1259                     44.491906488242925
1260                     44.4911698915836
1261                     44.4904339940991
1262                     44.48969879578927
1263                     44.48896429665419
1264                     44.48823049669383
1265                     44.48749739590826
1266                     44.48676499429736
1267                     44.486033291861304
1268                     44.485302288599804
1269                     44.484571984513174
1270                     44.483842379601235
1271                     44.48311347386403
1272                     44.48238526730166
1273                     44.481657759913915
1274                     44.480930951700884
1275                     44.48020484266267
1276                     44.47947943279919
1277                     44.47875472211037
1278                     44.47803071059632
1279                     44.477307398257054
1280                     44.476584785092456
1281                     44.475862871102635
1282                     44.47514165628755
1283                     44.47442114064713
1284                     44.47370132418155
1285                     44.472982206890634
1286                     44.47226378877449
1287                     44.471546069833096
1288                     44.470829050066406
1289                     44.47011272947448
1290                     44.46939710805729
1291                     44.468682185814785
1292                     44.46796796274707
1293                     44.467254438854056
1294                     44.46654161413578
1295                     44.46582948859226
1296                     44.46511806222345
1297                     44.46440733502946
1298                     44.463697307010136
1299                     44.46298797816555
1300                     44.462279348495706
1301                     44.46157141800053
1302                     44.46086418668019
1303                     44.46015765453454
1304                     44.45945182156363
1305                     44.458746687767466
1306                     44.458042253146054
1307                     44.45733851769936
1308                     44.45663548142738
1309                     44.45593314433015
1310                     44.45523150640767
1311                     44.45453056765989
1312                     44.45383032808694
1313                     44.453130787688615
1314                     44.4524319464651
1315                     44.45173380441625
1316                     44.45103636154218
1317                     44.45033961784286
1318                     44.449638444317635
1319                     44.44893017695664
1320                     44.44822246661416
1321                     44.44751531328996
1322                     44.446808716984215
1323                     44.44610267769687
1324                     44.44539719542794
1325                     44.44469227017738
1326                     44.44398790194521
1327                     44.44328409073149
1328                     44.44258083653611
1329                     44.44187813935918
1330                     44.441175999200595
1331                     44.440474416060425
1332                     44.43977338993871
1333                     44.43907292083533
1334                     44.43837300875034
1335                     44.43767365368382
1336                     44.436974855635654
1337                     44.43627661460582
1338                     44.43557893059449
1339                     44.43488180360155
1340                     44.434185233626955
1341                     44.433489220670715
1342                     44.43279376473299
1343                     44.432098865813614
1344                     44.43140452391266
1345                     44.430710739030076
1346                     44.430017511165886
1347                     44.429324840320085
1348                     44.42863272649266
1349                     44.42794116968371
1350                     44.42725016989318
1351                     44.42655972712089
1352                     44.425869841367145
1353                     44.42518051263175
1354                     44.42449174091475
1355                     44.42380352621614
1356                     44.423115868535966
1357                     44.42242876787416
1358                     44.421742224230776
1359                     44.42105623760577
1360                     44.42037080799917
1361                     44.41968593541102
1362                     44.41900161984114
1363                     44.41831786128975
1364                     44.41763465975671
1365                     44.416952015242074
1366                     44.416269927745915
1367                     44.415588397268095
1368                     44.414907423808664
1369                     44.414227007367664
1370                     44.41354714794505
1371                     44.41286784554078
1372                     44.412189100155004
1373                     44.41151091178757
1374                     44.41083328043855
1375                     44.41015620610788
1376                     44.4094796887957
1377                     44.40880372850187
1378                     44.408128325226414
1379                     44.40745347896934
1380                     44.40677918973075
1381                     44.40610545751049
1382                     44.405432282308674
1383                     44.40475966412524
1384                     44.404087602960196
1385                     44.40341609881354
1386                     44.40274515168533
1387                     44.40207476157549
1388                     44.40140492848405
1389                     44.40073565241105
1390                     44.40006693335635
1391                     44.39939877132003
1392                     44.39873116630224
1393                     44.39806411830272
1394                     44.39739762732178
1395                     44.39673169335905
1396                     44.39606631641485
1397                     44.39540149648893
1398                     44.394737233581495
1399                     44.394073527692385
1400                     44.39341037882176
1401                     44.39274778696947
1402                     44.39208575213563
1403                     44.39142427432016
1404                     44.39076335352306
1405                     44.39010298974439
1406                     44.38944318298413
1407                     44.38878393324227
1408                     44.38812524051874
1409                     44.38746710481369
1410                     44.38680952612706
1411                     44.38615250445879
1412                     44.385496039808885
1413                     44.38484013217741
1414                     44.384184781564315
1415                     44.3835299879696
1416                     44.382875751393335
1417                     44.38222207183546
1418                     44.38156894929594
1419                     44.38091638377484
1420                     44.380264375272134
1421                     44.37961292378787
1422                     44.37896202932196
1423                     44.37831169187444
1424                     44.37766191144535
1425                     44.37701268803464
1426                     44.37636402164233
1427                     44.37571591226844
1428                     44.3750683599129
1429                     44.37442136457581
1430                     44.37377492625714
1431                     44.3731290449568
1432                     44.37248372067489
1433                     44.37183895341136
1434                     44.37119474316628
1435                     44.37055108993953
1436                     44.36990799373124
1437                     44.36926545454128
1438                     44.368623472369755
1439                     44.367982047216636
1440                     44.36734117908195
1441                     44.366700867965605
1442                     44.36606111386769
1443                     44.36542191678815
1444                     44.364783276727
1445                     44.36414519368428
1446                     44.36350766765991
1447                     44.362870698654014
1448                     44.36223428666644
1449                     44.361598431697324
1450                     44.360963133746594
1451                     44.36032839281424
1452                     44.35969420890033
1453                     44.35906058200473
1454                     44.35842751212757
1455                     44.35779499926886
1456                     44.35716304342852
1457                     44.35653164460654
1458                     44.355900802803
1459                     44.355270518017846
1460                     44.35464079025109
1461                     44.35401161950273
1462                     44.3533830057728
1463                     44.3527549490612
1464                     44.35212744936808
1465                     44.35150050669332
1466                     44.35087412103695
1467                     44.35024829239895
1468                     44.34962302077937
1469                     44.34899830617822
1470                     44.34837414859548
1471                     44.347750548031094
1472                     44.34712750448511
1473                     44.34650501795751
1474                     44.34588308844836
1475                     44.34526171595759
1476                     44.3446409004852
1477                     44.34402064203123
1478                     44.34340094059562
1479                     44.34278179617845
1480                     44.342163208779674
1481                     44.34154517839934
1482                     44.34092770503729
1483                     44.34031078869371
1484                     44.33969442936854
1485                     44.3390786270617
1486                     44.33846338177331
1487                     44.33784869350332
1488                     44.33723456225174
1489                     44.33662098801854
1490                     44.336007970803756
1491                     44.33539551060732
1492                     44.334783607429294
1493                     44.334172261269714
1494                     44.3335614721285
1495                     44.33295124000571
1496                     44.332341564901306
1497                     44.33173244681529
1498                     44.331120557422636
1499                     44.33050416798685
1500                     44.32988824332106
1501                     44.329272783425104
1502                     44.32865778829911
1503                     44.328043257943136
1504                     44.32742919235704
1505                     44.32681559154077
1506                     44.32620245549444
1507                     44.325589784218074
1508                     44.32497757771161
1509                     44.32436583597509
1510                     44.32375455900847
1511                     44.323143746811816
1512                     44.32253339938499
1513                     44.321923516728226
1514                     44.32131409884127
1515                     44.320705145724276
1516                     44.32009665737715
1517                     44.31948863380001
1518                     44.31888107499279
1519                     44.31827398095548
1520                     44.31766735168809
1521                     44.317061187190575
1522                     44.31645548746305
1523                     44.315850252505435
1524                     44.3152454823177
1525                     44.314641176899976
1526                     44.314037336252106
1527                     44.31343396037415
1528                     44.312831049266144
1529                     44.312228602928016
1530                     44.31162662135983
1531                     44.311025104561594
1532                     44.31042405253325
1533                     44.30982346527487
1534                     44.30922334278641
1535                     44.3086236850678
1536                     44.30802449211913
1537                     44.30742576394047
1538                     44.30682750053165
1539                     44.30622970189278
1540                     44.30563236802381
1541                     44.30503549892477
1542                     44.30443909459564
1543                     44.303843155036425
1544                     44.30324768024719
1545                     44.302652670227864
1546                     44.302058124978394
1547                     44.30146404449892
1548                     44.300870428789295
1549                     44.30027727784968
1550                     44.29968459167994
1551                     44.299092370280114
1552                     44.298500613650226
1553                     44.29790932179023
1554                     44.29731849470017
1555                     44.29672813238003
1556                     44.29613823482989
1557                     44.295548802049574
1558                     44.29495983403919
1559                     44.294371330798725
1560                     44.29378329232824
1561                     44.29319571862763
1562                     44.2926086096969
1563                     44.29202196553617
1564                     44.29143578614537
1565                     44.29085007152449
1566                     44.29026482167347
1567                     44.28968003659237
1568                     44.28909571628121
1569                     44.28851186074002
1570                     44.287928469968705
1571                     44.2873455439673
1572                     44.28676308273587
1573                     44.286181086274325
1574                     44.28559955458272
1575                     44.28501848766102
1576                     44.284437885509256
1577                     44.283857748127396
1578                     44.28327807551545
1579                     44.28269886767343
1580                     44.28212012460137
1581                     44.281541846299206
1582                     44.28096403276697
1583                     44.280386684004675
1584                     44.279809800012224
1585                     44.279233380789755
1586                     44.27865742633723
1587                     44.278081936654594
1588                     44.27750691174188
1589                     44.276932351599065
1590                     44.276358256226196
1591                     44.27578462562324
1592                     44.27521145979023
1593                     44.27463875872714
1594                     44.27406652243397
1595                     44.27349475091068
1596                     44.27292344415736
1597                     44.27235260217393
1598                     44.27178222496042
1599                     44.271212312516866
1600                     44.27064286484319
1601                     44.27007388193948
1602                     44.269505363805656
1603                     44.26893731044183
1604                     44.26836972184782
1605                     44.26780259802375
1606                     44.26723593896963
1607                     44.26666974468547
1608                     44.266104015171166
1609                     44.2655387504268
1610                     44.264973950452415
1611                     44.2644096152479
1612                     44.26384574481328
1613                     44.263282339148645
1614                     44.26271939825388
1615                     44.26215692212907
1616                     44.261594910774114
1617                     44.261033364189174
1618                     44.260472282374124
1619                     44.25991166532897
1620                     44.25935151305379
1621                     44.25879182554846
1622                     44.25823260281307
1623                     44.25767384484765
1624                     44.2571155516521
1625                     44.256557723226514
1626                     44.25600035957081
1627                     44.255443460685036
1628                     44.25488702656923
1629                     44.25433105722329
1630                     44.25377555264728
1631                     44.253220512841196
1632                     44.25266593780507
1633                     44.25211182753881
1634                     44.2515581820425
1635                     44.25100500131612
1636                     44.25045228535964
1637                     44.24990003417308
1638                     44.24934824775649
1639                     44.24879692610974
1640                     44.248246069233005
1641                     44.24769567712616
1642                     44.24714574978921
1643                     44.246596287222175
1644                     44.24604728942509
1645                     44.245498756397936
1646                     44.24495068814068
1647                     44.24440308465332
1648                     44.243855945935955
1649                     44.24330927198845
1650                     44.242763062810916
1651                     44.24221731840324
1652                     44.241672038765515
1653                     44.241127223897706
1654                     44.24058287379985
1655                     44.24003898847191
1656                     44.23949556791389
1657                     44.238952612125786
1658                     44.23841012110757
1659                     44.23786809485934
1660                     44.237326533381
1661                     44.23678543667251
1662                     44.236244804734014
1663                     44.23570463756545
1664                     44.235164935166765
1665                     44.234625697538064
1666                     44.23408692467925
1667                     44.23354861659036
1668                     44.23301077327137
1669                     44.232473394722305
1670                     44.2319364809432
1671                     44.231400031934
1672                     44.23086404769467
1673                     44.23032852822535
1674                     44.229793473525895
1675                     44.22925888359639
1676                     44.228724758436755
1677                     44.228191098047105
1678                     44.22765488924334
1679                     44.22711456697362
1680                     44.22657462595996
1681                     44.22603506620217
1682                     44.22549588770031
1683                     44.22495709045448
1684                     44.22441867446452
1685                     44.22388063973059
1686                     44.223342986252554
1687                     44.22280571403052
1688                     44.22226882306441
1689                     44.22173231335427
1690                     44.22119618490004
1691                     44.220660437701824
1692                     44.22012507175952
1693                     44.21959008707314
1694                     44.219055483642784
1695                     44.218521261468304
1696                     44.21798742054983
1697                     44.217453960887305
1698                     44.21692088248072
1699                     44.21638818533008
1700                     44.21585586943543
1701                     44.215323934796686
1702                     44.21479238141392
1703                     44.214261209287095
1704                     44.213730418416226
1705                     44.213200008801294
1706                     44.21266998044232
1707                     44.2121403333393
1708                     44.21161106749227
1709                     44.21108218290115
1710                     44.21055367956598
1711                     44.21002555748679
1712                     44.20949781666349
1713                     44.208970457096186
1714                     44.208443478784886
1715                     44.20791688172947
1716                     44.20739066593
1717                     44.206864831386525
1718                     44.20633937809897
1719                     44.205814306067346
1720                     44.20528961529176
1721                     44.204765305772035
1722                     44.20424137750836
1723                     44.20371783050053
1724                     44.20319466474878
1725                     44.202671880252815
1726                     44.20214947701293
1727                     44.2016274550289
1728                     44.201105814300924
1729                     44.20058455482881
1730                     44.20006367661273
1731                     44.199543179652565
1732                     44.19902306394834
1733                     44.198503329500106
1734                     44.19798397630781
1735                     44.1974650043714
1736                     44.19694641369099
1737                     44.19642820426653
1738                     44.19591037609807
1739                     44.195392929185495
1740                     44.19487586352891
1741                     44.194359179128256
1742                     44.193842875983535
1743                     44.19332695409485
1744                     44.19281141346206
1745                     44.19229625408523
1746                     44.19178147596432
1747                     44.19126707909937
1748                     44.190753063490405
1749                     44.190239429137364
1750                     44.1897261760403
1751                     44.189213304199164
1752                     44.18870081361398
1753                     44.18818870428479
1754                     44.187676976211506
1755                     44.187165629394194
1756                     44.18665466383282
1757                     44.1861440795274
1758                     44.18563387647798
1759                     44.185124054684515
1760                     44.184614614146916
1761                     44.18410555486531
1762                     44.183596876839644
1763                     44.18308858006998
1764                     44.182580664556184
1765                     44.182073130298406
1766                     44.181565977296565
1767                     44.18105920555065
1768                     44.18055281506077
1769                     44.18004680582679
1770                     44.17954117784875
1771                     44.17903593112663
1772                     44.17853106566052
1773                     44.17802658145035
1774                     44.17752247849614
1775                     44.17701875679787
1776                     44.17651541635549
1777                     44.17601245716914
1778                     44.17550987923875
1779                     44.175007682564214
1780                     44.17450586714577
1781                     44.17400443298318
1782                     44.173503380076575
1783                     44.173002708425905
1784                     44.17250241803121
1785                     44.17200250889247
1786                     44.17150298100969
1787                     44.17100383438282
1788                     44.1705050690119
1789                     44.17000668489696
1790                     44.16950868203802
1791                     44.16901106043494
1792                     44.168513820087846
1793                     44.168016960996724
1794                     44.16752048316155
1795                     44.16702438658231
1796                     44.16652867125905
1797                     44.166033337191664
1798                     44.16553838438035
1799                     44.1650438128249
1800                     44.1645496225254
