# Supplementary material for: Numerical simulation research on thermal insulation performance of composite heat-insulation zone structure in hydrothermal high-temperature mine
Source: Sci Rep. 2024 Jun 18;14:14096. doi: 10.1038/s41598-024-64702-4 (PMC11189482; doi:10.1038/s41598-024-64702-4)
Supplement: Supplementary file 1 — Supplementary Information. [file 41598_2024_64702_MOESM1_ESM.zip › Temperature scenario 4-3.txt]

% Model:              方案四-3.mph
% Version:            COMSOL 5.6.0.280
% Date:               Sep 23 2022, 21:09
% Table:              表格: 表格 23 {tbl23} - 线平均值: 线平均值 1 {av1}
% 时间 (d)                 温度 (degC)
0                        51.07949491024056
1                        50.22430091239641
2                        49.47576023178496
3                        49.15383282010426
4                        48.85397183583141
5                        48.62231617263748
6                        48.44081148082506
7                        48.30945776039414
8                        48.24592395564862
9                        48.19182248411711
10                       48.137721012585615
11                       48.08361954105418
12                       48.02951806952276
13                       47.975416597991234
14                       47.92131512645975
15                       47.87525495394552
16                       47.83455564744272
17                       47.79385634093995
18                       47.753157034437145
19                       47.712457727934364
20                       47.67175842143157
21                       47.63105911492879
22                       47.596549973665084
23                       47.57132608026009
24                       47.54610218685504
25                       47.52087829345006
26                       47.49565440004507
27                       47.47043050664007
28                       47.445206613235065
29                       47.419982719830024
30                       47.39475882642503
31                       47.36953493302002
32                       47.34431103961502
33                       47.31908714620999
34                       47.293863252805
35                       47.26863935940003
36                       47.243415465994964
37                       47.22895713897503
38                       47.214498811954996
39                       47.20004048493502
40                       47.18558215791497
41                       47.17112383089501
42                       47.15666550387501
43                       47.142207176854996
44                       47.127748849834994
45                       47.11329052281503
46                       47.09883219579501
47                       47.08437386877498
48                       47.069915541755016
49                       47.05545721473503
50                       47.040998887715
51                       47.026540560695025
52                       47.012082233675
53                       46.99762390665501
54                       46.98316557963499
55                       46.96870725261498
56                       46.954248925594996
57                       46.93979059857501
58                       46.92533227155502
59                       46.91087394453496
60                       46.89641561751502
61                       46.88195729049502
62                       46.86749896347502
63                       46.85304063645498
64                       46.83858230943502
65                       46.82540553645666
66                       46.817354979644996
67                       46.80930442283334
68                       46.80125386602172
69                       46.79320330921
70                       46.78515275239838
71                       46.777102195586686
72                       46.76905163877501
73                       46.76100108196332
74                       46.75295052515165
75                       46.74489996834004
76                       46.73684941152835
77                       46.72879885471671
78                       46.72074829790506
79                       46.71269774109333
80                       46.70464718428171
81                       46.69659662747002
82                       46.688546070658354
83                       46.68049551384665
84                       46.672444957035054
85                       46.66439440022338
86                       46.65634384341173
87                       46.64829328660005
88                       46.64024272978836
89                       46.63219217297671
90                       46.62414161616506
91                       46.61609105935339
92                       46.60804050254173
93                       46.599989945730066
94                       46.59193938891839
95                       46.58388883210674
96                       46.57583827529506
97                       46.5677877184834
98                       46.55973716167173
99                       46.55168660486012
100                      46.54363604804841
101                      46.53558549123672
102                      46.527534934425084
103                      46.51948437761342
104                      46.51143382080173
105                      46.50338326399009
106                      46.49533270717844
107                      46.48728215036673
108                      46.47923159355512
109                      46.47118103674342
110                      46.46313047993177
111                      46.45507992312014
112                      46.447029366308456
113                      46.43897880949679
114                      46.430928252685135
115                      46.42287769587344
116                      46.41482713906178
117                      46.406776582250146
118                      46.39872602543843
119                      46.390675468626775
120                      46.38262491181512
121                      46.374574355003446
122                      46.366523798191764
123                      46.36065742987614
124                      46.35624718722457
125                      46.351836944572995
126                      46.3474267019214
127                      46.34301645926976
128                      46.33860621661824
129                      46.334195973966594
130                      46.32978573131498
131                      46.3253754886634
132                      46.32096524601181
133                      46.316555003360214
134                      46.3121447607086
135                      46.30773451805701
136                      46.30332427540547
137                      46.29891403275381
138                      46.29450379010221
139                      46.290093547450674
140                      46.28568330479909
141                      46.28127306214748
142                      46.27686281949592
143                      46.27245257684425
144                      46.268042334192685
145                      46.26363209154108
146                      46.25922184888957
147                      46.25481160623791
148                      46.2504013635863
149                      46.245991120934754
150                      46.24158087828317
151                      46.23717063563153
152                      46.23276039297991
153                      46.22835015032831
154                      46.22393990767676
155                      46.21952966502516
156                      46.215119422373526
157                      46.210709179721924
158                      46.20629893707034
159                      46.2018886944188
160                      46.19747845176718
161                      46.19306820911558
162                      46.18865796646397
163                      46.18424772381238
164                      46.17983748116076
165                      46.17542723850921
166                      46.17101699585765
167                      46.16660675320601
168                      46.162196510554416
169                      46.15778626790285
170                      46.15337602525124
171                      46.148965782599625
172                      46.14455553994802
173                      46.140145297296456
174                      46.135735054644876
175                      46.131324811993295
176                      46.12691456934168
177                      46.12250432669005
178                      46.11809408403851
179                      46.11368384138687
180                      46.10927359873529
181                      46.10486335608375
182                      46.10045311343211
183                      46.09604287078051
184                      46.09163262812893
185                      46.08722238547731
186                      46.08281214282573
187                      46.07840190017413
188                      46.073991657522534
189                      46.06958141487092
190                      46.065171172219365
191                      46.060760929567785
192                      46.0563506869162
193                      46.05194044426461
194                      46.04753020161297
195                      46.043119958961384
196                      46.038709716309796
197                      46.034299473658194
198                      46.0298892310066
199                      46.02547898835499
200                      46.02106874570346
201                      46.01665850305184
202                      46.01224826040024
203                      46.00783801774863
204                      46.00342777509705
205                      45.99901753244541
206                      45.99460728979382
207                      45.99019704714231
208                      45.985786804490715
209                      45.98137656183908
210                      45.97696631918747
211                      45.97255607653588
212                      45.968145833884336
213                      45.96373559123269
214                      45.95932534858111
215                      45.95491510592949
216                      45.95050486327793
217                      45.94609462062629
218                      45.94168437797474
219                      45.937274135323094
220                      45.93286389267155
221                      45.92845365001995
222                      45.92404340736839
223                      45.91963316471677
224                      45.91522292206515
225                      45.91081267941356
226                      45.90640243676197
227                      45.90199219411035
228                      45.89758195145875
229                      45.89317170880718
230                      45.888761466155586
231                      45.88435122350401
232                      45.879940980852375
233                      45.87553073820082
234                      45.871120495549256
235                      45.8667102528976
236                      45.862300010246045
237                      45.85788976759446
238                      45.85421729513899
239                      45.85165147797779
240                      45.84908566081648
241                      45.846519843655216
242                      45.843954026493996
243                      45.84138820933275
244                      45.83882239217149
245                      45.836256575010204
246                      45.83369075784896
247                      45.83112494068771
248                      45.828559123526475
249                      45.82599330636522
250                      45.82342748920398
251                      45.820861672042724
252                      45.81829585488153
253                      45.81573003772025
254                      45.813164220558996
255                      45.810598403397705
256                      45.8080325862364
257                      45.80546676907524
258                      45.80290095191396
259                      45.80033513475267
260                      45.79776931759143
261                      45.79520350043023
262                      45.792637683268964
263                      45.79007186610772
264                      45.787506048946476
265                      45.78494023178523
266                      45.78237441462397
267                      45.77980859746266
268                      45.77724278030148
269                      45.7746769631402
270                      45.772111145978975
271                      45.76954532881771
272                      45.76697951165645
273                      45.76441369449525
274                      45.76184787733392
275                      45.75928206017272
276                      45.756716243011475
277                      45.7541504258502
278                      45.75158460868897
279                      45.7490187915277
280                      45.74645297436646
281                      45.74388715720523
282                      45.74132134004395
283                      45.738755522882656
284                      45.73618970572142
285                      45.733623888560196
286                      45.73105807139895
287                      45.72849225423768
288                      45.72592643707647
289                      45.723360619915205
290                      45.720794802753986
291                      45.71822898559269
292                      45.71566316843143
293                      45.7130973512702
294                      45.710531534108945
295                      45.707965716947655
296                      45.70539989978646
297                      45.70283408262521
298                      45.70026826546398
299                      45.697702448302685
300                      45.695136631141466
301                      45.69257081398022
302                      45.69000499681894
303                      45.68743917965766
304                      45.684873362496454
305                      45.682307545335135
306                      45.67974172817394
307                      45.677175911012675
308                      45.674610093851435
309                      45.67204427669016
310                      45.669478459528925
311                      45.66691264236769
312                      45.6643468252064
313                      45.66178100804519
314                      45.65921519088393
315                      45.656649373722686
316                      45.65408355656148
317                      45.651517739400205
318                      45.64895192223894
319                      45.64638610507768
320                      45.64382028791642
321                      45.64125447075514
322                      45.63868865359396
323                      45.63612283643267
324                      45.633557019271414
325                      45.63099120211018
326                      45.628425384948905
327                      45.62585956778767
328                      45.62329375062643
329                      45.62072793346516
330                      45.61816211630396
331                      45.61559629914266
332                      45.61303048198145
333                      45.610464664820164
334                      45.607898847658944
335                      45.60533303049771
336                      45.60276721333643
337                      45.60020139617518
338                      45.59763557901391
339                      45.595069761852656
340                      45.59250394469142
341                      45.5899381275302
342                      45.587372310368885
343                      45.58480649320769
344                      45.58224067604644
345                      45.57967485888519
346                      45.577109041723936
347                      45.57454322456267
348                      45.571977407401434
349                      45.56941159024021
350                      45.56684577307889
351                      45.56427995591765
352                      45.56171413875645
353                      45.55914832159518
354                      45.556582504433905
355                      45.554016687272615
356                      45.551450870111424
357                      45.548885052950155
358                      45.546319235788914
359                      45.54375341862766
360                      45.54118760146641
361                      45.53862178430516
362                      45.5360559671439
363                      45.53349014998263
364                      45.53092433282138
365                      45.52835851566018
366                      45.525792698498904
367                      45.523226881337635
368                      45.52066106417635
369                      45.518095247015154
370                      45.515529429853885
371                      45.512963612692694
372                      45.510397795531375
373                      45.50783197837015
374                      45.505266161208894
375                      45.50270034404766
376                      45.500134526886356
377                      45.49756870972515
378                      45.49500289256392
379                      45.49243707540267
380                      45.489871258241365
381                      45.48730544108008
382                      45.48473962391888
383                      45.482173806757594
384                      45.4796079895964
385                      45.4770421724351
386                      45.47447635527392
387                      45.47191053811261
388                      45.469344720951376
389                      45.46677890379015
390                      45.46421308662887
391                      45.46164726946764
392                      45.45908145230639
393                      45.456515635145095
394                      45.45394981798388
395                      45.451384000822614
396                      45.44881818366137
397                      45.446252366500076
398                      45.44368654933891
399                      45.441120732177616
400                      45.43855491501638
401                      45.435989097855185
402                      45.433423280693916
403                      45.430857463532604
404                      45.42829164637135
405                      45.42572582921012
406                      45.423160012048875
407                      45.42059419488756
408                      45.41802837772639
409                      45.415462560565125
410                      45.41289674340388
411                      45.41033092624262
412                      45.40776510908139
413                      45.40519929192013
414                      45.40263347475888
415                      45.40006765759758
416                      45.39750184043634
417                      45.394936023275086
418                      45.392697466955134
419                      45.39094980189698
420                      45.3892021368388
421                      45.38745447178063
422                      45.38570680672246
423                      45.383959141664285
424                      45.382211476606145
425                      45.38046381154798
426                      45.37871614648981
427                      45.376968481431646
428                      45.37522081637346
429                      45.373473151315416
430                      45.3717254862572
431                      45.36997782119902
432                      45.36823015614088
433                      45.36648249108271
434                      45.36473482602456
435                      45.36298716096639
436                      45.361239495908215
437                      45.35949183085006
438                      45.35774416579192
439                      45.35599650073377
440                      45.35424883567558
441                      45.352501170617465
442                      45.35075350555923
443                      45.34900584050118
444                      45.34725817544298
445                      45.3455105103848
446                      45.34376284532665
447                      45.342015180268454
448                      45.340267515210336
449                      45.33851985015214
450                      45.33677218509399
451                      45.33502452003582
452                      45.33327685497767
453                      45.33152918991954
454                      45.32978152486137
455                      45.328033859803135
456                      45.32628619474505
457                      45.32453852968692
458                      45.322790864628736
459                      45.32104319957056
460                      45.31929553451238
461                      45.31754786945424
462                      45.315800204396076
463                      45.31405253933793
464                      45.31230487427976
465                      45.31055720922162
466                      45.30880954416347
467                      45.307061879105284
468                      45.305314214047144
469                      45.30356654898896
470                      45.30181888393078
471                      45.30007121887266
472                      45.29832355381448
473                      45.29657588875632
474                      45.2948282236982
475                      45.29308055864
476                      45.29133289358186
477                      45.28958522852371
478                      45.28783756346555
479                      45.28608989840736
480                      45.28434223334921
481                      45.28259456829105
482                      45.28084690323294
483                      45.27909923817475
484                      45.277351573116526
485                      45.275603908058415
486                      45.27385624300023
487                      45.27210857794208
488                      45.270360912883966
489                      45.26861324782583
490                      45.26686558276761
491                      45.26511791770946
492                      45.26337025265131
493                      45.26162258759316
494                      45.25987492253496
495                      45.2581272574768
496                      45.25637959241865
497                      45.25463192736048
498                      45.2528842623024
499                      45.25113659724414
500                      45.24938893218597
501                      45.24764126712784
502                      45.24589360206967
503                      45.24414593701154
504                      45.24239827195337
505                      45.24065060689527
506                      45.23890294183709
507                      45.23715527677896
508                      45.235407611720774
509                      45.23365994666257
510                      45.23191228160446
511                      45.230164616546254
512                      45.228416951488086
513                      45.22666928642993
514                      45.224921621371806
515                      45.223173956313644
516                      45.22142629125541
517                      45.219678626197364
518                      45.217930961139146
519                      45.21618329608101
520                      45.21443563102283
521                      45.212687965964655
522                      45.210940300906515
523                      45.20919263584836
524                      45.20744497079016
525                      45.205697305732016
526                      45.20394964067388
527                      45.20220197561575
528                      45.200454310557596
529                      45.198706645499406
530                      45.196958980441245
531                      45.19521131538306
532                      45.19346365032491
533                      45.191715985266754
534                      45.18996832020861
535                      45.18822065515044
536                      45.186472990092284
537                      45.184725325034115
538                      45.18297765997596
539                      45.181229994917814
540                      45.1794823298596
541                      45.17773466480147
542                      45.17598699974333
543                      45.17423933468516
544                      45.172491669627
545                      45.17074400456883
546                      45.16899633951074
547                      45.1672486744525
548                      45.16550100939439
549                      45.1637533443362
550                      45.16200567927802
551                      45.160258014219934
552                      45.158510349161745
553                      45.1567626841036
554                      45.15501501904541
555                      45.15326735398722
556                      45.15151968892906
557                      45.149772023870895
558                      45.148024358812755
559                      45.14627669375462
560                      45.144529028696404
561                      45.1427813636383
562                      45.14103369858014
563                      45.139286033521934
564                      45.13753836846376
565                      45.135790703405625
566                      45.1340430383475
567                      45.132295373289345
568                      45.1305477082312
569                      45.12880004317298
570                      45.127052378114854
571                      45.125304713056686
572                      45.12355704799852
573                      45.12180938294036
574                      45.1200617178822
575                      45.11831405282402
576                      45.11656638776593
577                      45.11481872270774
578                      45.11307105764956
579                      45.11132339259141
580                      45.109575727533226
581                      45.10782806247508
582                      45.10608039741699
583                      45.1043327323588
584                      45.10258506730062
585                      45.100837402242504
586                      45.099089737184286
587                      45.097342072126125
588                      45.09559440706796
589                      45.09384674200982
590                      45.09209907695165
591                      45.090351411893515
592                      45.08860374683537
593                      45.08685608177718
594                      45.08510841671905
595                      45.08336075166085
596                      45.081613086602694
597                      45.07986542154461
598                      45.078294484238
599                      45.07698863855887
600                      45.075682792879725
601                      45.07437694720061
602                      45.07307110152144
603                      45.07176525584231
604                      45.0704594101632
605                      45.069153564484054
606                      45.06784771880494
607                      45.066541873125786
608                      45.06523602744669
609                      45.063930181767525
610                      45.0626243360884
611                      45.06131849040931
612                      45.06001264473015
613                      45.05870679905099
614                      45.057400953371875
615                      45.0560951076928
616                      45.05478926201363
617                      45.053483416334494
618                      45.05217757065538
619                      45.05087172497627
620                      45.04956587929709
621                      45.04826003361794
622                      45.04695418793885
623                      45.04564834225969
624                      45.04434249658059
625                      45.043036650901435
626                      45.04173080522233
627                      45.04042495954314
628                      45.039119113864004
629                      45.03781326818488
630                      45.03650742250576
631                      45.03520157682663
632                      45.033895731147524
633                      45.032589885468404
634                      45.03128403978926
635                      45.02997819411013
636                      45.02867234843096
637                      45.02736650275188
638                      45.026060657072705
639                      45.0247548113936
640                      45.02344896571442
641                      45.02214312003534
642                      45.020837274356204
643                      45.019531428677055
644                      45.018225582997964
645                      45.016919737318815
646                      45.01561389163966
647                      45.014308045960526
648                      45.013002200281434
649                      45.01169635460224
650                      45.010390508923145
651                      45.00908466324402
652                      45.007778817564805
653                      45.00647297188578
654                      45.00516712620659
655                      45.00386128052751
656                      45.00255543484834
657                      45.00124958916919
658                      44.99994374349011
659                      44.99863789781098
660                      44.99733205213182
661                      44.99602620645266
662                      44.99472036077354
663                      44.99341451509441
664                      44.99210866941528
665                      44.99080282373614
666                      44.989496978057005
667                      44.98819113237784
668                      44.98688528669873
669                      44.98557944101964
670                      44.984273595340525
671                      44.982967749661384
672                      44.98166190398219
673                      44.9803560583031
674                      44.97905021262398
675                      44.97774436694485
676                      44.97643852126568
677                      44.975132675586565
678                      44.97382682990748
679                      44.9725209842283
680                      44.97121513854919
681                      44.96990929287003
682                      44.968603447190866
683                      44.96729760151178
684                      44.965991755832675
685                      44.96468591015354
686                      44.9633800644744
687                      44.962074218795294
688                      44.96076837311613
689                      44.95946252743699
690                      44.958156681757856
691                      44.95685083607877
692                      44.95554499039958
693                      44.954239144720425
694                      44.95293329904136
695                      44.951627453362164
696                      44.950321607683094
697                      44.94901576200395
698                      44.9477099163248
699                      44.94640407064569
700                      44.945098224966536
701                      44.94379237928743
702                      44.94248653360832
703                      44.94118068792913
704                      44.939874842249964
705                      44.93856899657087
706                      44.937263150891745
707                      44.935957305212646
708                      44.93465145953351
709                      44.9333456138544
710                      44.932039768175244
711                      44.930733922496124
712                      44.92942807681695
713                      44.92812223113784
714                      44.92681638545866
715                      44.92551053977952
716                      44.92420469410044
717                      44.92289884842131
718                      44.9215930027422
719                      44.920287157063065
720                      44.91898131138394
721                      44.91767546570474
722                      44.91636962002567
723                      44.91506377434649
724                      44.913757928667394
725                      44.91245208298819
726                      44.91114623730909
727                      44.909840391630006
728                      44.90853454595084
729                      44.90722870027172
730                      44.90592285459261
731                      44.90461700891346
732                      44.90331116323432
733                      44.9020053175552
734                      44.90069947187606
735                      44.89939362619692
736                      44.89808778051781
737                      44.89678193483866
738                      44.895476089159544
739                      44.894170243480396
740                      44.89286439780125
741                      44.89155855212217
742                      44.89025270644299
743                      44.888946860763845
744                      44.887641015084775
745                      44.88633516940557
746                      44.8850293237265
747                      44.883723478047315
748                      44.88241763236819
749                      44.88111178668907
750                      44.87980594100998
751                      44.87850009533082
752                      44.8771942496517
753                      44.87588840397255
754                      44.87458255829343
755                      44.873276712614306
756                      44.87197086693517
757                      44.87066502125603
758                      44.8693591755769
759                      44.86805332989774
760                      44.86674748421864
761                      44.86544163853949
762                      44.864135792860345
763                      44.86282994718121
764                      44.86152410150213
765                      44.860218255822986
766                      44.858912410143844
767                      44.857606564464696
768                      44.8563007187856
769                      44.854994873106435
770                      44.85368902742732
771                      44.852383181748195
772                      44.851077336069054
773                      44.84977149038992
774                      44.84846564471077
775                      44.84715979903168
776                      44.84585395335253
777                      44.84454810767342
778                      44.84333963872082
779                      44.842277234858074
780                      44.84121483099535
781                      44.84015242713262
782                      44.839090023269875
783                      44.83802761940713
784                      44.83696521554442
785                      44.83590281168165
786                      44.83484040781891
787                      44.83377800395621
788                      44.83271560009349
789                      44.83165319623073
790                      44.830590792367964
791                      44.82952838850529
792                      44.828465984642534
793                      44.82740358077983
794                      44.826341176917076
795                      44.82527877305435
796                      44.824216369191596
797                      44.82315396532888
798                      44.82209156146612
799                      44.821029157603384
800                      44.81996675374064
801                      44.81890434987791
802                      44.817841946015214
803                      44.81677954215249
804                      44.81571713828974
805                      44.814654734427016
806                      44.81359233056422
807                      44.81252992670152
808                      44.81146752283877
809                      44.81040511897604
810                      44.80934271511332
811                      44.808280311250584
812                      44.80721790738788
813                      44.80615550352512
814                      44.80509309966235
815                      44.80403069579967
816                      44.8029682919369
817                      44.801905888074195
818                      44.80084348421147
819                      44.79978108034871
820                      44.79871867648598
821                      44.79765627262326
822                      44.796593868760496
823                      44.79553146489782
824                      44.79446906103503
825                      44.79340665717232
826                      44.79234425330954
827                      44.79128184944682
828                      44.7902194455841
829                      44.78915704172136
830                      44.788094637858656
831                      44.78703223399587
832                      44.78596983013315
833                      44.784907426270415
834                      44.783845022407654
835                      44.78278261854495
836                      44.781720214682224
837                      44.780657810819505
838                      44.77959540695677
839                      44.778533003094005
840                      44.77747059923132
841                      44.77640819536858
842                      44.77534579150582
843                      44.77428338764308
844                      44.77322098378031
845                      44.77215857991761
846                      44.771096176054904
847                      44.770033772192136
848                      44.76897136832945
849                      44.7679089644667
850                      44.76684656060393
851                      44.765784156741205
852                      44.76472175287848
853                      44.76365934901569
854                      44.76259694515303
855                      44.76153454129025
856                      44.760472137427556
857                      44.75940973356482
858                      44.75834732970203
859                      44.75728492583932
860                      44.75622252197655
861                      44.75516011811387
862                      44.75409771425114
863                      44.75303531038842
864                      44.751972906525644
865                      44.75091050266292
866                      44.7498480988002
867                      44.74878569493746
868                      44.74772329107473
869                      44.746660887212016
870                      44.74559848334927
871                      44.7445360794865
872                      44.743473675623804
873                      44.74241127176106
874                      44.74134886789831
875                      44.740286464035634
876                      44.739224060172816
877                      44.73816165631012
878                      44.73709925244739
879                      44.736036848584675
880                      44.734974444721885
881                      44.733912040859195
882                      44.73284963699645
883                      44.7317872331337
884                      44.73072482927098
885                      44.72966242540824
886                      44.72860002154551
887                      44.72753761768279
888                      44.726475213820024
889                      44.725412809957334
890                      44.724350406094565
891                      44.72328800223184
892                      44.72222559836911
893                      44.72116319450634
894                      44.72010079064361
895                      44.71903838678087
896                      44.71797598291816
897                      44.71691357905547
898                      44.715851175192704
899                      44.71478877132996
900                      44.71372636746723
901                      44.71266396360452
902                      44.71160155974179
903                      44.710539155879054
904                      44.70947675201627
905                      44.70841434815355
906                      44.70735194429079
907                      44.706289540428045
908                      44.70522713656538
909                      44.7041647327026
910                      44.70310232883988
911                      44.702039924977136
912                      44.70097752111442
913                      44.69991511725167
914                      44.69885271338895
915                      44.6977903095262
916                      44.69672790566349
917                      44.695665501800704
918                      44.69460309793801
919                      44.69354069407529
920                      44.692478290212534
921                      44.69141588634981
922                      44.690353482487104
923                      44.68929107862433
924                      44.68822867476159
925                      44.68716627089885
926                      44.68610386703609
927                      44.685041463173384
928                      44.68397905931064
929                      44.682916655447954
930                      44.68185425158516
931                      44.680791847722446
932                      44.67972944385971
933                      44.678667039996945
934                      44.67760463613422
935                      44.67654223227151
936                      44.67547982840876
937                      44.67441742454602
938                      44.67335502068335
939                      44.6722926168206
940                      44.67123021295781
941                      44.67016780909514
942                      44.66910540523237
943                      44.66804300136965
944                      44.66698059750689
945                      44.66591819364418
946                      44.66485578978143
947                      44.66379338591874
948                      44.66273098205602
949                      44.66166857819322
950                      44.66060617433054
951                      44.65954377046778
952                      44.65848136660503
953                      44.6574189627423
954                      44.6563565588795
955                      44.65529415501685
956                      44.65423175115408
957                      44.65316934729133
958                      44.65218572258738
959                      44.65132026662157
960                      44.65045481065568
961                      44.649589354689816
962                      44.648723898723965
963                      44.64785844275817
964                      44.646992986792284
965                      44.64612753082643
966                      44.64526207486056
967                      44.644396618894746
968                      44.64353116292888
969                      44.64266570696306
970                      44.64180025099716
971                      44.640934795031306
972                      44.64006933906549
973                      44.63920388309964
974                      44.63833842713377
975                      44.637472971167924
976                      44.63660751520214
977                      44.63574205923624
978                      44.6348766032704
979                      44.63401114730454
980                      44.633145691338676
981                      44.63228023537286
982                      44.63141477940699
983                      44.630549323441144
984                      44.629683867475336
985                      44.62881841150944
986                      44.627952955543584
987                      44.6270874995777
988                      44.626222043611875
989                      44.62535658764602
990                      44.624491131680166
991                      44.623625675714344
992                      44.622760219748464
993                      44.62189476378266
994                      44.621029307816855
995                      44.62016385185095
996                      44.61929839588504
997                      44.618432939919245
998                      44.61756748395335
999                      44.61670202798753
1000                     44.61583657202173
1001                     44.614971116055834
1002                     44.614105660089926
1003                     44.61324020412411
1004                     44.61237474815833
1005                     44.611509292192416
1006                     44.61064383622661
1007                     44.60977838026074
1008                     44.60891292429489
1009                     44.608047468329026
1010                     44.60718201236317
1011                     44.60631655639734
1012                     44.60545110043148
1013                     44.60458564446558
1014                     44.603720188499764
1015                     44.60285473253394
1016                     44.60198927656806
1017                     44.601123820602275
1018                     44.60025836463635
1019                     44.59939290867055
1020                     44.598527452704644
1021                     44.59766199673883
1022                     44.59679654077295
1023                     44.595931084807106
1024                     44.59506562884129
1025                     44.59420017287541
1026                     44.593334716909546
1027                     44.59246926094369
1028                     44.59160380497789
1029                     44.590738349012014
1030                     44.58987289304615
1031                     44.5890074370803
1032                     44.588141981114504
1033                     44.5872765251486
1034                     44.58641106918275
1035                     44.58554561321694
1036                     44.584680157251064
1037                     44.58381470128524
1038                     44.58294924531939
1039                     44.582083789353526
1040                     44.581218333387696
1041                     44.58035287742181
1042                     44.57948742145596
1043                     44.57862196549011
1044                     44.577756509524235
1045                     44.57689105355844
1046                     44.57602559759258
1047                     44.5751601416267
1048                     44.57429468566086
1049                     44.57342922969504
1050                     44.572563773729215
1051                     44.57169831776328
1052                     44.57083286179744
1053                     44.56996740583161
1054                     44.569101949865754
1055                     44.56823649389989
1056                     44.56737103793406
1057                     44.56650558196819
1058                     44.56564012600234
1059                     44.56477467003651
1060                     44.56390921407069
1061                     44.56304375810483
1062                     44.56217830213896
1063                     44.561312846173095
1064                     44.56044739020731
1065                     44.55958193424141
1066                     44.558716478275585
1067                     44.557851022309706
1068                     44.55698556634388
1069                     44.55612011037804
1070                     44.55525465441214
1071                     44.554389198446295
1072                     44.55352374248046
1073                     44.552658286514585
1074                     44.55179283054874
1075                     44.55092737458289
1076                     44.550061918617075
1077                     44.549196462651246
1078                     44.54833100668536
1079                     44.5474655507195
1080                     44.54660009475365
1081                     44.545734638787785
1082                     44.544869182821955
1083                     44.5440037268561
1084                     44.54313827089029
1085                     44.542272814924424
1086                     44.541407358958544
1087                     44.54054190299274
1088                     44.53967644702688
1089                     44.538810991061034
1090                     44.53794553509515
1091                     44.537080079129275
1092                     44.53621462316348
1093                     44.5353491671976
1094                     44.534483711231765
1095                     44.53361825526591
1096                     44.53275279930006
1097                     44.53188734333421
1098                     44.53102188736832
1099                     44.530156431402496
1100                     44.52929097543664
1101                     44.52842551947083
1102                     44.52756006350494
1103                     44.526694607539106
1104                     44.525829151573255
1105                     44.52496369560744
1106                     44.52409823964156
1107                     44.523232783675695
1108                     44.522367327709844
1109                     44.52150187174402
1110                     44.52063641577812
1111                     44.5197709598123
1112                     44.51890550384644
1113                     44.51804004788059
1114                     44.51717459191474
1115                     44.51630913594891
1116                     44.51544367998305
1117                     44.5145782240172
1118                     44.513712768051356
1119                     44.51284731208548
1120                     44.511981856119675
1121                     44.511116400153796
1122                     44.51025094418792
1123                     44.50938548822207
1124                     44.50852003225619
1125                     44.50765457629038
1126                     44.506789120324555
1127                     44.5059236643587
1128                     44.50505820839286
1129                     44.50419275242697
1130                     44.50332729646112
1131                     44.50246184049527
1132                     44.501596384529485
1133                     44.50073092856356
1134                     44.499865472597754
1135                     44.49900001663188
1136                     44.498134560666074
1137                     44.49726910470021
1138                     44.496428190519694
1139                     44.49562456516053
1140                     44.49482162000609
1141                     44.49401935505633
1142                     44.49321777031129
1143                     44.49241686577089
1144                     44.49161664143521
1145                     44.49081709730425
1146                     44.49001823337798
1147                     44.48922004965636
1148                     44.48842254613947
1149                     44.48762572282729
1150                     44.48682957971979
1151                     44.48603411681701
1152                     44.485239334118866
1153                     44.484445231625415
1154                     44.483651809336706
1155                     44.482859067252626
1156                     44.48206700537325
1157                     44.48127562369866
1158                     44.48048492222872
1159                     44.47969490096343
1160                     44.47890555990284
1161                     44.47811689904695
1162                     44.477328918395855
1163                     44.476541617949344
1164                     44.475754997707504
1165                     44.4749690576704
1166                     44.474183797838
1167                     44.47339921821035
1168                     44.47261531878728
1169                     44.47183209956899
1170                     44.471049560555365
1171                     44.470267701746415
1172                     44.4694865231422
1173                     44.46870602474265
1174                     44.46792620654778
1175                     44.467147068557665
1176                     44.46636861077221
1177                     44.46559083319143
1178                     44.46481373581535
1179                     44.464037318643975
1180                     44.46326158167727
1181                     44.46248652491528
1182                     44.461712148358
1183                     44.460938452005436
1184                     44.46016543585748
1185                     44.45939309991428
1186                     44.45862144417575
1187                     44.45785046864192
1188                     44.45708017331284
1189                     44.45631055818838
1190                     44.45554162326864
1191                     44.45477336855361
1192                     44.45400579404325
1193                     44.45323889973758
1194                     44.45247268563663
1195                     44.45170715174031
1196                     44.45094229804878
1197                     44.45017812456187
1198                     44.44941463127967
1199                     44.44865181820222
1200                     44.44788968532943
1201                     44.44712823266134
1202                     44.446367460197884
1203                     44.44560736793919
1204                     44.44484795588516
1205                     44.44408922403583
1206                     44.443331172391204
1207                     44.442573800951266
1208                     44.44181710971602
1209                     44.44106109868547
1210                     44.440305767859606
1211                     44.439551117238466
1212                     44.43879714682196
1213                     44.43804385661019
1214                     44.43729124660311
1215                     44.43653931680075
1216                     44.43578806720304
1217                     44.435037497810036
1218                     44.43428760862176
1219                     44.43353839963813
1220                     44.43278987085922
1221                     44.43204202228499
1222                     44.431294853915446
1223                     44.430548365750624
1224                     44.429802557790474
1225                     44.42905743003499
1226                     44.428312982484336
1227                     44.427569215138234
1228                     44.426826127996925
1229                     44.42608372106019
1230                     44.425341994328214
1231                     44.424600947801004
1232                     44.42386058147836
1233                     44.4231208953605
1234                     44.42238188944726
1235                     44.42164356373882
1236                     44.420905918234965
1237                     44.4201689529359
1238                     44.41943266784147
1239                     44.41869706295173
1240                     44.41796213826671
1241                     44.41722789378636
1242                     44.416494329510726
1243                     44.41576144543977
1244                     44.41502924157356
1245                     44.41429771791196
1246                     44.41356687445508
1247                     44.4128367112029
1248                     44.41210722815544
1249                     44.41137842531266
1250                     44.410650302674554
1251                     44.40992286024119
1252                     44.40919609801246
1253                     44.408470015988506
1254                     44.407744614169154
1255                     44.40701989255456
1256                     44.40629585114464
1257                     44.40557248993941
1258                     44.404849808938884
1259                     44.40412780814298
1260                     44.4034064875519
1261                     44.402685847165415
1262                     44.401965886983646
1263                     44.4012466070066
1264                     44.40052800723424
1265                     44.39981008766657
1266                     44.39909284830358
1267                     44.398376289145304
1268                     44.397660410191676
1269                     44.39694521144282
1270                     44.39623069289862
1271                     44.39551685455907
1272                     44.394803696424276
1273                     44.39409121849416
1274                     44.39337942076871
1275                     44.392668303247966
1276                     44.39195786593194
1277                     44.391248108820626
1278                     44.39053903191393
1279                     44.389830635211986
1280                     44.38912291871475
1281                     44.388415882422166
1282                     44.387709526334305
1283                     44.387003850451116
1284                     44.38629885477264
1285                     44.38559453929882
1286                     44.384890904029724
1287                     44.38418794896535
1288                     44.38348567410565
1289                     44.38278407945063
1290                     44.3820831650003
1291                     44.381382930754675
1292                     44.380683376713776
1293                     44.37998450287751
1294                     44.37928630924599
1295                     44.37858879581912
1296                     44.37789196259689
1297                     44.377195809579526
1298                     44.37650033676677
1299                     44.37580554415868
1300                     44.37511143175533
1301                     44.37441799955659
1302                     44.37372524756262
1303                     44.3730331757733
1304                     44.37234178418871
1305                     44.3716510728088
1306                     44.3709610416336
1307                     44.37027169066308
1308                     44.369583019897306
1309                     44.36889502933614
1310                     44.368207718979704
1311                     44.36752108882792
1312                     44.36683513888093
1313                     44.36614986913856
1314                     44.365465279600876
1315                     44.364781370267934
1316                     44.364098141139664
1317                     44.36341559221605
1318                     44.3627287416274
1319                     44.362035001783866
1320                     44.36134180406661
1321                     44.36064914847561
1322                     44.359957035010844
1323                     44.35926546367234
1324                     44.35857443446013
1325                     44.35788394737412
1326                     44.35719400241445
1327                     44.356504599581015
1328                     44.355815738873844
1329                     44.355127420292916
1330                     44.35443964383826
1331                     44.3537524095099
1332                     44.3530657173078
1333                     44.35237956723192
1334                     44.35169395928236
1335                     44.35100889345903
1336                     44.350324369761935
1337                     44.34964038819112
1338                     44.34895694874667
1339                     44.348274051428305
1340                     44.3475916962363
1341                     44.34690988317058
1342                     44.34622861223107
1343                     44.345547883417844
1344                     44.34486769673093
1345                     44.34418805217026
1346                     44.34350894973574
1347                     44.34283038942765
1348                     44.34215237124576
1349                     44.341474895190075
1350                     44.34079796126068
1351                     44.34012156945759
1352                     44.33944571978072
1353                     44.33877041223016
1354                     44.33809564680585
1355                     44.337421423507756
1356                     44.33674774233595
1357                     44.33607460329043
1358                     44.33540200637118
1359                     44.33472995157816
1360                     44.33405843891143
1361                     44.33338746837095
1362                     44.33271703995674
1363                     44.332047153668825
1364                     44.33137780950708
1365                     44.330709007471675
1366                     44.33004074756248
1367                     44.32937302977964
1368                     44.32870585412305
1369                     44.32803922059262
1370                     44.327373129188494
1371                     44.32670757991068
1372                     44.32604257275906
1373                     44.32537810773374
1374                     44.32471418483473
1375                     44.32405080406193
1376                     44.323387965415414
1377                     44.32272566889514
1378                     44.32206391450112
1379                     44.321402702233414
1380                     44.32074203209191
1381                     44.320081904076716
1382                     44.319422318187755
1383                     44.3187632744251
1384                     44.31810477278864
1385                     44.31744681327853
1386                     44.316789395894645
1387                     44.31613252063697
1388                     44.315476187505624
1389                     44.31482039650052
1390                     44.314165147621694
1391                     44.31351044086912
1392                     44.312856276242734
1393                     44.31220265374277
1394                     44.31154957336895
1395                     44.31089703512143
1396                     44.31024503900021
1397                     44.30959358500521
1398                     44.30894267313647
1399                     44.308292303394005
1400                     44.307642475777754
1401                     44.30699319028786
1402                     44.306344446924165
1403                     44.305696245686796
1404                     44.30504858657561
1405                     44.304401469590736
1406                     44.3037548947321
1407                     44.303108861999796
1408                     44.30246337139369
1409                     44.301818422913826
1410                     44.30117401656024
1411                     44.30053015233296
1412                     44.299886830231905
1413                     44.29924405025717
1414                     44.29860181240863
1415                     44.29796011668635
1416                     44.29731896309036
1417                     44.296678351620656
1418                     44.29603828227715
1419                     44.295398755059985
1420                     44.29475976996907
1421                     44.29412132700435
1422                     44.29348342616597
1423                     44.29284606745381
1424                     44.292209250867984
1425                     44.29157297640832
1426                     44.29093724407499
1427                     44.29030205386787
1428                     44.28966740578711
1429                     44.289033299832475
1430                     44.28839973600419
1431                     44.28776671430218
1432                     44.28713423472638
1433                     44.28650229727687
1434                     44.28587090195369
1435                     44.28524004875666
1436                     44.28460973768594
1437                     44.28397996874148
1438                     44.283350741923286
1439                     44.282722057231325
1440                     44.28209391466562
1441                     44.2814663142263
1442                     44.280839255913165
1443                     44.2802127397263
1444                     44.27958676566562
1445                     44.2789613337313
1446                     44.278336443923216
1447                     44.27771209624138
1448                     44.27708829068584
1449                     44.27646502725656
1450                     44.275842305953546
1451                     44.27522012677675
1452                     44.274598489726266
1453                     44.273977394802046
1454                     44.273356842004056
1455                     44.272736831332296
1456                     44.27211736278684
1457                     44.271498436367715
1458                     44.27088005207475
1459                     44.27026220990808
1460                     44.2696449098677
1461                     44.26902815195357
1462                     44.268411936165656
1463                     44.26779626250409
1464                     44.26718113096875
1465                     44.266566541559655
1466                     44.26595249427686
1467                     44.26533898912031
1468                     44.26472602609004
1469                     44.26411360518595
1470                     44.26350172640822
1471                     44.2628903897567
1472                     44.2622795952315
1473                     44.26166934283253
1474                     44.26105963255982
1475                     44.260450464413346
1476                     44.259841838393186
1477                     44.2592337544993
1478                     44.25862621273165
1479                     44.25801921309024
1480                     44.25741275557514
1481                     44.25680684018627
1482                     44.25620146692364
1483                     44.25559663578733
1484                     44.25499234677722
1485                     44.25438859989345
1486                     44.253785395135864
1487                     44.25318273250461
1488                     44.25258061199962
1489                     44.25197903362082
1490                     44.25137799736831
1491                     44.250777503242105
1492                     44.250177551242125
1493                     44.24957814136841
1494                     44.24897927362099
1495                     44.24838094799983
1496                     44.24778316450493
1497                     44.24718592313625
1498                     44.24658600445105
1499                     44.24598173626635
1500                     44.245377920977184
1501                     44.24477455858368
1502                     44.24417164908577
1503                     44.2435691924834
1504                     44.24296718877668
1505                     44.24236563796548
1506                     44.24176454004985
1507                     44.24116389502984
1508                     44.24056370290547
1509                     44.23996396367661
1510                     44.23936467734334
1511                     44.238765843905696
1512                     44.23816746336364
1513                     44.23756953571716
1514                     44.236972060966266
1515                     44.236375039110904
1516                     44.235778470151196
1517                     44.23518235408706
1518                     44.23458669091851
1519                     44.23399148064554
1520                     44.233396723268115
1521                     44.23280241878631
1522                     44.23220856720009
1523                     44.23161516850948
1524                     44.23102222271444
1525                     44.23042972981501
1526                     44.229837689811156
1527                     44.22924610270283
1528                     44.228654968490126
1529                     44.228064287173055
1530                     44.227474058751476
1531                     44.226884283225594
1532                     44.2262949605952
1533                     44.225706090860434
1534                     44.22511767402129
1535                     44.22452971007767
1536                     44.223942199029615
1537                     44.22335514087724
1538                     44.222768535620396
1539                     44.222182383259145
1540                     44.22159668379347
1541                     44.2210114372234
1542                     44.220426643548876
1543                     44.21984230277001
1544                     44.21925841488669
1545                     44.21867497989892
1546                     44.21809199780676
1547                     44.21750946861024
1548                     44.21692739230921
1549                     44.21634576890383
1550                     44.21576459839406
1551                     44.21518388077985
1552                     44.214603616061225
1553                     44.214023804238195
1554                     44.21344444531069
1555                     44.21286553927882
1556                     44.21228708614254
1557                     44.21170908590181
1558                     44.21113153855671
1559                     44.2105544441072
1560                     44.209977802553226
1561                     44.209401613894904
1562                     44.208825878132096
1563                     44.2082505952649
1564                     44.20767576529335
1565                     44.20710138821733
1566                     44.20652746403693
1567                     44.20595399275208
1568                     44.20538097436281
1569                     44.204808408869134
1570                     44.204236296271034
1571                     44.20366463656855
1572                     44.20309342976161
1573                     44.202522675850275
1574                     44.201952374834605
1575                     44.20138252671443
1576                     44.20081313148984
1577                     44.20024418916087
1578                     44.199675699727464
1579                     44.19910766318965
1580                     44.19854007954744
1581                     44.19797294880081
1582                     44.19740627094978
1583                     44.19684004599431
1584                     44.19627427393442
1585                     44.195708954770126
1586                     44.19514408850144
1587                     44.19457967512833
1588                     44.194015714650774
1589                     44.193452207068844
1590                     44.192889152382435
1591                     44.1923265505917
1592                     44.19176440169649
1593                     44.1912027056969
1594                     44.19064146259291
1595                     44.19008067238441
1596                     44.18952033507162
1597                     44.18896045065436
1598                     44.18840101913269
1599                     44.18784204050658
1600                     44.187283514776055
1601                     44.186725441941164
1602                     44.18616782200187
1603                     44.1856106549581
1604                     44.18505394080994
1605                     44.18449767955737
1606                     44.1839418712004
1607                     44.18338651573898
1608                     44.18283161317315
1609                     44.18227716350295
1610                     44.18172316672828
1611                     44.181169622849296
1612                     44.1806165318658
1613                     44.18006389377796
1614                     44.179511708585636
1615                     44.178959976288915
1616                     44.1784086968878
1617                     44.177857870382226
1618                     44.17730749677231
1619                     44.17675757605797
1620                     44.17620810823913
1621                     44.17565909331598
1622                     44.17511053128838
1623                     44.174562422156335
1624                     44.174014765919935
1625                     44.173467562579056
1626                     44.172920812133775
1627                     44.17237451458415
1628                     44.171828669929994
1629                     44.17128327817155
1630                     44.170738339308585
1631                     44.17019385334126
1632                     44.16964982026957
1633                     44.16910624009339
1634                     44.16856311281279
1635                     44.168020438427824
1636                     44.16747821693842
1637                     44.16693644834462
1638                     44.166395132646386
1639                     44.16585426984373
1640                     44.165313859936646
1641                     44.16477390292518
1642                     44.164234398809306
1643                     44.163695347589005
1644                     44.163156749264296
1645                     44.16261860383519
1646                     44.16208091130162
1647                     44.16154367166363
1648                     44.16100688492131
1649                     44.16047055107454
1650                     44.15993467012332
1651                     44.1593992420677
1652                     44.158864266907656
1653                     44.15832974464327
1654                     44.15779567527437
1655                     44.15726205880112
1656                     44.156728895223445
1657                     44.156196184541365
1658                     44.15566392675487
1659                     44.155132121863915
1660                     44.15460076986864
1661                     44.15406987076888
1662                     44.15353942456468
1663                     44.1530094312561
1664                     44.15247989084313
1665                     44.151950803325704
1666                     44.15142216870392
1667                     44.15089398697767
1668                     44.150366258146995
1669                     44.14983898221196
1670                     44.149312159172496
1671                     44.148785789028636
1672                     44.14825987178027
1673                     44.14773440742757
1674                     44.14720939597046
1675                     44.1466848374089
1676                     44.14616073174292
1677                     44.14563707897257
1678                     44.14511096266908
1679                     44.14458086803558
1680                     44.14405114546535
1681                     44.14352179495844
1682                     44.14299281651482
1683                     44.142464210134534
1684                     44.141935975817574
1685                     44.141408113563834
1686                     44.14088062337341
1687                     44.140353505246416
1688                     44.139826759182576
1689                     44.13930038518214
1690                     44.13877438324497
1691                     44.13824875337103
1692                     44.137723495560564
1693                     44.137198609813275
1694                     44.13667409612932
1695                     44.13614995450868
1696                     44.13562618495138
1697                     44.135102787457285
1698                     44.13457976202663
1699                     44.134057108659185
1700                     44.133534827355064
1701                     44.133012918114225
1702                     44.13249138093679
1703                     44.131970215822555
1704                     44.13144942277166
1705                     44.13092900178408
1706                     44.1304089528598
1707                     44.129889275998806
1708                     44.12936997120113
1709                     44.1288510384668
1710                     44.128332477795716
1711                     44.12781428918796
1712                     44.12729647264356
1713                     44.126779028162346
1714                     44.126261955744525
1715                     44.12574525538998
1716                     44.12522892709881
1717                     44.12471297087088
1718                     44.12419738670623
1719                     44.123682174604895
1720                     44.12316733456688
1721                     44.12265286659219
1722                     44.1221387706808
1723                     44.12162504683269
1724                     44.12111169504793
1725                     44.12059871532647
1726                     44.120086107668264
1727                     44.1195738720734
1728                     44.11906200854179
1729                     44.11855051707361
1730                     44.11803939766858
1731                     44.11752865032696
1732                     44.117018275048636
1733                     44.116508271833574
1734                     44.115998640681816
1735                     44.11548938159345
1736                     44.11498049456829
1737                     44.11447197960649
1738                     44.11396383670792
1739                     44.113456065872725
1740                     44.11294866710083
1741                     44.112441640392255
1742                     44.11193498574695
1743                     44.11142870316496
1744                     44.1109227926463
1745                     44.110417254190914
1746                     44.109912087798854
1747                     44.10940729347006
1748                     44.10890287120463
1749                     44.108398821002496
1750                     44.10789514286361
1751                     44.107391836788075
1752                     44.10688890277583
1753                     44.106386340826916
1754                     44.10588415094124
1755                     44.10538233311892
1756                     44.10488088735993
1757                     44.104379813664195
1758                     44.10387911203179
1759                     44.103378782462684
1760                     44.10287882495688
1761                     44.10237923951439
1762                     44.10188002613523
1763                     44.1013811848193
1764                     44.100882715566776
1765                     44.1003846183775
1766                     44.09988689325152
1767                     44.09938954018889
1768                     44.09889255918953
1769                     44.098395950253426
1770                     44.09789971338072
1771                     44.0974038485713
1772                     44.09690835582514
1773                     44.096413235142286
1774                     44.095918486522805
1775                     44.09542410996656
1776                     44.09493010547366
1777                     44.094436473044055
1778                     44.09394321267781
1779                     44.093450324374736
1780                     44.092957808135054
1781                     44.0924656639587
1782                     44.091973891845626
1783                     44.091482491795865
1784                     44.09099146380936
1785                     44.09050080788622
1786                     44.090010524026354
1787                     44.08952061222976
1788                     44.089031072496525
1789                     44.08854190482656
1790                     44.08805310921995
1791                     44.08756468567659
1792                     44.087076634196585
1793                     44.08658895477987
1794                     44.08610164742645
1795                     44.085614712136305
1796                     44.08512814890953
1797                     44.084641957746
1798                     44.08415613864583
1799                     44.083670691608944
1800                     44.0831856166354
