# Supplementary material for: Numerical simulation research on thermal insulation performance of composite heat-insulation zone structure in hydrothermal high-temperature mine
Source: Sci Rep. 2024 Jun 18;14:14096. doi: 10.1038/s41598-024-64702-4 (PMC11189482; doi:10.1038/s41598-024-64702-4)
Supplement: Supplementary file 1 — Supplementary Information. [file 41598_2024_64702_MOESM1_ESM.zip › Temperature scenario 4-4.txt]

% Model:              方案四-4.mph
% Version:            COMSOL 5.6.0.280
% Date:               Sep 23 2022, 21:15
% Table:              表格: 表格 26 {tbl26} - 线平均值: 线平均值 1 {av1}
% 时间 (d)                 温度 (degC)
0                        51.079497230849604
1                        50.22281647812541
2                        49.472576459865465
3                        49.148099379463
4                        48.84560141531971
5                        48.61103890143183
6                        48.42642892449642
7                        48.2917714845136
8                        48.225328209786746
9                        48.16844559583101
10                       48.11156298187531
11                       48.05468036791955
12                       47.997797753963866
13                       47.94091514000815
14                       47.88403252605237
15                       47.840549911325716
16                       47.806000629418335
17                       47.771451347510975
18                       47.736902065603665
19                       47.70235278369629
20                       47.66780350178889
21                       47.63325421988154
22                       47.5987049379742
23                       47.56415565606681
24                       47.529606374159464
25                       47.49505709225211
26                       47.46050781034476
27                       47.42595852843743
28                       47.39140924653005
29                       47.36021475955625
30                       47.34243945231672
31                       47.32466414507704
32                       47.3068888378375
33                       47.28911353059788
34                       47.27133822335828
35                       47.25356291611865
36                       47.2357876088791
37                       47.21801230163951
38                       47.2002369943999
39                       47.182461687160284
40                       47.1646863799207
41                       47.14691107268112
42                       47.12913576544154
43                       47.11136045820201
44                       47.0935851509624
45                       47.07580984372281
46                       47.05803453648316
47                       47.04025922924353
48                       47.02248392200394
49                       47.00470861476439
50                       46.98693330752482
51                       46.969158000285205
52                       46.95138269304559
53                       46.933607385806006
54                       46.915832078566424
55                       46.898056771326836
56                       46.88028146408725
57                       46.86250615684764
58                       46.84824322620312
59                       46.839248860451185
60                       46.830254494699275
61                       46.82126012894734
62                       46.81226576319538
63                       46.80327139744338
64                       46.794277031691514
65                       46.78528266593962
66                       46.77628830018763
67                       46.76729393443576
68                       46.7582995686838
69                       46.74930520293181
70                       46.740310837179884
71                       46.73131647142801
72                       46.72232210567608
73                       46.71332773992409
74                       46.70433337417219
75                       46.695339008420255
76                       46.68634464266832
77                       46.67735027691635
78                       46.66835591116442
79                       46.65936154541252
80                       46.65036717966059
81                       46.64137281390864
82                       46.632378448156715
83                       46.62338408240475
84                       46.61438971665281
85                       46.605395350900885
86                       46.59640098514894
87                       46.58740661939701
88                       46.578412253645126
89                       46.56941788789315
90                       46.56042352214124
91                       46.55142915638932
92                       46.54243479063739
93                       46.53344042488547
94                       46.524446059133496
95                       46.51545169338155
96                       46.50645732762963
97                       46.49746296187768
98                       46.48846859612578
99                       46.47947423037386
100                      46.470479864621865
101                      46.46148549886999
102                      46.45249113311805
103                      46.44349676736609
104                      46.434502401614196
105                      46.4255080358622
106                      46.416513670110334
107                      46.40751930435838
108                      46.39852493860638
109                      46.389530572854476
110                      46.38053620710257
111                      46.371541841350634
112                      46.362547475598696
113                      46.3535531098468
114                      46.34455874409486
115                      46.33556437834292
116                      46.3300615166967
117                      46.3254315310769
118                      46.320801545457165
119                      46.316171559837386
120                      46.3115415742176
121                      46.30691158859781
122                      46.302281602978034
123                      46.29765161735828
124                      46.293021631738476
125                      46.28839164611872
126                      46.28376166049892
127                      46.279131674879174
128                      46.27450168925936
129                      46.26987170363959
130                      46.265241718019844
131                      46.26061173240005
132                      46.255981746780314
133                      46.25135176116053
134                      46.246721775540735
135                      46.242091789920984
136                      46.23746180430118
137                      46.23283181868134
138                      46.22820183306168
139                      46.22357184744184
140                      46.21894186182209
141                      46.214311876202295
142                      46.209681890582566
143                      46.20505190496278
144                      46.20042191934294
145                      46.19579193372322
146                      46.19116194810344
147                      46.186531962483656
148                      46.18190197686388
149                      46.17727199124408
150                      46.17264200562432
151                      46.16801202000456
152                      46.16338203438477
153                      46.158752048765045
154                      46.15412206314525
155                      46.149492077525416
156                      46.1448620919057
157                      46.140232106285886
158                      46.135602120666135
159                      46.13097213504638
160                      46.12634214942657
161                      46.121712163806805
162                      46.11708217818704
163                      46.11245219256729
164                      46.10782220694752
165                      46.103192221327724
166                      46.09856223570794
167                      46.093932250088116
168                      46.08930226446836
169                      46.084672278848615
170                      46.080042293228836
171                      46.075412307609085
172                      46.0707823219893
173                      46.06615233636949
174                      46.06152235074974
175                      46.05689236512996
176                      46.05226237951021
177                      46.04763239389036
178                      46.04300240827059
179                      46.03837242265089
180                      46.03374243703105
181                      46.0291124514113
182                      46.02448246579151
183                      46.019852480171735
184                      46.015222494551985
185                      46.010592508932206
186                      46.00596252331241
187                      46.001332537692605
188                      45.9967025520729
189                      45.992072566453125
190                      45.98744258083334
191                      45.98281259521356
192                      45.97818260959381
193                      45.973552623974015
194                      45.968922638354236
195                      45.964292652734464
196                      45.959662667114664
197                      45.9550326814949
198                      45.9504026958751
199                      45.94577271025537
200                      45.94114272463559
201                      45.936512739015846
202                      45.93188275339599
203                      45.92725276777632
204                      45.92262278215647
205                      45.91799279653665
206                      45.91336281091693
207                      45.90873282529713
208                      45.90410283967737
209                      45.89947285405754
210                      45.89484286843781
211                      45.89021288281805
212                      45.885582897198276
213                      45.880952911578554
214                      45.87632292595873
215                      45.871692940338896
216                      45.867062954719174
217                      45.86243296909939
218                      45.85780298347964
219                      45.85317299785985
220                      45.84854301224006
221                      45.84391302662032
222                      45.83928304100052
223                      45.834653055380734
224                      45.830023069760976
225                      45.8253930841412
226                      45.82076309852148
227                      45.81613311290164
228                      45.81150312728185
229                      45.80687314166209
230                      45.80224315604234
231                      45.79882450902498
232                      45.7962134210759
233                      45.793602333126884
234                      45.79099124517779
235                      45.78838015722874
236                      45.785769069279695
237                      45.78315798133064
238                      45.78054689338156
239                      45.77793580543253
240                      45.77532471748349
241                      45.7727136295344
242                      45.77010254158539
243                      45.767491453636325
244                      45.764880365687276
245                      45.762269277738206
246                      45.75965818978917
247                      45.75704710184008
248                      45.75443601389103
249                      45.751824925941975
250                      45.74921383799295
251                      45.74660275004386
252                      45.74399166209483
253                      45.74138057414581
254                      45.738769486196766
255                      45.73615839824766
256                      45.733547310298654
257                      45.730936222349534
258                      45.728325134400485
259                      45.725714046451465
260                      45.72310295850242
261                      45.72049187055337
262                      45.71788078260427
263                      45.71526969465523
264                      45.7126586067062
265                      45.71004751875713
266                      45.70743643080807
267                      45.70482534285904
268                      45.70221425490993
269                      45.699603166960884
270                      45.69699207901184
271                      45.69438099106278
272                      45.691769903113745
273                      45.68915881516469
274                      45.686547727215654
275                      45.68393663926661
276                      45.68132555131752
277                      45.678714463368436
278                      45.6761033754194
279                      45.673492287470346
280                      45.67088119952128
281                      45.66827011157231
282                      45.665659023623206
283                      45.663047935674165
284                      45.660436847725116
285                      45.657825759776024
286                      45.655214671826975
287                      45.65260358387791
288                      45.64999249592888
289                      45.64738140797976
290                      45.64477032003078
291                      45.642159232081646
292                      45.63954814413267
293                      45.63693705618361
294                      45.634325968234535
295                      45.631714880285465
296                      45.62910379233643
297                      45.6264927043874
298                      45.62388161643831
299                      45.6212705284893
300                      45.61865944054018
301                      45.61604835259116
302                      45.61343726464213
303                      45.610826176693045
304                      45.60821508874402
305                      45.60560400079495
306                      45.6029929128459
307                      45.60038182489683
308                      45.59777073694777
309                      45.595159648998774
310                      45.59254856104971
311                      45.58993747310065
312                      45.58732638515155
313                      45.58471529720247
314                      45.58210420925348
315                      45.57949312130441
316                      45.57688203335538
317                      45.5742709454063
318                      45.571659857457234
319                      45.56904876950817
320                      45.56643768155915
321                      45.56382659361005
322                      45.56121550566107
323                      45.558604417711976
324                      45.55599332976291
325                      45.55338224181386
326                      45.550771153864765
327                      45.548160065915724
328                      45.5455489779667
329                      45.542937890017626
330                      45.540326802068606
331                      45.53771571411952
332                      45.53510462617049
333                      45.53249353822141
334                      45.529882450272346
335                      45.52727136232328
336                      45.52466027437429
337                      45.52204918642521
338                      45.519438098476215
339                      45.516827010527095
340                      45.51421592257805
341                      45.511604834629
342                      45.508993746679934
343                      45.50638265873089
344                      45.50377157078183
345                      45.50116048283278
346                      45.49854939488376
347                      45.49593830693465
348                      45.493327218985634
349                      45.49071613103655
350                      45.48810504308751
351                      45.485493955138445
352                      45.48288286718943
353                      45.48027177924032
354                      45.477660691291284
355                      45.47504960334227
356                      45.472438515393186
357                      45.46982742744415
358                      45.46721633949507
359                      45.464605251546004
360                      45.46199416359694
361                      45.45938307564788
362                      45.45677198769883
363                      45.454160899749816
364                      45.451549811800746
365                      45.448938723851725
366                      45.44632763590265
367                      45.443716547953585
368                      45.441105460004515
369                      45.438494372055466
370                      45.43588328410642
371                      45.43327219615738
372                      45.430661108208284
373                      45.428050020259306
374                      45.42543893231019
375                      45.42282784436117
376                      45.420216756412124
377                      45.41760566846305
378                      45.41499458051396
379                      45.4123834925649
380                      45.40977240461586
381                      45.40716131666682
382                      45.40455022871775
383                      45.40193914076871
384                      45.39932805281967
385                      45.396716964870606
386                      45.39410587692153
387                      45.391494788972516
388                      45.38888370102341
389                      45.3862726130744
390                      45.383661525125326
391                      45.38105043717627
392                      45.37843934922721
393                      45.37582826127819
394                      45.37321717332913
395                      45.37060608538012
396                      45.367994997431026
397                      45.36538390948191
398                      45.36277282153288
399                      45.360161733583844
400                      45.35755064563476
401                      45.35493955768575
402                      45.35232846973667
403                      45.349717381787656
404                      45.34710629383858
405                      45.344495205889494
406                      45.34188411794047
407                      45.33927302999142
408                      45.33666194204233
409                      45.33405085409333
410                      45.331439766144264
411                      45.32934189594149
412                      45.32758617090289
413                      45.32583044586435
414                      45.32407472082575
415                      45.322318995787164
416                      45.320563270748615
417                      45.318807545710015
418                      45.31705182067145
419                      45.315296095632895
420                      45.31354037059432
421                      45.3117846455557
422                      45.31002892051717
423                      45.308273195478556
424                      45.30651747044002
425                      45.30476174540143
426                      45.303006020362886
427                      45.30125029532432
428                      45.299494570285745
429                      45.2977388452471
430                      45.29598312020857
431                      45.29422739517001
432                      45.292471670131405
433                      45.29071594509287
434                      45.28896022005424
435                      45.28720449501566
436                      45.28544876997707
437                      45.28369304493851
438                      45.28193731989997
439                      45.28018159486144
440                      45.27842586982285
441                      45.276670144784234
442                      45.274914419745635
443                      45.273158694707085
444                      45.27140296966849
445                      45.26964724462988
446                      45.26789151959132
447                      45.266135794552746
448                      45.264380069514225
449                      45.262624344475626
450                      45.26086861943701
451                      45.25911289439849
452                      45.25735716935988
453                      45.2556014443213
454                      45.25384571928273
455                      45.25208999424421
456                      45.25033426920563
457                      45.248578544167
458                      45.2468228191285
459                      45.24506709408991
460                      45.2433113690513
461                      45.24155564401273
462                      45.23979991897413
463                      45.2380441939356
464                      45.23628846889701
465                      45.23453274385843
466                      45.23277701881987
467                      45.231021293781296
468                      45.22926556874272
469                      45.22750984370412
470                      45.22575411866551
471                      45.22399839362694
472                      45.22224266858839
473                      45.220486943549844
474                      45.21873121851121
475                      45.21697549347262
476                      45.21521976843409
477                      45.21346404339552
478                      45.21170831835693
479                      45.209952593318356
480                      45.208196868279785
481                      45.20644114324118
482                      45.20468541820261
483                      45.2029296931641
484                      45.20117396812554
485                      45.19941824308692
486                      45.1976625180483
487                      45.19590679300977
488                      45.19415106797123
489                      45.19239534293265
490                      45.190639617894014
491                      45.18888389285547
492                      45.18712816781692
493                      45.18537244277836
494                      45.18361671773978
495                      45.18186099270115
496                      45.18010526766255
497                      45.178349542624005
498                      45.176593817585385
499                      45.17483809254683
500                      45.173082367508286
501                      45.17132664246974
502                      45.16957091743114
503                      45.16781519239252
504                      45.166059467354025
505                      45.16430374231542
506                      45.16254801727689
507                      45.1607922922383
508                      45.159036567199685
509                      45.15728084216109
510                      45.15552511712253
511                      45.15376939208395
512                      45.152013667045374
513                      45.150257942006796
514                      45.14850221696825
515                      45.14674649192962
516                      45.14499076689106
517                      45.14323504185249
518                      45.141479316813964
519                      45.13972359177534
520                      45.137967866736766
521                      45.136212141698174
522                      45.13445641665966
523                      45.132700691621096
524                      45.13094496658252
525                      45.12918924154393
526                      45.12743351650534
527                      45.12567779146677
528                      45.123922066428214
529                      45.12216634138966
530                      45.12041061635105
531                      45.11865489131251
532                      45.11689916627391
533                      45.115143441235354
534                      45.113387716196705
535                      45.11163199115815
536                      45.10987626611956
537                      45.10812054108101
538                      45.106364816042486
539                      45.1046090910039
540                      45.102853365965295
541                      45.10109764092672
542                      45.09934191588812
543                      45.097586190849526
544                      45.09583046581096
545                      45.09407474077241
546                      45.092319015733814
547                      45.09056329069525
548                      45.088807565656616
549                      45.08705184061813
550                      45.08529611557952
551                      45.08354039054096
552                      45.08178466550236
553                      45.08002894046381
554                      45.078273215425256
555                      45.07651749038665
556                      45.0747617653481
557                      45.07300604030956
558                      45.07125031527094
559                      45.06949459023235
560                      45.06773886519378
561                      45.06598314015521
562                      45.06422741511663
563                      45.06247169007808
564                      45.060715965039485
565                      45.058960240000935
566                      45.05720451496234
567                      45.055448789923744
568                      45.05369306488517
569                      45.051937339846596
570                      45.05018161480806
571                      45.04842588976947
572                      45.04667016473087
573                      45.04491443969231
574                      45.04315871465371
575                      45.041402989615165
576                      45.039647264576594
577                      45.037891539537995
578                      45.03613581449941
579                      45.03438008946088
580                      45.03262436442227
581                      45.03086863938372
582                      45.0291129143451
583                      45.02735718930658
584                      45.02560146426799
585                      45.02384573922938
586                      45.02209001419084
587                      45.02033428915226
588                      45.01857856411363
589                      45.0168228390751
590                      45.01506711403654
591                      45.01358233765031
592                      45.01227819369896
593                      45.010974049747574
594                      45.00966990579628
595                      45.00836576184496
596                      45.00706161789361
597                      45.00575747394226
598                      45.00445332999093
599                      45.00314918603961
600                      45.00184504208829
601                      45.00054089813688
602                      44.99923675418562
603                      44.997932610234244
604                      44.99662846628291
605                      44.995324322331555
606                      44.99402017838024
607                      44.99271603442892
608                      44.99141189047759
609                      44.99010774652615
610                      44.98880360257487
611                      44.98749945862354
612                      44.98619531467222
613                      44.984891170720815
614                      44.98358702676948
615                      44.982282882818126
616                      44.98097873886681
617                      44.97967459491549
618                      44.978370450964164
619                      44.97706630701278
620                      44.975762163061475
621                      44.97445801911014
622                      44.97315387515879
623                      44.971849731207456
624                      44.97054558725611
625                      44.969241443304796
626                      44.96793729935345
627                      44.966633155402114
628                      44.96532901145077
629                      44.96402486749941
630                      44.962720723548074
631                      44.96141657959677
632                      44.960112435645414
633                      44.95880829169406
634                      44.9575041477427
635                      44.95620000379138
636                      44.95489585984006
637                      44.95359171588864
638                      44.95228757193735
639                      44.95098342798604
640                      44.94967928403471
641                      44.94837514008334
642                      44.94707099613201
643                      44.9457668521807
644                      44.944462708229324
645                      44.943158564278015
646                      44.941854420326656
647                      44.94055027637534
648                      44.93924613242399
649                      44.93794198847267
650                      44.936637844521364
651                      44.93533370056995
652                      44.9340295566187
653                      44.932725412667274
654                      44.93142126871597
655                      44.93011712476465
656                      44.928812980813255
657                      44.927508836861946
658                      44.926204692910616
659                      44.924900548959315
660                      44.92359640500794
661                      44.922292261056576
662                      44.92098811710528
663                      44.919683973153916
664                      44.91837982920255
665                      44.91707568525124
666                      44.9157715412999
667                      44.914467397348545
668                      44.91316325339719
669                      44.91185910944588
670                      44.91055496549457
671                      44.909250821543175
672                      44.90794667759184
673                      44.906642533640486
674                      44.90533838968919
675                      44.904034245737876
676                      44.90273010178649
677                      44.90142595783519
678                      44.9001218138838
679                      44.89881766993247
680                      44.897513525981175
681                      44.89620938202981
682                      44.894905238078465
683                      44.89360109412713
684                      44.892296950175776
685                      44.890992806224446
686                      44.88968866227313
687                      44.88838451832177
688                      44.887080374370406
689                      44.88577623041912
690                      44.88447208646777
691                      44.883167942516465
692                      44.8818637985651
693                      44.88055965461377
694                      44.87925551066242
695                      44.87795136671103
696                      44.87664722275976
697                      44.87534307880842
698                      44.87403893485709
699                      44.87273479090575
700                      44.87143064695437
701                      44.870126503003064
702                      44.868822359051705
703                      44.867518215100354
704                      44.866214071149045
705                      44.86490992719768
706                      44.8636057832464
707                      44.86230163929504
708                      44.86099749534369
709                      44.859693351392316
710                      44.858389207441
711                      44.857085063489656
712                      44.85578091953833
713                      44.85447677558698
714                      44.853172631635644
715                      44.85186848768433
716                      44.85056434373301
717                      44.84926019978165
718                      44.84795605583027
719                      44.84665191187896
720                      44.845347767927585
721                      44.84404362397627
722                      44.84273948002491
723                      44.841435336073594
724                      44.84013119212221
725                      44.83882704817093
726                      44.83752290421961
727                      44.83621876026827
728                      44.834914616316865
729                      44.83361047236557
730                      44.83230632841423
731                      44.831002184462896
732                      44.829698040511516
733                      44.82839389656022
734                      44.827089752608856
735                      44.82578560865756
736                      44.82448146470612
737                      44.823177320754866
738                      44.821873176803535
739                      44.82056903285219
740                      44.81926488890084
741                      44.817960744949495
742                      44.81665660099817
743                      44.815352457046814
744                      44.81404831309544
745                      44.8127441691441
746                      44.81144002519279
747                      44.81013588124147
748                      44.80883173729011
749                      44.807527593338826
750                      44.80622344938741
751                      44.804919305436094
752                      44.80361516148472
753                      44.80231101753347
754                      44.80100687358212
755                      44.799702729630766
756                      44.79839858567942
757                      44.79709444172811
758                      44.795790297776755
759                      44.79448615382536
760                      44.79318200987405
761                      44.79187786592271
762                      44.79057372197136
763                      44.78926957802002
764                      44.7879654340687
765                      44.78666129011738
766                      44.78535714616605
767                      44.78405300221469
768                      44.78274885826335
769                      44.781444714312016
770                      44.78014057036065
771                      44.778983952881234
772                      44.77792568638302
773                      44.7768674198848
774                      44.77580915338658
775                      44.77475088688839
776                      44.773692620390214
777                      44.77263435389203
778                      44.77157608739382
779                      44.77051782089562
780                      44.76945955439744
781                      44.76840128789924
782                      44.767343021401054
783                      44.766284754902834
784                      44.76522648840463
785                      44.76416822190642
786                      44.76310995540825
787                      44.76205168891005
788                      44.76099342241187
789                      44.75993515591368
790                      44.75887688941551
791                      44.757818622917256
792                      44.75676035641898
793                      44.75570208992087
794                      44.75464382342267
795                      44.753585556924435
796                      44.75252729042628
797                      44.75146902392807
798                      44.75041075742987
799                      44.749352490931656
800                      44.7482942244335
801                      44.74723595793528
802                      44.74617769143706
803                      44.74511942493887
804                      44.744061158440694
805                      44.74300289194252
806                      44.74194462544429
807                      44.74088635894608
808                      44.73982809244789
809                      44.738769825949696
810                      44.737711559451526
811                      44.73665329295328
812                      44.735595026455094
813                      44.73453675995693
814                      44.7334784934587
815                      44.73242022696053
816                      44.73136196046231
817                      44.73030369396413
818                      44.72924542746592
819                      44.728187160967714
820                      44.727128894469544
821                      44.72607062797132
822                      44.72501236147312
823                      44.72395409497493
824                      44.72289582847674
825                      44.72183756197851
826                      44.720779295480305
827                      44.719721028982136
828                      44.71866276248393
829                      44.717604495985746
830                      44.71654622948756
831                      44.71548796298936
832                      44.71442969649121
833                      44.71337142999299
834                      44.712313163494784
835                      44.71125489699653
836                      44.710196630498345
837                      44.70913836400017
838                      44.70808009750197
839                      44.70702183100374
840                      44.70596356450555
841                      44.704905298007354
842                      44.70384703150918
843                      44.702788765011015
844                      44.701730498512774
845                      44.700672232014576
846                      44.69961396551641
847                      44.698555699018165
848                      44.697497432519974
849                      44.696439166021754
850                      44.695380899523606
851                      44.69432263302538
852                      44.6932643665272
853                      44.69220610002899
854                      44.69114783353082
855                      44.69008956703259
856                      44.68903130053441
857                      44.68797303403621
858                      44.68691476753799
859                      44.6858565010398
860                      44.68479823454162
861                      44.683739968043426
862                      44.682681701545235
863                      44.68162343504703
864                      44.68056516854881
865                      44.67950690205061
866                      44.67844863555241
867                      44.67739036905421
868                      44.67633210255601
869                      44.67527383605782
870                      44.67421556955968
871                      44.67315730306144
872                      44.67209903656321
873                      44.67104077006503
874                      44.669982503566835
875                      44.668924237068616
876                      44.66786597057042
877                      44.66680770407228
878                      44.66574943757406
879                      44.66469117107583
880                      44.66363290457766
881                      44.66257463807946
882                      44.66151637158124
883                      44.66045810508308
884                      44.659399838584825
885                      44.65834157208667
886                      44.65728330558848
887                      44.656225039090266
888                      44.65516677259205
889                      44.65410850609386
890                      44.65305023959568
891                      44.65199197309743
892                      44.650933706599304
893                      44.64987544010109
894                      44.64881717360289
895                      44.6477589071047
896                      44.64670064060653
897                      44.64564237410826
898                      44.64458410761011
899                      44.6435258411119
900                      44.64246757461368
901                      44.641409308115506
902                      44.64035104161729
903                      44.63929277511908
904                      44.6382345086209
905                      44.63717624212269
906                      44.63611797562448
907                      44.6350597091263
908                      44.63400144262815
909                      44.63294317612992
910                      44.63188490963172
911                      44.63082664313353
912                      44.62976837663535
913                      44.628710110137135
914                      44.62765184363895
915                      44.6265935771407
916                      44.62553531064255
917                      44.6244770441443
918                      44.6234187776461
919                      44.62236051114795
920                      44.621302244649705
921                      44.62024397815149
922                      44.619185711653365
923                      44.618127445155125
924                      44.617069178656905
925                      44.61601091215875
926                      44.61495264566058
927                      44.61389437916235
928                      44.6128361126642
929                      44.611777846165964
930                      44.61071957966776
931                      44.60966131316959
932                      44.608603046671405
933                      44.607544780173164
934                      44.60648651367494
935                      44.60542824717681
936                      44.6043699806786
937                      44.60331171418039
938                      44.60225344768216
939                      44.60119518118398
940                      44.60013691468576
941                      44.59907864818757
942                      44.598020381689416
943                      44.59696211519122
944                      44.59590384869297
945                      44.59484558219485
946                      44.59378731569661
947                      44.59272904919838
948                      44.59167078270021
949                      44.59061251620201
950                      44.58955424970383
951                      44.58861475143068
952                      44.587754431974425
953                      44.58689411251797
954                      44.58603379306164
955                      44.5851734736053
956                      44.58431315414889
957                      44.58345283469254
958                      44.58259251523619
959                      44.58173219577986
960                      44.58087187632342
961                      44.580011556867106
962                      44.579151237410734
963                      44.578290917954405
964                      44.57743059849806
965                      44.57657027904164
966                      44.57570995958528
967                      44.57484964012895
968                      44.57398932067256
969                      44.573129001216216
970                      44.57226868175983
971                      44.5714083623035
972                      44.57054804284715
973                      44.56968772339077
974                      44.568827403934435
975                      44.567967084478035
976                      44.567106765021705
977                      44.566246445565305
978                      44.56538612610898
979                      44.56452580665259
980                      44.56366548719621
981                      44.56280516773989
982                      44.561944848283545
983                      44.56108452882718
984                      44.56022420937079
985                      44.55936388991444
986                      44.55850357045808
987                      44.55764325100171
988                      44.55678293154534
989                      44.55592261208899
990                      44.55506229263264
991                      44.55420197317626
992                      44.55334165371991
993                      44.552481334263575
994                      44.55162101480719
995                      44.550760695350824
996                      44.54990037589447
997                      44.54904005643812
998                      44.54817973698176
999                      44.54731941752539
1000                     44.546459098069036
1001                     44.545598778612614
1002                     44.544738459156335
1003                     44.54387813969995
1004                     44.54301782024357
1005                     44.5421575007872
1006                     44.541297181330876
1007                     44.5404368618745
1008                     44.539576542418104
1009                     44.5387162229618
1010                     44.53785590350542
1011                     44.53699558404904
1012                     44.53613526459269
1013                     44.535274945136315
1014                     44.53441462567997
1015                     44.533554306223586
1016                     44.53269398676722
1017                     44.531833667310885
1018                     44.53097334785455
1019                     44.530113028398205
1020                     44.52925270894175
1021                     44.52839238948542
1022                     44.52753207002911
1023                     44.526671750572696
1024                     44.52581143111637
1025                     44.52495111165995
1026                     44.524090792203616
1027                     44.523230472747244
1028                     44.5223701532909
1029                     44.52150983383457
1030                     44.52064951437819
1031                     44.51978919492181
1032                     44.51892887546546
1033                     44.51806855600909
1034                     44.51720823655276
1035                     44.51634791709636
1036                     44.515487597640046
1037                     44.514627278183646
1038                     44.513766958727295
1039                     44.51290663927096
1040                     44.51204631981456
1041                     44.51118600035826
1042                     44.51032568090187
1043                     44.5094653614455
1044                     44.50860504198914
1045                     44.50774472253277
1046                     44.50688440307638
1047                     44.506024083620076
1048                     44.50516376416371
1049                     44.5043034447073
1050                     44.503443125250946
1051                     44.50258280579461
1052                     44.501722486338274
1053                     44.50086216688189
1054                     44.50000184742548
1055                     44.49914152796917
1056                     44.498281208512815
1057                     44.49742088905644
1058                     44.496560569600085
1059                     44.495700250143756
1060                     44.494839930687334
1061                     44.49397961123101
1062                     44.49311929177467
1063                     44.49225897231826
1064                     44.49139865286191
1065                     44.49053833340558
1066                     44.48967801394918
1067                     44.48881769449282
1068                     44.48795737503645
1069                     44.4870970555801
1070                     44.48623673612379
1071                     44.4853764166674
1072                     44.484516097211035
1073                     44.48365577775466
1074                     44.482795458298334
1075                     44.48193513884196
1076                     44.48107481938562
1077                     44.480214499929176
1078                     44.47935418047288
1079                     44.47849386101647
1080                     44.47763354156015
1081                     44.47677322210378
1082                     44.47591290264744
1083                     44.47505258319106
1084                     44.47419226373471
1085                     44.47333194427836
1086                     44.47247162482195
1087                     44.47161130536559
1088                     44.470750985909284
1089                     44.469890666452876
1090                     44.46903034699656
1091                     44.46817002754013
1092                     44.467309708083775
1093                     44.466449388627474
1094                     44.465589069171116
1095                     44.464728749714716
1096                     44.46386843025838
1097                     44.463008110801994
1098                     44.46214779134563
1099                     44.4612874718893
1100                     44.46042715243296
1101                     44.45956683297653
1102                     44.4587065135202
1103                     44.45784619406383
1104                     44.45698587460743
1105                     44.456125555151125
1106                     44.45526523569476
1107                     44.454404916238424
1108                     44.45354459678206
1109                     44.45268427732566
1110                     44.45182395786931
1111                     44.45096363841292
1112                     44.45010331895659
1113                     44.44924299950024
1114                     44.44838268004386
1115                     44.44752236058749
1116                     44.44666204113112
1117                     44.445801721674776
1118                     44.44494140221845
1119                     44.444081082762054
1120                     44.4432207633057
1121                     44.44236044384935
1122                     44.44150012439295
1123                     44.440639804936595
1124                     44.43977948548025
1125                     44.43891916602392
1126                     44.438058846567536
1127                     44.43719852711112
1128                     44.43633820765478
1129                     44.43547788819848
1130                     44.43461756874206
1131                     44.4337941574594
1132                     44.43299589659699
1133                     44.4321983169486
1134                     44.43140141851419
1135                     44.430605201293716
1136                     44.429809665287294
1137                     44.429014810494834
1138                     44.42822063691634
1139                     44.42742714455186
1140                     44.42663433340136
1141                     44.42584220346478
1142                     44.42505075474229
1143                     44.42425998723363
1144                     44.423469900939075
1145                     44.42268049585854
1146                     44.421891771991895
1147                     44.421103729339315
1148                     44.42031636790065
1149                     44.41952968767601
1150                     44.41874368866532
1151                     44.41795837086865
1152                     44.4171737342859
1153                     44.416389778917186
1154                     44.41560650476248
1155                     44.41482391182173
1156                     44.41404200009501
1157                     44.41326076958221
1158                     44.41248022028341
1159                     44.411700352198494
1160                     44.410921165327764
1161                     44.41014265967092
1162                     44.409364835228004
1163                     44.408587691999166
1164                     44.407811229984205
1165                     44.407035449183354
1166                     44.40626034959642
1167                     44.4054859312235
1168                     44.40471219406454
1169                     44.40393913811964
1170                     44.40316676338861
1171                     44.40239506987158
1172                     44.401624057568604
1173                     44.400853726479504
1174                     44.4000840766045
1175                     44.39931510794342
1176                     44.398546820496385
1177                     44.39777921426324
1178                     44.397012289244145
1179                     44.39624604543904
1180                     44.39548048284787
1181                     44.394715601470715
1182                     44.39395140130753
1183                     44.39318788235831
1184                     44.39242504462314
1185                     44.39166288810196
1186                     44.39090141279471
1187                     44.390140618701466
1188                     44.389380505822125
1189                     44.38862107415687
1190                     44.38786232370559
1191                     44.38710425446831
1192                     44.38634686644491
1193                     44.385590159635576
1194                     44.38483413404023
1195                     44.38407878965888
1196                     44.38332412649147
1197                     44.38257014453806
1198                     44.381816843798596
1199                     44.38106422427323
1200                     44.38031228596176
1201                     44.37956102886429
1202                     44.37881045298081
1203                     44.37806055831125
1204                     44.377311344855755
1205                     44.37656281261424
1206                     44.375814961586656
1207                     44.37506779177312
1208                     44.37432130317354
1209                     44.37357549578794
1210                     44.37283036961635
1211                     44.37208592465866
1212                     44.37134216091504
1213                     44.37059907838538
1214                     44.36985667706972
1215                     44.36911495696801
1216                     44.36837391808035
1217                     44.36763356040656
1218                     44.366893883946844
1219                     44.366154888701104
1220                     44.36541657466935
1221                     44.364678941851516
1222                     44.36394199024778
1223                     44.36320571985793
1224                     44.362470130682155
1225                     44.361735222720256
1226                     44.361000995972375
1227                     44.36026745043851
1228                     44.35953458611864
1229                     44.35880240301274
1230                     44.35807090112079
1231                     44.35734008044283
1232                     44.35660994097886
1233                     44.35588048272896
1234                     44.355151705692926
1235                     44.35442360987094
1236                     44.353696195262934
1237                     44.35296946186886
1238                     44.352243409688775
1239                     44.351518038722766
1240                     44.35079334897065
1241                     44.35006934043261
1242                     44.34934601310843
1243                     44.34862336699828
1244                     44.34790140210216
1245                     44.34718011842003
1246                     44.34645951595182
1247                     44.34573959469761
1248                     44.34502035465744
1249                     44.34430179583121
1250                     44.34358391821897
1251                     44.342866721820734
1252                     44.34215020663647
1253                     44.34143437266616
1254                     44.34071921990985
1255                     44.340004748367505
1256                     44.33929095803919
1257                     44.33857784892483
1258                     44.3378654210245
1259                     44.3371536743381
1260                     44.33644260886571
1261                     44.33573222460729
1262                     44.335022521562834
1263                     44.3343134997324
1264                     44.33360515911597
1265                     44.332897499713475
1266                     44.332190521525014
1267                     44.331484224550536
1268                     44.33077860878999
1269                     44.33007367424345
1270                     44.32936942091089
1271                     44.32866584879231
1272                     44.32796295788772
1273                     44.32726074819713
1274                     44.32655921972051
1275                     44.325858372457894
1276                     44.32515820640922
1277                     44.32445872157454
1278                     44.32375991795392
1279                     44.32306179554722
1280                     44.32236435435452
1281                     44.32166759437574
1282                     44.320971515611014
1283                     44.32027611806024
1284                     44.319581401723504
1285                     44.3188873666007
1286                     44.318194012691876
1287                     44.31750133999709
1288                     44.31680934851622
1289                     44.3161180382494
1290                     44.31542740919649
1291                     44.314737461357666
1292                     44.314048194732756
1293                     44.31335960932182
1294                     44.31267170512491
1295                     44.31198448214196
1296                     44.31129794037296
1297                     44.31061207981802
1298                     44.30992690047704
1299                     44.30924240234999
1300                     44.308558585436984
1301                     44.30787544973793
1302                     44.30719299525289
1303                     44.30651122198181
1304                     44.30583012992478
1305                     44.305149719081655
1306                     44.30446998945253
1307                     44.3037909410374
1308                     44.30311257383626
1309                     44.302434887849124
1310                     44.30175788307592
1311                     44.301073899290294
1312                     44.30038537679325
1313                     44.29969739412539
1314                     44.299009951286784
1315                     44.29832304827741
1316                     44.29763668509726
1317                     44.29695086174631
1318                     44.29626557822459
1319                     44.29558083453212
1320                     44.294896630668774
1321                     44.294212966634745
1322                     44.29352984242996
1323                     44.29284725805431
1324                     44.292165213507964
1325                     44.29148370879076
1326                     44.290802743902816
1327                     44.2901223188441
1328                     44.289442433614596
1329                     44.28876308821435
1330                     44.2880842826433
1331                     44.28740601690146
1332                     44.28672829098888
1333                     44.2860511049054
1334                     44.28537445865129
1335                     44.28469835222635
1336                     44.284022785630626
1337                     44.28334775886416
1338                     44.28267327192681
1339                     44.28199932481875
1340                     44.281325917539945
1341                     44.28065305009034
1342                     44.27998072246996
1343                     44.27930893467879
1344                     44.278637686716806
1345                     44.277966978584075
1346                     44.27729681028061
1347                     44.27662718180631
1348                     44.27595809316125
1349                     44.275289544345455
1350                     44.27462153535882
1351                     44.273954066201426
1352                     44.27328713687326
1353                     44.272620747374305
1354                     44.27195489770459
1355                     44.27128958786405
1356                     44.27062481785277
1357                     44.26996058767075
1358                     44.26929689731793
1359                     44.26863374679432
1360                     44.26797113609994
1361                     44.26730906523478
1362                     44.266647534198796
1363                     44.26598654299205
1364                     44.265326091614575
1365                     44.26466618006626
1366                     44.2640068083472
1367                     44.2633479764574
1368                     44.26268968439675
1369                     44.26203193216541
1370                     44.2613747197632
1371                     44.260718047190245
1372                     44.260061914446524
1373                     44.259406321532005
1374                     44.25875126844677
1375                     44.25809675519066
1376                     44.25744278176384
1377                     44.25678934816621
1378                     44.256136454397826
1379                     44.25548410045864
1380                     44.254832286348694
1381                     44.254181012067974
1382                     44.253530277616456
1383                     44.2528800829942
1384                     44.25223042820113
1385                     44.2515813132373
1386                     44.250932738102655
1387                     44.250284702797245
1388                     44.249637207321115
1389                     44.24899025167412
1390                     44.2483438358564
1391                     44.24769795986789
1392                     44.247052623708555
1393                     44.24640782737859
1394                     44.245763570877735
1395                     44.24511985420608
1396                     44.24447667736369
1397                     44.24383404035052
1398                     44.243191943166586
1399                     44.24255038581186
1400                     44.24190936828629
1401                     44.24126889059001
1402                     44.240628952722965
1403                     44.23998955468511
1404                     44.239350696476514
1405                     44.238712378097105
1406                     44.238074599546934
1407                     44.23743736082602
1408                     44.236800661934254
1409                     44.23616450287177
1410                     44.23552888363848
1411                     44.2348938042344
1412                     44.23425926465953
1413                     44.23362526491398
1414                     44.232991804997496
1415                     44.23235888491031
1416                     44.23172650465239
1417                     44.23109466422368
1418                     44.23046336362412
1419                     44.2298326028539
1420                     44.229202381912806
1421                     44.22857270080094
1422                     44.22794355951834
1423                     44.22731495806489
1424                     44.22668689644073
1425                     44.2260593746458
1426                     44.22543239268008
1427                     44.22480595054354
1428                     44.224180048236214
1429                     44.223554685758145
1430                     44.22292986310928
1431                     44.222305580289664
1432                     44.221681837299286
1433                     44.221058634138096
1434                     44.22043597080617
1435                     44.21981384730347
1436                     44.21919226362992
1437                     44.218571219785616
1438                     44.2179507157706
1439                     44.2173307515847
1440                     44.21671132722805
1441                     44.216092442700685
1442                     44.21547409800246
1443                     44.214856293133565
1444                     44.21423902809375
1445                     44.21362230288326
1446                     44.21300611750199
1447                     44.212390471949895
1448                     44.21177536622707
1449                     44.21116080033344
1450                     44.21054677426904
1451                     44.20993328803386
1452                     44.20932034162789
1453                     44.20870793505115
1454                     44.20809606830365
1455                     44.20748474138532
1456                     44.206873954296256
1457                     44.206263707036406
1458                     44.20565399960577
1459                     44.20504483200437
1460                     44.2044362042322
1461                     44.203828116289245
1462                     44.20322056817545
1463                     44.20261355989096
1464                     44.20200709143567
1465                     44.2014011628096
1466                     44.20079577401278
1467                     44.200190925045064
1468                     44.19958661590668
1469                     44.19898284659752
1470                     44.19837961711758
1471                     44.19777692746684
1472                     44.197174777645294
1473                     44.196573167653014
1474                     44.19597209748996
1475                     44.19537156715611
1476                     44.19477157665149
1477                     44.194172125976046
1478                     44.19357321512983
1479                     44.192974844112904
1480                     44.192377012925114
1481                     44.19177972156663
1482                     44.19118297003733
1483                     44.19058675833726
1484                     44.1899910864664
1485                     44.189395954424754
1486                     44.18880136221234
1487                     44.18820730982917
1488                     44.18761379727521
1489                     44.18702082455048
1490                     44.18642839165495
1491                     44.18583163160828
1492                     44.185232094873506
1493                     44.18463300813803
1494                     44.18403437140202
1495                     44.18343618466536
1496                     44.182838447928056
1497                     44.18224116119027
1498                     44.18164432445182
1499                     44.18104793771271
1500                     44.180452000973
1501                     44.17985651423265
1502                     44.17926147749177
1503                     44.1786668907502
1504                     44.17807275400804
1505                     44.17747906726534
1506                     44.17688583052195
1507                     44.17629304377796
1508                     44.17570070703344
1509                     44.17510882028822
1510                     44.17451738354236
1511                     44.173926396795984
1512                     44.173335860049
1513                     44.17274577330134
1514                     44.1721561365531
1515                     44.17156694980422
1516                     44.17097821305479
1517                     44.170389926304715
1518                     44.16980208955398
1519                     44.16921470280267
1520                     44.16862776605077
1521                     44.168041279298286
1522                     44.16745524254516
1523                     44.16686965579143
1524                     44.16628451903704
1525                     44.165699832282066
1526                     44.165115595526494
1527                     44.1645318087703
1528                     44.16394847201355
1529                     44.16336558525615
1530                     44.162783148498164
1531                     44.162201161739546
1532                     44.16161962498029
1533                     44.161038538220446
1534                     44.16045790145998
1535                     44.159877714698936
1536                     44.15929797793727
1537                     44.1587186911749
1538                     44.15813985441201
1539                     44.15756146764858
1540                     44.156983530884446
1541                     44.15640604411974
1542                     44.15582900735437
1543                     44.15525242058842
1544                     44.15467628382187
1545                     44.154100597054715
1546                     44.15352536028697
1547                     44.15295057351853
1548                     44.152376236749575
1549                     44.15180234997996
1550                     44.15122891320974
1551                     44.15065592643886
1552                     44.15008338966749
1553                     44.149511302895434
1554                     44.148939666122715
1555                     44.14836847934946
1556                     44.14779774257563
1557                     44.14722745580107
1558                     44.14665761902597
1559                     44.14608823225028
1560                     44.145519295473946
1561                     44.144950808697004
1562                     44.144382771919474
1563                     44.14381518514129
1564                     44.143248048362565
1565                     44.14268136158318
1566                     44.14211512480321
1567                     44.141549338022585
1568                     44.14098400124137
1569                     44.140419114459604
1570                     44.13985467767715
1571                     44.13929069089411
1572                     44.138727154110455
1573                     44.13816406732618
1574                     44.13760143054128
1575                     44.13703924375586
1576                     44.13647750696973
1577                     44.135916220183056
1578                     44.135355383395705
1579                     44.134794996607795
1580                     44.13423505981929
1581                     44.13367557303012
1582                     44.133116536240415
1583                     44.13255794945
1584                     44.13199981265901
1585                     44.13144212586746
1586                     44.13088488907524
1587                     44.13032810228244
1588                     44.12977176548904
1589                     44.129215878694986
1590                     44.12866044190041
1591                     44.12810545510512
1592                     44.127550918309254
1593                     44.12699683151281
1594                     44.12644319471573
1595                     44.12589000791806
1596                     44.125337271119726
1597                     44.12478498432079
1598                     44.12423314752131
1599                     44.12368176072117
1600                     44.12313082392039
1601                     44.1225803371191
1602                     44.12203030031707
1603                     44.12148071351453
1604                     44.120931576711406
1605                     44.12038288990757
1606                     44.11983465310318
1607                     44.11928686629818
1608                     44.11873952949258
1609                     44.118192642686296
1610                     44.11764620587949
1611                     44.11710021907203
1612                     44.116554682263924
1613                     44.116009595455274
1614                     44.115464958646015
1615                     44.11492077183607
1616                     44.11437703502556
1617                     44.113833748214425
1618                     44.11329091140276
1619                     44.11274852459036
1620                     44.11220658777743
1621                     44.11166510096389
1622                     44.111124064149706
1623                     44.11058347733492
1624                     44.11004334051951
1625                     44.10950365370349
1626                     44.10896441688691
1627                     44.108425630069725
1628                     44.10788729325184
1629                     44.10734940643345
1630                     44.1068119696144
1631                     44.106274982794694
1632                     44.10573844597445
1633                     44.10520235915355
1634                     44.10466672233208
1635                     44.10413153550997
1636                     44.103596798687235
1637                     44.10306251186392
1638                     44.102528675039984
1639                     44.10199528821543
1640                     44.10146235139028
1641                     44.10092986456454
1642                     44.10039782773817
1643                     44.09986624091118
1644                     44.099335104083565
1645                     44.09880441725537
1646                     44.098274180426564
1647                     44.097744393597154
1648                     44.09721505676707
1649                     44.096686169936426
1650                     44.09615773310511
1651                     44.095629746273296
1652                     44.095102209440824
1653                     44.094575122607715
1654                     44.09404848577405
1655                     44.09352229893972
1656                     44.0929965621048
1657                     44.09247127526925
1658                     44.09194643843306
1659                     44.09142205159635
1660                     44.09089811475895
1661                     44.090374627921044
1662                     44.0898515910824
1663                     44.089329004243226
1664                     44.088806867403434
1665                     44.08828518056302
1666                     44.08776394372197
1667                     44.087243156880334
1668                     44.08672282003807
1669                     44.086202933195224
1670                     44.08568349635176
1671                     44.08516015349479
1672                     44.08463429230959
1673                     44.08410880072479
1674                     44.08358367874052
1675                     44.08305892635672
1676                     44.08253454357347
1677                     44.0820105303906
1678                     44.08148688680817
1679                     44.08096361282633
1680                     44.08044070844499
1681                     44.07991817366401
1682                     44.07939600848361
1683                     44.078874212903635
1684                     44.07835278692422
1685                     44.07783173054521
1686                     44.077311043766684
1687                     44.07679072658866
1688                     44.07627077901111
1689                     44.075751201034095
1690                     44.07523199265748
1691                     44.07471315388133
1692                     44.074194684705745
1693                     44.07367658513062
1694                     44.07315885515595
1695                     44.07264149478181
1696                     44.072124504008045
1697                     44.07160788283488
1698                     44.07109163126212
1699                     44.07057574928988
1700                     44.07006023691812
1701                     44.06954509414682
1702                     44.069030320976005
1703                     44.068515917405705
1704                     44.06800188343584
1705                     44.06748821906647
1706                     44.06697492429759
1707                     44.06646199912916
1708                     44.065949443561315
1709                     44.06543725759387
1710                     44.064925441226926
1711                     44.0644139944604
1712                     44.06390291729443
1713                     44.063392209728846
1714                     44.06288187176386
1715                     44.0623719033993
1716                     44.06186230463523
1717                     44.06135307547161
1718                     44.060844215908524
1719                     44.06033572594591
1720                     44.05982760558376
1721                     44.059319854822114
1722                     44.058812473660936
1723                     44.05830546210015
1724                     44.05779882013998
1725                     44.05729254778026
1726                     44.05678664502097
1727                     44.05628111186221
1728                     44.055775948303925
1729                     44.05527115434612
1730                     44.05476672998874
1731                     44.0542626752319
1732                     44.053758990075565
1733                     44.05325567451969
1734                     44.05275272856424
1735                     44.05225015220934
1736                     44.05174794545489
1737                     44.05124610830092
1738                     44.05074464074737
1739                     44.05024354279439
1740                     44.04974281444191
1741                     44.0492424556899
1742                     44.04874246653824
1743                     44.04824284698721
1744                     44.047743597036614
1745                     44.047244716686464
1746                     44.046746205936856
1747                     44.04624806478771
1748                     44.04575029323908
1749                     44.045252891290815
1750                     44.04475585894313
1751                     44.044259196195895
1752                     44.04376290304912
1753                     44.04326697950291
1754                     44.04277142555709
1755                     44.04227624121179
1756                     44.04178142646698
1757                     44.041286981322656
1758                     44.040792905778815
1759                     44.04029919983542
1760                     44.03980586349244
1761                     44.039312896750076
1762                     44.038820299608126
1763                     44.038328072066705
1764                     44.03783621412569
1765                     44.03734472578522
1766                     44.03685360704524
1767                     44.036362857905665
1768                     44.035872478366635
1769                     44.03538246842806
1770                     44.034892828089966
1771                     44.03440355735241
1772                     44.03391465621527
1773                     44.033426124678556
1774                     44.03293796274246
1775                     44.03245017040677
1776                     44.031962747671585
1777                     44.03147569453687
1778                     44.030989011002625
1779                     44.03050269706882
1780                     44.03001675273561
1781                     44.029531178002784
1782                     44.02904597287051
1783                     44.028561137338656
1784                     44.0280766714073
1785                     44.02759257507648
1786                     44.02710884834605
1787                     44.02662549121616
1788                     44.026142503686714
1789                     44.025659885757804
1790                     44.025177637429294
1791                     44.02469575870129
1792                     44.024214249573824
1793                     44.02373311004684
1794                     44.0232523401203
1795                     44.022771939794225
1796                     44.02229190906863
1797                     44.02181224794357
1798                     44.021332956418966
1799                     44.020854034494846
1800                     44.020375482171175
