# Supplementary material for: Numerical simulation research on thermal insulation performance of composite heat-insulation zone structure in hydrothermal high-temperature mine
Source: Sci Rep. 2024 Jun 18;14:14096. doi: 10.1038/s41598-024-64702-4 (PMC11189482; doi:10.1038/s41598-024-64702-4)
Supplement: Supplementary file 1 — Supplementary Information. [file 41598_2024_64702_MOESM1_ESM.zip › Temperature scenario 4.xlsx]

## Sheet: Sheet1
0	51.0795
1	50.2358
2	49.5003
3	49.1977
4	48.9173
5	48.7055
6	48.5443
7	48.4336
8	48.3834
9	48.3408
10	48.2981
11	48.2555
12	48.2129
13	48.1702
14	48.1276
15	48.0932
16	48.0644
17	48.0356
18	48.0068
19	47.9779
20	47.9491
21	47.9203
22	47.8915
23	47.8626
24	47.8338
25	47.805
26	47.7762
27	47.7473
28	47.7185
29	47.6922
30	47.6759
31	47.6595
32	47.6432
33	47.6269
34	47.6106
35	47.5942
36	47.5779
37	47.5616
38	47.5453
39	47.5289
40	47.5126
41	47.4963
42	47.48
43	47.4636
44	47.4473
45	47.431
46	47.4147
47	47.3983
48	47.382
49	47.3657
50	47.3494
51	47.333
52	47.3167
53	47.3004
54	47.2841
55	47.2677
56	47.2514
57	47.2351
58	47.2217
59	47.2127
60	47.2037
61	47.1948
62	47.1858
63	47.1768
64	47.1678
65	47.1588
66	47.1498
67	47.1408
68	47.1319
69	47.1229
70	47.1139
71	47.1049
72	47.0959
73	47.0869
74	47.0779
75	47.069
76	47.06
77	47.051
78	47.042
79	47.033
80	47.024
81	47.015
82	47.0061
83	46.9971
84	46.9881
85	46.9791
86	46.9701
87	46.9611
88	46.9521
89	46.9432
90	46.9342
91	46.9252
92	46.9162
93	46.9072
94	46.8982
95	46.8892
96	46.8803
97	46.8713
98	46.8623
99	46.8533
100	46.8443
101	46.8353
102	46.8263
103	46.8174
104	46.8084
105	46.7994
106	46.7904
107	46.7814
108	46.7724
109	46.7634
110	46.7545
111	46.7455
112	46.7365
113	46.7275
114	46.7185
115	46.7095
116	46.7038
117	46.699
118	46.6941
119	46.6893
120	46.6844
121	46.6795
122	46.6747
123	46.6698
124	46.6649
125	46.6601
126	46.6552
127	46.6504
128	46.6455
129	46.6406
130	46.6358
131	46.6309
132	46.626
133	46.6212
134	46.6163
135	46.6115
136	46.6066
137	46.6017
138	46.5969
139	46.592
140	46.5872
141	46.5823
142	46.5774
143	46.5726
144	46.5677
145	46.5628
146	46.558
147	46.5531
148	46.5483
149	46.5434
150	46.5385
151	46.5337
152	46.5288
153	46.5239
154	46.5191
155	46.5142
156	46.5094
157	46.5045
158	46.4996
159	46.4948
160	46.4899
161	46.485
162	46.4802
163	46.4753
164	46.4705
165	46.4656
166	46.4607
167	46.4559
168	46.451
169	46.4461
170	46.4413
171	46.4364
172	46.4316
173	46.4267
174	46.4218
175	46.417
176	46.4121
177	46.4073
178	46.4024
179	46.3975
180	46.3927
181	46.3878
182	46.3829
183	46.3781
184	46.3732
185	46.3684
186	46.3635
187	46.3586
188	46.3538
189	46.3489
190	46.344
191	46.3392
192	46.3343
193	46.3295
194	46.3246
195	46.3197
196	46.3149
197	46.31
198	46.3051
199	46.3003
200	46.2954
201	46.2906
202	46.2857
203	46.2808
204	46.276
205	46.2711
206	46.2662
207	46.2614
208	46.2565
209	46.2517
210	46.2468
211	46.2419
212	46.2371
213	46.2322
214	46.2274
215	46.2225
216	46.2176
217	46.2128
218	46.2079
219	46.203
220	46.1982
221	46.1933
222	46.1885
223	46.1836
224	46.1787
225	46.1739
226	46.169
227	46.1641
228	46.1593
229	46.1544
230	46.1496
231	46.1459
232	46.1431
233	46.1404
234	46.1376
235	46.1348
236	46.132
237	46.1292
238	46.1264
239	46.1236
240	46.1208
241	46.118
242	46.1152
243	46.1124
244	46.1096
245	46.1069
246	46.1041
247	46.1013
248	46.0985
249	46.0957
250	46.0929
251	46.0901
252	46.0873
253	46.0845
254	46.0817
255	46.0789
256	46.0762
257	46.0734
258	46.0706
259	46.0678
260	46.065
261	46.0622
262	46.0594
263	46.0566
264	46.0538
265	46.051
266	46.0482
267	46.0454
268	46.0427
269	46.0399
270	46.0371
271	46.0343
272	46.0315
273	46.0287
274	46.0259
275	46.0231
276	46.0203
277	46.0175
278	46.0147
279	46.0119
280	46.0092
281	46.0064
282	46.0036
283	46.0008
284	45.998
285	45.9952
286	45.9924
287	45.9896
288	45.9868
289	45.984
290	45.9812
291	45.9784
292	45.9757
293	45.9729
294	45.9701
295	45.9673
296	45.9645
297	45.9617
298	45.9589
299	45.9561
300	45.9533
301	45.9505
302	45.9477
303	45.945
304	45.9422
305	45.9394
306	45.9366
307	45.9338
308	45.931
309	45.9282
310	45.9254
311	45.9226
312	45.9198
313	45.917
314	45.9142
315	45.9115
316	45.9087
317	45.9059
318	45.9031
319	45.9003
320	45.8975
321	45.8947
322	45.8919
323	45.8891
324	45.8863
325	45.8835
326	45.8807
327	45.878
328	45.8752
329	45.8724
330	45.8696
331	45.8668
332	45.864
333	45.8612
334	45.8584
335	45.8556
336	45.8528
337	45.85
338	45.8472
339	45.8445
340	45.8417
341	45.8389
342	45.8361
343	45.8333
344	45.8305
345	45.8277
346	45.8249
347	45.8221
348	45.8193
349	45.8165
350	45.8138
351	45.811
352	45.8082
353	45.8054
354	45.8026
355	45.7998
356	45.797
357	45.7942
358	45.7914
359	45.7886
360	45.7858
361	45.783
362	45.7803
363	45.7775
364	45.7747
365	45.7719
366	45.7691
367	45.7663
368	45.7635
369	45.7607
370	45.7579
371	45.7551
372	45.7523
373	45.7495
374	45.7468
375	45.744
376	45.7412
377	45.7384
378	45.7356
379	45.7328
380	45.73
381	45.7272
382	45.7244
383	45.7216
384	45.7188
385	45.716
386	45.7133
387	45.7105
388	45.7077
389	45.7049
390	45.7021
391	45.6993
392	45.6965
393	45.6937
394	45.6909
395	45.6881
396	45.6853
397	45.6826
398	45.6798
399	45.677
400	45.6742
401	45.6714
402	45.6686
403	45.6658
404	45.663
405	45.6602
406	45.6574
407	45.6546
408	45.6518
409	45.6491
410	45.6463
411	45.644
412	45.6421
413	45.6403
414	45.6384
415	45.6365
416	45.6346
417	45.6327
418	45.6308
419	45.629
420	45.6271
421	45.6252
422	45.6233
423	45.6214
424	45.6195
425	45.6177
426	45.6158
427	45.6139
428	45.612
429	45.6101
430	45.6083
431	45.6064
432	45.6045
433	45.6026
434	45.6007
435	45.5988
436	45.597
437	45.5951
438	45.5932
439	45.5913
440	45.5894
441	45.5876
442	45.5857
443	45.5838
444	45.5819
445	45.58
446	45.5781
447	45.5763
448	45.5744
449	45.5725
450	45.5706
451	45.5687
452	45.5669
453	45.565
454	45.5631
455	45.5612
456	45.5593
457	45.5574
458	45.5556
459	45.5537
460	45.5518
461	45.5499
462	45.548
463	45.5461
464	45.5443
465	45.5424
466	45.5405
467	45.5386
468	45.5367
469	45.5349
470	45.533
471	45.5311
472	45.5292
473	45.5273
474	45.5254
475	45.5236
476	45.5217
477	45.5198
478	45.5179
479	45.516
480	45.5142
481	45.5123
482	45.5104
483	45.5085
484	45.5066
485	45.5047
486	45.5029
487	45.501
488	45.4991
489	45.4972
490	45.4953
491	45.4935
492	45.4916
493	45.4897
494	45.4878
495	45.4859
496	45.484
497	45.4822
498	45.4803
499	45.4784
500	45.4765
501	45.4746
502	45.4727
503	45.4709
504	45.469
505	45.4671
506	45.4652
507	45.4633
508	45.4615
509	45.4596
510	45.4577
511	45.4558
512	45.4539
513	45.452
514	45.4502
515	45.4483
516	45.4464
517	45.4445
518	45.4426
519	45.4408
520	45.4389
521	45.437
522	45.4351
523	45.4332
524	45.4313
525	45.4295
526	45.4276
527	45.4257
528	45.4238
529	45.4219
530	45.4201
531	45.4182
532	45.4163
533	45.4144
534	45.4125
535	45.4106
536	45.4088
537	45.4069
538	45.405
539	45.4031
540	45.4012
541	45.3994
542	45.3975
543	45.3956
544	45.3937
545	45.3918
546	45.3899
547	45.3881
548	45.3862
549	45.3843
550	45.3824
551	45.3805
552	45.3786
553	45.3768
554	45.3749
555	45.373
556	45.3711
557	45.3692
558	45.3674
559	45.3655
560	45.3636
561	45.3617
562	45.3598
563	45.3579
564	45.3561
565	45.3542
566	45.3523
567	45.3504
568	45.3485
569	45.3467
570	45.3448
571	45.3429
572	45.341
573	45.3391
574	45.3372
575	45.3354
576	45.3335
577	45.3316
578	45.3297
579	45.3278
580	45.326
581	45.3241
582	45.3222
583	45.3203
584	45.3184
585	45.3165
586	45.3147
587	45.3128
588	45.3109
589	45.309
590	45.3071
591	45.3055
592	45.3041
593	45.3027
594	45.3014
595	45.3
596	45.2986
597	45.2972
598	45.2958
599	45.2944
600	45.293
601	45.2916
602	45.2902
603	45.2888
604	45.2874
605	45.286
606	45.2846
607	45.2832
608	45.2818
609	45.2804
610	45.279
611	45.2776
612	45.2762
613	45.2748
614	45.2734
615	45.272
616	45.2707
617	45.2693
618	45.2679
619	45.2665
620	45.2651
621	45.2637
622	45.2623
623	45.2609
624	45.2595
625	45.2581
626	45.2567
627	45.2553
628	45.2539
629	45.2525
630	45.2511
631	45.2497
632	45.2483
633	45.2469
634	45.2455
635	45.2441
636	45.2427
637	45.2413
638	45.24
639	45.2386
640	45.2372
641	45.2358
642	45.2344
643	45.233
644	45.2316
645	45.2302
646	45.2288
647	45.2274
648	45.226
649	45.2246
650	45.2232
651	45.2218
652	45.2204
653	45.219
654	45.2176
655	45.2162
656	45.2148
657	45.2134
658	45.212
659	45.2106
660	45.2093
661	45.2079
662	45.2065
663	45.2051
664	45.2037
665	45.2023
666	45.2009
667	45.1995
668	45.1981
669	45.1967
670	45.1953
671	45.1939
672	45.1925
673	45.1911
674	45.1897
675	45.1883
676	45.1869
677	45.1855
678	45.1841
679	45.1827
680	45.1813
681	45.1799
682	45.1786
683	45.1772
684	45.1758
685	45.1744
686	45.173
687	45.1716
688	45.1702
689	45.1688
690	45.1674
691	45.166
692	45.1646
693	45.1632
694	45.1618
695	45.1604
696	45.159
697	45.1576
698	45.1562
699	45.1548
700	45.1534
701	45.152
702	45.1506
703	45.1492
704	45.1479
705	45.1465
706	45.1451
707	45.1437
708	45.1423
709	45.1409
710	45.1395
711	45.1381
712	45.1367
713	45.1353
714	45.1339
715	45.1325
716	45.1311
717	45.1297
718	45.1283
719	45.1269
720	45.1255
721	45.1241
722	45.1227
723	45.1213
724	45.1199
725	45.1185
726	45.1171
727	45.1158
728	45.1144
729	45.113
730	45.1116
731	45.1102
732	45.1088
733	45.1074
734	45.106
735	45.1046
736	45.1032
737	45.1018
738	45.1004
739	45.099
740	45.0976
741	45.0962
742	45.0948
743	45.0934
744	45.092
745	45.0906
746	45.0892
747	45.0878
748	45.0864
749	45.0851
750	45.0837
751	45.0823
752	45.0809
753	45.0795
754	45.0781
755	45.0767
756	45.0753
757	45.0739
758	45.0725
759	45.0711
760	45.0697
761	45.0683
762	45.0669
763	45.0655
764	45.0641
765	45.0627
766	45.0613
767	45.0599
768	45.0585
769	45.0571
770	45.0557
771	45.0545
772	45.0534
773	45.0523
774	45.0511
775	45.05
776	45.0489
777	45.0477
778	45.0466
779	45.0455
780	45.0443
781	45.0432
782	45.0421
783	45.041
784	45.0398
785	45.0387
786	45.0376
787	45.0364
788	45.0353
789	45.0342
790	45.0331
791	45.0319
792	45.0308
793	45.0297
794	45.0285
795	45.0274
796	45.0263
797	45.0251
798	45.024
799	45.0229
800	45.0218
801	45.0206
802	45.0195
803	45.0184
804	45.0172
805	45.0161
806	45.015
807	45.0138
808	45.0127
809	45.0116
810	45.0105
811	45.0093
812	45.0082
813	45.0071
814	45.0059
815	45.0048
816	45.0037
817	45.0026
818	45.0014
819	45.0003
820	44.9992
821	44.998
822	44.9969
823	44.9958
824	44.9946
825	44.9935
826	44.9924
827	44.9913
828	44.9901
829	44.989
830	44.9879
831	44.9867
832	44.9856
833	44.9845
834	44.9834
835	44.9822
836	44.9811
837	44.98
838	44.9788
839	44.9777
840	44.9766
841	44.9754
842	44.9743
843	44.9732
844	44.9721
845	44.9709
846	44.9698
847	44.9687
848	44.9675
849	44.9664
850	44.9653
851	44.9642
852	44.963
853	44.9619
854	44.9608
855	44.9596
856	44.9585
857	44.9574
858	44.9562
859	44.9551
860	44.954
861	44.9529
862	44.9517
863	44.9506
864	44.9495
865	44.9483
866	44.9472
867	44.9461
868	44.9449
869	44.9438
870	44.9427
871	44.9416
872	44.9404
873	44.9393
874	44.9382
875	44.937
876	44.9359
877	44.9348
878	44.9337
879	44.9325
880	44.9314
881	44.9303
882	44.9291
883	44.928
884	44.9269
885	44.9257
886	44.9246
887	44.9235
888	44.9224
889	44.9212
890	44.9201
891	44.919
892	44.9178
893	44.9167
894	44.9156
895	44.9145
896	44.9133
897	44.9122
898	44.9111
899	44.9099
900	44.9088
901	44.9077
902	44.9065
903	44.9054
904	44.9043
905	44.9032
906	44.902
907	44.9009
908	44.8998
909	44.8986
910	44.8975
911	44.8964
912	44.8953
913	44.8941
914	44.893
915	44.8919
916	44.8907
917	44.8896
918	44.8885
919	44.8873
920	44.8862
921	44.8851
922	44.884
923	44.8828
924	44.8817
925	44.8806
926	44.8794
927	44.8783
928	44.8772
929	44.876
930	44.8749
931	44.8738
932	44.8727
933	44.8715
934	44.8704
935	44.8693
936	44.8681
937	44.867
938	44.8659
939	44.8648
940	44.8636
941	44.8625
942	44.8614
943	44.8602
944	44.8591
945	44.858
946	44.8568
947	44.8557
948	44.8546
949	44.8535
950	44.8523
951	44.8513
952	44.8504
953	44.8495
954	44.8486
955	44.8477
956	44.8468
957	44.8458
958	44.8449
959	44.844
960	44.8431
961	44.8422
962	44.8413
963	44.8403
964	44.8394
965	44.8385
966	44.8376
967	44.8367
968	44.8358
969	44.8348
970	44.8339
971	44.833
972	44.8321
973	44.8312
974	44.8303
975	44.8294
976	44.8284
977	44.8275
978	44.8266
979	44.8257
980	44.8248
981	44.8239
982	44.8229
983	44.822
984	44.8211
985	44.8202
986	44.8193
987	44.8184
988	44.8175
989	44.8165
990	44.8156
991	44.8147
992	44.8138
993	44.8129
994	44.812
995	44.811
996	44.8101
997	44.8092
998	44.8083
999	44.8074
1000	44.8065
1001	44.8056
1002	44.8046
1003	44.8037
1004	44.8028
1005	44.8019
1006	44.801
1007	44.8001
1008	44.7991
1009	44.7982
1010	44.7973
1011	44.7964
1012	44.7955
1013	44.7946
1014	44.7937
1015	44.7927
1016	44.7918
1017	44.7909
1018	44.79
1019	44.7891
1020	44.7882
1021	44.7872
1022	44.7863
1023	44.7854
1024	44.7845
1025	44.7836
1026	44.7827
1027	44.7817
1028	44.7808
1029	44.7799
1030	44.779
1031	44.7781
1032	44.7772
1033	44.7763
1034	44.7753
1035	44.7744
1036	44.7735
1037	44.7726
1038	44.7717
1039	44.7708
1040	44.7698
1041	44.7689
1042	44.768
1043	44.7671
1044	44.7662
1045	44.7653
1046	44.7644
1047	44.7634
1048	44.7625
1049	44.7616
1050	44.7607
1051	44.7598
1052	44.7589
1053	44.7579
1054	44.757
1055	44.7561
1056	44.7552
1057	44.7543
1058	44.7534
1059	44.7525
1060	44.7515
1061	44.7506
1062	44.7497
1063	44.7488
1064	44.7479
1065	44.747
1066	44.746
1067	44.7451
1068	44.7442
1069	44.7433
1070	44.7424
1071	44.7415
1072	44.7406
1073	44.7396
1074	44.7387
1075	44.7378
1076	44.7369
1077	44.736
1078	44.7351
1079	44.7341
1080	44.7332
1081	44.7323
1082	44.7314
1083	44.7305
1084	44.7296
1085	44.7286
1086	44.7277
1087	44.7268
1088	44.7259
1089	44.725
1090	44.7241
1091	44.7232
1092	44.7222
1093	44.7213
1094	44.7204
1095	44.7195
1096	44.7186
1097	44.7177
1098	44.7167
1099	44.7158
1100	44.7149
1101	44.714
1102	44.7131
1103	44.7122
1104	44.7113
1105	44.7103
1106	44.7094
1107	44.7085
1108	44.7076
1109	44.7067
1110	44.7058
1111	44.7048
1112	44.7039
1113	44.703
1114	44.7021
1115	44.7012
1116	44.7003
1117	44.6994
1118	44.6984
1119	44.6975
1120	44.6966
1121	44.6957
1122	44.6948
1123	44.6939
1124	44.6929
1125	44.692
1126	44.6911
1127	44.6902
1128	44.6893
1129	44.6884
1130	44.6875
1131	44.6866
1132	44.6857
1133	44.6849
1134	44.684
1135	44.6832
1136	44.6823
1137	44.6815
1138	44.6807
1139	44.6798
1140	44.679
1141	44.6781
1142	44.6773
1143	44.6764
1144	44.6756
1145	44.6748
1146	44.6739
1147	44.6731
1148	44.6723
1149	44.6714
1150	44.6706
1151	44.6697
1152	44.6689
1153	44.6681
1154	44.6672
1155	44.6664
1156	44.6656
1157	44.6648
1158	44.6639
1159	44.6631
1160	44.6623
1161	44.6614
1162	44.6606
1163	44.6598
1164	44.659
1165	44.6581
1166	44.6573
1167	44.6565
1168	44.6557
1169	44.6549
1170	44.654
1171	44.6532
1172	44.6524
1173	44.6516
1174	44.6508
1175	44.6499
1176	44.6491
1177	44.6483
1178	44.6475
1179	44.6467
1180	44.6459
1181	44.6451
1182	44.6442
1183	44.6434
1184	44.6426
1185	44.6418
1186	44.641
1187	44.6402
1188	44.6394
1189	44.6386
1190	44.6378
1191	44.637
1192	44.6362
1193	44.6354
1194	44.6346
1195	44.6338
1196	44.633
1197	44.6322
1198	44.6314
1199	44.6306
1200	44.6298
1201	44.629
1202	44.6282
1203	44.6274
1204	44.6266
1205	44.6258
1206	44.625
1207	44.6242
1208	44.6234
1209	44.6226
1210	44.6218
1211	44.621
1212	44.6202
1213	44.6194
1214	44.6187
1215	44.6179
1216	44.6171
1217	44.6163
1218	44.6155
1219	44.6147
1220	44.6139
1221	44.6132
1222	44.6124
1223	44.6116
1224	44.6108
1225	44.61
1226	44.6093
1227	44.6085
1228	44.6077
1229	44.6069
1230	44.6061
1231	44.6054
1232	44.6046
1233	44.6038
1234	44.603
1235	44.6023
1236	44.6015
1237	44.6007
1238	44.6
1239	44.5992
1240	44.5984
1241	44.5977
1242	44.5969
1243	44.5961
1244	44.5954
1245	44.5946
1246	44.5938
1247	44.5931
1248	44.5923
1249	44.5915
1250	44.5908
1251	44.59
1252	44.5893
1253	44.5885
1254	44.5877
1255	44.587
1256	44.5862
1257	44.5855
1258	44.5847
1259	44.584
1260	44.5832
1261	44.5824
1262	44.5817
1263	44.5809
1264	44.5802
1265	44.5794
1266	44.5787
1267	44.5779
1268	44.5772
1269	44.5764
1270	44.5757
1271	44.5749
1272	44.5742
1273	44.5735
1274	44.5727
1275	44.572
1276	44.5712
1277	44.5705
1278	44.5697
1279	44.569
1280	44.5683
1281	44.5675
1282	44.5668
1283	44.5661
1284	44.5653
1285	44.5646
1286	44.5638
1287	44.5631
1288	44.5624
1289	44.5616
1290	44.5609
1291	44.5602
1292	44.5594
1293	44.5587
1294	44.558
1295	44.5573
1296	44.5565
1297	44.5558
1298	44.5551
1299	44.5544
1300	44.5536
1301	44.5529
1302	44.5522
1303	44.5515
1304	44.5507
1305	44.55
1306	44.5493
1307	44.5486
1308	44.5479
1309	44.5471
1310	44.5464
1311	44.5457
1312	44.545
1313	44.5442
1314	44.5435
1315	44.5428
1316	44.5421
1317	44.5413
1318	44.5406
1319	44.5399
1320	44.5391
1321	44.5384
1322	44.5377
1323	44.537
1324	44.5363
1325	44.5355
1326	44.5348
1327	44.5341
1328	44.5334
1329	44.5326
1330	44.5319
1331	44.5312
1332	44.5305
1333	44.5298
1334	44.5291
1335	44.5283
1336	44.5276
1337	44.5269
1338	44.5262
1339	44.5255
1340	44.5248
1341	44.5241
1342	44.5233
1343	44.5226
1344	44.5219
1345	44.5212
1346	44.5205
1347	44.5198
1348	44.5191
1349	44.5184
1350	44.5177
1351	44.517
1352	44.5162
1353	44.5155
1354	44.5148
1355	44.5141
1356	44.5134
1357	44.5127
1358	44.512
1359	44.5113
1360	44.5106
1361	44.5099
1362	44.5092
1363	44.5085
1364	44.5078
1365	44.5071
1366	44.5064
1367	44.5057
1368	44.505
1369	44.5043
1370	44.5036
1371	44.5029
1372	44.5022
1373	44.5015
1374	44.5008
1375	44.5002
1376	44.4995
1377	44.4988
1378	44.4981
1379	44.4974
1380	44.4967
1381	44.496
1382	44.4953
1383	44.4946
1384	44.4939
1385	44.4933
1386	44.4926
1387	44.4919
1388	44.4912
1389	44.4905
1390	44.4898
1391	44.4891
1392	44.4885
1393	44.4878
1394	44.4871
1395	44.4864
1396	44.4857
1397	44.485
1398	44.4844
1399	44.4837
1400	44.483
1401	44.4823
1402	44.4817
1403	44.481
1404	44.4803
1405	44.4796
1406	44.4789
1407	44.4783
1408	44.4776
1409	44.4769
1410	44.4763
1411	44.4756
1412	44.4749
1413	44.4742
1414	44.4736
1415	44.4729
1416	44.4722
1417	44.4716
1418	44.4709
1419	44.4702
1420	44.4696
1421	44.4689
1422	44.4682
1423	44.4676
1424	44.4669
1425	44.4662
1426	44.4656
1427	44.4649
1428	44.4642
1429	44.4636
1430	44.4629
1431	44.4623
1432	44.4616
1433	44.4609
1434	44.4603
1435	44.4596
1436	44.459
1437	44.4583
1438	44.4577
1439	44.457
1440	44.4563
1441	44.4557
1442	44.455
1443	44.4544
1444	44.4537
1445	44.4531
1446	44.4524
1447	44.4518
1448	44.4511
1449	44.4505
1450	44.4498
1451	44.4492
1452	44.4485
1453	44.4479
1454	44.4472
1455	44.4466
1456	44.4459
1457	44.4453
1458	44.4446
1459	44.444
1460	44.4434
1461	44.4427
1462	44.4421
1463	44.4414
1464	44.4408
1465	44.4401
1466	44.4395
1467	44.4389
1468	44.4382
1469	44.4376
1470	44.4369
1471	44.4363
1472	44.4357
1473	44.435
1474	44.4344
1475	44.4338
1476	44.4331
1477	44.4325
1478	44.4319
1479	44.4312
1480	44.4306
1481	44.43
1482	44.4293
1483	44.4287
1484	44.4281
1485	44.4274
1486	44.4268
1487	44.4262
1488	44.4256
1489	44.4249
1490	44.4243
1491	44.4237
1492	44.423
1493	44.4224
1494	44.4218
1495	44.4211
1496	44.4205
1497	44.4199
1498	44.4193
1499	44.4186
1500	44.418
1501	44.4174
1502	44.4167
1503	44.4161
1504	44.4155
1505	44.4148
1506	44.4142
1507	44.4136
1508	44.413
1509	44.4123
1510	44.4117
1511	44.4111
1512	44.4105
1513	44.4098
1514	44.4092
1515	44.4086
1516	44.408
1517	44.4074
1518	44.4067
1519	44.4061
1520	44.4055
1521	44.4049
1522	44.4042
1523	44.4036
1524	44.403
1525	44.4024
1526	44.4018
1527	44.4012
1528	44.4005
1529	44.3999
1530	44.3993
1531	44.3987
1532	44.3981
1533	44.3975
1534	44.3969
1535	44.3962
1536	44.3956
1537	44.395
1538	44.3944
1539	44.3938
1540	44.3932
1541	44.3926
1542	44.392
1543	44.3913
1544	44.3907
1545	44.3901
1546	44.3895
1547	44.3889
1548	44.3883
1549	44.3877
1550	44.3871
1551	44.3865
1552	44.3859
1553	44.3853
1554	44.3847
1555	44.3841
1556	44.3835
1557	44.3829
1558	44.3823
1559	44.3817
1560	44.3811
1561	44.3805
1562	44.3799
1563	44.3793
1564	44.3787
1565	44.3781
1566	44.3775
1567	44.3769
1568	44.3763
1569	44.3757
1570	44.3751
1571	44.3745
1572	44.3739
1573	44.3733
1574	44.3727
1575	44.3721
1576	44.3715
1577	44.3709
1578	44.3703
1579	44.3697
1580	44.3691
1581	44.3685
1582	44.368
1583	44.3674
1584	44.3668
1585	44.3662
1586	44.3656
1587	44.365
1588	44.3644
1589	44.3638
1590	44.3633
1591	44.3627
1592	44.3621
1593	44.3615
1594	44.3609
1595	44.3603
1596	44.3597
1597	44.3592
1598	44.3586
1599	44.358
1600	44.3574
1601	44.3568
1602	44.3562
1603	44.3557
1604	44.3551
1605	44.3545
1606	44.3539
1607	44.3534
1608	44.3528
1609	44.3522
1610	44.3516
1611	44.351
1612	44.3505
1613	44.3499
1614	44.3493
1615	44.3487
1616	44.3482
1617	44.3476
1618	44.347
1619	44.3464
1620	44.3459
1621	44.3453
1622	44.3447
1623	44.3442
1624	44.3436
1625	44.343
1626	44.3425
1627	44.3419
1628	44.3413
1629	44.3407
1630	44.3402
1631	44.3396
1632	44.339
1633	44.3385
1634	44.3379
1635	44.3374
1636	44.3368
1637	44.3362
1638	44.3357
1639	44.3351
1640	44.3345
1641	44.334
1642	44.3334
1643	44.3329
1644	44.3323
1645	44.3317
1646	44.3312
1647	44.3306
1648	44.3301
1649	44.3295
1650	44.3289
1651	44.3284
1652	44.3278
1653	44.3273
1654	44.3267
1655	44.3262
1656	44.3256
1657	44.325
1658	44.3245
1659	44.3239
1660	44.3234
1661	44.3228
1662	44.3223
1663	44.3217
1664	44.3212
1665	44.3206
1666	44.3201
1667	44.3195
1668	44.319
1669	44.3184
1670	44.3179
1671	44.3173
1672	44.3168
1673	44.3162
1674	44.3157
1675	44.3151
1676	44.3146
1677	44.314
1678	44.3135
1679	44.3129
1680	44.3124
1681	44.3118
1682	44.3113
1683	44.3107
1684	44.3102
1685	44.3096
1686	44.3091
1687	44.3085
1688	44.308
1689	44.3074
1690	44.3069
1691	44.3063
1692	44.3058
1693	44.3052
1694	44.3047
1695	44.3041
1696	44.3036
1697	44.303
1698	44.3025
1699	44.3019
1700	44.3014
1701	44.3009
1702	44.3003
1703	44.2998
1704	44.2992
1705	44.2987
1706	44.2981
1707	44.2976
1708	44.2971
1709	44.2965
1710	44.296
1711	44.2954
1712	44.2949
1713	44.2944
1714	44.2938
1715	44.2933
1716	44.2928
1717	44.2922
1718	44.2917
1719	44.2911
1720	44.2906
1721	44.2901
1722	44.2895
1723	44.289
1724	44.2885
1725	44.2879
1726	44.2874
1727	44.2869
1728	44.2863
1729	44.2858
1730	44.2853
1731	44.2847
1732	44.2842
1733	44.2837
1734	44.2831
1735	44.2826
1736	44.2821
1737	44.2816
1738	44.281
1739	44.2805
1740	44.28
1741	44.2794
1742	44.2789
1743	44.2784
1744	44.2779
1745	44.2773
1746	44.2768
1747	44.2763
1748	44.2758
1749	44.2752
1750	44.2747
1751	44.2742
1752	44.2737
1753	44.2731
1754	44.2726
1755	44.2721
1756	44.2716
1757	44.2711
1758	44.2705
1759	44.27
1760	44.2695
1761	44.269
1762	44.2685
1763	44.2679
1764	44.2674
1765	44.2669
1766	44.2664
1767	44.2659
1768	44.2653
1769	44.2648
1770	44.2643
1771	44.2638
1772	44.2633
1773	44.2628
1774	44.2623
1775	44.2617
1776	44.2612
1777	44.2607
1778	44.2602
1779	44.2597
1780	44.2592
1781	44.2587
1782	44.2581
1783	44.2576
1784	44.2571
1785	44.2566
1786	44.2561
1787	44.2556
1788	44.2551
1789	44.2546
1790	44.2541
1791	44.2536
1792	44.2531
1793	44.2525
1794	44.252
1795	44.2515
1796	44.251
1797	44.2505
1798	44.25
1799	44.2495
1800	44.249

## Sheet: Sheet2
0	51.0795
1	50.2292
2	49.4862
3	49.1719
4	48.8799
5	48.6562
6	48.4828
7	48.3597
8	48.3018
9	48.2527
10	48.2035
11	48.1544
12	48.1052
13	48.0561
14	48.0069
15	47.9646
16	47.9267
17	47.8889
18	47.851
19	47.8132
20	47.7754
21	47.7375
22	47.7052
23	47.6812
24	47.6572
25	47.6332
26	47.6092
27	47.5852
28	47.5612
29	47.5372
30	47.5132
31	47.4892
32	47.4652
33	47.4412
34	47.4172
35	47.3932
36	47.3692
37	47.355
38	47.3409
39	47.3267
40	47.3126
41	47.2984
42	47.2842
43	47.2701
44	47.2559
45	47.2418
46	47.2276
47	47.2134
48	47.1993
49	47.1851
50	47.171
51	47.1568
52	47.1426
53	47.1285
54	47.1143
55	47.1001
56	47.086
57	47.0718
58	47.0577
59	47.0435
60	47.0293
61	47.0152
62	47.001
63	46.9869
64	46.9727
65	46.9598
66	46.9517
67	46.9436
68	46.9355
69	46.9274
70	46.9193
71	46.9112
72	46.9032
73	46.8951
74	46.887
75	46.8789
76	46.8708
77	46.8627
78	46.8546
79	46.8466
80	46.8385
81	46.8304
82	46.8223
83	46.8142
84	46.8061
85	46.798
86	46.79
87	46.7819
88	46.7738
89	46.7657
90	46.7576
91	46.7495
92	46.7415
93	46.7334
94	46.7253
95	46.7172
96	46.7091
97	46.701
98	46.6929
99	46.6849
100	46.6768
101	46.6687
102	46.6606
103	46.6525
104	46.6444
105	46.6363
106	46.6283
107	46.6202
108	46.6121
109	46.604
110	46.5959
111	46.5878
112	46.5797
113	46.5717
114	46.5636
115	46.5555
116	46.5474
117	46.5393
118	46.5312
119	46.5231
120	46.5151
121	46.507
122	46.4989
123	46.493
124	46.4885
125	46.484
126	46.4795
127	46.475
128	46.4705
129	46.466
130	46.4615
131	46.457
132	46.4525
133	46.448
134	46.4435
135	46.439
136	46.4345
137	46.43
138	46.4255
139	46.421
140	46.4165
141	46.4121
142	46.4076
143	46.4031
144	46.3986
145	46.3941
146	46.3896
147	46.3851
148	46.3806
149	46.3761
150	46.3716
151	46.3671
152	46.3626
153	46.3581
154	46.3536
155	46.3491
156	46.3446
157	46.3401
158	46.3356
159	46.3311
160	46.3267
161	46.3222
162	46.3177
163	46.3132
164	46.3087
165	46.3042
166	46.2997
167	46.2952
168	46.2907
169	46.2862
170	46.2817
171	46.2772
172	46.2727
173	46.2682
174	46.2637
175	46.2592
176	46.2547
177	46.2502
178	46.2457
179	46.2413
180	46.2368
181	46.2323
182	46.2278
183	46.2233
184	46.2188
185	46.2143
186	46.2098
187	46.2053
188	46.2008
189	46.1963
190	46.1918
191	46.1873
192	46.1828
193	46.1783
194	46.1738
195	46.1693
196	46.1648
197	46.1603
198	46.1559
199	46.1514
200	46.1469
201	46.1424
202	46.1379
203	46.1334
204	46.1289
205	46.1244
206	46.1199
207	46.1154
208	46.1109
209	46.1064
210	46.1019
211	46.0974
212	46.0929
213	46.0884
214	46.0839
215	46.0794
216	46.0749
217	46.0705
218	46.066
219	46.0615
220	46.057
221	46.0525
222	46.048
223	46.0435
224	46.039
225	46.0345
226	46.03
227	46.0255
228	46.021
229	46.0165
230	46.012
231	46.0075
232	46.003
233	45.9985
234	45.994
235	45.9895
236	45.9851
237	45.9806
238	45.9768
239	45.9742
240	45.9716
241	45.9689
242	45.9663
243	45.9637
244	45.961
245	45.9584
246	45.9558
247	45.9532
248	45.9505
249	45.9479
250	45.9453
251	45.9426
252	45.94
253	45.9374
254	45.9348
255	45.9321
256	45.9295
257	45.9269
258	45.9242
259	45.9216
260	45.919
261	45.9164
262	45.9137
263	45.9111
264	45.9085
265	45.9058
266	45.9032
267	45.9006
268	45.898
269	45.8953
270	45.8927
271	45.8901
272	45.8874
273	45.8848
274	45.8822
275	45.8796
276	45.8769
277	45.8743
278	45.8717
279	45.869
280	45.8664
281	45.8638
282	45.8612
283	45.8585
284	45.8559
285	45.8533
286	45.8506
287	45.848
288	45.8454
289	45.8428
290	45.8401
291	45.8375
292	45.8349
293	45.8322
294	45.8296
295	45.827
296	45.8244
297	45.8217
298	45.8191
299	45.8165
300	45.8138
301	45.8112
302	45.8086
303	45.806
304	45.8033
305	45.8007
306	45.7981
307	45.7954
308	45.7928
309	45.7902
310	45.7876
311	45.7849
312	45.7823
313	45.7797
314	45.777
315	45.7744
316	45.7718
317	45.7692
318	45.7665
319	45.7639
320	45.7613
321	45.7586
322	45.756
323	45.7534
324	45.7508
325	45.7481
326	45.7455
327	45.7429
328	45.7402
329	45.7376
330	45.735
331	45.7324
332	45.7297
333	45.7271
334	45.7245
335	45.7218
336	45.7192
337	45.7166
338	45.714
339	45.7113
340	45.7087
341	45.7061
342	45.7034
343	45.7008
344	45.6982
345	45.6956
346	45.6929
347	45.6903
348	45.6877
349	45.685
350	45.6824
351	45.6798
352	45.6772
353	45.6745
354	45.6719
355	45.6693
356	45.6666
357	45.664
358	45.6614
359	45.6588
360	45.6561
361	45.6535
362	45.6509
363	45.6482
364	45.6456
365	45.643
366	45.6404
367	45.6377
368	45.6351
369	45.6325
370	45.6298
371	45.6272
372	45.6246
373	45.622
374	45.6193
375	45.6167
376	45.6141
377	45.6114
378	45.6088
379	45.6062
380	45.6036
381	45.6009
382	45.5983
383	45.5957
384	45.593
385	45.5904
386	45.5878
387	45.5852
388	45.5825
389	45.5799
390	45.5773
391	45.5746
392	45.572
393	45.5694
394	45.5668
395	45.5641
396	45.5615
397	45.5589
398	45.5562
399	45.5536
400	45.551
401	45.5484
402	45.5457
403	45.5431
404	45.5405
405	45.5378
406	45.5352
407	45.5326
408	45.53
409	45.5273
410	45.5247
411	45.5221
412	45.5194
413	45.5168
414	45.5142
415	45.5116
416	45.5089
417	45.5063
418	45.504
419	45.5022
420	45.5004
421	45.4986
422	45.4968
423	45.4951
424	45.4933
425	45.4915
426	45.4897
427	45.4879
428	45.4861
429	45.4843
430	45.4825
431	45.4807
432	45.4789
433	45.4771
434	45.4753
435	45.4736
436	45.4718
437	45.47
438	45.4682
439	45.4664
440	45.4646
441	45.4628
442	45.461
443	45.4592
444	45.4574
445	45.4556
446	45.4539
447	45.4521
448	45.4503
449	45.4485
450	45.4467
451	45.4449
452	45.4431
453	45.4413
454	45.4395
455	45.4377
456	45.4359
457	45.4341
458	45.4324
459	45.4306
460	45.4288
461	45.427
462	45.4252
463	45.4234
464	45.4216
465	45.4198
466	45.418
467	45.4162
468	45.4144
469	45.4126
470	45.4109
471	45.4091
472	45.4073
473	45.4055
474	45.4037
475	45.4019
476	45.4001
477	45.3983
478	45.3965
479	45.3947
480	45.3929
481	45.3911
482	45.3894
483	45.3876
484	45.3858
485	45.384
486	45.3822
487	45.3804
488	45.3786
489	45.3768
490	45.375
491	45.3732
492	45.3714
493	45.3697
494	45.3679
495	45.3661
496	45.3643
497	45.3625
498	45.3607
499	45.3589
500	45.3571
501	45.3553
502	45.3535
503	45.3517
504	45.3499
505	45.3482
506	45.3464
507	45.3446
508	45.3428
509	45.341
510	45.3392
511	45.3374
512	45.3356
513	45.3338
514	45.332
515	45.3302
516	45.3284
517	45.3267
518	45.3249
519	45.3231
520	45.3213
521	45.3195
522	45.3177
523	45.3159
524	45.3141
525	45.3123
526	45.3105
527	45.3087
528	45.3069
529	45.3052
530	45.3034
531	45.3016
532	45.2998
533	45.298
534	45.2962
535	45.2944
536	45.2926
537	45.2908
538	45.289
539	45.2872
540	45.2855
541	45.2837
542	45.2819
543	45.2801
544	45.2783
545	45.2765
546	45.2747
547	45.2729
548	45.2711
549	45.2693
550	45.2675
551	45.2657
552	45.264
553	45.2622
554	45.2604
555	45.2586
556	45.2568
557	45.255
558	45.2532
559	45.2514
560	45.2496
561	45.2478
562	45.246
563	45.2442
564	45.2425
565	45.2407
566	45.2389
567	45.2371
568	45.2353
569	45.2335
570	45.2317
571	45.2299
572	45.2281
573	45.2263
574	45.2245
575	45.2227
576	45.221
577	45.2192
578	45.2174
579	45.2156
580	45.2138
581	45.212
582	45.2102
583	45.2084
584	45.2066
585	45.2048
586	45.203
587	45.2012
588	45.1995
589	45.1977
590	45.1959
591	45.1941
592	45.1923
593	45.1905
594	45.1887
595	45.1869
596	45.1851
597	45.1833
598	45.1817
599	45.1804
600	45.179
601	45.1777
602	45.1764
603	45.175
604	45.1737
605	45.1724
606	45.171
607	45.1697
608	45.1683
609	45.167
610	45.1657
611	45.1643
612	45.163
613	45.1617
614	45.1603
615	45.159
616	45.1576
617	45.1563
618	45.155
619	45.1536
620	45.1523
621	45.151
622	45.1496
623	45.1483
624	45.1469
625	45.1456
626	45.1443
627	45.1429
628	45.1416
629	45.1403
630	45.1389
631	45.1376
632	45.1362
633	45.1349
634	45.1336
635	45.1322
636	45.1309
637	45.1296
638	45.1282
639	45.1269
640	45.1255
641	45.1242
642	45.1229
643	45.1215
644	45.1202
645	45.1189
646	45.1175
647	45.1162
648	45.1148
649	45.1135
650	45.1122
651	45.1108
652	45.1095
653	45.1082
654	45.1068
655	45.1055
656	45.1041
657	45.1028
658	45.1015
659	45.1001
660	45.0988
661	45.0975
662	45.0961
663	45.0948
664	45.0934
665	45.0921
666	45.0908
667	45.0894
668	45.0881
669	45.0868
670	45.0854
671	45.0841
672	45.0827
673	45.0814
674	45.0801
675	45.0787
676	45.0774
677	45.0761
678	45.0747
679	45.0734
680	45.072
681	45.0707
682	45.0694
683	45.068
684	45.0667
685	45.0654
686	45.064
687	45.0627
688	45.0613
689	45.06
690	45.0587
691	45.0573
692	45.056
693	45.0546
694	45.0533
695	45.052
696	45.0506
697	45.0493
698	45.048
699	45.0466
700	45.0453
701	45.0439
702	45.0426
703	45.0413
704	45.0399
705	45.0386
706	45.0373
707	45.0359
708	45.0346
709	45.0332
710	45.0319
711	45.0306
712	45.0292
713	45.0279
714	45.0266
715	45.0252
716	45.0239
717	45.0225
718	45.0212
719	45.0199
720	45.0185
721	45.0172
722	45.0159
723	45.0145
724	45.0132
725	45.0118
726	45.0105
727	45.0092
728	45.0078
729	45.0065
730	45.0052
731	45.0038
732	45.0025
733	45.0011
734	44.9998
735	44.9985
736	44.9971
737	44.9958
738	44.9945
739	44.9931
740	44.9918
741	44.9904
742	44.9891
743	44.9878
744	44.9864
745	44.9851
746	44.9838
747	44.9824
748	44.9811
749	44.9797
750	44.9784
751	44.9771
752	44.9757
753	44.9744
754	44.9731
755	44.9717
756	44.9704
757	44.969
758	44.9677
759	44.9664
760	44.965
761	44.9637
762	44.9624
763	44.961
764	44.9597
765	44.9583
766	44.957
767	44.9557
768	44.9543
769	44.953
770	44.9517
771	44.9503
772	44.949
773	44.9476
774	44.9463
775	44.945
776	44.9436
777	44.9423
778	44.9411
779	44.94
780	44.9389
781	44.9378
782	44.9367
783	44.9356
784	44.9345
785	44.9334
786	44.9324
787	44.9313
788	44.9302
789	44.9291
790	44.928
791	44.9269
792	44.9258
793	44.9247
794	44.9237
795	44.9226
796	44.9215
797	44.9204
798	44.9193
799	44.9182
800	44.9171
801	44.916
802	44.915
803	44.9139
804	44.9128
805	44.9117
806	44.9106
807	44.9095
808	44.9084
809	44.9073
810	44.9063
811	44.9052
812	44.9041
813	44.903
814	44.9019
815	44.9008
816	44.8997
817	44.8986
818	44.8976
819	44.8965
820	44.8954
821	44.8943
822	44.8932
823	44.8921
824	44.891
825	44.8899
826	44.8889
827	44.8878
828	44.8867
829	44.8856
830	44.8845
831	44.8834
832	44.8823
833	44.8813
834	44.8802
835	44.8791
836	44.878
837	44.8769
838	44.8758
839	44.8747
840	44.8736
841	44.8726
842	44.8715
843	44.8704
844	44.8693
845	44.8682
846	44.8671
847	44.866
848	44.8649
849	44.8639
850	44.8628
851	44.8617
852	44.8606
853	44.8595
854	44.8584
855	44.8573
856	44.8562
857	44.8552
858	44.8541
859	44.853
860	44.8519
861	44.8508
862	44.8497
863	44.8486
864	44.8475
865	44.8465
866	44.8454
867	44.8443
868	44.8432
869	44.8421
870	44.841
871	44.8399
872	44.8388
873	44.8378
874	44.8367
875	44.8356
876	44.8345
877	44.8334
878	44.8323
879	44.8312
880	44.8302
881	44.8291
882	44.828
883	44.8269
884	44.8258
885	44.8247
886	44.8236
887	44.8225
888	44.8215
889	44.8204
890	44.8193
891	44.8182
892	44.8171
893	44.816
894	44.8149
895	44.8138
896	44.8128
897	44.8117
898	44.8106
899	44.8095
900	44.8084
901	44.8073
902	44.8062
903	44.8051
904	44.8041
905	44.803
906	44.8019
907	44.8008
908	44.7997
909	44.7986
910	44.7975
911	44.7964
912	44.7954
913	44.7943
914	44.7932
915	44.7921
916	44.791
917	44.7899
918	44.7888
919	44.7877
920	44.7867
921	44.7856
922	44.7845
923	44.7834
924	44.7823
925	44.7812
926	44.7801
927	44.779
928	44.778
929	44.7769
930	44.7758
931	44.7747
932	44.7736
933	44.7725
934	44.7714
935	44.7704
936	44.7693
937	44.7682
938	44.7671
939	44.766
940	44.7649
941	44.7638
942	44.7627
943	44.7617
944	44.7606
945	44.7595
946	44.7584
947	44.7573
948	44.7562
949	44.7551
950	44.754
951	44.753
952	44.7519
953	44.7508
954	44.7497
955	44.7486
956	44.7475
957	44.7464
958	44.7454
959	44.7445
960	44.7437
961	44.7428
962	44.7419
963	44.741
964	44.7401
965	44.7392
966	44.7383
967	44.7375
968	44.7366
969	44.7357
970	44.7348
971	44.7339
972	44.733
973	44.7322
974	44.7313
975	44.7304
976	44.7295
977	44.7286
978	44.7277
979	44.7268
980	44.726
981	44.7251
982	44.7242
983	44.7233
984	44.7224
985	44.7215
986	44.7207
987	44.7198
988	44.7189
989	44.718
990	44.7171
991	44.7162
992	44.7153
993	44.7145
994	44.7136
995	44.7127
996	44.7118
997	44.7109
998	44.71
999	44.7092
1000	44.7083
1001	44.7074
1002	44.7065
1003	44.7056
1004	44.7047
1005	44.7038
1006	44.703
1007	44.7021
1008	44.7012
1009	44.7003
1010	44.6994
1011	44.6985
1012	44.6976
1013	44.6968
1014	44.6959
1015	44.695
1016	44.6941
1017	44.6932
1018	44.6923
1019	44.6915
1020	44.6906
1021	44.6897
1022	44.6888
1023	44.6879
1024	44.687
1025	44.6861
1026	44.6853
1027	44.6844
1028	44.6835
1029	44.6826
1030	44.6817
1031	44.6808
1032	44.68
1033	44.6791
1034	44.6782
1035	44.6773
1036	44.6764
1037	44.6755
1038	44.6746
1039	44.6738
1040	44.6729
1041	44.672
1042	44.6711
1043	44.6702
1044	44.6693
1045	44.6685
1046	44.6676
1047	44.6667
1048	44.6658
1049	44.6649
1050	44.664
1051	44.6631
1052	44.6623
1053	44.6614
1054	44.6605
1055	44.6596
1056	44.6587
1057	44.6578
1058	44.657
1059	44.6561
1060	44.6552
1061	44.6543
1062	44.6534
1063	44.6525
1064	44.6516
1065	44.6508
1066	44.6499
1067	44.649
1068	44.6481
1069	44.6472
1070	44.6463
1071	44.6454
1072	44.6446
1073	44.6437
1074	44.6428
1075	44.6419
1076	44.641
1077	44.6401
1078	44.6393
1079	44.6384
1080	44.6375
1081	44.6366
1082	44.6357
1083	44.6348
1084	44.6339
1085	44.6331
1086	44.6322
1087	44.6313
1088	44.6304
1089	44.6295
1090	44.6286
1091	44.6278
1092	44.6269
1093	44.626
1094	44.6251
1095	44.6242
1096	44.6233
1097	44.6224
1098	44.6216
1099	44.6207
1100	44.6198
1101	44.6189
1102	44.618
1103	44.6171
1104	44.6163
1105	44.6154
1106	44.6145
1107	44.6136
1108	44.6127
1109	44.6118
1110	44.6109
1111	44.6101
1112	44.6092
1113	44.6083
1114	44.6074
1115	44.6065
1116	44.6056
1117	44.6047
1118	44.6039
1119	44.603
1120	44.6021
1121	44.6012
1122	44.6003
1123	44.5994
1124	44.5986
1125	44.5977
1126	44.5968
1127	44.5959
1128	44.595
1129	44.5941
1130	44.5932
1131	44.5924
1132	44.5915
1133	44.5906
1134	44.5897
1135	44.5888
1136	44.5879
1137	44.5871
1138	44.5862
1139	44.5854
1140	44.5846
1141	44.5837
1142	44.5829
1143	44.5821
1144	44.5813
1145	44.5805
1146	44.5796
1147	44.5788
1148	44.578
1149	44.5772
1150	44.5764
1151	44.5756
1152	44.5748
1153	44.574
1154	44.5731
1155	44.5723
1156	44.5715
1157	44.5707
1158	44.5699
1159	44.5691
1160	44.5683
1161	44.5675
1162	44.5667
1163	44.5659
1164	44.5651
1165	44.5643
1166	44.5635
1167	44.5627
1168	44.5619
1169	44.5611
1170	44.5603
1171	44.5595
1172	44.5587
1173	44.5579
1174	44.5571
1175	44.5563
1176	44.5555
1177	44.5547
1178	44.5539
1179	44.5531
1180	44.5523
1181	44.5515
1182	44.5507
1183	44.5499
1184	44.5491
1185	44.5484
1186	44.5476
1187	44.5468
1188	44.546
1189	44.5452
1190	44.5444
1191	44.5436
1192	44.5429
1193	44.5421
1194	44.5413
1195	44.5405
1196	44.5397
1197	44.5389
1198	44.5382
1199	44.5374
1200	44.5366
1201	44.5358
1202	44.535
1203	44.5343
1204	44.5335
1205	44.5327
1206	44.5319
1207	44.5312
1208	44.5304
1209	44.5296
1210	44.5289
1211	44.5281
1212	44.5273
1213	44.5265
1214	44.5258
1215	44.525
1216	44.5242
1217	44.5235
1218	44.5227
1219	44.5219
1220	44.5212
1221	44.5204
1222	44.5197
1223	44.5189
1224	44.5181
1225	44.5174
1226	44.5166
1227	44.5158
1228	44.5151
1229	44.5143
1230	44.5136
1231	44.5128
1232	44.5121
1233	44.5113
1234	44.5105
1235	44.5098
1236	44.509
1237	44.5083
1238	44.5075
1239	44.5068
1240	44.506
1241	44.5053
1242	44.5045
1243	44.5038
1244	44.503
1245	44.5023
1246	44.5015
1247	44.5008
1248	44.5001
1249	44.4993
1250	44.4986
1251	44.4978
1252	44.4971
1253	44.4963
1254	44.4956
1255	44.4949
1256	44.4941
1257	44.4934
1258	44.4926
1259	44.4919
1260	44.4912
1261	44.4904
1262	44.4897
1263	44.489
1264	44.4882
1265	44.4875
1266	44.4868
1267	44.486
1268	44.4853
1269	44.4846
1270	44.4838
1271	44.4831
1272	44.4824
1273	44.4817
1274	44.4809
1275	44.4802
1276	44.4795
1277	44.4788
1278	44.478
1279	44.4773
1280	44.4766
1281	44.4759
1282	44.4751
1283	44.4744
1284	44.4737
1285	44.473
1286	44.4723
1287	44.4715
1288	44.4708
1289	44.4701
1290	44.4694
1291	44.4687
1292	44.468
1293	44.4673
1294	44.4665
1295	44.4658
1296	44.4651
1297	44.4644
1298	44.4637
1299	44.463
1300	44.4623
1301	44.4616
1302	44.4609
1303	44.4602
1304	44.4595
1305	44.4587
1306	44.458
1307	44.4573
1308	44.4566
1309	44.4559
1310	44.4552
1311	44.4545
1312	44.4538
1313	44.4531
1314	44.4524
1315	44.4517
1316	44.451
1317	44.4503
1318	44.4496
1319	44.4489
1320	44.4482
1321	44.4475
1322	44.4468
1323	44.4461
1324	44.4454
1325	44.4447
1326	44.444
1327	44.4433
1328	44.4426
1329	44.4419
1330	44.4412
1331	44.4405
1332	44.4398
1333	44.4391
1334	44.4384
1335	44.4377
1336	44.437
1337	44.4363
1338	44.4356
1339	44.4349
1340	44.4342
1341	44.4335
1342	44.4328
1343	44.4321
1344	44.4314
1345	44.4307
1346	44.43
1347	44.4293
1348	44.4286
1349	44.4279
1350	44.4273
1351	44.4266
1352	44.4259
1353	44.4252
1354	44.4245
1355	44.4238
1356	44.4231
1357	44.4224
1358	44.4217
1359	44.4211
1360	44.4204
1361	44.4197
1362	44.419
1363	44.4183
1364	44.4176
1365	44.417
1366	44.4163
1367	44.4156
1368	44.4149
1369	44.4142
1370	44.4135
1371	44.4129
1372	44.4122
1373	44.4115
1374	44.4108
1375	44.4102
1376	44.4095
1377	44.4088
1378	44.4081
1379	44.4075
1380	44.4068
1381	44.4061
1382	44.4054
1383	44.4048
1384	44.4041
1385	44.4034
1386	44.4027
1387	44.4021
1388	44.4014
1389	44.4007
1390	44.4001
1391	44.3994
1392	44.3987
1393	44.3981
1394	44.3974
1395	44.3967
1396	44.3961
1397	44.3954
1398	44.3947
1399	44.3941
1400	44.3934
1401	44.3927
1402	44.3921
1403	44.3914
1404	44.3908
1405	44.3901
1406	44.3894
1407	44.3888
1408	44.3881
1409	44.3875
1410	44.3868
1411	44.3862
1412	44.3855
1413	44.3848
1414	44.3842
1415	44.3835
1416	44.3829
1417	44.3822
1418	44.3816
1419	44.3809
1420	44.3803
1421	44.3796
1422	44.379
1423	44.3783
1424	44.3777
1425	44.377
1426	44.3764
1427	44.3757
1428	44.3751
1429	44.3744
1430	44.3738
1431	44.3731
1432	44.3725
1433	44.3718
1434	44.3712
1435	44.3706
1436	44.3699
1437	44.3693
1438	44.3686
1439	44.368
1440	44.3673
1441	44.3667
1442	44.3661
1443	44.3654
1444	44.3648
1445	44.3641
1446	44.3635
1447	44.3629
1448	44.3622
1449	44.3616
1450	44.361
1451	44.3603
1452	44.3597
1453	44.3591
1454	44.3584
1455	44.3578
1456	44.3572
1457	44.3565
1458	44.3559
1459	44.3553
1460	44.3546
1461	44.354
1462	44.3534
1463	44.3528
1464	44.3521
1465	44.3515
1466	44.3509
1467	44.3502
1468	44.3496
1469	44.349
1470	44.3484
1471	44.3478
1472	44.3471
1473	44.3465
1474	44.3459
1475	44.3453
1476	44.3446
1477	44.344
1478	44.3434
1479	44.3428
1480	44.3422
1481	44.3415
1482	44.3409
1483	44.3403
1484	44.3397
1485	44.3391
1486	44.3385
1487	44.3378
1488	44.3372
1489	44.3366
1490	44.336
1491	44.3354
1492	44.3348
1493	44.3342
1494	44.3336
1495	44.333
1496	44.3323
1497	44.3317
1498	44.3311
1499	44.3305
1500	44.3299
1501	44.3293
1502	44.3287
1503	44.328
1504	44.3274
1505	44.3268
1506	44.3262
1507	44.3256
1508	44.325
1509	44.3244
1510	44.3238
1511	44.3231
1512	44.3225
1513	44.3219
1514	44.3213
1515	44.3207
1516	44.3201
1517	44.3195
1518	44.3189
1519	44.3183
1520	44.3177
1521	44.3171
1522	44.3165
1523	44.3159
1524	44.3152
1525	44.3146
1526	44.314
1527	44.3134
1528	44.3128
1529	44.3122
1530	44.3116
1531	44.311
1532	44.3104
1533	44.3098
1534	44.3092
1535	44.3086
1536	44.308
1537	44.3074
1538	44.3068
1539	44.3062
1540	44.3056
1541	44.305
1542	44.3044
1543	44.3038
1544	44.3032
1545	44.3027
1546	44.3021
1547	44.3015
1548	44.3009
1549	44.3003
1550	44.2997
1551	44.2991
1552	44.2985
1553	44.2979
1554	44.2973
1555	44.2967
1556	44.2961
1557	44.2955
1558	44.295
1559	44.2944
1560	44.2938
1561	44.2932
1562	44.2926
1563	44.292
1564	44.2914
1565	44.2909
1566	44.2903
1567	44.2897
1568	44.2891
1569	44.2885
1570	44.2879
1571	44.2873
1572	44.2868
1573	44.2862
1574	44.2856
1575	44.285
1576	44.2844
1577	44.2839
1578	44.2833
1579	44.2827
1580	44.2821
1581	44.2815
1582	44.281
1583	44.2804
1584	44.2798
1585	44.2792
1586	44.2787
1587	44.2781
1588	44.2775
1589	44.2769
1590	44.2764
1591	44.2758
1592	44.2752
1593	44.2746
1594	44.2741
1595	44.2735
1596	44.2729
1597	44.2724
1598	44.2718
1599	44.2712
1600	44.2706
1601	44.2701
1602	44.2695
1603	44.2689
1604	44.2684
1605	44.2678
1606	44.2672
1607	44.2667
1608	44.2661
1609	44.2655
1610	44.265
1611	44.2644
1612	44.2638
1613	44.2633
1614	44.2627
1615	44.2622
1616	44.2616
1617	44.261
1618	44.2605
1619	44.2599
1620	44.2594
1621	44.2588
1622	44.2582
1623	44.2577
1624	44.2571
1625	44.2566
1626	44.256
1627	44.2554
1628	44.2549
1629	44.2543
1630	44.2538
1631	44.2532
1632	44.2527
1633	44.2521
1634	44.2516
1635	44.251
1636	44.2505
1637	44.2499
1638	44.2493
1639	44.2488
1640	44.2482
1641	44.2477
1642	44.2471
1643	44.2466
1644	44.246
1645	44.2455
1646	44.245
1647	44.2444
1648	44.2439
1649	44.2433
1650	44.2428
1651	44.2422
1652	44.2417
1653	44.2411
1654	44.2406
1655	44.24
1656	44.2395
1657	44.239
1658	44.2384
1659	44.2379
1660	44.2373
1661	44.2368
1662	44.2362
1663	44.2357
1664	44.2352
1665	44.2346
1666	44.2341
1667	44.2335
1668	44.233
1669	44.2325
1670	44.2319
1671	44.2314
1672	44.2309
1673	44.2303
1674	44.2298
1675	44.2293
1676	44.2287
1677	44.2282
1678	44.2277
1679	44.2271
1680	44.2266
1681	44.226
1682	44.2255
1683	44.225
1684	44.2244
1685	44.2239
1686	44.2233
1687	44.2228
1688	44.2223
1689	44.2217
1690	44.2212
1691	44.2207
1692	44.2201
1693	44.2196
1694	44.2191
1695	44.2185
1696	44.218
1697	44.2175
1698	44.2169
1699	44.2164
1700	44.2159
1701	44.2153
1702	44.2148
1703	44.2143
1704	44.2137
1705	44.2132
1706	44.2127
1707	44.2121
1708	44.2116
1709	44.2111
1710	44.2106
1711	44.21
1712	44.2095
1713	44.209
1714	44.2084
1715	44.2079
1716	44.2074
1717	44.2069
1718	44.2063
1719	44.2058
1720	44.2053
1721	44.2048
1722	44.2042
1723	44.2037
1724	44.2032
1725	44.2027
1726	44.2021
1727	44.2016
1728	44.2011
1729	44.2006
1730	44.2001
1731	44.1995
1732	44.199
1733	44.1985
1734	44.198
1735	44.1975
1736	44.1969
1737	44.1964
1738	44.1959
1739	44.1954
1740	44.1949
1741	44.1944
1742	44.1938
1743	44.1933
1744	44.1928
1745	44.1923
1746	44.1918
1747	44.1913
1748	44.1908
1749	44.1902
1750	44.1897
1751	44.1892
1752	44.1887
1753	44.1882
1754	44.1877
1755	44.1872
1756	44.1867
1757	44.1861
1758	44.1856
1759	44.1851
1760	44.1846
1761	44.1841
1762	44.1836
1763	44.1831
1764	44.1826
1765	44.1821
1766	44.1816
1767	44.1811
1768	44.1806
1769	44.18
1770	44.1795
1771	44.179
1772	44.1785
1773	44.178
1774	44.1775
1775	44.177
1776	44.1765
1777	44.176
1778	44.1755
1779	44.175
1780	44.1745
1781	44.174
1782	44.1735
1783	44.173
1784	44.1725
1785	44.172
1786	44.1715
1787	44.171
1788	44.1705
1789	44.17
1790	44.1695
1791	44.169
1792	44.1685
1793	44.168
1794	44.1675
1795	44.167
1796	44.1665
1797	44.166
1798	44.1655
1799	44.165
1800	44.1645

## Sheet: Sheet3
0	51.0795
1	50.2243
2	49.4758
3	49.1538
4	48.854
5	48.6223
6	48.4408
7	48.3095
8	48.2459
9	48.1918
10	48.1377
11	48.0836
12	48.0295
13	47.9754
14	47.9213
15	47.8753
16	47.8346
17	47.7939
18	47.7532
19	47.7125
20	47.6718
21	47.6311
22	47.5965
23	47.5713
24	47.5461
25	47.5209
26	47.4957
27	47.4704
28	47.4452
29	47.42
30	47.3948
31	47.3695
32	47.3443
33	47.3191
34	47.2939
35	47.2686
36	47.2434
37	47.229
38	47.2145
39	47.2
40	47.1856
41	47.1711
42	47.1567
43	47.1422
44	47.1277
45	47.1133
46	47.0988
47	47.0844
48	47.0699
49	47.0555
50	47.041
51	47.0265
52	47.0121
53	46.9976
54	46.9832
55	46.9687
56	46.9542
57	46.9398
58	46.9253
59	46.9109
60	46.8964
61	46.882
62	46.8675
63	46.853
64	46.8386
65	46.8254
66	46.8174
67	46.8093
68	46.8013
69	46.7932
70	46.7852
71	46.7771
72	46.7691
73	46.761
74	46.753
75	46.7449
76	46.7368
77	46.7288
78	46.7207
79	46.7127
80	46.7046
81	46.6966
82	46.6885
83	46.6805
84	46.6724
85	46.6644
86	46.6563
87	46.6483
88	46.6402
89	46.6322
90	46.6241
91	46.6161
92	46.608
93	46.6
94	46.5919
95	46.5839
96	46.5758
97	46.5678
98	46.5597
99	46.5517
100	46.5436
101	46.5356
102	46.5275
103	46.5195
104	46.5114
105	46.5034
106	46.4953
107	46.4873
108	46.4792
109	46.4712
110	46.4631
111	46.4551
112	46.447
113	46.439
114	46.4309
115	46.4229
116	46.4148
117	46.4068
118	46.3987
119	46.3907
120	46.3826
121	46.3746
122	46.3665
123	46.3607
124	46.3562
125	46.3518
126	46.3474
127	46.343
128	46.3386
129	46.3342
130	46.3298
131	46.3254
132	46.321
133	46.3166
134	46.3121
135	46.3077
136	46.3033
137	46.2989
138	46.2945
139	46.2901
140	46.2857
141	46.2813
142	46.2769
143	46.2725
144	46.268
145	46.2636
146	46.2592
147	46.2548
148	46.2504
149	46.246
150	46.2416
151	46.2372
152	46.2328
153	46.2284
154	46.2239
155	46.2195
156	46.2151
157	46.2107
158	46.2063
159	46.2019
160	46.1975
161	46.1931
162	46.1887
163	46.1842
164	46.1798
165	46.1754
166	46.171
167	46.1666
168	46.1622
169	46.1578
170	46.1534
171	46.149
172	46.1446
173	46.1401
174	46.1357
175	46.1313
176	46.1269
177	46.1225
178	46.1181
179	46.1137
180	46.1093
181	46.1049
182	46.1005
183	46.096
184	46.0916
185	46.0872
186	46.0828
187	46.0784
188	46.074
189	46.0696
190	46.0652
191	46.0608
192	46.0564
193	46.0519
194	46.0475
195	46.0431
196	46.0387
197	46.0343
198	46.0299
199	46.0255
200	46.0211
201	46.0167
202	46.0122
203	46.0078
204	46.0034
205	45.999
206	45.9946
207	45.9902
208	45.9858
209	45.9814
210	45.977
211	45.9726
212	45.9681
213	45.9637
214	45.9593
215	45.9549
216	45.9505
217	45.9461
218	45.9417
219	45.9373
220	45.9329
221	45.9285
222	45.924
223	45.9196
224	45.9152
225	45.9108
226	45.9064
227	45.902
228	45.8976
229	45.8932
230	45.8888
231	45.8844
232	45.8799
233	45.8755
234	45.8711
235	45.8667
236	45.8623
237	45.8579
238	45.8542
239	45.8517
240	45.8491
241	45.8465
242	45.844
243	45.8414
244	45.8388
245	45.8363
246	45.8337
247	45.8311
248	45.8286
249	45.826
250	45.8234
251	45.8209
252	45.8183
253	45.8157
254	45.8132
255	45.8106
256	45.808
257	45.8055
258	45.8029
259	45.8003
260	45.7978
261	45.7952
262	45.7926
263	45.7901
264	45.7875
265	45.7849
266	45.7824
267	45.7798
268	45.7772
269	45.7747
270	45.7721
271	45.7695
272	45.767
273	45.7644
274	45.7618
275	45.7593
276	45.7567
277	45.7542
278	45.7516
279	45.749
280	45.7465
281	45.7439
282	45.7413
283	45.7388
284	45.7362
285	45.7336
286	45.7311
287	45.7285
288	45.7259
289	45.7234
290	45.7208
291	45.7182
292	45.7157
293	45.7131
294	45.7105
295	45.708
296	45.7054
297	45.7028
298	45.7003
299	45.6977
300	45.6951
301	45.6926
302	45.69
303	45.6874
304	45.6849
305	45.6823
306	45.6797
307	45.6772
308	45.6746
309	45.672
310	45.6695
311	45.6669
312	45.6643
313	45.6618
314	45.6592
315	45.6566
316	45.6541
317	45.6515
318	45.649
319	45.6464
320	45.6438
321	45.6413
322	45.6387
323	45.6361
324	45.6336
325	45.631
326	45.6284
327	45.6259
328	45.6233
329	45.6207
330	45.6182
331	45.6156
332	45.613
333	45.6105
334	45.6079
335	45.6053
336	45.6028
337	45.6002
338	45.5976
339	45.5951
340	45.5925
341	45.5899
342	45.5874
343	45.5848
344	45.5822
345	45.5797
346	45.5771
347	45.5745
348	45.572
349	45.5694
350	45.5668
351	45.5643
352	45.5617
353	45.5591
354	45.5566
355	45.554
356	45.5515
357	45.5489
358	45.5463
359	45.5438
360	45.5412
361	45.5386
362	45.5361
363	45.5335
364	45.5309
365	45.5284
366	45.5258
367	45.5232
368	45.5207
369	45.5181
370	45.5155
371	45.513
372	45.5104
373	45.5078
374	45.5053
375	45.5027
376	45.5001
377	45.4976
378	45.495
379	45.4924
380	45.4899
381	45.4873
382	45.4847
383	45.4822
384	45.4796
385	45.477
386	45.4745
387	45.4719
388	45.4693
389	45.4668
390	45.4642
391	45.4616
392	45.4591
393	45.4565
394	45.4539
395	45.4514
396	45.4488
397	45.4463
398	45.4437
399	45.4411
400	45.4386
401	45.436
402	45.4334
403	45.4309
404	45.4283
405	45.4257
406	45.4232
407	45.4206
408	45.418
409	45.4155
410	45.4129
411	45.4103
412	45.4078
413	45.4052
414	45.4026
415	45.4001
416	45.3975
417	45.3949
418	45.3927
419	45.3909
420	45.3892
421	45.3875
422	45.3857
423	45.384
424	45.3822
425	45.3805
426	45.3787
427	45.377
428	45.3752
429	45.3735
430	45.3717
431	45.37
432	45.3682
433	45.3665
434	45.3647
435	45.363
436	45.3612
437	45.3595
438	45.3577
439	45.356
440	45.3542
441	45.3525
442	45.3508
443	45.349
444	45.3473
445	45.3455
446	45.3438
447	45.342
448	45.3403
449	45.3385
450	45.3368
451	45.335
452	45.3333
453	45.3315
454	45.3298
455	45.328
456	45.3263
457	45.3245
458	45.3228
459	45.321
460	45.3193
461	45.3175
462	45.3158
463	45.3141
464	45.3123
465	45.3106
466	45.3088
467	45.3071
468	45.3053
469	45.3036
470	45.3018
471	45.3001
472	45.2983
473	45.2966
474	45.2948
475	45.2931
476	45.2913
477	45.2896
478	45.2878
479	45.2861
480	45.2843
481	45.2826
482	45.2808
483	45.2791
484	45.2774
485	45.2756
486	45.2739
487	45.2721
488	45.2704
489	45.2686
490	45.2669
491	45.2651
492	45.2634
493	45.2616
494	45.2599
495	45.2581
496	45.2564
497	45.2546
498	45.2529
499	45.2511
500	45.2494
501	45.2476
502	45.2459
503	45.2441
504	45.2424
505	45.2407
506	45.2389
507	45.2372
508	45.2354
509	45.2337
510	45.2319
511	45.2302
512	45.2284
513	45.2267
514	45.2249
515	45.2232
516	45.2214
517	45.2197
518	45.2179
519	45.2162
520	45.2144
521	45.2127
522	45.2109
523	45.2092
524	45.2074
525	45.2057
526	45.2039
527	45.2022
528	45.2005
529	45.1987
530	45.197
531	45.1952
532	45.1935
533	45.1917
534	45.19
535	45.1882
536	45.1865
537	45.1847
538	45.183
539	45.1812
540	45.1795
541	45.1777
542	45.176
543	45.1742
544	45.1725
545	45.1707
546	45.169
547	45.1672
548	45.1655
549	45.1638
550	45.162
551	45.1603
552	45.1585
553	45.1568
554	45.155
555	45.1533
556	45.1515
557	45.1498
558	45.148
559	45.1463
560	45.1445
561	45.1428
562	45.141
563	45.1393
564	45.1375
565	45.1358
566	45.134
567	45.1323
568	45.1305
569	45.1288
570	45.1271
571	45.1253
572	45.1236
573	45.1218
574	45.1201
575	45.1183
576	45.1166
577	45.1148
578	45.1131
579	45.1113
580	45.1096
581	45.1078
582	45.1061
583	45.1043
584	45.1026
585	45.1008
586	45.0991
587	45.0973
588	45.0956
589	45.0938
590	45.0921
591	45.0904
592	45.0886
593	45.0869
594	45.0851
595	45.0834
596	45.0816
597	45.0799
598	45.0783
599	45.077
600	45.0757
601	45.0744
602	45.0731
603	45.0718
604	45.0705
605	45.0692
606	45.0678
607	45.0665
608	45.0652
609	45.0639
610	45.0626
611	45.0613
612	45.06
613	45.0587
614	45.0574
615	45.0561
616	45.0548
617	45.0535
618	45.0522
619	45.0509
620	45.0496
621	45.0483
622	45.047
623	45.0456
624	45.0443
625	45.043
626	45.0417
627	45.0404
628	45.0391
629	45.0378
630	45.0365
631	45.0352
632	45.0339
633	45.0326
634	45.0313
635	45.03
636	45.0287
637	45.0274
638	45.0261
639	45.0248
640	45.0234
641	45.0221
642	45.0208
643	45.0195
644	45.0182
645	45.0169
646	45.0156
647	45.0143
648	45.013
649	45.0117
650	45.0104
651	45.0091
652	45.0078
653	45.0065
654	45.0052
655	45.0039
656	45.0026
657	45.0012
658	44.9999
659	44.9986
660	44.9973
661	44.996
662	44.9947
663	44.9934
664	44.9921
665	44.9908
666	44.9895
667	44.9882
668	44.9869
669	44.9856
670	44.9843
671	44.983
672	44.9817
673	44.9804
674	44.9791
675	44.9777
676	44.9764
677	44.9751
678	44.9738
679	44.9725
680	44.9712
681	44.9699
682	44.9686
683	44.9673
684	44.966
685	44.9647
686	44.9634
687	44.9621
688	44.9608
689	44.9595
690	44.9582
691	44.9569
692	44.9555
693	44.9542
694	44.9529
695	44.9516
696	44.9503
697	44.949
698	44.9477
699	44.9464
700	44.9451
701	44.9438
702	44.9425
703	44.9412
704	44.9399
705	44.9386
706	44.9373
707	44.936
708	44.9347
709	44.9333
710	44.932
711	44.9307
712	44.9294
713	44.9281
714	44.9268
715	44.9255
716	44.9242
717	44.9229
718	44.9216
719	44.9203
720	44.919
721	44.9177
722	44.9164
723	44.9151
724	44.9138
725	44.9125
726	44.9111
727	44.9098
728	44.9085
729	44.9072
730	44.9059
731	44.9046
732	44.9033
733	44.902
734	44.9007
735	44.8994
736	44.8981
737	44.8968
738	44.8955
739	44.8942
740	44.8929
741	44.8916
742	44.8903
743	44.8889
744	44.8876
745	44.8863
746	44.885
747	44.8837
748	44.8824
749	44.8811
750	44.8798
751	44.8785
752	44.8772
753	44.8759
754	44.8746
755	44.8733
756	44.872
757	44.8707
758	44.8694
759	44.8681
760	44.8667
761	44.8654
762	44.8641
763	44.8628
764	44.8615
765	44.8602
766	44.8589
767	44.8576
768	44.8563
769	44.855
770	44.8537
771	44.8524
772	44.8511
773	44.8498
774	44.8485
775	44.8472
776	44.8459
777	44.8445
778	44.8433
779	44.8423
780	44.8412
781	44.8402
782	44.8391
783	44.838
784	44.837
785	44.8359
786	44.8348
787	44.8338
788	44.8327
789	44.8317
790	44.8306
791	44.8295
792	44.8285
793	44.8274
794	44.8263
795	44.8253
796	44.8242
797	44.8232
798	44.8221
799	44.821
800	44.82
801	44.8189
802	44.8178
803	44.8168
804	44.8157
805	44.8147
806	44.8136
807	44.8125
808	44.8115
809	44.8104
810	44.8093
811	44.8083
812	44.8072
813	44.8062
814	44.8051
815	44.804
816	44.803
817	44.8019
818	44.8008
819	44.7998
820	44.7987
821	44.7977
822	44.7966
823	44.7955
824	44.7945
825	44.7934
826	44.7923
827	44.7913
828	44.7902
829	44.7892
830	44.7881
831	44.787
832	44.786
833	44.7849
834	44.7838
835	44.7828
836	44.7817
837	44.7807
838	44.7796
839	44.7785
840	44.7775
841	44.7764
842	44.7753
843	44.7743
844	44.7732
845	44.7722
846	44.7711
847	44.77
848	44.769
849	44.7679
850	44.7668
851	44.7658
852	44.7647
853	44.7637
854	44.7626
855	44.7615
856	44.7605
857	44.7594
858	44.7583
859	44.7573
860	44.7562
861	44.7552
862	44.7541
863	44.753
864	44.752
865	44.7509
866	44.7498
867	44.7488
868	44.7477
869	44.7467
870	44.7456
871	44.7445
872	44.7435
873	44.7424
874	44.7413
875	44.7403
876	44.7392
877	44.7382
878	44.7371
879	44.736
880	44.735
881	44.7339
882	44.7328
883	44.7318
884	44.7307
885	44.7297
886	44.7286
887	44.7275
888	44.7265
889	44.7254
890	44.7244
891	44.7233
892	44.7222
893	44.7212
894	44.7201
895	44.719
896	44.718
897	44.7169
898	44.7159
899	44.7148
900	44.7137
901	44.7127
902	44.7116
903	44.7105
904	44.7095
905	44.7084
906	44.7074
907	44.7063
908	44.7052
909	44.7042
910	44.7031
911	44.702
912	44.701
913	44.6999
914	44.6989
915	44.6978
916	44.6967
917	44.6957
918	44.6946
919	44.6935
920	44.6925
921	44.6914
922	44.6904
923	44.6893
924	44.6882
925	44.6872
926	44.6861
927	44.685
928	44.684
929	44.6829
930	44.6819
931	44.6808
932	44.6797
933	44.6787
934	44.6776
935	44.6765
936	44.6755
937	44.6744
938	44.6734
939	44.6723
940	44.6712
941	44.6702
942	44.6691
943	44.668
944	44.667
945	44.6659
946	44.6649
947	44.6638
948	44.6627
949	44.6617
950	44.6606
951	44.6595
952	44.6585
953	44.6574
954	44.6564
955	44.6553
956	44.6542
957	44.6532
958	44.6522
959	44.6513
960	44.6505
961	44.6496
962	44.6487
963	44.6479
964	44.647
965	44.6461
966	44.6453
967	44.6444
968	44.6435
969	44.6427
970	44.6418
971	44.6409
972	44.6401
973	44.6392
974	44.6383
975	44.6375
976	44.6366
977	44.6357
978	44.6349
979	44.634
980	44.6331
981	44.6323
982	44.6314
983	44.6305
984	44.6297
985	44.6288
986	44.628
987	44.6271
988	44.6262
989	44.6254
990	44.6245
991	44.6236
992	44.6228
993	44.6219
994	44.621
995	44.6202
996	44.6193
997	44.6184
998	44.6176
999	44.6167
1000	44.6158
1001	44.615
1002	44.6141
1003	44.6132
1004	44.6124
1005	44.6115
1006	44.6106
1007	44.6098
1008	44.6089
1009	44.608
1010	44.6072
1011	44.6063
1012	44.6055
1013	44.6046
1014	44.6037
1015	44.6029
1016	44.602
1017	44.6011
1018	44.6003
1019	44.5994
1020	44.5985
1021	44.5977
1022	44.5968
1023	44.5959
1024	44.5951
1025	44.5942
1026	44.5933
1027	44.5925
1028	44.5916
1029	44.5907
1030	44.5899
1031	44.589
1032	44.5881
1033	44.5873
1034	44.5864
1035	44.5855
1036	44.5847
1037	44.5838
1038	44.5829
1039	44.5821
1040	44.5812
1041	44.5804
1042	44.5795
1043	44.5786
1044	44.5778
1045	44.5769
1046	44.576
1047	44.5752
1048	44.5743
1049	44.5734
1050	44.5726
1051	44.5717
1052	44.5708
1053	44.57
1054	44.5691
1055	44.5682
1056	44.5674
1057	44.5665
1058	44.5656
1059	44.5648
1060	44.5639
1061	44.563
1062	44.5622
1063	44.5613
1064	44.5604
1065	44.5596
1066	44.5587
1067	44.5579
1068	44.557
1069	44.5561
1070	44.5553
1071	44.5544
1072	44.5535
1073	44.5527
1074	44.5518
1075	44.5509
1076	44.5501
1077	44.5492
1078	44.5483
1079	44.5475
1080	44.5466
1081	44.5457
1082	44.5449
1083	44.544
1084	44.5431
1085	44.5423
1086	44.5414
1087	44.5405
1088	44.5397
1089	44.5388
1090	44.5379
1091	44.5371
1092	44.5362
1093	44.5353
1094	44.5345
1095	44.5336
1096	44.5328
1097	44.5319
1098	44.531
1099	44.5302
1100	44.5293
1101	44.5284
1102	44.5276
1103	44.5267
1104	44.5258
1105	44.525
1106	44.5241
1107	44.5232
1108	44.5224
1109	44.5215
1110	44.5206
1111	44.5198
1112	44.5189
1113	44.518
1114	44.5172
1115	44.5163
1116	44.5154
1117	44.5146
1118	44.5137
1119	44.5128
1120	44.512
1121	44.5111
1122	44.5103
1123	44.5094
1124	44.5085
1125	44.5077
1126	44.5068
1127	44.5059
1128	44.5051
1129	44.5042
1130	44.5033
1131	44.5025
1132	44.5016
1133	44.5007
1134	44.4999
1135	44.499
1136	44.4981
1137	44.4973
1138	44.4964
1139	44.4956
1140	44.4948
1141	44.494
1142	44.4932
1143	44.4924
1144	44.4916
1145	44.4908
1146	44.49
1147	44.4892
1148	44.4884
1149	44.4876
1150	44.4868
1151	44.486
1152	44.4852
1153	44.4844
1154	44.4837
1155	44.4829
1156	44.4821
1157	44.4813
1158	44.4805
1159	44.4797
1160	44.4789
1161	44.4781
1162	44.4773
1163	44.4765
1164	44.4758
1165	44.475
1166	44.4742
1167	44.4734
1168	44.4726
1169	44.4718
1170	44.471
1171	44.4703
1172	44.4695
1173	44.4687
1174	44.4679
1175	44.4671
1176	44.4664
1177	44.4656
1178	44.4648
1179	44.464
1180	44.4633
1181	44.4625
1182	44.4617
1183	44.4609
1184	44.4602
1185	44.4594
1186	44.4586
1187	44.4579
1188	44.4571
1189	44.4563
1190	44.4555
1191	44.4548
1192	44.454
1193	44.4532
1194	44.4525
1195	44.4517
1196	44.4509
1197	44.4502
1198	44.4494
1199	44.4487
1200	44.4479
1201	44.4471
1202	44.4464
1203	44.4456
1204	44.4448
1205	44.4441
1206	44.4433
1207	44.4426
1208	44.4418
1209	44.4411
1210	44.4403
1211	44.4396
1212	44.4388
1213	44.438
1214	44.4373
1215	44.4365
1216	44.4358
1217	44.435
1218	44.4343
1219	44.4335
1220	44.4328
1221	44.432
1222	44.4313
1223	44.4305
1224	44.4298
1225	44.4291
1226	44.4283
1227	44.4276
1228	44.4268
1229	44.4261
1230	44.4253
1231	44.4246
1232	44.4239
1233	44.4231
1234	44.4224
1235	44.4216
1236	44.4209
1237	44.4202
1238	44.4194
1239	44.4187
1240	44.418
1241	44.4172
1242	44.4165
1243	44.4158
1244	44.415
1245	44.4143
1246	44.4136
1247	44.4128
1248	44.4121
1249	44.4114
1250	44.4107
1251	44.4099
1252	44.4092
1253	44.4085
1254	44.4077
1255	44.407
1256	44.4063
1257	44.4056
1258	44.4048
1259	44.4041
1260	44.4034
1261	44.4027
1262	44.402
1263	44.4012
1264	44.4005
1265	44.3998
1266	44.3991
1267	44.3984
1268	44.3977
1269	44.3969
1270	44.3962
1271	44.3955
1272	44.3948
1273	44.3941
1274	44.3934
1275	44.3927
1276	44.392
1277	44.3912
1278	44.3905
1279	44.3898
1280	44.3891
1281	44.3884
1282	44.3877
1283	44.387
1284	44.3863
1285	44.3856
1286	44.3849
1287	44.3842
1288	44.3835
1289	44.3828
1290	44.3821
1291	44.3814
1292	44.3807
1293	44.38
1294	44.3793
1295	44.3786
1296	44.3779
1297	44.3772
1298	44.3765
1299	44.3758
1300	44.3751
1301	44.3744
1302	44.3737
1303	44.373
1304	44.3723
1305	44.3717
1306	44.371
1307	44.3703
1308	44.3696
1309	44.3689
1310	44.3682
1311	44.3675
1312	44.3668
1313	44.3661
1314	44.3655
1315	44.3648
1316	44.3641
1317	44.3634
1318	44.3627
1319	44.362
1320	44.3613
1321	44.3606
1322	44.36
1323	44.3593
1324	44.3586
1325	44.3579
1326	44.3572
1327	44.3565
1328	44.3558
1329	44.3551
1330	44.3544
1331	44.3538
1332	44.3531
1333	44.3524
1334	44.3517
1335	44.351
1336	44.3503
1337	44.3496
1338	44.349
1339	44.3483
1340	44.3476
1341	44.3469
1342	44.3462
1343	44.3455
1344	44.3449
1345	44.3442
1346	44.3435
1347	44.3428
1348	44.3422
1349	44.3415
1350	44.3408
1351	44.3401
1352	44.3394
1353	44.3388
1354	44.3381
1355	44.3374
1356	44.3367
1357	44.3361
1358	44.3354
1359	44.3347
1360	44.3341
1361	44.3334
1362	44.3327
1363	44.332
1364	44.3314
1365	44.3307
1366	44.33
1367	44.3294
1368	44.3287
1369	44.328
1370	44.3274
1371	44.3267
1372	44.326
1373	44.3254
1374	44.3247
1375	44.3241
1376	44.3234
1377	44.3227
1378	44.3221
1379	44.3214
1380	44.3207
1381	44.3201
1382	44.3194
1383	44.3188
1384	44.3181
1385	44.3174
1386	44.3168
1387	44.3161
1388	44.3155
1389	44.3148
1390	44.3142
1391	44.3135
1392	44.3129
1393	44.3122
1394	44.3115
1395	44.3109
1396	44.3102
1397	44.3096
1398	44.3089
1399	44.3083
1400	44.3076
1401	44.307
1402	44.3063
1403	44.3057
1404	44.305
1405	44.3044
1406	44.3038
1407	44.3031
1408	44.3025
1409	44.3018
1410	44.3012
1411	44.3005
1412	44.2999
1413	44.2992
1414	44.2986
1415	44.298
1416	44.2973
1417	44.2967
1418	44.296
1419	44.2954
1420	44.2948
1421	44.2941
1422	44.2935
1423	44.2928
1424	44.2922
1425	44.2916
1426	44.2909
1427	44.2903
1428	44.2897
1429	44.289
1430	44.2884
1431	44.2878
1432	44.2871
1433	44.2865
1434	44.2859
1435	44.2852
1436	44.2846
1437	44.284
1438	44.2834
1439	44.2827
1440	44.2821
1441	44.2815
1442	44.2808
1443	44.2802
1444	44.2796
1445	44.279
1446	44.2783
1447	44.2777
1448	44.2771
1449	44.2765
1450	44.2758
1451	44.2752
1452	44.2746
1453	44.274
1454	44.2734
1455	44.2727
1456	44.2721
1457	44.2715
1458	44.2709
1459	44.2703
1460	44.2696
1461	44.269
1462	44.2684
1463	44.2678
1464	44.2672
1465	44.2666
1466	44.266
1467	44.2653
1468	44.2647
1469	44.2641
1470	44.2635
1471	44.2629
1472	44.2623
1473	44.2617
1474	44.2611
1475	44.2605
1476	44.2598
1477	44.2592
1478	44.2586
1479	44.258
1480	44.2574
1481	44.2568
1482	44.2562
1483	44.2556
1484	44.255
1485	44.2544
1486	44.2538
1487	44.2532
1488	44.2526
1489	44.252
1490	44.2514
1491	44.2508
1492	44.2502
1493	44.2496
1494	44.249
1495	44.2484
1496	44.2478
1497	44.2472
1498	44.2466
1499	44.246
1500	44.2454
1501	44.2448
1502	44.2442
1503	44.2436
1504	44.243
1505	44.2424
1506	44.2418
1507	44.2412
1508	44.2406
1509	44.24
1510	44.2394
1511	44.2388
1512	44.2382
1513	44.2376
1514	44.237
1515	44.2364
1516	44.2358
1517	44.2352
1518	44.2346
1519	44.234
1520	44.2334
1521	44.2328
1522	44.2322
1523	44.2316
1524	44.231
1525	44.2304
1526	44.2298
1527	44.2292
1528	44.2287
1529	44.2281
1530	44.2275
1531	44.2269
1532	44.2263
1533	44.2257
1534	44.2251
1535	44.2245
1536	44.2239
1537	44.2234
1538	44.2228
1539	44.2222
1540	44.2216
1541	44.221
1542	44.2204
1543	44.2198
1544	44.2193
1545	44.2187
1546	44.2181
1547	44.2175
1548	44.2169
1549	44.2163
1550	44.2158
1551	44.2152
1552	44.2146
1553	44.214
1554	44.2134
1555	44.2129
1556	44.2123
1557	44.2117
1558	44.2111
1559	44.2106
1560	44.21
1561	44.2094
1562	44.2088
1563	44.2083
1564	44.2077
1565	44.2071
1566	44.2065
1567	44.206
1568	44.2054
1569	44.2048
1570	44.2042
1571	44.2037
1572	44.2031
1573	44.2025
1574	44.202
1575	44.2014
1576	44.2008
1577	44.2002
1578	44.1997
1579	44.1991
1580	44.1985
1581	44.198
1582	44.1974
1583	44.1968
1584	44.1963
1585	44.1957
1586	44.1951
1587	44.1946
1588	44.194
1589	44.1935
1590	44.1929
1591	44.1923
1592	44.1918
1593	44.1912
1594	44.1906
1595	44.1901
1596	44.1895
1597	44.189
1598	44.1884
1599	44.1878
1600	44.1873
1601	44.1867
1602	44.1862
1603	44.1856
1604	44.1851
1605	44.1845
1606	44.1839
1607	44.1834
1608	44.1828
1609	44.1823
1610	44.1817
1611	44.1812
1612	44.1806
1613	44.1801
1614	44.1795
1615	44.179
1616	44.1784
1617	44.1779
1618	44.1773
1619	44.1768
1620	44.1762
1621	44.1757
1622	44.1751
1623	44.1746
1624	44.174
1625	44.1735
1626	44.1729
1627	44.1724
1628	44.1718
1629	44.1713
1630	44.1707
1631	44.1702
1632	44.1696
1633	44.1691
1634	44.1686
1635	44.168
1636	44.1675
1637	44.1669
1638	44.1664
1639	44.1659
1640	44.1653
1641	44.1648
1642	44.1642
1643	44.1637
1644	44.1632
1645	44.1626
1646	44.1621
1647	44.1615
1648	44.161
1649	44.1605
1650	44.1599
1651	44.1594
1652	44.1589
1653	44.1583
1654	44.1578
1655	44.1573
1656	44.1567
1657	44.1562
1658	44.1557
1659	44.1551
1660	44.1546
1661	44.1541
1662	44.1535
1663	44.153
1664	44.1525
1665	44.152
1666	44.1514
1667	44.1509
1668	44.1504
1669	44.1498
1670	44.1493
1671	44.1488
1672	44.1483
1673	44.1477
1674	44.1472
1675	44.1467
1676	44.1462
1677	44.1456
1678	44.1451
1679	44.1446
1680	44.1441
1681	44.1435
1682	44.143
1683	44.1425
1684	44.1419
1685	44.1414
1686	44.1409
1687	44.1404
1688	44.1398
1689	44.1393
1690	44.1388
1691	44.1382
1692	44.1377
1693	44.1372
1694	44.1367
1695	44.1361
1696	44.1356
1697	44.1351
1698	44.1346
1699	44.1341
1700	44.1335
1701	44.133
1702	44.1325
1703	44.132
1704	44.1314
1705	44.1309
1706	44.1304
1707	44.1299
1708	44.1294
1709	44.1289
1710	44.1283
1711	44.1278
1712	44.1273
1713	44.1268
1714	44.1263
1715	44.1257
1716	44.1252
1717	44.1247
1718	44.1242
1719	44.1237
1720	44.1232
1721	44.1227
1722	44.1221
1723	44.1216
1724	44.1211
1725	44.1206
1726	44.1201
1727	44.1196
1728	44.1191
1729	44.1186
1730	44.118
1731	44.1175
1732	44.117
1733	44.1165
1734	44.116
1735	44.1155
1736	44.115
1737	44.1145
1738	44.114
1739	44.1135
1740	44.1129
1741	44.1124
1742	44.1119
1743	44.1114
1744	44.1109
1745	44.1104
1746	44.1099
1747	44.1094
1748	44.1089
1749	44.1084
1750	44.1079
1751	44.1074
1752	44.1069
1753	44.1064
1754	44.1059
1755	44.1054
1756	44.1049
1757	44.1044
1758	44.1039
1759	44.1034
1760	44.1029
1761	44.1024
1762	44.1019
1763	44.1014
1764	44.1009
1765	44.1004
1766	44.0999
1767	44.0994
1768	44.0989
1769	44.0984
1770	44.0979
1771	44.0974
1772	44.0969
1773	44.0964
1774	44.0959
1775	44.0954
1776	44.0949
1777	44.0944
1778	44.0939
1779	44.0935
1780	44.093
1781	44.0925
1782	44.092
1783	44.0915
1784	44.091
1785	44.0905
1786	44.09
1787	44.0895
1788	44.089
1789	44.0885
1790	44.0881
1791	44.0876
1792	44.0871
1793	44.0866
1794	44.0861
1795	44.0856
1796	44.0851
1797	44.0846
1798	44.0842
1799	44.0837
1800	44.0832

## Sheet: Sheet4
0	51.0795
1	50.2228
2	49.4726
3	49.1481
4	48.8456
5	48.611
6	48.4264
7	48.2918
8	48.2253
9	48.1684
10	48.1116
11	48.0547
12	47.9978
13	47.9409
14	47.884
15	47.8405
16	47.806
17	47.7715
18	47.7369
19	47.7024
20	47.6678
21	47.6333
22	47.5987
23	47.5642
24	47.5296
25	47.4951
26	47.4605
27	47.426
28	47.3914
29	47.3602
30	47.3424
31	47.3247
32	47.3069
33	47.2891
34	47.2713
35	47.2536
36	47.2358
37	47.218
38	47.2002
39	47.1825
40	47.1647
41	47.1469
42	47.1291
43	47.1114
44	47.0936
45	47.0758
46	47.058
47	47.0403
48	47.0225
49	47.0047
50	46.9869
51	46.9692
52	46.9514
53	46.9336
54	46.9158
55	46.8981
56	46.8803
57	46.8625
58	46.8482
59	46.8392
60	46.8303
61	46.8213
62	46.8123
63	46.8033
64	46.7943
65	46.7853
66	46.7763
67	46.7673
68	46.7583
69	46.7493
70	46.7403
71	46.7313
72	46.7223
73	46.7133
74	46.7043
75	46.6953
76	46.6863
77	46.6774
78	46.6684
79	46.6594
80	46.6504
81	46.6414
82	46.6324
83	46.6234
84	46.6144
85	46.6054
86	46.5964
87	46.5874
88	46.5784
89	46.5694
90	46.5604
91	46.5514
92	46.5424
93	46.5334
94	46.5244
95	46.5155
96	46.5065
97	46.4975
98	46.4885
99	46.4795
100	46.4705
101	46.4615
102	46.4525
103	46.4435
104	46.4345
105	46.4255
106	46.4165
107	46.4075
108	46.3985
109	46.3895
110	46.3805
111	46.3715
112	46.3625
113	46.3536
114	46.3446
115	46.3356
116	46.3301
117	46.3254
118	46.3208
119	46.3162
120	46.3115
121	46.3069
122	46.3023
123	46.2977
124	46.293
125	46.2884
126	46.2838
127	46.2791
128	46.2745
129	46.2699
130	46.2652
131	46.2606
132	46.256
133	46.2514
134	46.2467
135	46.2421
136	46.2375
137	46.2328
138	46.2282
139	46.2236
140	46.2189
141	46.2143
142	46.2097
143	46.2051
144	46.2004
145	46.1958
146	46.1912
147	46.1865
148	46.1819
149	46.1773
150	46.1726
151	46.168
152	46.1634
153	46.1588
154	46.1541
155	46.1495
156	46.1449
157	46.1402
158	46.1356
159	46.131
160	46.1263
161	46.1217
162	46.1171
163	46.1125
164	46.1078
165	46.1032
166	46.0986
167	46.0939
168	46.0893
169	46.0847
170	46.08
171	46.0754
172	46.0708
173	46.0662
174	46.0615
175	46.0569
176	46.0523
177	46.0476
178	46.043
179	46.0384
180	46.0337
181	46.0291
182	46.0245
183	46.0199
184	46.0152
185	46.0106
186	46.006
187	46.0013
188	45.9967
189	45.9921
190	45.9874
191	45.9828
192	45.9782
193	45.9736
194	45.9689
195	45.9643
196	45.9597
197	45.955
198	45.9504
199	45.9458
200	45.9411
201	45.9365
202	45.9319
203	45.9273
204	45.9226
205	45.918
206	45.9134
207	45.9087
208	45.9041
209	45.8995
210	45.8948
211	45.8902
212	45.8856
213	45.881
214	45.8763
215	45.8717
216	45.8671
217	45.8624
218	45.8578
219	45.8532
220	45.8485
221	45.8439
222	45.8393
223	45.8347
224	45.83
225	45.8254
226	45.8208
227	45.8161
228	45.8115
229	45.8069
230	45.8022
231	45.7988
232	45.7962
233	45.7936
234	45.791
235	45.7884
236	45.7858
237	45.7832
238	45.7805
239	45.7779
240	45.7753
241	45.7727
242	45.7701
243	45.7675
244	45.7649
245	45.7623
246	45.7597
247	45.757
248	45.7544
249	45.7518
250	45.7492
251	45.7466
252	45.744
253	45.7414
254	45.7388
255	45.7362
256	45.7335
257	45.7309
258	45.7283
259	45.7257
260	45.7231
261	45.7205
262	45.7179
263	45.7153
264	45.7127
265	45.71
266	45.7074
267	45.7048
268	45.7022
269	45.6996
270	45.697
271	45.6944
272	45.6918
273	45.6892
274	45.6865
275	45.6839
276	45.6813
277	45.6787
278	45.6761
279	45.6735
280	45.6709
281	45.6683
282	45.6657
283	45.663
284	45.6604
285	45.6578
286	45.6552
287	45.6526
288	45.65
289	45.6474
290	45.6448
291	45.6422
292	45.6395
293	45.6369
294	45.6343
295	45.6317
296	45.6291
297	45.6265
298	45.6239
299	45.6213
300	45.6187
301	45.616
302	45.6134
303	45.6108
304	45.6082
305	45.6056
306	45.603
307	45.6004
308	45.5978
309	45.5952
310	45.5925
311	45.5899
312	45.5873
313	45.5847
314	45.5821
315	45.5795
316	45.5769
317	45.5743
318	45.5717
319	45.569
320	45.5664
321	45.5638
322	45.5612
323	45.5586
324	45.556
325	45.5534
326	45.5508
327	45.5482
328	45.5455
329	45.5429
330	45.5403
331	45.5377
332	45.5351
333	45.5325
334	45.5299
335	45.5273
336	45.5247
337	45.522
338	45.5194
339	45.5168
340	45.5142
341	45.5116
342	45.509
343	45.5064
344	45.5038
345	45.5012
346	45.4985
347	45.4959
348	45.4933
349	45.4907
350	45.4881
351	45.4855
352	45.4829
353	45.4803
354	45.4777
355	45.475
356	45.4724
357	45.4698
358	45.4672
359	45.4646
360	45.462
361	45.4594
362	45.4568
363	45.4542
364	45.4515
365	45.4489
366	45.4463
367	45.4437
368	45.4411
369	45.4385
370	45.4359
371	45.4333
372	45.4307
373	45.4281
374	45.4254
375	45.4228
376	45.4202
377	45.4176
378	45.415
379	45.4124
380	45.4098
381	45.4072
382	45.4046
383	45.4019
384	45.3993
385	45.3967
386	45.3941
387	45.3915
388	45.3889
389	45.3863
390	45.3837
391	45.3811
392	45.3784
393	45.3758
394	45.3732
395	45.3706
396	45.368
397	45.3654
398	45.3628
399	45.3602
400	45.3576
401	45.3549
402	45.3523
403	45.3497
404	45.3471
405	45.3445
406	45.3419
407	45.3393
408	45.3367
409	45.3341
410	45.3314
411	45.3293
412	45.3276
413	45.3258
414	45.3241
415	45.3223
416	45.3206
417	45.3188
418	45.3171
419	45.3153
420	45.3135
421	45.3118
422	45.31
423	45.3083
424	45.3065
425	45.3048
426	45.303
427	45.3013
428	45.2995
429	45.2977
430	45.296
431	45.2942
432	45.2925
433	45.2907
434	45.289
435	45.2872
436	45.2854
437	45.2837
438	45.2819
439	45.2802
440	45.2784
441	45.2767
442	45.2749
443	45.2732
444	45.2714
445	45.2696
446	45.2679
447	45.2661
448	45.2644
449	45.2626
450	45.2609
451	45.2591
452	45.2574
453	45.2556
454	45.2538
455	45.2521
456	45.2503
457	45.2486
458	45.2468
459	45.2451
460	45.2433
461	45.2416
462	45.2398
463	45.238
464	45.2363
465	45.2345
466	45.2328
467	45.231
468	45.2293
469	45.2275
470	45.2258
471	45.224
472	45.2222
473	45.2205
474	45.2187
475	45.217
476	45.2152
477	45.2135
478	45.2117
479	45.21
480	45.2082
481	45.2064
482	45.2047
483	45.2029
484	45.2012
485	45.1994
486	45.1977
487	45.1959
488	45.1942
489	45.1924
490	45.1906
491	45.1889
492	45.1871
493	45.1854
494	45.1836
495	45.1819
496	45.1801
497	45.1783
498	45.1766
499	45.1748
500	45.1731
501	45.1713
502	45.1696
503	45.1678
504	45.1661
505	45.1643
506	45.1625
507	45.1608
508	45.159
509	45.1573
510	45.1555
511	45.1538
512	45.152
513	45.1503
514	45.1485
515	45.1467
516	45.145
517	45.1432
518	45.1415
519	45.1397
520	45.138
521	45.1362
522	45.1345
523	45.1327
524	45.1309
525	45.1292
526	45.1274
527	45.1257
528	45.1239
529	45.1222
530	45.1204
531	45.1187
532	45.1169
533	45.1151
534	45.1134
535	45.1116
536	45.1099
537	45.1081
538	45.1064
539	45.1046
540	45.1029
541	45.1011
542	45.0993
543	45.0976
544	45.0958
545	45.0941
546	45.0923
547	45.0906
548	45.0888
549	45.0871
550	45.0853
551	45.0835
552	45.0818
553	45.08
554	45.0783
555	45.0765
556	45.0748
557	45.073
558	45.0713
559	45.0695
560	45.0677
561	45.066
562	45.0642
563	45.0625
564	45.0607
565	45.059
566	45.0572
567	45.0554
568	45.0537
569	45.0519
570	45.0502
571	45.0484
572	45.0467
573	45.0449
574	45.0432
575	45.0414
576	45.0396
577	45.0379
578	45.0361
579	45.0344
580	45.0326
581	45.0309
582	45.0291
583	45.0274
584	45.0256
585	45.0238
586	45.0221
587	45.0203
588	45.0186
589	45.0168
590	45.0151
591	45.0136
592	45.0123
593	45.011
594	45.0097
595	45.0084
596	45.0071
597	45.0058
598	45.0045
599	45.0031
600	45.0018
601	45.0005
602	44.9992
603	44.9979
604	44.9966
605	44.9953
606	44.994
607	44.9927
608	44.9914
609	44.9901
610	44.9888
611	44.9875
612	44.9862
613	44.9849
614	44.9836
615	44.9823
616	44.981
617	44.9797
618	44.9784
619	44.9771
620	44.9758
621	44.9745
622	44.9732
623	44.9718
624	44.9705
625	44.9692
626	44.9679
627	44.9666
628	44.9653
629	44.964
630	44.9627
631	44.9614
632	44.9601
633	44.9588
634	44.9575
635	44.9562
636	44.9549
637	44.9536
638	44.9523
639	44.951
640	44.9497
641	44.9484
642	44.9471
643	44.9458
644	44.9445
645	44.9432
646	44.9419
647	44.9406
648	44.9392
649	44.9379
650	44.9366
651	44.9353
652	44.934
653	44.9327
654	44.9314
655	44.9301
656	44.9288
657	44.9275
658	44.9262
659	44.9249
660	44.9236
661	44.9223
662	44.921
663	44.9197
664	44.9184
665	44.9171
666	44.9158
667	44.9145
668	44.9132
669	44.9119
670	44.9106
671	44.9093
672	44.9079
673	44.9066
674	44.9053
675	44.904
676	44.9027
677	44.9014
678	44.9001
679	44.8988
680	44.8975
681	44.8962
682	44.8949
683	44.8936
684	44.8923
685	44.891
686	44.8897
687	44.8884
688	44.8871
689	44.8858
690	44.8845
691	44.8832
692	44.8819
693	44.8806
694	44.8793
695	44.878
696	44.8766
697	44.8753
698	44.874
699	44.8727
700	44.8714
701	44.8701
702	44.8688
703	44.8675
704	44.8662
705	44.8649
706	44.8636
707	44.8623
708	44.861
709	44.8597
710	44.8584
711	44.8571
712	44.8558
713	44.8545
714	44.8532
715	44.8519
716	44.8506
717	44.8493
718	44.848
719	44.8467
720	44.8453
721	44.844
722	44.8427
723	44.8414
724	44.8401
725	44.8388
726	44.8375
727	44.8362
728	44.8349
729	44.8336
730	44.8323
731	44.831
732	44.8297
733	44.8284
734	44.8271
735	44.8258
736	44.8245
737	44.8232
738	44.8219
739	44.8206
740	44.8193
741	44.818
742	44.8167
743	44.8154
744	44.814
745	44.8127
746	44.8114
747	44.8101
748	44.8088
749	44.8075
750	44.8062
751	44.8049
752	44.8036
753	44.8023
754	44.801
755	44.7997
756	44.7984
757	44.7971
758	44.7958
759	44.7945
760	44.7932
761	44.7919
762	44.7906
763	44.7893
764	44.788
765	44.7867
766	44.7854
767	44.7841
768	44.7827
769	44.7814
770	44.7801
771	44.779
772	44.7779
773	44.7769
774	44.7758
775	44.7748
776	44.7737
777	44.7726
778	44.7716
779	44.7705
780	44.7695
781	44.7684
782	44.7673
783	44.7663
784	44.7652
785	44.7642
786	44.7631
787	44.7621
788	44.761
789	44.7599
790	44.7589
791	44.7578
792	44.7568
793	44.7557
794	44.7546
795	44.7536
796	44.7525
797	44.7515
798	44.7504
799	44.7494
800	44.7483
801	44.7472
802	44.7462
803	44.7451
804	44.7441
805	44.743
806	44.7419
807	44.7409
808	44.7398
809	44.7388
810	44.7377
811	44.7367
812	44.7356
813	44.7345
814	44.7335
815	44.7324
816	44.7314
817	44.7303
818	44.7292
819	44.7282
820	44.7271
821	44.7261
822	44.725
823	44.724
824	44.7229
825	44.7218
826	44.7208
827	44.7197
828	44.7187
829	44.7176
830	44.7165
831	44.7155
832	44.7144
833	44.7134
834	44.7123
835	44.7113
836	44.7102
837	44.7091
838	44.7081
839	44.707
840	44.706
841	44.7049
842	44.7038
843	44.7028
844	44.7017
845	44.7007
846	44.6996
847	44.6986
848	44.6975
849	44.6964
850	44.6954
851	44.6943
852	44.6933
853	44.6922
854	44.6911
855	44.6901
856	44.689
857	44.688
858	44.6869
859	44.6859
860	44.6848
861	44.6837
862	44.6827
863	44.6816
864	44.6806
865	44.6795
866	44.6784
867	44.6774
868	44.6763
869	44.6753
870	44.6742
871	44.6732
872	44.6721
873	44.671
874	44.67
875	44.6689
876	44.6679
877	44.6668
878	44.6657
879	44.6647
880	44.6636
881	44.6626
882	44.6615
883	44.6605
884	44.6594
885	44.6583
886	44.6573
887	44.6562
888	44.6552
889	44.6541
890	44.6531
891	44.652
892	44.6509
893	44.6499
894	44.6488
895	44.6478
896	44.6467
897	44.6456
898	44.6446
899	44.6435
900	44.6425
901	44.6414
902	44.6404
903	44.6393
904	44.6382
905	44.6372
906	44.6361
907	44.6351
908	44.634
909	44.6329
910	44.6319
911	44.6308
912	44.6298
913	44.6287
914	44.6277
915	44.6266
916	44.6255
917	44.6245
918	44.6234
919	44.6224
920	44.6213
921	44.6202
922	44.6192
923	44.6181
924	44.6171
925	44.616
926	44.615
927	44.6139
928	44.6128
929	44.6118
930	44.6107
931	44.6097
932	44.6086
933	44.6075
934	44.6065
935	44.6054
936	44.6044
937	44.6033
938	44.6023
939	44.6012
940	44.6001
941	44.5991
942	44.598
943	44.597
944	44.5959
945	44.5948
946	44.5938
947	44.5927
948	44.5917
949	44.5906
950	44.5896
951	44.5886
952	44.5878
953	44.5869
954	44.586
955	44.5852
956	44.5843
957	44.5835
958	44.5826
959	44.5817
960	44.5809
961	44.58
962	44.5792
963	44.5783
964	44.5774
965	44.5766
966	44.5757
967	44.5748
968	44.574
969	44.5731
970	44.5723
971	44.5714
972	44.5705
973	44.5697
974	44.5688
975	44.568
976	44.5671
977	44.5662
978	44.5654
979	44.5645
980	44.5637
981	44.5628
982	44.5619
983	44.5611
984	44.5602
985	44.5594
986	44.5585
987	44.5576
988	44.5568
989	44.5559
990	44.5551
991	44.5542
992	44.5533
993	44.5525
994	44.5516
995	44.5508
996	44.5499
997	44.549
998	44.5482
999	44.5473
1000	44.5465
1001	44.5456
1002	44.5447
1003	44.5439
1004	44.543
1005	44.5422
1006	44.5413
1007	44.5404
1008	44.5396
1009	44.5387
1010	44.5379
1011	44.537
1012	44.5361
1013	44.5353
1014	44.5344
1015	44.5336
1016	44.5327
1017	44.5318
1018	44.531
1019	44.5301
1020	44.5293
1021	44.5284
1022	44.5275
1023	44.5267
1024	44.5258
1025	44.525
1026	44.5241
1027	44.5232
1028	44.5224
1029	44.5215
1030	44.5206
1031	44.5198
1032	44.5189
1033	44.5181
1034	44.5172
1035	44.5163
1036	44.5155
1037	44.5146
1038	44.5138
1039	44.5129
1040	44.512
1041	44.5112
1042	44.5103
1043	44.5095
1044	44.5086
1045	44.5077
1046	44.5069
1047	44.506
1048	44.5052
1049	44.5043
1050	44.5034
1051	44.5026
1052	44.5017
1053	44.5009
1054	44.5
1055	44.4991
1056	44.4983
1057	44.4974
1058	44.4966
1059	44.4957
1060	44.4948
1061	44.494
1062	44.4931
1063	44.4923
1064	44.4914
1065	44.4905
1066	44.4897
1067	44.4888
1068	44.488
1069	44.4871
1070	44.4862
1071	44.4854
1072	44.4845
1073	44.4837
1074	44.4828
1075	44.4819
1076	44.4811
1077	44.4802
1078	44.4794
1079	44.4785
1080	44.4776
1081	44.4768
1082	44.4759
1083	44.4751
1084	44.4742
1085	44.4733
1086	44.4725
1087	44.4716
1088	44.4708
1089	44.4699
1090	44.469
1091	44.4682
1092	44.4673
1093	44.4664
1094	44.4656
1095	44.4647
1096	44.4639
1097	44.463
1098	44.4621
1099	44.4613
1100	44.4604
1101	44.4596
1102	44.4587
1103	44.4578
1104	44.457
1105	44.4561
1106	44.4553
1107	44.4544
1108	44.4535
1109	44.4527
1110	44.4518
1111	44.451
1112	44.4501
1113	44.4492
1114	44.4484
1115	44.4475
1116	44.4467
1117	44.4458
1118	44.4449
1119	44.4441
1120	44.4432
1121	44.4424
1122	44.4415
1123	44.4406
1124	44.4398
1125	44.4389
1126	44.4381
1127	44.4372
1128	44.4363
1129	44.4355
1130	44.4346
1131	44.4338
1132	44.433
1133	44.4322
1134	44.4314
1135	44.4306
1136	44.4298
1137	44.429
1138	44.4282
1139	44.4274
1140	44.4266
1141	44.4258
1142	44.4251
1143	44.4243
1144	44.4235
1145	44.4227
1146	44.4219
1147	44.4211
1148	44.4203
1149	44.4195
1150	44.4187
1151	44.418
1152	44.4172
1153	44.4164
1154	44.4156
1155	44.4148
1156	44.414
1157	44.4133
1158	44.4125
1159	44.4117
1160	44.4109
1161	44.4101
1162	44.4094
1163	44.4086
1164	44.4078
1165	44.407
1166	44.4063
1167	44.4055
1168	44.4047
1169	44.4039
1170	44.4032
1171	44.4024
1172	44.4016
1173	44.4009
1174	44.4001
1175	44.3993
1176	44.3985
1177	44.3978
1178	44.397
1179	44.3962
1180	44.3955
1181	44.3947
1182	44.394
1183	44.3932
1184	44.3924
1185	44.3917
1186	44.3909
1187	44.3901
1188	44.3894
1189	44.3886
1190	44.3879
1191	44.3871
1192	44.3863
1193	44.3856
1194	44.3848
1195	44.3841
1196	44.3833
1197	44.3826
1198	44.3818
1199	44.3811
1200	44.3803
1201	44.3796
1202	44.3788
1203	44.3781
1204	44.3773
1205	44.3766
1206	44.3758
1207	44.3751
1208	44.3743
1209	44.3736
1210	44.3728
1211	44.3721
1212	44.3713
1213	44.3706
1214	44.3699
1215	44.3691
1216	44.3684
1217	44.3676
1218	44.3669
1219	44.3662
1220	44.3654
1221	44.3647
1222	44.3639
1223	44.3632
1224	44.3625
1225	44.3617
1226	44.361
1227	44.3603
1228	44.3595
1229	44.3588
1230	44.3581
1231	44.3573
1232	44.3566
1233	44.3559
1234	44.3552
1235	44.3544
1236	44.3537
1237	44.353
1238	44.3522
1239	44.3515
1240	44.3508
1241	44.3501
1242	44.3493
1243	44.3486
1244	44.3479
1245	44.3472
1246	44.3465
1247	44.3457
1248	44.345
1249	44.3443
1250	44.3436
1251	44.3429
1252	44.3422
1253	44.3414
1254	44.3407
1255	44.34
1256	44.3393
1257	44.3386
1258	44.3379
1259	44.3372
1260	44.3364
1261	44.3357
1262	44.335
1263	44.3343
1264	44.3336
1265	44.3329
1266	44.3322
1267	44.3315
1268	44.3308
1269	44.3301
1270	44.3294
1271	44.3287
1272	44.328
1273	44.3273
1274	44.3266
1275	44.3259
1276	44.3252
1277	44.3245
1278	44.3238
1279	44.3231
1280	44.3224
1281	44.3217
1282	44.321
1283	44.3203
1284	44.3196
1285	44.3189
1286	44.3182
1287	44.3175
1288	44.3168
1289	44.3161
1290	44.3154
1291	44.3147
1292	44.314
1293	44.3134
1294	44.3127
1295	44.312
1296	44.3113
1297	44.3106
1298	44.3099
1299	44.3092
1300	44.3086
1301	44.3079
1302	44.3072
1303	44.3065
1304	44.3058
1305	44.3051
1306	44.3045
1307	44.3038
1308	44.3031
1309	44.3024
1310	44.3018
1311	44.3011
1312	44.3004
1313	44.2997
1314	44.299
1315	44.2983
1316	44.2976
1317	44.297
1318	44.2963
1319	44.2956
1320	44.2949
1321	44.2942
1322	44.2935
1323	44.2928
1324	44.2922
1325	44.2915
1326	44.2908
1327	44.2901
1328	44.2894
1329	44.2888
1330	44.2881
1331	44.2874
1332	44.2867
1333	44.2861
1334	44.2854
1335	44.2847
1336	44.284
1337	44.2833
1338	44.2827
1339	44.282
1340	44.2813
1341	44.2807
1342	44.28
1343	44.2793
1344	44.2786
1345	44.278
1346	44.2773
1347	44.2766
1348	44.276
1349	44.2753
1350	44.2746
1351	44.274
1352	44.2733
1353	44.2726
1354	44.272
1355	44.2713
1356	44.2706
1357	44.27
1358	44.2693
1359	44.2686
1360	44.268
1361	44.2673
1362	44.2666
1363	44.266
1364	44.2653
1365	44.2647
1366	44.264
1367	44.2633
1368	44.2627
1369	44.262
1370	44.2614
1371	44.2607
1372	44.2601
1373	44.2594
1374	44.2588
1375	44.2581
1376	44.2574
1377	44.2568
1378	44.2561
1379	44.2555
1380	44.2548
1381	44.2542
1382	44.2535
1383	44.2529
1384	44.2522
1385	44.2516
1386	44.2509
1387	44.2503
1388	44.2496
1389	44.249
1390	44.2483
1391	44.2477
1392	44.2471
1393	44.2464
1394	44.2458
1395	44.2451
1396	44.2445
1397	44.2438
1398	44.2432
1399	44.2426
1400	44.2419
1401	44.2413
1402	44.2406
1403	44.24
1404	44.2394
1405	44.2387
1406	44.2381
1407	44.2374
1408	44.2368
1409	44.2362
1410	44.2355
1411	44.2349
1412	44.2343
1413	44.2336
1414	44.233
1415	44.2324
1416	44.2317
1417	44.2311
1418	44.2305
1419	44.2298
1420	44.2292
1421	44.2286
1422	44.2279
1423	44.2273
1424	44.2267
1425	44.2261
1426	44.2254
1427	44.2248
1428	44.2242
1429	44.2236
1430	44.2229
1431	44.2223
1432	44.2217
1433	44.2211
1434	44.2204
1435	44.2198
1436	44.2192
1437	44.2186
1438	44.218
1439	44.2173
1440	44.2167
1441	44.2161
1442	44.2155
1443	44.2149
1444	44.2142
1445	44.2136
1446	44.213
1447	44.2124
1448	44.2118
1449	44.2112
1450	44.2105
1451	44.2099
1452	44.2093
1453	44.2087
1454	44.2081
1455	44.2075
1456	44.2069
1457	44.2063
1458	44.2057
1459	44.205
1460	44.2044
1461	44.2038
1462	44.2032
1463	44.2026
1464	44.202
1465	44.2014
1466	44.2008
1467	44.2002
1468	44.1996
1469	44.199
1470	44.1984
1471	44.1978
1472	44.1972
1473	44.1966
1474	44.196
1475	44.1954
1476	44.1948
1477	44.1942
1478	44.1936
1479	44.193
1480	44.1924
1481	44.1918
1482	44.1912
1483	44.1906
1484	44.19
1485	44.1894
1486	44.1888
1487	44.1882
1488	44.1876
1489	44.187
1490	44.1864
1491	44.1858
1492	44.1852
1493	44.1846
1494	44.184
1495	44.1834
1496	44.1828
1497	44.1822
1498	44.1816
1499	44.181
1500	44.1805
1501	44.1799
1502	44.1793
1503	44.1787
1504	44.1781
1505	44.1775
1506	44.1769
1507	44.1763
1508	44.1757
1509	44.1751
1510	44.1745
1511	44.1739
1512	44.1733
1513	44.1727
1514	44.1722
1515	44.1716
1516	44.171
1517	44.1704
1518	44.1698
1519	44.1692
1520	44.1686
1521	44.168
1522	44.1675
1523	44.1669
1524	44.1663
1525	44.1657
1526	44.1651
1527	44.1645
1528	44.1639
1529	44.1634
1530	44.1628
1531	44.1622
1532	44.1616
1533	44.161
1534	44.1605
1535	44.1599
1536	44.1593
1537	44.1587
1538	44.1581
1539	44.1576
1540	44.157
1541	44.1564
1542	44.1558
1543	44.1553
1544	44.1547
1545	44.1541
1546	44.1535
1547	44.153
1548	44.1524
1549	44.1518
1550	44.1512
1551	44.1507
1552	44.1501
1553	44.1495
1554	44.1489
1555	44.1484
1556	44.1478
1557	44.1472
1558	44.1467
1559	44.1461
1560	44.1455
1561	44.145
1562	44.1444
1563	44.1438
1564	44.1432
1565	44.1427
1566	44.1421
1567	44.1415
1568	44.141
1569	44.1404
1570	44.1399
1571	44.1393
1572	44.1387
1573	44.1382
1574	44.1376
1575	44.137
1576	44.1365
1577	44.1359
1578	44.1354
1579	44.1348
1580	44.1342
1581	44.1337
1582	44.1331
1583	44.1326
1584	44.132
1585	44.1314
1586	44.1309
1587	44.1303
1588	44.1298
1589	44.1292
1590	44.1287
1591	44.1281
1592	44.1276
1593	44.127
1594	44.1264
1595	44.1259
1596	44.1253
1597	44.1248
1598	44.1242
1599	44.1237
1600	44.1231
1601	44.1226
1602	44.122
1603	44.1215
1604	44.1209
1605	44.1204
1606	44.1198
1607	44.1193
1608	44.1187
1609	44.1182
1610	44.1176
1611	44.1171
1612	44.1166
1613	44.116
1614	44.1155
1615	44.1149
1616	44.1144
1617	44.1138
1618	44.1133
1619	44.1127
1620	44.1122
1621	44.1117
1622	44.1111
1623	44.1106
1624	44.11
1625	44.1095
1626	44.109
1627	44.1084
1628	44.1079
1629	44.1073
1630	44.1068
1631	44.1063
1632	44.1057
1633	44.1052
1634	44.1047
1635	44.1041
1636	44.1036
1637	44.1031
1638	44.1025
1639	44.102
1640	44.1015
1641	44.1009
1642	44.1004
1643	44.0999
1644	44.0993
1645	44.0988
1646	44.0983
1647	44.0977
1648	44.0972
1649	44.0967
1650	44.0962
1651	44.0956
1652	44.0951
1653	44.0946
1654	44.094
1655	44.0935
1656	44.093
1657	44.0925
1658	44.0919
1659	44.0914
1660	44.0909
1661	44.0904
1662	44.0899
1663	44.0893
1664	44.0888
1665	44.0883
1666	44.0878
1667	44.0872
1668	44.0867
1669	44.0862
1670	44.0857
1671	44.0852
1672	44.0846
1673	44.0841
1674	44.0836
1675	44.0831
1676	44.0825
1677	44.082
1678	44.0815
1679	44.081
1680	44.0804
1681	44.0799
1682	44.0794
1683	44.0789
1684	44.0784
1685	44.0778
1686	44.0773
1687	44.0768
1688	44.0763
1689	44.0758
1690	44.0752
1691	44.0747
1692	44.0742
1693	44.0737
1694	44.0732
1695	44.0726
1696	44.0721
1697	44.0716
1698	44.0711
1699	44.0706
1700	44.0701
1701	44.0695
1702	44.069
1703	44.0685
1704	44.068
1705	44.0675
1706	44.067
1707	44.0665
1708	44.0659
1709	44.0654
1710	44.0649
1711	44.0644
1712	44.0639
1713	44.0634
1714	44.0629
1715	44.0624
1716	44.0619
1717	44.0614
1718	44.0608
1719	44.0603
1720	44.0598
1721	44.0593
1722	44.0588
1723	44.0583
1724	44.0578
1725	44.0573
1726	44.0568
1727	44.0563
1728	44.0558
1729	44.0553
1730	44.0548
1731	44.0543
1732	44.0538
1733	44.0533
1734	44.0528
1735	44.0523
1736	44.0517
1737	44.0512
1738	44.0507
1739	44.0502
1740	44.0497
1741	44.0492
1742	44.0487
1743	44.0482
1744	44.0477
1745	44.0472
1746	44.0467
1747	44.0462
1748	44.0458
1749	44.0453
1750	44.0448
1751	44.0443
1752	44.0438
1753	44.0433
1754	44.0428
1755	44.0423
1756	44.0418
1757	44.0413
1758	44.0408
1759	44.0403
1760	44.0398
1761	44.0393
1762	44.0388
1763	44.0383
1764	44.0378
1765	44.0373
1766	44.0369
1767	44.0364
1768	44.0359
1769	44.0354
1770	44.0349
1771	44.0344
1772	44.0339
1773	44.0334
1774	44.0329
1775	44.0325
1776	44.032
1777	44.0315
1778	44.031
1779	44.0305
1780	44.03				44.249	44.1645	44.0832	44.0204
1781	44.0295
1782	44.029					-0.0844601	-0.165824	-0.228634
1783	44.0286
1784	44.0281					-0.00190875	-0.00374752	-0.00516699
1785	44.0276
1786	44.0271
1787	44.0266
1788	44.0261
1789	44.0257
1790	44.0252
1791	44.0247
1792	44.0242
1793	44.0237
1794	44.0233
1795	44.0228
1796	44.0223
1797	44.0218
1798	44.0213
1799	44.0209
1800	44.0204
