# Supplementary material for: Numerical simulation research on thermal insulation performance of composite heat-insulation zone structure in hydrothermal high-temperature mine
Source: Sci Rep. 2024 Jun 18;14:14096. doi: 10.1038/s41598-024-64702-4 (PMC11189482; doi:10.1038/s41598-024-64702-4)
Supplement: Supplementary file 1 — Supplementary Information. [file 41598_2024_64702_MOESM1_ESM.zip › Temperature scenario 5-1.txt]

% Model:              方案五-1.mph
% Version:            COMSOL 5.6.0.280
% Date:               Sep 23 2022, 21:18
% Table:              表格: 表格 24 {tbl24} - 线平均值: 线平均值 1 {av1}
% 时间 (d)                 温度 (degC)
0                        51.079496336348555
1                        50.222611415026066
2                        49.47210310483306
3                        49.14710123915804
4                        48.84397091268838
5                        48.60844352558088
6                        48.42262418212195
7                        48.28651288231167
8                        48.21637712118418
9                        48.15527903818027
10                       48.09418095517628
11                       48.03308287217234
12                       47.971984789168324
13                       47.91088670616445
14                       47.84978862316043
15                       47.801514512370865
16                       47.76178971639096
17                       47.72206492041109
18                       47.68234012443112
19                       47.642615328451214
20                       47.602890532471314
21                       47.56316573649138
22                       47.52344094051147
23                       47.48371614453158
24                       47.443991348551634
25                       47.404266552571734
26                       47.364541756591876
27                       47.32481696061195
28                       47.28509216463202
29                       47.24906529381173
30                       47.22783012362992
31                       47.206594953448175
32                       47.18535978326638
33                       47.164124613084624
34                       47.14288944290284
35                       47.12165427272107
36                       47.1004191025393
37                       47.07918393235753
38                       47.05794876217575
39                       47.03671359199397
40                       47.01547842181221
41                       46.99424325163047
42                       46.973008081448654
43                       46.951772911266886
44                       46.930537741085104
45                       46.90930257090334
46                       46.888067400721525
47                       46.86683223053977
48                       46.84559706035799
49                       46.82436189017625
50                       46.80312671999448
51                       46.78189154981267
52                       46.76065637963095
53                       46.73942120944914
54                       46.71818603926736
55                       46.6969508690856
56                       46.67571569890376
57                       46.65448052872207
58                       46.6376147177377
59                       46.62730294554948
60                       46.616991173361285
61                       46.60667940117306
62                       46.59636762898491
63                       46.586055856796705
64                       46.57574408460846
65                       46.56543231242027
66                       46.55512054023202
67                       46.544808768043865
68                       46.534496995855676
69                       46.5241852236674
70                       46.51387345147921
71                       46.503561679291025
72                       46.493249907102836
73                       46.48293813491462
74                       46.47262636272642
75                       46.462314590538206
76                       46.45200281835003
77                       46.441691046161836
78                       46.431379273973604
79                       46.42106750178544
80                       46.41075572959724
81                       46.400443957408996
82                       46.39013218522085
83                       46.37982041303259
84                       46.369508640844444
85                       46.35919686865621
86                       46.34888509646796
87                       46.338573324279814
88                       46.32826155209159
89                       46.31794977990334
90                       46.307638007715155
91                       46.29732623552693
92                       46.28701446333874
93                       46.27670269115057
94                       46.266390918962365
95                       46.25607914677417
96                       46.2457673745859
97                       46.23545560239773
98                       46.22514383020961
99                       46.21483205802135
100                      46.20452028583313
101                      46.19420851364497
102                      46.18389674145672
103                      46.17358496926848
104                      46.163273197080365
105                      46.15296142489209
106                      46.142649652703945
107                      46.132337880515735
108                      46.1220261083275
109                      46.11171433613933
110                      46.101402563951076
111                      46.09109079176289
112                      46.080779019574685
113                      46.070467247386475
114                      46.06015547519828
115                      46.04984370301014
116                      46.04389829158828
117                      46.03904447035805
118                      46.034190649127886
119                      46.02933682789763
120                      46.024483006667474
121                      46.019629185437246
122                      46.01477536420698
123                      46.00992154297678
124                      46.00506772174661
125                      46.000213900516385
126                      45.995360079286186
127                      45.990506258055966
128                      45.98565243682578
129                      45.98079861559553
130                      45.97594479436534
131                      45.97109097313514
132                      45.96623715190493
133                      45.96138333067469
134                      45.956529509444465
135                      45.95167568821428
136                      45.94682186698408
137                      45.941968045753924
138                      45.93711422452362
139                      45.9322604032935
140                      45.92740658206325
141                      45.92255276083303
142                      45.91769893960282
143                      45.912845118372566
144                      45.90799129714239
145                      45.90313747591219
146                      45.898283654681954
147                      45.89342983345176
148                      45.88857601222148
149                      45.88372219099133
150                      45.878868369761086
151                      45.87401454853092
152                      45.869160727300745
153                      45.86430690607053
154                      45.859453084840304
155                      45.85459926361006
156                      45.849745442379884
157                      45.84489162114966
158                      45.840037799919465
159                      45.83518397868925
160                      45.83033015745906
161                      45.825476336228796
162                      45.82062251499863
163                      45.815768693768405
164                      45.810914872538156
165                      45.80606105130799
166                      45.80120723007776
167                      45.79635340884752
168                      45.791499587617366
169                      45.78664576638715
170                      45.78179194515697
171                      45.776938123926726
172                      45.77208430269652
173                      45.76723048146634
174                      45.762376660236036
175                      45.75752283900586
176                      45.7526690177757
177                      45.74781519654545
178                      45.74296137531527
179                      45.73810755408502
180                      45.733253732854834
181                      45.72839991162465
182                      45.72354609039443
183                      45.71869226916417
184                      45.71383844793402
185                      45.708984626703746
186                      45.70413080547357
187                      45.69927698424336
188                      45.694423163013134
189                      45.68956934178292
190                      45.68471552055273
191                      45.67986169932251
192                      45.67500787809233
193                      45.67015405686209
194                      45.665300235631896
195                      45.66044641440166
196                      45.6555925931715
197                      45.65073877194127
198                      45.64588495071108
199                      45.64103112948082
200                      45.63617730825066
201                      45.631323487020445
202                      45.626469665790225
203                      45.621615844560026
204                      45.61676202332985
205                      45.611908202099606
206                      45.60705438086937
207                      45.602200559639186
208                      45.597346738408945
209                      45.59249291717872
210                      45.587639095948546
211                      45.58278527471833
212                      45.577931453488134
213                      45.5730776322579
214                      45.568223811027686
215                      45.56336998979749
216                      45.558516168567294
217                      45.553662347337074
218                      45.54880852610686
219                      45.54395470487666
220                      45.539100883646434
221                      45.53424706241622
222                      45.52939324118603
223                      45.52453941995582
224                      45.5196855987256
225                      45.51483177749539
226                      45.50997795626519
227                      45.505124135034976
228                      45.50027031380476
229                      45.495416492574556
230                      45.49056267134433
231                      45.48708674076412
232                      45.484529403950525
233                      45.481972067136994
234                      45.47941473032341
235                      45.476857393509846
236                      45.47430005669634
237                      45.47174271988274
238                      45.46918538306918
239                      45.46662804625561
240                      45.46407070944208
241                      45.46151337262845
242                      45.458956035814914
243                      45.45639869900135
244                      45.45384136218777
245                      45.451284025374214
246                      45.44872668856066
247                      45.446169351747116
248                      45.44361201493352
249                      45.44105467811993
250                      45.438497341306395
251                      45.4359400044928
252                      45.43338266767922
253                      45.430825330865666
254                      45.428267994052135
255                      45.42571065723855
256                      45.423153320424994
257                      45.420595983611406
258                      45.418038646797854
259                      45.41548130998424
260                      45.412923973170734
261                      45.41036663635716
262                      45.40780929954359
263                      45.405251962730084
264                      45.40269462591645
265                      45.40013728910289
266                      45.39757995228933
267                      45.39502261547574
268                      45.39246527866219
269                      45.38990794184867
270                      45.38735060503504
271                      45.38479326822151
272                      45.3822359314079
273                      45.37967859459436
274                      45.3771212577808
275                      45.37456392096724
276                      45.372006584153716
277                      45.369449247340135
278                      45.36689191052651
279                      45.36433457371298
280                      45.361777236899435
281                      45.35921990008583
282                      45.35666256327227
283                      45.35410522645869
284                      45.351547889645175
285                      45.34899055283158
286                      45.34643321601802
287                      45.34387587920446
288                      45.341318542390916
289                      45.33876120557734
290                      45.33620386876374
291                      45.333646531950194
292                      45.33108919513664
293                      45.32853185832305
294                      45.32597452150949
295                      45.32341718469595
296                      45.320859847882396
297                      45.31830251106879
298                      45.315745174255234
299                      45.31318783744171
300                      45.310630500628086
301                      45.30807316381458
302                      45.30551582700095
303                      45.30295849018738
304                      45.300401153373805
305                      45.297843816560274
306                      45.29528647974672
307                      45.29272914293317
308                      45.290171806119595
309                      45.287614469306
310                      45.28505713249248
311                      45.28249979567889
312                      45.27994245886532
313                      45.27738512205175
314                      45.274827785238195
315                      45.27227044842469
316                      45.26971311161106
317                      45.26715577479748
318                      45.264598437983956
319                      45.262041101170375
320                      45.25948376435679
321                      45.25692642754327
322                      45.25436909072963
323                      45.251811753916144
324                      45.24925441710257
325                      45.24669708028898
326                      45.24413974347542
327                      45.241582406661855
328                      45.23902506984825
329                      45.23646773303469
330                      45.23391039622114
331                      45.231353059407624
332                      45.22879572259403
333                      45.226238385780434
334                      45.22368104896691
335                      45.221123712153286
336                      45.21856637533976
337                      45.216009038526174
338                      45.213451701712614
339                      45.21089436489907
340                      45.208337028085495
341                      45.20577969127193
342                      45.20322235445837
343                      45.200665017644816
344                      45.19810768083117
345                      45.19555034401765
346                      45.1929930072041
347                      45.19043567039055
348                      45.18787833357695
349                      45.18532099676338
350                      45.18276365994988
351                      45.18020632313624
352                      45.177648986322716
353                      45.175091649509184
354                      45.17253431269557
355                      45.16997697588204
356                      45.16741963906845
357                      45.16486230225487
358                      45.16230496544132
359                      45.15974762862779
360                      45.15719029181414
361                      45.15463295500062
362                      45.15207561818709
363                      45.1495182813735
364                      45.14696094455993
365                      45.144403607746355
366                      45.14184627093279
367                      45.13928893411922
368                      45.136731597305676
369                      45.13417426049209
370                      45.13161692367855
371                      45.12905958686495
372                      45.12650225005134
373                      45.123944913237835
374                      45.12138757642423
375                      45.11883023961068
376                      45.11627290279716
377                      45.11371556598355
378                      45.11115822917002
379                      45.10860089235644
380                      45.10604355554288
381                      45.103486218729316
382                      45.10092888191573
383                      45.09837154510218
384                      45.095814208288616
385                      45.093256871475006
386                      45.09069953466151
387                      45.088142197847915
388                      45.08558486103437
389                      45.08302752422076
390                      45.08047018740717
391                      45.07791285059366
392                      45.07535551378008
393                      45.07279817696652
394                      45.070240840153
395                      45.0676835033394
396                      45.065126166525864
397                      45.06256882971222
398                      45.06001149289868
399                      45.05745415608512
400                      45.05489681927157
401                      45.052339482458045
402                      45.049782145644436
403                      45.047224808830904
404                      45.04466747201723
405                      45.04211013520374
406                      45.03955279839015
407                      45.03699546157659
408                      45.034438124763064
409                      45.03188078794946
410                      45.02932345113591
411                      45.027298956090604
412                      45.02562968889082
413                      45.02396042169106
414                      45.02229115449123
415                      45.0206218872915
416                      45.01895262009173
417                      45.017283352891965
418                      45.0156140856922
419                      45.01394481849235
420                      45.012275551292575
421                      45.01060628409282
422                      45.00893701689301
423                      45.00726774969326
424                      45.005598482493454
425                      45.00392921529365
426                      45.00225994809395
427                      45.00059068089413
428                      44.998921413694404
429                      44.99725214649461
430                      44.995582879294766
431                      44.993913612095014
432                      44.99224434489524
433                      44.990575077695446
434                      44.988905810495645
435                      44.98723654329586
436                      44.98556727609609
437                      44.98389800889631
438                      44.98222874169653
439                      44.98055947449678
440                      44.97889020729698
441                      44.977220940097176
442                      44.97555167289742
443                      44.97388240569761
444                      44.97221313849782
445                      44.97054387129807
446                      44.96887460409826
447                      44.967205336898495
448                      44.965536069698736
449                      44.96386680249898
450                      44.96219753529916
451                      44.96052826809939
452                      44.95885900089961
453                      44.95718973369981
454                      44.955520466500026
455                      44.95385119930028
456                      44.952181932100466
457                      44.95051266490073
458                      44.948843397700976
459                      44.94717413050117
460                      44.94550486330138
461                      44.943835596101565
462                      44.94216632890181
463                      44.94049706170205
464                      44.93882779450225
465                      44.93715852730244
466                      44.93548926010269
467                      44.93381999290289
468                      44.932150725703124
469                      44.93048145850339
470                      44.92881219130356
471                      44.927142924103755
472                      44.92547365690398
473                      44.923804389704266
474                      44.922135122504415
475                      44.92046585530462
476                      44.91879658810483
477                      44.917127320905095
478                      44.91545805370534
479                      44.913788786505556
480                      44.91211951930578
481                      44.91045025210595
482                      44.908780984906166
483                      44.9071117177064
484                      44.90544245050664
485                      44.90377318330685
486                      44.90210391610711
487                      44.90043464890727
488                      44.89876538170751
489                      44.8970961145077
490                      44.895426847307924
491                      44.893757580108144
492                      44.892088312908356
493                      44.890419045708626
494                      44.88874977850883
495                      44.88708051130905
496                      44.885411244109235
497                      44.883741976909505
498                      44.88207270970969
499                      44.880403442509945
500                      44.87873417531011
501                      44.877064908110356
502                      44.87539564091053
503                      44.873726373710795
504                      44.87205710651102
505                      44.870387839311206
506                      44.86871857211146
507                      44.86704930491167
508                      44.86538003771187
509                      44.86371077051205
510                      44.862041503312284
511                      44.86037223611256
512                      44.85870296891281
513                      44.857033701713
514                      44.85536443451317
515                      44.85369516731342
516                      44.852025900113645
517                      44.85035663291384
518                      44.84868736571411
519                      44.847018098514305
520                      44.845348831314546
521                      44.84367956411474
522                      44.842010296915
523                      44.84034102971517
524                      44.8386717625154
525                      44.8370024953156
526                      44.83533322811581
527                      44.833663960916
528                      44.83199469371629
529                      44.83032542651653
530                      44.82865615931671
531                      44.826986892116956
532                      44.825317624917105
533                      44.823648357717346
534                      44.82197909051754
535                      44.82030982331784
536                      44.8186405561181
537                      44.81697128891825
538                      44.815302021718395
539                      44.813632754518686
540                      44.811963487318934
541                      44.8102942201191
542                      44.808624952919324
543                      44.806955685719544
544                      44.80528641851976
545                      44.80361715131999
546                      44.801947884120224
547                      44.800278616920465
548                      44.798609349720664
549                      44.79694008252087
550                      44.79527081532111
551                      44.79360154812131
552                      44.79193228092148
553                      44.790263013721756
554                      44.78859374652196
555                      44.78692447932219
556                      44.7852552121224
557                      44.78358594492262
558                      44.78191667772289
559                      44.78024741052309
560                      44.77857814332327
561                      44.776908876123514
562                      44.77523960892371
563                      44.77357034172392
564                      44.771901074524116
565                      44.770231807324365
566                      44.76856254012461
567                      44.76689327292482
568                      44.76522400572501
569                      44.76355473852524
570                      44.76188547132547
571                      44.76021620412572
572                      44.758546936925924
573                      44.75687766972614
574                      44.75520840252636
575                      44.75353913532658
576                      44.75186986812679
577                      44.75020060092706
578                      44.748531333727236
579                      44.74686206652747
580                      44.74519279932769
581                      44.743523532127924
582                      44.7418542649281
583                      44.74018499772834
584                      44.73851573052852
585                      44.73684646332875
586                      44.73517719612899
587                      44.733507928929214
588                      44.73183866172936
589                      44.73016939452962
590                      44.728500127329845
591                      44.727096907177746
592                      44.72587105172392
593                      44.72464519627022
594                      44.72341934081639
595                      44.72219348536267
596                      44.72096762990889
597                      44.71974177445512
598                      44.71851591900135
599                      44.71729006354764
600                      44.71606420809388
601                      44.71483835264006
602                      44.7136124971863
603                      44.71238664173258
604                      44.7111607862788
605                      44.709934930825085
606                      44.70870907537127
607                      44.70748321991749
608                      44.70625736446372
609                      44.705031509009956
610                      44.70380565355623
611                      44.70257979810245
612                      44.7013539426487
613                      44.700128087194926
614                      44.698902231741144
615                      44.69767637628739
616                      44.69645052083364
617                      44.69522466537987
618                      44.693998809926086
619                      44.69277295447238
620                      44.69154709901858
621                      44.69032124356484
622                      44.689095388111085
623                      44.68786953265734
624                      44.686643677203556
625                      44.68541782174978
626                      44.68419196629599
627                      44.682966110842266
628                      44.68174025538852
629                      44.68051439993468
630                      44.67928854448097
631                      44.678062689027215
632                      44.67683683357345
633                      44.67561097811971
634                      44.67438512266592
635                      44.673159267212164
636                      44.67193341175838
637                      44.67070755630461
638                      44.6694817008509
639                      44.668255845397084
640                      44.667029989943345
641                      44.66580413448957
642                      44.66457827903583
643                      44.66335242358201
644                      44.662126568128286
645                      44.660900712674554
646                      44.65967485722076
647                      44.65844900176698
648                      44.657223146313214
649                      44.65599729085947
650                      44.65477143540571
651                      44.65354557995196
652                      44.652319724498184
653                      44.65109386904442
654                      44.64986801359069
655                      44.64864215813693
656                      44.64741630268313
657                      44.646190447229344
658                      44.644964591775626
659                      44.643738736321865
660                      44.64251288086807
661                      44.64128702541432
662                      44.64006116996058
663                      44.63883531450683
664                      44.63760945905298
665                      44.6363836035993
666                      44.6351577481455
667                      44.63393189269178
668                      44.632706037237966
669                      44.63148018178422
670                      44.630254326330466
671                      44.62902847087669
672                      44.62780261542294
673                      44.626576759969225
674                      44.6253509045154
675                      44.6241250490617
676                      44.62289919360791
677                      44.6216733381541
678                      44.62044748270036
679                      44.619221627246645
680                      44.61799577179283
681                      44.61676991633909
682                      44.615544060885284
683                      44.614318205431495
684                      44.61309234997777
685                      44.611866494524065
686                      44.610640639070276
687                      44.60941478361652
688                      44.608188928162726
689                      44.60696307270901
690                      44.60573721725522
691                      44.604511361801414
692                      44.603285506347724
693                      44.602059650893914
694                      44.60083379544017
695                      44.5996079399864
696                      44.5983820845326
697                      44.59715622907888
698                      44.595930373625094
699                      44.59470451817133
700                      44.59347866271757
701                      44.592252807263826
702                      44.59102695181002
703                      44.58980109635627
704                      44.588575240902514
705                      44.58734938544875
706                      44.58612352999502
707                      44.58489767454128
708                      44.58367181908746
709                      44.58244596363374
710                      44.58122010817996
711                      44.579994252726216
712                      44.57876839727242
713                      44.577542541818666
714                      44.57631668636492
715                      44.575090830911165
716                      44.57386497545736
717                      44.57263912000364
718                      44.571413264549875
719                      44.57018740909608
720                      44.56896155364237
721                      44.567735698188564
722                      44.56650984273476
723                      44.565283987281084
724                      44.56405813182731
725                      44.56283227637348
726                      44.561606420919794
727                      44.560380565465984
728                      44.55915471001226
729                      44.557928854558504
730                      44.55670299910469
731                      44.55547714365096
732                      44.55425128819722
733                      44.553025432743446
734                      44.55179957728968
735                      44.55057372183585
736                      44.549347866382114
737                      44.54812201092838
738                      44.54689615547461
739                      44.54567030002088
740                      44.54444444456708
741                      44.54321858911333
742                      44.54199273365957
743                      44.54076687820577
744                      44.53954102275207
745                      44.538315167298286
746                      44.53708931184452
747                      44.53586345639078
748                      44.534637600936996
749                      44.533411745483214
750                      44.53218589002942
751                      44.530960034575735
752                      44.52973417912193
753                      44.52850832366822
754                      44.52728246821439
755                      44.52605661276068
756                      44.52483075730691
757                      44.523604901853155
758                      44.52237904639934
759                      44.52115319094562
760                      44.51992733549183
761                      44.518701480038104
762                      44.51747562458433
763                      44.516249769130596
764                      44.51502391367675
765                      44.51379805822303
766                      44.51257220276926
767                      44.51134634731552
768                      44.51012049186179
769                      44.508894636407966
770                      44.50766878095421
771                      44.50659977938758
772                      44.505635347079014
773                      44.50467091477044
774                      44.50370648246186
775                      44.50274205015326
776                      44.50177761784472
777                      44.50081318553615
778                      44.49984875322758
779                      44.49888432091902
780                      44.49791988861045
781                      44.49695545630187
782                      44.49599102399329
783                      44.495026591684734
784                      44.494062159376185
785                      44.4930977270676
786                      44.49213329475902
787                      44.49116886245044
788                      44.49020443014187
789                      44.4892399978333
790                      44.488275565524745
791                      44.48731113321619
792                      44.486346700907596
793                      44.48538226859902
794                      44.484417836290454
795                      44.48345340398189
796                      44.482488971673334
797                      44.48152453936473
798                      44.4805601070562
799                      44.47959567474763
800                      44.47863124243908
801                      44.477666810130465
802                      44.47670237782192
803                      44.47573794551332
804                      44.474773513204795
805                      44.473809080896224
806                      44.4728446485876
807                      44.47188021627907
808                      44.47091578397052
809                      44.4699513516619
810                      44.46898691935335
811                      44.46802248704474
812                      44.46705805473624
813                      44.46609362242762
814                      44.46512919011909
815                      44.464164757810515
816                      44.46320032550195
817                      44.462235893193345
818                      44.46127146088482
819                      44.46030702857617
820                      44.45934259626762
821                      44.458378163959104
822                      44.45741373165053
823                      44.456449299341955
824                      44.455484867033356
825                      44.4545204347248
826                      44.45355600241624
827                      44.45259157010766
828                      44.45162713779908
829                      44.450662705490494
830                      44.44969827318196
831                      44.44873384087341
832                      44.44776940856477
833                      44.44680497625625
834                      44.44584054394768
835                      44.44487611163911
836                      44.44391167933052
837                      44.44294724702196
838                      44.441982814713384
839                      44.44101838240478
840                      44.44005395009623
841                      44.43908951778768
842                      44.43812508547909
843                      44.43716065317057
844                      44.43619622086197
845                      44.4352317885534
846                      44.43426735624482
847                      44.43330292393621
848                      44.43233849162764
849                      44.43137405931914
850                      44.43040962701055
851                      44.42944519470197
852                      44.428480762393384
853                      44.42751633008481
854                      44.42655189777625
855                      44.42558746546772
856                      44.42462303315907
857                      44.42365860085054
858                      44.42269416854194
859                      44.42172973623344
860                      44.42076530392485
861                      44.41980087161627
862                      44.418836439307725
863                      44.417872006999126
864                      44.41690757469055
865                      44.415943142382
866                      44.41497871007345
867                      44.41401427776483
868                      44.413049845456264
869                      44.4120854131477
870                      44.411120980839165
871                      44.41015654853055
872                      44.40919211622201
873                      44.4082276839134
874                      44.407263251604874
875                      44.40629881929627
876                      44.405334386987754
877                      44.40436995467915
878                      44.40340552237057
879                      44.40244109006201
880                      44.40147665775345
881                      44.40051222544484
882                      44.3995477931363
883                      44.39858336082768
884                      44.397618928519165
885                      44.3966544962106
886                      44.395690063902045
887                      44.39472563159349
888                      44.39376119928489
889                      44.39279676697635
890                      44.39183233466772
891                      44.39086790235917
892                      44.389903470050605
893                      44.38893903774202
894                      44.38797460543342
895                      44.387010173124914
896                      44.386045740816314
897                      44.3850813085077
898                      44.38411687619913
899                      44.38315244389062
900                      44.382188011582045
901                      44.381223579273446
902                      44.38025914696489
903                      44.3792947146563
904                      44.37833028234775
905                      44.3773658500392
906                      44.37640141773063
907                      44.37543698542208
908                      44.37447255311344
909                      44.3735081208049
910                      44.37254368849635
911                      44.3715792561878
912                      44.37061482387926
913                      44.3696503915706
914                      44.368685959262024
915                      44.36772152695352
916                      44.366757094644896
917                      44.36579266233633
918                      44.364828230027776
919                      44.36386379771919
920                      44.362899365410605
921                      44.361934933102056
922                      44.360970500793506
923                      44.360006068484935
924                      44.35904163617633
925                      44.358077203867765
926                      44.357112771559216
927                      44.35614833925064
928                      44.35518390694207
929                      44.354219474633496
930                      44.35325504232493
931                      44.35229061001636
932                      44.35132617770777
933                      44.350361745399226
934                      44.34939731309063
935                      44.34843288078209
936                      44.347468448473464
937                      44.34650401616493
938                      44.34553958385635
939                      44.344575151547815
940                      44.343610719239194
941                      44.342646286930666
942                      44.34168185462214
943                      44.340717422313524
944                      44.339752990004925
945                      44.33878855769639
946                      44.33782412538783
947                      44.3368596930793
948                      44.33589526077068
949                      44.33493082846207
950                      44.33396639615355
951                      44.33309430552571
952                      44.33228377601836
953                      44.33147324651109
954                      44.33066271700375
955                      44.329852187496435
956                      44.32904165798912
957                      44.32823112848181
958                      44.327420598974456
959                      44.326610069467144
960                      44.32579953995981
961                      44.32498901045247
962                      44.32417848094515
963                      44.32336795143784
964                      44.322557421930505
965                      44.32174689242319
966                      44.32093636291588
967                      44.320125833408575
968                      44.319315303901256
969                      44.31850477439392
970                      44.31769424488658
971                      44.31688371537928
972                      44.31607318587196
973                      44.3152626563646
974                      44.314452126857304
975                      44.313641597349964
976                      44.31283106784265
977                      44.31202053833533
978                      44.311210008828
979                      44.31039947932071
980                      44.30958894981336
981                      44.308778420306034
982                      44.30796789079869
983                      44.30715736129138
984                      44.30634683178403
985                      44.30553630227672
986                      44.304725772769444
987                      44.30391524326212
988                      44.30310471375478
989                      44.30229418424748
990                      44.30148365474014
991                      44.30067312523282
992                      44.29986259572547
993                      44.29905206621822
994                      44.29824153671088
995                      44.29743100720352
996                      44.29662047769623
997                      44.295809948188904
998                      44.29499941868158
999                      44.29418888917425
1000                     44.29337835966693
1001                     44.29256783015959
1002                     44.291757300652236
1003                     44.29094677114497
1004                     44.290136241637605
1005                     44.289325712130335
1006                     44.288515182623016
1007                     44.28770465311564
1008                     44.286894123608356
1009                     44.28608359410102
1010                     44.28527306459367
1011                     44.28446253508637
1012                     44.28365200557901
1013                     44.282841476071674
1014                     44.282030946564426
1015                     44.28122041705709
1016                     44.280409887549766
1017                     44.27959935804246
1018                     44.278788828535134
1019                     44.27797829902785
1020                     44.2771677695205
1021                     44.27635724001314
1022                     44.27554671050582
1023                     44.274736180998495
1024                     44.2739256514912
1025                     44.27311512198387
1026                     44.27230459247654
1027                     44.27149406296924
1028                     44.2706835334619
1029                     44.26987300395459
1030                     44.269062474447274
1031                     44.2682519449399
1032                     44.267441415432586
1033                     44.266630885925295
1034                     44.26582035641797
1035                     44.26500982691066
1036                     44.26419929740334
1037                     44.263388767896
1038                     44.262578238388684
1039                     44.26176770888136
1040                     44.26095717937403
1041                     44.260146649866705
1042                     44.2593361203594
1043                     44.25852559085203
1044                     44.25771506134473
1045                     44.25690453183741
1046                     44.25609400233014
1047                     44.255283472822796
1048                     44.25447294331551
1049                     44.253662413808144
1050                     44.25285188430082
1051                     44.25204135479349
1052                     44.25123082528621
1053                     44.25042029577883
1054                     44.24960976627153
1055                     44.24879923676423
1056                     44.24798870725692
1057                     44.24717817774956
1058                     44.24636764824222
1059                     44.24555711873493
1060                     44.24474658922758
1061                     44.24393605972028
1062                     44.2431255302129
1063                     44.242315000705624
1064                     44.24150447119834
1065                     44.24069394169097
1066                     44.23988341218364
1067                     44.23907288267633
1068                     44.23826235316901
1069                     44.23745182366166
1070                     44.236641294154374
1071                     44.23583076464705
1072                     44.235020235139736
1073                     44.23420970563241
1074                     44.23339917612511
1075                     44.23258864661774
1076                     44.23177811711043
1077                     44.23096758760311
1078                     44.230157058095784
1079                     44.22934652858847
1080                     44.22853599908119
1081                     44.227725469573855
1082                     44.226914940066486
1083                     44.226104410559195
1084                     44.22529388105187
1085                     44.224483351544535
1086                     44.22367282203721
1087                     44.22286229252992
1088                     44.22205176302256
1089                     44.221241233515244
1090                     44.22043070400794
1091                     44.21962017450061
1092                     44.218809644993286
1093                     44.217999115485945
1094                     44.21718858597865
1095                     44.21637805647132
1096                     44.21556752696398
1097                     44.21475699745665
1098                     44.21394646794935
1099                     44.213135938442065
1100                     44.21232540893467
1101                     44.21151487942739
1102                     44.21070434992003
1103                     44.20989382041276
1104                     44.20908329090536
1105                     44.2082727613981
1106                     44.207462231890744
1107                     44.206651702383446
1108                     44.2058411728762
1109                     44.20503064336882
1110                     44.20422011386151
1111                     44.20340958435417
1112                     44.202599054846864
1113                     44.20178852533952
1114                     44.200977995832204
1115                     44.20016746632488
1116                     44.199356936817566
1117                     44.198546407310225
1118                     44.19773587780291
1119                     44.19692534829557
1120                     44.19611481878832
1121                     44.195304289280934
1122                     44.194493759773636
1123                     44.193683230266316
1124                     44.19287270075896
1125                     44.192062171251656
1126                     44.19125164174436
1127                     44.19044111223704
1128                     44.18963058272967
1129                     44.188820053222344
1130                     44.18800952371504
1131                     44.18727670550561
1132                     44.18659569482803
1133                     44.18591468415051
1134                     44.185233673473
1135                     44.18455266279547
1136                     44.18387165211796
1137                     44.183190641440376
1138                     44.18250963076283
1139                     44.18182862008527
1140                     44.18114760940778
1141                     44.18046659873023
1142                     44.17978558805268
1143                     44.17910457737518
1144                     44.17842356669761
1145                     44.177742556020064
1146                     44.177061545342525
1147                     44.176380534664965
1148                     44.1756995239875
1149                     44.17501851330999
1150                     44.17433750263236
1151                     44.17365649195481
1152                     44.172975481277305
1153                     44.17229447059979
1154                     44.17161345992227
1155                     44.17093244924469
1156                     44.170251438567185
1157                     44.16957042788962
1158                     44.168889417212114
1159                     44.16820840653453
1160                     44.167527395857014
1161                     44.16684638517945
1162                     44.166165374501944
1163                     44.16548436382443
1164                     44.16480335314686
1165                     44.16412234246937
1166                     44.16344133179178
1167                     44.16276032111426
1168                     44.162079310436724
1169                     44.16139829975916
1170                     44.16071728908163
1171                     44.16003627840407
1172                     44.159355267726546
1173                     44.15867425704903
1174                     44.15799324637148
1175                     44.15731223569399
1176                     44.156631225016426
1177                     44.1559502143389
1178                     44.1552692036613
1179                     44.154588192983816
1180                     44.15390718230623
1181                     44.15322617162876
1182                     44.1525451609512
1183                     44.151864150273646
1184                     44.15118313959613
1185                     44.15050212891859
1186                     44.14982111824103
1187                     44.14914010756353
1188                     44.148459096885965
1189                     44.14777808620845
1190                     44.1470970755309
1191                     44.146416064853334
1192                     44.14573505417583
1193                     44.1450540434983
1194                     44.14437303282072
1195                     44.14369202214318
1196                     44.14301101146569
1197                     44.14233000078808
1198                     44.14164899011063
1199                     44.14096797943302
1200                     44.14028696875551
1201                     44.13960595807801
1202                     44.13892494740049
1203                     44.138243936722894
1204                     44.137562926045376
1205                     44.13688191536782
1206                     44.136200904690305
1207                     44.13551989401277
1208                     44.13483888333525
1209                     44.13415787265773
1210                     44.13347686198015
1211                     44.13279585130261
1212                     44.1321148406251
1213                     44.13143382994751
1214                     44.13075281926999
1215                     44.13007180859248
1216                     44.12939079791492
1217                     44.128709787237405
1218                     44.128028776559844
1219                     44.127347765882305
1220                     44.1266667552048
1221                     44.12598574452728
1222                     44.12530473384969
1223                     44.12462372317219
1224                     44.12394271249461
1225                     44.12326170181707
1226                     44.122580691139554
1227                     44.12189968046202
1228                     44.121218669784504
1229                     44.12053765910694
1230                     44.11985664842939
1231                     44.11917563775184
1232                     44.11849462707436
1233                     44.11781361639682
1234                     44.11713260571925
1235                     44.116451595041745
1236                     44.115770584364164
1237                     44.11508957368665
1238                     44.11440856300909
1239                     44.11372755233161
1240                     44.11304654165407
1241                     44.112365530976525
1242                     44.11168452029896
1243                     44.11100350962143
1244                     44.110322498943866
1245                     44.109641488266355
1246                     44.108960477588845
1247                     44.108279466911284
1248                     44.10759845623373
1249                     44.106917445556164
1250                     44.10623643487863
1251                     44.10555542420111
1252                     44.10487441352361
1253                     44.10419340284608
1254                     44.10351239216853
1255                     44.102831381490965
1256                     44.10215037081341
1257                     44.10146936013591
1258                     44.10078834945838
1259                     44.10010733878082
1260                     44.0994263281033
1261                     44.09874531742576
1262                     44.09806430674823
1263                     44.097383296070696
1264                     44.09670228539311
1265                     44.09602127471559
1266                     44.09534026403808
1267                     44.09465925336052
1268                     44.09397824268301
1269                     44.09329723200545
1270                     44.0926162213279
1271                     44.09193521065036
1272                     44.09125419997287
1273                     44.090573189295306
1274                     44.08989217861777
1275                     44.08921116794023
1276                     44.088530157262745
1277                     44.0878491465852
1278                     44.087168135907596
1279                     44.086487125230036
1280                     44.08580611455254
1281                     44.08512510387504
1282                     44.08444409319745
1283                     44.08376308251994
1284                     44.08308207184236
1285                     44.08240106116487
1286                     44.08172005048734
1287                     44.08103903980979
1288                     44.08035802913227
1289                     44.07967701845472
1290                     44.07899600777715
1291                     44.07831499709964
1292                     44.07763398642212
1293                     44.07695297574455
1294                     44.076271965067036
1295                     44.075590954389455
1296                     44.07490994371195
1297                     44.07422893303441
1298                     44.0735479223569
1299                     44.07286691167934
1300                     44.07218590100176
1301                     44.07150489032428
1302                     44.07082387964674
1303                     44.07014286896921
1304                     44.069461858291646
1305                     44.068780847614136
1306                     44.06809983693659
1307                     44.06741882625908
1308                     44.06673781558153
1309                     44.06605680490396
1310                     44.06537579422644
1311                     44.06471978330275
1312                     44.06408080801786
1313                     44.063442294153276
1314                     44.06280424170916
1315                     44.06216665068524
1316                     44.06152952108179
1317                     44.06089285289859
1318                     44.06025664613575
1319                     44.05962090079322
1320                     44.058985616871034
1321                     44.0583507943692
1322                     44.05771643328772
1323                     44.057082533626556
1324                     44.056449095385666
1325                     44.05581611856523
1326                     44.055183603165105
1327                     44.05455154918527
1328                     44.05391995662573
1329                     44.05328882548659
1330                     44.05265815576781
1331                     44.05202794746933
1332                     44.05139820059122
1333                     44.05076891513342
1334                     44.05014009109595
1335                     44.049511728478855
1336                     44.04888382728207
1337                     44.04825638750555
1338                     44.047629409149444
1339                     44.0470028922137
1340                     44.04637683669826
1341                     44.045751242603124
1342                     44.04512610992837
1343                     44.044501438673876
1344                     44.043877228839854
1345                     44.04325348042606
1346                     44.04263019343265
1347                     44.04200736785959
1348                     44.04138500370684
1349                     44.040763100974445
1350                     44.04014165966237
1351                     44.03952067977058
1352                     44.03890016129924
1353                     44.03828010424815
1354                     44.03766050861742
1355                     44.037041374407
1356                     44.03642270161697
1357                     44.03580449024726
1358                     44.035186740297895
1359                     44.03456945176882
1360                     44.033952624660145
1361                     44.03333625897175
1362                     44.03272035470368
1363                     44.03210491185599
1364                     44.03148993042864
1365                     44.03087541042162
1366                     44.03026135183494
1367                     44.02964775466855
1368                     44.02903461892257
1369                     44.02842194459688
1370                     44.02780973169157
1371                     44.02719798020656
1372                     44.026586690141876
1373                     44.02597586149756
1374                     44.02536549427358
1375                     44.0247555884699
1376                     44.024146144086544
1377                     44.02353716112359
1378                     44.0229286395809
1379                     44.02232057945862
1380                     44.02171298075658
1381                     44.021105843475006
1382                     44.02049916761371
1383                     44.0198929531727
1384                     44.01928720015212
1385                     44.01868190855185
1386                     44.01807707837189
1387                     44.017472709612235
1388                     44.01686880227294
1389                     44.016265356354026
1390                     44.0156623718554
1391                     44.01505984877714
1392                     44.014457787119184
1393                     44.01385618688158
1394                     44.013255048064345
1395                     44.0126543706674
1396                     44.01205415469083
1397                     44.01145440013457
1398                     44.01085510699863
1399                     44.01025627528309
1400                     44.00965790498781
1401                     44.00905999611286
1402                     44.00846254865837
1403                     44.00786556262415
1404                     44.00726903801022
1405                     44.006672974816695
1406                     44.00607737304341
1407                     44.00548223269057
1408                     44.00488755375794
1409                     44.00429333624578
1410                     44.00369958015393
1411                     44.00310628548233
1412                     44.00251345223112
1413                     44.0019210804003
1414                     44.00132916998979
1415                     44.00073772099958
1416                     44.000146733429766
1417                     43.99955620728023
1418                     43.99896614255099
1419                     43.9983765392422
1420                     43.99778739735369
1421                     43.997198716885485
1422                     43.996610497837665
1423                     43.996022740210165
1424                     43.99543544400298
1425                     43.99484860921619
1426                     43.99426223584969
1427                     43.99367632390354
1428                     43.99309087337772
1429                     43.99250588427221
1430                     43.9919213565871
1431                     43.991337290322306
1432                     43.99075368547781
1433                     43.99017054205367
1434                     43.98958786004985
1435                     43.98900563946642
1436                     43.98842388030332
1437                     43.98784258256051
1438                     43.98726174623807
1439                     43.98668137133594
1440                     43.9861014578542
1441                     43.985522005792745
1442                     43.98494301515167
1443                     43.98436448593091
1444                     43.98378641813043
1445                     43.98320881175033
1446                     43.9826316667906
1447                     43.982054983251174
1448                     43.981478761132074
1449                     43.98090300043338
1450                     43.98032770115494
1451                     43.97975286329691
1452                     43.97917848685915
1453                     43.97860457184172
1454                     43.978031118244665
1455                     43.97745812606796
1456                     43.97688559531154
1457                     43.97631352597551
1458                     43.9757419180598
1459                     43.97517077156437
1460                     43.97460008648935
1461                     43.97402986283468
1462                     43.97346010060027
1463                     43.97289079978628
1464                     43.97232196039251
1465                     43.97175358241922
1466                     43.971185665866194
1467                     43.9706182107335
1468                     43.97005121702112
1469                     43.969484684729146
1470                     43.968918613857475
1471                     43.968353004406126
1472                     43.96778785637512
1473                     43.967223169764424
1474                     43.96665894457413
1475                     43.96609518080409
1476                     43.965531878454456
1477                     43.96496903752512
1478                     43.96440665801617
1479                     43.96384473992749
1480                     43.963283283259194
1481                     43.96272228801121
1482                     43.96216175418356
1483                     43.96160168177629
1484                     43.96104207078931
1485                     43.96048292122267
1486                     43.95992423307642
1487                     43.959366006350436
1488                     43.95880824104482
1489                     43.958250937159555
1490                     43.957694094694595
1491                     43.95713371538408
1492                     43.956571072946524
1493                     43.956008818133306
1494                     43.95544695094447
1495                     43.95488547137994
1496                     43.95432437943989
1497                     43.953763675124186
1498                     43.9532033584327
1499                     43.952643429365715
1500                     43.95208388792302
1501                     43.9515247341047
1502                     43.95096596791074
1503                     43.95040758934116
1504                     43.94984959839595
1505                     43.94929199507511
1506                     43.94873477937857
1507                     43.94817795130649
1508                     43.94762151085869
1509                     43.94706545803526
1510                     43.946509792836245
1511                     43.94595451526154
1512                     43.945399625311175
1513                     43.94484512298527
1514                     43.94429100828363
1515                     43.9437372812064
1516                     43.94318394175351
1517                     43.94263098992498
1518                     43.942078425720815
1519                     43.94152624914106
1520                     43.940974460185615
1521                     43.940423058854506
1522                     43.939872045147816
1523                     43.939321419065465
1524                     43.93877118060752
1525                     43.93822132977384
1526                     43.93767186656463
1527                     43.93712279097971
1528                     43.936574103019176
1529                     43.936025802683
1530                     43.93547788997121
1531                     43.93493036488373
1532                     43.934383227420646
1533                     43.93383647758194
1534                     43.93329011536753
1535                     43.93274414077755
1536                     43.93219855381192
1537                     43.931653354470654
1538                     43.931108542753776
1539                     43.93056411866116
1540                     43.93002008219298
1541                     43.929476433349144
1542                     43.928933172129675
1543                     43.9283902985345
1544                     43.927847812563826
1545                     43.927305714217454
1546                     43.92676400349539
1547                     43.926222680397714
1548                     43.925681744924454
1549                     43.92514119707552
1550                     43.92460103685091
1551                     43.924061264250696
1552                     43.92352187927489
1553                     43.922982881923375
1554                     43.92244427219626
1555                     43.9219060500935
1556                     43.921368215615026
1557                     43.92083076876108
1558                     43.920293709531364
1559                     43.91975703792604
1560                     43.91922075394511
1561                     43.918684857588524
1562                     43.91814934885625
1563                     43.917614227748395
1564                     43.917079494264875
1565                     43.916545148405774
1566                     43.91601119017097
1567                     43.915477619560555
1568                     43.914944436574494
1569                     43.91441164121279
1570                     43.91387923347541
1571                     43.913347213362506
1572                     43.91281558087391
1573                     43.912284336009606
1574                     43.91175347876974
1575                     43.91122300915421
1576                     43.91069292716306
1577                     43.91016323279623
1578                     43.909633926053814
1579                     43.90910500693569
1580                     43.908576475442004
1581                     43.90804833157266
1582                     43.90752057532765
1583                     43.90699320670702
1584                     43.906466225710744
1585                     43.905939632338836
1586                     43.90541342659131
1587                     43.90488760846813
1588                     43.9043621779693
1589                     43.9038371350948
1590                     43.90331247984471
1591                     43.90278821221902
1592                     43.90226433221765
1593                     43.9017408398406
1594                     43.90121773508798
1595                     43.9006950179597
1596                     43.90017268845577
1597                     43.899650746576185
1598                     43.899129192321034
1599                     43.89860802569017
1600                     43.89808724668371
1601                     43.89756685530155
1602                     43.897046851543784
1603                     43.89652723541047
1604                     43.8960080069014
1605                     43.895489166016716
1606                     43.89497071275642
1607                     43.89445264712048
1608                     43.893934969108884
1609                     43.8934176787217
1610                     43.892900775958786
1611                     43.89238426082037
1612                     43.8918681333062
1613                     43.891352393416405
1614                     43.89083704115102
1615                     43.89032207650996
1616                     43.88980749949327
1617                     43.889293310100925
1618                     43.88877950833299
1619                     43.88826609418939
1620                     43.88775306767011
1621                     43.88724042877528
1622                     43.8867281775048
1623                     43.8862163138586
1624                     43.8857048378368
1625                     43.88519374943938
1626                     43.88468304866634
1627                     43.884172735517595
1628                     43.88366280999329
1629                     43.88315327209326
1630                     43.88264412181769
1631                     43.88213535916641
1632                     43.88162698413948
1633                     43.88111899673699
1634                     43.880611396958805
1635                     43.88010418480499
1636                     43.87959736027554
1637                     43.87909092337042
1638                     43.87858487408971
1639                     43.87807921243338
1640                     43.87757393840141
1641                     43.87706905199376
1642                     43.876564553210486
1643                     43.876060442051525
1644                     43.875556718517004
1645                     43.87505338260679
1646                     43.874550434321
1647                     43.8740478736595
1648                     43.8735457006224
1649                     43.873043915209664
1650                     43.87254251742131
1651                     43.87204150725729
1652                     43.871540884717625
1653                     43.87104064980232
1654                     43.870540802511414
1655                     43.87004134284479
1656                     43.86954227080262
1657                     43.869043586384734
1658                     43.868545289591275
1659                     43.86804738042218
1660                     43.86754985887738
1661                     43.86705272495698
1662                     43.86655597866101
1663                     43.866059619989265
1664                     43.86556364894196
1665                     43.86506806551902
1666                     43.86457286972045
1667                     43.86407806154615
1668                     43.86358364099634
1669                     43.863089608070844
1670                     43.86259596276964
1671                     43.86209986553031
1672                     43.86160222094571
1673                     43.861104911575616
1674                     43.86060793742017
1675                     43.86011129847927
1676                     43.859614994752945
1677                     43.85911902624117
1678                     43.858623392943954
1679                     43.8581280948613
1680                     43.85763313199327
1681                     43.85713850433974
1682                     43.856644211900836
1683                     43.85615025467647
1684                     43.855656632666644
1685                     43.855163345871475
1686                     43.85467039429078
1687                     43.85417777792473
1688                     43.85368549677316
1689                     43.8531935508362
1690                     43.852701940113874
1691                     43.85221066460605
1692                     43.851719724312815
1693                     43.85122911923414
1694                     43.85073884937002
1695                     43.8502489147204
1696                     43.849759315285525
1697                     43.84927005106509
1698                     43.84878112205925
1699                     43.84829252826797
1700                     43.84780426969131
1701                     43.84731634632921
1702                     43.8468287581816
1703                     43.846341505248574
1704                     43.845854587530184
1705                     43.84536800502632
1706                     43.844881757737056
1707                     43.844395845662326
1708                     43.843910268802134
1709                     43.843425027156556
1710                     43.84294012072558
1711                     43.84245554950915
1712                     43.84197131350726
1713                     43.84148741271992
1714                     43.841003847147185
1715                     43.84052061678897
1716                     43.84003772164537
1717                     43.839555161716376
1718                     43.83907293700191
1719                     43.83859104750205
1720                     43.838109493216635
1721                     43.83762827414589
1722                     43.83714739028973
1723                     43.83666684164809
1724                     43.83618662822102
1725                     43.835706750008555
1726                     43.835227207010576
1727                     43.83474799922727
1728                     43.834269126658484
1729                     43.8337905893043
1730                     43.833312387164604
1731                     43.83283452023957
1732                     43.83235698852901
1733                     43.83187979203307
1734                     43.831402930751715
1735                     43.83092640468485
1736                     43.83045021383267
1737                     43.829974358195
1738                     43.82949883777189
1739                     43.82902365256336
1740                     43.82854880256939
1741                     43.82807428779
1742                     43.8276001082252
1743                     43.82712626387494
1744                     43.8266527547392
1745                     43.82617958081813
1746                     43.82570674211162
1747                     43.82523423861954
1748                     43.824762070342196
1749                     43.82429023727931
1750                     43.82381873943101
1751                     43.823347576797346
1752                     43.82287674937819
1753                     43.82240625717368
1754                     43.82193610018363
1755                     43.82146627840819
1756                     43.820996791847286
1757                     43.82052764050097
1758                     43.82005882436926
1759                     43.819590343452084
1760                     43.81912219774949
1761                     43.81865438726149
1762                     43.818186911988
1763                     43.8177197719291
1764                     43.817252967084784
1765                     43.816786497454984
1766                     43.81632036303983
1767                     43.81585456383923
1768                     43.815389099853185
1769                     43.81492397108172
1770                     43.81445917752478
1771                     43.81399471918244
1772                     43.81353059605469
1773                     43.81306680814143
1774                     43.812603355442825
1775                     43.812140237958715
1776                     43.811677455689235
1777                     43.81121500863429
1778                     43.810752896794
1779                     43.81029112016814
1780                     43.80982967875696
1781                     43.80936857256024
1782                     43.808907801578165
1783                     43.80844736581067
1784                     43.807987265257715
1785                     43.80752749991931
1786                     43.80706806979551
1787                     43.806608974886245
1788                     43.80615021519156
1789                     43.805691790711464
1790                     43.805233701445864
1791                     43.80477594739491
1792                     43.80431852855849
1793                     43.80386144493667
1794                     43.80340469652937
1795                     43.80294828333671
1796                     43.802492205358526
1797                     43.80203646259499
1798                     43.801581055045965
1799                     43.801125982711554
1800                     43.80067124559165
