# Supplementary material for: Numerical simulation research on thermal insulation performance of composite heat-insulation zone structure in hydrothermal high-temperature mine
Source: Sci Rep. 2024 Jun 18;14:14096. doi: 10.1038/s41598-024-64702-4 (PMC11189482; doi:10.1038/s41598-024-64702-4)
Supplement: Supplementary file 1 — Supplementary Information. [file 41598_2024_64702_MOESM1_ESM.zip › Temperature scenario 5-2.txt]

% Model:              方案五-2.mph
% Version:            COMSOL 5.6.0.280
% Date:               Sep 23 2022, 21:23
% Table:              表格: 表格 26 {tbl26} - 线平均值: 线平均值 1 {av1}
% 时间 (d)                 温度 (degC)
0                        51.07949626261
1                        50.22252223222466
2                        49.47191142854636
3                        49.146753531695865
4                        48.843460810347764
5                        48.60775135873414
6                        48.42173548780759
7                        48.285413197568026
8                        48.21492310795944
9                        48.15343703140558
10                       48.09195095485165
11                       48.03046487829776
12                       47.96897880174377
13                       47.907492725189904
14                       47.84600664863596
15                       47.796949848586095
16                       47.75617923287221
17                       47.71540861715837
18                       47.674638001444414
19                       47.63386738573058
20                       47.5930967700167
21                       47.55232615430281
22                       47.51155553858891
23                       47.47078492287501
24                       47.430014307161215
25                       47.38924369144725
26                       47.34847307573344
27                       47.307702460019506
28                       47.26693184430569
29                       47.22975429213356
30                       47.20694899412876
31                       47.18414369612394
32                       47.161338398119064
33                       47.13853310011423
34                       47.115727802109454
35                       47.09292250410455
36                       47.070117206099745
37                       47.047311908094926
38                       47.02450661009011
39                       47.001701312085224
40                       46.97889601408037
41                       46.956090716075586
42                       46.93328541807074
43                       46.91048012006588
44                       46.88767482206104
45                       46.864869524056225
46                       46.842064226051356
47                       46.81925892804661
48                       46.796453630041704
49                       46.77364833203687
50                       46.75084303403202
51                       46.72803773602722
52                       46.705232438022435
53                       46.68242714001752
54                       46.65962184201269
55                       46.63681654400787
56                       46.61401124600307
57                       46.591205947998226
58                       46.57291422708009
59                       46.56139287179213
60                       46.54987151650405
61                       46.53835016121605
62                       46.52682880592806
63                       46.51530745064004
64                       46.50378609535196
65                       46.49226474006398
66                       46.480743384775984
67                       46.469222029487945
68                       46.45770067419996
69                       46.44617931891194
70                       46.43465796362392
71                       46.42313660833588
72                       46.41161525304785
73                       46.400093897759874
74                       46.38857254247181
75                       46.37705118718385
76                       46.36552983189579
77                       46.3540084766078
78                       46.342487121319785
79                       46.330965766031795
80                       46.31944441074375
81                       46.30792305545574
82                       46.2964017001677
83                       46.284880344879674
84                       46.27335898959164
85                       46.26183763430367
86                       46.250316279015614
87                       46.23879492372761
88                       46.22727356843962
89                       46.215752213151546
90                       46.20423085786357
91                       46.19270950257556
92                       46.181188147287536
93                       46.16966679199953
94                       46.15814543671147
95                       46.14662408142351
96                       46.13510272613549
97                       46.12358137084743
98                       46.11206001555945
99                       46.10053866027143
100                      46.08901730498338
101                      46.07749594969541
102                      46.065974594407365
103                      46.054453239119354
104                      46.04293188383131
105                      46.03141052854332
106                      46.01988917325534
107                      46.00836781796729
108                      45.99684646267922
109                      45.98532510739127
110                      45.97380375210325
111                      45.96228239681523
112                      45.95076104152722
113                      45.93923968623921
114                      45.92771833095119
115                      45.91619697566321
116                      45.9096104720943
117                      45.90425768145537
118                      45.89890489081636
119                      45.893552100177374
120                      45.888199309538344
121                      45.88284651889942
122                      45.877493728260355
123                      45.872140937621346
124                      45.866788146982344
125                      45.86143535634335
126                      45.85608256570439
127                      45.85072977506536
128                      45.845376984426366
129                      45.84002419378738
130                      45.834671403148356
131                      45.82931861250931
132                      45.82396582187035
133                      45.81861303123136
134                      45.81326024059236
135                      45.80790744995338
136                      45.80255465931435
137                      45.79720186867533
138                      45.79184907803631
139                      45.78649628739734
140                      45.78114349675834
141                      45.77579070611935
142                      45.77043791548036
143                      45.765085124841384
144                      45.759732334202305
145                      45.754379543563324
146                      45.74902675292438
147                      45.74367396228533
148                      45.73832117164633
149                      45.73296838100728
150                      45.72761559036831
151                      45.722262799729364
152                      45.71691000909032
153                      45.71155721845132
154                      45.70620442781233
155                      45.70085163717336
156                      45.695498846534335
157                      45.69014605589535
158                      45.684793265256346
159                      45.67944047461733
160                      45.674087683978335
161                      45.6687348933393
162                      45.663382102700346
163                      45.658029312061295
164                      45.65267652142233
165                      45.64732373078333
166                      45.64197094014431
167                      45.636618149505345
168                      45.63126535886636
169                      45.6259125682273
170                      45.62055977758835
171                      45.61520698694933
172                      45.609854196310344
173                      45.60450140567128
174                      45.59914861503232
175                      45.593795824393304
176                      45.58844303375434
177                      45.583090243115315
178                      45.57773745247633
179                      45.57238466183729
180                      45.56703187119831
181                      45.56167908055932
182                      45.55632628992027
183                      45.55097349928131
184                      45.545620708642325
185                      45.54026791800333
186                      45.53491512736433
187                      45.529562336725256
188                      45.524209546086276
189                      45.518856755447274
190                      45.513503964808315
191                      45.5081511741693
192                      45.50279838353033
193                      45.4974455928913
194                      45.49209280225228
195                      45.48674001161332
196                      45.48138722097431
197                      45.476034430335275
198                      45.470681639696316
199                      45.46532884905727
200                      45.459976058418285
201                      45.45462326777935
202                      45.449270477140274
203                      45.44391768650125
204                      45.43856489586226
205                      45.4332121052233
206                      45.42785931458429
207                      45.42250652394528
208                      45.4171537333063
209                      45.411800942667305
210                      45.40644815202827
211                      45.4010953613893
212                      45.39574257075031
213                      45.390389780111285
214                      45.385036989472276
215                      45.37968419883327
216                      45.374331408194294
217                      45.3689786175553
218                      45.36362582691625
219                      45.35827303627726
220                      45.352920245638295
221                      45.34756745499927
222                      45.342214664360235
223                      45.33686187372125
224                      45.33150908308224
225                      45.32615629244329
226                      45.3208035018043
227                      45.315450711165255
228                      45.31009792052624
229                      45.30474512988727
230                      45.29939233924828
231                      45.29564698326972
232                      45.29297325039819
233                      45.290299517526584
234                      45.28762578465508
235                      45.284952051783485
236                      45.28227831891193
237                      45.27960458604039
238                      45.27693085316883
239                      45.274257120297285
240                      45.271583387425764
241                      45.26890965455418
242                      45.26623592168261
243                      45.26356218881104
244                      45.26088845593953
245                      45.258214723067894
246                      45.25554099019641
247                      45.25286725732489
248                      45.2501935244533
249                      45.24751979158171
250                      45.24484605871021
251                      45.24217232583865
252                      45.239498592967095
253                      45.236824860095496
254                      45.23415112722393
255                      45.23147739435243
256                      45.22880366148083
257                      45.22612992860931
258                      45.223456195737725
259                      45.22078246286619
260                      45.218108729994604
261                      45.2154349971231
262                      45.212761264251505
263                      45.21008753137995
264                      45.2074137985084
265                      45.204740065636784
266                      45.202066332765305
267                      45.19939259989377
268                      45.19671886702221
269                      45.19404513415063
270                      45.19137140127907
271                      45.18869766840751
272                      45.18602393553597
273                      45.18335020266446
274                      45.180676469792836
275                      45.178002736921336
276                      45.175329004049715
277                      45.172655271178186
278                      45.169981538306686
279                      45.16730780543507
280                      45.164634072563494
281                      45.161960339691966
282                      45.15928660682043
283                      45.156612873948895
284                      45.15393914107731
285                      45.15126540820573
286                      45.14859167533417
287                      45.14591794246266
288                      45.14324420959114
289                      45.14057047671953
290                      45.13789674384798
291                      45.135223010976404
292                      45.13254927810484
293                      45.12987554523332
294                      45.127201812361754
295                      45.124528079490226
296                      45.12185434661867
297                      45.11918061374707
298                      45.11650688087555
299                      45.113833148003955
300                      45.111159415132455
301                      45.10848568226087
302                      45.105811949389285
303                      45.103138216517785
304                      45.10046448364619
305                      45.097790750774585
306                      45.095117017903135
307                      45.09244328503157
308                      45.08976955216001
309                      45.08709581928838
310                      45.08442208641688
311                      45.081748353545294
312                      45.07907462067376
313                      45.076400887802194
314                      45.073727154930644
315                      45.07105342205906
316                      45.06837968918755
317                      45.06570595631597
318                      45.06303222344444
319                      45.060358490572874
320                      45.0576847577013
321                      45.05501102482979
322                      45.05233729195827
323                      45.04966355908665
324                      45.046989826215075
325                      45.04431609334354
326                      45.04164236047199
327                      45.03896862760039
328                      45.036294894728876
329                      45.03362116185731
330                      45.030947428985755
331                      45.02827369611419
332                      45.02559996324267
333                      45.022926230371084
334                      45.02025249749957
335                      45.01757876462794
336                      45.01490503175644
337                      45.01223129888491
338                      45.00955756601335
339                      45.00688383314176
340                      45.00421010027019
341                      45.00153636739864
342                      44.998862634527086
343                      44.99618890165557
344                      44.99351516878395
345                      44.99084143591245
346                      44.98816770304086
347                      44.98549397016935
348                      44.98282023729773
349                      44.98014650442622
350                      44.97747277155471
351                      44.9747990386831
352                      44.972125305811545
353                      44.969451572939974
354                      44.96677784006845
355                      44.964104107196896
356                      44.961430374325346
357                      44.95875664145374
358                      44.95608290858218
359                      44.953409175710654
360                      44.950735442839076
361                      44.94806170996755
362                      44.94538797709597
363                      44.94271424422443
364                      44.94004051135292
365                      44.937366778481326
366                      44.93469304560979
367                      44.93201931273823
368                      44.92934557986663
369                      44.92667184699513
370                      44.92399811412355
371                      44.921324381252035
372                      44.91865064838046
373                      44.91597691550884
374                      44.91330318263736
375                      44.91062944976579
376                      44.90795571689418
377                      44.905281984022665
378                      44.902608251151115
379                      44.89993451827958
380                      44.89726078540799
381                      44.894587052536465
382                      44.89191331966492
383                      44.889239586793344
384                      44.88656585392179
385                      44.88389212105021
386                      44.88121838817865
387                      44.87854465530712
388                      44.87587092243558
389                      44.873197189563975
390                      44.87052345669246
391                      44.8678497238209
392                      44.8651759909494
393                      44.86250225807783
394                      44.85982852520622
395                      44.8571547923347
396                      44.854481059463076
397                      44.85180732659157
398                      44.849133593719976
399                      44.846459860848455
400                      44.8437861279769
401                      44.84111239510534
402                      44.8384386622338
403                      44.83576492936223
404                      44.83309119649071
405                      44.83041746361912
406                      44.82774373074761
407                      44.82506999787601
408                      44.82239626500443
409                      44.81972253213295
410                      44.81704879926134
411                      44.814976013854086
412                      44.81330386008983
413                      44.81163170632543
414                      44.80995955256106
415                      44.808287398796764
416                      44.80661524503244
417                      44.80494309126811
418                      44.803270937503704
419                      44.80159878373939
420                      44.79992662997508
421                      44.79825447621073
422                      44.79658232244639
423                      44.79491016868207
424                      44.793238014917755
425                      44.79156586115329
426                      44.789893707389
427                      44.78822155362468
428                      44.78654939986033
429                      44.784877246096
430                      44.783205092331634
431                      44.7815329385673
432                      44.77986078480299
433                      44.77818863103864
434                      44.77651647727429
435                      44.774844323509974
436                      44.773172169745564
437                      44.77150001598131
438                      44.76982786221694
439                      44.768155708452625
440                      44.766483554688264
441                      44.7648114009239
442                      44.76313924715956
443                      44.761467093395225
444                      44.75979493963088
445                      44.758122785866576
446                      44.756450632102236
447                      44.75477847833788
448                      44.75310632457353
449                      44.75143417080923
450                      44.74976201704484
451                      44.748089863280484
452                      44.746417709516145
453                      44.74474555575183
454                      44.74307340198754
455                      44.74140124822316
456                      44.739729094458845
457                      44.73805694069447
458                      44.73638478693014
459                      44.734712633165806
460                      44.73304047940145
461                      44.7313683256371
462                      44.729696171872774
463                      44.728024018108435
464                      44.72635186434409
465                      44.72467971057973
466                      44.72300755681543
467                      44.72133540305109
468                      44.7196632492867
469                      44.71799109552238
470                      44.71631894175805
471                      44.71464678799373
472                      44.7129746342294
473                      44.711302480465065
474                      44.70963032670072
475                      44.70795817293632
476                      44.70628601917197
477                      44.70461386540774
478                      44.70294171164332
479                      44.70126955787905
480                      44.699597404114606
481                      44.69792525035033
482                      44.69625309658594
483                      44.69458094282164
484                      44.6929087890573
485                      44.691236635292974
486                      44.6895644815286
487                      44.6878923277643
488                      44.68622017399992
489                      44.68454802023559
490                      44.68287586647125
491                      44.68120371270689
492                      44.679531558942585
493                      44.67785940517828
494                      44.67618725141392
495                      44.67451509764952
496                      44.67284294388523
497                      44.67117079012083
498                      44.66949863635653
499                      44.66782648259217
500                      44.66615432882788
501                      44.66448217506349
502                      44.66281002129915
503                      44.66113786753482
504                      44.65946571377052
505                      44.65779356000612
506                      44.65612140624181
507                      44.65444925247751
508                      44.65277709871316
509                      44.65110494494877
510                      44.649432791184466
511                      44.647760637420156
512                      44.64608848365578
513                      44.64441632989138
514                      44.64274417612705
515                      44.64107202236275
516                      44.639399868598396
517                      44.63772771483405
518                      44.63605556106976
519                      44.6343834073054
520                      44.63271125354107
521                      44.6310390997767
522                      44.62936694601238
523                      44.62769479224798
524                      44.626022638483704
525                      44.62435048471932
526                      44.62267833095499
527                      44.621006177190665
528                      44.619334023426305
529                      44.617661869662
530                      44.615989715897655
531                      44.6143175621333
532                      44.612645408369
533                      44.61097325460463
534                      44.60930110084032
535                      44.60762894707596
536                      44.6059567933116
537                      44.60428463954723
538                      44.60261248578293
539                      44.60094033201856
540                      44.59926817825424
541                      44.597596024489896
542                      44.59592387072555
543                      44.59425171696121
544                      44.592579563196864
545                      44.59090740943258
546                      44.58923525566821
547                      44.58756310190388
548                      44.58589094813952
549                      44.5842187943752
550                      44.58254664061088
551                      44.580874486846504
552                      44.57920233308216
553                      44.5775301793178
554                      44.57585802555349
555                      44.57418587178917
556                      44.572513718024766
557                      44.57084156426044
558                      44.569169410496144
559                      44.567497256731784
560                      44.56582510296744
561                      44.56415294920309
562                      44.56248079543877
563                      44.56080864167443
564                      44.55913648791014
565                      44.55746433414574
566                      44.55579218038137
567                      44.55412002661707
568                      44.55244787285272
569                      44.55077571908838
570                      44.54910356532405
571                      44.54743141155971
572                      44.54575925779535
573                      44.54408710403102
574                      44.542414950266675
575                      44.54074279650237
576                      44.53907064273802
577                      44.53739848897364
578                      44.53572633520933
579                      44.53405418144497
580                      44.53238202768061
581                      44.53070987391631
582                      44.529037720151976
583                      44.52736556638759
584                      44.52569341262328
585                      44.52402125885892
586                      44.522349105094584
587                      44.52067695133028
588                      44.51900479756599
589                      44.51733264380156
590                      44.51566049003727
591                      44.51427305114375
592                      44.51307542216417
593                      44.511877793184496
594                      44.51068016420491
595                      44.50948253522528
596                      44.50828490624569
597                      44.50708727726607
598                      44.505889648286434
599                      44.50469201930683
600                      44.50349439032725
601                      44.502296761347665
602                      44.501099132368
603                      44.499901503388394
604                      44.49870387440886
605                      44.497506245429214
606                      44.49630861644956
607                      44.49511098746997
608                      44.49391335849035
609                      44.49271572951073
610                      44.49151810053116
611                      44.49032047155153
612                      44.48912284257193
613                      44.48792521359234
614                      44.48672758461269
615                      44.4855299556331
616                      44.48433232665347
617                      44.48313469767389
618                      44.48193706869431
619                      44.48073943971465
620                      44.47954181073509
621                      44.47834418175546
622                      44.47714655277579
623                      44.4759489237962
624                      44.47475129481663
625                      44.47355366583699
626                      44.47235603685739
627                      44.471158407877724
628                      44.469960778898255
629                      44.468763149918566
630                      44.467565520938955
631                      44.46636789195932
632                      44.465170262979754
633                      44.46397263400011
634                      44.46277500502052
635                      44.46157737604088
636                      44.46037974706128
637                      44.45918211808166
638                      44.457984489102046
639                      44.45678686012247
640                      44.45558923114281
641                      44.45439160216328
642                      44.45319397318364
643                      44.451996344204005
644                      44.45079871522442
645                      44.44960108624481
646                      44.44840345726519
647                      44.447205828285625
648                      44.44600819930598
649                      44.444810570326354
650                      44.443612941346785
651                      44.44241531236712
652                      44.441217683387535
653                      44.44002005440794
654                      44.43882242542831
655                      44.437624796448695
656                      44.43642716746905
657                      44.435229538489516
658                      44.43403190950987
659                      44.432834280530265
660                      44.431636651550654
661                      44.43043902257104
662                      44.42924139359145
663                      44.42804376461183
664                      44.42684613563221
665                      44.42564850665263
666                      44.42445087767293
667                      44.423253248693385
668                      44.42205561971376
669                      44.42085799073414
670                      44.419660361754545
671                      44.41846273277495
672                      44.41726510379534
673                      44.416067474815726
674                      44.41486984583608
675                      44.41367221685652
676                      44.41247458787686
677                      44.411276958897304
678                      44.410079329917686
679                      44.40888170093805
680                      44.40768407195843
681                      44.40648644297884
682                      44.405288813999235
683                      44.40409118501958
684                      44.40289355603997
685                      44.40169592706037
686                      44.40049829808083
687                      44.399300669101194
688                      44.39810304012157
689                      44.39690541114196
690                      44.395707782162354
691                      44.39451015318274
692                      44.39331252420312
693                      44.39211489522351
694                      44.39091726624394
695                      44.389719637264285
696                      44.388522008284696
697                      44.38732437930507
698                      44.38612675032547
699                      44.38492912134587
700                      44.38373149236622
701                      44.382533863386605
702                      44.38133623440703
703                      44.38013860542746
704                      44.378940976447865
705                      44.377743347468204
706                      44.37654571848858
707                      44.37534808950895
708                      44.37415046052934
709                      44.372952831549746
710                      44.37175520257013
711                      44.3705575735905
712                      44.36935994461095
713                      44.368162315631295
714                      44.36696468665176
715                      44.365767057672116
716                      44.36456942869245
717                      44.363371799712866
718                      44.36217417073325
719                      44.360976541753665
720                      44.35977891277402
721                      44.358581283794486
722                      44.35738365481486
723                      44.356186025835214
724                      44.35498839685556
725                      44.35379076787596
726                      44.35259313889638
727                      44.35139550991674
728                      44.35019788093715
729                      44.34900025195755
730                      44.34780262297791
731                      44.346604993998334
732                      44.345407365018715
733                      44.3442097360391
734                      44.34301210705946
735                      44.341814478079876
736                      44.34061684910027
737                      44.339419220120675
738                      44.33822159114105
739                      44.33702396216143
740                      44.335826333181814
741                      44.334628704202274
742                      44.33343107522264
743                      44.33223344624302
744                      44.331035817263384
745                      44.3298381882838
746                      44.32864055930422
747                      44.327442930324594
748                      44.32624530134496
749                      44.32504767236537
750                      44.32385004338571
751                      44.32265241440614
752                      44.32145478542649
753                      44.32025715644691
754                      44.319059527467275
755                      44.31786189848775
756                      44.316664269508045
757                      44.315466640528456
758                      44.31426901154885
759                      44.31307138256928
760                      44.31187375358965
761                      44.31067612461004
762                      44.309478495630415
763                      44.30828086665079
764                      44.30708323767115
765                      44.3058856086916
766                      44.30468797971199
767                      44.303490350732375
768                      44.302292721752735
769                      44.30109509277316
770                      44.29989746379351
771                      44.29886058867992
772                      44.297930882810185
773                      44.29700117694053
774                      44.29607147107075
775                      44.295141765201116
776                      44.29421205933146
777                      44.29328235346174
778                      44.29235264759205
779                      44.29142294172237
780                      44.290493235852615
781                      44.28956352998299
782                      44.2886338241133
783                      44.28770411824359
784                      44.286774412373944
785                      44.28584470650423
786                      44.284915000634534
787                      44.28398529476487
788                      44.283055588895195
789                      44.282125883025486
790                      44.28119617715577
791                      44.280266471286076
792                      44.27933676541639
793                      44.27840705954674
794                      44.27747735367701
795                      44.27654764780728
796                      44.27561794193767
797                      44.27468823606794
798                      44.273758530198265
799                      44.272828824328556
800                      44.27189911845885
801                      44.27096941258922
802                      44.270039706719494
803                      44.269110000849786
804                      44.26818029498011
805                      44.267250589110425
806                      44.266320883240795
807                      44.265391177371086
808                      44.26446147150137
809                      44.26353176563169
810                      44.262602059761946
811                      44.26167235389227
812                      44.260742648022635
813                      44.25981294215291
814                      44.258883236283225
815                      44.25795353041353
816                      44.257023824543865
817                      44.25609411867415
818                      44.255164412804426
819                      44.25423470693476
820                      44.253305001065065
821                      44.25237529519542
822                      44.25144558932571
823                      44.250515883456046
824                      44.249586177586366
825                      44.248656471716615
826                      44.247726765846984
827                      44.24679705997724
828                      44.24586735410754
829                      44.244937648237865
830                      44.24400794236821
831                      44.24307823649846
832                      44.2421485306288
833                      44.24121882475913
834                      44.240289118889386
835                      44.239359413019734
836                      44.238429707150004
837                      44.23750000128038
838                      44.23657029541068
839                      44.23564058954096
840                      44.23471088367127
841                      44.233781177801596
842                      44.23285147193192
843                      44.231921766062186
844                      44.23099206019251
845                      44.23006235432284
846                      44.22913264845318
847                      44.22820294258347
848                      44.227273236713756
849                      44.22634353084408
850                      44.22541382497438
851                      44.22448411910471
852                      44.22355441323503
853                      44.222624707365306
854                      44.221695001495654
855                      44.22076529562594
856                      44.21983558975627
857                      44.2189058838866
858                      44.21797617801687
859                      44.21704647214718
860                      44.21611676627754
861                      44.21518706040781
862                      44.21425735453811
863                      44.21332764866847
864                      44.21239794279874
865                      44.211468236928994
866                      44.21053853105933
867                      44.20960882518971
868                      44.20867911931997
869                      44.20774941345027
870                      44.206819707580614
871                      44.20589000171093
872                      44.204960295841204
873                      44.20403058997153
874                      44.20310088410187
875                      44.202171178232156
876                      44.2012414723625
877                      44.200311766492746
878                      44.1993820606231
879                      44.19845235475343
880                      44.19752264888371
881                      44.196592943014025
882                      44.19566323714431
883                      44.194733531274665
884                      44.193803825404956
885                      44.192874119535304
886                      44.191944413665574
887                      44.19101470779587
888                      44.190085001926185
889                      44.18915529605652
890                      44.18822559018682
891                      44.18729588431711
892                      44.18636617844743
893                      44.18543647257777
894                      44.184506766708054
895                      44.18357706083838
896                      44.1826473549687
897                      44.18171764909904
898                      44.1807879432293
899                      44.179858237359596
900                      44.17892853148992
901                      44.17799882562023
902                      44.17706911975048
903                      44.17613941388085
904                      44.175209708011145
905                      44.17428000214147
906                      44.173350296271735
907                      44.172420590402055
908                      44.1714908845324
909                      44.17056117866269
910                      44.169631472793014
911                      44.16870176692335
912                      44.167772061053626
913                      44.16684235518396
914                      44.16591264931422
915                      44.16498294344452
916                      44.1640532375749
917                      44.1631235317052
918                      44.162193825835494
919                      44.16126411996582
920                      44.16033441409615
921                      44.159404708226454
922                      44.158475002356724
923                      44.15754529648708
924                      44.156615590617356
925                      44.15568588474768
926                      44.15475617887802
927                      44.15382647300827
928                      44.15289676713854
929                      44.15196706126892
930                      44.15103735539918
931                      44.15010764952951
932                      44.14917794365982
933                      44.1482482377902
934                      44.14731853192045
935                      44.14638882605076
936                      44.14545912018109
937                      44.144529414311386
938                      44.14359970844168
939                      44.14267000257199
940                      44.14174029670228
941                      44.14081059083264
942                      44.13988088496295
943                      44.138951179093226
944                      44.13802147322355
945                      44.13709176735393
946                      44.136162061484164
947                      44.13523235561447
948                      44.13430264974481
949                      44.13337294387512
950                      44.13244323800542
951                      44.13155189182333
952                      44.13068668517002
953                      44.12982218652125
954                      44.128958395877
955                      44.12809531323737
956                      44.1272329386023
957                      44.12637127197187
958                      44.12551031334593
959                      44.124650062724605
960                      44.12379052010778
961                      44.12293168549556
962                      44.122073558887955
963                      44.12121614028486
964                      44.12035942968639
965                      44.11950342709246
966                      44.1186481325031
967                      44.11779354591831
968                      44.11693966733808
969                      44.116086496762485
970                      44.115234034191396
971                      44.11438227962484
972                      44.11353123306294
973                      44.11268089450558
974                      44.111831263952745
975                      44.11098234140456
976                      44.110134126860885
977                      44.1092866203218
978                      44.10843982178727
979                      44.10759373125728
980                      44.106748348731955
981                      44.10590367421111
982                      44.10505970769491
983                      44.10421644918323
984                      44.10337389867613
985                      44.10253205617359
986                      44.10169092167563
987                      44.100850495182286
988                      44.10001077669346
989                      44.0991717662092
990                      44.09833346372952
991                      44.09749586925444
992                      44.09665898278387
993                      44.095822804317926
994                      44.094987333856594
995                      44.09415257139977
996                      44.09331851694744
997                      44.09248517049979
998                      44.09165253205666
999                      44.090820601618134
1000                     44.08998937918415
1001                     44.08915886475477
1002                     44.088329058329926
1003                     44.08749995990971
1004                     44.086671569493994
1005                     44.08584388708289
1006                     44.085016912676316
1007                     44.084190646274315
1008                     44.0833650878769
1009                     44.082540237484075
1010                     44.08171609509579
1011                     44.08089266071214
1012                     44.08006993433296
1013                     44.07924791595844
1014                     44.07842660558846
1015                     44.07760600322298
1016                     44.07678610886216
1017                     44.07596692250585
1018                     44.07514844415417
1019                     44.07433067380703
1020                     44.07351361146446
1021                     44.072697257126485
1022                     44.071881610793035
1023                     44.07106667246419
1024                     44.07025244213988
1025                     44.06943891982023
1026                     44.068626105505054
1027                     44.067813999194456
1028                     44.06700260088844
1029                     44.06619191058701
1030                     44.06538192829016
1031                     44.06457265399784
1032                     44.06376408771012
1033                     44.06295622942699
1034                     44.0621490791484
1035                     44.061342636874386
1036                     44.0605369026049
1037                     44.05973187634005
1038                     44.05892755807976
1039                     44.058123947824065
1040                     44.05732104557286
1041                     44.05651885132626
1042                     44.055717365084256
1043                     44.05491658684682
1044                     44.054116516613895
1045                     44.05331715438558
1046                     44.05251850016183
1047                     44.0517205539427
1048                     44.050923315728106
1049                     44.050126785518096
1050                     44.04933096331259
1051                     44.04853584911171
1052                     44.0477414429154
1053                     44.04694774472363
1054                     44.046154754536495
1055                     44.045362472353844
1056                     44.04457089817583
1057                     44.043780032002346
1058                     44.042989873833434
1059                     44.0422004236691
1060                     44.04141168150937
1061                     44.040623647354145
1062                     44.039836321203545
1063                     44.039049703057515
1064                     44.03826379291606
1065                     44.03747859077913
1066                     44.036694096646784
1067                     44.03591031051905
1068                     44.0351272323958
1069                     44.034344862277216
1070                     44.03356320016316
1071                     44.03278224605366
1072                     44.03200199994872
1073                     44.03122246184841
1074                     44.030443631752604
1075                     44.02966550966137
1076                     44.028888095574764
1077                     44.02811138949271
1078                     44.02733539141521
1079                     44.02656010134229
1080                     44.025785519273896
1081                     44.025011645210185
1082                     44.0242384791509
1083                     44.02346602109628
1084                     44.02269427104624
1085                     44.02192322900071
1086                     44.021152894959776
1087                     44.02038326892341
1088                     44.01961435089166
1089                     44.01884614086441
1090                     44.01807863884178
1091                     44.01731184482366
1092                     44.01654575881019
1093                     44.01578038080123
1094                     44.015015710796796
1095                     44.01425174879706
1096                     44.01348849480179
1097                     44.012725948811166
1098                     44.01196411082501
1099                     44.01120298084355
1100                     44.01044255886661
1101                     44.009682844894236
1102                     44.00892383892637
1103                     44.008165540963134
1104                     44.00740795100451
1105                     44.00665106905042
1106                     44.00589489510088
1107                     44.00513942915594
1108                     44.00438467121555
1109                     44.00363062127971
1110                     44.002877279348475
1111                     44.00212464542175
1112                     44.0013727194997
1113                     44.000621501582145
1114                     43.99987099166917
1115                     43.99912118976077
1116                     43.99837209585694
1117                     43.997623709957736
1118                     43.99687603206301
1119                     43.99612906217295
1120                     43.99538280028736
1121                     43.99463724640638
1122                     43.99389240052998
1123                     43.99314826265816
1124                     43.99240483279088
1125                     43.991662110928175
1126                     43.99092009707004
1127                     43.99017879121654
1128                     43.98943819336752
1129                     43.98869830352308
1130                     43.98795912168327
1131                     43.987220733747165
1132                     43.98648311235019
1133                     43.985746200543204
1134                     43.98500999832617
1135                     43.98427450569919
1136                     43.98353972266223
1137                     43.98280564921529
1138                     43.98207228535834
1139                     43.98133963109138
1140                     43.98060768641449
1141                     43.97987645132751
1142                     43.97914592583065
1143                     43.97841610992374
1144                     43.977687003606846
1145                     43.97695860688001
1146                     43.97623091974315
1147                     43.97550394219631
1148                     43.97477767423948
1149                     43.97405211587263
1150                     43.97332726709581
1151                     43.97260312790903
1152                     43.97187969831222
1153                     43.971156978305444
1154                     43.97043496788867
1155                     43.96971366706194
1156                     43.96899307582519
1157                     43.96827319417842
1158                     43.96755402212172
1159                     43.96683555965502
1160                     43.96611780677832
1161                     43.9654007634916
1162                     43.96468442979501
1163                     43.96396880568832
1164                     43.96325389117164
1165                     43.962539686245044
1166                     43.961826190908354
1167                     43.96111340516172
1168                     43.960401329005116
1169                     43.95968996243855
1170                     43.958979305461924
1171                     43.958269358075384
1172                     43.95756012027884
1173                     43.95685159207226
1174                     43.95614377345575
1175                     43.95543666442918
1176                     43.95473026499273
1177                     43.95402457514617
1178                     43.9533195948897
1179                     43.9526153242232
1180                     43.95191176314675
1181                     43.951208911660274
1182                     43.950506769763834
1183                     43.94980533745741
1184                     43.949104614740996
1185                     43.94840460161453
1186                     43.94770529807814
1187                     43.947006704131724
1188                     43.94630881977533
1189                     43.94561164500901
1190                     43.94491517983263
1191                     43.94421942424629
1192                     43.94352437824995
1193                     43.9428300418436
1194                     43.94213641502734
1195                     43.94144349780101
1196                     43.94075129016472
1197                     43.94005979211842
1198                     43.93936900366214
1199                     43.938678924795916
1200                     43.937989555519664
1201                     43.93730089583345
1202                     43.93661294573724
1203                     43.93592570523102
1204                     43.93523917431483
1205                     43.93455335298863
1206                     43.9338682412524
1207                     43.933183839106285
1208                     43.93250014655012
1209                     43.93181716358402
1210                     43.93113489020785
1211                     43.93045332642168
1212                     43.92977247222561
1213                     43.92909232761956
1214                     43.928412892603454
1215                     43.927734167177356
1216                     43.927056151341255
1217                     43.92637884509524
1218                     43.925702248439215
1219                     43.925026361373156
1220                     43.92435118389715
1221                     43.92367671601111
1222                     43.923002957715156
1223                     43.9223299090092
1224                     43.92165756989315
1225                     43.92098594036722
1226                     43.92031502043125
1227                     43.91964481008536
1228                     43.91897530932944
1229                     43.91830651816348
1230                     43.91763843658763
1231                     43.916971064601704
1232                     43.916304402205846
1233                     43.915638449399886
1234                     43.91497320618407
1235                     43.91430867255823
1236                     43.91364484852241
1237                     43.91298173407656
1238                     43.91231932922079
1239                     43.91165763395493
1240                     43.910996648279195
1241                     43.910336372193385
1242                     43.90967680569762
1243                     43.90901794879187
1244                     43.908359801476124
1245                     43.9077023637504
1246                     43.90704563561467
1247                     43.906389617069024
1248                     43.90573430811327
1249                     43.90507970874751
1250                     43.90442581897193
1251                     43.90377263878622
1252                     43.90312016819056
1253                     43.902468407184934
1254                     43.901817355769275
1255                     43.901167013943706
1256                     43.90051738170808
1257                     43.899868459062475
1258                     43.89922024600692
1259                     43.8985727425413
1260                     43.897925948665744
1261                     43.89727986438018
1262                     43.89663448968464
1263                     43.89598982457914
1264                     43.89534586906356
1265                     43.89470262313808
1266                     43.894060086802575
1267                     43.89341826005708
1268                     43.89277714290165
1269                     43.89213673533618
1270                     43.891497037360715
1271                     43.89085804897527
1272                     43.89021977017983
1273                     43.88958220097444
1274                     43.88894534135899
1275                     43.88830919133365
1276                     43.88767375089823
1277                     43.88703902005289
1278                     43.886404998797545
1279                     43.88577168713219
1280                     43.885139085056785
1281                     43.8845071925715
1282                     43.88387600967619
1283                     43.8832455363709
1284                     43.88261577265558
1285                     43.881986718530314
1286                     43.88135837399504
1287                     43.8807307390498
1288                     43.88010381369455
1289                     43.87947759792929
1290                     43.878852091754055
1291                     43.87822729516886
1292                     43.87760320817369
1293                     43.87697983076845
1294                     43.87635716295328
1295                     43.87573520472808
1296                     43.87511395609298
1297                     43.87449341704784
1298                     43.8738735875927
1299                     43.87325446772755
1300                     43.87263605745242
1301                     43.872018356767356
1302                     43.87140136567227
1303                     43.8707850841672
1304                     43.87016951225213
1305                     43.86955464992707
1306                     43.86894049719203
1307                     43.86832705404697
1308                     43.86771432049195
1309                     43.867102296526916
1310                     43.86649098215201
1311                     43.86587321430891
1312                     43.86525127491701
1313                     43.864629912906615
1314                     43.864009128277694
1315                     43.86338892103025
1316                     43.8627692911643
1317                     43.86215023867981
1318                     43.86153176357683
1319                     43.86091386585534
1320                     43.86029654551532
1321                     43.859679802556755
1322                     43.859063636979705
1323                     43.85844804878412
1324                     43.85783303797001
1325                     43.85721860453742
1326                     43.856604748486255
1327                     43.85599146981668
1328                     43.85537876852852
1329                     43.85476664462184
1330                     43.85415509809665
1331                     43.85354412895294
1332                     43.85293373719071
1333                     43.852323922809944
1334                     43.85171468581069
1335                     43.85110602619292
1336                     43.850497943956626
1337                     43.84989043910183
1338                     43.849283511628485
1339                     43.8486771615366
1340                     43.84807138882628
1341                     43.84746619349739
1342                     43.846861575550044
1343                     43.84625753498408
1344                     43.84565407179964
1345                     43.84505118599672
1346                     43.84444887757526
1347                     43.843847146535275
1348                     43.84324599287675
1349                     43.84264541659979
1350                     43.84204541770424
1351                     43.84144599619016
1352                     43.84084715205756
1353                     43.84024888530656
1354                     43.83965119593694
1355                     43.839054083948845
1356                     43.83845754934221
1357                     43.837861592117065
1358                     43.8372662122734
1359                     43.836671409811224
1360                     43.8360771847305
1361                     43.8354835370313
1362                     43.834890466713546
1363                     43.83429797377733
1364                     43.8337060582226
1365                     43.833114720049295
1366                     43.83252395925753
1367                     43.83193377584715
1368                     43.831344169818315
1369                     43.83075514117102
1370                     43.83016668990509
1371                     43.82957881602075
1372                     43.82899151951788
1373                     43.82840480039646
1374                     43.82781865865651
1375                     43.82723309429803
1376                     43.82664810732107
1377                     43.82606369772558
1378                     43.82547986551158
1379                     43.824896610679104
1380                     43.824313933228076
1381                     43.823731833158504
1382                     43.82315031047044
1383                     43.822569365163886
1384                     43.82198899723879
1385                     43.82140920669514
1386                     43.82082999353301
1387                     43.82025135775231
1388                     43.81967329935317
1389                     43.81909581833551
1390                     43.8185189146993
1391                     43.81794258844458
1392                     43.81736683957133
1393                     43.81679166807959
1394                     43.816217073969334
1395                     43.8156430572405
1396                     43.81506961789321
1397                     43.814496755927415
1398                     43.8139244713431
1399                     43.81335276414025
1400                     43.81278163431888
1401                     43.812211081878935
1402                     43.811641106820574
1403                     43.81107170914363
1404                     43.810502888848205
1405                     43.80993464593419
1406                     43.80936698040175
1407                     43.808799892250775
1408                     43.80823338148127
1409                     43.807667448093284
1410                     43.807102092086744
1411                     43.80653731346168
1412                     43.8059731122181
1413                     43.805409488356005
1414                     43.804846441875384
1415                     43.80428397277628
1416                     43.803722081058616
1417                     43.80316076672249
1418                     43.80260002976783
1419                     43.80203987019464
1420                     43.801480288002885
1421                     43.80092128319274
1422                     43.800362855763936
1423                     43.7998050057167
1424                     43.79924773305094
1425                     43.798691037766595
1426                     43.798134919863806
1427                     43.79757937934252
1428                     43.79702441620263
1429                     43.79647003044431
1430                     43.79591622206741
1431                     43.79536299107203
1432                     43.79481033745816
1433                     43.79425826122569
1434                     43.793706762374725
1435                     43.79315584090529
1436                     43.79260549681736
1437                     43.79205573011079
1438                     43.79150654078581
1439                     43.7909579288423
1440                     43.79040989428025
1441                     43.78986243709971
1442                     43.78931555730059
1443                     43.78876925488307
1444                     43.788223529846874
1445                     43.787678382192304
1446                     43.787133811919134
1447                     43.78658981902744
1448                     43.78604640351729
1449                     43.78550356538864
1450                     43.78496130464135
1451                     43.78441962127569
1452                     43.78387851529144
1453                     43.783337986688714
1454                     43.78279803546739
1455                     43.782258661627566
1456                     43.78171986516927
1457                     43.78118164609246
1458                     43.7806440043971
1459                     43.78010694008323
1460                     43.77957045315083
1461                     43.779034543599955
1462                     43.77849921143056
1463                     43.77796445664265
1464                     43.777430279236206
1465                     43.776896679211184
1466                     43.77636365656771
1467                     43.775831211305736
1468                     43.77529934342526
1469                     43.77476805292618
1470                     43.774237339808614
1471                     43.77370720407262
1472                     43.77317764571796
1473                     43.77264866474491
1474                     43.772120261153255
1475                     43.7715924349431
1476                     43.771065186114484
1477                     43.77053851466738
1478                     43.77001242060165
1479                     43.769486903917475
1480                     43.76896196461478
1481                     43.76843760269352
1482                     43.76791381815376
1483                     43.767390610995534
1484                     43.76686798121869
1485                     43.766345928823405
1486                     43.76582445380963
1487                     43.76530355617728
1488                     43.76478323592642
1489                     43.76426349305704
1490                     43.763744327569135
1491                     43.763217715044505
1492                     43.76268621180387
1493                     43.76215513783805
1494                     43.761624493147096
1495                     43.761094277731
1496                     43.760564491589655
1497                     43.760035134723225
1498                     43.75950620713156
1499                     43.7589777088148
1500                     43.758449639772856
1501                     43.75792200000569
1502                     43.75739478951338
1503                     43.75686800829595
1504                     43.75634165635328
1505                     43.75581573368554
1506                     43.75529024029257
1507                     43.75476517617444
1508                     43.75424054133114
1509                     43.75371633576271
1510                     43.753192559469014
1511                     43.75266921245025
1512                     43.75214629470633
1513                     43.75162380623719
1514                     43.7511017470429
1515                     43.750580117123455
1516                     43.75005891647883
1517                     43.74953814510905
1518                     43.74901780301412
1519                     43.74849789019406
1520                     43.747978406648755
1521                     43.74745935237831
1522                     43.746940727382686
1523                     43.7464225316619
1524                     43.74590476521598
1525                     43.74538742804485
1526                     43.74487052014858
1527                     43.744354041527124
1528                     43.743837992180524
1529                     43.74332237210877
1530                     43.742807181311825
1531                     43.74229241978972
1532                     43.74177808754245
1533                     43.741264184570014
1534                     43.7407507108724
1535                     43.74023766644963
1536                     43.73972505130172
1537                     43.739212865428605
1538                     43.738701108830405
1539                     43.738189781506904
1540                     43.73767888345833
1541                     43.73716841468459
1542                     43.73665837518564
1543                     43.73614876496154
1544                     43.735639584012304
1545                     43.735130832337866
1546                     43.73462250993827
1547                     43.73411461681351
1548                     43.73360715296365
1549                     43.733100118388506
1550                     43.73259351308828
1551                     43.73208733706285
1552                     43.73158159031227
1553                     43.7310762728365
1554                     43.73057138463557
1555                     43.73006692570954
1556                     43.72956289605831
1557                     43.72905929568186
1558                     43.7285561245803
1559                     43.72805338275352
1560                     43.72755107020165
1561                     43.72704918692455
1562                     43.72654773292228
1563                     43.72604670819488
1564                     43.725546112742364
1565                     43.725045946564656
1566                     43.72454620966169
1567                     43.72404690203366
1568                     43.72354802368041
1569                     43.72304957460198
1570                     43.72255155479843
1571                     43.722053964269655
1572                     43.7215568030158
1573                     43.72106007103671
1574                     43.72056376833249
1575                     43.720067894903096
1576                     43.71957245074853
1577                     43.71907743586882
1578                     43.71858285026391
1579                     43.718088693933844
1580                     43.71759496687861
1581                     43.717101669098206
1582                     43.71660880059265
1583                     43.71611636136193
1584                     43.71562435140604
1585                     43.71513277072501
1586                     43.7146416193188
1587                     43.714150897187416
1588                     43.71366060433088
1589                     43.71317074074911
1590                     43.71268130644226
1591                     43.71219230141017
1592                     43.71170372565301
1593                     43.71121557917058
1594                     43.71072786196307
1595                     43.710240574030365
1596                     43.70975371537248
1597                     43.709267285989405
1598                     43.708781285881216
1599                     43.70829571504789
1600                     43.7078105734893
1601                     43.70732586120565
1602                     43.70684157819671
1603                     43.7063577244627
1604                     43.70587430000348
1605                     43.705391304819074
1606                     43.70490873890959
1607                     43.70442660227488
1608                     43.703944894915
1609                     43.70346361682995
1610                     43.70298276801975
1611                     43.702502348484416
1612                     43.702022358223886
1613                     43.70154279723822
1614                     43.70106366552732
1615                     43.70058496309127
1616                     43.7001066899301
1617                     43.699628846043765
1618                     43.69915143143222
1619                     43.69867444609551
1620                     43.69819789003365
1621                     43.697721763246626
1622                     43.69724606573445
1623                     43.6967707974971
1624                     43.69629595853454
1625                     43.69582154884687
1626                     43.69534756843406
1627                     43.69487401729605
1628                     43.69440089543284
1629                     43.69392820284449
1630                     43.69345593953096
1631                     43.69298410549228
1632                     43.692512700728486
1633                     43.69204172523944
1634                     43.69157117902527
1635                     43.69110106208587
1636                     43.6906313744214
1637                     43.690162116031765
1638                     43.68969328691691
1639                     43.68922488707691
1640                     43.68875691651169
1641                     43.688289375221395
1642                     43.68782226320591
1643                     43.68735558046523
1644                     43.686889326999385
1645                     43.68642350280836
1646                     43.685958107892176
1647                     43.68549314225086
1648                     43.6850286058844
1649                     43.6845644987927
1650                     43.684100820975864
1651                     43.683637572433895
1652                     43.68317475316674
1653                     43.682712363174396
1654                     43.68225040245693
1655                     43.68178887101424
1656                     43.68132776884645
1657                     43.680867095953445
1658                     43.68040685233527
1659                     43.679947037991944
1660                     43.67948765292347
1661                     43.67902869712981
1662                     43.67857017061099
1663                     43.678112073367025
1664                     43.67765440539789
1665                     43.67719716670355
1666                     43.676740357284004
1667                     43.67628397713945
1668                     43.67582802626963
1669                     43.67537250467464
1670                     43.67491741235443
1671                     43.67445697243978
1672                     43.67399302525482
1673                     43.67352940072095
1674                     43.6730660988383
1675                     43.672603119606876
1676                     43.67214046302659
1677                     43.67167812909753
1678                     43.67121611781962
1679                     43.67075442919291
1680                     43.67029306321739
1681                     43.669832019892965
1682                     43.66937129921985
1683                     43.66891090119786
1684                     43.66845082582706
1685                     43.66799107310747
1686                     43.667531643039
1687                     43.6670725356218
1688                     43.666613750855724
1689                     43.66615528874083
1690                     43.665697149277136
1691                     43.66523933246461
1692                     43.66478183830334
1693                     43.66432466679322
1694                     43.663867817934225
1695                     43.663411291726455
1696                     43.66295508816987
1697                     43.662499207264425
1698                     43.66204364901021
1699                     43.66158841340718
1700                     43.661133500455314
1701                     43.66067891015467
1702                     43.66022464250516
1703                     43.659770697506886
1704                     43.6593170751598
1705                     43.658863775463814
1706                     43.65841079841907
1707                     43.65795814402549
1708                     43.65750581228312
1709                     43.65705380319192
1710                     43.656602116751905
1711                     43.656150752963086
1712                     43.65569971182548
1713                     43.65524899333899
1714                     43.654798597503685
1715                     43.65434852431962
1716                     43.65389877378672
1717                     43.653449345904974
1718                     43.65300024067447
1719                     43.652551458095104
1720                     43.652102998166924
1721                     43.65165486088995
1722                     43.65120704626412
1723                     43.650759554289536
1724                     43.65031238496611
1725                     43.64986553829384
1726                     43.649419014272745
1727                     43.64897281290289
1728                     43.64852693418416
1729                     43.64808137811671
1730                     43.647636144700314
1731                     43.64719123393517
1732                     43.646746645821246
1733                     43.64630238035848
1734                     43.64585843754681
1735                     43.64541481738644
1736                     43.64497151987722
1737                     43.64452854501918
1738                     43.64408589281231
1739                     43.643643563256646
1740                     43.64320155635214
1741                     43.642759872098814
1742                     43.642318510496715
1743                     43.641877471545826
1744                     43.64143675524603
1745                     43.64099636159748
1746                     43.64055629060007
1747                     43.64011654225389
1748                     43.63967711655887
1749                     43.639238013515026
1750                     43.6387992331224
1751                     43.63836077538084
1752                     43.637922640290576
1753                     43.6374848278515
1754                     43.63704733806363
1755                     43.636610170926865
1756                     43.63617332644132
1757                     43.63573680460698
1758                     43.63530060542381
1759                     43.63486472889183
1760                     43.634429175011
1761                     43.63399394378135
1762                     43.63355903520294
1763                     43.63312444927567
1764                     43.632690185999564
1765                     43.63225624537469
1766                     43.63182262740102
1767                     43.63138933207848
1768                     43.63095635940714
1769                     43.63052370938701
1770                     43.63009138201802
1771                     43.62965937730024
1772                     43.629227695233666
1773                     43.62879633581821
1774                     43.628365299053996
1775                     43.627934584940924
1776                     43.627504193479055
1777                     43.62707412466844
1778                     43.6266443785089
1779                     43.62621495500061
1780                     43.6257858541435
1781                     43.625357075937536
1782                     43.624928620382796
1783                     43.62450048747921
1784                     43.624072677226835
1785                     43.623645189625606
1786                     43.623218024675595
1787                     43.622791182376716
1788                     43.6223646627291
1789                     43.621938465732576
1790                     43.62151259138729
1791                     43.62108703969321
1792                     43.620661810650304
1793                     43.620236904258554
1794                     43.61981232051799
1795                     43.619388059428616
1796                     43.61896412099046
1797                     43.61854050520347
1798                     43.61811721206766
1799                     43.61769424158303
1800                     43.617271593749585
