# Supplementary material for: Numerical simulation research on thermal insulation performance of composite heat-insulation zone structure in hydrothermal high-temperature mine
Source: Sci Rep. 2024 Jun 18;14:14096. doi: 10.1038/s41598-024-64702-4 (PMC11189482; doi:10.1038/s41598-024-64702-4)
Supplement: Supplementary file 1 — Supplementary Information. [file 41598_2024_64702_MOESM1_ESM.zip › Temperature scenario 5-3.txt]

% Model:              方案五-3.mph
% Version:            COMSOL 5.6.0.280
% Date:               Sep 23 2022, 21:28
% Table:              表格: 表格 30 {tbl30} - 线平均值: 线平均值 1 {av1}
% 时间 (d)                 温度 (degC)
0                        51.079496230634604
1                        50.222482381199825
2                        49.47182206161532
3                        49.14657586143163
4                        48.843186881246304
5                        48.60735658105633
6                        48.42120178086275
7                        48.284722480665614
8                        48.21401585882606
9                        48.152301081576276
10                       48.090586304326614
11                       48.02887152707684
12                       47.96715674982712
13                       47.905441972577385
14                       47.84372719532765
15                       47.794372194618724
16                       47.75325704493696
17                       47.712141895255165
18                       47.67102674557341
19                       47.62991159589168
20                       47.58879644620984
21                       47.54768129652808
22                       47.506566146846346
23                       47.46545099716457
24                       47.42433584748277
25                       47.383220697801036
26                       47.34210554811925
27                       47.300990398437456
28                       47.2598752487557
29                       47.222298563077544
30                       47.19887573341381
31                       47.17545290375015
32                       47.15203007408638
33                       47.1286072444227
34                       47.105184414759016
35                       47.08176158509524
36                       47.05833875543155
37                       47.0349159257678
38                       47.01149309610414
39                       46.98807026644045
40                       46.964647436776694
41                       46.94122460711295
42                       46.91780177744928
43                       46.89437894778557
44                       46.870956118121825
45                       46.847533288458145
46                       46.82411045879438
47                       46.800687629130685
48                       46.77726479946703
49                       46.75384196980326
50                       46.73041914013954
51                       46.706996310475844
52                       46.68357348081214
53                       46.660150651148435
54                       46.63672782148474
55                       46.61330499182104
56                       46.589882162157245
57                       46.56645933249355
58                       46.547501989519496
59                       46.53524287657989
60                       46.52298376364031
61                       46.51072465070071
62                       46.4984655377611
63                       46.486206424821425
64                       46.47394731188182
65                       46.46168819894225
66                       46.449429086002645
67                       46.43716997306306
68                       46.42491086012342
69                       46.41265174718383
70                       46.400392634244234
71                       46.3881335213046
72                       46.375874408365
73                       46.36361529542545
74                       46.351356182485794
75                       46.3390970695462
76                       46.32683795660655
77                       46.31457884366698
78                       46.3023197307273
79                       46.29006061778776
80                       46.27780150484814
81                       46.26554239190853
82                       46.25328327896891
83                       46.24102416602934
84                       46.22876505308974
85                       46.2165059401501
86                       46.20424682721048
87                       46.191987714270894
88                       46.17972860133128
89                       46.16746948839172
90                       46.15521037545206
91                       46.14295126251248
92                       46.130692149572894
93                       46.118433036633235
94                       46.10617392369368
95                       46.09391481075406
96                       46.08165569781442
97                       46.06939658487485
98                       46.0571374719352
99                       46.04487835899561
100                      46.03261924605601
101                      46.020360133116405
102                      46.008101020176774
103                      45.995841907237136
104                      45.98358279429764
105                      45.97132368135795
106                      45.95906456841836
107                      45.94680545547874
108                      45.93454634253913
109                      45.922287229599554
110                      45.91002811665993
111                      45.89776900372031
112                      45.88550989078072
113                      45.873250777841115
114                      45.86099166490151
115                      45.848732551961874
116                      45.841610625160975
117                      45.83577299489464
118                      45.82993536462829
119                      45.82409773436198
120                      45.81826010409565
121                      45.81242247382929
122                      45.806584843563044
123                      45.80074721329666
124                      45.79490958303034
125                      45.789071952764026
126                      45.78323432249771
127                      45.777396692231385
128                      45.77155906196507
129                      45.76572143169872
130                      45.75988380143247
131                      45.754046171166074
132                      45.74820854089977
133                      45.742370910633404
134                      45.736533280367134
135                      45.73069565010084
136                      45.72485801983451
137                      45.71902038956818
138                      45.71318275930182
139                      45.70734512903551
140                      45.70150749876919
141                      45.695669868502854
142                      45.68983223823657
143                      45.68399460797025
144                      45.67815697770393
145                      45.672319347437586
146                      45.66648171717126
147                      45.660644086904945
148                      45.65480645663862
149                      45.64896882637229
150                      45.64313119610592
151                      45.637293565839634
152                      45.63145593557335
153                      45.62561830530701
154                      45.619780675040694
155                      45.613943044774366
156                      45.608105414508024
157                      45.60226778424166
158                      45.59643015397539
159                      45.59059252370909
160                      45.5847548934428
161                      45.578917263176415
162                      45.57307963291014
163                      45.56724200264375
164                      45.56140437237745
165                      45.55556674211113
166                      45.549729111844805
167                      45.54389148157844
168                      45.53805385131217
169                      45.53221622104586
170                      45.52637859077951
171                      45.520540960513216
172                      45.51470333024691
173                      45.50886569998056
174                      45.50302806971424
175                      45.49719043944791
176                      45.49135280918155
177                      45.485515178915286
178                      45.479677548648965
179                      45.47383991838262
180                      45.46800228811631
181                      45.46216465785001
182                      45.456327027583676
183                      45.45048939731733
184                      45.44465176705101
185                      45.438814136784714
186                      45.432976506518344
187                      45.42713887625207
188                      45.42130124598569
189                      45.41546361571945
190                      45.409625985453076
191                      45.40378835518678
192                      45.397950724920385
193                      45.39211309465412
194                      45.386275464387815
195                      45.38043783412146
196                      45.37460020385514
197                      45.36876257358884
198                      45.36292494332254
199                      45.357087313056184
200                      45.35124968278985
201                      45.34541205252353
202                      45.33957442225724
203                      45.33373679199087
204                      45.3278991617245
205                      45.32206153145828
206                      45.31622390119192
207                      45.31038627092556
208                      45.304548640659256
209                      45.29871101039292
210                      45.29287338012666
211                      45.28703574986032
212                      45.281198119593995
213                      45.275360489327674
214                      45.269522859061325
215                      45.26368522879504
216                      45.25784759852869
217                      45.25200996826238
218                      45.24617233799603
219                      45.24033470772968
220                      45.23449707746338
221                      45.22865944719708
222                      45.22282181693077
223                      45.21698418666444
224                      45.2111465563981
225                      45.20530892613182
226                      45.19947129586548
227                      45.193633665599194
228                      45.18779603533282
229                      45.18195840506653
230                      45.176120774800225
231                      45.17206253511412
232                      45.16919055581481
233                      45.16631857651556
234                      45.16344659721625
235                      45.16057461791696
236                      45.15770263861771
237                      45.154830659318435
238                      45.15195868001915
239                      45.14908670071987
240                      45.146214721420584
241                      45.14334274212125
242                      45.140470762821984
243                      45.13759878352275
244                      45.134726804223504
245                      45.13185482492421
246                      45.12898284562491
247                      45.12611086632566
248                      45.12323888702632
249                      45.12036690772707
250                      45.11749492842778
251                      45.11462294912852
252                      45.111750969829245
253                      45.108878990529966
254                      45.10600701123072
255                      45.10313503193137
256                      45.100263052632165
257                      45.09739107333287
258                      45.09451909403358
259                      45.0916471147343
260                      45.08877513543504
261                      45.08590315613573
262                      45.08303117683644
263                      45.08015919753716
264                      45.077287218237906
265                      45.07441523893861
266                      45.07154325963931
267                      45.068671280340034
268                      45.06579930104082
269                      45.06292732174152
270                      45.06005534244223
271                      45.05718336314298
272                      45.054311383843654
273                      45.051439404544375
274                      45.048567425245125
275                      45.04569544594582
276                      45.04282346664658
277                      45.03995148734726
278                      45.037079508048
279                      45.034207528748674
280                      45.031335549449395
281                      45.02846357015013
282                      45.025591590850844
283                      45.022719611551594
284                      45.019847632252315
285                      45.01697565295306
286                      45.01410367365379
287                      45.011231694354514
288                      45.008359715055256
289                      45.00548773575591
290                      45.002615756456635
291                      44.999743777157406
292                      44.99687179785807
293                      44.99399981855879
294                      44.99112783925954
295                      44.98825585996023
296                      44.98538388066101
297                      44.9825119013617
298                      44.979639922062425
299                      44.976767942763175
300                      44.97389596346385
301                      44.97102398416459
302                      44.96815200486534
303                      44.96528002556602
304                      44.96240804626672
305                      44.959536066967495
306                      44.956664087668194
307                      44.953792108368916
308                      44.95092012906964
309                      44.94804814977034
310                      44.94517617047107
311                      44.94230419117178
312                      44.93943221187249
313                      44.93656023257325
314                      44.93368825327395
315                      44.93081627397469
316                      44.92794429467541
317                      44.92507231537614
318                      44.92220033607687
319                      44.919328356777584
320                      44.916456377478326
321                      44.913584398178976
322                      44.91071241887974
323                      44.907840439580525
324                      44.904968460281175
325                      44.90209648098188
326                      44.89922450168263
327                      44.896352522383324
328                      44.893480543084074
329                      44.890608563784774
330                      44.8877365844855
331                      44.88486460518622
332                      44.881992625886966
333                      44.87912064658767
334                      44.876248667288394
335                      44.87337668798908
336                      44.87050470868986
337                      44.86763272939052
338                      44.8647607500913
339                      44.861888770792014
340                      44.859016791492714
341                      44.856144812193435
342                      44.853272832894184
343                      44.8504008535949
344                      44.84752887429566
345                      44.84465689499632
346                      44.84178491569707
347                      44.838912936397776
348                      44.836040957098476
349                      44.83316897779922
350                      44.83029699849994
351                      44.82742501920066
352                      44.824553039901424
353                      44.82168106060208
354                      44.81880908130277
355                      44.81593710200351
356                      44.81306512270427
357                      44.81019314340495
358                      44.80732116410565
359                      44.804449184806415
360                      44.80157720550716
361                      44.798705226207844
362                      44.79583324690859
363                      44.79296126760933
364                      44.790089288310035
365                      44.78721730901075
366                      44.784345329711456
367                      44.781473350412185
368                      44.77860137111296
369                      44.77572939181366
370                      44.77285741251437
371                      44.769985433215105
372                      44.7671134539158
373                      44.76424147461653
374                      44.761369495317226
375                      44.75849751601796
376                      44.75562553671872
377                      44.75275355741938
378                      44.74988157812009
379                      44.74700959882084
380                      44.74413761952158
381                      44.741265640222274
382                      44.73839366092298
383                      44.73552168162373
384                      44.732649702324444
385                      44.729777723025165
386                      44.72690574372591
387                      44.72403376442661
388                      44.72116178512737
389                      44.71828980582809
390                      44.71541782652872
391                      44.71254584722951
392                      44.70967386793023
393                      44.706801888630984
394                      44.70392990933164
395                      44.70105793003239
396                      44.6981859507331
397                      44.69531397143386
398                      44.69244199213455
399                      44.68957001283529
400                      44.68669803353602
401                      44.683826054236725
402                      44.680954074937404
403                      44.67808209563816
404                      44.67521011633889
405                      44.67233813703953
406                      44.6694661577403
407                      44.666594178441045
408                      44.66372219914177
409                      44.6608502198425
410                      44.65797824054322
411                      44.655786048793395
412                      44.65404704874313
413                      44.65230804869291
414                      44.65056904864272
415                      44.648830048592416
416                      44.64709104854222
417                      44.64535204849194
418                      44.6436130484417
419                      44.641874048391514
420                      44.64013504834128
421                      44.63839604829102
422                      44.6366570482408
423                      44.634918048190556
424                      44.63317904814038
425                      44.631440048090084
426                      44.629701048039905
427                      44.62796204798963
428                      44.626223047939426
429                      44.62448404788918
430                      44.62274504783893
431                      44.621006047788725
432                      44.619267047738525
433                      44.617528047688275
434                      44.615789047638025
435                      44.614050047587796
436                      44.61231104753756
437                      44.61057204748736
438                      44.60883304743706
439                      44.60709404738686
440                      44.6053550473366
441                      44.603616047286344
442                      44.60187704723619
443                      44.60013804718587
444                      44.59839904713571
445                      44.59666004708542
446                      44.59492104703525
447                      44.59318204698498
448                      44.59144304693477
449                      44.58970404688452
450                      44.58796504683431
451                      44.58622604678407
452                      44.58448704673385
453                      44.58274804668361
454                      44.58100904663338
455                      44.57927004658317
456                      44.57753104653295
457                      44.57579204648267
458                      44.57405304643243
459                      44.57231404638219
460                      44.570575046331996
461                      44.56883604628173
462                      44.567097046231495
463                      44.5653580461813
464                      44.56361904613105
465                      44.561880046080816
466                      44.56014104603061
467                      44.55840204598034
468                      44.55666304593013
469                      44.5549240458799
470                      44.553185045829665
471                      44.551446045779414
472                      44.54970704572915
473                      44.54796804567894
474                      44.54622904562874
475                      44.54449004557849
476                      44.542751045528284
477                      44.541012045478034
478                      44.53927304542779
479                      44.537534045377555
480                      44.535795045327326
481                      44.53405604527706
482                      44.53231704522685
483                      44.53057804517664
484                      44.52883904512638
485                      44.52710004507616
486                      44.525361045025946
487                      44.52362204497572
488                      44.521883044925445
489                      44.520144044875245
490                      44.51840504482498
491                      44.51666604477473
492                      44.514927044724594
493                      44.51318804467431
494                      44.511449044624044
495                      44.50971004457385
496                      44.507971044523615
497                      44.5062320444734
498                      44.504493044423164
499                      44.502754044372956
500                      44.5010150443227
501                      44.499276044272484
502                      44.49753704422223
503                      44.495798044171984
504                      44.494059044121734
505                      44.49232004407152
506                      44.490581044021255
507                      44.48884204397106
508                      44.48710304392087
509                      44.485364043870575
510                      44.483625043820346
511                      44.48188604377011
512                      44.48014704371994
513                      44.47840804366968
514                      44.476669043619424
515                      44.474930043569245
516                      44.473191043518966
517                      44.47145204346874
518                      44.46971304341855
519                      44.467974043368244
520                      44.466235043318015
521                      44.46449604326777
522                      44.462757043217565
523                      44.46101804316734
524                      44.45927904311712
525                      44.45754004306687
526                      44.4558010430166
527                      44.45406204296642
528                      44.45232304291615
529                      44.45058404286594
530                      44.44884504281572
531                      44.44710604276549
532                      44.44536704271522
533                      44.44362804266504
534                      44.44188904261479
535                      44.44015004256454
536                      44.43841104251433
537                      44.43667204246409
538                      44.4349330424139
539                      44.433194042363624
540                      44.431455042313424
541                      44.42971604226312
542                      44.42797704221291
543                      44.42623804216266
544                      44.42449904211246
545                      44.42276004206224
546                      44.421021042012
547                      44.41928204196173
548                      44.4175430419115
549                      44.41580404186129
550                      44.41406504181111
551                      44.412326041760835
552                      44.41058704171058
553                      44.40884804166039
554                      44.407109041610134
555                      44.405370041559884
556                      44.40363104150965
557                      44.40189204145948
558                      44.400153041409204
559                      44.39841404135899
560                      44.39667504130873
561                      44.39493604125846
562                      44.39319704120829
563                      44.39145804115807
564                      44.389719041107824
565                      44.38798004105759
566                      44.38624104100735
567                      44.384502040957095
568                      44.382763040906866
569                      44.38102404085666
570                      44.37928504080641
571                      44.37754604075623
572                      44.37580704070596
573                      44.37406804065576
574                      44.37232904060546
575                      44.3705900405553
576                      44.36885104050505
577                      44.36711204045478
578                      44.36537304040453
579                      44.36363404035436
580                      44.3618950403041
581                      44.36015604025388
582                      44.35841704020367
583                      44.35667804015337
584                      44.35493904010318
585                      44.353200040052926
586                      44.35146104000269
587                      44.34972203995247
588                      44.34798303990225
589                      44.346244039852024
590                      44.34450503980179
591                      44.34308305976638
592                      44.3418724264075
593                      44.34066179304865
594                      44.33945115968979
595                      44.338240526330935
596                      44.33702989297205
597                      44.33581925961321
598                      44.33460862625435
599                      44.333397992895485
600                      44.33218735953663
601                      44.33097672617778
602                      44.32976609281893
603                      44.328555459460084
604                      44.32734482610121
605                      44.326134192742295
606                      44.32492355938351
607                      44.32371292602461
608                      44.32250229266575
609                      44.32129165930692
610                      44.32008102594805
611                      44.31887039258917
612                      44.3176597592303
613                      44.3164491258715
614                      44.3152384925126
615                      44.31402785915376
616                      44.31281722579489
617                      44.31160659243602
618                      44.310395959077205
619                      44.3091853257183
620                      44.30797469235942
621                      44.306764059000564
622                      44.30555342564173
623                      44.30434279228284
624                      44.303132158924015
625                      44.30192152556516
626                      44.300710892206276
627                      44.2995002588474
628                      44.298289625488536
629                      44.29707899212972
630                      44.295868358770846
631                      44.29465772541196
632                      44.293447092053164
633                      44.29223645869424
634                      44.29102582533538
635                      44.28981519197655
636                      44.28860455861768
637                      44.28739392525885
638                      44.28618329189996
639                      44.28497265854111
640                      44.28376202518221
641                      44.28255139182342
642                      44.281340758464545
643                      44.28013012510563
644                      44.27891949174683
645                      44.277708858387946
646                      44.27649822502914
647                      44.2752875916702
648                      44.274076958311376
649                      44.27286632495255
650                      44.27165569159363
651                      44.27044505823482
652                      44.269234424875926
653                      44.268023791517074
654                      44.26681315815823
655                      44.26560252479934
656                      44.26439189144048
657                      44.26318125808162
658                      44.26197062472276
659                      44.260759991363884
660                      44.25954935800505
661                      44.25833872464623
662                      44.257128091287335
663                      44.25591745792851
664                      44.254706824569574
665                      44.25349619121074
666                      44.25228555785192
667                      44.251074924493025
668                      44.24986429113412
669                      44.248653657775286
670                      44.24744302441645
671                      44.246232391057575
672                      44.24502175769873
673                      44.24381112433988
674                      44.24260049098101
675                      44.24138985762217
676                      44.24017922426331
677                      44.23896859090444
678                      44.23775795754558
679                      44.23654732418672
680                      44.23533669082784
681                      44.234126057469
682                      44.23291542411011
683                      44.23170479075123
684                      44.23049415739243
685                      44.22928352403356
686                      44.22807289067471
687                      44.22686225731578
688                      44.22565162395692
689                      44.22444099059811
690                      44.22323035723921
691                      44.22201972388032
692                      44.220809090521506
693                      44.21959845716266
694                      44.218387823803795
695                      44.21717719044495
696                      44.215966557086084
697                      44.214755923727225
698                      44.213545290368366
699                      44.21233465700951
700                      44.21112402365063
701                      44.20991339029178
702                      44.20870275693291
703                      44.20749212357406
704                      44.206281490215254
705                      44.20507085685637
706                      44.20386022349749
707                      44.202649590138634
708                      44.201438956779796
709                      44.200228323420944
710                      44.199017690062085
711                      44.19780705670318
712                      44.196596423344324
713                      44.19538578998546
714                      44.19417515662667
715                      44.192964523267776
716                      44.19175388990892
717                      44.19054325655001
718                      44.189332623191184
719                      44.18812198983227
720                      44.18691135647344
721                      44.1857007231146
722                      44.184490089755734
723                      44.18327945639688
724                      44.182068823038016
725                      44.18085818967913
726                      44.1796475563203
727                      44.17843692296142
728                      44.177226289602615
729                      44.17601565624374
730                      44.17480502288488
731                      44.173594389525995
732                      44.17238375616715
733                      44.17117312280827
734                      44.16996248944943
735                      44.16875185609054
736                      44.167541222731685
737                      44.166330589372826
738                      44.16511995601395
739                      44.163909322655165
740                      44.162698689296235
741                      44.16148805593742
742                      44.160277422578595
743                      44.1590667892197
744                      44.1578561558608
745                      44.156645522501954
746                      44.15543488914315
747                      44.154224255784236
748                      44.1530136224254
749                      44.15180298906651
750                      44.15059235570766
751                      44.1493817223488
752                      44.14817108898996
753                      44.14696045563109
754                      44.14574982227221
755                      44.144539188913356
756                      44.143328555554476
757                      44.14211792219567
758                      44.14090728883678
759                      44.13969665547793
760                      44.138486022119025
761                      44.13727538876019
762                      44.136064755401335
763                      44.13485412204247
764                      44.13364348868361
765                      44.132432855324794
766                      44.131222221965906
767                      44.13001158860702
768                      44.1288009552482
769                      44.12759032188933
770                      44.12637968853049
771                      44.12534251388217
772                      44.12442097837414
773                      44.123499442866105
774                      44.12257790735812
775                      44.121656371850136
776                      44.12073483634212
777                      44.11981330083415
778                      44.11889176532614
779                      44.11797022981816
780                      44.11704869431014
781                      44.11612715880217
782                      44.11520562329419
783                      44.11428408778616
784                      44.11336255227815
785                      44.1124410167702
786                      44.11151948126215
787                      44.11059794575416
788                      44.109676410246216
789                      44.108754874738125
790                      44.10783333923017
791                      44.10691180372218
792                      44.10599026821413
793                      44.10506873270616
794                      44.10414719719819
795                      44.1032256616902
796                      44.102304126182204
797                      44.10138259067416
798                      44.10046105516616
799                      44.09953951965817
800                      44.098617984150174
801                      44.09769644864218
802                      44.096774913134155
803                      44.095853377626185
804                      44.09493184211819
805                      44.094010306610194
806                      44.093088771102195
807                      44.092167235594204
808                      44.09124570008618
809                      44.09032416457821
810                      44.089402629070236
811                      44.08848109356219
812                      44.08755955805423
813                      44.08663802254618
814                      44.08571648703821
815                      44.08479495153024
816                      44.08387341602219
817                      44.08295188051415
818                      44.08203034500619
819                      44.08110880949821
820                      44.08018727399025
821                      44.07926573848227
822                      44.07834420297422
823                      44.07742266746625
824                      44.07650113195828
825                      44.075579596450225
826                      44.074658060942234
827                      44.07373652543428
828                      44.07281498992626
829                      44.071893454418245
830                      44.070971918910274
831                      44.070050383402275
832                      44.069128847894206
833                      44.06820731238627
834                      44.067285776878265
835                      44.06636424137029
836                      44.065442705862296
837                      44.064521170354254
838                      44.06359963484631
839                      44.062678099338285
840                      44.06175656383028
841                      44.06083502832226
842                      44.05991349281429
843                      44.0589919573063
844                      44.058070421798284
845                      44.0571488862903
846                      44.0562273507823
847                      44.0553058152743
848                      44.054384279766296
849                      44.05346274425828
850                      44.052541208750256
851                      44.05161967324226
852                      44.05069813773428
853                      44.04977660222632
854                      44.0488550667183
855                      44.04793353121027
856                      44.04701199570227
857                      44.04609046019435
858                      44.04516892468631
859                      44.04424738917831
860                      44.043325853670275
861                      44.04240431816228
862                      44.04148278265437
863                      44.04056124714632
864                      44.03963971163834
865                      44.03871817613035
866                      44.03779664062233
867                      44.03687510511433
868                      44.03595356960633
869                      44.03503203409835
870                      44.03411049859032
871                      44.03318896308234
872                      44.03226742757437
873                      44.03134589206633
874                      44.03042435655835
875                      44.02950282105035
876                      44.028581285542344
877                      44.02765975003435
878                      44.02673821452637
879                      44.025816679018384
880                      44.02489514351033
881                      44.023973608002336
882                      44.02305207249438
883                      44.022130536986374
884                      44.02120900147837
885                      44.020287465970306
886                      44.01936593046237
887                      44.01844439495437
888                      44.01752285944645
889                      44.016601323938374
890                      44.015679788430376
891                      44.01475825292235
892                      44.013836717414364
893                      44.01291518190641
894                      44.01199364639835
895                      44.011072110890396
896                      44.0101505753824
897                      44.009229039874384
898                      44.00830750436642
899                      44.007385968858394
900                      44.00646443335036
901                      44.0055428978424
902                      44.00462136233444
903                      44.00369982682638
904                      44.002778291318435
905                      44.0018567558104
906                      44.00093522030241
907                      44.0000136847944
908                      43.99909214928642
909                      43.99817061377844
910                      43.997249078270436
911                      43.996327542762444
912                      43.99540600725447
913                      43.99448447174644
914                      43.99356293623842
915                      43.99264140073044
916                      43.99171986522241
917                      43.99079832971441
918                      43.989876794206445
919                      43.988955258698454
920                      43.98803372319048
921                      43.987112187682406
922                      43.98619065217448
923                      43.98526911666643
924                      43.98434758115846
925                      43.98342604565051
926                      43.98250451014252
927                      43.98158297463449
928                      43.98066143912647
929                      43.97973990361846
930                      43.97881836811047
931                      43.9778968326025
932                      43.97697529709448
933                      43.97605376158647
934                      43.975132226078514
935                      43.97421069057047
936                      43.9732891550625
937                      43.9723676195545
938                      43.971446084046505
939                      43.970524548538485
940                      43.96960301303047
941                      43.968681477522544
942                      43.9677599420145
943                      43.966838406506476
944                      43.96591687099847
945                      43.96499533549052
946                      43.964073799982515
947                      43.963152264474516
948                      43.96223072896651
949                      43.96130919345847
950                      43.96038765795052
951                      43.959573324127085
952                      43.95883045809334
953                      43.95808759205961
954                      43.95734472602588
955                      43.95660185999219
956                      43.95585899395847
957                      43.95511612792471
958                      43.95437326189096
959                      43.95363039585726
960                      43.95288752982354
961                      43.95214466378983
962                      43.951401797756105
963                      43.95065893172235
964                      43.94991606568864
965                      43.9491731996549
966                      43.94843033362121
967                      43.94768746758743
968                      43.946944601553746
969                      43.946201735520035
970                      43.94545886948628
971                      43.94471600345257
972                      43.94397313741881
973                      43.9432302713851
974                      43.94248740535136
975                      43.941744539317625
976                      43.941001673283935
977                      43.940258807250196
978                      43.939515941216456
979                      43.938773075182716
980                      43.93803020914901
981                      43.937287343115294
982                      43.936544477081554
983                      43.93580161104782
984                      43.93505874501407
985                      43.934315878980335
986                      43.93357301294666
987                      43.9328301469129
988                      43.93208728087917
989                      43.93134441484547
990                      43.93060154881174
991                      43.929858682778026
992                      43.92911581674424
993                      43.92837295071054
994                      43.9276300846768
995                      43.92688721864307
996                      43.92614435260937
997                      43.92540148657563
998                      43.924658620541955
999                      43.92391575450818
1000                     43.923172888474454
1001                     43.922430022440786
1002                     43.92168715640703
1003                     43.92094429037329
1004                     43.92020142433956
1005                     43.919458558305855
1006                     43.91871569227209
1007                     43.9179728262384
1008                     43.917229960204644
1009                     43.91648709417093
1010                     43.9157442281372
1011                     43.915001362103446
1012                     43.91425849606974
1013                     43.91351563003602
1014                     43.91277276400231
1015                     43.91202989796854
1016                     43.911287031934854
1017                     43.91054416590109
1018                     43.909801299867375
1019                     43.90905843383362
1020                     43.90831556779994
1021                     43.90757270176623
1022                     43.90682983573246
1023                     43.90608696969875
1024                     43.90534410366501
1025                     43.9046012376313
1026                     43.90385837159755
1027                     43.903115505563854
1028                     43.902372639530114
1029                     43.90162977349643
1030                     43.90088690746267
1031                     43.90014404142892
1032                     43.899401175395184
1033                     43.89865830936149
1034                     43.89791544332774
1035                     43.897172577294036
1036                     43.8964297112603
1037                     43.895686845226564
1038                     43.89494397919279
1039                     43.89420111315912
1040                     43.893458247125416
1041                     43.89271538109167
1042                     43.891972515057915
1043                     43.89122964902419
1044                     43.89048678299048
1045                     43.88974391695678
1046                     43.88900105092307
1047                     43.888258184889295
1048                     43.88751531885561
1049                     43.88677245282184
1050                     43.88602958678811
1051                     43.88528672075441
1052                     43.884543854720675
1053                     43.883800988686936
1054                     43.88305812265325
1055                     43.882315256619535
1056                     43.881572390585816
1057                     43.880829524552034
1058                     43.880086658518266
1059                     43.87934379248455
1060                     43.878600926450815
1061                     43.87785806041713
1062                     43.87711519438344
1063                     43.87637232834967
1064                     43.87562946231594
1065                     43.874886596282224
1066                     43.87414373024854
1067                     43.87340086421479
1068                     43.87265799818103
1069                     43.871915132147315
1070                     43.87117226611357
1071                     43.870429400079885
1072                     43.86968653404618
1073                     43.868943668012406
1074                     43.86820080197864
1075                     43.86745793594499
1076                     43.8667150699112
1077                     43.86597220387752
1078                     43.8652293378438
1079                     43.86448647181006
1080                     43.86374360577632
1081                     43.86300073974263
1082                     43.86225787370888
1083                     43.861515007675116
1084                     43.860772141641434
1085                     43.860029275607744
1086                     43.85928640957396
1087                     43.85854354354026
1088                     43.85780067750648
1089                     43.85705781147277
1090                     43.85631494543904
1091                     43.85557207940528
1092                     43.85482921337161
1093                     43.85408634733787
1094                     43.85334348130417
1095                     43.852600615270404
1096                     43.85185774923671
1097                     43.85111488320297
1098                     43.85037201716923
1099                     43.84962915113551
1100                     43.8488862851018
1101                     43.848143419068066
1102                     43.84740055303431
1103                     43.84665768700059
1104                     43.84591482096689
1105                     43.845171954933136
1106                     43.84442908889943
1107                     43.84368622286572
1108                     43.84294335683198
1109                     43.84220049079823
1110                     43.84145762476453
1111                     43.8407147587308
1112                     43.83997189269706
1113                     43.83922902666336
1114                     43.838486160629635
1115                     43.8377432945959
1116                     43.83700042856217
1117                     43.836257562528445
1118                     43.83551469649472
1119                     43.83477183046104
1120                     43.834028964427254
1121                     43.83328609839358
1122                     43.832543232359775
1123                     43.831800366326064
1124                     43.83105750029234
1125                     43.83031463425861
1126                     43.829571768224866
1127                     43.82882890219118
1128                     43.82808603615747
1129                     43.82734317012369
1130                     43.82660030408998
1131                     43.82588428053115
1132                     43.825186548300685
1133                     43.82448931150173
1134                     43.82379257013413
1135                     43.823096324197984
1136                     43.82240057369331
1137                     43.82170531862002
1138                     43.82101055897819
1139                     43.82031629476775
1140                     43.81962252598876
1141                     43.81892925264117
1142                     43.81823647472508
1143                     43.8175441922404
1144                     43.81685240518714
1145                     43.816161113565286
1146                     43.81547031737487
1147                     43.81478001661592
1148                     43.814090211288324
1149                     43.81340090139221
1150                     43.81271208692754
1151                     43.81202376789429
1152                     43.811335944292445
1153                     43.810648616122066
1154                     43.809961783383095
1155                     43.809275446075546
1156                     43.808589604199454
1157                     43.80790425775479
1158                     43.807219406741524
1159                     43.80653505115974
1160                     43.80585119100936
1161                     43.80516782629036
1162                     43.804484957002884
1163                     43.80380258314675
1164                     43.803120704722076
1165                     43.802439321728876
1166                     43.80175843416705
1167                     43.801078042036714
1168                     43.80039814533778
1169                     43.799718744070276
1170                     43.799039838234194
1171                     43.798361427829505
1172                     43.797683512856295
1173                     43.797006093314536
1174                     43.79632916920417
1175                     43.79565274052521
1176                     43.79497680727772
1177                     43.79430136946165
1178                     43.79362642707698
1179                     43.79295198012381
1180                     43.79227802860205
1181                     43.79160457251169
1182                     43.790931611852756
1183                     43.79025914662529
1184                     43.789587176829215
1185                     43.7889157024646
1186                     43.78824472353141
1187                     43.787574240029635
1188                     43.78690425195926
1189                     43.786234759320365
1190                     43.78556576211291
1191                     43.78489726033684
1192                     43.784229253992244
1193                     43.78356174307907
1194                     43.782894727597345
1195                     43.78222820754701
1196                     43.7815621829281
1197                     43.780896653740605
1198                     43.780231619984605
1199                     43.77956708165999
1200                     43.77890303876677
1201                     43.77823949130506
1202                     43.77757643927477
1203                     43.77691388267585
1204                     43.77625182150846
1205                     43.775590255772386
1206                     43.77492918546776
1207                     43.77426861059463
1208                     43.77360853115292
1209                     43.772948947142645
1210                     43.772289858563724
1211                     43.77163126541625
1212                     43.77097316770025
1213                     43.7703155654157
1214                     43.769658458562546
1215                     43.76900184714083
1216                     43.76834573115055
1217                     43.76769011059168
1218                     43.76703498546426
1219                     43.766380355768284
1220                     43.76572622150372
1221                     43.76507258267059
1222                     43.76441943926886
1223                     43.76376679129857
1224                     43.763114638759724
1225                     43.76246298165228
1226                     43.76181181997631
1227                     43.761161153731784
1228                     43.76051098291862
1229                     43.75986130753695
1230                     43.759212127586686
1231                     43.75856344306785
1232                     43.75791525398045
1233                     43.7572675603245
1234                     43.75662036209988
1235                     43.755973659306775
1236                     43.755327451945114
1237                     43.754681740014874
1238                     43.75403652351606
1239                     43.753391802448625
1240                     43.75274757681267
1241                     43.75210384660814
1242                     43.75146061183502
1243                     43.75081787249338
1244                     43.75017562858315
1245                     43.749533880104316
1246                     43.74889262705695
1247                     43.74825186944099
1248                     43.74761160725649
1249                     43.746971840503356
1250                     43.746332569181696
1251                     43.74569379329152
1252                     43.74505551283267
1253                     43.74441772780533
1254                     43.74378043820934
1255                     43.74314364404487
1256                     43.7425073453118
1257                     43.741871542010124
1258                     43.741236234139954
1259                     43.74060142170108
1260                     43.739967104693775
1261                     43.73933328311782
1262                     43.73869995697335
1263                     43.73806712626025
1264                     43.7374347909786
1265                     43.736802951128446
1266                     43.73617160670963
1267                     43.735540757722326
1268                     43.7349104041664
1269                     43.73428054604186
1270                     43.73365118334884
1271                     43.73302231608723
1272                     43.73239394425702
1273                     43.73176606785824
1274                     43.73113868689094
1275                     43.730511801355036
1276                     43.72988541125054
1277                     43.72925951657753
1278                     43.72863411733593
1279                     43.72800921352565
1280                     43.727384805146954
1281                     43.726760892199636
1282                     43.72613747468371
1283                     43.72551455259927
1284                     43.72489212594628
1285                     43.72427019472462
1286                     43.723648758934466
1287                     43.723027818575694
1288                     43.72240737364847
1289                     43.72178742415255
1290                     43.72116797008808
1291                     43.720549011455084
1292                     43.719930548253465
1293                     43.71931258048335
1294                     43.71869510814456
1295                     43.71807813123728
1296                     43.717461649761454
1297                     43.716845663716995
1298                     43.71623017310398
1299                     43.71561517792241
1300                     43.715000678172245
1301                     43.71438667385354
1302                     43.7137731649663
1303                     43.713160151510394
1304                     43.71254763348597
1305                     43.71193561089295
1306                     43.71132408373141
1307                     43.710713052001275
1308                     43.710102515702566
1309                     43.70949247483527
1310                     43.70888292939943
1311                     43.70827481098267
1312                     43.70766782281123
1313                     43.70706134726554
1314                     43.70645538434556
1315                     43.705849934051336
1316                     43.70524499638286
1317                     43.7046405713401
1318                     43.7040366589231
1319                     43.7034332591318
1320                     43.7028303719663
1321                     43.70222799742653
1322                     43.701626135512456
1323                     43.70102478622415
1324                     43.70042394956157
1325                     43.69982362552477
1326                     43.69922381411366
1327                     43.6986245153283
1328                     43.6980257291687
1329                     43.697427455634816
1330                     43.69682969472668
1331                     43.69623244644426
1332                     43.695635710787606
1333                     43.69503948775667
1334                     43.694443777351516
1335                     43.693848579572084
1336                     43.69325389441836
1337                     43.692659721890365
1338                     43.69206606198818
1339                     43.69147291471169
1340                     43.690880280060945
1341                     43.6902881580359
1342                     43.68969654863668
1343                     43.6891054518631
1344                     43.688514867715334
1345                     43.68792479619329
1346                     43.68733523729699
1347                     43.686746191026444
1348                     43.68615765738154
1349                     43.685569636362516
1350                     43.68498212796912
1351                     43.684395132201516
1352                     43.683808649059635
1353                     43.683222678543494
1354                     43.68263722065315
1355                     43.68205227538841
1356                     43.68146784274955
1357                     43.68088392273635
1358                     43.68030051534889
1359                     43.67971762058726
1360                     43.679135238451224
1361                     43.678553368941046
1362                     43.67797201205649
1363                     43.67739116779784
1364                     43.67681083616482
1365                     43.67623101715753
1366                     43.67565171077601
1367                     43.67507291702025
1368                     43.6744946358901
1369                     43.67391686738583
1370                     43.67333961150731
1371                     43.67276286825448
1372                     43.67218663762741
1373                     43.671610919626
1374                     43.671035714250394
1375                     43.67046102150054
1376                     43.66988684137638
1377                     43.66931317387799
1378                     43.668740019005305
1379                     43.66816737675836
1380                     43.66759524713726
1381                     43.667023630141735
1382                     43.66645252577209
1383                     43.66588193402813
1384                     43.66531185490991
1385                     43.6647422884174
1386                     43.66417323455067
1387                     43.6636046933097
1388                     43.663036664694395
1389                     43.66246914870487
1390                     43.661902145341095
1391                     43.66133565460304
1392                     43.66076967649072
1393                     43.66020421100415
1394                     43.6596392581433
1395                     43.659074817908206
1396                     43.65851089029893
1397                     43.657947475315254
1398                     43.657384572957405
1399                     43.65682218322528
1400                     43.65626030611887
1401                     43.65569894163822
1402                     43.6551380897833
1403                     43.654577750554104
1404                     43.65401792395065
1405                     43.65345860997301
1406                     43.652899808621015
1407                     43.652341519894776
1408                     43.651783743794326
1409                     43.651226480319565
1410                     43.65066972947058
1411                     43.65011349124733
1412                     43.649557765649774
1413                     43.64900255267797
1414                     43.64844785233191
1415                     43.64789366461164
1416                     43.64733998951708
1417                     43.64678682704827
1418                     43.64623417720512
1419                     43.64568203998779
1420                     43.6451304153962
1421                     43.64457930343031
1422                     43.64402870409017
1423                     43.6434786173757
1424                     43.64292904328712
1425                     43.642379981824206
1426                     43.641831432987
1427                     43.641283396775584
1428                     43.64073587318986
1429                     43.64018886222991
1430                     43.639642363895724
1431                     43.639096378187226
1432                     43.638550905104516
1433                     43.63800594464743
1434                     43.637461496816236
1435                     43.63691756161066
1436                     43.63637413903089
1437                     43.63583122907685
1438                     43.63528883174857
1439                     43.63474694704598
1440                     43.63420557496911
1441                     43.63366471551805
1442                     43.63312436869275
1443                     43.63258453449311
1444                     43.63204521291922
1445                     43.631506403971116
1446                     43.630968107648705
1447                     43.630430323952055
1448                     43.6298930528811
1449                     43.629356294436
1450                     43.628820048616525
1451                     43.62828431542286
1452                     43.62774909485486
1453                     43.627214386912684
1454                     43.62668019159616
1455                     43.62614650890545
1456                     43.6256133388404
1457                     43.625080681401144
1458                     43.624548536587646
1459                     43.62401690439984
1460                     43.6234857848378
1461                     43.622955177901524
1462                     43.62242508359095
1463                     43.6218955019061
1464                     43.621366432846976
1465                     43.62083787641366
1466                     43.62030983260607
1467                     43.6197823014242
1468                     43.61925528286805
1469                     43.618728776937665
1470                     43.618202783633
1471                     43.61767730295405
1472                     43.61715233490089
1473                     43.61662787947344
1474                     43.61610393667182
1475                     43.61558050649582
1476                     43.61505758894562
1477                     43.61453518402117
1478                     43.614013291722394
1479                     43.61349191204942
1480                     43.61297104500212
1481                     43.61245069058062
1482                     43.611930848784816
1483                     43.61141151961473
1484                     43.61089270307048
1485                     43.61037439915191
1486                     43.609856607859086
1487                     43.609339329192
1488                     43.60882256315063
1489                     43.608306309735
1490                     43.607790568945155
1491                     43.6072710709171
1492                     43.60674917589174
1493                     43.606227714683214
1494                     43.60570668729165
1495                     43.60518609371688
1496                     43.60466593395907
1497                     43.604146208018086
1498                     43.60362691589406
1499                     43.60310805758681
1500                     43.60258963309647
1501                     43.602071642423056
1502                     43.60155408556652
1503                     43.60103696252681
1504                     43.60052027330395
1505                     43.60000401789814
1506                     43.59948819630903
1507                     43.59897280853685
1508                     43.59845785458166
1509                     43.597943334443215
1510                     43.59742924812176
1511                     43.5969155956171
1512                     43.596402376929326
1513                     43.59588959205847
1514                     43.595377241004456
1515                     43.59486532376737
1516                     43.594353840347146
1517                     43.59384279074379
1518                     43.59333217495734
1519                     43.592821992987716
1520                     43.592312244835085
1521                     43.59180293049924
1522                     43.591294049980306
1523                     43.590785603278256
1524                     43.59027759039309
1525                     43.589770011324774
1526                     43.58926286607333
1527                     43.58875615463882
1528                     43.588249877021155
1529                     43.58774403322037
1530                     43.587238623236495
1531                     43.58673364706946
1532                     43.586229104719386
1533                     43.58572499618615
1534                     43.585221321469746
1535                     43.584718080570276
1536                     43.58421527348771
1537                     43.58371290022194
1538                     43.58321096077309
1539                     43.58270945514112
1540                     43.58220838332606
1541                     43.58170774532786
1542                     43.58120754114657
1543                     43.58070777078207
1544                     43.580208434234514
1545                     43.57970953150382
1546                     43.579211062590076
1547                     43.57871302749316
1548                     43.578215426213106
1549                     43.57771825874994
1550                     43.57722152510373
1551                     43.576725225274316
1552                     43.57622935926178
1553                     43.57573392706613
1554                     43.57523892868738
1555                     43.574744364125536
1556                     43.57425023338056
1557                     43.57375653645245
1558                     43.57326327334122
1559                     43.57277044404691
1560                     43.572278048569444
1561                     43.571786086908865
1562                     43.57129455906516
1563                     43.570803465038374
1564                     43.57031280482838
1565                     43.56982257843534
1566                     43.56933278585916
1567                     43.56884342709989
1568                     43.56835450215752
1569                     43.567866011031946
1570                     43.567377953723295
1571                     43.566890330231544
1572                     43.566403140556595
1573                     43.56591638469863
1574                     43.5654300626575
1575                     43.56494417443323
1576                     43.564458720025875
1577                     43.56397369943538
1578                     43.56348911266182
1579                     43.5630049597051
1580                     43.56252124056526
1581                     43.562037955242275
1582                     43.5615551037362
1583                     43.56107268604701
1584                     43.56059070217471
1585                     43.5601091521192
1586                     43.55962803588074
1587                     43.55914735345901
1588                     43.558667104854216
1589                     43.5581872900663
1590                     43.55770790909529
1591                     43.557228961941114
1592                     43.55675044860391
1593                     43.55627236908345
1594                     43.55579472337997
1595                     43.55531751149334
1596                     43.55484073342359
1597                     43.55436438917073
1598                     43.55388847873477
1599                     43.55341300211572
1600                     43.552937959313454
1601                     43.55246335032808
1602                     43.55198917515963
1603                     43.5515154338081
1604                     43.55104212627339
1605                     43.55056925255552
1606                     43.55009681265461
1607                     43.54962480657057
1608                     43.549153234303375
1609                     43.54868209585308
1610                     43.54821139121968
1611                     43.54774112040314
1612                     43.54727128340351
1613                     43.54680188022073
1614                     43.54633291085487
1615                     43.545864375305875
1616                     43.54539627357373
1617                     43.54492860565844
1618                     43.544461371560104
1619                     43.543994571278624
1620                     43.54352820481406
1621                     43.54306227216636
1622                     43.54259677333549
1623                     43.54213170832153
1624                     43.54166707712442
1625                     43.54120287974429
1626                     43.54073911618091
1627                     43.54027578643449
1628                     43.53981289050497
1629                     43.53935042839231
1630                     43.53888840009647
1631                     43.5384268056176
1632                     43.53796564495554
1633                     43.53750491811045
1634                     43.53704462508216
1635                     43.53658476587075
1636                     43.536125340476225
1637                     43.53566634889868
1638                     43.5352077911379
1639                     43.534749667194035
1640                     43.53429197706703
1641                     43.533834720756964
1642                     43.533377898263744
1643                     43.532921509587425
1644                     43.532465554727985
1645                     43.53201003368536
1646                     43.531554946459686
1647                     43.531100293050855
1648                     43.530646073458946
1649                     43.530192287683874
1650                     43.52973893572571
1651                     43.529286017584425
1652                     43.528833533260034
1653                     43.528381482752465
1654                     43.52792986606182
1655                     43.52747868318809
1656                     43.52702793413117
1657                     43.5265776188912
1658                     43.526127737468066
1659                     43.525678289861865
1660                     43.525229276072444
1661                     43.52478069609997
1662                     43.52433254994437
1663                     43.52388483760568
1664                     43.52343755908386
1665                     43.522990714378864
1666                     43.522544303490854
1667                     43.522098326419645
1668                     43.52165278316533
1669                     43.52120767372787
1670                     43.52076299810735
1671                     43.52031340225706
1672                     43.51986059180345
1673                     43.51940811634719
1674                     43.51895597588817
1675                     43.51850417042643
1676                     43.518052699961885
1677                     43.51760156449465
1678                     43.51715076402471
1679                     43.51670029855205
1680                     43.51625016807666
1681                     43.51580037259843
1682                     43.5153509121176
1683                     43.514901786633956
1684                     43.51445299614758
1685                     43.51400454065852
1686                     43.51355642016673
1687                     43.513108634672186
1688                     43.51266118417489
1689                     43.51221406867485
1690                     43.51176728817212
1691                     43.511320842666635
1692                     43.51087473215845
1693                     43.51042895664751
1694                     43.50998351613383
1695                     43.509538410617374
1696                     43.509093640098286
1697                     43.50864920457644
1698                     43.508205104051825
1699                     43.50776133852445
1700                     43.50731790799437
1701                     43.50687481246162
1702                     43.50643205192606
1703                     43.50598962638782
1704                     43.505547535846844
1705                     43.50510578030308
1706                     43.50466435975658
1707                     43.50422327420741
1708                     43.50378252365552
1709                     43.50334210810083
1710                     43.50290202754351
1711                     43.50246228198332
1712                     43.502022871420515
1713                     43.5015837958549
1714                     43.50114505528657
1715                     43.500706649715504
1716                     43.50026857914178
1717                     43.49983084356527
1718                     43.499393442986005
1719                     43.49895637740404
1720                     43.49851964681927
1721                     43.4980832512318
1722                     43.49764719064168
1723                     43.49721146504876
1724                     43.4967760744531
1725                     43.49634101885472
1726                     43.49590629825361
1727                     43.49547191264984
1728                     43.495037862043255
1729                     43.49460414643391
1730                     43.494170765821906
1731                     43.49373772020711
1732                     43.49330500958961
1733                     43.49287263396936
1734                     43.49244059334642
1735                     43.49200888772072
1736                     43.491577517092296
1737                     43.491146481461115
1738                     43.49071578082726
1739                     43.490285415190584
1740                     43.48985538455129
1741                     43.48942568890917
1742                     43.48899632826434
1743                     43.48856730261679
1744                     43.48813861196651
1745                     43.48771025631349
1746                     43.48728223565768
1747                     43.486854549999215
1748                     43.48642719933798
1749                     43.486000183674065
1750                     43.48557350300738
1751                     43.485147157337984
1752                     43.484721146665784
1753                     43.48429547099092
1754                     43.48387013031329
1755                     43.483445124632965
1756                     43.48302045394989
1757                     43.48259611826409
1758                     43.48217211757552
1759                     43.48174845188424
1760                     43.48132512119031
1761                     43.4809021254935
1762                     43.48047946479408
1763                     43.48005713909187
1764                     43.47963514838691
1765                     43.47921349267923
1766                     43.47879217196887
1767                     43.47837118625575
1768                     43.4779505355399
1769                     43.477530219821276
1770                     43.47711023909992
1771                     43.47669059337587
1772                     43.47627128264908
1773                     43.47585230691958
1774                     43.4754336661873
1775                     43.475015360452325
1776                     43.474597389714575
1777                     43.474179753974106
1778                     43.47376245323097
1779                     43.47334548748503
1780                     43.47292885673639
1781                     43.47251256098504
1782                     43.47209660023088
1783                     43.471680974474076
1784                     43.47126568371447
1785                     43.47085072795215
1786                     43.47043610718712
1787                     43.47002182141925
1788                     43.469607870648765
1789                     43.46919425487556
1790                     43.468780974099644
1791                     43.468368028320874
1792                     43.46795541753943
1793                     43.467543141755264
1794                     43.467131200968375
1795                     43.46671959517871
1796                     43.46630832438634
1797                     43.46589738859122
1798                     43.46548678779342
1799                     43.46507652199284
1800                     43.46466659118954
