# Supplementary material for: Numerical simulation research on thermal insulation performance of composite heat-insulation zone structure in hydrothermal high-temperature mine
Source: Sci Rep. 2024 Jun 18;14:14096. doi: 10.1038/s41598-024-64702-4 (PMC11189482; doi:10.1038/s41598-024-64702-4)
Supplement: Supplementary file 1 — Supplementary Information. [file 41598_2024_64702_MOESM1_ESM.zip › Temperature scenario 5.xlsx]

## Sheet: 1
0	51.0795
1	50.2228
2	49.4726
3	49.1481
4	48.8456
5	48.611
6	48.4264
7	48.2918
8	48.2253
9	48.1684
10	48.1116
11	48.0547
12	47.9978
13	47.9409
14	47.884
15	47.8405
16	47.806
17	47.7715
18	47.7369
19	47.7024
20	47.6678
21	47.6333
22	47.5987
23	47.5642
24	47.5296
25	47.4951
26	47.4605
27	47.426
28	47.3914
29	47.3602
30	47.3424
31	47.3247
32	47.3069
33	47.2891
34	47.2713
35	47.2536
36	47.2358
37	47.218
38	47.2002
39	47.1825
40	47.1647
41	47.1469
42	47.1291
43	47.1114
44	47.0936
45	47.0758
46	47.058
47	47.0403
48	47.0225
49	47.0047
50	46.9869
51	46.9692
52	46.9514
53	46.9336
54	46.9158
55	46.8981
56	46.8803
57	46.8625
58	46.8482
59	46.8392
60	46.8303
61	46.8213
62	46.8123
63	46.8033
64	46.7943
65	46.7853
66	46.7763
67	46.7673
68	46.7583
69	46.7493
70	46.7403
71	46.7313
72	46.7223
73	46.7133
74	46.7043
75	46.6953
76	46.6863
77	46.6774
78	46.6684
79	46.6594
80	46.6504
81	46.6414
82	46.6324
83	46.6234
84	46.6144
85	46.6054
86	46.5964
87	46.5874
88	46.5784
89	46.5694
90	46.5604
91	46.5514
92	46.5424
93	46.5334
94	46.5244
95	46.5155
96	46.5065
97	46.4975
98	46.4885
99	46.4795
100	46.4705
101	46.4615
102	46.4525
103	46.4435
104	46.4345
105	46.4255
106	46.4165
107	46.4075
108	46.3985
109	46.3895
110	46.3805
111	46.3715
112	46.3625
113	46.3536
114	46.3446
115	46.3356
116	46.3301
117	46.3254
118	46.3208
119	46.3162
120	46.3115
121	46.3069
122	46.3023
123	46.2977
124	46.293
125	46.2884
126	46.2838
127	46.2791
128	46.2745
129	46.2699
130	46.2652
131	46.2606
132	46.256
133	46.2514
134	46.2467
135	46.2421
136	46.2375
137	46.2328
138	46.2282
139	46.2236
140	46.2189
141	46.2143
142	46.2097
143	46.2051
144	46.2004
145	46.1958
146	46.1912
147	46.1865
148	46.1819
149	46.1773
150	46.1726
151	46.168
152	46.1634
153	46.1588
154	46.1541
155	46.1495
156	46.1449
157	46.1402
158	46.1356
159	46.131
160	46.1263
161	46.1217
162	46.1171
163	46.1125
164	46.1078
165	46.1032
166	46.0986
167	46.0939
168	46.0893
169	46.0847
170	46.08
171	46.0754
172	46.0708
173	46.0662
174	46.0615
175	46.0569
176	46.0523
177	46.0476
178	46.043
179	46.0384
180	46.0337
181	46.0291
182	46.0245
183	46.0199
184	46.0152
185	46.0106
186	46.006
187	46.0013
188	45.9967
189	45.9921
190	45.9874
191	45.9828
192	45.9782
193	45.9736
194	45.9689
195	45.9643
196	45.9597
197	45.955
198	45.9504
199	45.9458
200	45.9411
201	45.9365
202	45.9319
203	45.9273
204	45.9226
205	45.918
206	45.9134
207	45.9087
208	45.9041
209	45.8995
210	45.8948
211	45.8902
212	45.8856
213	45.881
214	45.8763
215	45.8717
216	45.8671
217	45.8624
218	45.8578
219	45.8532
220	45.8485
221	45.8439
222	45.8393
223	45.8347
224	45.83
225	45.8254
226	45.8208
227	45.8161
228	45.8115
229	45.8069
230	45.8022
231	45.7988
232	45.7962
233	45.7936
234	45.791
235	45.7884
236	45.7858
237	45.7832
238	45.7805
239	45.7779
240	45.7753
241	45.7727
242	45.7701
243	45.7675
244	45.7649
245	45.7623
246	45.7597
247	45.757
248	45.7544
249	45.7518
250	45.7492
251	45.7466
252	45.744
253	45.7414
254	45.7388
255	45.7362
256	45.7335
257	45.7309
258	45.7283
259	45.7257
260	45.7231
261	45.7205
262	45.7179
263	45.7153
264	45.7127
265	45.71
266	45.7074
267	45.7048
268	45.7022
269	45.6996
270	45.697
271	45.6944
272	45.6918
273	45.6892
274	45.6865
275	45.6839
276	45.6813
277	45.6787
278	45.6761
279	45.6735
280	45.6709
281	45.6683
282	45.6657
283	45.663
284	45.6604
285	45.6578
286	45.6552
287	45.6526
288	45.65
289	45.6474
290	45.6448
291	45.6422
292	45.6395
293	45.6369
294	45.6343
295	45.6317
296	45.6291
297	45.6265
298	45.6239
299	45.6213
300	45.6187
301	45.616
302	45.6134
303	45.6108
304	45.6082
305	45.6056
306	45.603
307	45.6004
308	45.5978
309	45.5952
310	45.5925
311	45.5899
312	45.5873
313	45.5847
314	45.5821
315	45.5795
316	45.5769
317	45.5743
318	45.5717
319	45.569
320	45.5664
321	45.5638
322	45.5612
323	45.5586
324	45.556
325	45.5534
326	45.5508
327	45.5482
328	45.5455
329	45.5429
330	45.5403
331	45.5377
332	45.5351
333	45.5325
334	45.5299
335	45.5273
336	45.5247
337	45.522
338	45.5194
339	45.5168
340	45.5142
341	45.5116
342	45.509
343	45.5064
344	45.5038
345	45.5012
346	45.4985
347	45.4959
348	45.4933
349	45.4907
350	45.4881
351	45.4855
352	45.4829
353	45.4803
354	45.4777
355	45.475
356	45.4724
357	45.4698
358	45.4672
359	45.4646
360	45.462
361	45.4594
362	45.4568
363	45.4542
364	45.4515
365	45.4489
366	45.4463
367	45.4437
368	45.4411
369	45.4385
370	45.4359
371	45.4333
372	45.4307
373	45.4281
374	45.4254
375	45.4228
376	45.4202
377	45.4176
378	45.415
379	45.4124
380	45.4098
381	45.4072
382	45.4046
383	45.4019
384	45.3993
385	45.3967
386	45.3941
387	45.3915
388	45.3889
389	45.3863
390	45.3837
391	45.3811
392	45.3784
393	45.3758
394	45.3732
395	45.3706
396	45.368
397	45.3654
398	45.3628
399	45.3602
400	45.3576
401	45.3549
402	45.3523
403	45.3497
404	45.3471
405	45.3445
406	45.3419
407	45.3393
408	45.3367
409	45.3341
410	45.3314
411	45.3293
412	45.3276
413	45.3258
414	45.3241
415	45.3223
416	45.3206
417	45.3188
418	45.3171
419	45.3153
420	45.3135
421	45.3118
422	45.31
423	45.3083
424	45.3065
425	45.3048
426	45.303
427	45.3013
428	45.2995
429	45.2977
430	45.296
431	45.2942
432	45.2925
433	45.2907
434	45.289
435	45.2872
436	45.2854
437	45.2837
438	45.2819
439	45.2802
440	45.2784
441	45.2767
442	45.2749
443	45.2732
444	45.2714
445	45.2696
446	45.2679
447	45.2661
448	45.2644
449	45.2626
450	45.2609
451	45.2591
452	45.2574
453	45.2556
454	45.2538
455	45.2521
456	45.2503
457	45.2486
458	45.2468
459	45.2451
460	45.2433
461	45.2416
462	45.2398
463	45.238
464	45.2363
465	45.2345
466	45.2328
467	45.231
468	45.2293
469	45.2275
470	45.2258
471	45.224
472	45.2222
473	45.2205
474	45.2187
475	45.217
476	45.2152
477	45.2135
478	45.2117
479	45.21
480	45.2082
481	45.2064
482	45.2047
483	45.2029
484	45.2012
485	45.1994
486	45.1977
487	45.1959
488	45.1942
489	45.1924
490	45.1906
491	45.1889
492	45.1871
493	45.1854
494	45.1836
495	45.1819
496	45.1801
497	45.1783
498	45.1766
499	45.1748
500	45.1731
501	45.1713
502	45.1696
503	45.1678
504	45.1661
505	45.1643
506	45.1625
507	45.1608
508	45.159
509	45.1573
510	45.1555
511	45.1538
512	45.152
513	45.1503
514	45.1485
515	45.1467
516	45.145
517	45.1432
518	45.1415
519	45.1397
520	45.138
521	45.1362
522	45.1345
523	45.1327
524	45.1309
525	45.1292
526	45.1274
527	45.1257
528	45.1239
529	45.1222
530	45.1204
531	45.1187
532	45.1169
533	45.1151
534	45.1134
535	45.1116
536	45.1099
537	45.1081
538	45.1064
539	45.1046
540	45.1029
541	45.1011
542	45.0993
543	45.0976
544	45.0958
545	45.0941
546	45.0923
547	45.0906
548	45.0888
549	45.0871
550	45.0853
551	45.0835
552	45.0818
553	45.08
554	45.0783
555	45.0765
556	45.0748
557	45.073
558	45.0713
559	45.0695
560	45.0677
561	45.066
562	45.0642
563	45.0625
564	45.0607
565	45.059
566	45.0572
567	45.0554
568	45.0537
569	45.0519
570	45.0502
571	45.0484
572	45.0467
573	45.0449
574	45.0432
575	45.0414
576	45.0396
577	45.0379
578	45.0361
579	45.0344
580	45.0326
581	45.0309
582	45.0291
583	45.0274
584	45.0256
585	45.0238
586	45.0221
587	45.0203
588	45.0186
589	45.0168
590	45.0151
591	45.0136
592	45.0123
593	45.011
594	45.0097
595	45.0084
596	45.0071
597	45.0058
598	45.0045
599	45.0031
600	45.0018
601	45.0005
602	44.9992
603	44.9979
604	44.9966
605	44.9953
606	44.994
607	44.9927
608	44.9914
609	44.9901
610	44.9888
611	44.9875
612	44.9862
613	44.9849
614	44.9836
615	44.9823
616	44.981
617	44.9797
618	44.9784
619	44.9771
620	44.9758
621	44.9745
622	44.9732
623	44.9718
624	44.9705
625	44.9692
626	44.9679
627	44.9666
628	44.9653
629	44.964
630	44.9627
631	44.9614
632	44.9601
633	44.9588
634	44.9575
635	44.9562
636	44.9549
637	44.9536
638	44.9523
639	44.951
640	44.9497
641	44.9484
642	44.9471
643	44.9458
644	44.9445
645	44.9432
646	44.9419
647	44.9406
648	44.9392
649	44.9379
650	44.9366
651	44.9353
652	44.934
653	44.9327
654	44.9314
655	44.9301
656	44.9288
657	44.9275
658	44.9262
659	44.9249
660	44.9236
661	44.9223
662	44.921
663	44.9197
664	44.9184
665	44.9171
666	44.9158
667	44.9145
668	44.9132
669	44.9119
670	44.9106
671	44.9093
672	44.9079
673	44.9066
674	44.9053
675	44.904
676	44.9027
677	44.9014
678	44.9001
679	44.8988
680	44.8975
681	44.8962
682	44.8949
683	44.8936
684	44.8923
685	44.891
686	44.8897
687	44.8884
688	44.8871
689	44.8858
690	44.8845
691	44.8832
692	44.8819
693	44.8806
694	44.8793
695	44.878
696	44.8766
697	44.8753
698	44.874
699	44.8727
700	44.8714
701	44.8701
702	44.8688
703	44.8675
704	44.8662
705	44.8649
706	44.8636
707	44.8623
708	44.861
709	44.8597
710	44.8584
711	44.8571
712	44.8558
713	44.8545
714	44.8532
715	44.8519
716	44.8506
717	44.8493
718	44.848
719	44.8467
720	44.8453
721	44.844
722	44.8427
723	44.8414
724	44.8401
725	44.8388
726	44.8375
727	44.8362
728	44.8349
729	44.8336
730	44.8323
731	44.831
732	44.8297
733	44.8284
734	44.8271
735	44.8258
736	44.8245
737	44.8232
738	44.8219
739	44.8206
740	44.8193
741	44.818
742	44.8167
743	44.8154
744	44.814
745	44.8127
746	44.8114
747	44.8101
748	44.8088
749	44.8075
750	44.8062
751	44.8049
752	44.8036
753	44.8023
754	44.801
755	44.7997
756	44.7984
757	44.7971
758	44.7958
759	44.7945
760	44.7932
761	44.7919
762	44.7906
763	44.7893
764	44.788
765	44.7867
766	44.7854
767	44.7841
768	44.7827
769	44.7814
770	44.7801
771	44.779
772	44.7779
773	44.7769
774	44.7758
775	44.7748
776	44.7737
777	44.7726
778	44.7716
779	44.7705
780	44.7695
781	44.7684
782	44.7673
783	44.7663
784	44.7652
785	44.7642
786	44.7631
787	44.7621
788	44.761
789	44.7599
790	44.7589
791	44.7578
792	44.7568
793	44.7557
794	44.7546
795	44.7536
796	44.7525
797	44.7515
798	44.7504
799	44.7494
800	44.7483
801	44.7472
802	44.7462
803	44.7451
804	44.7441
805	44.743
806	44.7419
807	44.7409
808	44.7398
809	44.7388
810	44.7377
811	44.7367
812	44.7356
813	44.7345
814	44.7335
815	44.7324
816	44.7314
817	44.7303
818	44.7292
819	44.7282
820	44.7271
821	44.7261
822	44.725
823	44.724
824	44.7229
825	44.7218
826	44.7208
827	44.7197
828	44.7187
829	44.7176
830	44.7165
831	44.7155
832	44.7144
833	44.7134
834	44.7123
835	44.7113
836	44.7102
837	44.7091
838	44.7081
839	44.707
840	44.706
841	44.7049
842	44.7038
843	44.7028
844	44.7017
845	44.7007
846	44.6996
847	44.6986
848	44.6975
849	44.6964
850	44.6954
851	44.6943
852	44.6933
853	44.6922
854	44.6911
855	44.6901
856	44.689
857	44.688
858	44.6869
859	44.6859
860	44.6848
861	44.6837
862	44.6827
863	44.6816
864	44.6806
865	44.6795
866	44.6784
867	44.6774
868	44.6763
869	44.6753
870	44.6742
871	44.6732
872	44.6721
873	44.671
874	44.67
875	44.6689
876	44.6679
877	44.6668
878	44.6657
879	44.6647
880	44.6636
881	44.6626
882	44.6615
883	44.6605
884	44.6594
885	44.6583
886	44.6573
887	44.6562
888	44.6552
889	44.6541
890	44.6531
891	44.652
892	44.6509
893	44.6499
894	44.6488
895	44.6478
896	44.6467
897	44.6456
898	44.6446
899	44.6435
900	44.6425
901	44.6414
902	44.6404
903	44.6393
904	44.6382
905	44.6372
906	44.6361
907	44.6351
908	44.634
909	44.6329
910	44.6319
911	44.6308
912	44.6298
913	44.6287
914	44.6277
915	44.6266
916	44.6255
917	44.6245
918	44.6234
919	44.6224
920	44.6213
921	44.6202
922	44.6192
923	44.6181
924	44.6171
925	44.616
926	44.615
927	44.6139
928	44.6128
929	44.6118
930	44.6107
931	44.6097
932	44.6086
933	44.6075
934	44.6065
935	44.6054
936	44.6044
937	44.6033
938	44.6023
939	44.6012
940	44.6001
941	44.5991
942	44.598
943	44.597
944	44.5959
945	44.5948
946	44.5938
947	44.5927
948	44.5917
949	44.5906
950	44.5896
951	44.5886
952	44.5878
953	44.5869
954	44.586
955	44.5852
956	44.5843
957	44.5835
958	44.5826
959	44.5817
960	44.5809
961	44.58
962	44.5792
963	44.5783
964	44.5774
965	44.5766
966	44.5757
967	44.5748
968	44.574
969	44.5731
970	44.5723
971	44.5714
972	44.5705
973	44.5697
974	44.5688
975	44.568
976	44.5671
977	44.5662
978	44.5654
979	44.5645
980	44.5637
981	44.5628
982	44.5619
983	44.5611
984	44.5602
985	44.5594
986	44.5585
987	44.5576
988	44.5568
989	44.5559
990	44.5551
991	44.5542
992	44.5533
993	44.5525
994	44.5516
995	44.5508
996	44.5499
997	44.549
998	44.5482
999	44.5473
1000	44.5465
1001	44.5456
1002	44.5447
1003	44.5439
1004	44.543
1005	44.5422
1006	44.5413
1007	44.5404
1008	44.5396
1009	44.5387
1010	44.5379
1011	44.537
1012	44.5361
1013	44.5353
1014	44.5344
1015	44.5336
1016	44.5327
1017	44.5318
1018	44.531
1019	44.5301
1020	44.5293
1021	44.5284
1022	44.5275
1023	44.5267
1024	44.5258
1025	44.525
1026	44.5241
1027	44.5232
1028	44.5224
1029	44.5215
1030	44.5206
1031	44.5198
1032	44.5189
1033	44.5181
1034	44.5172
1035	44.5163
1036	44.5155
1037	44.5146
1038	44.5138
1039	44.5129
1040	44.512
1041	44.5112
1042	44.5103
1043	44.5095
1044	44.5086
1045	44.5077
1046	44.5069
1047	44.506
1048	44.5052
1049	44.5043
1050	44.5034
1051	44.5026
1052	44.5017
1053	44.5009
1054	44.5
1055	44.4991
1056	44.4983
1057	44.4974
1058	44.4966
1059	44.4957
1060	44.4948
1061	44.494
1062	44.4931
1063	44.4923
1064	44.4914
1065	44.4905
1066	44.4897
1067	44.4888
1068	44.488
1069	44.4871
1070	44.4862
1071	44.4854
1072	44.4845
1073	44.4837
1074	44.4828
1075	44.4819
1076	44.4811
1077	44.4802
1078	44.4794
1079	44.4785
1080	44.4776
1081	44.4768
1082	44.4759
1083	44.4751
1084	44.4742
1085	44.4733
1086	44.4725
1087	44.4716
1088	44.4708
1089	44.4699
1090	44.469
1091	44.4682
1092	44.4673
1093	44.4664
1094	44.4656
1095	44.4647
1096	44.4639
1097	44.463
1098	44.4621
1099	44.4613
1100	44.4604
1101	44.4596
1102	44.4587
1103	44.4578
1104	44.457
1105	44.4561
1106	44.4553
1107	44.4544
1108	44.4535
1109	44.4527
1110	44.4518
1111	44.451
1112	44.4501
1113	44.4492
1114	44.4484
1115	44.4475
1116	44.4467
1117	44.4458
1118	44.4449
1119	44.4441
1120	44.4432
1121	44.4424
1122	44.4415
1123	44.4406
1124	44.4398
1125	44.4389
1126	44.4381
1127	44.4372
1128	44.4363
1129	44.4355
1130	44.4346
1131	44.4338
1132	44.433
1133	44.4322
1134	44.4314
1135	44.4306
1136	44.4298
1137	44.429
1138	44.4282
1139	44.4274
1140	44.4266
1141	44.4258
1142	44.4251
1143	44.4243
1144	44.4235
1145	44.4227
1146	44.4219
1147	44.4211
1148	44.4203
1149	44.4195
1150	44.4187
1151	44.418
1152	44.4172
1153	44.4164
1154	44.4156
1155	44.4148
1156	44.414
1157	44.4133
1158	44.4125
1159	44.4117
1160	44.4109
1161	44.4101
1162	44.4094
1163	44.4086
1164	44.4078
1165	44.407
1166	44.4063
1167	44.4055
1168	44.4047
1169	44.4039
1170	44.4032
1171	44.4024
1172	44.4016
1173	44.4009
1174	44.4001
1175	44.3993
1176	44.3985
1177	44.3978
1178	44.397
1179	44.3962
1180	44.3955
1181	44.3947
1182	44.394
1183	44.3932
1184	44.3924
1185	44.3917
1186	44.3909
1187	44.3901
1188	44.3894
1189	44.3886
1190	44.3879
1191	44.3871
1192	44.3863
1193	44.3856
1194	44.3848
1195	44.3841
1196	44.3833
1197	44.3826
1198	44.3818
1199	44.3811
1200	44.3803
1201	44.3796
1202	44.3788
1203	44.3781
1204	44.3773
1205	44.3766
1206	44.3758
1207	44.3751
1208	44.3743
1209	44.3736
1210	44.3728
1211	44.3721
1212	44.3713
1213	44.3706
1214	44.3699
1215	44.3691
1216	44.3684
1217	44.3676
1218	44.3669
1219	44.3662
1220	44.3654
1221	44.3647
1222	44.3639
1223	44.3632
1224	44.3625
1225	44.3617
1226	44.361
1227	44.3603
1228	44.3595
1229	44.3588
1230	44.3581
1231	44.3573
1232	44.3566
1233	44.3559
1234	44.3552
1235	44.3544
1236	44.3537
1237	44.353
1238	44.3522
1239	44.3515
1240	44.3508
1241	44.3501
1242	44.3493
1243	44.3486
1244	44.3479
1245	44.3472
1246	44.3465
1247	44.3457
1248	44.345
1249	44.3443
1250	44.3436
1251	44.3429
1252	44.3422
1253	44.3414
1254	44.3407
1255	44.34
1256	44.3393
1257	44.3386
1258	44.3379
1259	44.3372
1260	44.3364
1261	44.3357
1262	44.335
1263	44.3343
1264	44.3336
1265	44.3329
1266	44.3322
1267	44.3315
1268	44.3308
1269	44.3301
1270	44.3294
1271	44.3287
1272	44.328
1273	44.3273
1274	44.3266
1275	44.3259
1276	44.3252
1277	44.3245
1278	44.3238
1279	44.3231
1280	44.3224
1281	44.3217
1282	44.321
1283	44.3203
1284	44.3196
1285	44.3189
1286	44.3182
1287	44.3175
1288	44.3168
1289	44.3161
1290	44.3154
1291	44.3147
1292	44.314
1293	44.3134
1294	44.3127
1295	44.312
1296	44.3113
1297	44.3106
1298	44.3099
1299	44.3092
1300	44.3086
1301	44.3079
1302	44.3072
1303	44.3065
1304	44.3058
1305	44.3051
1306	44.3045
1307	44.3038
1308	44.3031
1309	44.3024
1310	44.3018
1311	44.3011
1312	44.3004
1313	44.2997
1314	44.299
1315	44.2983
1316	44.2976
1317	44.297
1318	44.2963
1319	44.2956
1320	44.2949
1321	44.2942
1322	44.2935
1323	44.2928
1324	44.2922
1325	44.2915
1326	44.2908
1327	44.2901
1328	44.2894
1329	44.2888
1330	44.2881
1331	44.2874
1332	44.2867
1333	44.2861
1334	44.2854
1335	44.2847
1336	44.284
1337	44.2833
1338	44.2827
1339	44.282
1340	44.2813
1341	44.2807
1342	44.28
1343	44.2793
1344	44.2786
1345	44.278
1346	44.2773
1347	44.2766
1348	44.276
1349	44.2753
1350	44.2746
1351	44.274
1352	44.2733
1353	44.2726
1354	44.272
1355	44.2713
1356	44.2706
1357	44.27
1358	44.2693
1359	44.2686
1360	44.268
1361	44.2673
1362	44.2666
1363	44.266
1364	44.2653
1365	44.2647
1366	44.264
1367	44.2633
1368	44.2627
1369	44.262
1370	44.2614
1371	44.2607
1372	44.2601
1373	44.2594
1374	44.2588
1375	44.2581
1376	44.2574
1377	44.2568
1378	44.2561
1379	44.2555
1380	44.2548
1381	44.2542
1382	44.2535
1383	44.2529
1384	44.2522
1385	44.2516
1386	44.2509
1387	44.2503
1388	44.2496
1389	44.249
1390	44.2483
1391	44.2477
1392	44.2471
1393	44.2464
1394	44.2458
1395	44.2451
1396	44.2445
1397	44.2438
1398	44.2432
1399	44.2426
1400	44.2419
1401	44.2413
1402	44.2406
1403	44.24
1404	44.2394
1405	44.2387
1406	44.2381
1407	44.2374
1408	44.2368
1409	44.2362
1410	44.2355
1411	44.2349
1412	44.2343
1413	44.2336
1414	44.233
1415	44.2324
1416	44.2317
1417	44.2311
1418	44.2305
1419	44.2298
1420	44.2292
1421	44.2286
1422	44.2279
1423	44.2273
1424	44.2267
1425	44.2261
1426	44.2254
1427	44.2248
1428	44.2242
1429	44.2236
1430	44.2229
1431	44.2223
1432	44.2217
1433	44.2211
1434	44.2204
1435	44.2198
1436	44.2192
1437	44.2186
1438	44.218
1439	44.2173
1440	44.2167
1441	44.2161
1442	44.2155
1443	44.2149
1444	44.2142
1445	44.2136
1446	44.213
1447	44.2124
1448	44.2118
1449	44.2112
1450	44.2105
1451	44.2099
1452	44.2093
1453	44.2087
1454	44.2081
1455	44.2075
1456	44.2069
1457	44.2063
1458	44.2057
1459	44.205
1460	44.2044
1461	44.2038
1462	44.2032
1463	44.2026
1464	44.202
1465	44.2014
1466	44.2008
1467	44.2002
1468	44.1996
1469	44.199
1470	44.1984
1471	44.1978
1472	44.1972
1473	44.1966
1474	44.196
1475	44.1954
1476	44.1948
1477	44.1942
1478	44.1936
1479	44.193
1480	44.1924
1481	44.1918
1482	44.1912
1483	44.1906
1484	44.19
1485	44.1894
1486	44.1888
1487	44.1882
1488	44.1876
1489	44.187
1490	44.1864
1491	44.1858
1492	44.1852
1493	44.1846
1494	44.184
1495	44.1834
1496	44.1828
1497	44.1822
1498	44.1816
1499	44.181
1500	44.1805
1501	44.1799
1502	44.1793
1503	44.1787
1504	44.1781
1505	44.1775
1506	44.1769
1507	44.1763
1508	44.1757
1509	44.1751
1510	44.1745
1511	44.1739
1512	44.1733
1513	44.1727
1514	44.1722
1515	44.1716
1516	44.171
1517	44.1704
1518	44.1698
1519	44.1692
1520	44.1686
1521	44.168
1522	44.1675
1523	44.1669
1524	44.1663
1525	44.1657
1526	44.1651
1527	44.1645
1528	44.1639
1529	44.1634
1530	44.1628
1531	44.1622
1532	44.1616
1533	44.161
1534	44.1605
1535	44.1599
1536	44.1593
1537	44.1587
1538	44.1581
1539	44.1576
1540	44.157
1541	44.1564
1542	44.1558
1543	44.1553
1544	44.1547
1545	44.1541
1546	44.1535
1547	44.153
1548	44.1524
1549	44.1518
1550	44.1512
1551	44.1507
1552	44.1501
1553	44.1495
1554	44.1489
1555	44.1484
1556	44.1478
1557	44.1472
1558	44.1467
1559	44.1461
1560	44.1455
1561	44.145
1562	44.1444
1563	44.1438
1564	44.1432
1565	44.1427
1566	44.1421
1567	44.1415
1568	44.141
1569	44.1404
1570	44.1399
1571	44.1393
1572	44.1387
1573	44.1382
1574	44.1376
1575	44.137
1576	44.1365
1577	44.1359
1578	44.1354
1579	44.1348
1580	44.1342
1581	44.1337
1582	44.1331
1583	44.1326
1584	44.132
1585	44.1314
1586	44.1309
1587	44.1303
1588	44.1298
1589	44.1292
1590	44.1287
1591	44.1281
1592	44.1276
1593	44.127
1594	44.1264
1595	44.1259
1596	44.1253
1597	44.1248
1598	44.1242
1599	44.1237
1600	44.1231
1601	44.1226
1602	44.122
1603	44.1215
1604	44.1209
1605	44.1204
1606	44.1198
1607	44.1193
1608	44.1187
1609	44.1182
1610	44.1176
1611	44.1171
1612	44.1166
1613	44.116
1614	44.1155
1615	44.1149
1616	44.1144
1617	44.1138
1618	44.1133
1619	44.1127
1620	44.1122
1621	44.1117
1622	44.1111
1623	44.1106
1624	44.11
1625	44.1095
1626	44.109
1627	44.1084
1628	44.1079
1629	44.1073
1630	44.1068
1631	44.1063
1632	44.1057
1633	44.1052
1634	44.1047
1635	44.1041
1636	44.1036
1637	44.1031
1638	44.1025
1639	44.102
1640	44.1015
1641	44.1009
1642	44.1004
1643	44.0999
1644	44.0993
1645	44.0988
1646	44.0983
1647	44.0977
1648	44.0972
1649	44.0967
1650	44.0962
1651	44.0956
1652	44.0951
1653	44.0946
1654	44.094
1655	44.0935
1656	44.093
1657	44.0925
1658	44.0919
1659	44.0914
1660	44.0909
1661	44.0904
1662	44.0899
1663	44.0893
1664	44.0888
1665	44.0883
1666	44.0878
1667	44.0872
1668	44.0867
1669	44.0862
1670	44.0857
1671	44.0852
1672	44.0846
1673	44.0841
1674	44.0836
1675	44.0831
1676	44.0825
1677	44.082
1678	44.0815
1679	44.081
1680	44.0804
1681	44.0799
1682	44.0794
1683	44.0789
1684	44.0784
1685	44.0778
1686	44.0773
1687	44.0768
1688	44.0763
1689	44.0758
1690	44.0752
1691	44.0747
1692	44.0742
1693	44.0737
1694	44.0732
1695	44.0726
1696	44.0721
1697	44.0716
1698	44.0711
1699	44.0706
1700	44.0701
1701	44.0695
1702	44.069
1703	44.0685
1704	44.068
1705	44.0675
1706	44.067
1707	44.0665
1708	44.0659
1709	44.0654
1710	44.0649
1711	44.0644
1712	44.0639
1713	44.0634
1714	44.0629
1715	44.0624
1716	44.0619
1717	44.0614
1718	44.0608
1719	44.0603
1720	44.0598
1721	44.0593
1722	44.0588
1723	44.0583
1724	44.0578
1725	44.0573
1726	44.0568
1727	44.0563
1728	44.0558
1729	44.0553
1730	44.0548
1731	44.0543
1732	44.0538
1733	44.0533
1734	44.0528
1735	44.0523
1736	44.0517
1737	44.0512
1738	44.0507
1739	44.0502
1740	44.0497
1741	44.0492
1742	44.0487
1743	44.0482
1744	44.0477
1745	44.0472
1746	44.0467
1747	44.0462
1748	44.0458
1749	44.0453
1750	44.0448
1751	44.0443
1752	44.0438
1753	44.0433
1754	44.0428
1755	44.0423
1756	44.0418
1757	44.0413
1758	44.0408
1759	44.0403
1760	44.0398
1761	44.0393
1762	44.0388
1763	44.0383
1764	44.0378
1765	44.0373
1766	44.0369
1767	44.0364
1768	44.0359
1769	44.0354
1770	44.0349
1771	44.0344
1772	44.0339
1773	44.0334
1774	44.0329
1775	44.0325
1776	44.032
1777	44.0315
1778	44.031
1779	44.0305
1780	44.03
1781	44.0295
1782	44.029
1783	44.0286
1784	44.0281
1785	44.0276
1786	44.0271
1787	44.0266
1788	44.0261
1789	44.0257
1790	44.0252
1791	44.0247
1792	44.0242
1793	44.0237
1794	44.0233
1795	44.0228
1796	44.0223
1797	44.0218
1798	44.0213
1799	44.0209
1800	44.0204

## Sheet: 2
0	51.0795
1	50.2226
2	49.4721
3	49.1471
4	48.844
5	48.6084
6	48.4226
7	48.2865
8	48.2164
9	48.1553
10	48.0942
11	48.0331
12	47.972
13	47.9109
14	47.8498
15	47.8015
16	47.7618
17	47.7221
18	47.6823
19	47.6426
20	47.6029
21	47.5632
22	47.5234
23	47.4837
24	47.444
25	47.4043
26	47.3645
27	47.3248
28	47.2851
29	47.2491
30	47.2278
31	47.2066
32	47.1854
33	47.1641
34	47.1429
35	47.1217
36	47.1004
37	47.0792
38	47.0579
39	47.0367
40	47.0155
41	46.9942
42	46.973
43	46.9518
44	46.9305
45	46.9093
46	46.8881
47	46.8668
48	46.8456
49	46.8244
50	46.8031
51	46.7819
52	46.7607
53	46.7394
54	46.7182
55	46.697
56	46.6757
57	46.6545
58	46.6376
59	46.6273
60	46.617
61	46.6067
62	46.5964
63	46.5861
64	46.5757
65	46.5654
66	46.5551
67	46.5448
68	46.5345
69	46.5242
70	46.5139
71	46.5036
72	46.4932
73	46.4829
74	46.4726
75	46.4623
76	46.452
77	46.4417
78	46.4314
79	46.4211
80	46.4108
81	46.4004
82	46.3901
83	46.3798
84	46.3695
85	46.3592
86	46.3489
87	46.3386
88	46.3283
89	46.3179
90	46.3076
91	46.2973
92	46.287
93	46.2767
94	46.2664
95	46.2561
96	46.2458
97	46.2355
98	46.2251
99	46.2148
100	46.2045
101	46.1942
102	46.1839
103	46.1736
104	46.1633
105	46.153
106	46.1426
107	46.1323
108	46.122
109	46.1117
110	46.1014
111	46.0911
112	46.0808
113	46.0705
114	46.0602
115	46.0498
116	46.0439
117	46.039
118	46.0342
119	46.0293
120	46.0245
121	46.0196
122	46.0148
123	46.0099
124	46.0051
125	46.0002
126	45.9954
127	45.9905
128	45.9857
129	45.9808
130	45.9759
131	45.9711
132	45.9662
133	45.9614
134	45.9565
135	45.9517
136	45.9468
137	45.942
138	45.9371
139	45.9323
140	45.9274
141	45.9226
142	45.9177
143	45.9128
144	45.908
145	45.9031
146	45.8983
147	45.8934
148	45.8886
149	45.8837
150	45.8789
151	45.874
152	45.8692
153	45.8643
154	45.8595
155	45.8546
156	45.8497
157	45.8449
158	45.84
159	45.8352
160	45.8303
161	45.8255
162	45.8206
163	45.8158
164	45.8109
165	45.8061
166	45.8012
167	45.7964
168	45.7915
169	45.7866
170	45.7818
171	45.7769
172	45.7721
173	45.7672
174	45.7624
175	45.7575
176	45.7527
177	45.7478
178	45.743
179	45.7381
180	45.7333
181	45.7284
182	45.7235
183	45.7187
184	45.7138
185	45.709
186	45.7041
187	45.6993
188	45.6944
189	45.6896
190	45.6847
191	45.6799
192	45.675
193	45.6702
194	45.6653
195	45.6604
196	45.6556
197	45.6507
198	45.6459
199	45.641
200	45.6362
201	45.6313
202	45.6265
203	45.6216
204	45.6168
205	45.6119
206	45.6071
207	45.6022
208	45.5973
209	45.5925
210	45.5876
211	45.5828
212	45.5779
213	45.5731
214	45.5682
215	45.5634
216	45.5585
217	45.5537
218	45.5488
219	45.544
220	45.5391
221	45.5342
222	45.5294
223	45.5245
224	45.5197
225	45.5148
226	45.51
227	45.5051
228	45.5003
229	45.4954
230	45.4906
231	45.4871
232	45.4845
233	45.482
234	45.4794
235	45.4769
236	45.4743
237	45.4717
238	45.4692
239	45.4666
240	45.4641
241	45.4615
242	45.459
243	45.4564
244	45.4538
245	45.4513
246	45.4487
247	45.4462
248	45.4436
249	45.4411
250	45.4385
251	45.4359
252	45.4334
253	45.4308
254	45.4283
255	45.4257
256	45.4232
257	45.4206
258	45.418
259	45.4155
260	45.4129
261	45.4104
262	45.4078
263	45.4053
264	45.4027
265	45.4001
266	45.3976
267	45.395
268	45.3925
269	45.3899
270	45.3874
271	45.3848
272	45.3822
273	45.3797
274	45.3771
275	45.3746
276	45.372
277	45.3694
278	45.3669
279	45.3643
280	45.3618
281	45.3592
282	45.3567
283	45.3541
284	45.3515
285	45.349
286	45.3464
287	45.3439
288	45.3413
289	45.3388
290	45.3362
291	45.3336
292	45.3311
293	45.3285
294	45.326
295	45.3234
296	45.3209
297	45.3183
298	45.3157
299	45.3132
300	45.3106
301	45.3081
302	45.3055
303	45.303
304	45.3004
305	45.2978
306	45.2953
307	45.2927
308	45.2902
309	45.2876
310	45.2851
311	45.2825
312	45.2799
313	45.2774
314	45.2748
315	45.2723
316	45.2697
317	45.2672
318	45.2646
319	45.262
320	45.2595
321	45.2569
322	45.2544
323	45.2518
324	45.2493
325	45.2467
326	45.2441
327	45.2416
328	45.239
329	45.2365
330	45.2339
331	45.2314
332	45.2288
333	45.2262
334	45.2237
335	45.2211
336	45.2186
337	45.216
338	45.2135
339	45.2109
340	45.2083
341	45.2058
342	45.2032
343	45.2007
344	45.1981
345	45.1956
346	45.193
347	45.1904
348	45.1879
349	45.1853
350	45.1828
351	45.1802
352	45.1776
353	45.1751
354	45.1725
355	45.17
356	45.1674
357	45.1649
358	45.1623
359	45.1597
360	45.1572
361	45.1546
362	45.1521
363	45.1495
364	45.147
365	45.1444
366	45.1418
367	45.1393
368	45.1367
369	45.1342
370	45.1316
371	45.1291
372	45.1265
373	45.1239
374	45.1214
375	45.1188
376	45.1163
377	45.1137
378	45.1112
379	45.1086
380	45.106
381	45.1035
382	45.1009
383	45.0984
384	45.0958
385	45.0933
386	45.0907
387	45.0881
388	45.0856
389	45.083
390	45.0805
391	45.0779
392	45.0754
393	45.0728
394	45.0702
395	45.0677
396	45.0651
397	45.0626
398	45.06
399	45.0575
400	45.0549
401	45.0523
402	45.0498
403	45.0472
404	45.0447
405	45.0421
406	45.0396
407	45.037
408	45.0344
409	45.0319
410	45.0293
411	45.0273
412	45.0256
413	45.024
414	45.0223
415	45.0206
416	45.019
417	45.0173
418	45.0156
419	45.0139
420	45.0123
421	45.0106
422	45.0089
423	45.0073
424	45.0056
425	45.0039
426	45.0023
427	45.0006
428	44.9989
429	44.9973
430	44.9956
431	44.9939
432	44.9922
433	44.9906
434	44.9889
435	44.9872
436	44.9856
437	44.9839
438	44.9822
439	44.9806
440	44.9789
441	44.9772
442	44.9756
443	44.9739
444	44.9722
445	44.9705
446	44.9689
447	44.9672
448	44.9655
449	44.9639
450	44.9622
451	44.9605
452	44.9589
453	44.9572
454	44.9555
455	44.9539
456	44.9522
457	44.9505
458	44.9488
459	44.9472
460	44.9455
461	44.9438
462	44.9422
463	44.9405
464	44.9388
465	44.9372
466	44.9355
467	44.9338
468	44.9322
469	44.9305
470	44.9288
471	44.9271
472	44.9255
473	44.9238
474	44.9221
475	44.9205
476	44.9188
477	44.9171
478	44.9155
479	44.9138
480	44.9121
481	44.9105
482	44.9088
483	44.9071
484	44.9054
485	44.9038
486	44.9021
487	44.9004
488	44.8988
489	44.8971
490	44.8954
491	44.8938
492	44.8921
493	44.8904
494	44.8887
495	44.8871
496	44.8854
497	44.8837
498	44.8821
499	44.8804
500	44.8787
501	44.8771
502	44.8754
503	44.8737
504	44.8721
505	44.8704
506	44.8687
507	44.867
508	44.8654
509	44.8637
510	44.862
511	44.8604
512	44.8587
513	44.857
514	44.8554
515	44.8537
516	44.852
517	44.8504
518	44.8487
519	44.847
520	44.8453
521	44.8437
522	44.842
523	44.8403
524	44.8387
525	44.837
526	44.8353
527	44.8337
528	44.832
529	44.8303
530	44.8287
531	44.827
532	44.8253
533	44.8236
534	44.822
535	44.8203
536	44.8186
537	44.817
538	44.8153
539	44.8136
540	44.812
541	44.8103
542	44.8086
543	44.807
544	44.8053
545	44.8036
546	44.8019
547	44.8003
548	44.7986
549	44.7969
550	44.7953
551	44.7936
552	44.7919
553	44.7903
554	44.7886
555	44.7869
556	44.7853
557	44.7836
558	44.7819
559	44.7802
560	44.7786
561	44.7769
562	44.7752
563	44.7736
564	44.7719
565	44.7702
566	44.7686
567	44.7669
568	44.7652
569	44.7636
570	44.7619
571	44.7602
572	44.7585
573	44.7569
574	44.7552
575	44.7535
576	44.7519
577	44.7502
578	44.7485
579	44.7469
580	44.7452
581	44.7435
582	44.7419
583	44.7402
584	44.7385
585	44.7368
586	44.7352
587	44.7335
588	44.7318
589	44.7302
590	44.7285
591	44.7271
592	44.7259
593	44.7246
594	44.7234
595	44.7222
596	44.721
597	44.7197
598	44.7185
599	44.7173
600	44.7161
601	44.7148
602	44.7136
603	44.7124
604	44.7112
605	44.7099
606	44.7087
607	44.7075
608	44.7063
609	44.705
610	44.7038
611	44.7026
612	44.7014
613	44.7001
614	44.6989
615	44.6977
616	44.6965
617	44.6952
618	44.694
619	44.6928
620	44.6915
621	44.6903
622	44.6891
623	44.6879
624	44.6866
625	44.6854
626	44.6842
627	44.683
628	44.6817
629	44.6805
630	44.6793
631	44.6781
632	44.6768
633	44.6756
634	44.6744
635	44.6732
636	44.6719
637	44.6707
638	44.6695
639	44.6683
640	44.667
641	44.6658
642	44.6646
643	44.6634
644	44.6621
645	44.6609
646	44.6597
647	44.6584
648	44.6572
649	44.656
650	44.6548
651	44.6535
652	44.6523
653	44.6511
654	44.6499
655	44.6486
656	44.6474
657	44.6462
658	44.645
659	44.6437
660	44.6425
661	44.6413
662	44.6401
663	44.6388
664	44.6376
665	44.6364
666	44.6352
667	44.6339
668	44.6327
669	44.6315
670	44.6303
671	44.629
672	44.6278
673	44.6266
674	44.6254
675	44.6241
676	44.6229
677	44.6217
678	44.6204
679	44.6192
680	44.618
681	44.6168
682	44.6155
683	44.6143
684	44.6131
685	44.6119
686	44.6106
687	44.6094
688	44.6082
689	44.607
690	44.6057
691	44.6045
692	44.6033
693	44.6021
694	44.6008
695	44.5996
696	44.5984
697	44.5972
698	44.5959
699	44.5947
700	44.5935
701	44.5923
702	44.591
703	44.5898
704	44.5886
705	44.5873
706	44.5861
707	44.5849
708	44.5837
709	44.5824
710	44.5812
711	44.58
712	44.5788
713	44.5775
714	44.5763
715	44.5751
716	44.5739
717	44.5726
718	44.5714
719	44.5702
720	44.569
721	44.5677
722	44.5665
723	44.5653
724	44.5641
725	44.5628
726	44.5616
727	44.5604
728	44.5592
729	44.5579
730	44.5567
731	44.5555
732	44.5543
733	44.553
734	44.5518
735	44.5506
736	44.5493
737	44.5481
738	44.5469
739	44.5457
740	44.5444
741	44.5432
742	44.542
743	44.5408
744	44.5395
745	44.5383
746	44.5371
747	44.5359
748	44.5346
749	44.5334
750	44.5322
751	44.531
752	44.5297
753	44.5285
754	44.5273
755	44.5261
756	44.5248
757	44.5236
758	44.5224
759	44.5212
760	44.5199
761	44.5187
762	44.5175
763	44.5162
764	44.515
765	44.5138
766	44.5126
767	44.5113
768	44.5101
769	44.5089
770	44.5077
771	44.5066
772	44.5056
773	44.5047
774	44.5037
775	44.5027
776	44.5018
777	44.5008
778	44.4998
779	44.4989
780	44.4979
781	44.497
782	44.496
783	44.495
784	44.4941
785	44.4931
786	44.4921
787	44.4912
788	44.4902
789	44.4892
790	44.4883
791	44.4873
792	44.4863
793	44.4854
794	44.4844
795	44.4835
796	44.4825
797	44.4815
798	44.4806
799	44.4796
800	44.4786
801	44.4777
802	44.4767
803	44.4757
804	44.4748
805	44.4738
806	44.4728
807	44.4719
808	44.4709
809	44.47
810	44.469
811	44.468
812	44.4671
813	44.4661
814	44.4651
815	44.4642
816	44.4632
817	44.4622
818	44.4613
819	44.4603
820	44.4593
821	44.4584
822	44.4574
823	44.4564
824	44.4555
825	44.4545
826	44.4536
827	44.4526
828	44.4516
829	44.4507
830	44.4497
831	44.4487
832	44.4478
833	44.4468
834	44.4458
835	44.4449
836	44.4439
837	44.4429
838	44.442
839	44.441
840	44.4401
841	44.4391
842	44.4381
843	44.4372
844	44.4362
845	44.4352
846	44.4343
847	44.4333
848	44.4323
849	44.4314
850	44.4304
851	44.4294
852	44.4285
853	44.4275
854	44.4266
855	44.4256
856	44.4246
857	44.4237
858	44.4227
859	44.4217
860	44.4208
861	44.4198
862	44.4188
863	44.4179
864	44.4169
865	44.4159
866	44.415
867	44.414
868	44.413
869	44.4121
870	44.4111
871	44.4102
872	44.4092
873	44.4082
874	44.4073
875	44.4063
876	44.4053
877	44.4044
878	44.4034
879	44.4024
880	44.4015
881	44.4005
882	44.3995
883	44.3986
884	44.3976
885	44.3967
886	44.3957
887	44.3947
888	44.3938
889	44.3928
890	44.3918
891	44.3909
892	44.3899
893	44.3889
894	44.388
895	44.387
896	44.386
897	44.3851
898	44.3841
899	44.3832
900	44.3822
901	44.3812
902	44.3803
903	44.3793
904	44.3783
905	44.3774
906	44.3764
907	44.3754
908	44.3745
909	44.3735
910	44.3725
911	44.3716
912	44.3706
913	44.3697
914	44.3687
915	44.3677
916	44.3668
917	44.3658
918	44.3648
919	44.3639
920	44.3629
921	44.3619
922	44.361
923	44.36
924	44.359
925	44.3581
926	44.3571
927	44.3561
928	44.3552
929	44.3542
930	44.3533
931	44.3523
932	44.3513
933	44.3504
934	44.3494
935	44.3484
936	44.3475
937	44.3465
938	44.3455
939	44.3446
940	44.3436
941	44.3426
942	44.3417
943	44.3407
944	44.3398
945	44.3388
946	44.3378
947	44.3369
948	44.3359
949	44.3349
950	44.334
951	44.3331
952	44.3323
953	44.3315
954	44.3307
955	44.3299
956	44.329
957	44.3282
958	44.3274
959	44.3266
960	44.3258
961	44.325
962	44.3242
963	44.3234
964	44.3226
965	44.3217
966	44.3209
967	44.3201
968	44.3193
969	44.3185
970	44.3177
971	44.3169
972	44.3161
973	44.3153
974	44.3145
975	44.3136
976	44.3128
977	44.312
978	44.3112
979	44.3104
980	44.3096
981	44.3088
982	44.308
983	44.3072
984	44.3063
985	44.3055
986	44.3047
987	44.3039
988	44.3031
989	44.3023
990	44.3015
991	44.3007
992	44.2999
993	44.2991
994	44.2982
995	44.2974
996	44.2966
997	44.2958
998	44.295
999	44.2942
1000	44.2934
1001	44.2926
1002	44.2918
1003	44.2909
1004	44.2901
1005	44.2893
1006	44.2885
1007	44.2877
1008	44.2869
1009	44.2861
1010	44.2853
1011	44.2845
1012	44.2837
1013	44.2828
1014	44.282
1015	44.2812
1016	44.2804
1017	44.2796
1018	44.2788
1019	44.278
1020	44.2772
1021	44.2764
1022	44.2755
1023	44.2747
1024	44.2739
1025	44.2731
1026	44.2723
1027	44.2715
1028	44.2707
1029	44.2699
1030	44.2691
1031	44.2683
1032	44.2674
1033	44.2666
1034	44.2658
1035	44.265
1036	44.2642
1037	44.2634
1038	44.2626
1039	44.2618
1040	44.261
1041	44.2601
1042	44.2593
1043	44.2585
1044	44.2577
1045	44.2569
1046	44.2561
1047	44.2553
1048	44.2545
1049	44.2537
1050	44.2529
1051	44.252
1052	44.2512
1053	44.2504
1054	44.2496
1055	44.2488
1056	44.248
1057	44.2472
1058	44.2464
1059	44.2456
1060	44.2447
1061	44.2439
1062	44.2431
1063	44.2423
1064	44.2415
1065	44.2407
1066	44.2399
1067	44.2391
1068	44.2383
1069	44.2375
1070	44.2366
1071	44.2358
1072	44.235
1073	44.2342
1074	44.2334
1075	44.2326
1076	44.2318
1077	44.231
1078	44.2302
1079	44.2293
1080	44.2285
1081	44.2277
1082	44.2269
1083	44.2261
1084	44.2253
1085	44.2245
1086	44.2237
1087	44.2229
1088	44.2221
1089	44.2212
1090	44.2204
1091	44.2196
1092	44.2188
1093	44.218
1094	44.2172
1095	44.2164
1096	44.2156
1097	44.2148
1098	44.2139
1099	44.2131
1100	44.2123
1101	44.2115
1102	44.2107
1103	44.2099
1104	44.2091
1105	44.2083
1106	44.2075
1107	44.2067
1108	44.2058
1109	44.205
1110	44.2042
1111	44.2034
1112	44.2026
1113	44.2018
1114	44.201
1115	44.2002
1116	44.1994
1117	44.1985
1118	44.1977
1119	44.1969
1120	44.1961
1121	44.1953
1122	44.1945
1123	44.1937
1124	44.1929
1125	44.1921
1126	44.1913
1127	44.1904
1128	44.1896
1129	44.1888
1130	44.188
1131	44.1873
1132	44.1866
1133	44.1859
1134	44.1852
1135	44.1846
1136	44.1839
1137	44.1832
1138	44.1825
1139	44.1818
1140	44.1811
1141	44.1805
1142	44.1798
1143	44.1791
1144	44.1784
1145	44.1777
1146	44.1771
1147	44.1764
1148	44.1757
1149	44.175
1150	44.1743
1151	44.1737
1152	44.173
1153	44.1723
1154	44.1716
1155	44.1709
1156	44.1703
1157	44.1696
1158	44.1689
1159	44.1682
1160	44.1675
1161	44.1668
1162	44.1662
1163	44.1655
1164	44.1648
1165	44.1641
1166	44.1634
1167	44.1628
1168	44.1621
1169	44.1614
1170	44.1607
1171	44.16
1172	44.1594
1173	44.1587
1174	44.158
1175	44.1573
1176	44.1566
1177	44.156
1178	44.1553
1179	44.1546
1180	44.1539
1181	44.1532
1182	44.1525
1183	44.1519
1184	44.1512
1185	44.1505
1186	44.1498
1187	44.1491
1188	44.1485
1189	44.1478
1190	44.1471
1191	44.1464
1192	44.1457
1193	44.1451
1194	44.1444
1195	44.1437
1196	44.143
1197	44.1423
1198	44.1416
1199	44.141
1200	44.1403
1201	44.1396
1202	44.1389
1203	44.1382
1204	44.1376
1205	44.1369
1206	44.1362
1207	44.1355
1208	44.1348
1209	44.1342
1210	44.1335
1211	44.1328
1212	44.1321
1213	44.1314
1214	44.1308
1215	44.1301
1216	44.1294
1217	44.1287
1218	44.128
1219	44.1273
1220	44.1267
1221	44.126
1222	44.1253
1223	44.1246
1224	44.1239
1225	44.1233
1226	44.1226
1227	44.1219
1228	44.1212
1229	44.1205
1230	44.1199
1231	44.1192
1232	44.1185
1233	44.1178
1234	44.1171
1235	44.1165
1236	44.1158
1237	44.1151
1238	44.1144
1239	44.1137
1240	44.113
1241	44.1124
1242	44.1117
1243	44.111
1244	44.1103
1245	44.1096
1246	44.109
1247	44.1083
1248	44.1076
1249	44.1069
1250	44.1062
1251	44.1056
1252	44.1049
1253	44.1042
1254	44.1035
1255	44.1028
1256	44.1022
1257	44.1015
1258	44.1008
1259	44.1001
1260	44.0994
1261	44.0987
1262	44.0981
1263	44.0974
1264	44.0967
1265	44.096
1266	44.0953
1267	44.0947
1268	44.094
1269	44.0933
1270	44.0926
1271	44.0919
1272	44.0913
1273	44.0906
1274	44.0899
1275	44.0892
1276	44.0885
1277	44.0878
1278	44.0872
1279	44.0865
1280	44.0858
1281	44.0851
1282	44.0844
1283	44.0838
1284	44.0831
1285	44.0824
1286	44.0817
1287	44.081
1288	44.0804
1289	44.0797
1290	44.079
1291	44.0783
1292	44.0776
1293	44.077
1294	44.0763
1295	44.0756
1296	44.0749
1297	44.0742
1298	44.0735
1299	44.0729
1300	44.0722
1301	44.0715
1302	44.0708
1303	44.0701
1304	44.0695
1305	44.0688
1306	44.0681
1307	44.0674
1308	44.0667
1309	44.0661
1310	44.0654
1311	44.0647
1312	44.0641
1313	44.0634
1314	44.0628
1315	44.0622
1316	44.0615
1317	44.0609
1318	44.0603
1319	44.0596
1320	44.059
1321	44.0584
1322	44.0577
1323	44.0571
1324	44.0564
1325	44.0558
1326	44.0552
1327	44.0546
1328	44.0539
1329	44.0533
1330	44.0527
1331	44.052
1332	44.0514
1333	44.0508
1334	44.0501
1335	44.0495
1336	44.0489
1337	44.0483
1338	44.0476
1339	44.047
1340	44.0464
1341	44.0458
1342	44.0451
1343	44.0445
1344	44.0439
1345	44.0433
1346	44.0426
1347	44.042
1348	44.0414
1349	44.0408
1350	44.0401
1351	44.0395
1352	44.0389
1353	44.0383
1354	44.0377
1355	44.037
1356	44.0364
1357	44.0358
1358	44.0352
1359	44.0346
1360	44.034
1361	44.0333
1362	44.0327
1363	44.0321
1364	44.0315
1365	44.0309
1366	44.0303
1367	44.0296
1368	44.029
1369	44.0284
1370	44.0278
1371	44.0272
1372	44.0266
1373	44.026
1374	44.0254
1375	44.0248
1376	44.0241
1377	44.0235
1378	44.0229
1379	44.0223
1380	44.0217
1381	44.0211
1382	44.0205
1383	44.0199
1384	44.0193
1385	44.0187
1386	44.0181
1387	44.0175
1388	44.0169
1389	44.0163
1390	44.0157
1391	44.0151
1392	44.0145
1393	44.0139
1394	44.0133
1395	44.0127
1396	44.0121
1397	44.0115
1398	44.0109
1399	44.0103
1400	44.0097
1401	44.0091
1402	44.0085
1403	44.0079
1404	44.0073
1405	44.0067
1406	44.0061
1407	44.0055
1408	44.0049
1409	44.0043
1410	44.0037
1411	44.0031
1412	44.0025
1413	44.0019
1414	44.0013
1415	44.0007
1416	44.0001
1417	43.9996
1418	43.999
1419	43.9984
1420	43.9978
1421	43.9972
1422	43.9966
1423	43.996
1424	43.9954
1425	43.9948
1426	43.9943
1427	43.9937
1428	43.9931
1429	43.9925
1430	43.9919
1431	43.9913
1432	43.9908
1433	43.9902
1434	43.9896
1435	43.989
1436	43.9884
1437	43.9878
1438	43.9873
1439	43.9867
1440	43.9861
1441	43.9855
1442	43.9849
1443	43.9844
1444	43.9838
1445	43.9832
1446	43.9826
1447	43.9821
1448	43.9815
1449	43.9809
1450	43.9803
1451	43.9798
1452	43.9792
1453	43.9786
1454	43.978
1455	43.9775
1456	43.9769
1457	43.9763
1458	43.9757
1459	43.9752
1460	43.9746
1461	43.974
1462	43.9735
1463	43.9729
1464	43.9723
1465	43.9718
1466	43.9712
1467	43.9706
1468	43.9701
1469	43.9695
1470	43.9689
1471	43.9684
1472	43.9678
1473	43.9672
1474	43.9667
1475	43.9661
1476	43.9655
1477	43.965
1478	43.9644
1479	43.9638
1480	43.9633
1481	43.9627
1482	43.9622
1483	43.9616
1484	43.961
1485	43.9605
1486	43.9599
1487	43.9594
1488	43.9588
1489	43.9583
1490	43.9577
1491	43.9571
1492	43.9566
1493	43.956
1494	43.9554
1495	43.9549
1496	43.9543
1497	43.9538
1498	43.9532
1499	43.9526
1500	43.9521
1501	43.9515
1502	43.951
1503	43.9504
1504	43.9498
1505	43.9493
1506	43.9487
1507	43.9482
1508	43.9476
1509	43.9471
1510	43.9465
1511	43.946
1512	43.9454
1513	43.9448
1514	43.9443
1515	43.9437
1516	43.9432
1517	43.9426
1518	43.9421
1519	43.9415
1520	43.941
1521	43.9404
1522	43.9399
1523	43.9393
1524	43.9388
1525	43.9382
1526	43.9377
1527	43.9371
1528	43.9366
1529	43.936
1530	43.9355
1531	43.9349
1532	43.9344
1533	43.9338
1534	43.9333
1535	43.9327
1536	43.9322
1537	43.9317
1538	43.9311
1539	43.9306
1540	43.93
1541	43.9295
1542	43.9289
1543	43.9284
1544	43.9278
1545	43.9273
1546	43.9268
1547	43.9262
1548	43.9257
1549	43.9251
1550	43.9246
1551	43.9241
1552	43.9235
1553	43.923
1554	43.9224
1555	43.9219
1556	43.9214
1557	43.9208
1558	43.9203
1559	43.9198
1560	43.9192
1561	43.9187
1562	43.9181
1563	43.9176
1564	43.9171
1565	43.9165
1566	43.916
1567	43.9155
1568	43.9149
1569	43.9144
1570	43.9139
1571	43.9133
1572	43.9128
1573	43.9123
1574	43.9118
1575	43.9112
1576	43.9107
1577	43.9102
1578	43.9096
1579	43.9091
1580	43.9086
1581	43.908
1582	43.9075
1583	43.907
1584	43.9065
1585	43.9059
1586	43.9054
1587	43.9049
1588	43.9044
1589	43.9038
1590	43.9033
1591	43.9028
1592	43.9023
1593	43.9017
1594	43.9012
1595	43.9007
1596	43.9002
1597	43.8997
1598	43.8991
1599	43.8986
1600	43.8981
1601	43.8976
1602	43.897
1603	43.8965
1604	43.896
1605	43.8955
1606	43.895
1607	43.8945
1608	43.8939
1609	43.8934
1610	43.8929
1611	43.8924
1612	43.8919
1613	43.8914
1614	43.8908
1615	43.8903
1616	43.8898
1617	43.8893
1618	43.8888
1619	43.8883
1620	43.8878
1621	43.8872
1622	43.8867
1623	43.8862
1624	43.8857
1625	43.8852
1626	43.8847
1627	43.8842
1628	43.8837
1629	43.8832
1630	43.8826
1631	43.8821
1632	43.8816
1633	43.8811
1634	43.8806
1635	43.8801
1636	43.8796
1637	43.8791
1638	43.8786
1639	43.8781
1640	43.8776
1641	43.8771
1642	43.8766
1643	43.8761
1644	43.8756
1645	43.8751
1646	43.8746
1647	43.874
1648	43.8735
1649	43.873
1650	43.8725
1651	43.872
1652	43.8715
1653	43.871
1654	43.8705
1655	43.87
1656	43.8695
1657	43.869
1658	43.8685
1659	43.868
1660	43.8675
1661	43.8671
1662	43.8666
1663	43.8661
1664	43.8656
1665	43.8651
1666	43.8646
1667	43.8641
1668	43.8636
1669	43.8631
1670	43.8626
1671	43.8621
1672	43.8616
1673	43.8611
1674	43.8606
1675	43.8601
1676	43.8596
1677	43.8591
1678	43.8586
1679	43.8581
1680	43.8576
1681	43.8571
1682	43.8566
1683	43.8562
1684	43.8557
1685	43.8552
1686	43.8547
1687	43.8542
1688	43.8537
1689	43.8532
1690	43.8527
1691	43.8522
1692	43.8517
1693	43.8512
1694	43.8507
1695	43.8502
1696	43.8498
1697	43.8493
1698	43.8488
1699	43.8483
1700	43.8478
1701	43.8473
1702	43.8468
1703	43.8463
1704	43.8459
1705	43.8454
1706	43.8449
1707	43.8444
1708	43.8439
1709	43.8434
1710	43.8429
1711	43.8425
1712	43.842
1713	43.8415
1714	43.841
1715	43.8405
1716	43.84
1717	43.8396
1718	43.8391
1719	43.8386
1720	43.8381
1721	43.8376
1722	43.8371
1723	43.8367
1724	43.8362
1725	43.8357
1726	43.8352
1727	43.8347
1728	43.8343
1729	43.8338
1730	43.8333
1731	43.8328
1732	43.8324
1733	43.8319
1734	43.8314
1735	43.8309
1736	43.8305
1737	43.83
1738	43.8295
1739	43.829
1740	43.8285
1741	43.8281
1742	43.8276
1743	43.8271
1744	43.8267
1745	43.8262
1746	43.8257
1747	43.8252
1748	43.8248
1749	43.8243
1750	43.8238
1751	43.8233
1752	43.8229
1753	43.8224
1754	43.8219
1755	43.8215
1756	43.821
1757	43.8205
1758	43.8201
1759	43.8196
1760	43.8191
1761	43.8187
1762	43.8182
1763	43.8177
1764	43.8173
1765	43.8168
1766	43.8163
1767	43.8159
1768	43.8154
1769	43.8149
1770	43.8145
1771	43.814
1772	43.8135
1773	43.8131
1774	43.8126
1775	43.8121
1776	43.8117
1777	43.8112
1778	43.8108
1779	43.8103
1780	43.8098
1781	43.8094
1782	43.8089
1783	43.8084
1784	43.808
1785	43.8075
1786	43.8071
1787	43.8066
1788	43.8062
1789	43.8057
1790	43.8052
1791	43.8048
1792	43.8043
1793	43.8039
1794	43.8034
1795	43.8029
1796	43.8025
1797	43.802
1798	43.8016
1799	43.8011
1800	43.8007

## Sheet: 3
0	51.0795
1	50.2225
2	49.4719
3	49.1468
4	48.8435
5	48.6078
6	48.4217
7	48.2854
8	48.2149
9	48.1534
10	48.092
11	48.0305
12	47.969
13	47.9075
14	47.846
15	47.7969
16	47.7562
17	47.7154
18	47.6746
19	47.6339
20	47.5931
21	47.5523
22	47.5116
23	47.4708
24	47.43
25	47.3892
26	47.3485
27	47.3077
28	47.2669
29	47.2298
30	47.2069
31	47.1841
32	47.1613
33	47.1385
34	47.1157
35	47.0929
36	47.0701
37	47.0473
38	47.0245
39	47.0017
40	46.9789
41	46.9561
42	46.9333
43	46.9105
44	46.8877
45	46.8649
46	46.8421
47	46.8193
48	46.7965
49	46.7736
50	46.7508
51	46.728
52	46.7052
53	46.6824
54	46.6596
55	46.6368
56	46.614
57	46.5912
58	46.5729
59	46.5614
60	46.5499
61	46.5384
62	46.5268
63	46.5153
64	46.5038
65	46.4923
66	46.4807
67	46.4692
68	46.4577
69	46.4462
70	46.4347
71	46.4231
72	46.4116
73	46.4001
74	46.3886
75	46.3771
76	46.3655
77	46.354
78	46.3425
79	46.331
80	46.3194
81	46.3079
82	46.2964
83	46.2849
84	46.2734
85	46.2618
86	46.2503
87	46.2388
88	46.2273
89	46.2158
90	46.2042
91	46.1927
92	46.1812
93	46.1697
94	46.1581
95	46.1466
96	46.1351
97	46.1236
98	46.1121
99	46.1005
100	46.089
101	46.0775
102	46.066
103	46.0545
104	46.0429
105	46.0314
106	46.0199
107	46.0084
108	45.9968
109	45.9853
110	45.9738
111	45.9623
112	45.9508
113	45.9392
114	45.9277
115	45.9162
116	45.9096
117	45.9043
118	45.8989
119	45.8936
120	45.8882
121	45.8828
122	45.8775
123	45.8721
124	45.8668
125	45.8614
126	45.8561
127	45.8507
128	45.8454
129	45.84
130	45.8347
131	45.8293
132	45.824
133	45.8186
134	45.8133
135	45.8079
136	45.8026
137	45.7972
138	45.7918
139	45.7865
140	45.7811
141	45.7758
142	45.7704
143	45.7651
144	45.7597
145	45.7544
146	45.749
147	45.7437
148	45.7383
149	45.733
150	45.7276
151	45.7223
152	45.7169
153	45.7116
154	45.7062
155	45.7009
156	45.6955
157	45.6901
158	45.6848
159	45.6794
160	45.6741
161	45.6687
162	45.6634
163	45.658
164	45.6527
165	45.6473
166	45.642
167	45.6366
168	45.6313
169	45.6259
170	45.6206
171	45.6152
172	45.6099
173	45.6045
174	45.5991
175	45.5938
176	45.5884
177	45.5831
178	45.5777
179	45.5724
180	45.567
181	45.5617
182	45.5563
183	45.551
184	45.5456
185	45.5403
186	45.5349
187	45.5296
188	45.5242
189	45.5189
190	45.5135
191	45.5082
192	45.5028
193	45.4974
194	45.4921
195	45.4867
196	45.4814
197	45.476
198	45.4707
199	45.4653
200	45.46
201	45.4546
202	45.4493
203	45.4439
204	45.4386
205	45.4332
206	45.4279
207	45.4225
208	45.4172
209	45.4118
210	45.4064
211	45.4011
212	45.3957
213	45.3904
214	45.385
215	45.3797
216	45.3743
217	45.369
218	45.3636
219	45.3583
220	45.3529
221	45.3476
222	45.3422
223	45.3369
224	45.3315
225	45.3262
226	45.3208
227	45.3155
228	45.3101
229	45.3047
230	45.2994
231	45.2956
232	45.293
233	45.2903
234	45.2876
235	45.285
236	45.2823
237	45.2796
238	45.2769
239	45.2743
240	45.2716
241	45.2689
242	45.2662
243	45.2636
244	45.2609
245	45.2582
246	45.2555
247	45.2529
248	45.2502
249	45.2475
250	45.2448
251	45.2422
252	45.2395
253	45.2368
254	45.2342
255	45.2315
256	45.2288
257	45.2261
258	45.2235
259	45.2208
260	45.2181
261	45.2154
262	45.2128
263	45.2101
264	45.2074
265	45.2047
266	45.2021
267	45.1994
268	45.1967
269	45.194
270	45.1914
271	45.1887
272	45.186
273	45.1834
274	45.1807
275	45.178
276	45.1753
277	45.1727
278	45.17
279	45.1673
280	45.1646
281	45.162
282	45.1593
283	45.1566
284	45.1539
285	45.1513
286	45.1486
287	45.1459
288	45.1432
289	45.1406
290	45.1379
291	45.1352
292	45.1325
293	45.1299
294	45.1272
295	45.1245
296	45.1219
297	45.1192
298	45.1165
299	45.1138
300	45.1112
301	45.1085
302	45.1058
303	45.1031
304	45.1005
305	45.0978
306	45.0951
307	45.0924
308	45.0898
309	45.0871
310	45.0844
311	45.0817
312	45.0791
313	45.0764
314	45.0737
315	45.0711
316	45.0684
317	45.0657
318	45.063
319	45.0604
320	45.0577
321	45.055
322	45.0523
323	45.0497
324	45.047
325	45.0443
326	45.0416
327	45.039
328	45.0363
329	45.0336
330	45.0309
331	45.0283
332	45.0256
333	45.0229
334	45.0203
335	45.0176
336	45.0149
337	45.0122
338	45.0096
339	45.0069
340	45.0042
341	45.0015
342	44.9989
343	44.9962
344	44.9935
345	44.9908
346	44.9882
347	44.9855
348	44.9828
349	44.9801
350	44.9775
351	44.9748
352	44.9721
353	44.9695
354	44.9668
355	44.9641
356	44.9614
357	44.9588
358	44.9561
359	44.9534
360	44.9507
361	44.9481
362	44.9454
363	44.9427
364	44.94
365	44.9374
366	44.9347
367	44.932
368	44.9293
369	44.9267
370	44.924
371	44.9213
372	44.9187
373	44.916
374	44.9133
375	44.9106
376	44.908
377	44.9053
378	44.9026
379	44.8999
380	44.8973
381	44.8946
382	44.8919
383	44.8892
384	44.8866
385	44.8839
386	44.8812
387	44.8785
388	44.8759
389	44.8732
390	44.8705
391	44.8678
392	44.8652
393	44.8625
394	44.8598
395	44.8572
396	44.8545
397	44.8518
398	44.8491
399	44.8465
400	44.8438
401	44.8411
402	44.8384
403	44.8358
404	44.8331
405	44.8304
406	44.8277
407	44.8251
408	44.8224
409	44.8197
410	44.817
411	44.815
412	44.8133
413	44.8116
414	44.81
415	44.8083
416	44.8066
417	44.8049
418	44.8033
419	44.8016
420	44.7999
421	44.7983
422	44.7966
423	44.7949
424	44.7932
425	44.7916
426	44.7899
427	44.7882
428	44.7865
429	44.7849
430	44.7832
431	44.7815
432	44.7799
433	44.7782
434	44.7765
435	44.7748
436	44.7732
437	44.7715
438	44.7698
439	44.7682
440	44.7665
441	44.7648
442	44.7631
443	44.7615
444	44.7598
445	44.7581
446	44.7565
447	44.7548
448	44.7531
449	44.7514
450	44.7498
451	44.7481
452	44.7464
453	44.7447
454	44.7431
455	44.7414
456	44.7397
457	44.7381
458	44.7364
459	44.7347
460	44.733
461	44.7314
462	44.7297
463	44.728
464	44.7264
465	44.7247
466	44.723
467	44.7213
468	44.7197
469	44.718
470	44.7163
471	44.7146
472	44.713
473	44.7113
474	44.7096
475	44.708
476	44.7063
477	44.7046
478	44.7029
479	44.7013
480	44.6996
481	44.6979
482	44.6963
483	44.6946
484	44.6929
485	44.6912
486	44.6896
487	44.6879
488	44.6862
489	44.6845
490	44.6829
491	44.6812
492	44.6795
493	44.6779
494	44.6762
495	44.6745
496	44.6728
497	44.6712
498	44.6695
499	44.6678
500	44.6662
501	44.6645
502	44.6628
503	44.6611
504	44.6595
505	44.6578
506	44.6561
507	44.6544
508	44.6528
509	44.6511
510	44.6494
511	44.6478
512	44.6461
513	44.6444
514	44.6427
515	44.6411
516	44.6394
517	44.6377
518	44.6361
519	44.6344
520	44.6327
521	44.631
522	44.6294
523	44.6277
524	44.626
525	44.6244
526	44.6227
527	44.621
528	44.6193
529	44.6177
530	44.616
531	44.6143
532	44.6126
533	44.611
534	44.6093
535	44.6076
536	44.606
537	44.6043
538	44.6026
539	44.6009
540	44.5993
541	44.5976
542	44.5959
543	44.5943
544	44.5926
545	44.5909
546	44.5892
547	44.5876
548	44.5859
549	44.5842
550	44.5825
551	44.5809
552	44.5792
553	44.5775
554	44.5759
555	44.5742
556	44.5725
557	44.5708
558	44.5692
559	44.5675
560	44.5658
561	44.5642
562	44.5625
563	44.5608
564	44.5591
565	44.5575
566	44.5558
567	44.5541
568	44.5524
569	44.5508
570	44.5491
571	44.5474
572	44.5458
573	44.5441
574	44.5424
575	44.5407
576	44.5391
577	44.5374
578	44.5357
579	44.5341
580	44.5324
581	44.5307
582	44.529
583	44.5274
584	44.5257
585	44.524
586	44.5223
587	44.5207
588	44.519
589	44.5173
590	44.5157
591	44.5143
592	44.5131
593	44.5119
594	44.5107
595	44.5095
596	44.5083
597	44.5071
598	44.5059
599	44.5047
600	44.5035
601	44.5023
602	44.5011
603	44.4999
604	44.4987
605	44.4975
606	44.4963
607	44.4951
608	44.4939
609	44.4927
610	44.4915
611	44.4903
612	44.4891
613	44.4879
614	44.4867
615	44.4855
616	44.4843
617	44.4831
618	44.4819
619	44.4807
620	44.4795
621	44.4783
622	44.4771
623	44.4759
624	44.4748
625	44.4736
626	44.4724
627	44.4712
628	44.47
629	44.4688
630	44.4676
631	44.4664
632	44.4652
633	44.464
634	44.4628
635	44.4616
636	44.4604
637	44.4592
638	44.458
639	44.4568
640	44.4556
641	44.4544
642	44.4532
643	44.452
644	44.4508
645	44.4496
646	44.4484
647	44.4472
648	44.446
649	44.4448
650	44.4436
651	44.4424
652	44.4412
653	44.44
654	44.4388
655	44.4376
656	44.4364
657	44.4352
658	44.434
659	44.4328
660	44.4316
661	44.4304
662	44.4292
663	44.428
664	44.4268
665	44.4256
666	44.4245
667	44.4233
668	44.4221
669	44.4209
670	44.4197
671	44.4185
672	44.4173
673	44.4161
674	44.4149
675	44.4137
676	44.4125
677	44.4113
678	44.4101
679	44.4089
680	44.4077
681	44.4065
682	44.4053
683	44.4041
684	44.4029
685	44.4017
686	44.4005
687	44.3993
688	44.3981
689	44.3969
690	44.3957
691	44.3945
692	44.3933
693	44.3921
694	44.3909
695	44.3897
696	44.3885
697	44.3873
698	44.3861
699	44.3849
700	44.3837
701	44.3825
702	44.3813
703	44.3801
704	44.3789
705	44.3777
706	44.3765
707	44.3753
708	44.3742
709	44.373
710	44.3718
711	44.3706
712	44.3694
713	44.3682
714	44.367
715	44.3658
716	44.3646
717	44.3634
718	44.3622
719	44.361
720	44.3598
721	44.3586
722	44.3574
723	44.3562
724	44.355
725	44.3538
726	44.3526
727	44.3514
728	44.3502
729	44.349
730	44.3478
731	44.3466
732	44.3454
733	44.3442
734	44.343
735	44.3418
736	44.3406
737	44.3394
738	44.3382
739	44.337
740	44.3358
741	44.3346
742	44.3334
743	44.3322
744	44.331
745	44.3298
746	44.3286
747	44.3274
748	44.3262
749	44.325
750	44.3239
751	44.3227
752	44.3215
753	44.3203
754	44.3191
755	44.3179
756	44.3167
757	44.3155
758	44.3143
759	44.3131
760	44.3119
761	44.3107
762	44.3095
763	44.3083
764	44.3071
765	44.3059
766	44.3047
767	44.3035
768	44.3023
769	44.3011
770	44.2999
771	44.2989
772	44.2979
773	44.297
774	44.2961
775	44.2951
776	44.2942
777	44.2933
778	44.2924
779	44.2914
780	44.2905
781	44.2896
782	44.2886
783	44.2877
784	44.2868
785	44.2858
786	44.2849
787	44.284
788	44.2831
789	44.2821
790	44.2812
791	44.2803
792	44.2793
793	44.2784
794	44.2775
795	44.2765
796	44.2756
797	44.2747
798	44.2738
799	44.2728
800	44.2719
801	44.271
802	44.27
803	44.2691
804	44.2682
805	44.2673
806	44.2663
807	44.2654
808	44.2645
809	44.2635
810	44.2626
811	44.2617
812	44.2607
813	44.2598
814	44.2589
815	44.258
816	44.257
817	44.2561
818	44.2552
819	44.2542
820	44.2533
821	44.2524
822	44.2514
823	44.2505
824	44.2496
825	44.2487
826	44.2477
827	44.2468
828	44.2459
829	44.2449
830	44.244
831	44.2431
832	44.2421
833	44.2412
834	44.2403
835	44.2394
836	44.2384
837	44.2375
838	44.2366
839	44.2356
840	44.2347
841	44.2338
842	44.2329
843	44.2319
844	44.231
845	44.2301
846	44.2291
847	44.2282
848	44.2273
849	44.2263
850	44.2254
851	44.2245
852	44.2236
853	44.2226
854	44.2217
855	44.2208
856	44.2198
857	44.2189
858	44.218
859	44.217
860	44.2161
861	44.2152
862	44.2143
863	44.2133
864	44.2124
865	44.2115
866	44.2105
867	44.2096
868	44.2087
869	44.2077
870	44.2068
871	44.2059
872	44.205
873	44.204
874	44.2031
875	44.2022
876	44.2012
877	44.2003
878	44.1994
879	44.1985
880	44.1975
881	44.1966
882	44.1957
883	44.1947
884	44.1938
885	44.1929
886	44.1919
887	44.191
888	44.1901
889	44.1892
890	44.1882
891	44.1873
892	44.1864
893	44.1854
894	44.1845
895	44.1836
896	44.1826
897	44.1817
898	44.1808
899	44.1799
900	44.1789
901	44.178
902	44.1771
903	44.1761
904	44.1752
905	44.1743
906	44.1734
907	44.1724
908	44.1715
909	44.1706
910	44.1696
911	44.1687
912	44.1678
913	44.1668
914	44.1659
915	44.165
916	44.1641
917	44.1631
918	44.1622
919	44.1613
920	44.1603
921	44.1594
922	44.1585
923	44.1575
924	44.1566
925	44.1557
926	44.1548
927	44.1538
928	44.1529
929	44.152
930	44.151
931	44.1501
932	44.1492
933	44.1482
934	44.1473
935	44.1464
936	44.1455
937	44.1445
938	44.1436
939	44.1427
940	44.1417
941	44.1408
942	44.1399
943	44.139
944	44.138
945	44.1371
946	44.1362
947	44.1352
948	44.1343
949	44.1334
950	44.1324
951	44.1316
952	44.1307
953	44.1298
954	44.129
955	44.1281
956	44.1272
957	44.1264
958	44.1255
959	44.1247
960	44.1238
961	44.1229
962	44.1221
963	44.1212
964	44.1204
965	44.1195
966	44.1186
967	44.1178
968	44.1169
969	44.1161
970	44.1152
971	44.1144
972	44.1135
973	44.1127
974	44.1118
975	44.111
976	44.1101
977	44.1093
978	44.1084
979	44.1076
980	44.1067
981	44.1059
982	44.1051
983	44.1042
984	44.1034
985	44.1025
986	44.1017
987	44.1009
988	44.1
989	44.0992
990	44.0983
991	44.0975
992	44.0967
993	44.0958
994	44.095
995	44.0942
996	44.0933
997	44.0925
998	44.0917
999	44.0908
1000	44.09
1001	44.0892
1002	44.0883
1003	44.0875
1004	44.0867
1005	44.0858
1006	44.085
1007	44.0842
1008	44.0834
1009	44.0825
1010	44.0817
1011	44.0809
1012	44.0801
1013	44.0792
1014	44.0784
1015	44.0776
1016	44.0768
1017	44.076
1018	44.0751
1019	44.0743
1020	44.0735
1021	44.0727
1022	44.0719
1023	44.0711
1024	44.0703
1025	44.0694
1026	44.0686
1027	44.0678
1028	44.067
1029	44.0662
1030	44.0654
1031	44.0646
1032	44.0638
1033	44.063
1034	44.0621
1035	44.0613
1036	44.0605
1037	44.0597
1038	44.0589
1039	44.0581
1040	44.0573
1041	44.0565
1042	44.0557
1043	44.0549
1044	44.0541
1045	44.0533
1046	44.0525
1047	44.0517
1048	44.0509
1049	44.0501
1050	44.0493
1051	44.0485
1052	44.0477
1053	44.0469
1054	44.0462
1055	44.0454
1056	44.0446
1057	44.0438
1058	44.043
1059	44.0422
1060	44.0414
1061	44.0406
1062	44.0398
1063	44.039
1064	44.0383
1065	44.0375
1066	44.0367
1067	44.0359
1068	44.0351
1069	44.0343
1070	44.0336
1071	44.0328
1072	44.032
1073	44.0312
1074	44.0304
1075	44.0297
1076	44.0289
1077	44.0281
1078	44.0273
1079	44.0266
1080	44.0258
1081	44.025
1082	44.0242
1083	44.0235
1084	44.0227
1085	44.0219
1086	44.0212
1087	44.0204
1088	44.0196
1089	44.0188
1090	44.0181
1091	44.0173
1092	44.0165
1093	44.0158
1094	44.015
1095	44.0143
1096	44.0135
1097	44.0127
1098	44.012
1099	44.0112
1100	44.0104
1101	44.0097
1102	44.0089
1103	44.0082
1104	44.0074
1105	44.0067
1106	44.0059
1107	44.0051
1108	44.0044
1109	44.0036
1110	44.0029
1111	44.0021
1112	44.0014
1113	44.0006
1114	43.9999
1115	43.9991
1116	43.9984
1117	43.9976
1118	43.9969
1119	43.9961
1120	43.9954
1121	43.9946
1122	43.9939
1123	43.9931
1124	43.9924
1125	43.9917
1126	43.9909
1127	43.9902
1128	43.9894
1129	43.9887
1130	43.988
1131	43.9872
1132	43.9865
1133	43.9857
1134	43.985
1135	43.9843
1136	43.9835
1137	43.9828
1138	43.9821
1139	43.9813
1140	43.9806
1141	43.9799
1142	43.9791
1143	43.9784
1144	43.9777
1145	43.977
1146	43.9762
1147	43.9755
1148	43.9748
1149	43.9741
1150	43.9733
1151	43.9726
1152	43.9719
1153	43.9712
1154	43.9704
1155	43.9697
1156	43.969
1157	43.9683
1158	43.9676
1159	43.9668
1160	43.9661
1161	43.9654
1162	43.9647
1163	43.964
1164	43.9633
1165	43.9625
1166	43.9618
1167	43.9611
1168	43.9604
1169	43.9597
1170	43.959
1171	43.9583
1172	43.9576
1173	43.9569
1174	43.9561
1175	43.9554
1176	43.9547
1177	43.954
1178	43.9533
1179	43.9526
1180	43.9519
1181	43.9512
1182	43.9505
1183	43.9498
1184	43.9491
1185	43.9484
1186	43.9477
1187	43.947
1188	43.9463
1189	43.9456
1190	43.9449
1191	43.9442
1192	43.9435
1193	43.9428
1194	43.9421
1195	43.9414
1196	43.9408
1197	43.9401
1198	43.9394
1199	43.9387
1200	43.938
1201	43.9373
1202	43.9366
1203	43.9359
1204	43.9352
1205	43.9346
1206	43.9339
1207	43.9332
1208	43.9325
1209	43.9318
1210	43.9311
1211	43.9305
1212	43.9298
1213	43.9291
1214	43.9284
1215	43.9277
1216	43.9271
1217	43.9264
1218	43.9257
1219	43.925
1220	43.9244
1221	43.9237
1222	43.923
1223	43.9223
1224	43.9217
1225	43.921
1226	43.9203
1227	43.9196
1228	43.919
1229	43.9183
1230	43.9176
1231	43.917
1232	43.9163
1233	43.9156
1234	43.915
1235	43.9143
1236	43.9136
1237	43.913
1238	43.9123
1239	43.9117
1240	43.911
1241	43.9103
1242	43.9097
1243	43.909
1244	43.9084
1245	43.9077
1246	43.907
1247	43.9064
1248	43.9057
1249	43.9051
1250	43.9044
1251	43.9038
1252	43.9031
1253	43.9025
1254	43.9018
1255	43.9012
1256	43.9005
1257	43.8999
1258	43.8992
1259	43.8986
1260	43.8979
1261	43.8973
1262	43.8966
1263	43.896
1264	43.8953
1265	43.8947
1266	43.8941
1267	43.8934
1268	43.8928
1269	43.8921
1270	43.8915
1271	43.8909
1272	43.8902
1273	43.8896
1274	43.8889
1275	43.8883
1276	43.8877
1277	43.887
1278	43.8864
1279	43.8858
1280	43.8851
1281	43.8845
1282	43.8839
1283	43.8832
1284	43.8826
1285	43.882
1286	43.8814
1287	43.8807
1288	43.8801
1289	43.8795
1290	43.8789
1291	43.8782
1292	43.8776
1293	43.877
1294	43.8764
1295	43.8757
1296	43.8751
1297	43.8745
1298	43.8739
1299	43.8733
1300	43.8726
1301	43.872
1302	43.8714
1303	43.8708
1304	43.8702
1305	43.8696
1306	43.8689
1307	43.8683
1308	43.8677
1309	43.8671
1310	43.8665
1311	43.8659
1312	43.8653
1313	43.8646
1314	43.864
1315	43.8634
1316	43.8628
1317	43.8622
1318	43.8615
1319	43.8609
1320	43.8603
1321	43.8597
1322	43.8591
1323	43.8584
1324	43.8578
1325	43.8572
1326	43.8566
1327	43.856
1328	43.8554
1329	43.8548
1330	43.8542
1331	43.8535
1332	43.8529
1333	43.8523
1334	43.8517
1335	43.8511
1336	43.8505
1337	43.8499
1338	43.8493
1339	43.8487
1340	43.8481
1341	43.8475
1342	43.8469
1343	43.8463
1344	43.8457
1345	43.8451
1346	43.8444
1347	43.8438
1348	43.8432
1349	43.8426
1350	43.842
1351	43.8414
1352	43.8408
1353	43.8402
1354	43.8397
1355	43.8391
1356	43.8385
1357	43.8379
1358	43.8373
1359	43.8367
1360	43.8361
1361	43.8355
1362	43.8349
1363	43.8343
1364	43.8337
1365	43.8331
1366	43.8325
1367	43.8319
1368	43.8313
1369	43.8308
1370	43.8302
1371	43.8296
1372	43.829
1373	43.8284
1374	43.8278
1375	43.8272
1376	43.8266
1377	43.8261
1378	43.8255
1379	43.8249
1380	43.8243
1381	43.8237
1382	43.8232
1383	43.8226
1384	43.822
1385	43.8214
1386	43.8208
1387	43.8203
1388	43.8197
1389	43.8191
1390	43.8185
1391	43.8179
1392	43.8174
1393	43.8168
1394	43.8162
1395	43.8156
1396	43.8151
1397	43.8145
1398	43.8139
1399	43.8134
1400	43.8128
1401	43.8122
1402	43.8116
1403	43.8111
1404	43.8105
1405	43.8099
1406	43.8094
1407	43.8088
1408	43.8082
1409	43.8077
1410	43.8071
1411	43.8065
1412	43.806
1413	43.8054
1414	43.8048
1415	43.8043
1416	43.8037
1417	43.8032
1418	43.8026
1419	43.802
1420	43.8015
1421	43.8009
1422	43.8004
1423	43.7998
1424	43.7992
1425	43.7987
1426	43.7981
1427	43.7976
1428	43.797
1429	43.7965
1430	43.7959
1431	43.7954
1432	43.7948
1433	43.7943
1434	43.7937
1435	43.7932
1436	43.7926
1437	43.7921
1438	43.7915
1439	43.791
1440	43.7904
1441	43.7899
1442	43.7893
1443	43.7888
1444	43.7882
1445	43.7877
1446	43.7871
1447	43.7866
1448	43.786
1449	43.7855
1450	43.785
1451	43.7844
1452	43.7839
1453	43.7833
1454	43.7828
1455	43.7823
1456	43.7817
1457	43.7812
1458	43.7806
1459	43.7801
1460	43.7796
1461	43.779
1462	43.7785
1463	43.778
1464	43.7774
1465	43.7769
1466	43.7764
1467	43.7758
1468	43.7753
1469	43.7748
1470	43.7742
1471	43.7737
1472	43.7732
1473	43.7726
1474	43.7721
1475	43.7716
1476	43.7711
1477	43.7705
1478	43.77
1479	43.7695
1480	43.769
1481	43.7684
1482	43.7679
1483	43.7674
1484	43.7669
1485	43.7663
1486	43.7658
1487	43.7653
1488	43.7648
1489	43.7643
1490	43.7637
1491	43.7632
1492	43.7627
1493	43.7622
1494	43.7616
1495	43.7611
1496	43.7606
1497	43.76
1498	43.7595
1499	43.759
1500	43.7584
1501	43.7579
1502	43.7574
1503	43.7569
1504	43.7563
1505	43.7558
1506	43.7553
1507	43.7548
1508	43.7542
1509	43.7537
1510	43.7532
1511	43.7527
1512	43.7521
1513	43.7516
1514	43.7511
1515	43.7506
1516	43.7501
1517	43.7495
1518	43.749
1519	43.7485
1520	43.748
1521	43.7475
1522	43.7469
1523	43.7464
1524	43.7459
1525	43.7454
1526	43.7449
1527	43.7444
1528	43.7438
1529	43.7433
1530	43.7428
1531	43.7423
1532	43.7418
1533	43.7413
1534	43.7408
1535	43.7402
1536	43.7397
1537	43.7392
1538	43.7387
1539	43.7382
1540	43.7377
1541	43.7372
1542	43.7367
1543	43.7361
1544	43.7356
1545	43.7351
1546	43.7346
1547	43.7341
1548	43.7336
1549	43.7331
1550	43.7326
1551	43.7321
1552	43.7316
1553	43.7311
1554	43.7306
1555	43.7301
1556	43.7296
1557	43.7291
1558	43.7286
1559	43.7281
1560	43.7276
1561	43.727
1562	43.7265
1563	43.726
1564	43.7255
1565	43.725
1566	43.7245
1567	43.724
1568	43.7235
1569	43.723
1570	43.7226
1571	43.7221
1572	43.7216
1573	43.7211
1574	43.7206
1575	43.7201
1576	43.7196
1577	43.7191
1578	43.7186
1579	43.7181
1580	43.7176
1581	43.7171
1582	43.7166
1583	43.7161
1584	43.7156
1585	43.7151
1586	43.7146
1587	43.7142
1588	43.7137
1589	43.7132
1590	43.7127
1591	43.7122
1592	43.7117
1593	43.7112
1594	43.7107
1595	43.7102
1596	43.7098
1597	43.7093
1598	43.7088
1599	43.7083
1600	43.7078
1601	43.7073
1602	43.7068
1603	43.7064
1604	43.7059
1605	43.7054
1606	43.7049
1607	43.7044
1608	43.7039
1609	43.7035
1610	43.703
1611	43.7025
1612	43.702
1613	43.7015
1614	43.7011
1615	43.7006
1616	43.7001
1617	43.6996
1618	43.6992
1619	43.6987
1620	43.6982
1621	43.6977
1622	43.6972
1623	43.6968
1624	43.6963
1625	43.6958
1626	43.6953
1627	43.6949
1628	43.6944
1629	43.6939
1630	43.6935
1631	43.693
1632	43.6925
1633	43.692
1634	43.6916
1635	43.6911
1636	43.6906
1637	43.6902
1638	43.6897
1639	43.6892
1640	43.6888
1641	43.6883
1642	43.6878
1643	43.6874
1644	43.6869
1645	43.6864
1646	43.686
1647	43.6855
1648	43.685
1649	43.6846
1650	43.6841
1651	43.6836
1652	43.6832
1653	43.6827
1654	43.6823
1655	43.6818
1656	43.6813
1657	43.6809
1658	43.6804
1659	43.6799
1660	43.6795
1661	43.679
1662	43.6786
1663	43.6781
1664	43.6777
1665	43.6772
1666	43.6767
1667	43.6763
1668	43.6758
1669	43.6754
1670	43.6749
1671	43.6745
1672	43.674
1673	43.6735
1674	43.6731
1675	43.6726
1676	43.6721
1677	43.6717
1678	43.6712
1679	43.6708
1680	43.6703
1681	43.6698
1682	43.6694
1683	43.6689
1684	43.6685
1685	43.668
1686	43.6675
1687	43.6671
1688	43.6666
1689	43.6662
1690	43.6657
1691	43.6652
1692	43.6648
1693	43.6643
1694	43.6639
1695	43.6634
1696	43.663
1697	43.6625
1698	43.662
1699	43.6616
1700	43.6611
1701	43.6607
1702	43.6602
1703	43.6598
1704	43.6593
1705	43.6589
1706	43.6584
1707	43.658
1708	43.6575
1709	43.6571
1710	43.6566
1711	43.6562
1712	43.6557
1713	43.6552
1714	43.6548
1715	43.6543
1716	43.6539
1717	43.6534
1718	43.653
1719	43.6526
1720	43.6521
1721	43.6517
1722	43.6512
1723	43.6508
1724	43.6503
1725	43.6499
1726	43.6494
1727	43.649
1728	43.6485
1729	43.6481
1730	43.6476
1731	43.6472
1732	43.6467
1733	43.6463
1734	43.6459
1735	43.6454
1736	43.645
1737	43.6445
1738	43.6441
1739	43.6436
1740	43.6432
1741	43.6428
1742	43.6423
1743	43.6419
1744	43.6414
1745	43.641
1746	43.6406
1747	43.6401
1748	43.6397
1749	43.6392
1750	43.6388
1751	43.6384
1752	43.6379
1753	43.6375
1754	43.637
1755	43.6366
1756	43.6362
1757	43.6357
1758	43.6353
1759	43.6349
1760	43.6344
1761	43.634
1762	43.6336
1763	43.6331
1764	43.6327
1765	43.6323
1766	43.6318
1767	43.6314
1768	43.631
1769	43.6305
1770	43.6301
1771	43.6297
1772	43.6292
1773	43.6288
1774	43.6284
1775	43.6279
1776	43.6275
1777	43.6271
1778	43.6266
1779	43.6262
1780	43.6258
1781	43.6254
1782	43.6249
1783	43.6245
1784	43.6241
1785	43.6236
1786	43.6232
1787	43.6228
1788	43.6224
1789	43.6219
1790	43.6215
1791	43.6211
1792	43.6207
1793	43.6202
1794	43.6198
1795	43.6194
1796	43.619
1797	43.6185
1798	43.6181
1799	43.6177
1800	43.6173

## Sheet: 4
0	51.0795
1	50.2225
2	49.4718
3	49.1466
4	48.8432
5	48.6074
6	48.4212
7	48.2847
8	48.214
9	48.1523
10	48.0906
11	48.0289
12	47.9672
13	47.9054
14	47.8437
15	47.7944
16	47.7533
17	47.7121
18	47.671
19	47.6299
20	47.5888
21	47.5477
22	47.5066
23	47.4655
24	47.4243
25	47.3832
26	47.3421
27	47.301
28	47.2599
29	47.2223
30	47.1989
31	47.1755
32	47.152
33	47.1286
34	47.1052
35	47.0818
36	47.0583
37	47.0349
38	47.0115
39	46.9881
40	46.9646
41	46.9412
42	46.9178
43	46.8944
44	46.871
45	46.8475
46	46.8241
47	46.8007
48	46.7773
49	46.7538
50	46.7304
51	46.707
52	46.6836
53	46.6602
54	46.6367
55	46.6133
56	46.5899
57	46.5665
58	46.5475
59	46.5352
60	46.523
61	46.5107
62	46.4985
63	46.4862
64	46.4739
65	46.4617
66	46.4494
67	46.4372
68	46.4249
69	46.4127
70	46.4004
71	46.3881
72	46.3759
73	46.3636
74	46.3514
75	46.3391
76	46.3268
77	46.3146
78	46.3023
79	46.2901
80	46.2778
81	46.2655
82	46.2533
83	46.241
84	46.2288
85	46.2165
86	46.2042
87	46.192
88	46.1797
89	46.1675
90	46.1552
91	46.143
92	46.1307
93	46.1184
94	46.1062
95	46.0939
96	46.0817
97	46.0694
98	46.0571
99	46.0449
100	46.0326
101	46.0204
102	46.0081
103	45.9958
104	45.9836
105	45.9713
106	45.9591
107	45.9468
108	45.9345
109	45.9223
110	45.91
111	45.8978
112	45.8855
113	45.8733
114	45.861
115	45.8487
116	45.8416
117	45.8358
118	45.8299
119	45.8241
120	45.8183
121	45.8124
122	45.8066
123	45.8007
124	45.7949
125	45.7891
126	45.7832
127	45.7774
128	45.7716
129	45.7657
130	45.7599
131	45.754
132	45.7482
133	45.7424
134	45.7365
135	45.7307
136	45.7249
137	45.719
138	45.7132
139	45.7073
140	45.7015
141	45.6957
142	45.6898
143	45.684
144	45.6782
145	45.6723
146	45.6665
147	45.6606
148	45.6548
149	45.649
150	45.6431
151	45.6373
152	45.6315
153	45.6256
154	45.6198
155	45.6139
156	45.6081
157	45.6023
158	45.5964
159	45.5906
160	45.5848
161	45.5789
162	45.5731
163	45.5672
164	45.5614
165	45.5556
166	45.5497
167	45.5439
168	45.5381
169	45.5322
170	45.5264
171	45.5205
172	45.5147
173	45.5089
174	45.503
175	45.4972
176	45.4914
177	45.4855
178	45.4797
179	45.4738
180	45.468
181	45.4622
182	45.4563
183	45.4505
184	45.4447
185	45.4388
186	45.433
187	45.4271
188	45.4213
189	45.4155
190	45.4096
191	45.4038
192	45.398
193	45.3921
194	45.3863
195	45.3804
196	45.3746
197	45.3688
198	45.3629
199	45.3571
200	45.3512
201	45.3454
202	45.3396
203	45.3337
204	45.3279
205	45.3221
206	45.3162
207	45.3104
208	45.3045
209	45.2987
210	45.2929
211	45.287
212	45.2812
213	45.2754
214	45.2695
215	45.2637
216	45.2578
217	45.252
218	45.2462
219	45.2403
220	45.2345
221	45.2287
222	45.2228
223	45.217
224	45.2111
225	45.2053
226	45.1995
227	45.1936
228	45.1878
229	45.182
230	45.1761
231	45.1721
232	45.1692
233	45.1663
234	45.1634
235	45.1606
236	45.1577
237	45.1548
238	45.152
239	45.1491
240	45.1462
241	45.1433
242	45.1405
243	45.1376
244	45.1347
245	45.1319
246	45.129
247	45.1261
248	45.1232
249	45.1204
250	45.1175
251	45.1146
252	45.1118
253	45.1089
254	45.106
255	45.1031
256	45.1003
257	45.0974
258	45.0945
259	45.0916
260	45.0888
261	45.0859
262	45.083
263	45.0802
264	45.0773
265	45.0744
266	45.0715
267	45.0687
268	45.0658
269	45.0629
270	45.0601
271	45.0572
272	45.0543
273	45.0514
274	45.0486
275	45.0457
276	45.0428
277	45.04
278	45.0371
279	45.0342
280	45.0313
281	45.0285
282	45.0256
283	45.0227
284	45.0198
285	45.017
286	45.0141
287	45.0112
288	45.0084
289	45.0055
290	45.0026
291	44.9997
292	44.9969
293	44.994
294	44.9911
295	44.9883
296	44.9854
297	44.9825
298	44.9796
299	44.9768
300	44.9739
301	44.971
302	44.9682
303	44.9653
304	44.9624
305	44.9595
306	44.9567
307	44.9538
308	44.9509
309	44.948
310	44.9452
311	44.9423
312	44.9394
313	44.9366
314	44.9337
315	44.9308
316	44.9279
317	44.9251
318	44.9222
319	44.9193
320	44.9165
321	44.9136
322	44.9107
323	44.9078
324	44.905
325	44.9021
326	44.8992
327	44.8964
328	44.8935
329	44.8906
330	44.8877
331	44.8849
332	44.882
333	44.8791
334	44.8762
335	44.8734
336	44.8705
337	44.8676
338	44.8648
339	44.8619
340	44.859
341	44.8561
342	44.8533
343	44.8504
344	44.8475
345	44.8447
346	44.8418
347	44.8389
348	44.836
349	44.8332
350	44.8303
351	44.8274
352	44.8246
353	44.8217
354	44.8188
355	44.8159
356	44.8131
357	44.8102
358	44.8073
359	44.8044
360	44.8016
361	44.7987
362	44.7958
363	44.793
364	44.7901
365	44.7872
366	44.7843
367	44.7815
368	44.7786
369	44.7757
370	44.7729
371	44.77
372	44.7671
373	44.7642
374	44.7614
375	44.7585
376	44.7556
377	44.7528
378	44.7499
379	44.747
380	44.7441
381	44.7413
382	44.7384
383	44.7355
384	44.7326
385	44.7298
386	44.7269
387	44.724
388	44.7212
389	44.7183
390	44.7154
391	44.7125
392	44.7097
393	44.7068
394	44.7039
395	44.7011
396	44.6982
397	44.6953
398	44.6924
399	44.6896
400	44.6867
401	44.6838
402	44.681
403	44.6781
404	44.6752
405	44.6723
406	44.6695
407	44.6666
408	44.6637
409	44.6609
410	44.658
411	44.6558
412	44.654
413	44.6523
414	44.6506
415	44.6488
416	44.6471
417	44.6454
418	44.6436
419	44.6419
420	44.6401
421	44.6384
422	44.6367
423	44.6349
424	44.6332
425	44.6314
426	44.6297
427	44.628
428	44.6262
429	44.6245
430	44.6227
431	44.621
432	44.6193
433	44.6175
434	44.6158
435	44.6141
436	44.6123
437	44.6106
438	44.6088
439	44.6071
440	44.6054
441	44.6036
442	44.6019
443	44.6001
444	44.5984
445	44.5967
446	44.5949
447	44.5932
448	44.5914
449	44.5897
450	44.588
451	44.5862
452	44.5845
453	44.5827
454	44.581
455	44.5793
456	44.5775
457	44.5758
458	44.5741
459	44.5723
460	44.5706
461	44.5688
462	44.5671
463	44.5654
464	44.5636
465	44.5619
466	44.5601
467	44.5584
468	44.5567
469	44.5549
470	44.5532
471	44.5514
472	44.5497
473	44.548
474	44.5462
475	44.5445
476	44.5428
477	44.541
478	44.5393
479	44.5375
480	44.5358
481	44.5341
482	44.5323
483	44.5306
484	44.5288
485	44.5271
486	44.5254
487	44.5236
488	44.5219
489	44.5201
490	44.5184
491	44.5167
492	44.5149
493	44.5132
494	44.5114
495	44.5097
496	44.508
497	44.5062
498	44.5045
499	44.5028
500	44.501
501	44.4993
502	44.4975
503	44.4958
504	44.4941
505	44.4923
506	44.4906
507	44.4888
508	44.4871
509	44.4854
510	44.4836
511	44.4819
512	44.4801
513	44.4784
514	44.4767
515	44.4749
516	44.4732
517	44.4715
518	44.4697
519	44.468
520	44.4662
521	44.4645
522	44.4628
523	44.461
524	44.4593
525	44.4575
526	44.4558
527	44.4541
528	44.4523
529	44.4506
530	44.4488
531	44.4471
532	44.4454
533	44.4436
534	44.4419
535	44.4402
536	44.4384
537	44.4367
538	44.4349
539	44.4332
540	44.4315
541	44.4297
542	44.428
543	44.4262
544	44.4245
545	44.4228
546	44.421
547	44.4193
548	44.4175
549	44.4158
550	44.4141
551	44.4123
552	44.4106
553	44.4088
554	44.4071
555	44.4054
556	44.4036
557	44.4019
558	44.4002
559	44.3984
560	44.3967
561	44.3949
562	44.3932
563	44.3915
564	44.3897
565	44.388
566	44.3862
567	44.3845
568	44.3828
569	44.381
570	44.3793
571	44.3775
572	44.3758
573	44.3741
574	44.3723
575	44.3706
576	44.3689
577	44.3671
578	44.3654
579	44.3636
580	44.3619
581	44.3602
582	44.3584
583	44.3567
584	44.3549
585	44.3532
586	44.3515
587	44.3497
588	44.348
589	44.3462
590	44.3445
591	44.3431
592	44.3419
593	44.3407
594	44.3395
595	44.3382
596	44.337
597	44.3358
598	44.3346
599	44.3334
600	44.3322
601	44.331
602	44.3298
603	44.3286
604	44.3273
605	44.3261
606	44.3249
607	44.3237
608	44.3225
609	44.3213
610	44.3201
611	44.3189
612	44.3177
613	44.3164
614	44.3152
615	44.314
616	44.3128
617	44.3116
618	44.3104
619	44.3092
620	44.308
621	44.3068
622	44.3056
623	44.3043
624	44.3031
625	44.3019
626	44.3007
627	44.2995
628	44.2983
629	44.2971
630	44.2959
631	44.2947
632	44.2934
633	44.2922
634	44.291
635	44.2898
636	44.2886
637	44.2874
638	44.2862
639	44.285
640	44.2838
641	44.2826
642	44.2813
643	44.2801
644	44.2789
645	44.2777
646	44.2765
647	44.2753
648	44.2741
649	44.2729
650	44.2717
651	44.2704
652	44.2692
653	44.268
654	44.2668
655	44.2656
656	44.2644
657	44.2632
658	44.262
659	44.2608
660	44.2595
661	44.2583
662	44.2571
663	44.2559
664	44.2547
665	44.2535
666	44.2523
667	44.2511
668	44.2499
669	44.2487
670	44.2474
671	44.2462
672	44.245
673	44.2438
674	44.2426
675	44.2414
676	44.2402
677	44.239
678	44.2378
679	44.2365
680	44.2353
681	44.2341
682	44.2329
683	44.2317
684	44.2305
685	44.2293
686	44.2281
687	44.2269
688	44.2257
689	44.2244
690	44.2232
691	44.222
692	44.2208
693	44.2196
694	44.2184
695	44.2172
696	44.216
697	44.2148
698	44.2135
699	44.2123
700	44.2111
701	44.2099
702	44.2087
703	44.2075
704	44.2063
705	44.2051
706	44.2039
707	44.2026
708	44.2014
709	44.2002
710	44.199
711	44.1978
712	44.1966
713	44.1954
714	44.1942
715	44.193
716	44.1918
717	44.1905
718	44.1893
719	44.1881
720	44.1869
721	44.1857
722	44.1845
723	44.1833
724	44.1821
725	44.1809
726	44.1796
727	44.1784
728	44.1772
729	44.176
730	44.1748
731	44.1736
732	44.1724
733	44.1712
734	44.17
735	44.1688
736	44.1675
737	44.1663
738	44.1651
739	44.1639
740	44.1627
741	44.1615
742	44.1603
743	44.1591
744	44.1579
745	44.1566
746	44.1554
747	44.1542
748	44.153
749	44.1518
750	44.1506
751	44.1494
752	44.1482
753	44.147
754	44.1457
755	44.1445
756	44.1433
757	44.1421
758	44.1409
759	44.1397
760	44.1385
761	44.1373
762	44.1361
763	44.1349
764	44.1336
765	44.1324
766	44.1312
767	44.13
768	44.1288
769	44.1276
770	44.1264
771	44.1253
772	44.1244
773	44.1235
774	44.1226
775	44.1217
776	44.1207
777	44.1198
778	44.1189
779	44.118
780	44.117
781	44.1161
782	44.1152
783	44.1143
784	44.1134
785	44.1124
786	44.1115
787	44.1106
788	44.1097
789	44.1088
790	44.1078
791	44.1069
792	44.106
793	44.1051
794	44.1041
795	44.1032
796	44.1023
797	44.1014
798	44.1005
799	44.0995
800	44.0986
801	44.0977
802	44.0968
803	44.0959
804	44.0949
805	44.094
806	44.0931
807	44.0922
808	44.0912
809	44.0903
810	44.0894
811	44.0885
812	44.0876
813	44.0866
814	44.0857
815	44.0848
816	44.0839
817	44.083
818	44.082
819	44.0811
820	44.0802
821	44.0793
822	44.0783
823	44.0774
824	44.0765
825	44.0756
826	44.0747
827	44.0737
828	44.0728
829	44.0719
830	44.071
831	44.0701
832	44.0691
833	44.0682
834	44.0673
835	44.0664
836	44.0654
837	44.0645
838	44.0636
839	44.0627
840	44.0618
841	44.0608
842	44.0599
843	44.059
844	44.0581
845	44.0571
846	44.0562
847	44.0553
848	44.0544
849	44.0535
850	44.0525
851	44.0516
852	44.0507
853	44.0498
854	44.0489
855	44.0479
856	44.047
857	44.0461
858	44.0452
859	44.0442
860	44.0433
861	44.0424
862	44.0415
863	44.0406
864	44.0396
865	44.0387
866	44.0378
867	44.0369
868	44.036
869	44.035
870	44.0341
871	44.0332
872	44.0323
873	44.0313
874	44.0304
875	44.0295
876	44.0286
877	44.0277
878	44.0267
879	44.0258
880	44.0249
881	44.024
882	44.0231
883	44.0221
884	44.0212
885	44.0203
886	44.0194
887	44.0184
888	44.0175
889	44.0166
890	44.0157
891	44.0148
892	44.0138
893	44.0129
894	44.012
895	44.0111
896	44.0102
897	44.0092
898	44.0083
899	44.0074
900	44.0065
901	44.0055
902	44.0046
903	44.0037
904	44.0028
905	44.0019
906	44.0009
907	44
908	43.9991
909	43.9982
910	43.9972
911	43.9963
912	43.9954
913	43.9945
914	43.9936
915	43.9926
916	43.9917
917	43.9908
918	43.9899
919	43.989
920	43.988
921	43.9871
922	43.9862
923	43.9853
924	43.9843
925	43.9834
926	43.9825
927	43.9816
928	43.9807
929	43.9797
930	43.9788
931	43.9779
932	43.977
933	43.9761
934	43.9751
935	43.9742
936	43.9733
937	43.9724
938	43.9714
939	43.9705
940	43.9696
941	43.9687
942	43.9678
943	43.9668
944	43.9659
945	43.965
946	43.9641
947	43.9632
948	43.9622
949	43.9613
950	43.9604
951	43.9596
952	43.9588
953	43.9581
954	43.9573
955	43.9566
956	43.9559
957	43.9551
958	43.9544
959	43.9536
960	43.9529
961	43.9521
962	43.9514
963	43.9507
964	43.9499
965	43.9492
966	43.9484
967	43.9477
968	43.9469
969	43.9462
970	43.9455
971	43.9447
972	43.944
973	43.9432
974	43.9425
975	43.9417
976	43.941
977	43.9403
978	43.9395
979	43.9388
980	43.938
981	43.9373
982	43.9365
983	43.9358
984	43.9351
985	43.9343
986	43.9336
987	43.9328
988	43.9321
989	43.9313
990	43.9306
991	43.9299
992	43.9291
993	43.9284
994	43.9276
995	43.9269
996	43.9261
997	43.9254
998	43.9247
999	43.9239
1000	43.9232
1001	43.9224
1002	43.9217
1003	43.9209
1004	43.9202
1005	43.9195
1006	43.9187
1007	43.918
1008	43.9172
1009	43.9165
1010	43.9157
1011	43.915
1012	43.9143
1013	43.9135
1014	43.9128
1015	43.912
1016	43.9113
1017	43.9105
1018	43.9098
1019	43.9091
1020	43.9083
1021	43.9076
1022	43.9068
1023	43.9061
1024	43.9053
1025	43.9046
1026	43.9039
1027	43.9031
1028	43.9024
1029	43.9016
1030	43.9009
1031	43.9001
1032	43.8994
1033	43.8987
1034	43.8979
1035	43.8972
1036	43.8964
1037	43.8957
1038	43.8949
1039	43.8942
1040	43.8935
1041	43.8927
1042	43.892
1043	43.8912
1044	43.8905
1045	43.8897
1046	43.889
1047	43.8883
1048	43.8875
1049	43.8868
1050	43.886
1051	43.8853
1052	43.8845
1053	43.8838
1054	43.8831
1055	43.8823
1056	43.8816
1057	43.8808
1058	43.8801
1059	43.8793
1060	43.8786
1061	43.8779
1062	43.8771
1063	43.8764
1064	43.8756
1065	43.8749
1066	43.8741
1067	43.8734
1068	43.8727
1069	43.8719
1070	43.8712
1071	43.8704
1072	43.8697
1073	43.8689
1074	43.8682
1075	43.8675
1076	43.8667
1077	43.866
1078	43.8652
1079	43.8645
1080	43.8637
1081	43.863
1082	43.8623
1083	43.8615
1084	43.8608
1085	43.86
1086	43.8593
1087	43.8585
1088	43.8578
1089	43.8571
1090	43.8563
1091	43.8556
1092	43.8548
1093	43.8541
1094	43.8533
1095	43.8526
1096	43.8519
1097	43.8511
1098	43.8504
1099	43.8496
1100	43.8489
1101	43.8481
1102	43.8474
1103	43.8467
1104	43.8459
1105	43.8452
1106	43.8444
1107	43.8437
1108	43.8429
1109	43.8422
1110	43.8415
1111	43.8407
1112	43.84
1113	43.8392
1114	43.8385
1115	43.8377
1116	43.837
1117	43.8363
1118	43.8355
1119	43.8348
1120	43.834
1121	43.8333
1122	43.8325
1123	43.8318
1124	43.8311
1125	43.8303
1126	43.8296
1127	43.8288
1128	43.8281
1129	43.8273
1130	43.8266
1131	43.8259
1132	43.8252
1133	43.8245
1134	43.8238
1135	43.8231
1136	43.8224
1137	43.8217
1138	43.821
1139	43.8203
1140	43.8196
1141	43.8189
1142	43.8182
1143	43.8175
1144	43.8169
1145	43.8162
1146	43.8155
1147	43.8148
1148	43.8141
1149	43.8134
1150	43.8127
1151	43.812
1152	43.8113
1153	43.8106
1154	43.81
1155	43.8093
1156	43.8086
1157	43.8079
1158	43.8072
1159	43.8065
1160	43.8059
1161	43.8052
1162	43.8045
1163	43.8038
1164	43.8031
1165	43.8024
1166	43.8018
1167	43.8011
1168	43.8004
1169	43.7997
1170	43.799
1171	43.7984
1172	43.7977
1173	43.797
1174	43.7963
1175	43.7957
1176	43.795
1177	43.7943
1178	43.7936
1179	43.793
1180	43.7923
1181	43.7916
1182	43.7909
1183	43.7903
1184	43.7896
1185	43.7889
1186	43.7882
1187	43.7876
1188	43.7869
1189	43.7862
1190	43.7856
1191	43.7849
1192	43.7842
1193	43.7836
1194	43.7829
1195	43.7822
1196	43.7816
1197	43.7809
1198	43.7802
1199	43.7796
1200	43.7789
1201	43.7782
1202	43.7776
1203	43.7769
1204	43.7763
1205	43.7756
1206	43.7749
1207	43.7743
1208	43.7736
1209	43.7729
1210	43.7723
1211	43.7716
1212	43.771
1213	43.7703
1214	43.7697
1215	43.769
1216	43.7683
1217	43.7677
1218	43.767
1219	43.7664
1220	43.7657
1221	43.7651
1222	43.7644
1223	43.7638
1224	43.7631
1225	43.7625
1226	43.7618
1227	43.7612
1228	43.7605
1229	43.7599
1230	43.7592
1231	43.7586
1232	43.7579
1233	43.7573
1234	43.7566
1235	43.756
1236	43.7553
1237	43.7547
1238	43.754
1239	43.7534
1240	43.7527
1241	43.7521
1242	43.7515
1243	43.7508
1244	43.7502
1245	43.7495
1246	43.7489
1247	43.7483
1248	43.7476
1249	43.747
1250	43.7463
1251	43.7457
1252	43.7451
1253	43.7444
1254	43.7438
1255	43.7431
1256	43.7425
1257	43.7419
1258	43.7412
1259	43.7406
1260	43.74
1261	43.7393
1262	43.7387
1263	43.7381
1264	43.7374
1265	43.7368
1266	43.7362
1267	43.7355
1268	43.7349
1269	43.7343
1270	43.7337
1271	43.733
1272	43.7324
1273	43.7318
1274	43.7311
1275	43.7305
1276	43.7299
1277	43.7293
1278	43.7286
1279	43.728
1280	43.7274
1281	43.7268
1282	43.7261
1283	43.7255
1284	43.7249
1285	43.7243
1286	43.7236
1287	43.723
1288	43.7224
1289	43.7218
1290	43.7212
1291	43.7205
1292	43.7199
1293	43.7193
1294	43.7187
1295	43.7181
1296	43.7175
1297	43.7168
1298	43.7162
1299	43.7156
1300	43.715
1301	43.7144
1302	43.7138
1303	43.7132
1304	43.7125
1305	43.7119
1306	43.7113
1307	43.7107
1308	43.7101
1309	43.7095
1310	43.7089
1311	43.7083
1312	43.7077
1313	43.7071
1314	43.7065
1315	43.7058
1316	43.7052
1317	43.7046
1318	43.704
1319	43.7034
1320	43.7028
1321	43.7022
1322	43.7016
1323	43.701
1324	43.7004
1325	43.6998
1326	43.6992
1327	43.6986
1328	43.698
1329	43.6974
1330	43.6968
1331	43.6962
1332	43.6956
1333	43.695
1334	43.6944
1335	43.6938
1336	43.6933
1337	43.6927
1338	43.6921
1339	43.6915
1340	43.6909
1341	43.6903
1342	43.6897
1343	43.6891
1344	43.6885
1345	43.6879
1346	43.6873
1347	43.6867
1348	43.6862
1349	43.6856
1350	43.685
1351	43.6844
1352	43.6838
1353	43.6832
1354	43.6826
1355	43.6821
1356	43.6815
1357	43.6809
1358	43.6803
1359	43.6797
1360	43.6791
1361	43.6786
1362	43.678
1363	43.6774
1364	43.6768
1365	43.6762
1366	43.6757
1367	43.6751
1368	43.6745
1369	43.6739
1370	43.6733
1371	43.6728
1372	43.6722
1373	43.6716
1374	43.671
1375	43.6705
1376	43.6699
1377	43.6693
1378	43.6687
1379	43.6682
1380	43.6676
1381	43.667
1382	43.6665
1383	43.6659
1384	43.6653
1385	43.6647
1386	43.6642
1387	43.6636
1388	43.663
1389	43.6625
1390	43.6619
1391	43.6613
1392	43.6608
1393	43.6602
1394	43.6596
1395	43.6591
1396	43.6585
1397	43.6579
1398	43.6574
1399	43.6568
1400	43.6563
1401	43.6557
1402	43.6551
1403	43.6546
1404	43.654
1405	43.6535
1406	43.6529
1407	43.6523
1408	43.6518
1409	43.6512
1410	43.6507
1411	43.6501
1412	43.6496
1413	43.649
1414	43.6484
1415	43.6479
1416	43.6473
1417	43.6468
1418	43.6462
1419	43.6457
1420	43.6451
1421	43.6446
1422	43.644
1423	43.6435
1424	43.6429
1425	43.6424
1426	43.6418
1427	43.6413
1428	43.6407
1429	43.6402
1430	43.6396
1431	43.6391
1432	43.6386
1433	43.638
1434	43.6375
1435	43.6369
1436	43.6364
1437	43.6358
1438	43.6353
1439	43.6347
1440	43.6342
1441	43.6337
1442	43.6331
1443	43.6326
1444	43.632
1445	43.6315
1446	43.631
1447	43.6304
1448	43.6299
1449	43.6294
1450	43.6288
1451	43.6283
1452	43.6277
1453	43.6272
1454	43.6267
1455	43.6261
1456	43.6256
1457	43.6251
1458	43.6245
1459	43.624
1460	43.6235
1461	43.623
1462	43.6224
1463	43.6219
1464	43.6214
1465	43.6208
1466	43.6203
1467	43.6198
1468	43.6193
1469	43.6187
1470	43.6182
1471	43.6177
1472	43.6172
1473	43.6166
1474	43.6161
1475	43.6156
1476	43.6151
1477	43.6145
1478	43.614
1479	43.6135
1480	43.613
1481	43.6125
1482	43.6119
1483	43.6114
1484	43.6109
1485	43.6104
1486	43.6099
1487	43.6093
1488	43.6088
1489	43.6083
1490	43.6078
1491	43.6073
1492	43.6067
1493	43.6062
1494	43.6057
1495	43.6052
1496	43.6047
1497	43.6041
1498	43.6036
1499	43.6031
1500	43.6026
1501	43.6021
1502	43.6016
1503	43.601
1504	43.6005
1505	43.6
1506	43.5995
1507	43.599
1508	43.5985
1509	43.5979
1510	43.5974
1511	43.5969
1512	43.5964
1513	43.5959
1514	43.5954
1515	43.5949
1516	43.5944
1517	43.5938
1518	43.5933
1519	43.5928
1520	43.5923
1521	43.5918
1522	43.5913
1523	43.5908
1524	43.5903
1525	43.5898
1526	43.5893
1527	43.5888
1528	43.5882
1529	43.5877
1530	43.5872
1531	43.5867
1532	43.5862
1533	43.5857
1534	43.5852
1535	43.5847
1536	43.5842
1537	43.5837
1538	43.5832
1539	43.5827
1540	43.5822
1541	43.5817
1542	43.5812
1543	43.5807
1544	43.5802
1545	43.5797
1546	43.5792
1547	43.5787
1548	43.5782
1549	43.5777
1550	43.5772
1551	43.5767
1552	43.5762
1553	43.5757
1554	43.5752
1555	43.5747
1556	43.5743
1557	43.5738
1558	43.5733
1559	43.5728
1560	43.5723
1561	43.5718
1562	43.5713
1563	43.5708
1564	43.5703
1565	43.5698
1566	43.5693
1567	43.5688
1568	43.5684
1569	43.5679
1570	43.5674
1571	43.5669
1572	43.5664
1573	43.5659
1574	43.5654
1575	43.5649
1576	43.5645
1577	43.564
1578	43.5635
1579	43.563
1580	43.5625
1581	43.562
1582	43.5616
1583	43.5611
1584	43.5606
1585	43.5601
1586	43.5596
1587	43.5591
1588	43.5587
1589	43.5582
1590	43.5577
1591	43.5572
1592	43.5568
1593	43.5563
1594	43.5558
1595	43.5553
1596	43.5548
1597	43.5544
1598	43.5539
1599	43.5534
1600	43.5529
1601	43.5525
1602	43.552
1603	43.5515
1604	43.551
1605	43.5506
1606	43.5501
1607	43.5496
1608	43.5492
1609	43.5487
1610	43.5482
1611	43.5477
1612	43.5473
1613	43.5468
1614	43.5463
1615	43.5459
1616	43.5454
1617	43.5449
1618	43.5445
1619	43.544
1620	43.5435
1621	43.5431
1622	43.5426
1623	43.5421
1624	43.5417
1625	43.5412
1626	43.5407
1627	43.5403
1628	43.5398
1629	43.5394
1630	43.5389
1631	43.5384
1632	43.538
1633	43.5375
1634	43.537
1635	43.5366
1636	43.5361
1637	43.5357
1638	43.5352
1639	43.5347
1640	43.5343
1641	43.5338
1642	43.5334
1643	43.5329
1644	43.5325
1645	43.532
1646	43.5316
1647	43.5311
1648	43.5306
1649	43.5302
1650	43.5297
1651	43.5293
1652	43.5288
1653	43.5284
1654	43.5279
1655	43.5275
1656	43.527
1657	43.5266
1658	43.5261
1659	43.5257
1660	43.5252
1661	43.5248
1662	43.5243
1663	43.5239
1664	43.5234
1665	43.523
1666	43.5225
1667	43.5221
1668	43.5217
1669	43.5212
1670	43.5208
1671	43.5203
1672	43.5199
1673	43.5194
1674	43.519
1675	43.5185
1676	43.5181
1677	43.5176
1678	43.5172
1679	43.5167
1680	43.5163
1681	43.5158
1682	43.5154
1683	43.5149
1684	43.5145
1685	43.514
1686	43.5136
1687	43.5131
1688	43.5127
1689	43.5122
1690	43.5118
1691	43.5113
1692	43.5109
1693	43.5104
1694	43.51
1695	43.5095
1696	43.5091
1697	43.5086
1698	43.5082
1699	43.5078
1700	43.5073
1701	43.5069
1702	43.5064
1703	43.506
1704	43.5055
1705	43.5051
1706	43.5047
1707	43.5042
1708	43.5038
1709	43.5033
1710	43.5029
1711	43.5025
1712	43.502
1713	43.5016
1714	43.5011
1715	43.5007
1716	43.5003
1717	43.4998
1718	43.4994
1719	43.499
1720	43.4985
1721	43.4981
1722	43.4976
1723	43.4972
1724	43.4968
1725	43.4963
1726	43.4959
1727	43.4955
1728	43.495
1729	43.4946
1730	43.4942
1731	43.4937
1732	43.4933
1733	43.4929
1734	43.4924
1735	43.492
1736	43.4916
1737	43.4911
1738	43.4907
1739	43.4903
1740	43.4899
1741	43.4894
1742	43.489
1743	43.4886
1744	43.4881
1745	43.4877
1746	43.4873
1747	43.4869
1748	43.4864
1749	43.486
1750	43.4856
1751	43.4851
1752	43.4847
1753	43.4843
1754	43.4839
1755	43.4834
1756	43.483
1757	43.4826
1758	43.4822
1759	43.4817
1760	43.4813
1761	43.4809
1762	43.4805
1763	43.4801
1764	43.4796
1765	43.4792
1766	43.4788
1767	43.4784
1768	43.478
1769	43.4775
1770	43.4771
1771	43.4767
1772	43.4763
1773	43.4759
1774	43.4754
1775	43.475
1776	43.4746
1777	43.4742
1778	43.4738
1779	43.4733
1780	43.4729
1781	43.4725
1782	43.4721
1783	43.4717
1784	43.4713
1785	43.4709
1786	43.4704
1787	43.47
1788	43.4696
1789	43.4692				44.0204	43.8007	43.6173	43.4647
1790	43.4688
1791	43.4684					-0.219704	-0.403104	-0.555709
1792	43.468					-0.00499097	-0.00915721	-0.0126239
1793	43.4675
1794	43.4671
1795	43.4667
1796	43.4663
1797	43.4659
1798	43.4655
1799	43.4651
1800	43.4647
