# Supplementary material for: Numerical simulation research on thermal insulation performance of composite heat-insulation zone structure in hydrothermal high-temperature mine
Source: Sci Rep. 2024 Jun 18;14:14096. doi: 10.1038/s41598-024-64702-4 (PMC11189482; doi:10.1038/s41598-024-64702-4)
Supplement: Supplementary file 1 — Supplementary Information. [file 41598_2024_64702_MOESM1_ESM.zip › Thermal insulation performance analysis.xlsx]

## Sheet: 0
0	-65.9604	65.9604
1	-65.5771	65.5771
2	-65.2146	65.2146
3	-64.9358	64.9358
4	-64.6624	64.6624
5	-64.4062	64.4062
6	-64.1626	64.1626
7	-63.9317	63.9317
8	-63.742	63.742
9	-63.5608	63.5608
10	-63.3795	63.3795
11	-63.1981	63.1981
12	-63.0168	63.0168
13	-62.8354	62.8354
14	-62.6541	62.6541
15	-62.5134	62.5134
16	-62.3999	62.3999
17	-62.2863	62.2863
18	-62.1728	62.1728
19	-62.0592	62.0592
20	-61.9456	61.9456
21	-61.8321	61.8321
22	-61.7185	61.7185
23	-61.6049	61.6049
24	-61.4913	61.4913
25	-61.3777	61.3777
26	-61.264	61.264
27	-61.1504	61.1504
28	-61.0368	61.0368
29	-60.9328	60.9328
30	-60.8677	60.8677
31	-60.8026	60.8026
32	-60.7374	60.7374
33	-60.6723	60.6723
34	-60.6071	60.6071
35	-60.542	60.542
36	-60.4768	60.4768
37	-60.4117	60.4117
38	-60.3465	60.3465
39	-60.2814	60.2814
40	-60.2162	60.2162
41	-60.1511	60.1511
42	-60.0859	60.0859
43	-60.0207	60.0207
44	-59.9556	59.9556
45	-59.8904	59.8904
46	-59.8252	59.8252
47	-59.76	59.76
48	-59.6949	59.6949
49	-59.6297	59.6297
50	-59.5645	59.5645
51	-59.4993	59.4993
52	-59.4341	59.4341
53	-59.3689	59.3689
54	-59.3037	59.3037
55	-59.2385	59.2385
56	-59.1733	59.1733
57	-59.1081	59.1081
58	-59.0544	59.0544
59	-59.0181	59.0181
60	-58.9817	58.9817
61	-58.9454	58.9454
62	-58.909	58.909
63	-58.8727	58.8727
64	-58.8363	58.8363
65	-58.8	58.8
66	-58.7636	58.7636
67	-58.7273	58.7273
68	-58.6909	58.6909
69	-58.6545	58.6545
70	-58.6182	58.6182
71	-58.5818	58.5818
72	-58.5455	58.5455
73	-58.5091	58.5091
74	-58.4727	58.4727
75	-58.4364	58.4364
76	-58.4	58.4
77	-58.3636	58.3636
78	-58.3273	58.3273
79	-58.2909	58.2909
80	-58.2545	58.2545
81	-58.2182	58.2182
82	-58.1818	58.1818
83	-58.1454	58.1454
84	-58.1091	58.1091
85	-58.0727	58.0727
86	-58.0363	58.0363
87	-57.9999	57.9999
88	-57.9636	57.9636
89	-57.9272	57.9272
90	-57.8908	57.8908
91	-57.8544	57.8544
92	-57.8181	57.8181
93	-57.7817	57.7817
94	-57.7453	57.7453
95	-57.7089	57.7089
96	-57.6725	57.6725
97	-57.6361	57.6361
98	-57.5998	57.5998
99	-57.5634	57.5634
100	-57.527	57.527
101	-57.4906	57.4906
102	-57.4542	57.4542
103	-57.4178	57.4178
104	-57.3814	57.3814
105	-57.345	57.345
106	-57.3086	57.3086
107	-57.2723	57.2723
108	-57.2359	57.2359
109	-57.1995	57.1995
110	-57.1631	57.1631
111	-57.1267	57.1267
112	-57.0903	57.0903
113	-57.0539	57.0539
114	-57.0175	57.0175
115	-56.9811	56.9811
116	-56.9594	56.9594
117	-56.9414	56.9414
118	-56.9234	56.9234
119	-56.9054	56.9054
120	-56.8874	56.8874
121	-56.8694	56.8694
122	-56.8514	56.8514
123	-56.8334	56.8334
124	-56.8154	56.8154
125	-56.7974	56.7974
126	-56.7794	56.7794
127	-56.7614	56.7614
128	-56.7434	56.7434
129	-56.7254	56.7254
130	-56.7074	56.7074
131	-56.6894	56.6894
132	-56.6714	56.6714
133	-56.6534	56.6534
134	-56.6354	56.6354
135	-56.6174	56.6174
136	-56.5994	56.5994
137	-56.5814	56.5814
138	-56.5634	56.5634
139	-56.5454	56.5454
140	-56.5274	56.5274
141	-56.5094	56.5094
142	-56.4914	56.4914
143	-56.4734	56.4734
144	-56.4554	56.4554
145	-56.4374	56.4374
146	-56.4194	56.4194
147	-56.4014	56.4014
148	-56.3834	56.3834
149	-56.3654	56.3654
150	-56.3474	56.3474
151	-56.3294	56.3294
152	-56.3114	56.3114
153	-56.2934	56.2934
154	-56.2754	56.2754
155	-56.2574	56.2574
156	-56.2394	56.2394
157	-56.2214	56.2214
158	-56.2034	56.2034
159	-56.1853	56.1853
160	-56.1673	56.1673
161	-56.1493	56.1493
162	-56.1313	56.1313
163	-56.1133	56.1133
164	-56.0953	56.0953
165	-56.0773	56.0773
166	-56.0593	56.0593
167	-56.0413	56.0413
168	-56.0233	56.0233
169	-56.0053	56.0053
170	-55.9873	55.9873
171	-55.9693	55.9693
172	-55.9513	55.9513
173	-55.9332	55.9332
174	-55.9152	55.9152
175	-55.8972	55.8972
176	-55.8792	55.8792
177	-55.8612	55.8612
178	-55.8432	55.8432
179	-55.8252	55.8252
180	-55.8072	55.8072
181	-55.7892	55.7892
182	-55.7712	55.7712
183	-55.7531	55.7531
184	-55.7351	55.7351
185	-55.7171	55.7171
186	-55.6991	55.6991
187	-55.6811	55.6811
188	-55.6631	55.6631
189	-55.6451	55.6451
190	-55.6271	55.6271
191	-55.609	55.609
192	-55.591	55.591
193	-55.573	55.573
194	-55.555	55.555
195	-55.537	55.537
196	-55.519	55.519
197	-55.501	55.501
198	-55.4829	55.4829
199	-55.4649	55.4649
200	-55.4469	55.4469
201	-55.4289	55.4289
202	-55.4109	55.4109
203	-55.3929	55.3929
204	-55.3749	55.3749
205	-55.3568	55.3568
206	-55.3388	55.3388
207	-55.3208	55.3208
208	-55.3028	55.3028
209	-55.2848	55.2848
210	-55.2668	55.2668
211	-55.2487	55.2487
212	-55.2307	55.2307
213	-55.2127	55.2127
214	-55.1947	55.1947
215	-55.1767	55.1767
216	-55.1586	55.1586
217	-55.1406	55.1406
218	-55.1226	55.1226
219	-55.1046	55.1046
220	-55.0866	55.0866
221	-55.0686	55.0686
222	-55.0505	55.0505
223	-55.0325	55.0325
224	-55.0145	55.0145
225	-54.9965	54.9965
226	-54.9784	54.9784
227	-54.9604	54.9604
228	-54.9424	54.9424
229	-54.9244	54.9244
230	-54.9064	54.9064
231	-54.8926	54.8926
232	-54.8816	54.8816
233	-54.8706	54.8706
234	-54.8597	54.8597
235	-54.8487	54.8487
236	-54.8378	54.8378
237	-54.8268	54.8268
238	-54.8158	54.8158
239	-54.8049	54.8049
240	-54.7939	54.7939
241	-54.7829	54.7829
242	-54.772	54.772
243	-54.761	54.761
244	-54.75	54.75
245	-54.7391	54.7391
246	-54.7281	54.7281
247	-54.7171	54.7171
248	-54.7062	54.7062
249	-54.6952	54.6952
250	-54.6842	54.6842
251	-54.6733	54.6733
252	-54.6623	54.6623
253	-54.6514	54.6514
254	-54.6404	54.6404
255	-54.6294	54.6294
256	-54.6185	54.6185
257	-54.6075	54.6075
258	-54.5965	54.5965
259	-54.5856	54.5856
260	-54.5746	54.5746
261	-54.5636	54.5636
262	-54.5527	54.5527
263	-54.5417	54.5417
264	-54.5307	54.5307
265	-54.5198	54.5198
266	-54.5088	54.5088
267	-54.4978	54.4978
268	-54.4869	54.4869
269	-54.4759	54.4759
270	-54.4649	54.4649
271	-54.454	54.454
272	-54.443	54.443
273	-54.432	54.432
274	-54.4211	54.4211
275	-54.4101	54.4101
276	-54.3991	54.3991
277	-54.3882	54.3882
278	-54.3772	54.3772
279	-54.3662	54.3662
280	-54.3553	54.3553
281	-54.3443	54.3443
282	-54.3333	54.3333
283	-54.3223	54.3223
284	-54.3114	54.3114
285	-54.3004	54.3004
286	-54.2894	54.2894
287	-54.2785	54.2785
288	-54.2675	54.2675
289	-54.2565	54.2565
290	-54.2456	54.2456
291	-54.2346	54.2346
292	-54.2236	54.2236
293	-54.2127	54.2127
294	-54.2017	54.2017
295	-54.1907	54.1907
296	-54.1798	54.1798
297	-54.1688	54.1688
298	-54.1578	54.1578
299	-54.1468	54.1468
300	-54.1359	54.1359
301	-54.1249	54.1249
302	-54.1139	54.1139
303	-54.103	54.103
304	-54.092	54.092
305	-54.081	54.081
306	-54.0701	54.0701
307	-54.0591	54.0591
308	-54.0481	54.0481
309	-54.0372	54.0372
310	-54.0262	54.0262
311	-54.0152	54.0152
312	-54.0042	54.0042
313	-53.9933	53.9933
314	-53.9823	53.9823
315	-53.9713	53.9713
316	-53.9604	53.9604
317	-53.9494	53.9494
318	-53.9384	53.9384
319	-53.9274	53.9274
320	-53.9165	53.9165
321	-53.9055	53.9055
322	-53.8945	53.8945
323	-53.8836	53.8836
324	-53.8726	53.8726
325	-53.8616	53.8616
326	-53.8506	53.8506
327	-53.8397	53.8397
328	-53.8287	53.8287
329	-53.8177	53.8177
330	-53.8068	53.8068
331	-53.7958	53.7958
332	-53.7848	53.7848
333	-53.7738	53.7738
334	-53.7629	53.7629
335	-53.7519	53.7519
336	-53.7409	53.7409
337	-53.73	53.73
338	-53.719	53.719
339	-53.708	53.708
340	-53.697	53.697
341	-53.6861	53.6861
342	-53.6751	53.6751
343	-53.6641	53.6641
344	-53.6531	53.6531
345	-53.6422	53.6422
346	-53.6312	53.6312
347	-53.6202	53.6202
348	-53.6092	53.6092
349	-53.5983	53.5983
350	-53.5873	53.5873
351	-53.5763	53.5763
352	-53.5654	53.5654
353	-53.5544	53.5544
354	-53.5434	53.5434
355	-53.5324	53.5324
356	-53.5215	53.5215
357	-53.5105	53.5105
358	-53.4995	53.4995
359	-53.4885	53.4885
360	-53.4776	53.4776
361	-53.4666	53.4666
362	-53.4556	53.4556
363	-53.4446	53.4446
364	-53.4337	53.4337
365	-53.4227	53.4227
366	-53.4117	53.4117
367	-53.4007	53.4007
368	-53.3898	53.3898
369	-53.3788	53.3788
370	-53.3678	53.3678
371	-53.3568	53.3568
372	-53.3459	53.3459
373	-53.3349	53.3349
374	-53.3239	53.3239
375	-53.3129	53.3129
376	-53.302	53.302
377	-53.291	53.291
378	-53.28	53.28
379	-53.269	53.269
380	-53.2581	53.2581
381	-53.2471	53.2471
382	-53.2361	53.2361
383	-53.2251	53.2251
384	-53.2142	53.2142
385	-53.2032	53.2032
386	-53.1922	53.1922
387	-53.1812	53.1812
388	-53.1702	53.1702
389	-53.1593	53.1593
390	-53.1483	53.1483
391	-53.1373	53.1373
392	-53.1263	53.1263
393	-53.1154	53.1154
394	-53.1044	53.1044
395	-53.0934	53.0934
396	-53.0824	53.0824
397	-53.0714	53.0714
398	-53.0605	53.0605
399	-53.0495	53.0495
400	-53.0385	53.0385
401	-53.0275	53.0275
402	-53.0166	53.0166
403	-53.0056	53.0056
404	-52.9946	52.9946
405	-52.9836	52.9836
406	-52.9726	52.9726
407	-52.9617	52.9617
408	-52.9507	52.9507
409	-52.9397	52.9397
410	-52.9287	52.9287
411	-52.9199	52.9199
412	-52.9124	52.9124
413	-52.9049	52.9049
414	-52.8974	52.8974
415	-52.89	52.89
416	-52.8825	52.8825
417	-52.875	52.875
418	-52.8675	52.8675
419	-52.8601	52.8601
420	-52.8526	52.8526
421	-52.8451	52.8451
422	-52.8376	52.8376
423	-52.8302	52.8302
424	-52.8227	52.8227
425	-52.8152	52.8152
426	-52.8077	52.8077
427	-52.8003	52.8003
428	-52.7928	52.7928
429	-52.7853	52.7853
430	-52.7778	52.7778
431	-52.7704	52.7704
432	-52.7629	52.7629
433	-52.7554	52.7554
434	-52.7479	52.7479
435	-52.7405	52.7405
436	-52.733	52.733
437	-52.7255	52.7255
438	-52.718	52.718
439	-52.7106	52.7106
440	-52.7031	52.7031
441	-52.6956	52.6956
442	-52.6881	52.6881
443	-52.6807	52.6807
444	-52.6732	52.6732
445	-52.6657	52.6657
446	-52.6582	52.6582
447	-52.6508	52.6508
448	-52.6433	52.6433
449	-52.6358	52.6358
450	-52.6283	52.6283
451	-52.6209	52.6209
452	-52.6134	52.6134
453	-52.6059	52.6059
454	-52.5984	52.5984
455	-52.5909	52.5909
456	-52.5835	52.5835
457	-52.576	52.576
458	-52.5685	52.5685
459	-52.561	52.561
460	-52.5536	52.5536
461	-52.5461	52.5461
462	-52.5386	52.5386
463	-52.5311	52.5311
464	-52.5237	52.5237
465	-52.5162	52.5162
466	-52.5087	52.5087
467	-52.5012	52.5012
468	-52.4938	52.4938
469	-52.4863	52.4863
470	-52.4788	52.4788
471	-52.4713	52.4713
472	-52.4638	52.4638
473	-52.4564	52.4564
474	-52.4489	52.4489
475	-52.4414	52.4414
476	-52.4339	52.4339
477	-52.4265	52.4265
478	-52.419	52.419
479	-52.4115	52.4115
480	-52.404	52.404
481	-52.3966	52.3966
482	-52.3891	52.3891
483	-52.3816	52.3816
484	-52.3741	52.3741
485	-52.3666	52.3666
486	-52.3592	52.3592
487	-52.3517	52.3517
488	-52.3442	52.3442
489	-52.3367	52.3367
490	-52.3293	52.3293
491	-52.3218	52.3218
492	-52.3143	52.3143
493	-52.3068	52.3068
494	-52.2994	52.2994
495	-52.2919	52.2919
496	-52.2844	52.2844
497	-52.2769	52.2769
498	-52.2694	52.2694
499	-52.262	52.262
500	-52.2545	52.2545
501	-52.247	52.247
502	-52.2395	52.2395
503	-52.2321	52.2321
504	-52.2246	52.2246
505	-52.2171	52.2171
506	-52.2096	52.2096
507	-52.2021	52.2021
508	-52.1947	52.1947
509	-52.1872	52.1872
510	-52.1797	52.1797
511	-52.1722	52.1722
512	-52.1647	52.1647
513	-52.1573	52.1573
514	-52.1498	52.1498
515	-52.1423	52.1423
516	-52.1348	52.1348
517	-52.1274	52.1274
518	-52.1199	52.1199
519	-52.1124	52.1124
520	-52.1049	52.1049
521	-52.0974	52.0974
522	-52.09	52.09
523	-52.0825	52.0825
524	-52.075	52.075
525	-52.0675	52.0675
526	-52.06	52.06
527	-52.0526	52.0526
528	-52.0451	52.0451
529	-52.0376	52.0376
530	-52.0301	52.0301
531	-52.0227	52.0227
532	-52.0152	52.0152
533	-52.0077	52.0077
534	-52.0002	52.0002
535	-51.9927	51.9927
536	-51.9853	51.9853
537	-51.9778	51.9778
538	-51.9703	51.9703
539	-51.9628	51.9628
540	-51.9553	51.9553
541	-51.9479	51.9479
542	-51.9404	51.9404
543	-51.9329	51.9329
544	-51.9254	51.9254
545	-51.9179	51.9179
546	-51.9105	51.9105
547	-51.903	51.903
548	-51.8955	51.8955
549	-51.888	51.888
550	-51.8805	51.8805
551	-51.8731	51.8731
552	-51.8656	51.8656
553	-51.8581	51.8581
554	-51.8506	51.8506
555	-51.8431	51.8431
556	-51.8357	51.8357
557	-51.8282	51.8282
558	-51.8207	51.8207
559	-51.8132	51.8132
560	-51.8057	51.8057
561	-51.7983	51.7983
562	-51.7908	51.7908
563	-51.7833	51.7833
564	-51.7758	51.7758
565	-51.7683	51.7683
566	-51.7609	51.7609
567	-51.7534	51.7534
568	-51.7459	51.7459
569	-51.7384	51.7384
570	-51.7309	51.7309
571	-51.7235	51.7235
572	-51.716	51.716
573	-51.7085	51.7085
574	-51.701	51.701
575	-51.6935	51.6935
576	-51.6861	51.6861
577	-51.6786	51.6786
578	-51.6711	51.6711
579	-51.6636	51.6636
580	-51.6561	51.6561
581	-51.6487	51.6487
582	-51.6412	51.6412
583	-51.6337	51.6337
584	-51.6262	51.6262
585	-51.6187	51.6187
586	-51.6112	51.6112
587	-51.6038	51.6038
588	-51.5963	51.5963
589	-51.5888	51.5888
590	-51.5813	51.5813
591	-51.5749	51.5749
592	-51.5691	51.5691
593	-51.5634	51.5634
594	-51.5577	51.5577
595	-51.5519	51.5519
596	-51.5462	51.5462
597	-51.5404	51.5404
598	-51.5347	51.5347
599	-51.529	51.529
600	-51.5232	51.5232
601	-51.5175	51.5175
602	-51.5117	51.5117
603	-51.506	51.506
604	-51.5002	51.5002
605	-51.4945	51.4945
606	-51.4888	51.4888
607	-51.483	51.483
608	-51.4773	51.4773
609	-51.4715	51.4715
610	-51.4658	51.4658
611	-51.4601	51.4601
612	-51.4543	51.4543
613	-51.4486	51.4486
614	-51.4428	51.4428
615	-51.4371	51.4371
616	-51.4313	51.4313
617	-51.4256	51.4256
618	-51.4199	51.4199
619	-51.4141	51.4141
620	-51.4084	51.4084
621	-51.4026	51.4026
622	-51.3969	51.3969
623	-51.3911	51.3911
624	-51.3854	51.3854
625	-51.3797	51.3797
626	-51.3739	51.3739
627	-51.3682	51.3682
628	-51.3624	51.3624
629	-51.3567	51.3567
630	-51.3509	51.3509
631	-51.3452	51.3452
632	-51.3395	51.3395
633	-51.3337	51.3337
634	-51.328	51.328
635	-51.3222	51.3222
636	-51.3165	51.3165
637	-51.3108	51.3108
638	-51.305	51.305
639	-51.2993	51.2993
640	-51.2935	51.2935
641	-51.2878	51.2878
642	-51.282	51.282
643	-51.2763	51.2763
644	-51.2706	51.2706
645	-51.2648	51.2648
646	-51.2591	51.2591
647	-51.2533	51.2533
648	-51.2476	51.2476
649	-51.2418	51.2418
650	-51.2361	51.2361
651	-51.2304	51.2304
652	-51.2246	51.2246
653	-51.2189	51.2189
654	-51.2131	51.2131
655	-51.2074	51.2074
656	-51.2016	51.2016
657	-51.1959	51.1959
658	-51.1902	51.1902
659	-51.1844	51.1844
660	-51.1787	51.1787
661	-51.1729	51.1729
662	-51.1672	51.1672
663	-51.1614	51.1614
664	-51.1557	51.1557
665	-51.15	51.15
666	-51.1442	51.1442
667	-51.1385	51.1385
668	-51.1327	51.1327
669	-51.127	51.127
670	-51.1212	51.1212
671	-51.1155	51.1155
672	-51.1097	51.1097
673	-51.104	51.104
674	-51.0983	51.0983
675	-51.0925	51.0925
676	-51.0868	51.0868
677	-51.081	51.081
678	-51.0753	51.0753
679	-51.0695	51.0695
680	-51.0638	51.0638
681	-51.0581	51.0581
682	-51.0523	51.0523
683	-51.0466	51.0466
684	-51.0408	51.0408
685	-51.0351	51.0351
686	-51.0293	51.0293
687	-51.0236	51.0236
688	-51.0179	51.0179
689	-51.0121	51.0121
690	-51.0064	51.0064
691	-51.0006	51.0006
692	-50.9949	50.9949
693	-50.9891	50.9891
694	-50.9834	50.9834
695	-50.9776	50.9776
696	-50.9719	50.9719
697	-50.9662	50.9662
698	-50.9604	50.9604
699	-50.9547	50.9547
700	-50.9489	50.9489
701	-50.9432	50.9432
702	-50.9374	50.9374
703	-50.9317	50.9317
704	-50.9259	50.9259
705	-50.9202	50.9202
706	-50.9145	50.9145
707	-50.9087	50.9087
708	-50.903	50.903
709	-50.8972	50.8972
710	-50.8915	50.8915
711	-50.8857	50.8857
712	-50.88	50.88
713	-50.8743	50.8743
714	-50.8685	50.8685
715	-50.8628	50.8628
716	-50.857	50.857
717	-50.8513	50.8513
718	-50.8455	50.8455
719	-50.8398	50.8398
720	-50.834	50.834
721	-50.8283	50.8283
722	-50.8226	50.8226
723	-50.8168	50.8168
724	-50.8111	50.8111
725	-50.8053	50.8053
726	-50.7996	50.7996
727	-50.7938	50.7938
728	-50.7881	50.7881
729	-50.7823	50.7823
730	-50.7766	50.7766
731	-50.7708	50.7708
732	-50.7651	50.7651
733	-50.7594	50.7594
734	-50.7536	50.7536
735	-50.7479	50.7479
736	-50.7421	50.7421
737	-50.7364	50.7364
738	-50.7306	50.7306
739	-50.7249	50.7249
740	-50.7191	50.7191
741	-50.7134	50.7134
742	-50.7077	50.7077
743	-50.7019	50.7019
744	-50.6962	50.6962
745	-50.6904	50.6904
746	-50.6847	50.6847
747	-50.6789	50.6789
748	-50.6732	50.6732
749	-50.6674	50.6674
750	-50.6617	50.6617
751	-50.656	50.656
752	-50.6502	50.6502
753	-50.6445	50.6445
754	-50.6387	50.6387
755	-50.633	50.633
756	-50.6272	50.6272
757	-50.6215	50.6215
758	-50.6157	50.6157
759	-50.61	50.61
760	-50.6042	50.6042
761	-50.5985	50.5985
762	-50.5928	50.5928
763	-50.587	50.587
764	-50.5813	50.5813
765	-50.5755	50.5755
766	-50.5698	50.5698
767	-50.564	50.564
768	-50.5583	50.5583
769	-50.5525	50.5525
770	-50.5468	50.5468
771	-50.5418	50.5418
772	-50.5374	50.5374
773	-50.533	50.533
774	-50.5285	50.5285
775	-50.5241	50.5241
776	-50.5197	50.5197
777	-50.5153	50.5153
778	-50.5108	50.5108
779	-50.5064	50.5064
780	-50.502	50.502
781	-50.4976	50.4976
782	-50.4931	50.4931
783	-50.4887	50.4887
784	-50.4843	50.4843
785	-50.4798	50.4798
786	-50.4754	50.4754
787	-50.471	50.471
788	-50.4666	50.4666
789	-50.4621	50.4621
790	-50.4577	50.4577
791	-50.4533	50.4533
792	-50.4488	50.4488
793	-50.4444	50.4444
794	-50.44	50.44
795	-50.4356	50.4356
796	-50.4311	50.4311
797	-50.4267	50.4267
798	-50.4223	50.4223
799	-50.4178	50.4178
800	-50.4134	50.4134
801	-50.409	50.409
802	-50.4046	50.4046
803	-50.4001	50.4001
804	-50.3957	50.3957
805	-50.3913	50.3913
806	-50.3868	50.3868
807	-50.3824	50.3824
808	-50.378	50.378
809	-50.3736	50.3736
810	-50.3691	50.3691
811	-50.3647	50.3647
812	-50.3603	50.3603
813	-50.3558	50.3558
814	-50.3514	50.3514
815	-50.347	50.347
816	-50.3426	50.3426
817	-50.3381	50.3381
818	-50.3337	50.3337
819	-50.3293	50.3293
820	-50.3248	50.3248
821	-50.3204	50.3204
822	-50.316	50.316
823	-50.3116	50.3116
824	-50.3071	50.3071
825	-50.3027	50.3027
826	-50.2983	50.2983
827	-50.2938	50.2938
828	-50.2894	50.2894
829	-50.285	50.285
830	-50.2806	50.2806
831	-50.2761	50.2761
832	-50.2717	50.2717
833	-50.2673	50.2673
834	-50.2628	50.2628
835	-50.2584	50.2584
836	-50.254	50.254
837	-50.2496	50.2496
838	-50.2451	50.2451
839	-50.2407	50.2407
840	-50.2363	50.2363
841	-50.2318	50.2318
842	-50.2274	50.2274
843	-50.223	50.223
844	-50.2186	50.2186
845	-50.2141	50.2141
846	-50.2097	50.2097
847	-50.2053	50.2053
848	-50.2008	50.2008
849	-50.1964	50.1964
850	-50.192	50.192
851	-50.1876	50.1876
852	-50.1831	50.1831
853	-50.1787	50.1787
854	-50.1743	50.1743
855	-50.1698	50.1698
856	-50.1654	50.1654
857	-50.161	50.161
858	-50.1565	50.1565
859	-50.1521	50.1521
860	-50.1477	50.1477
861	-50.1433	50.1433
862	-50.1388	50.1388
863	-50.1344	50.1344
864	-50.13	50.13
865	-50.1255	50.1255
866	-50.1211	50.1211
867	-50.1167	50.1167
868	-50.1123	50.1123
869	-50.1078	50.1078
870	-50.1034	50.1034
871	-50.099	50.099
872	-50.0945	50.0945
873	-50.0901	50.0901
874	-50.0857	50.0857
875	-50.0813	50.0813
876	-50.0768	50.0768
877	-50.0724	50.0724
878	-50.068	50.068
879	-50.0635	50.0635
880	-50.0591	50.0591
881	-50.0547	50.0547
882	-50.0502	50.0502
883	-50.0458	50.0458
884	-50.0414	50.0414
885	-50.037	50.037
886	-50.0325	50.0325
887	-50.0281	50.0281
888	-50.0237	50.0237
889	-50.0192	50.0192
890	-50.0148	50.0148
891	-50.0104	50.0104
892	-50.0059	50.0059
893	-50.0015	50.0015
894	-49.9971	49.9971
895	-49.9927	49.9927
896	-49.9882	49.9882
897	-49.9838	49.9838
898	-49.9794	49.9794
899	-49.9749	49.9749
900	-49.9705	49.9705
901	-49.9661	49.9661
902	-49.9617	49.9617
903	-49.9572	49.9572
904	-49.9528	49.9528
905	-49.9484	49.9484
906	-49.9439	49.9439
907	-49.9395	49.9395
908	-49.9351	49.9351
909	-49.9306	49.9306
910	-49.9262	49.9262
911	-49.9218	49.9218
912	-49.9174	49.9174
913	-49.9129	49.9129
914	-49.9085	49.9085
915	-49.9041	49.9041
916	-49.8996	49.8996
917	-49.8952	49.8952
918	-49.8908	49.8908
919	-49.8863	49.8863
920	-49.8819	49.8819
921	-49.8775	49.8775
922	-49.8731	49.8731
923	-49.8686	49.8686
924	-49.8642	49.8642
925	-49.8598	49.8598
926	-49.8553	49.8553
927	-49.8509	49.8509
928	-49.8465	49.8465
929	-49.842	49.842
930	-49.8376	49.8376
931	-49.8332	49.8332
932	-49.8288	49.8288
933	-49.8243	49.8243
934	-49.8199	49.8199
935	-49.8155	49.8155
936	-49.811	49.811
937	-49.8066	49.8066
938	-49.8022	49.8022
939	-49.7977	49.7977
940	-49.7933	49.7933
941	-49.7889	49.7889
942	-49.7845	49.7845
943	-49.78	49.78
944	-49.7756	49.7756
945	-49.7712	49.7712
946	-49.7667	49.7667
947	-49.7623	49.7623
948	-49.7579	49.7579
949	-49.7534	49.7534
950	-49.749	49.749
951	-49.7448	49.7448
952	-49.7408	49.7408
953	-49.7367	49.7367
954	-49.7327	49.7327
955	-49.7287	49.7287
956	-49.7247	49.7247
957	-49.7207	49.7207
958	-49.7166	49.7166
959	-49.7126	49.7126
960	-49.7086	49.7086
961	-49.7046	49.7046
962	-49.7006	49.7006
963	-49.6966	49.6966
964	-49.6927	49.6927
965	-49.6887	49.6887
966	-49.6847	49.6847
967	-49.6807	49.6807
968	-49.6768	49.6768
969	-49.6728	49.6728
970	-49.6688	49.6688
971	-49.6649	49.6649
972	-49.6609	49.6609
973	-49.657	49.657
974	-49.653	49.653
975	-49.6491	49.6491
976	-49.6452	49.6452
977	-49.6412	49.6412
978	-49.6373	49.6373
979	-49.6334	49.6334
980	-49.6295	49.6295
981	-49.6256	49.6256
982	-49.6217	49.6217
983	-49.6177	49.6177
984	-49.6138	49.6138
985	-49.61	49.61
986	-49.6061	49.6061
987	-49.6022	49.6022
988	-49.5983	49.5983
989	-49.5944	49.5944
990	-49.5905	49.5905
991	-49.5867	49.5867
992	-49.5828	49.5828
993	-49.5789	49.5789
994	-49.5751	49.5751
995	-49.5712	49.5712
996	-49.5674	49.5674
997	-49.5635	49.5635
998	-49.5597	49.5597
999	-49.5559	49.5559
1000	-49.552	49.552
1001	-49.5482	49.5482
1002	-49.5444	49.5444
1003	-49.5406	49.5406
1004	-49.5368	49.5368
1005	-49.5329	49.5329
1006	-49.5291	49.5291
1007	-49.5253	49.5253
1008	-49.5215	49.5215
1009	-49.5178	49.5178
1010	-49.514	49.514
1011	-49.5102	49.5102
1012	-49.5064	49.5064
1013	-49.5026	49.5026
1014	-49.4989	49.4989
1015	-49.4951	49.4951
1016	-49.4913	49.4913
1017	-49.4876	49.4876
1018	-49.4838	49.4838
1019	-49.4801	49.4801
1020	-49.4763	49.4763
1021	-49.4726	49.4726
1022	-49.4688	49.4688
1023	-49.4651	49.4651
1024	-49.4614	49.4614
1025	-49.4577	49.4577
1026	-49.4539	49.4539
1027	-49.4502	49.4502
1028	-49.4465	49.4465
1029	-49.4428	49.4428
1030	-49.4391	49.4391
1031	-49.4354	49.4354
1032	-49.4317	49.4317
1033	-49.428	49.428
1034	-49.4243	49.4243
1035	-49.4207	49.4207
1036	-49.417	49.417
1037	-49.4133	49.4133
1038	-49.4097	49.4097
1039	-49.406	49.406
1040	-49.4023	49.4023
1041	-49.3987	49.3987
1042	-49.395	49.395
1043	-49.3914	49.3914
1044	-49.3877	49.3877
1045	-49.3841	49.3841
1046	-49.3805	49.3805
1047	-49.3768	49.3768
1048	-49.3732	49.3732
1049	-49.3696	49.3696
1050	-49.366	49.366
1051	-49.3624	49.3624
1052	-49.3588	49.3588
1053	-49.3552	49.3552
1054	-49.3516	49.3516
1055	-49.348	49.348
1056	-49.3444	49.3444
1057	-49.3408	49.3408
1058	-49.3372	49.3372
1059	-49.3336	49.3336
1060	-49.3301	49.3301
1061	-49.3265	49.3265
1062	-49.3229	49.3229
1063	-49.3194	49.3194
1064	-49.3158	49.3158
1065	-49.3123	49.3123
1066	-49.3087	49.3087
1067	-49.3052	49.3052
1068	-49.3016	49.3016
1069	-49.2981	49.2981
1070	-49.2946	49.2946
1071	-49.291	49.291
1072	-49.2875	49.2875
1073	-49.284	49.284
1074	-49.2805	49.2805
1075	-49.277	49.277
1076	-49.2735	49.2735
1077	-49.27	49.27
1078	-49.2665	49.2665
1079	-49.263	49.263
1080	-49.2595	49.2595
1081	-49.256	49.256
1082	-49.2526	49.2526
1083	-49.2491	49.2491
1084	-49.2456	49.2456
1085	-49.2421	49.2421
1086	-49.2387	49.2387
1087	-49.2352	49.2352
1088	-49.2318	49.2318
1089	-49.2283	49.2283
1090	-49.2249	49.2249
1091	-49.2214	49.2214
1092	-49.218	49.218
1093	-49.2146	49.2146
1094	-49.2112	49.2112
1095	-49.2077	49.2077
1096	-49.2043	49.2043
1097	-49.2009	49.2009
1098	-49.1975	49.1975
1099	-49.1941	49.1941
1100	-49.1907	49.1907
1101	-49.1873	49.1873
1102	-49.1839	49.1839
1103	-49.1805	49.1805
1104	-49.1771	49.1771
1105	-49.1738	49.1738
1106	-49.1704	49.1704
1107	-49.167	49.167
1108	-49.1636	49.1636
1109	-49.1603	49.1603
1110	-49.1569	49.1569
1111	-49.1536	49.1536
1112	-49.1502	49.1502
1113	-49.1469	49.1469
1114	-49.1435	49.1435
1115	-49.1402	49.1402
1116	-49.1369	49.1369
1117	-49.1335	49.1335
1118	-49.1302	49.1302
1119	-49.1269	49.1269
1120	-49.1236	49.1236
1121	-49.1203	49.1203
1122	-49.117	49.117
1123	-49.1137	49.1137
1124	-49.1104	49.1104
1125	-49.1071	49.1071
1126	-49.1038	49.1038
1127	-49.1005	49.1005
1128	-49.0972	49.0972
1129	-49.094	49.094
1130	-49.0907	49.0907
1131	-49.0874	49.0874
1132	-49.084	49.084
1133	-49.0806	49.0806
1134	-49.0773	49.0773
1135	-49.0739	49.0739
1136	-49.0705	49.0705
1137	-49.0672	49.0672
1138	-49.0638	49.0638
1139	-49.0605	49.0605
1140	-49.0572	49.0572
1141	-49.0538	49.0538
1142	-49.0505	49.0505
1143	-49.0471	49.0471
1144	-49.0438	49.0438
1145	-49.0405	49.0405
1146	-49.0372	49.0372
1147	-49.0338	49.0338
1148	-49.0305	49.0305
1149	-49.0272	49.0272
1150	-49.0239	49.0239
1151	-49.0206	49.0206
1152	-49.0173	49.0173
1153	-49.014	49.014
1154	-49.0107	49.0107
1155	-49.0074	49.0074
1156	-49.0041	49.0041
1157	-49.0008	49.0008
1158	-48.9975	48.9975
1159	-48.9942	48.9942
1160	-48.991	48.991
1161	-48.9877	48.9877
1162	-48.9844	48.9844
1163	-48.9811	48.9811
1164	-48.9779	48.9779
1165	-48.9746	48.9746
1166	-48.9714	48.9714
1167	-48.9681	48.9681
1168	-48.9648	48.9648
1169	-48.9616	48.9616
1170	-48.9583	48.9583
1171	-48.9551	48.9551
1172	-48.9519	48.9519
1173	-48.9486	48.9486
1174	-48.9454	48.9454
1175	-48.9422	48.9422
1176	-48.9389	48.9389
1177	-48.9357	48.9357
1178	-48.9325	48.9325
1179	-48.9293	48.9293
1180	-48.926	48.926
1181	-48.9228	48.9228
1182	-48.9196	48.9196
1183	-48.9164	48.9164
1184	-48.9132	48.9132
1185	-48.91	48.91
1186	-48.9068	48.9068
1187	-48.9036	48.9036
1188	-48.9004	48.9004
1189	-48.8972	48.8972
1190	-48.894	48.894
1191	-48.8909	48.8909
1192	-48.8877	48.8877
1193	-48.8845	48.8845
1194	-48.8813	48.8813
1195	-48.8782	48.8782
1196	-48.875	48.875
1197	-48.8718	48.8718
1198	-48.8687	48.8687
1199	-48.8655	48.8655
1200	-48.8624	48.8624
1201	-48.8592	48.8592
1202	-48.8561	48.8561
1203	-48.8529	48.8529
1204	-48.8498	48.8498
1205	-48.8467	48.8467
1206	-48.8435	48.8435
1207	-48.8404	48.8404
1208	-48.8373	48.8373
1209	-48.8341	48.8341
1210	-48.831	48.831
1211	-48.8279	48.8279
1212	-48.8248	48.8248
1213	-48.8217	48.8217
1214	-48.8186	48.8186
1215	-48.8154	48.8154
1216	-48.8123	48.8123
1217	-48.8092	48.8092
1218	-48.8061	48.8061
1219	-48.8031	48.8031
1220	-48.8	48.8
1221	-48.7969	48.7969
1222	-48.7938	48.7938
1223	-48.7907	48.7907
1224	-48.7876	48.7876
1225	-48.7846	48.7846
1226	-48.7815	48.7815
1227	-48.7784	48.7784
1228	-48.7754	48.7754
1229	-48.7723	48.7723
1230	-48.7692	48.7692
1231	-48.7662	48.7662
1232	-48.7631	48.7631
1233	-48.7601	48.7601
1234	-48.757	48.757
1235	-48.754	48.754
1236	-48.7509	48.7509
1237	-48.7479	48.7479
1238	-48.7449	48.7449
1239	-48.7418	48.7418
1240	-48.7388	48.7388
1241	-48.7358	48.7358
1242	-48.7328	48.7328
1243	-48.7298	48.7298
1244	-48.7267	48.7267
1245	-48.7237	48.7237
1246	-48.7207	48.7207
1247	-48.7177	48.7177
1248	-48.7147	48.7147
1249	-48.7117	48.7117
1250	-48.7087	48.7087
1251	-48.7057	48.7057
1252	-48.7027	48.7027
1253	-48.6998	48.6998
1254	-48.6968	48.6968
1255	-48.6938	48.6938
1256	-48.6908	48.6908
1257	-48.6878	48.6878
1258	-48.6849	48.6849
1259	-48.6819	48.6819
1260	-48.6789	48.6789
1261	-48.676	48.676
1262	-48.673	48.673
1263	-48.6701	48.6701
1264	-48.6671	48.6671
1265	-48.6642	48.6642
1266	-48.6612	48.6612
1267	-48.6583	48.6583
1268	-48.6553	48.6553
1269	-48.6524	48.6524
1270	-48.6495	48.6495
1271	-48.6465	48.6465
1272	-48.6436	48.6436
1273	-48.6407	48.6407
1274	-48.6378	48.6378
1275	-48.6349	48.6349
1276	-48.6319	48.6319
1277	-48.629	48.629
1278	-48.6261	48.6261
1279	-48.6232	48.6232
1280	-48.6203	48.6203
1281	-48.6174	48.6174
1282	-48.6145	48.6145
1283	-48.6116	48.6116
1284	-48.6087	48.6087
1285	-48.6059	48.6059
1286	-48.603	48.603
1287	-48.6001	48.6001
1288	-48.5972	48.5972
1289	-48.5943	48.5943
1290	-48.5915	48.5915
1291	-48.5886	48.5886
1292	-48.5857	48.5857
1293	-48.5829	48.5829
1294	-48.58	48.58
1295	-48.5772	48.5772
1296	-48.5743	48.5743
1297	-48.5715	48.5715
1298	-48.5686	48.5686
1299	-48.5658	48.5658
1300	-48.563	48.563
1301	-48.5601	48.5601
1302	-48.5573	48.5573
1303	-48.5545	48.5545
1304	-48.5516	48.5516
1305	-48.5488	48.5488
1306	-48.546	48.546
1307	-48.5432	48.5432
1308	-48.5404	48.5404
1309	-48.5376	48.5376
1310	-48.5347	48.5347
1311	-48.5319	48.5319
1312	-48.529	48.529
1313	-48.5262	48.5262
1314	-48.5233	48.5233
1315	-48.5205	48.5205
1316	-48.5176	48.5176
1317	-48.5148	48.5148
1318	-48.5119	48.5119
1319	-48.5091	48.5091
1320	-48.5062	48.5062
1321	-48.5034	48.5034
1322	-48.5006	48.5006
1323	-48.4977	48.4977
1324	-48.4949	48.4949
1325	-48.4921	48.4921
1326	-48.4892	48.4892
1327	-48.4864	48.4864
1328	-48.4836	48.4836
1329	-48.4808	48.4808
1330	-48.478	48.478
1331	-48.4752	48.4752
1332	-48.4723	48.4723
1333	-48.4695	48.4695
1334	-48.4667	48.4667
1335	-48.4639	48.4639
1336	-48.4611	48.4611
1337	-48.4583	48.4583
1338	-48.4555	48.4555
1339	-48.4527	48.4527
1340	-48.4499	48.4499
1341	-48.4471	48.4471
1342	-48.4444	48.4444
1343	-48.4416	48.4416
1344	-48.4388	48.4388
1345	-48.436	48.436
1346	-48.4332	48.4332
1347	-48.4305	48.4305
1348	-48.4277	48.4277
1349	-48.4249	48.4249
1350	-48.4222	48.4222
1351	-48.4194	48.4194
1352	-48.4166	48.4166
1353	-48.4139	48.4139
1354	-48.4111	48.4111
1355	-48.4084	48.4084
1356	-48.4056	48.4056
1357	-48.4029	48.4029
1358	-48.4001	48.4001
1359	-48.3974	48.3974
1360	-48.3946	48.3946
1361	-48.3919	48.3919
1362	-48.3892	48.3892
1363	-48.3864	48.3864
1364	-48.3837	48.3837
1365	-48.381	48.381
1366	-48.3782	48.3782
1367	-48.3755	48.3755
1368	-48.3728	48.3728
1369	-48.3701	48.3701
1370	-48.3673	48.3673
1371	-48.3646	48.3646
1372	-48.3619	48.3619
1373	-48.3592	48.3592
1374	-48.3565	48.3565
1375	-48.3538	48.3538
1376	-48.3511	48.3511
1377	-48.3484	48.3484
1378	-48.3457	48.3457
1379	-48.343	48.343
1380	-48.3403	48.3403
1381	-48.3376	48.3376
1382	-48.3349	48.3349
1383	-48.3322	48.3322
1384	-48.3296	48.3296
1385	-48.3269	48.3269
1386	-48.3242	48.3242
1387	-48.3215	48.3215
1388	-48.3189	48.3189
1389	-48.3162	48.3162
1390	-48.3135	48.3135
1391	-48.3109	48.3109
1392	-48.3082	48.3082
1393	-48.3055	48.3055
1394	-48.3029	48.3029
1395	-48.3002	48.3002
1396	-48.2976	48.2976
1397	-48.2949	48.2949
1398	-48.2923	48.2923
1399	-48.2896	48.2896
1400	-48.287	48.287
1401	-48.2843	48.2843
1402	-48.2817	48.2817
1403	-48.2791	48.2791
1404	-48.2764	48.2764
1405	-48.2738	48.2738
1406	-48.2712	48.2712
1407	-48.2686	48.2686
1408	-48.2659	48.2659
1409	-48.2633	48.2633
1410	-48.2607	48.2607
1411	-48.2581	48.2581
1412	-48.2555	48.2555
1413	-48.2529	48.2529
1414	-48.2503	48.2503
1415	-48.2476	48.2476
1416	-48.245	48.245
1417	-48.2424	48.2424
1418	-48.2398	48.2398
1419	-48.2372	48.2372
1420	-48.2347	48.2347
1421	-48.2321	48.2321
1422	-48.2295	48.2295
1423	-48.2269	48.2269
1424	-48.2243	48.2243
1425	-48.2217	48.2217
1426	-48.2192	48.2192
1427	-48.2166	48.2166
1428	-48.214	48.214
1429	-48.2114	48.2114
1430	-48.2089	48.2089
1431	-48.2063	48.2063
1432	-48.2037	48.2037
1433	-48.2012	48.2012
1434	-48.1986	48.1986
1435	-48.1961	48.1961
1436	-48.1935	48.1935
1437	-48.191	48.191
1438	-48.1884	48.1884
1439	-48.1859	48.1859
1440	-48.1833	48.1833
1441	-48.1808	48.1808
1442	-48.1782	48.1782
1443	-48.1757	48.1757
1444	-48.1732	48.1732
1445	-48.1706	48.1706
1446	-48.1681	48.1681
1447	-48.1656	48.1656
1448	-48.1631	48.1631
1449	-48.1605	48.1605
1450	-48.158	48.158
1451	-48.1555	48.1555
1452	-48.153	48.153
1453	-48.1505	48.1505
1454	-48.148	48.148
1455	-48.1455	48.1455
1456	-48.143	48.143
1457	-48.1405	48.1405
1458	-48.138	48.138
1459	-48.1355	48.1355
1460	-48.133	48.133
1461	-48.1305	48.1305
1462	-48.128	48.128
1463	-48.1255	48.1255
1464	-48.123	48.123
1465	-48.1206	48.1206
1466	-48.1181	48.1181
1467	-48.1156	48.1156
1468	-48.1131	48.1131
1469	-48.1107	48.1107
1470	-48.1082	48.1082
1471	-48.1057	48.1057
1472	-48.1033	48.1033
1473	-48.1008	48.1008
1474	-48.0983	48.0983
1475	-48.0959	48.0959
1476	-48.0934	48.0934
1477	-48.091	48.091
1478	-48.0885	48.0885
1479	-48.0861	48.0861
1480	-48.0836	48.0836
1481	-48.0812	48.0812
1482	-48.0788	48.0788
1483	-48.0763	48.0763
1484	-48.0739	48.0739
1485	-48.0715	48.0715
1486	-48.069	48.069
1487	-48.0666	48.0666
1488	-48.0642	48.0642
1489	-48.0618	48.0618
1490	-48.0593	48.0593
1491	-48.0569	48.0569
1492	-48.0544	48.0544
1493	-48.052	48.052
1494	-48.0495	48.0495
1495	-48.0471	48.0471
1496	-48.0446	48.0446
1497	-48.0422	48.0422
1498	-48.0397	48.0397
1499	-48.0373	48.0373
1500	-48.0348	48.0348
1501	-48.0324	48.0324
1502	-48.0299	48.0299
1503	-48.0275	48.0275
1504	-48.0251	48.0251
1505	-48.0226	48.0226
1506	-48.0202	48.0202
1507	-48.0178	48.0178
1508	-48.0153	48.0153
1509	-48.0129	48.0129
1510	-48.0105	48.0105
1511	-48.0081	48.0081
1512	-48.0056	48.0056
1513	-48.0032	48.0032
1514	-48.0008	48.0008
1515	-47.9984	47.9984
1516	-47.996	47.996
1517	-47.9936	47.9936
1518	-47.9911	47.9911
1519	-47.9887	47.9887
1520	-47.9863	47.9863
1521	-47.9839	47.9839
1522	-47.9815	47.9815
1523	-47.9791	47.9791
1524	-47.9767	47.9767
1525	-47.9743	47.9743
1526	-47.9719	47.9719
1527	-47.9696	47.9696
1528	-47.9672	47.9672
1529	-47.9648	47.9648
1530	-47.9624	47.9624
1531	-47.96	47.96
1532	-47.9576	47.9576
1533	-47.9552	47.9552
1534	-47.9529	47.9529
1535	-47.9505	47.9505
1536	-47.9481	47.9481
1537	-47.9457	47.9457
1538	-47.9434	47.9434
1539	-47.941	47.941
1540	-47.9386	47.9386
1541	-47.9363	47.9363
1542	-47.9339	47.9339
1543	-47.9316	47.9316
1544	-47.9292	47.9292
1545	-47.9268	47.9268
1546	-47.9245	47.9245
1547	-47.9221	47.9221
1548	-47.9198	47.9198
1549	-47.9174	47.9174
1550	-47.9151	47.9151
1551	-47.9128	47.9128
1552	-47.9104	47.9104
1553	-47.9081	47.9081
1554	-47.9057	47.9057
1555	-47.9034	47.9034
1556	-47.9011	47.9011
1557	-47.8987	47.8987
1558	-47.8964	47.8964
1559	-47.8941	47.8941
1560	-47.8917	47.8917
1561	-47.8894	47.8894
1562	-47.8871	47.8871
1563	-47.8848	47.8848
1564	-47.8825	47.8825
1565	-47.8801	47.8801
1566	-47.8778	47.8778
1567	-47.8755	47.8755
1568	-47.8732	47.8732
1569	-47.8709	47.8709
1570	-47.8686	47.8686
1571	-47.8663	47.8663
1572	-47.864	47.864
1573	-47.8617	47.8617
1574	-47.8594	47.8594
1575	-47.8571	47.8571
1576	-47.8548	47.8548
1577	-47.8525	47.8525
1578	-47.8502	47.8502
1579	-47.8479	47.8479
1580	-47.8456	47.8456
1581	-47.8433	47.8433
1582	-47.8411	47.8411
1583	-47.8388	47.8388
1584	-47.8365	47.8365
1585	-47.8342	47.8342
1586	-47.832	47.832
1587	-47.8297	47.8297
1588	-47.8274	47.8274
1589	-47.8251	47.8251
1590	-47.8229	47.8229
1591	-47.8206	47.8206
1592	-47.8183	47.8183
1593	-47.8161	47.8161
1594	-47.8138	47.8138
1595	-47.8116	47.8116
1596	-47.8093	47.8093
1597	-47.8071	47.8071
1598	-47.8048	47.8048
1599	-47.8026	47.8026
1600	-47.8003	47.8003
1601	-47.7981	47.7981
1602	-47.7958	47.7958
1603	-47.7936	47.7936
1604	-47.7913	47.7913
1605	-47.7891	47.7891
1606	-47.7869	47.7869
1607	-47.7846	47.7846
1608	-47.7824	47.7824
1609	-47.7802	47.7802
1610	-47.7779	47.7779
1611	-47.7757	47.7757
1612	-47.7735	47.7735
1613	-47.7713	47.7713
1614	-47.7691	47.7691
1615	-47.7668	47.7668
1616	-47.7646	47.7646
1617	-47.7624	47.7624
1618	-47.7602	47.7602
1619	-47.758	47.758
1620	-47.7558	47.7558
1621	-47.7536	47.7536
1622	-47.7514	47.7514
1623	-47.7492	47.7492
1624	-47.747	47.747
1625	-47.7448	47.7448
1626	-47.7426	47.7426
1627	-47.7404	47.7404
1628	-47.7382	47.7382
1629	-47.736	47.736
1630	-47.7338	47.7338
1631	-47.7316	47.7316
1632	-47.7294	47.7294
1633	-47.7273	47.7273
1634	-47.7251	47.7251
1635	-47.7229	47.7229
1636	-47.7207	47.7207
1637	-47.7185	47.7185
1638	-47.7164	47.7164
1639	-47.7142	47.7142
1640	-47.712	47.712
1641	-47.7099	47.7099
1642	-47.7077	47.7077
1643	-47.7055	47.7055
1644	-47.7034	47.7034
1645	-47.7012	47.7012
1646	-47.6991	47.6991
1647	-47.6969	47.6969
1648	-47.6948	47.6948
1649	-47.6926	47.6926
1650	-47.6905	47.6905
1651	-47.6883	47.6883
1652	-47.6862	47.6862
1653	-47.684	47.684
1654	-47.6819	47.6819
1655	-47.6797	47.6797
1656	-47.6776	47.6776
1657	-47.6755	47.6755
1658	-47.6733	47.6733
1659	-47.6712	47.6712
1660	-47.6691	47.6691
1661	-47.667	47.667
1662	-47.6648	47.6648
1663	-47.6627	47.6627
1664	-47.6606	47.6606
1665	-47.6585	47.6585
1666	-47.6563	47.6563
1667	-47.6542	47.6542
1668	-47.6521	47.6521
1669	-47.65	47.65
1670	-47.6479	47.6479
1671	-47.6458	47.6458
1672	-47.6436	47.6436
1673	-47.6415	47.6415
1674	-47.6393	47.6393
1675	-47.6372	47.6372
1676	-47.6351	47.6351
1677	-47.6329	47.6329
1678	-47.6308	47.6308
1679	-47.6287	47.6287
1680	-47.6265	47.6265
1681	-47.6244	47.6244
1682	-47.6223	47.6223
1683	-47.6202	47.6202
1684	-47.618	47.618
1685	-47.6159	47.6159
1686	-47.6138	47.6138
1687	-47.6117	47.6117
1688	-47.6095	47.6095
1689	-47.6074	47.6074
1690	-47.6053	47.6053
1691	-47.6032	47.6032
1692	-47.6011	47.6011
1693	-47.599	47.599
1694	-47.5969	47.5969
1695	-47.5948	47.5948
1696	-47.5927	47.5927
1697	-47.5905	47.5905
1698	-47.5884	47.5884
1699	-47.5863	47.5863
1700	-47.5842	47.5842
1701	-47.5821	47.5821
1702	-47.58	47.58
1703	-47.578	47.578
1704	-47.5759	47.5759
1705	-47.5738	47.5738
1706	-47.5717	47.5717
1707	-47.5696	47.5696
1708	-47.5675	47.5675
1709	-47.5654	47.5654
1710	-47.5633	47.5633
1711	-47.5612	47.5612
1712	-47.5592	47.5592
1713	-47.5571	47.5571
1714	-47.555	47.555
1715	-47.5529	47.5529
1716	-47.5509	47.5509
1717	-47.5488	47.5488
1718	-47.5467	47.5467
1719	-47.5446	47.5446
1720	-47.5426	47.5426
1721	-47.5405	47.5405
1722	-47.5384	47.5384
1723	-47.5364	47.5364
1724	-47.5343	47.5343
1725	-47.5322	47.5322
1726	-47.5302	47.5302
1727	-47.5281	47.5281
1728	-47.5261	47.5261
1729	-47.524	47.524
1730	-47.522	47.522
1731	-47.5199	47.5199
1732	-47.5179	47.5179
1733	-47.5158	47.5158
1734	-47.5138	47.5138
1735	-47.5117	47.5117
1736	-47.5097	47.5097
1737	-47.5076	47.5076
1738	-47.5056	47.5056
1739	-47.5036	47.5036
1740	-47.5015	47.5015
1741	-47.4995	47.4995
1742	-47.4974	47.4974
1743	-47.4954	47.4954
1744	-47.4934	47.4934
1745	-47.4914	47.4914
1746	-47.4893	47.4893
1747	-47.4873	47.4873
1748	-47.4853	47.4853
1749	-47.4833	47.4833
1750	-47.4812	47.4812
1751	-47.4792	47.4792
1752	-47.4772	47.4772
1753	-47.4752	47.4752
1754	-47.4732	47.4732
1755	-47.4711	47.4711
1756	-47.4691	47.4691
1757	-47.4671	47.4671
1758	-47.4651	47.4651
1759	-47.4631	47.4631
1760	-47.4611	47.4611
1761	-47.4591	47.4591
1762	-47.4571	47.4571
1763	-47.4551	47.4551
1764	-47.4531	47.4531
1765	-47.4511	47.4511
1766	-47.4491	47.4491
1767	-47.4471	47.4471
1768	-47.4451	47.4451
1769	-47.4431	47.4431
1770	-47.4411	47.4411
1771	-47.4391	47.4391
1772	-47.4371	47.4371
1773	-47.4351	47.4351
1774	-47.4332	47.4332
1775	-47.4312	47.4312
1776	-47.4292	47.4292
1777	-47.4272	47.4272
1778	-47.4252	47.4252
1779	-47.4233	47.4233
1780	-47.4213	47.4213
1781	-47.4193	47.4193
1782	-47.4173	47.4173
1783	-47.4154	47.4154
1784	-47.4134	47.4134
1785	-47.4114	47.4114
1786	-47.4095	47.4095
1787	-47.4075	47.4075
1788	-47.4055	47.4055
1789	-47.4036	47.4036
1790	-47.4016	47.4016
1791	-47.3997	47.3997
1792	-47.3977	47.3977
1793	-47.3957	47.3957
1794	-47.3938	47.3938
1795	-47.3918	47.3918
1796	-47.3899	47.3899
1797	-47.3879	47.3879
1798	-47.386	47.386
1799	-47.384	47.384
1800	-47.3821	47.3821

## Sheet: 隔热层厚度40
0	-62.1753	62.1753
1	-60.6524	60.6524
2	-60.0271	60.0271
3	-59.5775	59.5775
4	-59.242	59.242
5	-59.0355	59.0355
6	-58.8638	58.8638
7	-58.692	58.692
8	-58.5202	58.5202
9	-58.361	58.361
10	-58.2421	58.2421
11	-58.1233	58.1233
12	-58.0044	58.0044
13	-57.8855	57.8855
14	-57.7666	57.7666
15	-57.6477	57.6477
16	-57.5288	57.5288
17	-57.4099	57.4099
18	-57.3116	57.3116
19	-57.2364	57.2364
20	-57.1612	57.1612
21	-57.0859	57.0859
22	-57.0107	57.0107
23	-56.9354	56.9354
24	-56.8602	56.8602
25	-56.7849	56.7849
26	-56.7096	56.7096
27	-56.6344	56.6344
28	-56.5591	56.5591
29	-56.4838	56.4838
30	-56.4085	56.4085
31	-56.3332	56.3332
32	-56.2579	56.2579
33	-56.1826	56.1826
34	-56.1073	56.1073
35	-56.032	56.032
36	-55.9851	55.9851
37	-55.9398	55.9398
38	-55.8945	55.8945
39	-55.8492	55.8492
40	-55.8039	55.8039
41	-55.7586	55.7586
42	-55.7132	55.7132
43	-55.6679	55.6679
44	-55.6226	55.6226
45	-55.5773	55.5773
46	-55.532	55.532
47	-55.4866	55.4866
48	-55.4413	55.4413
49	-55.396	55.396
50	-55.3507	55.3507
51	-55.3053	55.3053
52	-55.26	55.26
53	-55.2147	55.2147
54	-55.1693	55.1693
55	-55.124	55.124
56	-55.0787	55.0787
57	-55.0333	55.0333
58	-54.988	54.988
59	-54.9427	54.9427
60	-54.8973	54.8973
61	-54.852	54.852
62	-54.8066	54.8066
63	-54.7613	54.7613
64	-54.7159	54.7159
65	-54.6706	54.6706
66	-54.6252	54.6252
67	-54.5799	54.5799
68	-54.5345	54.5345
69	-54.4892	54.4892
70	-54.4438	54.4438
71	-54.4157	54.4157
72	-54.3897	54.3897
73	-54.3637	54.3637
74	-54.3377	54.3377
75	-54.3116	54.3116
76	-54.2856	54.2856
77	-54.2596	54.2596
78	-54.2336	54.2336
79	-54.2076	54.2076
80	-54.1816	54.1816
81	-54.1555	54.1555
82	-54.1295	54.1295
83	-54.1035	54.1035
84	-54.0775	54.0775
85	-54.0515	54.0515
86	-54.0254	54.0254
87	-53.9994	53.9994
88	-53.9734	53.9734
89	-53.9474	53.9474
90	-53.9213	53.9213
91	-53.8953	53.8953
92	-53.8693	53.8693
93	-53.8433	53.8433
94	-53.8173	53.8173
95	-53.7912	53.7912
96	-53.7652	53.7652
97	-53.7392	53.7392
98	-53.7131	53.7131
99	-53.6871	53.6871
100	-53.6611	53.6611
101	-53.6351	53.6351
102	-53.609	53.609
103	-53.583	53.583
104	-53.557	53.557
105	-53.5309	53.5309
106	-53.5049	53.5049
107	-53.4789	53.4789
108	-53.4529	53.4529
109	-53.4268	53.4268
110	-53.4008	53.4008
111	-53.3748	53.3748
112	-53.3487	53.3487
113	-53.3227	53.3227
114	-53.2967	53.2967
115	-53.2706	53.2706
116	-53.2446	53.2446
117	-53.2185	53.2185
118	-53.1925	53.1925
119	-53.1665	53.1665
120	-53.1404	53.1404
121	-53.1144	53.1144
122	-53.0884	53.0884
123	-53.0623	53.0623
124	-53.0363	53.0363
125	-53.0102	53.0102
126	-52.9842	52.9842
127	-52.9582	52.9582
128	-52.9321	52.9321
129	-52.9061	52.9061
130	-52.88	52.88
131	-52.854	52.854
132	-52.8279	52.8279
133	-52.8019	52.8019
134	-52.7759	52.7759
135	-52.7498	52.7498
136	-52.7238	52.7238
137	-52.6977	52.6977
138	-52.6717	52.6717
139	-52.6456	52.6456
140	-52.6196	52.6196
141	-52.6028	52.6028
142	-52.5885	52.5885
143	-52.5742	52.5742
144	-52.56	52.56
145	-52.5457	52.5457
146	-52.5315	52.5315
147	-52.5172	52.5172
148	-52.503	52.503
149	-52.4887	52.4887
150	-52.4744	52.4744
151	-52.4602	52.4602
152	-52.4459	52.4459
153	-52.4317	52.4317
154	-52.4174	52.4174
155	-52.4031	52.4031
156	-52.3889	52.3889
157	-52.3746	52.3746
158	-52.3604	52.3604
159	-52.3461	52.3461
160	-52.3318	52.3318
161	-52.3176	52.3176
162	-52.3033	52.3033
163	-52.2891	52.2891
164	-52.2748	52.2748
165	-52.2605	52.2605
166	-52.2463	52.2463
167	-52.232	52.232
168	-52.2178	52.2178
169	-52.2035	52.2035
170	-52.1892	52.1892
171	-52.175	52.175
172	-52.1607	52.1607
173	-52.1464	52.1464
174	-52.1322	52.1322
175	-52.1179	52.1179
176	-52.1037	52.1037
177	-52.0894	52.0894
178	-52.0751	52.0751
179	-52.0609	52.0609
180	-52.0466	52.0466
181	-52.0323	52.0323
182	-52.0181	52.0181
183	-52.0038	52.0038
184	-51.9896	51.9896
185	-51.9753	51.9753
186	-51.961	51.961
187	-51.9468	51.9468
188	-51.9325	51.9325
189	-51.9182	51.9182
190	-51.904	51.904
191	-51.8897	51.8897
192	-51.8754	51.8754
193	-51.8612	51.8612
194	-51.8469	51.8469
195	-51.8326	51.8326
196	-51.8184	51.8184
197	-51.8041	51.8041
198	-51.7899	51.7899
199	-51.7756	51.7756
200	-51.7613	51.7613
201	-51.7471	51.7471
202	-51.7328	51.7328
203	-51.7185	51.7185
204	-51.7043	51.7043
205	-51.69	51.69
206	-51.6757	51.6757
207	-51.6615	51.6615
208	-51.6472	51.6472
209	-51.6329	51.6329
210	-51.6187	51.6187
211	-51.6044	51.6044
212	-51.5901	51.5901
213	-51.5758	51.5758
214	-51.5616	51.5616
215	-51.5473	51.5473
216	-51.533	51.533
217	-51.5188	51.5188
218	-51.5045	51.5045
219	-51.4902	51.4902
220	-51.476	51.476
221	-51.4617	51.4617
222	-51.4474	51.4474
223	-51.4332	51.4332
224	-51.4189	51.4189
225	-51.4046	51.4046
226	-51.3904	51.3904
227	-51.3761	51.3761
228	-51.3618	51.3618
229	-51.3475	51.3475
230	-51.3333	51.3333
231	-51.319	51.319
232	-51.3047	51.3047
233	-51.2905	51.2905
234	-51.2762	51.2762
235	-51.2619	51.2619
236	-51.2476	51.2476
237	-51.2334	51.2334
238	-51.2191	51.2191
239	-51.2048	51.2048
240	-51.1906	51.1906
241	-51.1763	51.1763
242	-51.162	51.162
243	-51.1477	51.1477
244	-51.1335	51.1335
245	-51.1192	51.1192
246	-51.1049	51.1049
247	-51.0906	51.0906
248	-51.0764	51.0764
249	-51.0621	51.0621
250	-51.0478	51.0478
251	-51.0336	51.0336
252	-51.0193	51.0193
253	-51.005	51.005
254	-50.9907	50.9907
255	-50.9765	50.9765
256	-50.9622	50.9622
257	-50.9479	50.9479
258	-50.9336	50.9336
259	-50.9194	50.9194
260	-50.9051	50.9051
261	-50.8908	50.8908
262	-50.8765	50.8765
263	-50.8623	50.8623
264	-50.848	50.848
265	-50.8337	50.8337
266	-50.8194	50.8194
267	-50.8052	50.8052
268	-50.7909	50.7909
269	-50.7766	50.7766
270	-50.7623	50.7623
271	-50.7481	50.7481
272	-50.7338	50.7338
273	-50.7195	50.7195
274	-50.7052	50.7052
275	-50.6909	50.6909
276	-50.6767	50.6767
277	-50.6624	50.6624
278	-50.6481	50.6481
279	-50.6338	50.6338
280	-50.6196	50.6196
281	-50.6084	50.6084
282	-50.5998	50.5998
283	-50.5911	50.5911
284	-50.5824	50.5824
285	-50.5737	50.5737
286	-50.565	50.565
287	-50.5563	50.5563
288	-50.5477	50.5477
289	-50.539	50.539
290	-50.5303	50.5303
291	-50.5216	50.5216
292	-50.5129	50.5129
293	-50.5043	50.5043
294	-50.4956	50.4956
295	-50.4869	50.4869
296	-50.4782	50.4782
297	-50.4695	50.4695
298	-50.4608	50.4608
299	-50.4522	50.4522
300	-50.4435	50.4435
301	-50.4348	50.4348
302	-50.4261	50.4261
303	-50.4174	50.4174
304	-50.4088	50.4088
305	-50.4001	50.4001
306	-50.3914	50.3914
307	-50.3827	50.3827
308	-50.374	50.374
309	-50.3653	50.3653
310	-50.3567	50.3567
311	-50.348	50.348
312	-50.3393	50.3393
313	-50.3306	50.3306
314	-50.3219	50.3219
315	-50.3132	50.3132
316	-50.3046	50.3046
317	-50.2959	50.2959
318	-50.2872	50.2872
319	-50.2785	50.2785
320	-50.2698	50.2698
321	-50.2611	50.2611
322	-50.2525	50.2525
323	-50.2438	50.2438
324	-50.2351	50.2351
325	-50.2264	50.2264
326	-50.2177	50.2177
327	-50.209	50.209
328	-50.2004	50.2004
329	-50.1917	50.1917
330	-50.183	50.183
331	-50.1743	50.1743
332	-50.1656	50.1656
333	-50.1569	50.1569
334	-50.1483	50.1483
335	-50.1396	50.1396
336	-50.1309	50.1309
337	-50.1222	50.1222
338	-50.1135	50.1135
339	-50.1048	50.1048
340	-50.0962	50.0962
341	-50.0875	50.0875
342	-50.0788	50.0788
343	-50.0701	50.0701
344	-50.0614	50.0614
345	-50.0527	50.0527
346	-50.044	50.044
347	-50.0354	50.0354
348	-50.0267	50.0267
349	-50.018	50.018
350	-50.0093	50.0093
351	-50.0006	50.0006
352	-49.9919	49.9919
353	-49.9832	49.9832
354	-49.9746	49.9746
355	-49.9659	49.9659
356	-49.9572	49.9572
357	-49.9485	49.9485
358	-49.9398	49.9398
359	-49.9311	49.9311
360	-49.9225	49.9225
361	-49.9138	49.9138
362	-49.9051	49.9051
363	-49.8964	49.8964
364	-49.8877	49.8877
365	-49.879	49.879
366	-49.8703	49.8703
367	-49.8617	49.8617
368	-49.853	49.853
369	-49.8443	49.8443
370	-49.8356	49.8356
371	-49.8269	49.8269
372	-49.8182	49.8182
373	-49.8095	49.8095
374	-49.8008	49.8008
375	-49.7922	49.7922
376	-49.7835	49.7835
377	-49.7748	49.7748
378	-49.7661	49.7661
379	-49.7574	49.7574
380	-49.7487	49.7487
381	-49.74	49.74
382	-49.7314	49.7314
383	-49.7227	49.7227
384	-49.714	49.714
385	-49.7053	49.7053
386	-49.6966	49.6966
387	-49.6879	49.6879
388	-49.6792	49.6792
389	-49.6705	49.6705
390	-49.6619	49.6619
391	-49.6532	49.6532
392	-49.6445	49.6445
393	-49.6358	49.6358
394	-49.6271	49.6271
395	-49.6184	49.6184
396	-49.6097	49.6097
397	-49.601	49.601
398	-49.5924	49.5924
399	-49.5837	49.5837
400	-49.575	49.575
401	-49.5663	49.5663
402	-49.5576	49.5576
403	-49.5489	49.5489
404	-49.5402	49.5402
405	-49.5315	49.5315
406	-49.5229	49.5229
407	-49.5142	49.5142
408	-49.5055	49.5055
409	-49.4968	49.4968
410	-49.4881	49.4881
411	-49.4794	49.4794
412	-49.4707	49.4707
413	-49.462	49.462
414	-49.4534	49.4534
415	-49.4447	49.4447
416	-49.436	49.436
417	-49.4273	49.4273
418	-49.4186	49.4186
419	-49.4099	49.4099
420	-49.4012	49.4012
421	-49.3925	49.3925
422	-49.3838	49.3838
423	-49.3752	49.3752
424	-49.3665	49.3665
425	-49.3578	49.3578
426	-49.3491	49.3491
427	-49.3404	49.3404
428	-49.3317	49.3317
429	-49.323	49.323
430	-49.3143	49.3143
431	-49.3056	49.3056
432	-49.2969	49.2969
433	-49.2883	49.2883
434	-49.2796	49.2796
435	-49.2709	49.2709
436	-49.2622	49.2622
437	-49.2535	49.2535
438	-49.2448	49.2448
439	-49.2361	49.2361
440	-49.2274	49.2274
441	-49.2187	49.2187
442	-49.2101	49.2101
443	-49.2014	49.2014
444	-49.1927	49.1927
445	-49.184	49.184
446	-49.1753	49.1753
447	-49.1666	49.1666
448	-49.1579	49.1579
449	-49.1492	49.1492
450	-49.1405	49.1405
451	-49.1318	49.1318
452	-49.1231	49.1231
453	-49.1145	49.1145
454	-49.1058	49.1058
455	-49.0971	49.0971
456	-49.0884	49.0884
457	-49.0797	49.0797
458	-49.071	49.071
459	-49.0623	49.0623
460	-49.0536	49.0536
461	-49.0464	49.0464
462	-49.0404	49.0404
463	-49.0344	49.0344
464	-49.0283	49.0283
465	-49.0223	49.0223
466	-49.0163	49.0163
467	-49.0102	49.0102
468	-49.0042	49.0042
469	-48.9982	48.9982
470	-48.9921	48.9921
471	-48.9861	48.9861
472	-48.9801	48.9801
473	-48.974	48.974
474	-48.968	48.968
475	-48.962	48.962
476	-48.9559	48.9559
477	-48.9499	48.9499
478	-48.9439	48.9439
479	-48.9378	48.9378
480	-48.9318	48.9318
481	-48.9257	48.9257
482	-48.9197	48.9197
483	-48.9137	48.9137
484	-48.9076	48.9076
485	-48.9016	48.9016
486	-48.8956	48.8956
487	-48.8895	48.8895
488	-48.8835	48.8835
489	-48.8775	48.8775
490	-48.8714	48.8714
491	-48.8654	48.8654
492	-48.8594	48.8594
493	-48.8533	48.8533
494	-48.8473	48.8473
495	-48.8413	48.8413
496	-48.8352	48.8352
497	-48.8292	48.8292
498	-48.8232	48.8232
499	-48.8171	48.8171
500	-48.8111	48.8111
501	-48.8051	48.8051
502	-48.799	48.799
503	-48.793	48.793
504	-48.7869	48.7869
505	-48.7809	48.7809
506	-48.7749	48.7749
507	-48.7688	48.7688
508	-48.7628	48.7628
509	-48.7568	48.7568
510	-48.7507	48.7507
511	-48.7447	48.7447
512	-48.7387	48.7387
513	-48.7326	48.7326
514	-48.7266	48.7266
515	-48.7206	48.7206
516	-48.7145	48.7145
517	-48.7085	48.7085
518	-48.7025	48.7025
519	-48.6964	48.6964
520	-48.6904	48.6904
521	-48.6843	48.6843
522	-48.6783	48.6783
523	-48.6723	48.6723
524	-48.6662	48.6662
525	-48.6602	48.6602
526	-48.6542	48.6542
527	-48.6481	48.6481
528	-48.6421	48.6421
529	-48.6361	48.6361
530	-48.63	48.63
531	-48.624	48.624
532	-48.618	48.618
533	-48.6119	48.6119
534	-48.6059	48.6059
535	-48.5998	48.5998
536	-48.5938	48.5938
537	-48.5878	48.5878
538	-48.5817	48.5817
539	-48.5757	48.5757
540	-48.5697	48.5697
541	-48.5636	48.5636
542	-48.5576	48.5576
543	-48.5516	48.5516
544	-48.5455	48.5455
545	-48.5395	48.5395
546	-48.5335	48.5335
547	-48.5274	48.5274
548	-48.5214	48.5214
549	-48.5153	48.5153
550	-48.5093	48.5093
551	-48.5033	48.5033
552	-48.4972	48.4972
553	-48.4912	48.4912
554	-48.4852	48.4852
555	-48.4791	48.4791
556	-48.4731	48.4731
557	-48.4671	48.4671
558	-48.461	48.461
559	-48.455	48.455
560	-48.4489	48.4489
561	-48.4429	48.4429
562	-48.4369	48.4369
563	-48.4308	48.4308
564	-48.4248	48.4248
565	-48.4188	48.4188
566	-48.4127	48.4127
567	-48.4067	48.4067
568	-48.4007	48.4007
569	-48.3946	48.3946
570	-48.3886	48.3886
571	-48.3825	48.3825
572	-48.3765	48.3765
573	-48.3705	48.3705
574	-48.3644	48.3644
575	-48.3584	48.3584
576	-48.3524	48.3524
577	-48.3463	48.3463
578	-48.3403	48.3403
579	-48.3342	48.3342
580	-48.3282	48.3282
581	-48.3222	48.3222
582	-48.3161	48.3161
583	-48.3101	48.3101
584	-48.3041	48.3041
585	-48.298	48.298
586	-48.292	48.292
587	-48.2859	48.2859
588	-48.2799	48.2799
589	-48.2739	48.2739
590	-48.2678	48.2678
591	-48.2618	48.2618
592	-48.2558	48.2558
593	-48.2497	48.2497
594	-48.2437	48.2437
595	-48.2376	48.2376
596	-48.2316	48.2316
597	-48.2256	48.2256
598	-48.2195	48.2195
599	-48.2135	48.2135
600	-48.2075	48.2075
601	-48.2014	48.2014
602	-48.1954	48.1954
603	-48.1893	48.1893
604	-48.1833	48.1833
605	-48.1773	48.1773
606	-48.1712	48.1712
607	-48.1652	48.1652
608	-48.1592	48.1592
609	-48.1531	48.1531
610	-48.1471	48.1471
611	-48.141	48.141
612	-48.135	48.135
613	-48.129	48.129
614	-48.1229	48.1229
615	-48.1169	48.1169
616	-48.1109	48.1109
617	-48.1048	48.1048
618	-48.0988	48.0988
619	-48.0927	48.0927
620	-48.0867	48.0867
621	-48.0807	48.0807
622	-48.0746	48.0746
623	-48.0686	48.0686
624	-48.0626	48.0626
625	-48.0565	48.0565
626	-48.0505	48.0505
627	-48.0444	48.0444
628	-48.0384	48.0384
629	-48.0324	48.0324
630	-48.0263	48.0263
631	-48.0203	48.0203
632	-48.0142	48.0142
633	-48.0082	48.0082
634	-48.0022	48.0022
635	-47.9961	47.9961
636	-47.9901	47.9901
637	-47.9841	47.9841
638	-47.978	47.978
639	-47.972	47.972
640	-47.9659	47.9659
641	-47.9607	47.9607
642	-47.9559	47.9559
643	-47.9512	47.9512
644	-47.9465	47.9465
645	-47.9418	47.9418
646	-47.9371	47.9371
647	-47.9324	47.9324
648	-47.9277	47.9277
649	-47.923	47.923
650	-47.9183	47.9183
651	-47.9136	47.9136
652	-47.9089	47.9089
653	-47.9042	47.9042
654	-47.8995	47.8995
655	-47.8948	47.8948
656	-47.8901	47.8901
657	-47.8854	47.8854
658	-47.8807	47.8807
659	-47.876	47.876
660	-47.8713	47.8713
661	-47.8666	47.8666
662	-47.8619	47.8619
663	-47.8572	47.8572
664	-47.8525	47.8525
665	-47.8478	47.8478
666	-47.8431	47.8431
667	-47.8384	47.8384
668	-47.8337	47.8337
669	-47.829	47.829
670	-47.8243	47.8243
671	-47.8196	47.8196
672	-47.8149	47.8149
673	-47.8102	47.8102
674	-47.8055	47.8055
675	-47.8007	47.8007
676	-47.796	47.796
677	-47.7913	47.7913
678	-47.7866	47.7866
679	-47.7819	47.7819
680	-47.7772	47.7772
681	-47.7725	47.7725
682	-47.7678	47.7678
683	-47.7631	47.7631
684	-47.7584	47.7584
685	-47.7537	47.7537
686	-47.749	47.749
687	-47.7443	47.7443
688	-47.7396	47.7396
689	-47.7349	47.7349
690	-47.7302	47.7302
691	-47.7255	47.7255
692	-47.7208	47.7208
693	-47.7161	47.7161
694	-47.7114	47.7114
695	-47.7067	47.7067
696	-47.702	47.702
697	-47.6973	47.6973
698	-47.6926	47.6926
699	-47.6879	47.6879
700	-47.6832	47.6832
701	-47.6785	47.6785
702	-47.6738	47.6738
703	-47.669	47.669
704	-47.6643	47.6643
705	-47.6596	47.6596
706	-47.6549	47.6549
707	-47.6502	47.6502
708	-47.6455	47.6455
709	-47.6408	47.6408
710	-47.6361	47.6361
711	-47.6314	47.6314
712	-47.6267	47.6267
713	-47.622	47.622
714	-47.6173	47.6173
715	-47.6126	47.6126
716	-47.6079	47.6079
717	-47.6032	47.6032
718	-47.5985	47.5985
719	-47.5938	47.5938
720	-47.5891	47.5891
721	-47.5844	47.5844
722	-47.5797	47.5797
723	-47.575	47.575
724	-47.5703	47.5703
725	-47.5656	47.5656
726	-47.5609	47.5609
727	-47.5562	47.5562
728	-47.5515	47.5515
729	-47.5467	47.5467
730	-47.542	47.542
731	-47.5373	47.5373
732	-47.5326	47.5326
733	-47.5279	47.5279
734	-47.5232	47.5232
735	-47.5185	47.5185
736	-47.5138	47.5138
737	-47.5091	47.5091
738	-47.5044	47.5044
739	-47.4997	47.4997
740	-47.495	47.495
741	-47.4903	47.4903
742	-47.4856	47.4856
743	-47.4809	47.4809
744	-47.4762	47.4762
745	-47.4715	47.4715
746	-47.4668	47.4668
747	-47.4621	47.4621
748	-47.4574	47.4574
749	-47.4527	47.4527
750	-47.448	47.448
751	-47.4433	47.4433
752	-47.4385	47.4385
753	-47.4338	47.4338
754	-47.4291	47.4291
755	-47.4244	47.4244
756	-47.4197	47.4197
757	-47.415	47.415
758	-47.4103	47.4103
759	-47.4056	47.4056
760	-47.4009	47.4009
761	-47.3962	47.3962
762	-47.3915	47.3915
763	-47.3868	47.3868
764	-47.3821	47.3821
765	-47.3774	47.3774
766	-47.3727	47.3727
767	-47.368	47.368
768	-47.3633	47.3633
769	-47.3586	47.3586
770	-47.3539	47.3539
771	-47.3492	47.3492
772	-47.3445	47.3445
773	-47.3397	47.3397
774	-47.335	47.335
775	-47.3303	47.3303
776	-47.3256	47.3256
777	-47.3209	47.3209
778	-47.3162	47.3162
779	-47.3115	47.3115
780	-47.3068	47.3068
781	-47.3021	47.3021
782	-47.2974	47.2974
783	-47.2927	47.2927
784	-47.288	47.288
785	-47.2833	47.2833
786	-47.2786	47.2786
787	-47.2739	47.2739
788	-47.2692	47.2692
789	-47.2645	47.2645
790	-47.2598	47.2598
791	-47.2551	47.2551
792	-47.2504	47.2504
793	-47.2456	47.2456
794	-47.2409	47.2409
795	-47.2362	47.2362
796	-47.2315	47.2315
797	-47.2268	47.2268
798	-47.2221	47.2221
799	-47.2174	47.2174
800	-47.2127	47.2127
801	-47.208	47.208
802	-47.2033	47.2033
803	-47.1986	47.1986
804	-47.1939	47.1939
805	-47.1892	47.1892
806	-47.1845	47.1845
807	-47.1798	47.1798
808	-47.1751	47.1751
809	-47.1704	47.1704
810	-47.1657	47.1657
811	-47.1609	47.1609
812	-47.1562	47.1562
813	-47.1515	47.1515
814	-47.1468	47.1468
815	-47.1421	47.1421
816	-47.1374	47.1374
817	-47.1327	47.1327
818	-47.128	47.128
819	-47.1233	47.1233
820	-47.1186	47.1186
821	-47.1145	47.1145
822	-47.1108	47.1108
823	-47.1071	47.1071
824	-47.1034	47.1034
825	-47.0998	47.0998
826	-47.0961	47.0961
827	-47.0924	47.0924
828	-47.0887	47.0887
829	-47.085	47.085
830	-47.0814	47.0814
831	-47.0777	47.0777
832	-47.074	47.074
833	-47.0703	47.0703
834	-47.0666	47.0666
835	-47.063	47.063
836	-47.0593	47.0593
837	-47.0556	47.0556
838	-47.0519	47.0519
839	-47.0482	47.0482
840	-47.0446	47.0446
841	-47.0409	47.0409
842	-47.0372	47.0372
843	-47.0335	47.0335
844	-47.0298	47.0298
845	-47.0262	47.0262
846	-47.0225	47.0225
847	-47.0188	47.0188
848	-47.0151	47.0151
849	-47.0114	47.0114
850	-47.0078	47.0078
851	-47.0041	47.0041
852	-47.0004	47.0004
853	-46.9967	46.9967
854	-46.993	46.993
855	-46.9894	46.9894
856	-46.9857	46.9857
857	-46.982	46.982
858	-46.9783	46.9783
859	-46.9746	46.9746
860	-46.971	46.971
861	-46.9673	46.9673
862	-46.9636	46.9636
863	-46.9599	46.9599
864	-46.9562	46.9562
865	-46.9526	46.9526
866	-46.9489	46.9489
867	-46.9452	46.9452
868	-46.9415	46.9415
869	-46.9378	46.9378
870	-46.9342	46.9342
871	-46.9305	46.9305
872	-46.9268	46.9268
873	-46.9231	46.9231
874	-46.9194	46.9194
875	-46.9158	46.9158
876	-46.9121	46.9121
877	-46.9084	46.9084
878	-46.9047	46.9047
879	-46.901	46.901
880	-46.8974	46.8974
881	-46.8937	46.8937
882	-46.89	46.89
883	-46.8863	46.8863
884	-46.8826	46.8826
885	-46.879	46.879
886	-46.8753	46.8753
887	-46.8716	46.8716
888	-46.8679	46.8679
889	-46.8642	46.8642
890	-46.8606	46.8606
891	-46.8569	46.8569
892	-46.8532	46.8532
893	-46.8495	46.8495
894	-46.8458	46.8458
895	-46.8422	46.8422
896	-46.8385	46.8385
897	-46.8348	46.8348
898	-46.8311	46.8311
899	-46.8274	46.8274
900	-46.8238	46.8238
901	-46.8201	46.8201
902	-46.8164	46.8164
903	-46.8127	46.8127
904	-46.809	46.809
905	-46.8054	46.8054
906	-46.8017	46.8017
907	-46.798	46.798
908	-46.7943	46.7943
909	-46.7906	46.7906
910	-46.787	46.787
911	-46.7833	46.7833
912	-46.7796	46.7796
913	-46.7759	46.7759
914	-46.7722	46.7722
915	-46.7686	46.7686
916	-46.7649	46.7649
917	-46.7612	46.7612
918	-46.7575	46.7575
919	-46.7538	46.7538
920	-46.7502	46.7502
921	-46.7465	46.7465
922	-46.7428	46.7428
923	-46.7391	46.7391
924	-46.7354	46.7354
925	-46.7318	46.7318
926	-46.7281	46.7281
927	-46.7244	46.7244
928	-46.7207	46.7207
929	-46.717	46.717
930	-46.7134	46.7134
931	-46.7097	46.7097
932	-46.706	46.706
933	-46.7023	46.7023
934	-46.6986	46.6986
935	-46.695	46.695
936	-46.6913	46.6913
937	-46.6876	46.6876
938	-46.6839	46.6839
939	-46.6802	46.6802
940	-46.6765	46.6765
941	-46.6729	46.6729
942	-46.6692	46.6692
943	-46.6655	46.6655
944	-46.6618	46.6618
945	-46.6581	46.6581
946	-46.6545	46.6545
947	-46.6508	46.6508
948	-46.6471	46.6471
949	-46.6434	46.6434
950	-46.6397	46.6397
951	-46.6361	46.6361
952	-46.6324	46.6324
953	-46.6287	46.6287
954	-46.625	46.625
955	-46.6213	46.6213
956	-46.6177	46.6177
957	-46.614	46.614
958	-46.6103	46.6103
959	-46.6066	46.6066
960	-46.6029	46.6029
961	-46.5993	46.5993
962	-46.5956	46.5956
963	-46.5919	46.5919
964	-46.5882	46.5882
965	-46.5845	46.5845
966	-46.5808	46.5808
967	-46.5772	46.5772
968	-46.5735	46.5735
969	-46.5698	46.5698
970	-46.5661	46.5661
971	-46.5624	46.5624
972	-46.5588	46.5588
973	-46.5551	46.5551
974	-46.5514	46.5514
975	-46.5477	46.5477
976	-46.544	46.544
977	-46.5404	46.5404
978	-46.5367	46.5367
979	-46.533	46.533
980	-46.5293	46.5293
981	-46.5256	46.5256
982	-46.522	46.522
983	-46.5183	46.5183
984	-46.5146	46.5146
985	-46.5109	46.5109
986	-46.5072	46.5072
987	-46.5035	46.5035
988	-46.4999	46.4999
989	-46.4962	46.4962
990	-46.4925	46.4925
991	-46.4888	46.4888
992	-46.4851	46.4851
993	-46.4815	46.4815
994	-46.4778	46.4778
995	-46.4741	46.4741
996	-46.4704	46.4704
997	-46.4667	46.4667
998	-46.4631	46.4631
999	-46.4594	46.4594
1000	-46.4557	46.4557
1001	-46.4522	46.4522
1002	-46.4488	46.4488
1003	-46.4454	46.4454
1004	-46.4421	46.4421
1005	-46.4387	46.4387
1006	-46.4354	46.4354
1007	-46.432	46.432
1008	-46.4287	46.4287
1009	-46.4253	46.4253
1010	-46.422	46.422
1011	-46.4186	46.4186
1012	-46.4153	46.4153
1013	-46.4119	46.4119
1014	-46.4086	46.4086
1015	-46.4053	46.4053
1016	-46.402	46.402
1017	-46.3986	46.3986
1018	-46.3953	46.3953
1019	-46.392	46.392
1020	-46.3887	46.3887
1021	-46.3854	46.3854
1022	-46.3821	46.3821
1023	-46.3788	46.3788
1024	-46.3755	46.3755
1025	-46.3722	46.3722
1026	-46.3689	46.3689
1027	-46.3656	46.3656
1028	-46.3623	46.3623
1029	-46.3591	46.3591
1030	-46.3558	46.3558
1031	-46.3525	46.3525
1032	-46.3492	46.3492
1033	-46.346	46.346
1034	-46.3427	46.3427
1035	-46.3395	46.3395
1036	-46.3362	46.3362
1037	-46.3329	46.3329
1038	-46.3297	46.3297
1039	-46.3264	46.3264
1040	-46.3232	46.3232
1041	-46.32	46.32
1042	-46.3167	46.3167
1043	-46.3135	46.3135
1044	-46.3103	46.3103
1045	-46.307	46.307
1046	-46.3038	46.3038
1047	-46.3006	46.3006
1048	-46.2974	46.2974
1049	-46.2942	46.2942
1050	-46.291	46.291
1051	-46.2878	46.2878
1052	-46.2846	46.2846
1053	-46.2814	46.2814
1054	-46.2782	46.2782
1055	-46.275	46.275
1056	-46.2718	46.2718
1057	-46.2686	46.2686
1058	-46.2654	46.2654
1059	-46.2622	46.2622
1060	-46.2591	46.2591
1061	-46.2559	46.2559
1062	-46.2527	46.2527
1063	-46.2496	46.2496
1064	-46.2464	46.2464
1065	-46.2432	46.2432
1066	-46.2401	46.2401
1067	-46.2369	46.2369
1068	-46.2338	46.2338
1069	-46.2306	46.2306
1070	-46.2275	46.2275
1071	-46.2244	46.2244
1072	-46.2212	46.2212
1073	-46.2181	46.2181
1074	-46.215	46.215
1075	-46.2119	46.2119
1076	-46.2087	46.2087
1077	-46.2056	46.2056
1078	-46.2025	46.2025
1079	-46.1994	46.1994
1080	-46.1963	46.1963
1081	-46.1932	46.1932
1082	-46.1901	46.1901
1083	-46.187	46.187
1084	-46.1839	46.1839
1085	-46.1808	46.1808
1086	-46.1777	46.1777
1087	-46.1746	46.1746
1088	-46.1715	46.1715
1089	-46.1685	46.1685
1090	-46.1654	46.1654
1091	-46.1623	46.1623
1092	-46.1593	46.1593
1093	-46.1562	46.1562
1094	-46.1531	46.1531
1095	-46.1501	46.1501
1096	-46.147	46.147
1097	-46.144	46.144
1098	-46.1409	46.1409
1099	-46.1379	46.1379
1100	-46.1349	46.1349
1101	-46.1318	46.1318
1102	-46.1288	46.1288
1103	-46.1258	46.1258
1104	-46.1227	46.1227
1105	-46.1197	46.1197
1106	-46.1167	46.1167
1107	-46.1137	46.1137
1108	-46.1107	46.1107
1109	-46.1077	46.1077
1110	-46.1047	46.1047
1111	-46.1017	46.1017
1112	-46.0987	46.0987
1113	-46.0957	46.0957
1114	-46.0927	46.0927
1115	-46.0897	46.0897
1116	-46.0867	46.0867
1117	-46.0837	46.0837
1118	-46.0807	46.0807
1119	-46.0778	46.0778
1120	-46.0748	46.0748
1121	-46.0718	46.0718
1122	-46.0689	46.0689
1123	-46.0659	46.0659
1124	-46.0629	46.0629
1125	-46.06	46.06
1126	-46.057	46.057
1127	-46.0541	46.0541
1128	-46.0511	46.0511
1129	-46.0482	46.0482
1130	-46.0453	46.0453
1131	-46.0423	46.0423
1132	-46.0394	46.0394
1133	-46.0365	46.0365
1134	-46.0336	46.0336
1135	-46.0306	46.0306
1136	-46.0277	46.0277
1137	-46.0248	46.0248
1138	-46.0219	46.0219
1139	-46.019	46.019
1140	-46.0161	46.0161
1141	-46.0132	46.0132
1142	-46.0103	46.0103
1143	-46.0074	46.0074
1144	-46.0045	46.0045
1145	-46.0016	46.0016
1146	-45.9987	45.9987
1147	-45.9959	45.9959
1148	-45.993	45.993
1149	-45.9901	45.9901
1150	-45.9872	45.9872
1151	-45.9844	45.9844
1152	-45.9815	45.9815
1153	-45.9786	45.9786
1154	-45.9758	45.9758
1155	-45.9729	45.9729
1156	-45.9701	45.9701
1157	-45.9672	45.9672
1158	-45.9644	45.9644
1159	-45.9616	45.9616
1160	-45.9587	45.9587
1161	-45.9559	45.9559
1162	-45.9531	45.9531
1163	-45.9502	45.9502
1164	-45.9474	45.9474
1165	-45.9446	45.9446
1166	-45.9418	45.9418
1167	-45.939	45.939
1168	-45.9362	45.9362
1169	-45.9334	45.9334
1170	-45.9306	45.9306
1171	-45.9278	45.9278
1172	-45.925	45.925
1173	-45.9222	45.9222
1174	-45.9194	45.9194
1175	-45.9166	45.9166
1176	-45.9138	45.9138
1177	-45.911	45.911
1178	-45.9083	45.9083
1179	-45.9055	45.9055
1180	-45.9027	45.9027
1181	-45.8999	45.8999
1182	-45.8971	45.8971
1183	-45.8943	45.8943
1184	-45.8914	45.8914
1185	-45.8886	45.8886
1186	-45.8858	45.8858
1187	-45.8829	45.8829
1188	-45.8801	45.8801
1189	-45.8773	45.8773
1190	-45.8745	45.8745
1191	-45.8717	45.8717
1192	-45.8688	45.8688
1193	-45.866	45.866
1194	-45.8632	45.8632
1195	-45.8604	45.8604
1196	-45.8576	45.8576
1197	-45.8548	45.8548
1198	-45.852	45.852
1199	-45.8492	45.8492
1200	-45.8464	45.8464
1201	-45.8436	45.8436
1202	-45.8408	45.8408
1203	-45.8381	45.8381
1204	-45.8353	45.8353
1205	-45.8325	45.8325
1206	-45.8297	45.8297
1207	-45.8269	45.8269
1208	-45.8242	45.8242
1209	-45.8214	45.8214
1210	-45.8186	45.8186
1211	-45.8159	45.8159
1212	-45.8131	45.8131
1213	-45.8103	45.8103
1214	-45.8076	45.8076
1215	-45.8048	45.8048
1216	-45.8021	45.8021
1217	-45.7993	45.7993
1218	-45.7966	45.7966
1219	-45.7938	45.7938
1220	-45.7911	45.7911
1221	-45.7884	45.7884
1222	-45.7856	45.7856
1223	-45.7829	45.7829
1224	-45.7802	45.7802
1225	-45.7774	45.7774
1226	-45.7747	45.7747
1227	-45.772	45.772
1228	-45.7693	45.7693
1229	-45.7665	45.7665
1230	-45.7638	45.7638
1231	-45.7611	45.7611
1232	-45.7584	45.7584
1233	-45.7557	45.7557
1234	-45.753	45.753
1235	-45.7503	45.7503
1236	-45.7476	45.7476
1237	-45.7449	45.7449
1238	-45.7422	45.7422
1239	-45.7395	45.7395
1240	-45.7368	45.7368
1241	-45.7341	45.7341
1242	-45.7314	45.7314
1243	-45.7287	45.7287
1244	-45.726	45.726
1245	-45.7234	45.7234
1246	-45.7207	45.7207
1247	-45.718	45.718
1248	-45.7153	45.7153
1249	-45.7127	45.7127
1250	-45.71	45.71
1251	-45.7073	45.7073
1252	-45.7047	45.7047
1253	-45.702	45.702
1254	-45.6994	45.6994
1255	-45.6967	45.6967
1256	-45.6941	45.6941
1257	-45.6914	45.6914
1258	-45.6888	45.6888
1259	-45.6861	45.6861
1260	-45.6835	45.6835
1261	-45.6808	45.6808
1262	-45.6782	45.6782
1263	-45.6756	45.6756
1264	-45.6729	45.6729
1265	-45.6703	45.6703
1266	-45.6677	45.6677
1267	-45.6651	45.6651
1268	-45.6625	45.6625
1269	-45.6598	45.6598
1270	-45.6572	45.6572
1271	-45.6546	45.6546
1272	-45.652	45.652
1273	-45.6494	45.6494
1274	-45.6468	45.6468
1275	-45.6442	45.6442
1276	-45.6416	45.6416
1277	-45.639	45.639
1278	-45.6364	45.6364
1279	-45.6338	45.6338
1280	-45.6312	45.6312
1281	-45.6286	45.6286
1282	-45.626	45.626
1283	-45.6234	45.6234
1284	-45.6209	45.6209
1285	-45.6183	45.6183
1286	-45.6157	45.6157
1287	-45.6131	45.6131
1288	-45.6106	45.6106
1289	-45.608	45.608
1290	-45.6054	45.6054
1291	-45.6029	45.6029
1292	-45.6003	45.6003
1293	-45.5978	45.5978
1294	-45.5952	45.5952
1295	-45.5927	45.5927
1296	-45.5901	45.5901
1297	-45.5876	45.5876
1298	-45.585	45.585
1299	-45.5825	45.5825
1300	-45.5799	45.5799
1301	-45.5774	45.5774
1302	-45.5749	45.5749
1303	-45.5723	45.5723
1304	-45.5698	45.5698
1305	-45.5673	45.5673
1306	-45.5648	45.5648
1307	-45.5622	45.5622
1308	-45.5597	45.5597
1309	-45.5572	45.5572
1310	-45.5547	45.5547
1311	-45.5522	45.5522
1312	-45.5497	45.5497
1313	-45.5472	45.5472
1314	-45.5447	45.5447
1315	-45.5422	45.5422
1316	-45.5397	45.5397
1317	-45.5372	45.5372
1318	-45.5347	45.5347
1319	-45.5322	45.5322
1320	-45.5297	45.5297
1321	-45.5272	45.5272
1322	-45.5247	45.5247
1323	-45.5222	45.5222
1324	-45.5198	45.5198
1325	-45.5173	45.5173
1326	-45.5148	45.5148
1327	-45.5123	45.5123
1328	-45.5099	45.5099
1329	-45.5074	45.5074
1330	-45.5049	45.5049
1331	-45.5025	45.5025
1332	-45.5	45.5
1333	-45.4976	45.4976
1334	-45.4951	45.4951
1335	-45.4927	45.4927
1336	-45.4902	45.4902
1337	-45.4878	45.4878
1338	-45.4853	45.4853
1339	-45.4829	45.4829
1340	-45.4804	45.4804
1341	-45.478	45.478
1342	-45.4756	45.4756
1343	-45.4731	45.4731
1344	-45.4707	45.4707
1345	-45.4683	45.4683
1346	-45.4659	45.4659
1347	-45.4635	45.4635
1348	-45.461	45.461
1349	-45.4586	45.4586
1350	-45.4562	45.4562
1351	-45.4538	45.4538
1352	-45.4514	45.4514
1353	-45.449	45.449
1354	-45.4466	45.4466
1355	-45.4442	45.4442
1356	-45.4418	45.4418
1357	-45.4394	45.4394
1358	-45.437	45.437
1359	-45.4346	45.4346
1360	-45.4322	45.4322
1361	-45.4298	45.4298
1362	-45.4274	45.4274
1363	-45.425	45.425
1364	-45.4225	45.4225
1365	-45.4201	45.4201
1366	-45.4177	45.4177
1367	-45.4153	45.4153
1368	-45.4129	45.4129
1369	-45.4104	45.4104
1370	-45.408	45.408
1371	-45.4056	45.4056
1372	-45.4032	45.4032
1373	-45.4008	45.4008
1374	-45.3984	45.3984
1375	-45.396	45.396
1376	-45.3936	45.3936
1377	-45.3912	45.3912
1378	-45.3888	45.3888
1379	-45.3864	45.3864
1380	-45.384	45.384
1381	-45.3816	45.3816
1382	-45.3793	45.3793
1383	-45.3769	45.3769
1384	-45.3745	45.3745
1385	-45.3721	45.3721
1386	-45.3697	45.3697
1387	-45.3673	45.3673
1388	-45.365	45.365
1389	-45.3626	45.3626
1390	-45.3602	45.3602
1391	-45.3579	45.3579
1392	-45.3555	45.3555
1393	-45.3531	45.3531
1394	-45.3508	45.3508
1395	-45.3484	45.3484
1396	-45.346	45.346
1397	-45.3437	45.3437
1398	-45.3413	45.3413
1399	-45.339	45.339
1400	-45.3366	45.3366
1401	-45.3343	45.3343
1402	-45.3319	45.3319
1403	-45.3296	45.3296
1404	-45.3272	45.3272
1405	-45.3249	45.3249
1406	-45.3226	45.3226
1407	-45.3202	45.3202
1408	-45.3179	45.3179
1409	-45.3156	45.3156
1410	-45.3132	45.3132
1411	-45.3109	45.3109
1412	-45.3086	45.3086
1413	-45.3063	45.3063
1414	-45.3039	45.3039
1415	-45.3016	45.3016
1416	-45.2993	45.2993
1417	-45.297	45.297
1418	-45.2947	45.2947
1419	-45.2923	45.2923
1420	-45.29	45.29
1421	-45.2877	45.2877
1422	-45.2854	45.2854
1423	-45.2831	45.2831
1424	-45.2808	45.2808
1425	-45.2785	45.2785
1426	-45.2762	45.2762
1427	-45.2739	45.2739
1428	-45.2716	45.2716
1429	-45.2693	45.2693
1430	-45.267	45.267
1431	-45.2648	45.2648
1432	-45.2625	45.2625
1433	-45.2602	45.2602
1434	-45.2579	45.2579
1435	-45.2556	45.2556
1436	-45.2534	45.2534
1437	-45.2511	45.2511
1438	-45.2488	45.2488
1439	-45.2465	45.2465
1440	-45.2443	45.2443
1441	-45.242	45.242
1442	-45.2397	45.2397
1443	-45.2375	45.2375
1444	-45.2352	45.2352
1445	-45.2329	45.2329
1446	-45.2307	45.2307
1447	-45.2284	45.2284
1448	-45.2262	45.2262
1449	-45.2239	45.2239
1450	-45.2217	45.2217
1451	-45.2194	45.2194
1452	-45.2172	45.2172
1453	-45.2149	45.2149
1454	-45.2127	45.2127
1455	-45.2105	45.2105
1456	-45.2082	45.2082
1457	-45.206	45.206
1458	-45.2038	45.2038
1459	-45.2015	45.2015
1460	-45.1993	45.1993
1461	-45.1971	45.1971
1462	-45.1948	45.1948
1463	-45.1926	45.1926
1464	-45.1904	45.1904
1465	-45.1882	45.1882
1466	-45.186	45.186
1467	-45.1838	45.1838
1468	-45.1815	45.1815
1469	-45.1793	45.1793
1470	-45.1771	45.1771
1471	-45.1749	45.1749
1472	-45.1727	45.1727
1473	-45.1705	45.1705
1474	-45.1683	45.1683
1475	-45.1661	45.1661
1476	-45.1639	45.1639
1477	-45.1617	45.1617
1478	-45.1595	45.1595
1479	-45.1573	45.1573
1480	-45.1551	45.1551
1481	-45.153	45.153
1482	-45.1508	45.1508
1483	-45.1486	45.1486
1484	-45.1464	45.1464
1485	-45.1442	45.1442
1486	-45.1421	45.1421
1487	-45.1399	45.1399
1488	-45.1377	45.1377
1489	-45.1355	45.1355
1490	-45.1334	45.1334
1491	-45.1312	45.1312
1492	-45.129	45.129
1493	-45.1269	45.1269
1494	-45.1247	45.1247
1495	-45.1226	45.1226
1496	-45.1204	45.1204
1497	-45.1183	45.1183
1498	-45.1161	45.1161
1499	-45.114	45.114
1500	-45.1118	45.1118
1501	-45.1097	45.1097
1502	-45.1075	45.1075
1503	-45.1054	45.1054
1504	-45.1032	45.1032
1505	-45.1011	45.1011
1506	-45.099	45.099
1507	-45.0968	45.0968
1508	-45.0947	45.0947
1509	-45.0926	45.0926
1510	-45.0904	45.0904
1511	-45.0883	45.0883
1512	-45.0862	45.0862
1513	-45.0841	45.0841
1514	-45.082	45.082
1515	-45.0798	45.0798
1516	-45.0777	45.0777
1517	-45.0756	45.0756
1518	-45.0735	45.0735
1519	-45.0714	45.0714
1520	-45.0693	45.0693
1521	-45.0672	45.0672
1522	-45.0651	45.0651
1523	-45.063	45.063
1524	-45.0609	45.0609
1525	-45.0588	45.0588
1526	-45.0567	45.0567
1527	-45.0546	45.0546
1528	-45.0525	45.0525
1529	-45.0504	45.0504
1530	-45.0483	45.0483
1531	-45.0462	45.0462
1532	-45.0442	45.0442
1533	-45.0421	45.0421
1534	-45.04	45.04
1535	-45.0379	45.0379
1536	-45.0358	45.0358
1537	-45.0338	45.0338
1538	-45.0317	45.0317
1539	-45.0296	45.0296
1540	-45.0276	45.0276
1541	-45.0255	45.0255
1542	-45.0234	45.0234
1543	-45.0213	45.0213
1544	-45.0192	45.0192
1545	-45.0171	45.0171
1546	-45.015	45.015
1547	-45.0129	45.0129
1548	-45.0108	45.0108
1549	-45.0087	45.0087
1550	-45.0067	45.0067
1551	-45.0046	45.0046
1552	-45.0025	45.0025
1553	-45.0004	45.0004
1554	-44.9983	44.9983
1555	-44.9962	44.9962
1556	-44.9942	44.9942
1557	-44.9921	44.9921
1558	-44.99	44.99
1559	-44.988	44.988
1560	-44.9859	44.9859
1561	-44.9838	44.9838
1562	-44.9817	44.9817
1563	-44.9797	44.9797
1564	-44.9776	44.9776
1565	-44.9756	44.9756
1566	-44.9735	44.9735
1567	-44.9714	44.9714
1568	-44.9694	44.9694
1569	-44.9673	44.9673
1570	-44.9653	44.9653
1571	-44.9632	44.9632
1572	-44.9612	44.9612
1573	-44.9591	44.9591
1574	-44.9571	44.9571
1575	-44.955	44.955
1576	-44.953	44.953
1577	-44.9509	44.9509
1578	-44.9489	44.9489
1579	-44.9469	44.9469
1580	-44.9448	44.9448
1581	-44.9428	44.9428
1582	-44.9408	44.9408
1583	-44.9387	44.9387
1584	-44.9367	44.9367
1585	-44.9347	44.9347
1586	-44.9326	44.9326
1587	-44.9306	44.9306
1588	-44.9286	44.9286
1589	-44.9266	44.9266
1590	-44.9245	44.9245
1591	-44.9225	44.9225
1592	-44.9205	44.9205
1593	-44.9185	44.9185
1594	-44.9165	44.9165
1595	-44.9145	44.9145
1596	-44.9125	44.9125
1597	-44.9104	44.9104
1598	-44.9084	44.9084
1599	-44.9064	44.9064
1600	-44.9044	44.9044
1601	-44.9024	44.9024
1602	-44.9004	44.9004
1603	-44.8984	44.8984
1604	-44.8964	44.8964
1605	-44.8944	44.8944
1606	-44.8924	44.8924
1607	-44.8904	44.8904
1608	-44.8885	44.8885
1609	-44.8865	44.8865
1610	-44.8845	44.8845
1611	-44.8825	44.8825
1612	-44.8805	44.8805
1613	-44.8785	44.8785
1614	-44.8765	44.8765
1615	-44.8746	44.8746
1616	-44.8726	44.8726
1617	-44.8706	44.8706
1618	-44.8686	44.8686
1619	-44.8667	44.8667
1620	-44.8647	44.8647
1621	-44.8627	44.8627
1622	-44.8607	44.8607
1623	-44.8588	44.8588
1624	-44.8568	44.8568
1625	-44.8548	44.8548
1626	-44.8529	44.8529
1627	-44.8509	44.8509
1628	-44.849	44.849
1629	-44.847	44.847
1630	-44.845	44.845
1631	-44.8431	44.8431
1632	-44.8411	44.8411
1633	-44.8392	44.8392
1634	-44.8372	44.8372
1635	-44.8353	44.8353
1636	-44.8333	44.8333
1637	-44.8314	44.8314
1638	-44.8295	44.8295
1639	-44.8275	44.8275
1640	-44.8256	44.8256
1641	-44.8236	44.8236
1642	-44.8217	44.8217
1643	-44.8198	44.8198
1644	-44.8178	44.8178
1645	-44.8159	44.8159
1646	-44.814	44.814
1647	-44.812	44.812
1648	-44.8101	44.8101
1649	-44.8082	44.8082
1650	-44.8063	44.8063
1651	-44.8044	44.8044
1652	-44.8024	44.8024
1653	-44.8005	44.8005
1654	-44.7986	44.7986
1655	-44.7967	44.7967
1656	-44.7948	44.7948
1657	-44.7929	44.7929
1658	-44.7909	44.7909
1659	-44.789	44.789
1660	-44.7871	44.7871
1661	-44.7852	44.7852
1662	-44.7833	44.7833
1663	-44.7814	44.7814
1664	-44.7795	44.7795
1665	-44.7776	44.7776
1666	-44.7757	44.7757
1667	-44.7738	44.7738
1668	-44.7719	44.7719
1669	-44.77	44.77
1670	-44.7682	44.7682
1671	-44.7663	44.7663
1672	-44.7644	44.7644
1673	-44.7625	44.7625
1674	-44.7606	44.7606
1675	-44.7587	44.7587
1676	-44.7568	44.7568
1677	-44.755	44.755
1678	-44.7531	44.7531
1679	-44.7512	44.7512
1680	-44.7493	44.7493
1681	-44.7475	44.7475
1682	-44.7456	44.7456
1683	-44.7437	44.7437
1684	-44.7419	44.7419
1685	-44.74	44.74
1686	-44.7381	44.7381
1687	-44.7363	44.7363
1688	-44.7344	44.7344
1689	-44.7325	44.7325
1690	-44.7307	44.7307
1691	-44.7288	44.7288
1692	-44.727	44.727
1693	-44.7251	44.7251
1694	-44.7233	44.7233
1695	-44.7214	44.7214
1696	-44.7196	44.7196
1697	-44.7177	44.7177
1698	-44.7159	44.7159
1699	-44.714	44.714
1700	-44.7122	44.7122
1701	-44.7104	44.7104
1702	-44.7085	44.7085
1703	-44.7067	44.7067
1704	-44.7048	44.7048
1705	-44.703	44.703
1706	-44.7012	44.7012
1707	-44.6993	44.6993
1708	-44.6975	44.6975
1709	-44.6957	44.6957
1710	-44.6939	44.6939
1711	-44.692	44.692
1712	-44.6902	44.6902
1713	-44.6884	44.6884
1714	-44.6866	44.6866
1715	-44.6848	44.6848
1716	-44.6829	44.6829
1717	-44.6811	44.6811
1718	-44.6793	44.6793
1719	-44.6775	44.6775
1720	-44.6757	44.6757
1721	-44.6739	44.6739
1722	-44.672	44.672
1723	-44.6702	44.6702
1724	-44.6684	44.6684
1725	-44.6665	44.6665
1726	-44.6647	44.6647
1727	-44.6629	44.6629
1728	-44.661	44.661
1729	-44.6592	44.6592
1730	-44.6574	44.6574
1731	-44.6556	44.6556
1732	-44.6537	44.6537
1733	-44.6519	44.6519
1734	-44.6501	44.6501
1735	-44.6483	44.6483
1736	-44.6465	44.6465
1737	-44.6446	44.6446
1738	-44.6428	44.6428
1739	-44.641	44.641
1740	-44.6392	44.6392
1741	-44.6374	44.6374
1742	-44.6356	44.6356
1743	-44.6338	44.6338
1744	-44.632	44.632
1745	-44.6301	44.6301
1746	-44.6283	44.6283
1747	-44.6265	44.6265
1748	-44.6247	44.6247
1749	-44.6229	44.6229
1750	-44.6211	44.6211
1751	-44.6193	44.6193
1752	-44.6175	44.6175
1753	-44.6157	44.6157
1754	-44.6139	44.6139
1755	-44.6121	44.6121
1756	-44.6104	44.6104
1757	-44.6086	44.6086
1758	-44.6068	44.6068
1759	-44.605	44.605
1760	-44.6032	44.6032
1761	-44.6014	44.6014
1762	-44.5996	44.5996
1763	-44.5978	44.5978
1764	-44.5961	44.5961
1765	-44.5943	44.5943
1766	-44.5925	44.5925
1767	-44.5907	44.5907
1768	-44.5889	44.5889
1769	-44.5872	44.5872
1770	-44.5854	44.5854
1771	-44.5836	44.5836
1772	-44.5818	44.5818
1773	-44.5801	44.5801
1774	-44.5783	44.5783
1775	-44.5765	44.5765
1776	-44.5748	44.5748
1777	-44.573	44.573
1778	-44.5712	44.5712
1779	-44.5695	44.5695
1780	-44.5677	44.5677
1781	-44.566	44.566
1782	-44.5642	44.5642
1783	-44.5624	44.5624
1784	-44.5607	44.5607
1785	-44.5589	44.5589
1786	-44.5572	44.5572
1787	-44.5554	44.5554
1788	-44.5537	44.5537
1789	-44.5519	44.5519
1790	-44.5502	44.5502
1791	-44.5484	44.5484
1792	-44.5467	44.5467
1793	-44.5449	44.5449
1794	-44.5432	44.5432
1795	-44.5414	44.5414
1796	-44.5397	44.5397
1797	-44.538	44.538
1798	-44.5362	44.5362
1799	-44.5345	44.5345
1800	-44.5327	44.5327

## Sheet: 隔热层厚度80
0	-60.9953	60.9953
1	-59.6729	59.6729
2	-58.53	58.53
3	-58.1099	58.1099
4	-57.7142	57.7142
5	-57.3942	57.3942
6	-57.1299	57.1299
7	-56.9213	56.9213
8	-56.7908	56.7908
9	-56.6716	56.6716
10	-56.5522	56.5522
11	-56.4329	56.4329
12	-56.3136	56.3136
13	-56.1943	56.1943
14	-56.0749	56.0749
15	-55.9781	55.9781
16	-55.8963	55.8963
17	-55.8144	55.8144
18	-55.7326	55.7326
19	-55.6507	55.6507
20	-55.5689	55.5689
21	-55.487	55.487
22	-55.4052	55.4052
23	-55.3233	55.3233
24	-55.2415	55.2415
25	-55.1596	55.1596
26	-55.0777	55.0777
27	-54.9958	54.9958
28	-54.9139	54.9139
29	-54.8384	54.8384
30	-54.7882	54.7882
31	-54.738	54.738
32	-54.6878	54.6878
33	-54.6376	54.6376
34	-54.5874	54.5874
35	-54.5371	54.5371
36	-54.4869	54.4869
37	-54.4367	54.4367
38	-54.3865	54.3865
39	-54.3363	54.3363
40	-54.2861	54.2861
41	-54.2358	54.2358
42	-54.1856	54.1856
43	-54.1354	54.1354
44	-54.0852	54.0852
45	-54.0349	54.0349
46	-53.9847	53.9847
47	-53.9345	53.9345
48	-53.8842	53.8842
49	-53.834	53.834
50	-53.7837	53.7837
51	-53.7335	53.7335
52	-53.6833	53.6833
53	-53.633	53.633
54	-53.5828	53.5828
55	-53.5325	53.5325
56	-53.4823	53.4823
57	-53.432	53.432
58	-53.3902	53.3902
59	-53.361	53.361
60	-53.3318	53.3318
61	-53.3026	53.3026
62	-53.2734	53.2734
63	-53.2442	53.2442
64	-53.215	53.215
65	-53.1858	53.1858
66	-53.1566	53.1566
67	-53.1274	53.1274
68	-53.0982	53.0982
69	-53.069	53.069
70	-53.0398	53.0398
71	-53.0106	53.0106
72	-52.9814	52.9814
73	-52.9522	52.9522
74	-52.923	52.923
75	-52.8938	52.8938
76	-52.8646	52.8646
77	-52.8354	52.8354
78	-52.8062	52.8062
79	-52.777	52.777
80	-52.7478	52.7478
81	-52.7185	52.7185
82	-52.6893	52.6893
83	-52.6601	52.6601
84	-52.6309	52.6309
85	-52.6017	52.6017
86	-52.5725	52.5725
87	-52.5433	52.5433
88	-52.5141	52.5141
89	-52.4849	52.4849
90	-52.4556	52.4556
91	-52.4264	52.4264
92	-52.3972	52.3972
93	-52.368	52.368
94	-52.3388	52.3388
95	-52.3096	52.3096
96	-52.2803	52.2803
97	-52.2511	52.2511
98	-52.2219	52.2219
99	-52.1927	52.1927
100	-52.1635	52.1635
101	-52.1342	52.1342
102	-52.105	52.105
103	-52.0758	52.0758
104	-52.0466	52.0466
105	-52.0173	52.0173
106	-51.9881	51.9881
107	-51.9589	51.9589
108	-51.9297	51.9297
109	-51.9004	51.9004
110	-51.8712	51.8712
111	-51.842	51.842
112	-51.8128	51.8128
113	-51.7835	51.7835
114	-51.7543	51.7543
115	-51.7251	51.7251
116	-51.7063	51.7063
117	-51.6901	51.6901
118	-51.6739	51.6739
119	-51.6577	51.6577
120	-51.6415	51.6415
121	-51.6253	51.6253
122	-51.6091	51.6091
123	-51.5929	51.5929
124	-51.5767	51.5767
125	-51.5605	51.5605
126	-51.5443	51.5443
127	-51.5281	51.5281
128	-51.5119	51.5119
129	-51.4957	51.4957
130	-51.4795	51.4795
131	-51.4633	51.4633
132	-51.4471	51.4471
133	-51.4309	51.4309
134	-51.4147	51.4147
135	-51.3985	51.3985
136	-51.3823	51.3823
137	-51.3661	51.3661
138	-51.3499	51.3499
139	-51.3337	51.3337
140	-51.3175	51.3175
141	-51.3013	51.3013
142	-51.2851	51.2851
143	-51.2689	51.2689
144	-51.2527	51.2527
145	-51.2365	51.2365
146	-51.2203	51.2203
147	-51.2041	51.2041
148	-51.1879	51.1879
149	-51.1717	51.1717
150	-51.1555	51.1555
151	-51.1393	51.1393
152	-51.1231	51.1231
153	-51.1069	51.1069
154	-51.0907	51.0907
155	-51.0745	51.0745
156	-51.0583	51.0583
157	-51.0421	51.0421
158	-51.0259	51.0259
159	-51.0097	51.0097
160	-50.9935	50.9935
161	-50.9773	50.9773
162	-50.9611	50.9611
163	-50.9449	50.9449
164	-50.9287	50.9287
165	-50.9125	50.9125
166	-50.8963	50.8963
167	-50.8801	50.8801
168	-50.8639	50.8639
169	-50.8477	50.8477
170	-50.8315	50.8315
171	-50.8153	50.8153
172	-50.7991	50.7991
173	-50.7829	50.7829
174	-50.7667	50.7667
175	-50.7505	50.7505
176	-50.7342	50.7342
177	-50.718	50.718
178	-50.7018	50.7018
179	-50.6856	50.6856
180	-50.6694	50.6694
181	-50.6532	50.6532
182	-50.637	50.637
183	-50.6208	50.6208
184	-50.6046	50.6046
185	-50.5884	50.5884
186	-50.5722	50.5722
187	-50.556	50.556
188	-50.5398	50.5398
189	-50.5235	50.5235
190	-50.5073	50.5073
191	-50.4911	50.4911
192	-50.4749	50.4749
193	-50.4587	50.4587
194	-50.4425	50.4425
195	-50.4263	50.4263
196	-50.4101	50.4101
197	-50.3939	50.3939
198	-50.3777	50.3777
199	-50.3614	50.3614
200	-50.3452	50.3452
201	-50.329	50.329
202	-50.3128	50.3128
203	-50.2966	50.2966
204	-50.2804	50.2804
205	-50.2642	50.2642
206	-50.248	50.248
207	-50.2318	50.2318
208	-50.2155	50.2155
209	-50.1993	50.1993
210	-50.1831	50.1831
211	-50.1669	50.1669
212	-50.1507	50.1507
213	-50.1345	50.1345
214	-50.1183	50.1183
215	-50.1021	50.1021
216	-50.0858	50.0858
217	-50.0696	50.0696
218	-50.0534	50.0534
219	-50.0372	50.0372
220	-50.021	50.021
221	-50.0048	50.0048
222	-49.9885	49.9885
223	-49.9723	49.9723
224	-49.9561	49.9561
225	-49.9399	49.9399
226	-49.9237	49.9237
227	-49.9075	49.9075
228	-49.8913	49.8913
229	-49.875	49.875
230	-49.8588	49.8588
231	-49.8467	49.8467
232	-49.8374	49.8374
233	-49.828	49.828
234	-49.8186	49.8186
235	-49.8093	49.8093
236	-49.7999	49.7999
237	-49.7906	49.7906
238	-49.7812	49.7812
239	-49.7719	49.7719
240	-49.7625	49.7625
241	-49.7531	49.7531
242	-49.7438	49.7438
243	-49.7344	49.7344
244	-49.7251	49.7251
245	-49.7157	49.7157
246	-49.7063	49.7063
247	-49.697	49.697
248	-49.6876	49.6876
249	-49.6783	49.6783
250	-49.6689	49.6689
251	-49.6595	49.6595
252	-49.6502	49.6502
253	-49.6408	49.6408
254	-49.6315	49.6315
255	-49.6221	49.6221
256	-49.6127	49.6127
257	-49.6034	49.6034
258	-49.594	49.594
259	-49.5847	49.5847
260	-49.5753	49.5753
261	-49.5659	49.5659
262	-49.5566	49.5566
263	-49.5472	49.5472
264	-49.5379	49.5379
265	-49.5285	49.5285
266	-49.5191	49.5191
267	-49.5098	49.5098
268	-49.5004	49.5004
269	-49.4911	49.4911
270	-49.4817	49.4817
271	-49.4723	49.4723
272	-49.463	49.463
273	-49.4536	49.4536
274	-49.4443	49.4443
275	-49.4349	49.4349
276	-49.4255	49.4255
277	-49.4162	49.4162
278	-49.4068	49.4068
279	-49.3975	49.3975
280	-49.3881	49.3881
281	-49.3787	49.3787
282	-49.3694	49.3694
283	-49.36	49.36
284	-49.3506	49.3506
285	-49.3413	49.3413
286	-49.3319	49.3319
287	-49.3226	49.3226
288	-49.3132	49.3132
289	-49.3038	49.3038
290	-49.2945	49.2945
291	-49.2851	49.2851
292	-49.2758	49.2758
293	-49.2664	49.2664
294	-49.257	49.257
295	-49.2477	49.2477
296	-49.2383	49.2383
297	-49.2289	49.2289
298	-49.2196	49.2196
299	-49.2102	49.2102
300	-49.2009	49.2009
301	-49.1915	49.1915
302	-49.1821	49.1821
303	-49.1728	49.1728
304	-49.1634	49.1634
305	-49.154	49.154
306	-49.1447	49.1447
307	-49.1353	49.1353
308	-49.1259	49.1259
309	-49.1166	49.1166
310	-49.1072	49.1072
311	-49.0979	49.0979
312	-49.0885	49.0885
313	-49.0791	49.0791
314	-49.0698	49.0698
315	-49.0604	49.0604
316	-49.051	49.051
317	-49.0417	49.0417
318	-49.0323	49.0323
319	-49.0229	49.0229
320	-49.0136	49.0136
321	-49.0042	49.0042
322	-48.9949	48.9949
323	-48.9855	48.9855
324	-48.9761	48.9761
325	-48.9668	48.9668
326	-48.9574	48.9574
327	-48.948	48.948
328	-48.9387	48.9387
329	-48.9293	48.9293
330	-48.9199	48.9199
331	-48.9106	48.9106
332	-48.9012	48.9012
333	-48.8918	48.8918
334	-48.8825	48.8825
335	-48.8731	48.8731
336	-48.8638	48.8638
337	-48.8544	48.8544
338	-48.845	48.845
339	-48.8357	48.8357
340	-48.8263	48.8263
341	-48.8169	48.8169
342	-48.8076	48.8076
343	-48.7982	48.7982
344	-48.7888	48.7888
345	-48.7795	48.7795
346	-48.7701	48.7701
347	-48.7607	48.7607
348	-48.7514	48.7514
349	-48.742	48.742
350	-48.7326	48.7326
351	-48.7233	48.7233
352	-48.7139	48.7139
353	-48.7045	48.7045
354	-48.6952	48.6952
355	-48.6858	48.6858
356	-48.6764	48.6764
357	-48.6671	48.6671
358	-48.6577	48.6577
359	-48.6483	48.6483
360	-48.639	48.639
361	-48.6296	48.6296
362	-48.6202	48.6202
363	-48.6109	48.6109
364	-48.6015	48.6015
365	-48.5921	48.5921
366	-48.5828	48.5828
367	-48.5734	48.5734
368	-48.564	48.564
369	-48.5547	48.5547
370	-48.5453	48.5453
371	-48.5359	48.5359
372	-48.5266	48.5266
373	-48.5172	48.5172
374	-48.5078	48.5078
375	-48.4985	48.4985
376	-48.4891	48.4891
377	-48.4797	48.4797
378	-48.4704	48.4704
379	-48.461	48.461
380	-48.4516	48.4516
381	-48.4423	48.4423
382	-48.4329	48.4329
383	-48.4235	48.4235
384	-48.4142	48.4142
385	-48.4048	48.4048
386	-48.3954	48.3954
387	-48.3861	48.3861
388	-48.3767	48.3767
389	-48.3673	48.3673
390	-48.3579	48.3579
391	-48.3486	48.3486
392	-48.3392	48.3392
393	-48.3298	48.3298
394	-48.3205	48.3205
395	-48.3111	48.3111
396	-48.3017	48.3017
397	-48.2924	48.2924
398	-48.283	48.283
399	-48.2736	48.2736
400	-48.2643	48.2643
401	-48.2549	48.2549
402	-48.2455	48.2455
403	-48.2361	48.2361
404	-48.2268	48.2268
405	-48.2174	48.2174
406	-48.208	48.208
407	-48.1987	48.1987
408	-48.1893	48.1893
409	-48.1799	48.1799
410	-48.1706	48.1706
411	-48.163	48.163
412	-48.1567	48.1567
413	-48.1504	48.1504
414	-48.1441	48.1441
415	-48.1378	48.1378
416	-48.1315	48.1315
417	-48.1252	48.1252
418	-48.1189	48.1189
419	-48.1126	48.1126
420	-48.1063	48.1063
421	-48.1	48.1
422	-48.0936	48.0936
423	-48.0873	48.0873
424	-48.081	48.081
425	-48.0747	48.0747
426	-48.0684	48.0684
427	-48.0621	48.0621
428	-48.0558	48.0558
429	-48.0495	48.0495
430	-48.0432	48.0432
431	-48.0369	48.0369
432	-48.0306	48.0306
433	-48.0243	48.0243
434	-48.0179	48.0179
435	-48.0116	48.0116
436	-48.0053	48.0053
437	-47.999	47.999
438	-47.9927	47.9927
439	-47.9864	47.9864
440	-47.9801	47.9801
441	-47.9738	47.9738
442	-47.9675	47.9675
443	-47.9612	47.9612
444	-47.9549	47.9549
445	-47.9486	47.9486
446	-47.9422	47.9422
447	-47.9359	47.9359
448	-47.9296	47.9296
449	-47.9233	47.9233
450	-47.917	47.917
451	-47.9107	47.9107
452	-47.9044	47.9044
453	-47.8981	47.8981
454	-47.8918	47.8918
455	-47.8855	47.8855
456	-47.8792	47.8792
457	-47.8729	47.8729
458	-47.8665	47.8665
459	-47.8602	47.8602
460	-47.8539	47.8539
461	-47.8476	47.8476
462	-47.8413	47.8413
463	-47.835	47.835
464	-47.8287	47.8287
465	-47.8224	47.8224
466	-47.8161	47.8161
467	-47.8098	47.8098
468	-47.8035	47.8035
469	-47.7971	47.7971
470	-47.7908	47.7908
471	-47.7845	47.7845
472	-47.7782	47.7782
473	-47.7719	47.7719
474	-47.7656	47.7656
475	-47.7593	47.7593
476	-47.753	47.753
477	-47.7467	47.7467
478	-47.7404	47.7404
479	-47.7341	47.7341
480	-47.7277	47.7277
481	-47.7214	47.7214
482	-47.7151	47.7151
483	-47.7088	47.7088
484	-47.7025	47.7025
485	-47.6962	47.6962
486	-47.6899	47.6899
487	-47.6836	47.6836
488	-47.6773	47.6773
489	-47.671	47.671
490	-47.6646	47.6646
491	-47.6583	47.6583
492	-47.652	47.652
493	-47.6457	47.6457
494	-47.6394	47.6394
495	-47.6331	47.6331
496	-47.6268	47.6268
497	-47.6205	47.6205
498	-47.6142	47.6142
499	-47.6079	47.6079
500	-47.6015	47.6015
501	-47.5952	47.5952
502	-47.5889	47.5889
503	-47.5826	47.5826
504	-47.5763	47.5763
505	-47.57	47.57
506	-47.5637	47.5637
507	-47.5574	47.5574
508	-47.5511	47.5511
509	-47.5448	47.5448
510	-47.5384	47.5384
511	-47.5321	47.5321
512	-47.5258	47.5258
513	-47.5195	47.5195
514	-47.5132	47.5132
515	-47.5069	47.5069
516	-47.5006	47.5006
517	-47.4943	47.4943
518	-47.488	47.488
519	-47.4816	47.4816
520	-47.4753	47.4753
521	-47.469	47.469
522	-47.4627	47.4627
523	-47.4564	47.4564
524	-47.4501	47.4501
525	-47.4438	47.4438
526	-47.4375	47.4375
527	-47.4312	47.4312
528	-47.4249	47.4249
529	-47.4185	47.4185
530	-47.4122	47.4122
531	-47.4059	47.4059
532	-47.3996	47.3996
533	-47.3933	47.3933
534	-47.387	47.387
535	-47.3807	47.3807
536	-47.3744	47.3744
537	-47.3681	47.3681
538	-47.3617	47.3617
539	-47.3554	47.3554
540	-47.3491	47.3491
541	-47.3428	47.3428
542	-47.3365	47.3365
543	-47.3302	47.3302
544	-47.3239	47.3239
545	-47.3176	47.3176
546	-47.3112	47.3112
547	-47.3049	47.3049
548	-47.2986	47.2986
549	-47.2923	47.2923
550	-47.286	47.286
551	-47.2797	47.2797
552	-47.2734	47.2734
553	-47.2671	47.2671
554	-47.2608	47.2608
555	-47.2544	47.2544
556	-47.2481	47.2481
557	-47.2418	47.2418
558	-47.2355	47.2355
559	-47.2292	47.2292
560	-47.2229	47.2229
561	-47.2166	47.2166
562	-47.2103	47.2103
563	-47.2039	47.2039
564	-47.1976	47.1976
565	-47.1913	47.1913
566	-47.185	47.185
567	-47.1787	47.1787
568	-47.1724	47.1724
569	-47.1661	47.1661
570	-47.1598	47.1598
571	-47.1535	47.1535
572	-47.1471	47.1471
573	-47.1408	47.1408
574	-47.1345	47.1345
575	-47.1282	47.1282
576	-47.1219	47.1219
577	-47.1156	47.1156
578	-47.1093	47.1093
579	-47.103	47.103
580	-47.0966	47.0966
581	-47.0903	47.0903
582	-47.084	47.084
583	-47.0777	47.0777
584	-47.0714	47.0714
585	-47.0651	47.0651
586	-47.0588	47.0588
587	-47.0525	47.0525
588	-47.0461	47.0461
589	-47.0398	47.0398
590	-47.0335	47.0335
591	-47.0282	47.0282
592	-47.0235	47.0235
593	-47.0189	47.0189
594	-47.0142	47.0142
595	-47.0095	47.0095
596	-47.0049	47.0049
597	-47.0002	47.0002
598	-46.9955	46.9955
599	-46.9909	46.9909
600	-46.9862	46.9862
601	-46.9815	46.9815
602	-46.9769	46.9769
603	-46.9722	46.9722
604	-46.9675	46.9675
605	-46.9629	46.9629
606	-46.9582	46.9582
607	-46.9535	46.9535
608	-46.9489	46.9489
609	-46.9442	46.9442
610	-46.9395	46.9395
611	-46.9349	46.9349
612	-46.9302	46.9302
613	-46.9255	46.9255
614	-46.9209	46.9209
615	-46.9162	46.9162
616	-46.9115	46.9115
617	-46.9069	46.9069
618	-46.9022	46.9022
619	-46.8975	46.8975
620	-46.8929	46.8929
621	-46.8882	46.8882
622	-46.8835	46.8835
623	-46.8789	46.8789
624	-46.8742	46.8742
625	-46.8695	46.8695
626	-46.8649	46.8649
627	-46.8602	46.8602
628	-46.8555	46.8555
629	-46.8509	46.8509
630	-46.8462	46.8462
631	-46.8415	46.8415
632	-46.8369	46.8369
633	-46.8322	46.8322
634	-46.8275	46.8275
635	-46.8229	46.8229
636	-46.8182	46.8182
637	-46.8135	46.8135
638	-46.8089	46.8089
639	-46.8042	46.8042
640	-46.7995	46.7995
641	-46.7949	46.7949
642	-46.7902	46.7902
643	-46.7855	46.7855
644	-46.7809	46.7809
645	-46.7762	46.7762
646	-46.7715	46.7715
647	-46.7669	46.7669
648	-46.7622	46.7622
649	-46.7575	46.7575
650	-46.7529	46.7529
651	-46.7482	46.7482
652	-46.7435	46.7435
653	-46.7389	46.7389
654	-46.7342	46.7342
655	-46.7295	46.7295
656	-46.7248	46.7248
657	-46.7202	46.7202
658	-46.7155	46.7155
659	-46.7108	46.7108
660	-46.7062	46.7062
661	-46.7015	46.7015
662	-46.6968	46.6968
663	-46.6922	46.6922
664	-46.6875	46.6875
665	-46.6828	46.6828
666	-46.6782	46.6782
667	-46.6735	46.6735
668	-46.6688	46.6688
669	-46.6642	46.6642
670	-46.6595	46.6595
671	-46.6548	46.6548
672	-46.6502	46.6502
673	-46.6455	46.6455
674	-46.6408	46.6408
675	-46.6362	46.6362
676	-46.6315	46.6315
677	-46.6268	46.6268
678	-46.6222	46.6222
679	-46.6175	46.6175
680	-46.6128	46.6128
681	-46.6082	46.6082
682	-46.6035	46.6035
683	-46.5988	46.5988
684	-46.5942	46.5942
685	-46.5895	46.5895
686	-46.5848	46.5848
687	-46.5802	46.5802
688	-46.5755	46.5755
689	-46.5708	46.5708
690	-46.5661	46.5661
691	-46.5615	46.5615
692	-46.5568	46.5568
693	-46.5521	46.5521
694	-46.5475	46.5475
695	-46.5428	46.5428
696	-46.5381	46.5381
697	-46.5335	46.5335
698	-46.5288	46.5288
699	-46.5241	46.5241
700	-46.5195	46.5195
701	-46.5148	46.5148
702	-46.5101	46.5101
703	-46.5055	46.5055
704	-46.5008	46.5008
705	-46.4961	46.4961
706	-46.4915	46.4915
707	-46.4868	46.4868
708	-46.4821	46.4821
709	-46.4775	46.4775
710	-46.4728	46.4728
711	-46.4681	46.4681
712	-46.4635	46.4635
713	-46.4588	46.4588
714	-46.4541	46.4541
715	-46.4494	46.4494
716	-46.4448	46.4448
717	-46.4401	46.4401
718	-46.4354	46.4354
719	-46.4308	46.4308
720	-46.4261	46.4261
721	-46.4214	46.4214
722	-46.4168	46.4168
723	-46.4121	46.4121
724	-46.4074	46.4074
725	-46.4028	46.4028
726	-46.3981	46.3981
727	-46.3934	46.3934
728	-46.3888	46.3888
729	-46.3841	46.3841
730	-46.3794	46.3794
731	-46.3748	46.3748
732	-46.3701	46.3701
733	-46.3654	46.3654
734	-46.3607	46.3607
735	-46.3561	46.3561
736	-46.3514	46.3514
737	-46.3467	46.3467
738	-46.3421	46.3421
739	-46.3374	46.3374
740	-46.3327	46.3327
741	-46.3281	46.3281
742	-46.3234	46.3234
743	-46.3187	46.3187
744	-46.3141	46.3141
745	-46.3094	46.3094
746	-46.3047	46.3047
747	-46.3001	46.3001
748	-46.2954	46.2954
749	-46.2907	46.2907
750	-46.286	46.286
751	-46.2814	46.2814
752	-46.2767	46.2767
753	-46.272	46.272
754	-46.2674	46.2674
755	-46.2627	46.2627
756	-46.258	46.258
757	-46.2534	46.2534
758	-46.2487	46.2487
759	-46.244	46.244
760	-46.2394	46.2394
761	-46.2347	46.2347
762	-46.23	46.23
763	-46.2254	46.2254
764	-46.2207	46.2207
765	-46.216	46.216
766	-46.2113	46.2113
767	-46.2067	46.2067
768	-46.202	46.202
769	-46.1973	46.1973
770	-46.1927	46.1927
771	-46.1885	46.1885
772	-46.1848	46.1848
773	-46.181	46.181
774	-46.1772	46.1772
775	-46.1735	46.1735
776	-46.1697	46.1697
777	-46.1659	46.1659
778	-46.1622	46.1622
779	-46.1584	46.1584
780	-46.1546	46.1546
781	-46.1509	46.1509
782	-46.1471	46.1471
783	-46.1433	46.1433
784	-46.1395	46.1395
785	-46.1358	46.1358
786	-46.132	46.132
787	-46.1282	46.1282
788	-46.1245	46.1245
789	-46.1207	46.1207
790	-46.1169	46.1169
791	-46.1132	46.1132
792	-46.1094	46.1094
793	-46.1056	46.1056
794	-46.1019	46.1019
795	-46.0981	46.0981
796	-46.0943	46.0943
797	-46.0906	46.0906
798	-46.0868	46.0868
799	-46.083	46.083
800	-46.0793	46.0793
801	-46.0755	46.0755
802	-46.0717	46.0717
803	-46.0679	46.0679
804	-46.0642	46.0642
805	-46.0604	46.0604
806	-46.0566	46.0566
807	-46.0529	46.0529
808	-46.0491	46.0491
809	-46.0453	46.0453
810	-46.0416	46.0416
811	-46.0378	46.0378
812	-46.034	46.034
813	-46.0303	46.0303
814	-46.0265	46.0265
815	-46.0227	46.0227
816	-46.019	46.019
817	-46.0152	46.0152
818	-46.0114	46.0114
819	-46.0076	46.0076
820	-46.0039	46.0039
821	-46.0001	46.0001
822	-45.9963	45.9963
823	-45.9926	45.9926
824	-45.9888	45.9888
825	-45.985	45.985
826	-45.9813	45.9813
827	-45.9775	45.9775
828	-45.9737	45.9737
829	-45.97	45.97
830	-45.9662	45.9662
831	-45.9624	45.9624
832	-45.9587	45.9587
833	-45.9549	45.9549
834	-45.9511	45.9511
835	-45.9473	45.9473
836	-45.9436	45.9436
837	-45.9398	45.9398
838	-45.936	45.936
839	-45.9323	45.9323
840	-45.9285	45.9285
841	-45.9247	45.9247
842	-45.921	45.921
843	-45.9172	45.9172
844	-45.9134	45.9134
845	-45.9097	45.9097
846	-45.9059	45.9059
847	-45.9021	45.9021
848	-45.8983	45.8983
849	-45.8946	45.8946
850	-45.8908	45.8908
851	-45.887	45.887
852	-45.8833	45.8833
853	-45.8795	45.8795
854	-45.8757	45.8757
855	-45.872	45.872
856	-45.8682	45.8682
857	-45.8644	45.8644
858	-45.8607	45.8607
859	-45.8569	45.8569
860	-45.8531	45.8531
861	-45.8493	45.8493
862	-45.8456	45.8456
863	-45.8418	45.8418
864	-45.838	45.838
865	-45.8343	45.8343
866	-45.8305	45.8305
867	-45.8267	45.8267
868	-45.823	45.823
869	-45.8192	45.8192
870	-45.8154	45.8154
871	-45.8117	45.8117
872	-45.8079	45.8079
873	-45.8041	45.8041
874	-45.8003	45.8003
875	-45.7966	45.7966
876	-45.7928	45.7928
877	-45.789	45.789
878	-45.7853	45.7853
879	-45.7815	45.7815
880	-45.7777	45.7777
881	-45.774	45.774
882	-45.7702	45.7702
883	-45.7664	45.7664
884	-45.7626	45.7626
885	-45.7589	45.7589
886	-45.7551	45.7551
887	-45.7513	45.7513
888	-45.7476	45.7476
889	-45.7438	45.7438
890	-45.74	45.74
891	-45.7363	45.7363
892	-45.7325	45.7325
893	-45.7287	45.7287
894	-45.725	45.725
895	-45.7212	45.7212
896	-45.7174	45.7174
897	-45.7136	45.7136
898	-45.7099	45.7099
899	-45.7061	45.7061
900	-45.7023	45.7023
901	-45.6986	45.6986
902	-45.6948	45.6948
903	-45.691	45.691
904	-45.6873	45.6873
905	-45.6835	45.6835
906	-45.6797	45.6797
907	-45.6759	45.6759
908	-45.6722	45.6722
909	-45.6684	45.6684
910	-45.6646	45.6646
911	-45.6609	45.6609
912	-45.6571	45.6571
913	-45.6533	45.6533
914	-45.6496	45.6496
915	-45.6458	45.6458
916	-45.642	45.642
917	-45.6382	45.6382
918	-45.6345	45.6345
919	-45.6307	45.6307
920	-45.6269	45.6269
921	-45.6232	45.6232
922	-45.6194	45.6194
923	-45.6156	45.6156
924	-45.6119	45.6119
925	-45.6081	45.6081
926	-45.6043	45.6043
927	-45.6005	45.6005
928	-45.5968	45.5968
929	-45.593	45.593
930	-45.5892	45.5892
931	-45.5855	45.5855
932	-45.5817	45.5817
933	-45.5779	45.5779
934	-45.5742	45.5742
935	-45.5704	45.5704
936	-45.5666	45.5666
937	-45.5628	45.5628
938	-45.5591	45.5591
939	-45.5553	45.5553
940	-45.5515	45.5515
941	-45.5478	45.5478
942	-45.544	45.544
943	-45.5402	45.5402
944	-45.5365	45.5365
945	-45.5327	45.5327
946	-45.5289	45.5289
947	-45.5251	45.5251
948	-45.5214	45.5214
949	-45.5176	45.5176
950	-45.5138	45.5138
951	-45.5105	45.5105
952	-45.5075	45.5075
953	-45.5044	45.5044
954	-45.5014	45.5014
955	-45.4983	45.4983
956	-45.4953	45.4953
957	-45.4922	45.4922
958	-45.4892	45.4892
959	-45.4861	45.4861
960	-45.4831	45.4831
961	-45.48	45.48
962	-45.477	45.477
963	-45.4739	45.4739
964	-45.4709	45.4709
965	-45.4678	45.4678
966	-45.4648	45.4648
967	-45.4617	45.4617
968	-45.4587	45.4587
969	-45.4557	45.4557
970	-45.4526	45.4526
971	-45.4496	45.4496
972	-45.4465	45.4465
973	-45.4435	45.4435
974	-45.4404	45.4404
975	-45.4374	45.4374
976	-45.4343	45.4343
977	-45.4313	45.4313
978	-45.4282	45.4282
979	-45.4252	45.4252
980	-45.4221	45.4221
981	-45.4191	45.4191
982	-45.416	45.416
983	-45.413	45.413
984	-45.4099	45.4099
985	-45.4069	45.4069
986	-45.4039	45.4039
987	-45.4008	45.4008
988	-45.3978	45.3978
989	-45.3947	45.3947
990	-45.3917	45.3917
991	-45.3886	45.3886
992	-45.3856	45.3856
993	-45.3825	45.3825
994	-45.3795	45.3795
995	-45.3764	45.3764
996	-45.3734	45.3734
997	-45.3703	45.3703
998	-45.3673	45.3673
999	-45.3642	45.3642
1000	-45.3612	45.3612
1001	-45.3581	45.3581
1002	-45.3551	45.3551
1003	-45.352	45.352
1004	-45.349	45.349
1005	-45.346	45.346
1006	-45.3429	45.3429
1007	-45.3399	45.3399
1008	-45.3368	45.3368
1009	-45.3338	45.3338
1010	-45.3307	45.3307
1011	-45.3277	45.3277
1012	-45.3246	45.3246
1013	-45.3216	45.3216
1014	-45.3185	45.3185
1015	-45.3155	45.3155
1016	-45.3124	45.3124
1017	-45.3094	45.3094
1018	-45.3063	45.3063
1019	-45.3033	45.3033
1020	-45.3002	45.3002
1021	-45.2972	45.2972
1022	-45.2941	45.2941
1023	-45.2911	45.2911
1024	-45.2881	45.2881
1025	-45.285	45.285
1026	-45.282	45.282
1027	-45.2789	45.2789
1028	-45.2759	45.2759
1029	-45.2728	45.2728
1030	-45.2698	45.2698
1031	-45.2667	45.2667
1032	-45.2637	45.2637
1033	-45.2606	45.2606
1034	-45.2576	45.2576
1035	-45.2545	45.2545
1036	-45.2515	45.2515
1037	-45.2484	45.2484
1038	-45.2454	45.2454
1039	-45.2423	45.2423
1040	-45.2393	45.2393
1041	-45.2362	45.2362
1042	-45.2332	45.2332
1043	-45.2301	45.2301
1044	-45.2271	45.2271
1045	-45.2241	45.2241
1046	-45.221	45.221
1047	-45.218	45.218
1048	-45.2149	45.2149
1049	-45.2119	45.2119
1050	-45.2088	45.2088
1051	-45.2058	45.2058
1052	-45.2027	45.2027
1053	-45.1997	45.1997
1054	-45.1966	45.1966
1055	-45.1936	45.1936
1056	-45.1905	45.1905
1057	-45.1875	45.1875
1058	-45.1844	45.1844
1059	-45.1814	45.1814
1060	-45.1783	45.1783
1061	-45.1753	45.1753
1062	-45.1722	45.1722
1063	-45.1692	45.1692
1064	-45.1661	45.1661
1065	-45.1631	45.1631
1066	-45.16	45.16
1067	-45.157	45.157
1068	-45.154	45.154
1069	-45.1509	45.1509
1070	-45.1479	45.1479
1071	-45.1448	45.1448
1072	-45.1418	45.1418
1073	-45.1387	45.1387
1074	-45.1357	45.1357
1075	-45.1326	45.1326
1076	-45.1296	45.1296
1077	-45.1265	45.1265
1078	-45.1235	45.1235
1079	-45.1204	45.1204
1080	-45.1174	45.1174
1081	-45.1143	45.1143
1082	-45.1113	45.1113
1083	-45.1082	45.1082
1084	-45.1052	45.1052
1085	-45.1021	45.1021
1086	-45.0991	45.0991
1087	-45.096	45.096
1088	-45.093	45.093
1089	-45.0899	45.0899
1090	-45.0869	45.0869
1091	-45.0839	45.0839
1092	-45.0808	45.0808
1093	-45.0778	45.0778
1094	-45.0747	45.0747
1095	-45.0717	45.0717
1096	-45.0686	45.0686
1097	-45.0656	45.0656
1098	-45.0625	45.0625
1099	-45.0595	45.0595
1100	-45.0564	45.0564
1101	-45.0534	45.0534
1102	-45.0503	45.0503
1103	-45.0473	45.0473
1104	-45.0442	45.0442
1105	-45.0412	45.0412
1106	-45.0381	45.0381
1107	-45.0351	45.0351
1108	-45.032	45.032
1109	-45.029	45.029
1110	-45.0259	45.0259
1111	-45.0229	45.0229
1112	-45.0198	45.0198
1113	-45.0168	45.0168
1114	-45.0137	45.0137
1115	-45.0107	45.0107
1116	-45.0076	45.0076
1117	-45.0046	45.0046
1118	-45.0016	45.0016
1119	-44.9985	44.9985
1120	-44.9955	44.9955
1121	-44.9924	44.9924
1122	-44.9894	44.9894
1123	-44.9863	44.9863
1124	-44.9833	44.9833
1125	-44.9802	44.9802
1126	-44.9772	44.9772
1127	-44.9741	44.9741
1128	-44.9711	44.9711
1129	-44.968	44.968
1130	-44.965	44.965
1131	-44.9621	44.9621
1132	-44.9592	44.9592
1133	-44.9564	44.9564
1134	-44.9536	44.9536
1135	-44.9508	44.9508
1136	-44.948	44.948
1137	-44.9452	44.9452
1138	-44.9424	44.9424
1139	-44.9396	44.9396
1140	-44.9368	44.9368
1141	-44.934	44.934
1142	-44.9312	44.9312
1143	-44.9284	44.9284
1144	-44.9256	44.9256
1145	-44.9228	44.9228
1146	-44.92	44.92
1147	-44.9172	44.9172
1148	-44.9144	44.9144
1149	-44.9116	44.9116
1150	-44.9089	44.9089
1151	-44.9061	44.9061
1152	-44.9033	44.9033
1153	-44.9005	44.9005
1154	-44.8978	44.8978
1155	-44.895	44.895
1156	-44.8923	44.8923
1157	-44.8895	44.8895
1158	-44.8867	44.8867
1159	-44.884	44.884
1160	-44.8812	44.8812
1161	-44.8785	44.8785
1162	-44.8757	44.8757
1163	-44.873	44.873
1164	-44.8702	44.8702
1165	-44.8675	44.8675
1166	-44.8648	44.8648
1167	-44.862	44.862
1168	-44.8593	44.8593
1169	-44.8566	44.8566
1170	-44.8538	44.8538
1171	-44.8511	44.8511
1172	-44.8484	44.8484
1173	-44.8457	44.8457
1174	-44.8429	44.8429
1175	-44.8402	44.8402
1176	-44.8375	44.8375
1177	-44.8348	44.8348
1178	-44.8321	44.8321
1179	-44.8294	44.8294
1180	-44.8267	44.8267
1181	-44.824	44.824
1182	-44.8213	44.8213
1183	-44.8186	44.8186
1184	-44.8159	44.8159
1185	-44.8132	44.8132
1186	-44.8105	44.8105
1187	-44.8078	44.8078
1188	-44.8052	44.8052
1189	-44.8025	44.8025
1190	-44.7998	44.7998
1191	-44.7971	44.7971
1192	-44.7944	44.7944
1193	-44.7918	44.7918
1194	-44.7891	44.7891
1195	-44.7864	44.7864
1196	-44.7838	44.7838
1197	-44.7811	44.7811
1198	-44.7785	44.7785
1199	-44.7758	44.7758
1200	-44.7731	44.7731
1201	-44.7705	44.7705
1202	-44.7678	44.7678
1203	-44.7652	44.7652
1204	-44.7626	44.7626
1205	-44.7599	44.7599
1206	-44.7573	44.7573
1207	-44.7546	44.7546
1208	-44.752	44.752
1209	-44.7494	44.7494
1210	-44.7467	44.7467
1211	-44.7441	44.7441
1212	-44.7415	44.7415
1213	-44.7389	44.7389
1214	-44.7363	44.7363
1215	-44.7336	44.7336
1216	-44.731	44.731
1217	-44.7284	44.7284
1218	-44.7258	44.7258
1219	-44.7232	44.7232
1220	-44.7206	44.7206
1221	-44.718	44.718
1222	-44.7154	44.7154
1223	-44.7128	44.7128
1224	-44.7102	44.7102
1225	-44.7076	44.7076
1226	-44.705	44.705
1227	-44.7024	44.7024
1228	-44.6998	44.6998
1229	-44.6973	44.6973
1230	-44.6947	44.6947
1231	-44.6921	44.6921
1232	-44.6895	44.6895
1233	-44.687	44.687
1234	-44.6844	44.6844
1235	-44.6818	44.6818
1236	-44.6793	44.6793
1237	-44.6767	44.6767
1238	-44.6741	44.6741
1239	-44.6716	44.6716
1240	-44.669	44.669
1241	-44.6665	44.6665
1242	-44.6639	44.6639
1243	-44.6614	44.6614
1244	-44.6588	44.6588
1245	-44.6563	44.6563
1246	-44.6538	44.6538
1247	-44.6512	44.6512
1248	-44.6487	44.6487
1249	-44.6461	44.6461
1250	-44.6436	44.6436
1251	-44.6411	44.6411
1252	-44.6386	44.6386
1253	-44.636	44.636
1254	-44.6335	44.6335
1255	-44.631	44.631
1256	-44.6285	44.6285
1257	-44.626	44.626
1258	-44.6235	44.6235
1259	-44.621	44.621
1260	-44.6185	44.6185
1261	-44.616	44.616
1262	-44.6135	44.6135
1263	-44.611	44.611
1264	-44.6085	44.6085
1265	-44.606	44.606
1266	-44.6035	44.6035
1267	-44.601	44.601
1268	-44.5985	44.5985
1269	-44.596	44.596
1270	-44.5935	44.5935
1271	-44.5911	44.5911
1272	-44.5886	44.5886
1273	-44.5861	44.5861
1274	-44.5836	44.5836
1275	-44.5812	44.5812
1276	-44.5787	44.5787
1277	-44.5762	44.5762
1278	-44.5738	44.5738
1279	-44.5713	44.5713
1280	-44.5689	44.5689
1281	-44.5664	44.5664
1282	-44.564	44.564
1283	-44.5615	44.5615
1284	-44.5591	44.5591
1285	-44.5566	44.5566
1286	-44.5542	44.5542
1287	-44.5518	44.5518
1288	-44.5493	44.5493
1289	-44.5469	44.5469
1290	-44.5445	44.5445
1291	-44.542	44.542
1292	-44.5396	44.5396
1293	-44.5372	44.5372
1294	-44.5348	44.5348
1295	-44.5323	44.5323
1296	-44.5299	44.5299
1297	-44.5275	44.5275
1298	-44.5251	44.5251
1299	-44.5227	44.5227
1300	-44.5203	44.5203
1301	-44.5179	44.5179
1302	-44.5155	44.5155
1303	-44.5131	44.5131
1304	-44.5107	44.5107
1305	-44.5083	44.5083
1306	-44.5059	44.5059
1307	-44.5035	44.5035
1308	-44.5011	44.5011
1309	-44.4987	44.4987
1310	-44.4964	44.4964
1311	-44.494	44.494
1312	-44.4915	44.4915
1313	-44.4891	44.4891
1314	-44.4867	44.4867
1315	-44.4843	44.4843
1316	-44.4819	44.4819
1317	-44.4794	44.4794
1318	-44.477	44.477
1319	-44.4746	44.4746
1320	-44.4722	44.4722
1321	-44.4698	44.4698
1322	-44.4674	44.4674
1323	-44.465	44.465
1324	-44.4626	44.4626
1325	-44.4602	44.4602
1326	-44.4578	44.4578
1327	-44.4554	44.4554
1328	-44.453	44.453
1329	-44.4506	44.4506
1330	-44.4483	44.4483
1331	-44.4459	44.4459
1332	-44.4435	44.4435
1333	-44.4411	44.4411
1334	-44.4387	44.4387
1335	-44.4363	44.4363
1336	-44.434	44.434
1337	-44.4316	44.4316
1338	-44.4292	44.4292
1339	-44.4269	44.4269
1340	-44.4245	44.4245
1341	-44.4221	44.4221
1342	-44.4198	44.4198
1343	-44.4174	44.4174
1344	-44.415	44.415
1345	-44.4127	44.4127
1346	-44.4103	44.4103
1347	-44.408	44.408
1348	-44.4056	44.4056
1349	-44.4033	44.4033
1350	-44.4009	44.4009
1351	-44.3986	44.3986
1352	-44.3962	44.3962
1353	-44.3939	44.3939
1354	-44.3915	44.3915
1355	-44.3892	44.3892
1356	-44.3869	44.3869
1357	-44.3845	44.3845
1358	-44.3822	44.3822
1359	-44.3799	44.3799
1360	-44.3775	44.3775
1361	-44.3752	44.3752
1362	-44.3729	44.3729
1363	-44.3706	44.3706
1364	-44.3682	44.3682
1365	-44.3659	44.3659
1366	-44.3636	44.3636
1367	-44.3613	44.3613
1368	-44.359	44.359
1369	-44.3567	44.3567
1370	-44.3544	44.3544
1371	-44.3521	44.3521
1372	-44.3497	44.3497
1373	-44.3474	44.3474
1374	-44.3451	44.3451
1375	-44.3428	44.3428
1376	-44.3405	44.3405
1377	-44.3383	44.3383
1378	-44.336	44.336
1379	-44.3337	44.3337
1380	-44.3314	44.3314
1381	-44.3291	44.3291
1382	-44.3268	44.3268
1383	-44.3245	44.3245
1384	-44.3222	44.3222
1385	-44.32	44.32
1386	-44.3177	44.3177
1387	-44.3154	44.3154
1388	-44.3131	44.3131
1389	-44.3109	44.3109
1390	-44.3086	44.3086
1391	-44.3063	44.3063
1392	-44.3041	44.3041
1393	-44.3018	44.3018
1394	-44.2995	44.2995
1395	-44.2973	44.2973
1396	-44.295	44.295
1397	-44.2928	44.2928
1398	-44.2905	44.2905
1399	-44.2883	44.2883
1400	-44.286	44.286
1401	-44.2838	44.2838
1402	-44.2815	44.2815
1403	-44.2793	44.2793
1404	-44.277	44.277
1405	-44.2748	44.2748
1406	-44.2725	44.2725
1407	-44.2703	44.2703
1408	-44.2681	44.2681
1409	-44.2658	44.2658
1410	-44.2636	44.2636
1411	-44.2614	44.2614
1412	-44.2592	44.2592
1413	-44.2569	44.2569
1414	-44.2547	44.2547
1415	-44.2525	44.2525
1416	-44.2503	44.2503
1417	-44.2481	44.2481
1418	-44.2458	44.2458
1419	-44.2436	44.2436
1420	-44.2414	44.2414
1421	-44.2392	44.2392
1422	-44.237	44.237
1423	-44.2348	44.2348
1424	-44.2326	44.2326
1425	-44.2304	44.2304
1426	-44.2282	44.2282
1427	-44.226	44.226
1428	-44.2238	44.2238
1429	-44.2216	44.2216
1430	-44.2194	44.2194
1431	-44.2172	44.2172
1432	-44.215	44.215
1433	-44.2129	44.2129
1434	-44.2107	44.2107
1435	-44.2085	44.2085
1436	-44.2063	44.2063
1437	-44.2041	44.2041
1438	-44.202	44.202
1439	-44.1998	44.1998
1440	-44.1976	44.1976
1441	-44.1954	44.1954
1442	-44.1933	44.1933
1443	-44.1911	44.1911
1444	-44.189	44.189
1445	-44.1868	44.1868
1446	-44.1846	44.1846
1447	-44.1825	44.1825
1448	-44.1803	44.1803
1449	-44.1782	44.1782
1450	-44.176	44.176
1451	-44.1739	44.1739
1452	-44.1717	44.1717
1453	-44.1696	44.1696
1454	-44.1674	44.1674
1455	-44.1653	44.1653
1456	-44.1631	44.1631
1457	-44.161	44.161
1458	-44.1589	44.1589
1459	-44.1567	44.1567
1460	-44.1546	44.1546
1461	-44.1525	44.1525
1462	-44.1503	44.1503
1463	-44.1482	44.1482
1464	-44.1461	44.1461
1465	-44.144	44.144
1466	-44.1419	44.1419
1467	-44.1397	44.1397
1468	-44.1376	44.1376
1469	-44.1355	44.1355
1470	-44.1334	44.1334
1471	-44.1313	44.1313
1472	-44.1292	44.1292
1473	-44.1271	44.1271
1474	-44.125	44.125
1475	-44.1229	44.1229
1476	-44.1208	44.1208
1477	-44.1187	44.1187
1478	-44.1166	44.1166
1479	-44.1145	44.1145
1480	-44.1124	44.1124
1481	-44.1103	44.1103
1482	-44.1082	44.1082
1483	-44.1061	44.1061
1484	-44.104	44.104
1485	-44.1019	44.1019
1486	-44.0999	44.0999
1487	-44.0978	44.0978
1488	-44.0957	44.0957
1489	-44.0936	44.0936
1490	-44.0916	44.0916
1491	-44.0895	44.0895
1492	-44.0874	44.0874
1493	-44.0853	44.0853
1494	-44.0832	44.0832
1495	-44.0811	44.0811
1496	-44.079	44.079
1497	-44.0769	44.0769
1498	-44.0748	44.0748
1499	-44.0727	44.0727
1500	-44.0706	44.0706
1501	-44.0685	44.0685
1502	-44.0665	44.0665
1503	-44.0644	44.0644
1504	-44.0623	44.0623
1505	-44.0602	44.0602
1506	-44.0581	44.0581
1507	-44.0561	44.0561
1508	-44.054	44.054
1509	-44.0519	44.0519
1510	-44.0498	44.0498
1511	-44.0478	44.0478
1512	-44.0457	44.0457
1513	-44.0436	44.0436
1514	-44.0416	44.0416
1515	-44.0395	44.0395
1516	-44.0374	44.0374
1517	-44.0354	44.0354
1518	-44.0333	44.0333
1519	-44.0313	44.0313
1520	-44.0292	44.0292
1521	-44.0272	44.0272
1522	-44.0251	44.0251
1523	-44.0231	44.0231
1524	-44.021	44.021
1525	-44.019	44.019
1526	-44.0169	44.0169
1527	-44.0149	44.0149
1528	-44.0128	44.0128
1529	-44.0108	44.0108
1530	-44.0088	44.0088
1531	-44.0067	44.0067
1532	-44.0047	44.0047
1533	-44.0027	44.0027
1534	-44.0006	44.0006
1535	-43.9986	43.9986
1536	-43.9966	43.9966
1537	-43.9945	43.9945
1538	-43.9925	43.9925
1539	-43.9905	43.9905
1540	-43.9885	43.9885
1541	-43.9865	43.9865
1542	-43.9844	43.9844
1543	-43.9824	43.9824
1544	-43.9804	43.9804
1545	-43.9784	43.9784
1546	-43.9764	43.9764
1547	-43.9744	43.9744
1548	-43.9724	43.9724
1549	-43.9703	43.9703
1550	-43.9683	43.9683
1551	-43.9663	43.9663
1552	-43.9643	43.9643
1553	-43.9623	43.9623
1554	-43.9603	43.9603
1555	-43.9583	43.9583
1556	-43.9563	43.9563
1557	-43.9543	43.9543
1558	-43.9524	43.9524
1559	-43.9504	43.9504
1560	-43.9484	43.9484
1561	-43.9464	43.9464
1562	-43.9444	43.9444
1563	-43.9424	43.9424
1564	-43.9404	43.9404
1565	-43.9385	43.9385
1566	-43.9365	43.9365
1567	-43.9345	43.9345
1568	-43.9325	43.9325
1569	-43.9305	43.9305
1570	-43.9286	43.9286
1571	-43.9266	43.9266
1572	-43.9246	43.9246
1573	-43.9227	43.9227
1574	-43.9207	43.9207
1575	-43.9187	43.9187
1576	-43.9168	43.9168
1577	-43.9148	43.9148
1578	-43.9128	43.9128
1579	-43.9109	43.9109
1580	-43.9089	43.9089
1581	-43.907	43.907
1582	-43.905	43.905
1583	-43.9031	43.9031
1584	-43.9011	43.9011
1585	-43.8992	43.8992
1586	-43.8972	43.8972
1587	-43.8953	43.8953
1588	-43.8933	43.8933
1589	-43.8914	43.8914
1590	-43.8894	43.8894
1591	-43.8875	43.8875
1592	-43.8856	43.8856
1593	-43.8836	43.8836
1594	-43.8817	43.8817
1595	-43.8798	43.8798
1596	-43.8778	43.8778
1597	-43.8759	43.8759
1598	-43.874	43.874
1599	-43.8721	43.8721
1600	-43.8701	43.8701
1601	-43.8682	43.8682
1602	-43.8663	43.8663
1603	-43.8644	43.8644
1604	-43.8624	43.8624
1605	-43.8605	43.8605
1606	-43.8586	43.8586
1607	-43.8567	43.8567
1608	-43.8548	43.8548
1609	-43.8529	43.8529
1610	-43.851	43.851
1611	-43.8491	43.8491
1612	-43.8472	43.8472
1613	-43.8453	43.8453
1614	-43.8434	43.8434
1615	-43.8415	43.8415
1616	-43.8396	43.8396
1617	-43.8377	43.8377
1618	-43.8358	43.8358
1619	-43.8339	43.8339
1620	-43.832	43.832
1621	-43.8301	43.8301
1622	-43.8282	43.8282
1623	-43.8263	43.8263
1624	-43.8244	43.8244
1625	-43.8225	43.8225
1626	-43.8207	43.8207
1627	-43.8188	43.8188
1628	-43.8169	43.8169
1629	-43.815	43.815
1630	-43.8132	43.8132
1631	-43.8113	43.8113
1632	-43.8094	43.8094
1633	-43.8075	43.8075
1634	-43.8057	43.8057
1635	-43.8038	43.8038
1636	-43.8019	43.8019
1637	-43.8001	43.8001
1638	-43.7982	43.7982
1639	-43.7963	43.7963
1640	-43.7945	43.7945
1641	-43.7926	43.7926
1642	-43.7908	43.7908
1643	-43.7889	43.7889
1644	-43.7871	43.7871
1645	-43.7852	43.7852
1646	-43.7834	43.7834
1647	-43.7815	43.7815
1648	-43.7797	43.7797
1649	-43.7778	43.7778
1650	-43.776	43.776
1651	-43.7741	43.7741
1652	-43.7723	43.7723
1653	-43.7705	43.7705
1654	-43.7686	43.7686
1655	-43.7668	43.7668
1656	-43.765	43.765
1657	-43.7631	43.7631
1658	-43.7613	43.7613
1659	-43.7595	43.7595
1660	-43.7576	43.7576
1661	-43.7558	43.7558
1662	-43.754	43.754
1663	-43.7522	43.7522
1664	-43.7504	43.7504
1665	-43.7485	43.7485
1666	-43.7467	43.7467
1667	-43.7449	43.7449
1668	-43.7431	43.7431
1669	-43.7413	43.7413
1670	-43.7395	43.7395
1671	-43.7376	43.7376
1672	-43.7358	43.7358
1673	-43.734	43.734
1674	-43.7321	43.7321
1675	-43.7303	43.7303
1676	-43.7285	43.7285
1677	-43.7267	43.7267
1678	-43.7248	43.7248
1679	-43.723	43.723
1680	-43.7212	43.7212
1681	-43.7194	43.7194
1682	-43.7175	43.7175
1683	-43.7157	43.7157
1684	-43.7139	43.7139
1685	-43.7121	43.7121
1686	-43.7103	43.7103
1687	-43.7084	43.7084
1688	-43.7066	43.7066
1689	-43.7048	43.7048
1690	-43.703	43.703
1691	-43.7012	43.7012
1692	-43.6994	43.6994
1693	-43.6976	43.6976
1694	-43.6958	43.6958
1695	-43.694	43.694
1696	-43.6922	43.6922
1697	-43.6904	43.6904
1698	-43.6886	43.6886
1699	-43.6868	43.6868
1700	-43.685	43.685
1701	-43.6832	43.6832
1702	-43.6814	43.6814
1703	-43.6796	43.6796
1704	-43.6778	43.6778
1705	-43.676	43.676
1706	-43.6742	43.6742
1707	-43.6724	43.6724
1708	-43.6706	43.6706
1709	-43.6688	43.6688
1710	-43.6671	43.6671
1711	-43.6653	43.6653
1712	-43.6635	43.6635
1713	-43.6617	43.6617
1714	-43.6599	43.6599
1715	-43.6582	43.6582
1716	-43.6564	43.6564
1717	-43.6546	43.6546
1718	-43.6528	43.6528
1719	-43.6511	43.6511
1720	-43.6493	43.6493
1721	-43.6475	43.6475
1722	-43.6458	43.6458
1723	-43.644	43.644
1724	-43.6422	43.6422
1725	-43.6405	43.6405
1726	-43.6387	43.6387
1727	-43.6369	43.6369
1728	-43.6352	43.6352
1729	-43.6334	43.6334
1730	-43.6317	43.6317
1731	-43.6299	43.6299
1732	-43.6281	43.6281
1733	-43.6264	43.6264
1734	-43.6246	43.6246
1735	-43.6229	43.6229
1736	-43.6211	43.6211
1737	-43.6194	43.6194
1738	-43.6176	43.6176
1739	-43.6159	43.6159
1740	-43.6141	43.6141
1741	-43.6124	43.6124
1742	-43.6107	43.6107
1743	-43.6089	43.6089
1744	-43.6072	43.6072
1745	-43.6054	43.6054
1746	-43.6037	43.6037
1747	-43.602	43.602
1748	-43.6002	43.6002
1749	-43.5985	43.5985
1750	-43.5968	43.5968
1751	-43.595	43.595
1752	-43.5933	43.5933
1753	-43.5916	43.5916
1754	-43.5899	43.5899
1755	-43.5881	43.5881
1756	-43.5864	43.5864
1757	-43.5847	43.5847
1758	-43.583	43.583
1759	-43.5812	43.5812
1760	-43.5795	43.5795
1761	-43.5778	43.5778
1762	-43.5761	43.5761
1763	-43.5744	43.5744
1764	-43.5727	43.5727
1765	-43.571	43.571
1766	-43.5692	43.5692
1767	-43.5675	43.5675
1768	-43.5658	43.5658
1769	-43.5641	43.5641
1770	-43.5624	43.5624
1771	-43.5607	43.5607
1772	-43.559	43.559
1773	-43.5573	43.5573
1774	-43.5556	43.5556
1775	-43.5539	43.5539
1776	-43.5522	43.5522
1777	-43.5505	43.5505
1778	-43.5488	43.5488
1779	-43.5471	43.5471
1780	-43.5454	43.5454
1781	-43.5438	43.5438
1782	-43.5421	43.5421
1783	-43.5404	43.5404
1784	-43.5387	43.5387
1785	-43.537	43.537
1786	-43.5353	43.5353
1787	-43.5336	43.5336
1788	-43.532	43.532
1789	-43.5303	43.5303
1790	-43.5286	43.5286
1791	-43.5269	43.5269
1792	-43.5252	43.5252
1793	-43.5236	43.5236
1794	-43.5219	43.5219
1795	-43.5202	43.5202
1796	-43.5186	43.5186
1797	-43.5169	43.5169
1798	-43.5152	43.5152
1799	-43.5136	43.5136
1800	-43.5119	43.5119

## Sheet: 隔热层厚度120
0	-59.7555	59.7555
1	-58.3026	58.3026
2	-57.0454	57.0454
3	-56.5765	56.5765
4	-56.1373	56.1373
5	-55.7903	55.7903
6	-55.5111	55.5111
7	-55.2997	55.2997
8	-55.1748	55.1748
9	-55.0613	55.0613
10	-54.9477	54.9477
11	-54.8342	54.8342
12	-54.7206	54.7206
13	-54.607	54.607
14	-54.4934	54.4934
15	-54.4006	54.4006
16	-54.3216	54.3216
17	-54.2427	54.2427
18	-54.1637	54.1637
19	-54.0847	54.0847
20	-54.0057	54.0057
21	-53.9267	53.9267
22	-53.8477	53.8477
23	-53.7687	53.7687
24	-53.6897	53.6897
25	-53.6107	53.6107
26	-53.5316	53.5316
27	-53.4526	53.4526
28	-53.3736	53.3736
29	-53.3007	53.3007
30	-53.2525	53.2525
31	-53.2043	53.2043
32	-53.1561	53.1561
33	-53.1079	53.1079
34	-53.0597	53.0597
35	-53.0115	53.0115
36	-52.9633	52.9633
37	-52.9151	52.9151
38	-52.8668	52.8668
39	-52.8186	52.8186
40	-52.7704	52.7704
41	-52.7222	52.7222
42	-52.674	52.674
43	-52.6257	52.6257
44	-52.5775	52.5775
45	-52.5293	52.5293
46	-52.4811	52.4811
47	-52.4328	52.4328
48	-52.3846	52.3846
49	-52.3364	52.3364
50	-52.2881	52.2881
51	-52.2399	52.2399
52	-52.1916	52.1916
53	-52.1434	52.1434
54	-52.0952	52.0952
55	-52.0469	52.0469
56	-51.9987	51.9987
57	-51.9504	51.9504
58	-51.9103	51.9103
59	-51.8824	51.8824
60	-51.8545	51.8545
61	-51.8266	51.8266
62	-51.7987	51.7987
63	-51.7707	51.7707
64	-51.7428	51.7428
65	-51.7149	51.7149
66	-51.687	51.687
67	-51.6591	51.6591
68	-51.6312	51.6312
69	-51.6033	51.6033
70	-51.5753	51.5753
71	-51.5474	51.5474
72	-51.5195	51.5195
73	-51.4916	51.4916
74	-51.4637	51.4637
75	-51.4357	51.4357
76	-51.4078	51.4078
77	-51.3799	51.3799
78	-51.352	51.352
79	-51.324	51.324
80	-51.2961	51.2961
81	-51.2682	51.2682
82	-51.2403	51.2403
83	-51.2124	51.2124
84	-51.1844	51.1844
85	-51.1565	51.1565
86	-51.1286	51.1286
87	-51.1006	51.1006
88	-51.0727	51.0727
89	-51.0448	51.0448
90	-51.0169	51.0169
91	-50.9889	50.9889
92	-50.961	50.961
93	-50.9331	50.9331
94	-50.9051	50.9051
95	-50.8772	50.8772
96	-50.8493	50.8493
97	-50.8213	50.8213
98	-50.7934	50.7934
99	-50.7655	50.7655
100	-50.7375	50.7375
101	-50.7096	50.7096
102	-50.6817	50.6817
103	-50.6537	50.6537
104	-50.6258	50.6258
105	-50.5978	50.5978
106	-50.5699	50.5699
107	-50.542	50.542
108	-50.514	50.514
109	-50.4861	50.4861
110	-50.4581	50.4581
111	-50.4302	50.4302
112	-50.4022	50.4022
113	-50.3743	50.3743
114	-50.3464	50.3464
115	-50.3184	50.3184
116	-50.3005	50.3005
117	-50.285	50.285
118	-50.2696	50.2696
119	-50.2541	50.2541
120	-50.2387	50.2387
121	-50.2232	50.2232
122	-50.2078	50.2078
123	-50.1923	50.1923
124	-50.1769	50.1769
125	-50.1614	50.1614
126	-50.146	50.146
127	-50.1305	50.1305
128	-50.1151	50.1151
129	-50.0997	50.0997
130	-50.0842	50.0842
131	-50.0688	50.0688
132	-50.0533	50.0533
133	-50.0379	50.0379
134	-50.0224	50.0224
135	-50.007	50.007
136	-49.9915	49.9915
137	-49.9761	49.9761
138	-49.9606	49.9606
139	-49.9452	49.9452
140	-49.9297	49.9297
141	-49.9143	49.9143
142	-49.8988	49.8988
143	-49.8834	49.8834
144	-49.8679	49.8679
145	-49.8524	49.8524
146	-49.837	49.837
147	-49.8215	49.8215
148	-49.8061	49.8061
149	-49.7906	49.7906
150	-49.7752	49.7752
151	-49.7597	49.7597
152	-49.7443	49.7443
153	-49.7288	49.7288
154	-49.7134	49.7134
155	-49.6979	49.6979
156	-49.6825	49.6825
157	-49.667	49.667
158	-49.6516	49.6516
159	-49.6361	49.6361
160	-49.6207	49.6207
161	-49.6052	49.6052
162	-49.5897	49.5897
163	-49.5743	49.5743
164	-49.5588	49.5588
165	-49.5434	49.5434
166	-49.5279	49.5279
167	-49.5125	49.5125
168	-49.497	49.497
169	-49.4816	49.4816
170	-49.4661	49.4661
171	-49.4506	49.4506
172	-49.4352	49.4352
173	-49.4197	49.4197
174	-49.4043	49.4043
175	-49.3888	49.3888
176	-49.3734	49.3734
177	-49.3579	49.3579
178	-49.3424	49.3424
179	-49.327	49.327
180	-49.3115	49.3115
181	-49.2961	49.2961
182	-49.2806	49.2806
183	-49.2652	49.2652
184	-49.2497	49.2497
185	-49.2342	49.2342
186	-49.2188	49.2188
187	-49.2033	49.2033
188	-49.1879	49.1879
189	-49.1724	49.1724
190	-49.1569	49.1569
191	-49.1415	49.1415
192	-49.126	49.126
193	-49.1106	49.1106
194	-49.0951	49.0951
195	-49.0796	49.0796
196	-49.0642	49.0642
197	-49.0487	49.0487
198	-49.0333	49.0333
199	-49.0178	49.0178
200	-49.0023	49.0023
201	-48.9869	48.9869
202	-48.9714	48.9714
203	-48.9559	48.9559
204	-48.9405	48.9405
205	-48.925	48.925
206	-48.9096	48.9096
207	-48.8941	48.8941
208	-48.8786	48.8786
209	-48.8632	48.8632
210	-48.8477	48.8477
211	-48.8322	48.8322
212	-48.8168	48.8168
213	-48.8013	48.8013
214	-48.7858	48.7858
215	-48.7704	48.7704
216	-48.7549	48.7549
217	-48.7395	48.7395
218	-48.724	48.724
219	-48.7085	48.7085
220	-48.6931	48.6931
221	-48.6776	48.6776
222	-48.6621	48.6621
223	-48.6467	48.6467
224	-48.6312	48.6312
225	-48.6157	48.6157
226	-48.6003	48.6003
227	-48.5848	48.5848
228	-48.5693	48.5693
229	-48.5539	48.5539
230	-48.5384	48.5384
231	-48.5269	48.5269
232	-48.5179	48.5179
233	-48.509	48.509
234	-48.5001	48.5001
235	-48.4912	48.4912
236	-48.4823	48.4823
237	-48.4733	48.4733
238	-48.4644	48.4644
239	-48.4555	48.4555
240	-48.4466	48.4466
241	-48.4377	48.4377
242	-48.4288	48.4288
243	-48.4198	48.4198
244	-48.4109	48.4109
245	-48.402	48.402
246	-48.3931	48.3931
247	-48.3842	48.3842
248	-48.3752	48.3752
249	-48.3663	48.3663
250	-48.3574	48.3574
251	-48.3485	48.3485
252	-48.3396	48.3396
253	-48.3306	48.3306
254	-48.3217	48.3217
255	-48.3128	48.3128
256	-48.3039	48.3039
257	-48.295	48.295
258	-48.286	48.286
259	-48.2771	48.2771
260	-48.2682	48.2682
261	-48.2593	48.2593
262	-48.2504	48.2504
263	-48.2414	48.2414
264	-48.2325	48.2325
265	-48.2236	48.2236
266	-48.2147	48.2147
267	-48.2058	48.2058
268	-48.1968	48.1968
269	-48.1879	48.1879
270	-48.179	48.179
271	-48.1701	48.1701
272	-48.1612	48.1612
273	-48.1522	48.1522
274	-48.1433	48.1433
275	-48.1344	48.1344
276	-48.1255	48.1255
277	-48.1166	48.1166
278	-48.1076	48.1076
279	-48.0987	48.0987
280	-48.0898	48.0898
281	-48.0809	48.0809
282	-48.072	48.072
283	-48.063	48.063
284	-48.0541	48.0541
285	-48.0452	48.0452
286	-48.0363	48.0363
287	-48.0274	48.0274
288	-48.0184	48.0184
289	-48.0095	48.0095
290	-48.0006	48.0006
291	-47.9917	47.9917
292	-47.9827	47.9827
293	-47.9738	47.9738
294	-47.9649	47.9649
295	-47.956	47.956
296	-47.9471	47.9471
297	-47.9381	47.9381
298	-47.9292	47.9292
299	-47.9203	47.9203
300	-47.9114	47.9114
301	-47.9024	47.9024
302	-47.8935	47.8935
303	-47.8846	47.8846
304	-47.8757	47.8757
305	-47.8668	47.8668
306	-47.8578	47.8578
307	-47.8489	47.8489
308	-47.84	47.84
309	-47.8311	47.8311
310	-47.8221	47.8221
311	-47.8132	47.8132
312	-47.8043	47.8043
313	-47.7954	47.7954
314	-47.7865	47.7865
315	-47.7775	47.7775
316	-47.7686	47.7686
317	-47.7597	47.7597
318	-47.7508	47.7508
319	-47.7418	47.7418
320	-47.7329	47.7329
321	-47.724	47.724
322	-47.7151	47.7151
323	-47.7061	47.7061
324	-47.6972	47.6972
325	-47.6883	47.6883
326	-47.6794	47.6794
327	-47.6704	47.6704
328	-47.6615	47.6615
329	-47.6526	47.6526
330	-47.6437	47.6437
331	-47.6347	47.6347
332	-47.6258	47.6258
333	-47.6169	47.6169
334	-47.608	47.608
335	-47.5991	47.5991
336	-47.5901	47.5901
337	-47.5812	47.5812
338	-47.5723	47.5723
339	-47.5634	47.5634
340	-47.5544	47.5544
341	-47.5455	47.5455
342	-47.5366	47.5366
343	-47.5277	47.5277
344	-47.5187	47.5187
345	-47.5098	47.5098
346	-47.5009	47.5009
347	-47.492	47.492
348	-47.483	47.483
349	-47.4741	47.4741
350	-47.4652	47.4652
351	-47.4563	47.4563
352	-47.4473	47.4473
353	-47.4384	47.4384
354	-47.4295	47.4295
355	-47.4206	47.4206
356	-47.4116	47.4116
357	-47.4027	47.4027
358	-47.3938	47.3938
359	-47.3848	47.3848
360	-47.3759	47.3759
361	-47.367	47.367
362	-47.3581	47.3581
363	-47.3491	47.3491
364	-47.3402	47.3402
365	-47.3313	47.3313
366	-47.3224	47.3224
367	-47.3134	47.3134
368	-47.3045	47.3045
369	-47.2956	47.2956
370	-47.2867	47.2867
371	-47.2777	47.2777
372	-47.2688	47.2688
373	-47.2599	47.2599
374	-47.251	47.251
375	-47.242	47.242
376	-47.2331	47.2331
377	-47.2242	47.2242
378	-47.2152	47.2152
379	-47.2063	47.2063
380	-47.1974	47.1974
381	-47.1885	47.1885
382	-47.1795	47.1795
383	-47.1706	47.1706
384	-47.1617	47.1617
385	-47.1528	47.1528
386	-47.1438	47.1438
387	-47.1349	47.1349
388	-47.126	47.126
389	-47.117	47.117
390	-47.1081	47.1081
391	-47.0992	47.0992
392	-47.0903	47.0903
393	-47.0813	47.0813
394	-47.0724	47.0724
395	-47.0635	47.0635
396	-47.0546	47.0546
397	-47.0456	47.0456
398	-47.0367	47.0367
399	-47.0278	47.0278
400	-47.0188	47.0188
401	-47.0099	47.0099
402	-47.001	47.001
403	-46.9921	46.9921
404	-46.9831	46.9831
405	-46.9742	46.9742
406	-46.9653	46.9653
407	-46.9563	46.9563
408	-46.9474	46.9474
409	-46.9385	46.9385
410	-46.9296	46.9296
411	-46.9224	46.9224
412	-46.9164	46.9164
413	-46.9104	46.9104
414	-46.9043	46.9043
415	-46.8983	46.8983
416	-46.8923	46.8923
417	-46.8863	46.8863
418	-46.8803	46.8803
419	-46.8743	46.8743
420	-46.8683	46.8683
421	-46.8623	46.8623
422	-46.8563	46.8563
423	-46.8503	46.8503
424	-46.8442	46.8442
425	-46.8382	46.8382
426	-46.8322	46.8322
427	-46.8262	46.8262
428	-46.8202	46.8202
429	-46.8142	46.8142
430	-46.8082	46.8082
431	-46.8022	46.8022
432	-46.7962	46.7962
433	-46.7901	46.7901
434	-46.7841	46.7841
435	-46.7781	46.7781
436	-46.7721	46.7721
437	-46.7661	46.7661
438	-46.7601	46.7601
439	-46.7541	46.7541
440	-46.7481	46.7481
441	-46.7421	46.7421
442	-46.736	46.736
443	-46.73	46.73
444	-46.724	46.724
445	-46.718	46.718
446	-46.712	46.712
447	-46.706	46.706
448	-46.7	46.7
449	-46.694	46.694
450	-46.688	46.688
451	-46.6819	46.6819
452	-46.6759	46.6759
453	-46.6699	46.6699
454	-46.6639	46.6639
455	-46.6579	46.6579
456	-46.6519	46.6519
457	-46.6459	46.6459
458	-46.6399	46.6399
459	-46.6339	46.6339
460	-46.6278	46.6278
461	-46.6218	46.6218
462	-46.6158	46.6158
463	-46.6098	46.6098
464	-46.6038	46.6038
465	-46.5978	46.5978
466	-46.5918	46.5918
467	-46.5858	46.5858
468	-46.5798	46.5798
469	-46.5737	46.5737
470	-46.5677	46.5677
471	-46.5617	46.5617
472	-46.5557	46.5557
473	-46.5497	46.5497
474	-46.5437	46.5437
475	-46.5377	46.5377
476	-46.5317	46.5317
477	-46.5256	46.5256
478	-46.5196	46.5196
479	-46.5136	46.5136
480	-46.5076	46.5076
481	-46.5016	46.5016
482	-46.4956	46.4956
483	-46.4896	46.4896
484	-46.4836	46.4836
485	-46.4776	46.4776
486	-46.4715	46.4715
487	-46.4655	46.4655
488	-46.4595	46.4595
489	-46.4535	46.4535
490	-46.4475	46.4475
491	-46.4415	46.4415
492	-46.4355	46.4355
493	-46.4295	46.4295
494	-46.4234	46.4234
495	-46.4174	46.4174
496	-46.4114	46.4114
497	-46.4054	46.4054
498	-46.3994	46.3994
499	-46.3934	46.3934
500	-46.3874	46.3874
501	-46.3814	46.3814
502	-46.3753	46.3753
503	-46.3693	46.3693
504	-46.3633	46.3633
505	-46.3573	46.3573
506	-46.3513	46.3513
507	-46.3453	46.3453
508	-46.3393	46.3393
509	-46.3333	46.3333
510	-46.3272	46.3272
511	-46.3212	46.3212
512	-46.3152	46.3152
513	-46.3092	46.3092
514	-46.3032	46.3032
515	-46.2972	46.2972
516	-46.2912	46.2912
517	-46.2852	46.2852
518	-46.2791	46.2791
519	-46.2731	46.2731
520	-46.2671	46.2671
521	-46.2611	46.2611
522	-46.2551	46.2551
523	-46.2491	46.2491
524	-46.2431	46.2431
525	-46.237	46.237
526	-46.231	46.231
527	-46.225	46.225
528	-46.219	46.219
529	-46.213	46.213
530	-46.207	46.207
531	-46.201	46.201
532	-46.195	46.195
533	-46.1889	46.1889
534	-46.1829	46.1829
535	-46.1769	46.1769
536	-46.1709	46.1709
537	-46.1649	46.1649
538	-46.1589	46.1589
539	-46.1529	46.1529
540	-46.1468	46.1468
541	-46.1408	46.1408
542	-46.1348	46.1348
543	-46.1288	46.1288
544	-46.1228	46.1228
545	-46.1168	46.1168
546	-46.1108	46.1108
547	-46.1047	46.1047
548	-46.0987	46.0987
549	-46.0927	46.0927
550	-46.0867	46.0867
551	-46.0807	46.0807
552	-46.0747	46.0747
553	-46.0687	46.0687
554	-46.0627	46.0627
555	-46.0566	46.0566
556	-46.0506	46.0506
557	-46.0446	46.0446
558	-46.0386	46.0386
559	-46.0326	46.0326
560	-46.0266	46.0266
561	-46.0206	46.0206
562	-46.0145	46.0145
563	-46.0085	46.0085
564	-46.0025	46.0025
565	-45.9965	45.9965
566	-45.9905	45.9905
567	-45.9845	45.9845
568	-45.9785	45.9785
569	-45.9724	45.9724
570	-45.9664	45.9664
571	-45.9604	45.9604
572	-45.9544	45.9544
573	-45.9484	45.9484
574	-45.9424	45.9424
575	-45.9364	45.9364
576	-45.9303	45.9303
577	-45.9243	45.9243
578	-45.9183	45.9183
579	-45.9123	45.9123
580	-45.9063	45.9063
581	-45.9003	45.9003
582	-45.8942	45.8942
583	-45.8882	45.8882
584	-45.8822	45.8822
585	-45.8762	45.8762
586	-45.8702	45.8702
587	-45.8642	45.8642
588	-45.8582	45.8582
589	-45.8521	45.8521
590	-45.8461	45.8461
591	-45.8411	45.8411
592	-45.8366	45.8366
593	-45.8322	45.8322
594	-45.8277	45.8277
595	-45.8233	45.8233
596	-45.8188	45.8188
597	-45.8144	45.8144
598	-45.8099	45.8099
599	-45.8055	45.8055
600	-45.801	45.801
601	-45.7966	45.7966
602	-45.7921	45.7921
603	-45.7877	45.7877
604	-45.7832	45.7832
605	-45.7788	45.7788
606	-45.7743	45.7743
607	-45.7699	45.7699
608	-45.7655	45.7655
609	-45.761	45.761
610	-45.7566	45.7566
611	-45.7521	45.7521
612	-45.7477	45.7477
613	-45.7432	45.7432
614	-45.7388	45.7388
615	-45.7343	45.7343
616	-45.7299	45.7299
617	-45.7254	45.7254
618	-45.721	45.721
619	-45.7165	45.7165
620	-45.7121	45.7121
621	-45.7076	45.7076
622	-45.7032	45.7032
623	-45.6987	45.6987
624	-45.6943	45.6943
625	-45.6898	45.6898
626	-45.6854	45.6854
627	-45.681	45.681
628	-45.6765	45.6765
629	-45.6721	45.6721
630	-45.6676	45.6676
631	-45.6632	45.6632
632	-45.6587	45.6587
633	-45.6543	45.6543
634	-45.6498	45.6498
635	-45.6454	45.6454
636	-45.6409	45.6409
637	-45.6365	45.6365
638	-45.632	45.632
639	-45.6276	45.6276
640	-45.6231	45.6231
641	-45.6187	45.6187
642	-45.6142	45.6142
643	-45.6098	45.6098
644	-45.6053	45.6053
645	-45.6009	45.6009
646	-45.5964	45.5964
647	-45.592	45.592
648	-45.5876	45.5876
649	-45.5831	45.5831
650	-45.5787	45.5787
651	-45.5742	45.5742
652	-45.5698	45.5698
653	-45.5653	45.5653
654	-45.5609	45.5609
655	-45.5564	45.5564
656	-45.552	45.552
657	-45.5475	45.5475
658	-45.5431	45.5431
659	-45.5386	45.5386
660	-45.5342	45.5342
661	-45.5297	45.5297
662	-45.5253	45.5253
663	-45.5208	45.5208
664	-45.5164	45.5164
665	-45.5119	45.5119
666	-45.5075	45.5075
667	-45.503	45.503
668	-45.4986	45.4986
669	-45.4941	45.4941
670	-45.4897	45.4897
671	-45.4852	45.4852
672	-45.4808	45.4808
673	-45.4764	45.4764
674	-45.4719	45.4719
675	-45.4675	45.4675
676	-45.463	45.463
677	-45.4586	45.4586
678	-45.4541	45.4541
679	-45.4497	45.4497
680	-45.4452	45.4452
681	-45.4408	45.4408
682	-45.4363	45.4363
683	-45.4319	45.4319
684	-45.4274	45.4274
685	-45.423	45.423
686	-45.4185	45.4185
687	-45.4141	45.4141
688	-45.4096	45.4096
689	-45.4052	45.4052
690	-45.4007	45.4007
691	-45.3963	45.3963
692	-45.3918	45.3918
693	-45.3874	45.3874
694	-45.3829	45.3829
695	-45.3785	45.3785
696	-45.374	45.374
697	-45.3696	45.3696
698	-45.3651	45.3651
699	-45.3607	45.3607
700	-45.3562	45.3562
701	-45.3518	45.3518
702	-45.3473	45.3473
703	-45.3429	45.3429
704	-45.3385	45.3385
705	-45.334	45.334
706	-45.3296	45.3296
707	-45.3251	45.3251
708	-45.3207	45.3207
709	-45.3162	45.3162
710	-45.3118	45.3118
711	-45.3073	45.3073
712	-45.3029	45.3029
713	-45.2984	45.2984
714	-45.294	45.294
715	-45.2895	45.2895
716	-45.2851	45.2851
717	-45.2806	45.2806
718	-45.2762	45.2762
719	-45.2717	45.2717
720	-45.2673	45.2673
721	-45.2628	45.2628
722	-45.2584	45.2584
723	-45.2539	45.2539
724	-45.2495	45.2495
725	-45.245	45.245
726	-45.2406	45.2406
727	-45.2361	45.2361
728	-45.2317	45.2317
729	-45.2272	45.2272
730	-45.2228	45.2228
731	-45.2183	45.2183
732	-45.2139	45.2139
733	-45.2094	45.2094
734	-45.205	45.205
735	-45.2005	45.2005
736	-45.1961	45.1961
737	-45.1916	45.1916
738	-45.1872	45.1872
739	-45.1827	45.1827
740	-45.1783	45.1783
741	-45.1738	45.1738
742	-45.1694	45.1694
743	-45.1649	45.1649
744	-45.1605	45.1605
745	-45.156	45.156
746	-45.1516	45.1516
747	-45.1471	45.1471
748	-45.1427	45.1427
749	-45.1382	45.1382
750	-45.1338	45.1338
751	-45.1293	45.1293
752	-45.1249	45.1249
753	-45.1204	45.1204
754	-45.116	45.116
755	-45.1116	45.1116
756	-45.1071	45.1071
757	-45.1027	45.1027
758	-45.0982	45.0982
759	-45.0938	45.0938
760	-45.0893	45.0893
761	-45.0849	45.0849
762	-45.0804	45.0804
763	-45.076	45.076
764	-45.0715	45.0715
765	-45.0671	45.0671
766	-45.0626	45.0626
767	-45.0582	45.0582
768	-45.0537	45.0537
769	-45.0493	45.0493
770	-45.0448	45.0448
771	-45.0409	45.0409
772	-45.0373	45.0373
773	-45.0337	45.0337
774	-45.0301	45.0301
775	-45.0265	45.0265
776	-45.0229	45.0229
777	-45.0193	45.0193
778	-45.0157	45.0157
779	-45.0121	45.0121
780	-45.0085	45.0085
781	-45.005	45.005
782	-45.0014	45.0014
783	-44.9978	44.9978
784	-44.9942	44.9942
785	-44.9906	44.9906
786	-44.987	44.987
787	-44.9834	44.9834
788	-44.9798	44.9798
789	-44.9762	44.9762
790	-44.9726	44.9726
791	-44.969	44.969
792	-44.9654	44.9654
793	-44.9618	44.9618
794	-44.9583	44.9583
795	-44.9547	44.9547
796	-44.9511	44.9511
797	-44.9475	44.9475
798	-44.9439	44.9439
799	-44.9403	44.9403
800	-44.9367	44.9367
801	-44.9331	44.9331
802	-44.9295	44.9295
803	-44.9259	44.9259
804	-44.9223	44.9223
805	-44.9187	44.9187
806	-44.9151	44.9151
807	-44.9116	44.9116
808	-44.908	44.908
809	-44.9044	44.9044
810	-44.9008	44.9008
811	-44.8972	44.8972
812	-44.8936	44.8936
813	-44.89	44.89
814	-44.8864	44.8864
815	-44.8828	44.8828
816	-44.8792	44.8792
817	-44.8756	44.8756
818	-44.872	44.872
819	-44.8684	44.8684
820	-44.8649	44.8649
821	-44.8613	44.8613
822	-44.8577	44.8577
823	-44.8541	44.8541
824	-44.8505	44.8505
825	-44.8469	44.8469
826	-44.8433	44.8433
827	-44.8397	44.8397
828	-44.8361	44.8361
829	-44.8325	44.8325
830	-44.8289	44.8289
831	-44.8253	44.8253
832	-44.8217	44.8217
833	-44.8181	44.8181
834	-44.8146	44.8146
835	-44.811	44.811
836	-44.8074	44.8074
837	-44.8038	44.8038
838	-44.8002	44.8002
839	-44.7966	44.7966
840	-44.793	44.793
841	-44.7894	44.7894
842	-44.7858	44.7858
843	-44.7822	44.7822
844	-44.7786	44.7786
845	-44.775	44.775
846	-44.7714	44.7714
847	-44.7678	44.7678
848	-44.7643	44.7643
849	-44.7607	44.7607
850	-44.7571	44.7571
851	-44.7535	44.7535
852	-44.7499	44.7499
853	-44.7463	44.7463
854	-44.7427	44.7427
855	-44.7391	44.7391
856	-44.7355	44.7355
857	-44.7319	44.7319
858	-44.7283	44.7283
859	-44.7247	44.7247
860	-44.7211	44.7211
861	-44.7175	44.7175
862	-44.714	44.714
863	-44.7104	44.7104
864	-44.7068	44.7068
865	-44.7032	44.7032
866	-44.6996	44.6996
867	-44.696	44.696
868	-44.6924	44.6924
869	-44.6888	44.6888
870	-44.6852	44.6852
871	-44.6816	44.6816
872	-44.678	44.678
873	-44.6744	44.6744
874	-44.6708	44.6708
875	-44.6672	44.6672
876	-44.6637	44.6637
877	-44.6601	44.6601
878	-44.6565	44.6565
879	-44.6529	44.6529
880	-44.6493	44.6493
881	-44.6457	44.6457
882	-44.6421	44.6421
883	-44.6385	44.6385
884	-44.6349	44.6349
885	-44.6313	44.6313
886	-44.6277	44.6277
887	-44.6241	44.6241
888	-44.6205	44.6205
889	-44.6169	44.6169
890	-44.6134	44.6134
891	-44.6098	44.6098
892	-44.6062	44.6062
893	-44.6026	44.6026
894	-44.599	44.599
895	-44.5954	44.5954
896	-44.5918	44.5918
897	-44.5882	44.5882
898	-44.5846	44.5846
899	-44.581	44.581
900	-44.5774	44.5774
901	-44.5738	44.5738
902	-44.5702	44.5702
903	-44.5666	44.5666
904	-44.563	44.563
905	-44.5595	44.5595
906	-44.5559	44.5559
907	-44.5523	44.5523
908	-44.5487	44.5487
909	-44.5451	44.5451
910	-44.5415	44.5415
911	-44.5379	44.5379
912	-44.5343	44.5343
913	-44.5307	44.5307
914	-44.5271	44.5271
915	-44.5235	44.5235
916	-44.5199	44.5199
917	-44.5163	44.5163
918	-44.5127	44.5127
919	-44.5091	44.5091
920	-44.5055	44.5055
921	-44.502	44.502
922	-44.4984	44.4984
923	-44.4948	44.4948
924	-44.4912	44.4912
925	-44.4876	44.4876
926	-44.484	44.484
927	-44.4804	44.4804
928	-44.4768	44.4768
929	-44.4732	44.4732
930	-44.4696	44.4696
931	-44.466	44.466
932	-44.4624	44.4624
933	-44.4588	44.4588
934	-44.4552	44.4552
935	-44.4516	44.4516
936	-44.4481	44.4481
937	-44.4445	44.4445
938	-44.4409	44.4409
939	-44.4373	44.4373
940	-44.4337	44.4337
941	-44.4301	44.4301
942	-44.4265	44.4265
943	-44.4229	44.4229
944	-44.4193	44.4193
945	-44.4157	44.4157
946	-44.4121	44.4121
947	-44.4085	44.4085
948	-44.4049	44.4049
949	-44.4013	44.4013
950	-44.3977	44.3977
951	-44.3946	44.3946
952	-44.3917	44.3917
953	-44.3887	44.3887
954	-44.3858	44.3858
955	-44.3829	44.3829
956	-44.38	44.38
957	-44.3771	44.3771
958	-44.3742	44.3742
959	-44.3713	44.3713
960	-44.3684	44.3684
961	-44.3655	44.3655
962	-44.3626	44.3626
963	-44.3597	44.3597
964	-44.3568	44.3568
965	-44.3539	44.3539
966	-44.351	44.351
967	-44.3481	44.3481
968	-44.3452	44.3452
969	-44.3423	44.3423
970	-44.3394	44.3394
971	-44.3365	44.3365
972	-44.3335	44.3335
973	-44.3306	44.3306
974	-44.3277	44.3277
975	-44.3248	44.3248
976	-44.3219	44.3219
977	-44.319	44.319
978	-44.3161	44.3161
979	-44.3132	44.3132
980	-44.3103	44.3103
981	-44.3074	44.3074
982	-44.3045	44.3045
983	-44.3016	44.3016
984	-44.2987	44.2987
985	-44.2958	44.2958
986	-44.2929	44.2929
987	-44.29	44.29
988	-44.2871	44.2871
989	-44.2842	44.2842
990	-44.2813	44.2813
991	-44.2783	44.2783
992	-44.2754	44.2754
993	-44.2725	44.2725
994	-44.2696	44.2696
995	-44.2667	44.2667
996	-44.2638	44.2638
997	-44.2609	44.2609
998	-44.258	44.258
999	-44.2551	44.2551
1000	-44.2522	44.2522
1001	-44.2493	44.2493
1002	-44.2464	44.2464
1003	-44.2435	44.2435
1004	-44.2406	44.2406
1005	-44.2377	44.2377
1006	-44.2348	44.2348
1007	-44.2319	44.2319
1008	-44.229	44.229
1009	-44.226	44.226
1010	-44.2231	44.2231
1011	-44.2202	44.2202
1012	-44.2173	44.2173
1013	-44.2144	44.2144
1014	-44.2115	44.2115
1015	-44.2086	44.2086
1016	-44.2057	44.2057
1017	-44.2028	44.2028
1018	-44.1999	44.1999
1019	-44.197	44.197
1020	-44.1941	44.1941
1021	-44.1912	44.1912
1022	-44.1883	44.1883
1023	-44.1854	44.1854
1024	-44.1825	44.1825
1025	-44.1796	44.1796
1026	-44.1767	44.1767
1027	-44.1737	44.1737
1028	-44.1708	44.1708
1029	-44.1679	44.1679
1030	-44.165	44.165
1031	-44.1621	44.1621
1032	-44.1592	44.1592
1033	-44.1563	44.1563
1034	-44.1534	44.1534
1035	-44.1505	44.1505
1036	-44.1476	44.1476
1037	-44.1447	44.1447
1038	-44.1418	44.1418
1039	-44.1389	44.1389
1040	-44.136	44.136
1041	-44.1331	44.1331
1042	-44.1302	44.1302
1043	-44.1273	44.1273
1044	-44.1243	44.1243
1045	-44.1214	44.1214
1046	-44.1185	44.1185
1047	-44.1156	44.1156
1048	-44.1127	44.1127
1049	-44.1098	44.1098
1050	-44.1069	44.1069
1051	-44.104	44.104
1052	-44.1011	44.1011
1053	-44.0982	44.0982
1054	-44.0953	44.0953
1055	-44.0924	44.0924
1056	-44.0895	44.0895
1057	-44.0866	44.0866
1058	-44.0837	44.0837
1059	-44.0808	44.0808
1060	-44.0779	44.0779
1061	-44.0749	44.0749
1062	-44.072	44.072
1063	-44.0691	44.0691
1064	-44.0662	44.0662
1065	-44.0633	44.0633
1066	-44.0604	44.0604
1067	-44.0575	44.0575
1068	-44.0546	44.0546
1069	-44.0517	44.0517
1070	-44.0488	44.0488
1071	-44.0459	44.0459
1072	-44.043	44.043
1073	-44.0401	44.0401
1074	-44.0372	44.0372
1075	-44.0343	44.0343
1076	-44.0314	44.0314
1077	-44.0285	44.0285
1078	-44.0255	44.0255
1079	-44.0226	44.0226
1080	-44.0197	44.0197
1081	-44.0168	44.0168
1082	-44.0139	44.0139
1083	-44.011	44.011
1084	-44.0081	44.0081
1085	-44.0052	44.0052
1086	-44.0023	44.0023
1087	-43.9994	43.9994
1088	-43.9965	43.9965
1089	-43.9936	43.9936
1090	-43.9907	43.9907
1091	-43.9878	43.9878
1092	-43.9849	43.9849
1093	-43.982	43.982
1094	-43.9791	43.9791
1095	-43.9761	43.9761
1096	-43.9732	43.9732
1097	-43.9703	43.9703
1098	-43.9674	43.9674
1099	-43.9645	43.9645
1100	-43.9616	43.9616
1101	-43.9587	43.9587
1102	-43.9558	43.9558
1103	-43.9529	43.9529
1104	-43.95	43.95
1105	-43.9471	43.9471
1106	-43.9442	43.9442
1107	-43.9413	43.9413
1108	-43.9384	43.9384
1109	-43.9355	43.9355
1110	-43.9326	43.9326
1111	-43.9296	43.9296
1112	-43.9267	43.9267
1113	-43.9238	43.9238
1114	-43.9209	43.9209
1115	-43.918	43.918
1116	-43.9151	43.9151
1117	-43.9122	43.9122
1118	-43.9093	43.9093
1119	-43.9064	43.9064
1120	-43.9035	43.9035
1121	-43.9006	43.9006
1122	-43.8977	43.8977
1123	-43.8948	43.8948
1124	-43.8919	43.8919
1125	-43.889	43.889
1126	-43.8861	43.8861
1127	-43.8831	43.8831
1128	-43.8802	43.8802
1129	-43.8773	43.8773
1130	-43.8744	43.8744
1131	-43.8716	43.8716
1132	-43.869	43.869
1133	-43.8663	43.8663
1134	-43.8636	43.8636
1135	-43.8609	43.8609
1136	-43.8582	43.8582
1137	-43.8555	43.8555
1138	-43.8529	43.8529
1139	-43.8502	43.8502
1140	-43.8475	43.8475
1141	-43.8448	43.8448
1142	-43.8422	43.8422
1143	-43.8395	43.8395
1144	-43.8368	43.8368
1145	-43.8342	43.8342
1146	-43.8315	43.8315
1147	-43.8289	43.8289
1148	-43.8262	43.8262
1149	-43.8236	43.8236
1150	-43.8209	43.8209
1151	-43.8183	43.8183
1152	-43.8156	43.8156
1153	-43.813	43.813
1154	-43.8104	43.8104
1155	-43.8077	43.8077
1156	-43.8051	43.8051
1157	-43.8024	43.8024
1158	-43.7998	43.7998
1159	-43.7972	43.7972
1160	-43.7946	43.7946
1161	-43.7919	43.7919
1162	-43.7893	43.7893
1163	-43.7867	43.7867
1164	-43.7841	43.7841
1165	-43.7815	43.7815
1166	-43.7789	43.7789
1167	-43.7763	43.7763
1168	-43.7737	43.7737
1169	-43.771	43.771
1170	-43.7684	43.7684
1171	-43.7658	43.7658
1172	-43.7632	43.7632
1173	-43.7607	43.7607
1174	-43.7581	43.7581
1175	-43.7555	43.7555
1176	-43.7529	43.7529
1177	-43.7503	43.7503
1178	-43.7477	43.7477
1179	-43.7451	43.7451
1180	-43.7426	43.7426
1181	-43.74	43.74
1182	-43.7374	43.7374
1183	-43.7348	43.7348
1184	-43.7323	43.7323
1185	-43.7297	43.7297
1186	-43.7271	43.7271
1187	-43.7246	43.7246
1188	-43.722	43.722
1189	-43.7195	43.7195
1190	-43.7169	43.7169
1191	-43.7144	43.7144
1192	-43.7118	43.7118
1193	-43.7093	43.7093
1194	-43.7067	43.7067
1195	-43.7042	43.7042
1196	-43.7016	43.7016
1197	-43.6991	43.6991
1198	-43.6966	43.6966
1199	-43.694	43.694
1200	-43.6915	43.6915
1201	-43.689	43.689
1202	-43.6864	43.6864
1203	-43.6839	43.6839
1204	-43.6814	43.6814
1205	-43.6789	43.6789
1206	-43.6764	43.6764
1207	-43.6739	43.6739
1208	-43.6713	43.6713
1209	-43.6688	43.6688
1210	-43.6663	43.6663
1211	-43.6638	43.6638
1212	-43.6613	43.6613
1213	-43.6588	43.6588
1214	-43.6563	43.6563
1215	-43.6538	43.6538
1216	-43.6513	43.6513
1217	-43.6488	43.6488
1218	-43.6464	43.6464
1219	-43.6439	43.6439
1220	-43.6414	43.6414
1221	-43.6389	43.6389
1222	-43.6364	43.6364
1223	-43.6339	43.6339
1224	-43.6315	43.6315
1225	-43.629	43.629
1226	-43.6265	43.6265
1227	-43.6241	43.6241
1228	-43.6216	43.6216
1229	-43.6191	43.6191
1230	-43.6167	43.6167
1231	-43.6142	43.6142
1232	-43.6118	43.6118
1233	-43.6093	43.6093
1234	-43.6069	43.6069
1235	-43.6044	43.6044
1236	-43.602	43.602
1237	-43.5995	43.5995
1238	-43.5971	43.5971
1239	-43.5946	43.5946
1240	-43.5922	43.5922
1241	-43.5898	43.5898
1242	-43.5873	43.5873
1243	-43.5849	43.5849
1244	-43.5825	43.5825
1245	-43.5801	43.5801
1246	-43.5776	43.5776
1247	-43.5752	43.5752
1248	-43.5728	43.5728
1249	-43.5704	43.5704
1250	-43.568	43.568
1251	-43.5656	43.5656
1252	-43.5632	43.5632
1253	-43.5608	43.5608
1254	-43.5583	43.5583
1255	-43.5559	43.5559
1256	-43.5535	43.5535
1257	-43.5512	43.5512
1258	-43.5488	43.5488
1259	-43.5464	43.5464
1260	-43.544	43.544
1261	-43.5416	43.5416
1262	-43.5392	43.5392
1263	-43.5368	43.5368
1264	-43.5344	43.5344
1265	-43.5321	43.5321
1266	-43.5297	43.5297
1267	-43.5273	43.5273
1268	-43.525	43.525
1269	-43.5226	43.5226
1270	-43.5202	43.5202
1271	-43.5179	43.5179
1272	-43.5155	43.5155
1273	-43.5131	43.5131
1274	-43.5108	43.5108
1275	-43.5084	43.5084
1276	-43.5061	43.5061
1277	-43.5037	43.5037
1278	-43.5014	43.5014
1279	-43.499	43.499
1280	-43.4967	43.4967
1281	-43.4944	43.4944
1282	-43.492	43.492
1283	-43.4897	43.4897
1284	-43.4873	43.4873
1285	-43.485	43.485
1286	-43.4827	43.4827
1287	-43.4804	43.4804
1288	-43.478	43.478
1289	-43.4757	43.4757
1290	-43.4734	43.4734
1291	-43.4711	43.4711
1292	-43.4688	43.4688
1293	-43.4665	43.4665
1294	-43.4642	43.4642
1295	-43.4618	43.4618
1296	-43.4595	43.4595
1297	-43.4572	43.4572
1298	-43.4549	43.4549
1299	-43.4526	43.4526
1300	-43.4504	43.4504
1301	-43.4481	43.4481
1302	-43.4458	43.4458
1303	-43.4435	43.4435
1304	-43.4412	43.4412
1305	-43.4389	43.4389
1306	-43.4366	43.4366
1307	-43.4344	43.4344
1308	-43.4321	43.4321
1309	-43.4298	43.4298
1310	-43.4275	43.4275
1311	-43.4252	43.4252
1312	-43.4229	43.4229
1313	-43.4206	43.4206
1314	-43.4183	43.4183
1315	-43.416	43.416
1316	-43.4137	43.4137
1317	-43.4114	43.4114
1318	-43.4091	43.4091
1319	-43.4068	43.4068
1320	-43.4045	43.4045
1321	-43.4022	43.4022
1322	-43.3999	43.3999
1323	-43.3976	43.3976
1324	-43.3953	43.3953
1325	-43.3931	43.3931
1326	-43.3908	43.3908
1327	-43.3885	43.3885
1328	-43.3862	43.3862
1329	-43.3839	43.3839
1330	-43.3816	43.3816
1331	-43.3794	43.3794
1332	-43.3771	43.3771
1333	-43.3748	43.3748
1334	-43.3726	43.3726
1335	-43.3703	43.3703
1336	-43.368	43.368
1337	-43.3658	43.3658
1338	-43.3635	43.3635
1339	-43.3612	43.3612
1340	-43.359	43.359
1341	-43.3567	43.3567
1342	-43.3545	43.3545
1343	-43.3522	43.3522
1344	-43.35	43.35
1345	-43.3477	43.3477
1346	-43.3455	43.3455
1347	-43.3432	43.3432
1348	-43.341	43.341
1349	-43.3387	43.3387
1350	-43.3365	43.3365
1351	-43.3343	43.3343
1352	-43.332	43.332
1353	-43.3298	43.3298
1354	-43.3276	43.3276
1355	-43.3253	43.3253
1356	-43.3231	43.3231
1357	-43.3209	43.3209
1358	-43.3186	43.3186
1359	-43.3164	43.3164
1360	-43.3142	43.3142
1361	-43.312	43.312
1362	-43.3098	43.3098
1363	-43.3075	43.3075
1364	-43.3053	43.3053
1365	-43.3031	43.3031
1366	-43.3009	43.3009
1367	-43.2987	43.2987
1368	-43.2965	43.2965
1369	-43.2943	43.2943
1370	-43.2921	43.2921
1371	-43.2899	43.2899
1372	-43.2877	43.2877
1373	-43.2855	43.2855
1374	-43.2833	43.2833
1375	-43.2811	43.2811
1376	-43.2789	43.2789
1377	-43.2767	43.2767
1378	-43.2745	43.2745
1379	-43.2724	43.2724
1380	-43.2702	43.2702
1381	-43.268	43.268
1382	-43.2658	43.2658
1383	-43.2636	43.2636
1384	-43.2614	43.2614
1385	-43.2593	43.2593
1386	-43.2571	43.2571
1387	-43.2549	43.2549
1388	-43.2528	43.2528
1389	-43.2506	43.2506
1390	-43.2484	43.2484
1391	-43.2463	43.2463
1392	-43.2441	43.2441
1393	-43.2419	43.2419
1394	-43.2398	43.2398
1395	-43.2376	43.2376
1396	-43.2355	43.2355
1397	-43.2333	43.2333
1398	-43.2312	43.2312
1399	-43.229	43.229
1400	-43.2269	43.2269
1401	-43.2247	43.2247
1402	-43.2226	43.2226
1403	-43.2205	43.2205
1404	-43.2183	43.2183
1405	-43.2162	43.2162
1406	-43.214	43.214
1407	-43.2119	43.2119
1408	-43.2098	43.2098
1409	-43.2076	43.2076
1410	-43.2055	43.2055
1411	-43.2034	43.2034
1412	-43.2013	43.2013
1413	-43.1991	43.1991
1414	-43.197	43.197
1415	-43.1949	43.1949
1416	-43.1928	43.1928
1417	-43.1907	43.1907
1418	-43.1886	43.1886
1419	-43.1865	43.1865
1420	-43.1843	43.1843
1421	-43.1822	43.1822
1422	-43.1801	43.1801
1423	-43.178	43.178
1424	-43.1759	43.1759
1425	-43.1738	43.1738
1426	-43.1717	43.1717
1427	-43.1696	43.1696
1428	-43.1675	43.1675
1429	-43.1655	43.1655
1430	-43.1634	43.1634
1431	-43.1613	43.1613
1432	-43.1592	43.1592
1433	-43.1571	43.1571
1434	-43.155	43.155
1435	-43.1529	43.1529
1436	-43.1509	43.1509
1437	-43.1488	43.1488
1438	-43.1467	43.1467
1439	-43.1446	43.1446
1440	-43.1426	43.1426
1441	-43.1405	43.1405
1442	-43.1384	43.1384
1443	-43.1364	43.1364
1444	-43.1343	43.1343
1445	-43.1322	43.1322
1446	-43.1302	43.1302
1447	-43.1281	43.1281
1448	-43.1261	43.1261
1449	-43.124	43.124
1450	-43.1219	43.1219
1451	-43.1199	43.1199
1452	-43.1178	43.1178
1453	-43.1158	43.1158
1454	-43.1138	43.1138
1455	-43.1117	43.1117
1456	-43.1097	43.1097
1457	-43.1076	43.1076
1458	-43.1056	43.1056
1459	-43.1036	43.1036
1460	-43.1015	43.1015
1461	-43.0995	43.0995
1462	-43.0975	43.0975
1463	-43.0954	43.0954
1464	-43.0934	43.0934
1465	-43.0914	43.0914
1466	-43.0894	43.0894
1467	-43.0873	43.0873
1468	-43.0853	43.0853
1469	-43.0833	43.0833
1470	-43.0813	43.0813
1471	-43.0793	43.0793
1472	-43.0773	43.0773
1473	-43.0752	43.0752
1474	-43.0732	43.0732
1475	-43.0712	43.0712
1476	-43.0692	43.0692
1477	-43.0672	43.0672
1478	-43.0652	43.0652
1479	-43.0632	43.0632
1480	-43.0612	43.0612
1481	-43.0592	43.0592
1482	-43.0572	43.0572
1483	-43.0553	43.0553
1484	-43.0533	43.0533
1485	-43.0513	43.0513
1486	-43.0493	43.0493
1487	-43.0473	43.0473
1488	-43.0453	43.0453
1489	-43.0433	43.0433
1490	-43.0414	43.0414
1491	-43.0394	43.0394
1492	-43.0374	43.0374
1493	-43.0354	43.0354
1494	-43.0334	43.0334
1495	-43.0314	43.0314
1496	-43.0294	43.0294
1497	-43.0274	43.0274
1498	-43.0254	43.0254
1499	-43.0234	43.0234
1500	-43.0214	43.0214
1501	-43.0194	43.0194
1502	-43.0174	43.0174
1503	-43.0154	43.0154
1504	-43.0134	43.0134
1505	-43.0115	43.0115
1506	-43.0095	43.0095
1507	-43.0075	43.0075
1508	-43.0055	43.0055
1509	-43.0035	43.0035
1510	-43.0016	43.0016
1511	-42.9996	42.9996
1512	-42.9976	42.9976
1513	-42.9957	42.9957
1514	-42.9937	42.9937
1515	-42.9917	42.9917
1516	-42.9897	42.9897
1517	-42.9878	42.9878
1518	-42.9858	42.9858
1519	-42.9839	42.9839
1520	-42.9819	42.9819
1521	-42.9799	42.9799
1522	-42.978	42.978
1523	-42.976	42.976
1524	-42.9741	42.9741
1525	-42.9721	42.9721
1526	-42.9702	42.9702
1527	-42.9682	42.9682
1528	-42.9663	42.9663
1529	-42.9643	42.9643
1530	-42.9624	42.9624
1531	-42.9604	42.9604
1532	-42.9585	42.9585
1533	-42.9566	42.9566
1534	-42.9546	42.9546
1535	-42.9527	42.9527
1536	-42.9507	42.9507
1537	-42.9488	42.9488
1538	-42.9469	42.9469
1539	-42.9449	42.9449
1540	-42.943	42.943
1541	-42.9411	42.9411
1542	-42.9392	42.9392
1543	-42.9372	42.9372
1544	-42.9353	42.9353
1545	-42.9334	42.9334
1546	-42.9315	42.9315
1547	-42.9296	42.9296
1548	-42.9276	42.9276
1549	-42.9257	42.9257
1550	-42.9238	42.9238
1551	-42.9219	42.9219
1552	-42.92	42.92
1553	-42.9181	42.9181
1554	-42.9162	42.9162
1555	-42.9143	42.9143
1556	-42.9124	42.9124
1557	-42.9105	42.9105
1558	-42.9086	42.9086
1559	-42.9067	42.9067
1560	-42.9048	42.9048
1561	-42.9029	42.9029
1562	-42.901	42.901
1563	-42.8991	42.8991
1564	-42.8972	42.8972
1565	-42.8953	42.8953
1566	-42.8934	42.8934
1567	-42.8915	42.8915
1568	-42.8896	42.8896
1569	-42.8877	42.8877
1570	-42.8859	42.8859
1571	-42.884	42.884
1572	-42.8821	42.8821
1573	-42.8802	42.8802
1574	-42.8783	42.8783
1575	-42.8765	42.8765
1576	-42.8746	42.8746
1577	-42.8727	42.8727
1578	-42.8708	42.8708
1579	-42.869	42.869
1580	-42.8671	42.8671
1581	-42.8652	42.8652
1582	-42.8634	42.8634
1583	-42.8615	42.8615
1584	-42.8597	42.8597
1585	-42.8578	42.8578
1586	-42.8559	42.8559
1587	-42.8541	42.8541
1588	-42.8522	42.8522
1589	-42.8504	42.8504
1590	-42.8485	42.8485
1591	-42.8467	42.8467
1592	-42.8448	42.8448
1593	-42.843	42.843
1594	-42.8411	42.8411
1595	-42.8393	42.8393
1596	-42.8374	42.8374
1597	-42.8356	42.8356
1598	-42.8338	42.8338
1599	-42.8319	42.8319
1600	-42.8301	42.8301
1601	-42.8283	42.8283
1602	-42.8264	42.8264
1603	-42.8246	42.8246
1604	-42.8228	42.8228
1605	-42.8209	42.8209
1606	-42.8191	42.8191
1607	-42.8173	42.8173
1608	-42.8155	42.8155
1609	-42.8136	42.8136
1610	-42.8118	42.8118
1611	-42.81	42.81
1612	-42.8082	42.8082
1613	-42.8064	42.8064
1614	-42.8045	42.8045
1615	-42.8027	42.8027
1616	-42.8009	42.8009
1617	-42.7991	42.7991
1618	-42.7973	42.7973
1619	-42.7955	42.7955
1620	-42.7937	42.7937
1621	-42.7919	42.7919
1622	-42.7901	42.7901
1623	-42.7883	42.7883
1624	-42.7865	42.7865
1625	-42.7847	42.7847
1626	-42.7829	42.7829
1627	-42.7811	42.7811
1628	-42.7793	42.7793
1629	-42.7775	42.7775
1630	-42.7757	42.7757
1631	-42.7739	42.7739
1632	-42.7721	42.7721
1633	-42.7704	42.7704
1634	-42.7686	42.7686
1635	-42.7668	42.7668
1636	-42.765	42.765
1637	-42.7632	42.7632
1638	-42.7615	42.7615
1639	-42.7597	42.7597
1640	-42.7579	42.7579
1641	-42.7561	42.7561
1642	-42.7544	42.7544
1643	-42.7526	42.7526
1644	-42.7508	42.7508
1645	-42.7491	42.7491
1646	-42.7473	42.7473
1647	-42.7455	42.7455
1648	-42.7438	42.7438
1649	-42.742	42.742
1650	-42.7402	42.7402
1651	-42.7385	42.7385
1652	-42.7367	42.7367
1653	-42.735	42.735
1654	-42.7332	42.7332
1655	-42.7315	42.7315
1656	-42.7297	42.7297
1657	-42.728	42.728
1658	-42.7262	42.7262
1659	-42.7245	42.7245
1660	-42.7227	42.7227
1661	-42.721	42.721
1662	-42.7193	42.7193
1663	-42.7175	42.7175
1664	-42.7158	42.7158
1665	-42.714	42.714
1666	-42.7123	42.7123
1667	-42.7106	42.7106
1668	-42.7088	42.7088
1669	-42.7071	42.7071
1670	-42.7054	42.7054
1671	-42.7037	42.7037
1672	-42.7019	42.7019
1673	-42.7001	42.7001
1674	-42.6984	42.6984
1675	-42.6967	42.6967
1676	-42.6949	42.6949
1677	-42.6932	42.6932
1678	-42.6914	42.6914
1679	-42.6897	42.6897
1680	-42.6879	42.6879
1681	-42.6862	42.6862
1682	-42.6845	42.6845
1683	-42.6827	42.6827
1684	-42.681	42.681
1685	-42.6793	42.6793
1686	-42.6775	42.6775
1687	-42.6758	42.6758
1688	-42.6741	42.6741
1689	-42.6723	42.6723
1690	-42.6706	42.6706
1691	-42.6689	42.6689
1692	-42.6671	42.6671
1693	-42.6654	42.6654
1694	-42.6637	42.6637
1695	-42.662	42.662
1696	-42.6603	42.6603
1697	-42.6585	42.6585
1698	-42.6568	42.6568
1699	-42.6551	42.6551
1700	-42.6534	42.6534
1701	-42.6517	42.6517
1702	-42.65	42.65
1703	-42.6482	42.6482
1704	-42.6465	42.6465
1705	-42.6448	42.6448
1706	-42.6431	42.6431
1707	-42.6414	42.6414
1708	-42.6397	42.6397
1709	-42.638	42.638
1710	-42.6363	42.6363
1711	-42.6346	42.6346
1712	-42.6329	42.6329
1713	-42.6312	42.6312
1714	-42.6295	42.6295
1715	-42.6278	42.6278
1716	-42.6261	42.6261
1717	-42.6244	42.6244
1718	-42.6227	42.6227
1719	-42.621	42.621
1720	-42.6193	42.6193
1721	-42.6176	42.6176
1722	-42.616	42.616
1723	-42.6143	42.6143
1724	-42.6126	42.6126
1725	-42.6109	42.6109
1726	-42.6092	42.6092
1727	-42.6075	42.6075
1728	-42.6059	42.6059
1729	-42.6042	42.6042
1730	-42.6025	42.6025
1731	-42.6008	42.6008
1732	-42.5991	42.5991
1733	-42.5975	42.5975
1734	-42.5958	42.5958
1735	-42.5941	42.5941
1736	-42.5925	42.5925
1737	-42.5908	42.5908
1738	-42.5891	42.5891
1739	-42.5875	42.5875
1740	-42.5858	42.5858
1741	-42.5841	42.5841
1742	-42.5825	42.5825
1743	-42.5808	42.5808
1744	-42.5791	42.5791
1745	-42.5775	42.5775
1746	-42.5758	42.5758
1747	-42.5742	42.5742
1748	-42.5725	42.5725
1749	-42.5709	42.5709
1750	-42.5692	42.5692
1751	-42.5676	42.5676
1752	-42.5659	42.5659
1753	-42.5643	42.5643
1754	-42.5626	42.5626
1755	-42.561	42.561
1756	-42.5593	42.5593
1757	-42.5577	42.5577
1758	-42.556	42.556
1759	-42.5544	42.5544
1760	-42.5527	42.5527
1761	-42.5511	42.5511
1762	-42.5495	42.5495
1763	-42.5478	42.5478
1764	-42.5462	42.5462
1765	-42.5446	42.5446
1766	-42.5429	42.5429
1767	-42.5413	42.5413
1768	-42.5397	42.5397
1769	-42.538	42.538
1770	-42.5364	42.5364
1771	-42.5348	42.5348
1772	-42.5332	42.5332
1773	-42.5315	42.5315
1774	-42.5299	42.5299
1775	-42.5283	42.5283
1776	-42.5267	42.5267
1777	-42.5251	42.5251
1778	-42.5234	42.5234
1779	-42.5218	42.5218
1780	-42.5202	42.5202
1781	-42.5186	42.5186
1782	-42.517	42.517
1783	-42.5154	42.5154
1784	-42.5138	42.5138
1785	-42.5122	42.5122
1786	-42.5106	42.5106
1787	-42.5089	42.5089
1788	-42.5073	42.5073
1789	-42.5057	42.5057
1790	-42.5041	42.5041
1791	-42.5025	42.5025
1792	-42.5009	42.5009
1793	-42.4993	42.4993
1794	-42.4977	42.4977
1795	-42.4961	42.4961
1796	-42.4945	42.4945
1797	-42.493	42.493
1798	-42.4914	42.4914
1799	-42.4898	42.4898
1800	-42.4882	42.4882

## Sheet: 隔热层厚度160导热0.4
0	-58.5447	58.5447
1	-57.0025	57.0025
2	-55.6616	55.6616
3	-55.1324	55.1324
4	-54.6387	54.6387
5	-54.2557	54.2557
6	-53.9541	53.9541
7	-53.7339	53.7339
8	-53.6122	53.6122
9	-53.5029	53.5029
10	-53.3937	53.3937
11	-53.2844	53.2844
12	-53.1751	53.1751
13	-53.0659	53.0659
14	-52.9566	52.9566
15	-52.8669	52.8669
16	-52.7904	52.7904
17	-52.7139	52.7139
18	-52.6373	52.6373
19	-52.5608	52.5608
20	-52.4843	52.4843
21	-52.4077	52.4077
22	-52.3312	52.3312
23	-52.2546	52.2546
24	-52.178	52.178
25	-52.1015	52.1015
26	-52.0249	52.0249
27	-51.9483	51.9483
28	-51.8718	51.8718
29	-51.8012	51.8012
30	-51.7548	51.7548
31	-51.7085	51.7085
32	-51.6621	51.6621
33	-51.6157	51.6157
34	-51.5693	51.5693
35	-51.5229	51.5229
36	-51.4765	51.4765
37	-51.4301	51.4301
38	-51.3837	51.3837
39	-51.3373	51.3373
40	-51.2909	51.2909
41	-51.2445	51.2445
42	-51.1981	51.1981
43	-51.1517	51.1517
44	-51.1053	51.1053
45	-51.0589	51.0589
46	-51.0125	51.0125
47	-50.9661	50.9661
48	-50.9197	50.9197
49	-50.8733	50.8733
50	-50.8269	50.8269
51	-50.7805	50.7805
52	-50.7341	50.7341
53	-50.6876	50.6876
54	-50.6412	50.6412
55	-50.5948	50.5948
56	-50.5484	50.5484
57	-50.502	50.502
58	-50.4634	50.4634
59	-50.4367	50.4367
60	-50.41	50.41
61	-50.3833	50.3833
62	-50.3566	50.3566
63	-50.3299	50.3299
64	-50.3032	50.3032
65	-50.2764	50.2764
66	-50.2497	50.2497
67	-50.223	50.223
68	-50.1963	50.1963
69	-50.1696	50.1696
70	-50.1429	50.1429
71	-50.1162	50.1162
72	-50.0894	50.0894
73	-50.0627	50.0627
74	-50.036	50.036
75	-50.0093	50.0093
76	-49.9826	49.9826
77	-49.9559	49.9559
78	-49.9291	49.9291
79	-49.9024	49.9024
80	-49.8757	49.8757
81	-49.849	49.849
82	-49.8222	49.8222
83	-49.7955	49.7955
84	-49.7688	49.7688
85	-49.7421	49.7421
86	-49.7154	49.7154
87	-49.6886	49.6886
88	-49.6619	49.6619
89	-49.6352	49.6352
90	-49.6085	49.6085
91	-49.5817	49.5817
92	-49.555	49.555
93	-49.5283	49.5283
94	-49.5015	49.5015
95	-49.4748	49.4748
96	-49.4481	49.4481
97	-49.4214	49.4214
98	-49.3946	49.3946
99	-49.3679	49.3679
100	-49.3412	49.3412
101	-49.3144	49.3144
102	-49.2877	49.2877
103	-49.261	49.261
104	-49.2342	49.2342
105	-49.2075	49.2075
106	-49.1808	49.1808
107	-49.154	49.154
108	-49.1273	49.1273
109	-49.1006	49.1006
110	-49.0738	49.0738
111	-49.0471	49.0471
112	-49.0203	49.0203
113	-48.9936	48.9936
114	-48.9669	48.9669
115	-48.9401	48.9401
116	-48.923	48.923
117	-48.9083	48.9083
118	-48.8935	48.8935
119	-48.8788	48.8788
120	-48.864	48.864
121	-48.8493	48.8493
122	-48.8346	48.8346
123	-48.8198	48.8198
124	-48.8051	48.8051
125	-48.7904	48.7904
126	-48.7756	48.7756
127	-48.7609	48.7609
128	-48.7461	48.7461
129	-48.7314	48.7314
130	-48.7167	48.7167
131	-48.7019	48.7019
132	-48.6872	48.6872
133	-48.6725	48.6725
134	-48.6577	48.6577
135	-48.643	48.643
136	-48.6282	48.6282
137	-48.6135	48.6135
138	-48.5988	48.5988
139	-48.584	48.584
140	-48.5693	48.5693
141	-48.5545	48.5545
142	-48.5398	48.5398
143	-48.5251	48.5251
144	-48.5103	48.5103
145	-48.4956	48.4956
146	-48.4808	48.4808
147	-48.4661	48.4661
148	-48.4514	48.4514
149	-48.4366	48.4366
150	-48.4219	48.4219
151	-48.4071	48.4071
152	-48.3924	48.3924
153	-48.3776	48.3776
154	-48.3629	48.3629
155	-48.3482	48.3482
156	-48.3334	48.3334
157	-48.3187	48.3187
158	-48.3039	48.3039
159	-48.2892	48.2892
160	-48.2744	48.2744
161	-48.2597	48.2597
162	-48.245	48.245
163	-48.2302	48.2302
164	-48.2155	48.2155
165	-48.2007	48.2007
166	-48.186	48.186
167	-48.1712	48.1712
168	-48.1565	48.1565
169	-48.1417	48.1417
170	-48.127	48.127
171	-48.1123	48.1123
172	-48.0975	48.0975
173	-48.0828	48.0828
174	-48.068	48.068
175	-48.0533	48.0533
176	-48.0385	48.0385
177	-48.0238	48.0238
178	-48.009	48.009
179	-47.9943	47.9943
180	-47.9795	47.9795
181	-47.9648	47.9648
182	-47.9501	47.9501
183	-47.9353	47.9353
184	-47.9206	47.9206
185	-47.9058	47.9058
186	-47.8911	47.8911
187	-47.8763	47.8763
188	-47.8616	47.8616
189	-47.8468	47.8468
190	-47.8321	47.8321
191	-47.8173	47.8173
192	-47.8026	47.8026
193	-47.7878	47.7878
194	-47.7731	47.7731
195	-47.7583	47.7583
196	-47.7436	47.7436
197	-47.7288	47.7288
198	-47.7141	47.7141
199	-47.6993	47.6993
200	-47.6846	47.6846
201	-47.6698	47.6698
202	-47.6551	47.6551
203	-47.6403	47.6403
204	-47.6256	47.6256
205	-47.6108	47.6108
206	-47.5961	47.5961
207	-47.5813	47.5813
208	-47.5666	47.5666
209	-47.5518	47.5518
210	-47.5371	47.5371
211	-47.5223	47.5223
212	-47.5076	47.5076
213	-47.4928	47.4928
214	-47.4781	47.4781
215	-47.4633	47.4633
216	-47.4486	47.4486
217	-47.4338	47.4338
218	-47.419	47.419
219	-47.4043	47.4043
220	-47.3895	47.3895
221	-47.3748	47.3748
222	-47.36	47.36
223	-47.3453	47.3453
224	-47.3305	47.3305
225	-47.3158	47.3158
226	-47.301	47.301
227	-47.2863	47.2863
228	-47.2715	47.2715
229	-47.2567	47.2567
230	-47.242	47.242
231	-47.231	47.231
232	-47.2225	47.2225
233	-47.214	47.214
234	-47.2055	47.2055
235	-47.197	47.197
236	-47.1885	47.1885
237	-47.18	47.18
238	-47.1715	47.1715
239	-47.163	47.163
240	-47.1545	47.1545
241	-47.146	47.146
242	-47.1375	47.1375
243	-47.129	47.129
244	-47.1205	47.1205
245	-47.112	47.112
246	-47.1035	47.1035
247	-47.095	47.095
248	-47.0865	47.0865
249	-47.078	47.078
250	-47.0695	47.0695
251	-47.061	47.061
252	-47.0525	47.0525
253	-47.044	47.044
254	-47.0355	47.0355
255	-47.027	47.027
256	-47.0185	47.0185
257	-47.01	47.01
258	-47.0015	47.0015
259	-46.993	46.993
260	-46.9845	46.9845
261	-46.976	46.976
262	-46.9675	46.9675
263	-46.959	46.959
264	-46.9506	46.9506
265	-46.9421	46.9421
266	-46.9336	46.9336
267	-46.9251	46.9251
268	-46.9166	46.9166
269	-46.9081	46.9081
270	-46.8996	46.8996
271	-46.8911	46.8911
272	-46.8826	46.8826
273	-46.8741	46.8741
274	-46.8656	46.8656
275	-46.8571	46.8571
276	-46.8486	46.8486
277	-46.8401	46.8401
278	-46.8316	46.8316
279	-46.8231	46.8231
280	-46.8146	46.8146
281	-46.8061	46.8061
282	-46.7976	46.7976
283	-46.7891	46.7891
284	-46.7806	46.7806
285	-46.7721	46.7721
286	-46.7636	46.7636
287	-46.7551	46.7551
288	-46.7466	46.7466
289	-46.7381	46.7381
290	-46.7296	46.7296
291	-46.7211	46.7211
292	-46.7125	46.7125
293	-46.704	46.704
294	-46.6955	46.6955
295	-46.687	46.687
296	-46.6785	46.6785
297	-46.67	46.67
298	-46.6615	46.6615
299	-46.653	46.653
300	-46.6445	46.6445
301	-46.636	46.636
302	-46.6275	46.6275
303	-46.619	46.619
304	-46.6105	46.6105
305	-46.602	46.602
306	-46.5935	46.5935
307	-46.585	46.585
308	-46.5765	46.5765
309	-46.568	46.568
310	-46.5595	46.5595
311	-46.551	46.551
312	-46.5425	46.5425
313	-46.534	46.534
314	-46.5255	46.5255
315	-46.517	46.517
316	-46.5085	46.5085
317	-46.5	46.5
318	-46.4915	46.4915
319	-46.483	46.483
320	-46.4745	46.4745
321	-46.466	46.466
322	-46.4575	46.4575
323	-46.449	46.449
324	-46.4405	46.4405
325	-46.432	46.432
326	-46.4235	46.4235
327	-46.415	46.415
328	-46.4065	46.4065
329	-46.398	46.398
330	-46.3895	46.3895
331	-46.381	46.381
332	-46.3725	46.3725
333	-46.364	46.364
334	-46.3555	46.3555
335	-46.347	46.347
336	-46.3385	46.3385
337	-46.33	46.33
338	-46.3215	46.3215
339	-46.313	46.313
340	-46.3044	46.3044
341	-46.2959	46.2959
342	-46.2874	46.2874
343	-46.2789	46.2789
344	-46.2704	46.2704
345	-46.2619	46.2619
346	-46.2534	46.2534
347	-46.2449	46.2449
348	-46.2364	46.2364
349	-46.2279	46.2279
350	-46.2194	46.2194
351	-46.2109	46.2109
352	-46.2024	46.2024
353	-46.1939	46.1939
354	-46.1854	46.1854
355	-46.1769	46.1769
356	-46.1684	46.1684
357	-46.1599	46.1599
358	-46.1514	46.1514
359	-46.1429	46.1429
360	-46.1344	46.1344
361	-46.1259	46.1259
362	-46.1174	46.1174
363	-46.1089	46.1089
364	-46.1003	46.1003
365	-46.0918	46.0918
366	-46.0833	46.0833
367	-46.0748	46.0748
368	-46.0663	46.0663
369	-46.0578	46.0578
370	-46.0493	46.0493
371	-46.0408	46.0408
372	-46.0323	46.0323
373	-46.0238	46.0238
374	-46.0153	46.0153
375	-46.0068	46.0068
376	-45.9983	45.9983
377	-45.9898	45.9898
378	-45.9813	45.9813
379	-45.9728	45.9728
380	-45.9643	45.9643
381	-45.9558	45.9558
382	-45.9473	45.9473
383	-45.9387	45.9387
384	-45.9302	45.9302
385	-45.9217	45.9217
386	-45.9132	45.9132
387	-45.9047	45.9047
388	-45.8962	45.8962
389	-45.8877	45.8877
390	-45.8792	45.8792
391	-45.8707	45.8707
392	-45.8622	45.8622
393	-45.8537	45.8537
394	-45.8452	45.8452
395	-45.8367	45.8367
396	-45.8282	45.8282
397	-45.8197	45.8197
398	-45.8111	45.8111
399	-45.8026	45.8026
400	-45.7941	45.7941
401	-45.7856	45.7856
402	-45.7771	45.7771
403	-45.7686	45.7686
404	-45.7601	45.7601
405	-45.7516	45.7516
406	-45.7431	45.7431
407	-45.7346	45.7346
408	-45.7261	45.7261
409	-45.7176	45.7176
410	-45.7091	45.7091
411	-45.7022	45.7022
412	-45.6965	45.6965
413	-45.6908	45.6908
414	-45.6851	45.6851
415	-45.6793	45.6793
416	-45.6736	45.6736
417	-45.6679	45.6679
418	-45.6622	45.6622
419	-45.6564	45.6564
420	-45.6507	45.6507
421	-45.645	45.645
422	-45.6393	45.6393
423	-45.6335	45.6335
424	-45.6278	45.6278
425	-45.6221	45.6221
426	-45.6163	45.6163
427	-45.6106	45.6106
428	-45.6049	45.6049
429	-45.5992	45.5992
430	-45.5934	45.5934
431	-45.5877	45.5877
432	-45.582	45.582
433	-45.5763	45.5763
434	-45.5705	45.5705
435	-45.5648	45.5648
436	-45.5591	45.5591
437	-45.5534	45.5534
438	-45.5476	45.5476
439	-45.5419	45.5419
440	-45.5362	45.5362
441	-45.5305	45.5305
442	-45.5247	45.5247
443	-45.519	45.519
444	-45.5133	45.5133
445	-45.5076	45.5076
446	-45.5018	45.5018
447	-45.4961	45.4961
448	-45.4904	45.4904
449	-45.4847	45.4847
450	-45.4789	45.4789
451	-45.4732	45.4732
452	-45.4675	45.4675
453	-45.4618	45.4618
454	-45.456	45.456
455	-45.4503	45.4503
456	-45.4446	45.4446
457	-45.4389	45.4389
458	-45.4331	45.4331
459	-45.4274	45.4274
460	-45.4217	45.4217
461	-45.4159	45.4159
462	-45.4102	45.4102
463	-45.4045	45.4045
464	-45.3988	45.3988
465	-45.393	45.393
466	-45.3873	45.3873
467	-45.3816	45.3816
468	-45.3759	45.3759
469	-45.3701	45.3701
470	-45.3644	45.3644
471	-45.3587	45.3587
472	-45.353	45.353
473	-45.3472	45.3472
474	-45.3415	45.3415
475	-45.3358	45.3358
476	-45.3301	45.3301
477	-45.3243	45.3243
478	-45.3186	45.3186
479	-45.3129	45.3129
480	-45.3071	45.3071
481	-45.3014	45.3014
482	-45.2957	45.2957
483	-45.29	45.29
484	-45.2842	45.2842
485	-45.2785	45.2785
486	-45.2728	45.2728
487	-45.2671	45.2671
488	-45.2613	45.2613
489	-45.2556	45.2556
490	-45.2499	45.2499
491	-45.2442	45.2442
492	-45.2384	45.2384
493	-45.2327	45.2327
494	-45.227	45.227
495	-45.2212	45.2212
496	-45.2155	45.2155
497	-45.2098	45.2098
498	-45.2041	45.2041
499	-45.1983	45.1983
500	-45.1926	45.1926
501	-45.1869	45.1869
502	-45.1812	45.1812
503	-45.1754	45.1754
504	-45.1697	45.1697
505	-45.164	45.164
506	-45.1582	45.1582
507	-45.1525	45.1525
508	-45.1468	45.1468
509	-45.1411	45.1411
510	-45.1353	45.1353
511	-45.1296	45.1296
512	-45.1239	45.1239
513	-45.1182	45.1182
514	-45.1124	45.1124
515	-45.1067	45.1067
516	-45.101	45.101
517	-45.0952	45.0952
518	-45.0895	45.0895
519	-45.0838	45.0838
520	-45.0781	45.0781
521	-45.0723	45.0723
522	-45.0666	45.0666
523	-45.0609	45.0609
524	-45.0551	45.0551
525	-45.0494	45.0494
526	-45.0437	45.0437
527	-45.038	45.038
528	-45.0322	45.0322
529	-45.0265	45.0265
530	-45.0208	45.0208
531	-45.0151	45.0151
532	-45.0093	45.0093
533	-45.0036	45.0036
534	-44.9979	44.9979
535	-44.9921	44.9921
536	-44.9864	44.9864
537	-44.9807	44.9807
538	-44.975	44.975
539	-44.9692	44.9692
540	-44.9635	44.9635
541	-44.9578	44.9578
542	-44.952	44.952
543	-44.9463	44.9463
544	-44.9406	44.9406
545	-44.9349	44.9349
546	-44.9291	44.9291
547	-44.9234	44.9234
548	-44.9177	44.9177
549	-44.9119	44.9119
550	-44.9062	44.9062
551	-44.9005	44.9005
552	-44.8948	44.8948
553	-44.889	44.889
554	-44.8833	44.8833
555	-44.8776	44.8776
556	-44.8718	44.8718
557	-44.8661	44.8661
558	-44.8604	44.8604
559	-44.8547	44.8547
560	-44.8489	44.8489
561	-44.8432	44.8432
562	-44.8375	44.8375
563	-44.8317	44.8317
564	-44.826	44.826
565	-44.8203	44.8203
566	-44.8146	44.8146
567	-44.8088	44.8088
568	-44.8031	44.8031
569	-44.7974	44.7974
570	-44.7916	44.7916
571	-44.7859	44.7859
572	-44.7802	44.7802
573	-44.7745	44.7745
574	-44.7687	44.7687
575	-44.763	44.763
576	-44.7573	44.7573
577	-44.7515	44.7515
578	-44.7458	44.7458
579	-44.7401	44.7401
580	-44.7344	44.7344
581	-44.7286	44.7286
582	-44.7229	44.7229
583	-44.7172	44.7172
584	-44.7114	44.7114
585	-44.7057	44.7057
586	-44.7	44.7
587	-44.6942	44.6942
588	-44.6885	44.6885
589	-44.6828	44.6828
590	-44.6771	44.6771
591	-44.6722	44.6722
592	-44.668	44.668
593	-44.6638	44.6638
594	-44.6595	44.6595
595	-44.6553	44.6553
596	-44.651	44.651
597	-44.6468	44.6468
598	-44.6426	44.6426
599	-44.6383	44.6383
600	-44.6341	44.6341
601	-44.6299	44.6299
602	-44.6256	44.6256
603	-44.6214	44.6214
604	-44.6172	44.6172
605	-44.6129	44.6129
606	-44.6087	44.6087
607	-44.6044	44.6044
608	-44.6002	44.6002
609	-44.596	44.596
610	-44.5917	44.5917
611	-44.5875	44.5875
612	-44.5833	44.5833
613	-44.579	44.579
614	-44.5748	44.5748
615	-44.5706	44.5706
616	-44.5663	44.5663
617	-44.5621	44.5621
618	-44.5578	44.5578
619	-44.5536	44.5536
620	-44.5494	44.5494
621	-44.5451	44.5451
622	-44.5409	44.5409
623	-44.5367	44.5367
624	-44.5324	44.5324
625	-44.5282	44.5282
626	-44.5239	44.5239
627	-44.5197	44.5197
628	-44.5155	44.5155
629	-44.5112	44.5112
630	-44.507	44.507
631	-44.5028	44.5028
632	-44.4985	44.4985
633	-44.4943	44.4943
634	-44.4901	44.4901
635	-44.4858	44.4858
636	-44.4816	44.4816
637	-44.4773	44.4773
638	-44.4731	44.4731
639	-44.4689	44.4689
640	-44.4646	44.4646
641	-44.4604	44.4604
642	-44.4562	44.4562
643	-44.4519	44.4519
644	-44.4477	44.4477
645	-44.4434	44.4434
646	-44.4392	44.4392
647	-44.435	44.435
648	-44.4307	44.4307
649	-44.4265	44.4265
650	-44.4223	44.4223
651	-44.418	44.418
652	-44.4138	44.4138
653	-44.4096	44.4096
654	-44.4053	44.4053
655	-44.4011	44.4011
656	-44.3968	44.3968
657	-44.3926	44.3926
658	-44.3884	44.3884
659	-44.3841	44.3841
660	-44.3799	44.3799
661	-44.3757	44.3757
662	-44.3714	44.3714
663	-44.3672	44.3672
664	-44.3629	44.3629
665	-44.3587	44.3587
666	-44.3545	44.3545
667	-44.3502	44.3502
668	-44.346	44.346
669	-44.3418	44.3418
670	-44.3375	44.3375
671	-44.3333	44.3333
672	-44.329	44.329
673	-44.3248	44.3248
674	-44.3206	44.3206
675	-44.3163	44.3163
676	-44.3121	44.3121
677	-44.3079	44.3079
678	-44.3036	44.3036
679	-44.2994	44.2994
680	-44.2951	44.2951
681	-44.2909	44.2909
682	-44.2867	44.2867
683	-44.2824	44.2824
684	-44.2782	44.2782
685	-44.274	44.274
686	-44.2697	44.2697
687	-44.2655	44.2655
688	-44.2612	44.2612
689	-44.257	44.257
690	-44.2528	44.2528
691	-44.2485	44.2485
692	-44.2443	44.2443
693	-44.2401	44.2401
694	-44.2358	44.2358
695	-44.2316	44.2316
696	-44.2273	44.2273
697	-44.2231	44.2231
698	-44.2189	44.2189
699	-44.2146	44.2146
700	-44.2104	44.2104
701	-44.2062	44.2062
702	-44.2019	44.2019
703	-44.1977	44.1977
704	-44.1934	44.1934
705	-44.1892	44.1892
706	-44.185	44.185
707	-44.1807	44.1807
708	-44.1765	44.1765
709	-44.1723	44.1723
710	-44.168	44.168
711	-44.1638	44.1638
712	-44.1595	44.1595
713	-44.1553	44.1553
714	-44.1511	44.1511
715	-44.1468	44.1468
716	-44.1426	44.1426
717	-44.1384	44.1384
718	-44.1341	44.1341
719	-44.1299	44.1299
720	-44.1256	44.1256
721	-44.1214	44.1214
722	-44.1172	44.1172
723	-44.1129	44.1129
724	-44.1087	44.1087
725	-44.1044	44.1044
726	-44.1002	44.1002
727	-44.096	44.096
728	-44.0917	44.0917
729	-44.0875	44.0875
730	-44.0833	44.0833
731	-44.079	44.079
732	-44.0748	44.0748
733	-44.0705	44.0705
734	-44.0663	44.0663
735	-44.0621	44.0621
736	-44.0578	44.0578
737	-44.0536	44.0536
738	-44.0493	44.0493
739	-44.0451	44.0451
740	-44.0409	44.0409
741	-44.0366	44.0366
742	-44.0324	44.0324
743	-44.0282	44.0282
744	-44.0239	44.0239
745	-44.0197	44.0197
746	-44.0154	44.0154
747	-44.0112	44.0112
748	-44.007	44.007
749	-44.0027	44.0027
750	-43.9985	43.9985
751	-43.9943	43.9943
752	-43.99	43.99
753	-43.9858	43.9858
754	-43.9815	43.9815
755	-43.9773	43.9773
756	-43.9731	43.9731
757	-43.9688	43.9688
758	-43.9646	43.9646
759	-43.9603	43.9603
760	-43.9561	43.9561
761	-43.9519	43.9519
762	-43.9476	43.9476
763	-43.9434	43.9434
764	-43.9391	43.9391
765	-43.9349	43.9349
766	-43.9307	43.9307
767	-43.9264	43.9264
768	-43.9222	43.9222
769	-43.918	43.918
770	-43.9137	43.9137
771	-43.91	43.91
772	-43.9065	43.9065
773	-43.9031	43.9031
774	-43.8997	43.8997
775	-43.8963	43.8963
776	-43.8929	43.8929
777	-43.8894	43.8894
778	-43.886	43.886
779	-43.8826	43.8826
780	-43.8792	43.8792
781	-43.8757	43.8757
782	-43.8723	43.8723
783	-43.8689	43.8689
784	-43.8655	43.8655
785	-43.8621	43.8621
786	-43.8586	43.8586
787	-43.8552	43.8552
788	-43.8518	43.8518
789	-43.8484	43.8484
790	-43.8449	43.8449
791	-43.8415	43.8415
792	-43.8381	43.8381
793	-43.8347	43.8347
794	-43.8312	43.8312
795	-43.8278	43.8278
796	-43.8244	43.8244
797	-43.821	43.821
798	-43.8176	43.8176
799	-43.8141	43.8141
800	-43.8107	43.8107
801	-43.8073	43.8073
802	-43.8039	43.8039
803	-43.8004	43.8004
804	-43.797	43.797
805	-43.7936	43.7936
806	-43.7902	43.7902
807	-43.7868	43.7868
808	-43.7833	43.7833
809	-43.7799	43.7799
810	-43.7765	43.7765
811	-43.7731	43.7731
812	-43.7696	43.7696
813	-43.7662	43.7662
814	-43.7628	43.7628
815	-43.7594	43.7594
816	-43.7559	43.7559
817	-43.7525	43.7525
818	-43.7491	43.7491
819	-43.7457	43.7457
820	-43.7423	43.7423
821	-43.7388	43.7388
822	-43.7354	43.7354
823	-43.732	43.732
824	-43.7286	43.7286
825	-43.7251	43.7251
826	-43.7217	43.7217
827	-43.7183	43.7183
828	-43.7149	43.7149
829	-43.7115	43.7115
830	-43.708	43.708
831	-43.7046	43.7046
832	-43.7012	43.7012
833	-43.6978	43.6978
834	-43.6943	43.6943
835	-43.6909	43.6909
836	-43.6875	43.6875
837	-43.6841	43.6841
838	-43.6806	43.6806
839	-43.6772	43.6772
840	-43.6738	43.6738
841	-43.6704	43.6704
842	-43.667	43.667
843	-43.6635	43.6635
844	-43.6601	43.6601
845	-43.6567	43.6567
846	-43.6533	43.6533
847	-43.6498	43.6498
848	-43.6464	43.6464
849	-43.643	43.643
850	-43.6396	43.6396
851	-43.6361	43.6361
852	-43.6327	43.6327
853	-43.6293	43.6293
854	-43.6259	43.6259
855	-43.6224	43.6224
856	-43.619	43.619
857	-43.6156	43.6156
858	-43.6122	43.6122
859	-43.6088	43.6088
860	-43.6053	43.6053
861	-43.6019	43.6019
862	-43.5985	43.5985
863	-43.5951	43.5951
864	-43.5916	43.5916
865	-43.5882	43.5882
866	-43.5848	43.5848
867	-43.5814	43.5814
868	-43.5779	43.5779
869	-43.5745	43.5745
870	-43.5711	43.5711
871	-43.5677	43.5677
872	-43.5643	43.5643
873	-43.5608	43.5608
874	-43.5574	43.5574
875	-43.554	43.554
876	-43.5506	43.5506
877	-43.5471	43.5471
878	-43.5437	43.5437
879	-43.5403	43.5403
880	-43.5369	43.5369
881	-43.5334	43.5334
882	-43.53	43.53
883	-43.5266	43.5266
884	-43.5232	43.5232
885	-43.5197	43.5197
886	-43.5163	43.5163
887	-43.5129	43.5129
888	-43.5095	43.5095
889	-43.5061	43.5061
890	-43.5026	43.5026
891	-43.4992	43.4992
892	-43.4958	43.4958
893	-43.4924	43.4924
894	-43.4889	43.4889
895	-43.4855	43.4855
896	-43.4821	43.4821
897	-43.4787	43.4787
898	-43.4752	43.4752
899	-43.4718	43.4718
900	-43.4684	43.4684
901	-43.465	43.465
902	-43.4615	43.4615
903	-43.4581	43.4581
904	-43.4547	43.4547
905	-43.4513	43.4513
906	-43.4479	43.4479
907	-43.4444	43.4444
908	-43.441	43.441
909	-43.4376	43.4376
910	-43.4342	43.4342
911	-43.4307	43.4307
912	-43.4273	43.4273
913	-43.4239	43.4239
914	-43.4205	43.4205
915	-43.417	43.417
916	-43.4136	43.4136
917	-43.4102	43.4102
918	-43.4068	43.4068
919	-43.4033	43.4033
920	-43.3999	43.3999
921	-43.3965	43.3965
922	-43.3931	43.3931
923	-43.3896	43.3896
924	-43.3862	43.3862
925	-43.3828	43.3828
926	-43.3794	43.3794
927	-43.376	43.376
928	-43.3725	43.3725
929	-43.3691	43.3691
930	-43.3657	43.3657
931	-43.3623	43.3623
932	-43.3588	43.3588
933	-43.3554	43.3554
934	-43.352	43.352
935	-43.3486	43.3486
936	-43.3451	43.3451
937	-43.3417	43.3417
938	-43.3383	43.3383
939	-43.3349	43.3349
940	-43.3314	43.3314
941	-43.328	43.328
942	-43.3246	43.3246
943	-43.3212	43.3212
944	-43.3177	43.3177
945	-43.3143	43.3143
946	-43.3109	43.3109
947	-43.3075	43.3075
948	-43.3041	43.3041
949	-43.3006	43.3006
950	-43.2972	43.2972
951	-43.2942	43.2942
952	-43.2914	43.2914
953	-43.2886	43.2886
954	-43.2859	43.2859
955	-43.2831	43.2831
956	-43.2803	43.2803
957	-43.2776	43.2776
958	-43.2748	43.2748
959	-43.272	43.272
960	-43.2693	43.2693
961	-43.2665	43.2665
962	-43.2637	43.2637
963	-43.2609	43.2609
964	-43.2582	43.2582
965	-43.2554	43.2554
966	-43.2526	43.2526
967	-43.2499	43.2499
968	-43.2471	43.2471
969	-43.2443	43.2443
970	-43.2416	43.2416
971	-43.2388	43.2388
972	-43.236	43.236
973	-43.2333	43.2333
974	-43.2305	43.2305
975	-43.2277	43.2277
976	-43.225	43.225
977	-43.2222	43.2222
978	-43.2194	43.2194
979	-43.2166	43.2166
980	-43.2139	43.2139
981	-43.2111	43.2111
982	-43.2083	43.2083
983	-43.2056	43.2056
984	-43.2028	43.2028
985	-43.2	43.2
986	-43.1973	43.1973
987	-43.1945	43.1945
988	-43.1917	43.1917
989	-43.189	43.189
990	-43.1862	43.1862
991	-43.1834	43.1834
992	-43.1807	43.1807
993	-43.1779	43.1779
994	-43.1751	43.1751
995	-43.1723	43.1723
996	-43.1696	43.1696
997	-43.1668	43.1668
998	-43.164	43.164
999	-43.1613	43.1613
1000	-43.1585	43.1585
1001	-43.1557	43.1557
1002	-43.153	43.153
1003	-43.1502	43.1502
1004	-43.1474	43.1474
1005	-43.1447	43.1447
1006	-43.1419	43.1419
1007	-43.1391	43.1391
1008	-43.1364	43.1364
1009	-43.1336	43.1336
1010	-43.1308	43.1308
1011	-43.128	43.128
1012	-43.1253	43.1253
1013	-43.1225	43.1225
1014	-43.1197	43.1197
1015	-43.117	43.117
1016	-43.1142	43.1142
1017	-43.1114	43.1114
1018	-43.1087	43.1087
1019	-43.1059	43.1059
1020	-43.1031	43.1031
1021	-43.1004	43.1004
1022	-43.0976	43.0976
1023	-43.0948	43.0948
1024	-43.092	43.092
1025	-43.0893	43.0893
1026	-43.0865	43.0865
1027	-43.0837	43.0837
1028	-43.081	43.081
1029	-43.0782	43.0782
1030	-43.0754	43.0754
1031	-43.0727	43.0727
1032	-43.0699	43.0699
1033	-43.0671	43.0671
1034	-43.0644	43.0644
1035	-43.0616	43.0616
1036	-43.0588	43.0588
1037	-43.056	43.056
1038	-43.0533	43.0533
1039	-43.0505	43.0505
1040	-43.0477	43.0477
1041	-43.045	43.045
1042	-43.0422	43.0422
1043	-43.0394	43.0394
1044	-43.0367	43.0367
1045	-43.0339	43.0339
1046	-43.0311	43.0311
1047	-43.0284	43.0284
1048	-43.0256	43.0256
1049	-43.0228	43.0228
1050	-43.02	43.02
1051	-43.0173	43.0173
1052	-43.0145	43.0145
1053	-43.0117	43.0117
1054	-43.009	43.009
1055	-43.0062	43.0062
1056	-43.0034	43.0034
1057	-43.0007	43.0007
1058	-42.9979	42.9979
1059	-42.9951	42.9951
1060	-42.9924	42.9924
1061	-42.9896	42.9896
1062	-42.9868	42.9868
1063	-42.984	42.984
1064	-42.9813	42.9813
1065	-42.9785	42.9785
1066	-42.9757	42.9757
1067	-42.973	42.973
1068	-42.9702	42.9702
1069	-42.9674	42.9674
1070	-42.9647	42.9647
1071	-42.9619	42.9619
1072	-42.9591	42.9591
1073	-42.9564	42.9564
1074	-42.9536	42.9536
1075	-42.9508	42.9508
1076	-42.948	42.948
1077	-42.9453	42.9453
1078	-42.9425	42.9425
1079	-42.9397	42.9397
1080	-42.937	42.937
1081	-42.9342	42.9342
1082	-42.9314	42.9314
1083	-42.9287	42.9287
1084	-42.9259	42.9259
1085	-42.9231	42.9231
1086	-42.9204	42.9204
1087	-42.9176	42.9176
1088	-42.9148	42.9148
1089	-42.912	42.912
1090	-42.9093	42.9093
1091	-42.9065	42.9065
1092	-42.9037	42.9037
1093	-42.901	42.901
1094	-42.8982	42.8982
1095	-42.8954	42.8954
1096	-42.8927	42.8927
1097	-42.8899	42.8899
1098	-42.8871	42.8871
1099	-42.8843	42.8843
1100	-42.8816	42.8816
1101	-42.8788	42.8788
1102	-42.876	42.876
1103	-42.8733	42.8733
1104	-42.8705	42.8705
1105	-42.8677	42.8677
1106	-42.865	42.865
1107	-42.8622	42.8622
1108	-42.8594	42.8594
1109	-42.8567	42.8567
1110	-42.8539	42.8539
1111	-42.8511	42.8511
1112	-42.8483	42.8483
1113	-42.8456	42.8456
1114	-42.8428	42.8428
1115	-42.84	42.84
1116	-42.8373	42.8373
1117	-42.8345	42.8345
1118	-42.8317	42.8317
1119	-42.829	42.829
1120	-42.8262	42.8262
1121	-42.8234	42.8234
1122	-42.8206	42.8206
1123	-42.8179	42.8179
1124	-42.8151	42.8151
1125	-42.8123	42.8123
1126	-42.8096	42.8096
1127	-42.8068	42.8068
1128	-42.804	42.804
1129	-42.8013	42.8013
1130	-42.7985	42.7985
1131	-42.7958	42.7958
1132	-42.7933	42.7933
1133	-42.7907	42.7907
1134	-42.7882	42.7882
1135	-42.7856	42.7856
1136	-42.783	42.783
1137	-42.7805	42.7805
1138	-42.7779	42.7779
1139	-42.7754	42.7754
1140	-42.7728	42.7728
1141	-42.7703	42.7703
1142	-42.7678	42.7678
1143	-42.7652	42.7652
1144	-42.7627	42.7627
1145	-42.7601	42.7601
1146	-42.7576	42.7576
1147	-42.7551	42.7551
1148	-42.7525	42.7525
1149	-42.75	42.75
1150	-42.7475	42.7475
1151	-42.745	42.745
1152	-42.7425	42.7425
1153	-42.7399	42.7399
1154	-42.7374	42.7374
1155	-42.7349	42.7349
1156	-42.7324	42.7324
1157	-42.7299	42.7299
1158	-42.7274	42.7274
1159	-42.7249	42.7249
1160	-42.7224	42.7224
1161	-42.7199	42.7199
1162	-42.7174	42.7174
1163	-42.7149	42.7149
1164	-42.7124	42.7124
1165	-42.7099	42.7099
1166	-42.7074	42.7074
1167	-42.7049	42.7049
1168	-42.7024	42.7024
1169	-42.7	42.7
1170	-42.6975	42.6975
1171	-42.695	42.695
1172	-42.6925	42.6925
1173	-42.6901	42.6901
1174	-42.6876	42.6876
1175	-42.6851	42.6851
1176	-42.6827	42.6827
1177	-42.6802	42.6802
1178	-42.6777	42.6777
1179	-42.6753	42.6753
1180	-42.6728	42.6728
1181	-42.6704	42.6704
1182	-42.6679	42.6679
1183	-42.6655	42.6655
1184	-42.663	42.663
1185	-42.6606	42.6606
1186	-42.6581	42.6581
1187	-42.6557	42.6557
1188	-42.6532	42.6532
1189	-42.6508	42.6508
1190	-42.6484	42.6484
1191	-42.6459	42.6459
1192	-42.6435	42.6435
1193	-42.6411	42.6411
1194	-42.6386	42.6386
1195	-42.6362	42.6362
1196	-42.6338	42.6338
1197	-42.6314	42.6314
1198	-42.629	42.629
1199	-42.6266	42.6266
1200	-42.6241	42.6241
1201	-42.6217	42.6217
1202	-42.6193	42.6193
1203	-42.6169	42.6169
1204	-42.6145	42.6145
1205	-42.6121	42.6121
1206	-42.6097	42.6097
1207	-42.6073	42.6073
1208	-42.6049	42.6049
1209	-42.6025	42.6025
1210	-42.6001	42.6001
1211	-42.5978	42.5978
1212	-42.5954	42.5954
1213	-42.593	42.593
1214	-42.5906	42.5906
1215	-42.5882	42.5882
1216	-42.5859	42.5859
1217	-42.5835	42.5835
1218	-42.5811	42.5811
1219	-42.5787	42.5787
1220	-42.5764	42.5764
1221	-42.574	42.574
1222	-42.5716	42.5716
1223	-42.5693	42.5693
1224	-42.5669	42.5669
1225	-42.5646	42.5646
1226	-42.5622	42.5622
1227	-42.5599	42.5599
1228	-42.5575	42.5575
1229	-42.5552	42.5552
1230	-42.5528	42.5528
1231	-42.5505	42.5505
1232	-42.5481	42.5481
1233	-42.5458	42.5458
1234	-42.5435	42.5435
1235	-42.5411	42.5411
1236	-42.5388	42.5388
1237	-42.5365	42.5365
1238	-42.5341	42.5341
1239	-42.5318	42.5318
1240	-42.5295	42.5295
1241	-42.5272	42.5272
1242	-42.5249	42.5249
1243	-42.5225	42.5225
1244	-42.5202	42.5202
1245	-42.5179	42.5179
1246	-42.5156	42.5156
1247	-42.5133	42.5133
1248	-42.511	42.511
1249	-42.5087	42.5087
1250	-42.5064	42.5064
1251	-42.5041	42.5041
1252	-42.5018	42.5018
1253	-42.4995	42.4995
1254	-42.4972	42.4972
1255	-42.4949	42.4949
1256	-42.4927	42.4927
1257	-42.4904	42.4904
1258	-42.4881	42.4881
1259	-42.4858	42.4858
1260	-42.4835	42.4835
1261	-42.4813	42.4813
1262	-42.479	42.479
1263	-42.4767	42.4767
1264	-42.4744	42.4744
1265	-42.4722	42.4722
1266	-42.4699	42.4699
1267	-42.4677	42.4677
1268	-42.4654	42.4654
1269	-42.4631	42.4631
1270	-42.4609	42.4609
1271	-42.4586	42.4586
1272	-42.4564	42.4564
1273	-42.4541	42.4541
1274	-42.4519	42.4519
1275	-42.4496	42.4496
1276	-42.4474	42.4474
1277	-42.4452	42.4452
1278	-42.4429	42.4429
1279	-42.4407	42.4407
1280	-42.4385	42.4385
1281	-42.4362	42.4362
1282	-42.434	42.434
1283	-42.4318	42.4318
1284	-42.4295	42.4295
1285	-42.4273	42.4273
1286	-42.4251	42.4251
1287	-42.4229	42.4229
1288	-42.4207	42.4207
1289	-42.4185	42.4185
1290	-42.4163	42.4163
1291	-42.414	42.414
1292	-42.4118	42.4118
1293	-42.4096	42.4096
1294	-42.4074	42.4074
1295	-42.4052	42.4052
1296	-42.403	42.403
1297	-42.4008	42.4008
1298	-42.3987	42.3987
1299	-42.3965	42.3965
1300	-42.3943	42.3943
1301	-42.3921	42.3921
1302	-42.3899	42.3899
1303	-42.3877	42.3877
1304	-42.3856	42.3856
1305	-42.3834	42.3834
1306	-42.3812	42.3812
1307	-42.379	42.379
1308	-42.3769	42.3769
1309	-42.3747	42.3747
1310	-42.3725	42.3725
1311	-42.3703	42.3703
1312	-42.3681	42.3681
1313	-42.3659	42.3659
1314	-42.3637	42.3637
1315	-42.3615	42.3615
1316	-42.3593	42.3593
1317	-42.3571	42.3571
1318	-42.355	42.355
1319	-42.3528	42.3528
1320	-42.3506	42.3506
1321	-42.3484	42.3484
1322	-42.3462	42.3462
1323	-42.344	42.344
1324	-42.3418	42.3418
1325	-42.3397	42.3397
1326	-42.3375	42.3375
1327	-42.3353	42.3353
1328	-42.3331	42.3331
1329	-42.331	42.331
1330	-42.3288	42.3288
1331	-42.3266	42.3266
1332	-42.3244	42.3244
1333	-42.3223	42.3223
1334	-42.3201	42.3201
1335	-42.318	42.318
1336	-42.3158	42.3158
1337	-42.3136	42.3136
1338	-42.3115	42.3115
1339	-42.3093	42.3093
1340	-42.3072	42.3072
1341	-42.305	42.305
1342	-42.3029	42.3029
1343	-42.3007	42.3007
1344	-42.2986	42.2986
1345	-42.2964	42.2964
1346	-42.2943	42.2943
1347	-42.2922	42.2922
1348	-42.29	42.29
1349	-42.2879	42.2879
1350	-42.2857	42.2857
1351	-42.2836	42.2836
1352	-42.2815	42.2815
1353	-42.2793	42.2793
1354	-42.2772	42.2772
1355	-42.2751	42.2751
1356	-42.273	42.273
1357	-42.2708	42.2708
1358	-42.2687	42.2687
1359	-42.2666	42.2666
1360	-42.2645	42.2645
1361	-42.2624	42.2624
1362	-42.2603	42.2603
1363	-42.2581	42.2581
1364	-42.256	42.256
1365	-42.2539	42.2539
1366	-42.2518	42.2518
1367	-42.2497	42.2497
1368	-42.2476	42.2476
1369	-42.2455	42.2455
1370	-42.2434	42.2434
1371	-42.2413	42.2413
1372	-42.2392	42.2392
1373	-42.2371	42.2371
1374	-42.235	42.235
1375	-42.2329	42.2329
1376	-42.2308	42.2308
1377	-42.2288	42.2288
1378	-42.2267	42.2267
1379	-42.2246	42.2246
1380	-42.2225	42.2225
1381	-42.2204	42.2204
1382	-42.2183	42.2183
1383	-42.2163	42.2163
1384	-42.2142	42.2142
1385	-42.2121	42.2121
1386	-42.21	42.21
1387	-42.208	42.208
1388	-42.2059	42.2059
1389	-42.2038	42.2038
1390	-42.2018	42.2018
1391	-42.1997	42.1997
1392	-42.1977	42.1977
1393	-42.1956	42.1956
1394	-42.1935	42.1935
1395	-42.1915	42.1915
1396	-42.1894	42.1894
1397	-42.1874	42.1874
1398	-42.1853	42.1853
1399	-42.1833	42.1833
1400	-42.1812	42.1812
1401	-42.1792	42.1792
1402	-42.1771	42.1771
1403	-42.1751	42.1751
1404	-42.1731	42.1731
1405	-42.171	42.171
1406	-42.169	42.169
1407	-42.167	42.167
1408	-42.1649	42.1649
1409	-42.1629	42.1629
1410	-42.1609	42.1609
1411	-42.1588	42.1588
1412	-42.1568	42.1568
1413	-42.1548	42.1548
1414	-42.1528	42.1528
1415	-42.1508	42.1508
1416	-42.1487	42.1487
1417	-42.1467	42.1467
1418	-42.1447	42.1447
1419	-42.1427	42.1427
1420	-42.1407	42.1407
1421	-42.1387	42.1387
1422	-42.1367	42.1367
1423	-42.1347	42.1347
1424	-42.1327	42.1327
1425	-42.1307	42.1307
1426	-42.1287	42.1287
1427	-42.1267	42.1267
1428	-42.1247	42.1247
1429	-42.1227	42.1227
1430	-42.1207	42.1207
1431	-42.1187	42.1187
1432	-42.1167	42.1167
1433	-42.1147	42.1147
1434	-42.1127	42.1127
1435	-42.1107	42.1107
1436	-42.1087	42.1087
1437	-42.1068	42.1068
1438	-42.1048	42.1048
1439	-42.1028	42.1028
1440	-42.1008	42.1008
1441	-42.0989	42.0989
1442	-42.0969	42.0969
1443	-42.0949	42.0949
1444	-42.093	42.093
1445	-42.091	42.091
1446	-42.089	42.089
1447	-42.0871	42.0871
1448	-42.0851	42.0851
1449	-42.0831	42.0831
1450	-42.0812	42.0812
1451	-42.0792	42.0792
1452	-42.0773	42.0773
1453	-42.0753	42.0753
1454	-42.0734	42.0734
1455	-42.0714	42.0714
1456	-42.0695	42.0695
1457	-42.0675	42.0675
1458	-42.0656	42.0656
1459	-42.0636	42.0636
1460	-42.0617	42.0617
1461	-42.0598	42.0598
1462	-42.0578	42.0578
1463	-42.0559	42.0559
1464	-42.054	42.054
1465	-42.052	42.052
1466	-42.0501	42.0501
1467	-42.0482	42.0482
1468	-42.0462	42.0462
1469	-42.0443	42.0443
1470	-42.0424	42.0424
1471	-42.0405	42.0405
1472	-42.0386	42.0386
1473	-42.0366	42.0366
1474	-42.0347	42.0347
1475	-42.0328	42.0328
1476	-42.0309	42.0309
1477	-42.029	42.029
1478	-42.0271	42.0271
1479	-42.0252	42.0252
1480	-42.0233	42.0233
1481	-42.0214	42.0214
1482	-42.0195	42.0195
1483	-42.0176	42.0176
1484	-42.0157	42.0157
1485	-42.0138	42.0138
1486	-42.0119	42.0119
1487	-42.01	42.01
1488	-42.0081	42.0081
1489	-42.0062	42.0062
1490	-42.0043	42.0043
1491	-42.0024	42.0024
1492	-42.0005	42.0005
1493	-41.9986	41.9986
1494	-41.9967	41.9967
1495	-41.9948	41.9948
1496	-41.9929	41.9929
1497	-41.991	41.991
1498	-41.9891	41.9891
1499	-41.9872	41.9872
1500	-41.9853	41.9853
1501	-41.9834	41.9834
1502	-41.9815	41.9815
1503	-41.9796	41.9796
1504	-41.9777	41.9777
1505	-41.9758	41.9758
1506	-41.9739	41.9739
1507	-41.972	41.972
1508	-41.9702	41.9702
1509	-41.9683	41.9683
1510	-41.9664	41.9664
1511	-41.9645	41.9645
1512	-41.9626	41.9626
1513	-41.9607	41.9607
1514	-41.9589	41.9589
1515	-41.957	41.957
1516	-41.9551	41.9551
1517	-41.9532	41.9532
1518	-41.9514	41.9514
1519	-41.9495	41.9495
1520	-41.9476	41.9476
1521	-41.9458	41.9458
1522	-41.9439	41.9439
1523	-41.942	41.942
1524	-41.9402	41.9402
1525	-41.9383	41.9383
1526	-41.9364	41.9364
1527	-41.9346	41.9346
1528	-41.9327	41.9327
1529	-41.9309	41.9309
1530	-41.929	41.929
1531	-41.9272	41.9272
1532	-41.9253	41.9253
1533	-41.9235	41.9235
1534	-41.9216	41.9216
1535	-41.9198	41.9198
1536	-41.9179	41.9179
1537	-41.9161	41.9161
1538	-41.9142	41.9142
1539	-41.9124	41.9124
1540	-41.9105	41.9105
1541	-41.9087	41.9087
1542	-41.9069	41.9069
1543	-41.905	41.905
1544	-41.9032	41.9032
1545	-41.9014	41.9014
1546	-41.8995	41.8995
1547	-41.8977	41.8977
1548	-41.8959	41.8959
1549	-41.8941	41.8941
1550	-41.8922	41.8922
1551	-41.8904	41.8904
1552	-41.8886	41.8886
1553	-41.8868	41.8868
1554	-41.8849	41.8849
1555	-41.8831	41.8831
1556	-41.8813	41.8813
1557	-41.8795	41.8795
1558	-41.8777	41.8777
1559	-41.8759	41.8759
1560	-41.8741	41.8741
1561	-41.8723	41.8723
1562	-41.8704	41.8704
1563	-41.8686	41.8686
1564	-41.8668	41.8668
1565	-41.865	41.865
1566	-41.8632	41.8632
1567	-41.8614	41.8614
1568	-41.8596	41.8596
1569	-41.8578	41.8578
1570	-41.856	41.856
1571	-41.8542	41.8542
1572	-41.8524	41.8524
1573	-41.8507	41.8507
1574	-41.8489	41.8489
1575	-41.8471	41.8471
1576	-41.8453	41.8453
1577	-41.8435	41.8435
1578	-41.8417	41.8417
1579	-41.8399	41.8399
1580	-41.8382	41.8382
1581	-41.8364	41.8364
1582	-41.8346	41.8346
1583	-41.8328	41.8328
1584	-41.8311	41.8311
1585	-41.8293	41.8293
1586	-41.8275	41.8275
1587	-41.8257	41.8257
1588	-41.824	41.824
1589	-41.8222	41.8222
1590	-41.8204	41.8204
1591	-41.8187	41.8187
1592	-41.8169	41.8169
1593	-41.8151	41.8151
1594	-41.8134	41.8134
1595	-41.8116	41.8116
1596	-41.8099	41.8099
1597	-41.8081	41.8081
1598	-41.8064	41.8064
1599	-41.8046	41.8046
1600	-41.8029	41.8029
1601	-41.8011	41.8011
1602	-41.7994	41.7994
1603	-41.7976	41.7976
1604	-41.7959	41.7959
1605	-41.7941	41.7941
1606	-41.7924	41.7924
1607	-41.7906	41.7906
1608	-41.7889	41.7889
1609	-41.7872	41.7872
1610	-41.7854	41.7854
1611	-41.7837	41.7837
1612	-41.7819	41.7819
1613	-41.7802	41.7802
1614	-41.7785	41.7785
1615	-41.7768	41.7768
1616	-41.775	41.775
1617	-41.7733	41.7733
1618	-41.7716	41.7716
1619	-41.7699	41.7699
1620	-41.7681	41.7681
1621	-41.7664	41.7664
1622	-41.7647	41.7647
1623	-41.763	41.763
1624	-41.7613	41.7613
1625	-41.7595	41.7595
1626	-41.7578	41.7578
1627	-41.7561	41.7561
1628	-41.7544	41.7544
1629	-41.7527	41.7527
1630	-41.751	41.751
1631	-41.7493	41.7493
1632	-41.7476	41.7476
1633	-41.7459	41.7459
1634	-41.7442	41.7442
1635	-41.7425	41.7425
1636	-41.7408	41.7408
1637	-41.7391	41.7391
1638	-41.7374	41.7374
1639	-41.7357	41.7357
1640	-41.734	41.734
1641	-41.7323	41.7323
1642	-41.7306	41.7306
1643	-41.7289	41.7289
1644	-41.7272	41.7272
1645	-41.7256	41.7256
1646	-41.7239	41.7239
1647	-41.7222	41.7222
1648	-41.7205	41.7205
1649	-41.7188	41.7188
1650	-41.7172	41.7172
1651	-41.7155	41.7155
1652	-41.7138	41.7138
1653	-41.7121	41.7121
1654	-41.7105	41.7105
1655	-41.7088	41.7088
1656	-41.7071	41.7071
1657	-41.7055	41.7055
1658	-41.7038	41.7038
1659	-41.7021	41.7021
1660	-41.7005	41.7005
1661	-41.6988	41.6988
1662	-41.6971	41.6971
1663	-41.6955	41.6955
1664	-41.6938	41.6938
1665	-41.6922	41.6922
1666	-41.6905	41.6905
1667	-41.6889	41.6889
1668	-41.6872	41.6872
1669	-41.6856	41.6856
1670	-41.6839	41.6839
1671	-41.6823	41.6823
1672	-41.6806	41.6806
1673	-41.6789	41.6789
1674	-41.6772	41.6772
1675	-41.6756	41.6756
1676	-41.6739	41.6739
1677	-41.6722	41.6722
1678	-41.6706	41.6706
1679	-41.6689	41.6689
1680	-41.6673	41.6673
1681	-41.6656	41.6656
1682	-41.6639	41.6639
1683	-41.6623	41.6623
1684	-41.6606	41.6606
1685	-41.659	41.659
1686	-41.6573	41.6573
1687	-41.6557	41.6557
1688	-41.654	41.654
1689	-41.6524	41.6524
1690	-41.6507	41.6507
1691	-41.6491	41.6491
1692	-41.6474	41.6474
1693	-41.6458	41.6458
1694	-41.6441	41.6441
1695	-41.6425	41.6425
1696	-41.6409	41.6409
1697	-41.6392	41.6392
1698	-41.6376	41.6376
1699	-41.6359	41.6359
1700	-41.6343	41.6343
1701	-41.6327	41.6327
1702	-41.631	41.631
1703	-41.6294	41.6294
1704	-41.6278	41.6278
1705	-41.6261	41.6261
1706	-41.6245	41.6245
1707	-41.6229	41.6229
1708	-41.6213	41.6213
1709	-41.6196	41.6196
1710	-41.618	41.618
1711	-41.6164	41.6164
1712	-41.6148	41.6148
1713	-41.6131	41.6131
1714	-41.6115	41.6115
1715	-41.6099	41.6099
1716	-41.6083	41.6083
1717	-41.6067	41.6067
1718	-41.605	41.605
1719	-41.6034	41.6034
1720	-41.6018	41.6018
1721	-41.6002	41.6002
1722	-41.5986	41.5986
1723	-41.597	41.597
1724	-41.5954	41.5954
1725	-41.5938	41.5938
1726	-41.5922	41.5922
1727	-41.5906	41.5906
1728	-41.589	41.589
1729	-41.5874	41.5874
1730	-41.5858	41.5858
1731	-41.5842	41.5842
1732	-41.5826	41.5826
1733	-41.581	41.581
1734	-41.5794	41.5794
1735	-41.5778	41.5778
1736	-41.5762	41.5762
1737	-41.5746	41.5746
1738	-41.573	41.573
1739	-41.5714	41.5714
1740	-41.5698	41.5698
1741	-41.5682	41.5682
1742	-41.5667	41.5667
1743	-41.5651	41.5651
1744	-41.5635	41.5635
1745	-41.5619	41.5619
1746	-41.5603	41.5603
1747	-41.5587	41.5587
1748	-41.5572	41.5572
1749	-41.5556	41.5556
1750	-41.554	41.554
1751	-41.5524	41.5524
1752	-41.5509	41.5509
1753	-41.5493	41.5493
1754	-41.5477	41.5477
1755	-41.5461	41.5461
1756	-41.5446	41.5446
1757	-41.543	41.543
1758	-41.5414	41.5414
1759	-41.5399	41.5399
1760	-41.5383	41.5383
1761	-41.5367	41.5367
1762	-41.5352	41.5352
1763	-41.5336	41.5336
1764	-41.5321	41.5321
1765	-41.5305	41.5305
1766	-41.5289	41.5289
1767	-41.5274	41.5274
1768	-41.5258	41.5258
1769	-41.5243	41.5243
1770	-41.5227	41.5227
1771	-41.5212	41.5212
1772	-41.5196	41.5196
1773	-41.5181	41.5181
1774	-41.5165	41.5165
1775	-41.515	41.515
1776	-41.5134	41.5134
1777	-41.5119	41.5119
1778	-41.5104	41.5104
1779	-41.5088	41.5088
1780	-41.5073	41.5073
1781	-41.5057	41.5057
1782	-41.5042	41.5042
1783	-41.5027	41.5027
1784	-41.5011	41.5011
1785	-41.4996	41.4996
1786	-41.4981	41.4981
1787	-41.4965	41.4965
1788	-41.495	41.495
1789	-41.4935	41.4935
1790	-41.4919	41.4919
1791	-41.4904	41.4904
1792	-41.4889	41.4889
1793	-41.4874	41.4874
1794	-41.4858	41.4858
1795	-41.4843	41.4843
1796	-41.4828	41.4828
1797	-41.4813	41.4813
1798	-41.4797	41.4797
1799	-41.4782	41.4782
1800	-41.4767	41.4767

## Sheet: 导热0.3
0	-58.5442	58.5442
1	-56.8398	56.8398
2	-55.3588	55.3588
3	-54.7791	54.7791
4	-54.2401	54.2401
5	-53.8272	53.8272
6	-53.5071	53.5071
7	-53.2799	53.2799
8	-53.1602	53.1602
9	-53.0534	53.0534
10	-52.9466	52.9466
11	-52.8399	52.8399
12	-52.7331	52.7331
13	-52.6263	52.6263
14	-52.5194	52.5194
15	-52.4312	52.4312
16	-52.3555	52.3555
17	-52.2797	52.2797
18	-52.2039	52.2039
19	-52.1281	52.1281
20	-52.0523	52.0523
21	-51.9765	51.9765
22	-51.9007	51.9007
23	-51.8248	51.8248
24	-51.749	51.749
25	-51.6732	51.6732
26	-51.5974	51.5974
27	-51.5215	51.5215
28	-51.4457	51.4457
29	-51.3759	51.3759
30	-51.33	51.33
31	-51.2842	51.2842
32	-51.2383	51.2383
33	-51.1925	51.1925
34	-51.1466	51.1466
35	-51.1008	51.1008
36	-51.0549	51.0549
37	-51.0091	51.0091
38	-50.9632	50.9632
39	-50.9174	50.9174
40	-50.8715	50.8715
41	-50.8257	50.8257
42	-50.7798	50.7798
43	-50.7339	50.7339
44	-50.6881	50.6881
45	-50.6422	50.6422
46	-50.5963	50.5963
47	-50.5505	50.5505
48	-50.5046	50.5046
49	-50.4587	50.4587
50	-50.4128	50.4128
51	-50.367	50.367
52	-50.3211	50.3211
53	-50.2752	50.2752
54	-50.2293	50.2293
55	-50.1834	50.1834
56	-50.1376	50.1376
57	-50.0917	50.0917
58	-50.0536	50.0536
59	-50.0273	50.0273
60	-50.0009	50.0009
61	-49.9745	49.9745
62	-49.9482	49.9482
63	-49.9218	49.9218
64	-49.8955	49.8955
65	-49.8691	49.8691
66	-49.8428	49.8428
67	-49.8164	49.8164
68	-49.7901	49.7901
69	-49.7637	49.7637
70	-49.7373	49.7373
71	-49.711	49.711
72	-49.6846	49.6846
73	-49.6583	49.6583
74	-49.6319	49.6319
75	-49.6056	49.6056
76	-49.5792	49.5792
77	-49.5528	49.5528
78	-49.5265	49.5265
79	-49.5001	49.5001
80	-49.4737	49.4737
81	-49.4474	49.4474
82	-49.421	49.421
83	-49.3947	49.3947
84	-49.3683	49.3683
85	-49.3419	49.3419
86	-49.3156	49.3156
87	-49.2892	49.2892
88	-49.2628	49.2628
89	-49.2365	49.2365
90	-49.2101	49.2101
91	-49.1837	49.1837
92	-49.1573	49.1573
93	-49.131	49.131
94	-49.1046	49.1046
95	-49.0782	49.0782
96	-49.0519	49.0519
97	-49.0255	49.0255
98	-48.9991	48.9991
99	-48.9727	48.9727
100	-48.9464	48.9464
101	-48.92	48.92
102	-48.8936	48.8936
103	-48.8672	48.8672
104	-48.8409	48.8409
105	-48.8145	48.8145
106	-48.7881	48.7881
107	-48.7617	48.7617
108	-48.7354	48.7354
109	-48.709	48.709
110	-48.6826	48.6826
111	-48.6562	48.6562
112	-48.6298	48.6298
113	-48.6035	48.6035
114	-48.5771	48.5771
115	-48.5507	48.5507
116	-48.5338	48.5338
117	-48.5193	48.5193
118	-48.5047	48.5047
119	-48.4902	48.4902
120	-48.4757	48.4757
121	-48.4612	48.4612
122	-48.4466	48.4466
123	-48.4321	48.4321
124	-48.4176	48.4176
125	-48.4031	48.4031
126	-48.3885	48.3885
127	-48.374	48.374
128	-48.3595	48.3595
129	-48.3449	48.3449
130	-48.3304	48.3304
131	-48.3159	48.3159
132	-48.3013	48.3013
133	-48.2868	48.2868
134	-48.2723	48.2723
135	-48.2578	48.2578
136	-48.2432	48.2432
137	-48.2287	48.2287
138	-48.2142	48.2142
139	-48.1996	48.1996
140	-48.1851	48.1851
141	-48.1706	48.1706
142	-48.156	48.156
143	-48.1415	48.1415
144	-48.127	48.127
145	-48.1125	48.1125
146	-48.0979	48.0979
147	-48.0834	48.0834
148	-48.0689	48.0689
149	-48.0543	48.0543
150	-48.0398	48.0398
151	-48.0253	48.0253
152	-48.0107	48.0107
153	-47.9962	47.9962
154	-47.9817	47.9817
155	-47.9671	47.9671
156	-47.9526	47.9526
157	-47.9381	47.9381
158	-47.9235	47.9235
159	-47.909	47.909
160	-47.8945	47.8945
161	-47.8799	47.8799
162	-47.8654	47.8654
163	-47.8509	47.8509
164	-47.8363	47.8363
165	-47.8218	47.8218
166	-47.8073	47.8073
167	-47.7927	47.7927
168	-47.7782	47.7782
169	-47.7636	47.7636
170	-47.7491	47.7491
171	-47.7346	47.7346
172	-47.72	47.72
173	-47.7055	47.7055
174	-47.691	47.691
175	-47.6764	47.6764
176	-47.6619	47.6619
177	-47.6474	47.6474
178	-47.6328	47.6328
179	-47.6183	47.6183
180	-47.6037	47.6037
181	-47.5892	47.5892
182	-47.5747	47.5747
183	-47.5601	47.5601
184	-47.5456	47.5456
185	-47.5311	47.5311
186	-47.5165	47.5165
187	-47.502	47.502
188	-47.4874	47.4874
189	-47.4729	47.4729
190	-47.4584	47.4584
191	-47.4438	47.4438
192	-47.4293	47.4293
193	-47.4147	47.4147
194	-47.4002	47.4002
195	-47.3857	47.3857
196	-47.3711	47.3711
197	-47.3566	47.3566
198	-47.342	47.342
199	-47.3275	47.3275
200	-47.313	47.313
201	-47.2984	47.2984
202	-47.2839	47.2839
203	-47.2693	47.2693
204	-47.2548	47.2548
205	-47.2403	47.2403
206	-47.2257	47.2257
207	-47.2112	47.2112
208	-47.1966	47.1966
209	-47.1821	47.1821
210	-47.1675	47.1675
211	-47.153	47.153
212	-47.1385	47.1385
213	-47.1239	47.1239
214	-47.1094	47.1094
215	-47.0948	47.0948
216	-47.0803	47.0803
217	-47.0657	47.0657
218	-47.0512	47.0512
219	-47.0367	47.0367
220	-47.0221	47.0221
221	-47.0076	47.0076
222	-46.993	46.993
223	-46.9785	46.9785
224	-46.9639	46.9639
225	-46.9494	46.9494
226	-46.9349	46.9349
227	-46.9203	46.9203
228	-46.9058	46.9058
229	-46.8912	46.8912
230	-46.8767	46.8767
231	-46.8658	46.8658
232	-46.8575	46.8575
233	-46.8491	46.8491
234	-46.8407	46.8407
235	-46.8323	46.8323
236	-46.8239	46.8239
237	-46.8156	46.8156
238	-46.8072	46.8072
239	-46.7988	46.7988
240	-46.7904	46.7904
241	-46.7821	46.7821
242	-46.7737	46.7737
243	-46.7653	46.7653
244	-46.7569	46.7569
245	-46.7486	46.7486
246	-46.7402	46.7402
247	-46.7318	46.7318
248	-46.7234	46.7234
249	-46.7151	46.7151
250	-46.7067	46.7067
251	-46.6983	46.6983
252	-46.6899	46.6899
253	-46.6816	46.6816
254	-46.6732	46.6732
255	-46.6648	46.6648
256	-46.6564	46.6564
257	-46.6481	46.6481
258	-46.6397	46.6397
259	-46.6313	46.6313
260	-46.6229	46.6229
261	-46.6145	46.6145
262	-46.6062	46.6062
263	-46.5978	46.5978
264	-46.5894	46.5894
265	-46.581	46.581
266	-46.5727	46.5727
267	-46.5643	46.5643
268	-46.5559	46.5559
269	-46.5475	46.5475
270	-46.5392	46.5392
271	-46.5308	46.5308
272	-46.5224	46.5224
273	-46.514	46.514
274	-46.5056	46.5056
275	-46.4973	46.4973
276	-46.4889	46.4889
277	-46.4805	46.4805
278	-46.4721	46.4721
279	-46.4638	46.4638
280	-46.4554	46.4554
281	-46.447	46.447
282	-46.4386	46.4386
283	-46.4302	46.4302
284	-46.4219	46.4219
285	-46.4135	46.4135
286	-46.4051	46.4051
287	-46.3967	46.3967
288	-46.3884	46.3884
289	-46.38	46.38
290	-46.3716	46.3716
291	-46.3632	46.3632
292	-46.3548	46.3548
293	-46.3465	46.3465
294	-46.3381	46.3381
295	-46.3297	46.3297
296	-46.3213	46.3213
297	-46.313	46.313
298	-46.3046	46.3046
299	-46.2962	46.2962
300	-46.2878	46.2878
301	-46.2794	46.2794
302	-46.2711	46.2711
303	-46.2627	46.2627
304	-46.2543	46.2543
305	-46.2459	46.2459
306	-46.2375	46.2375
307	-46.2292	46.2292
308	-46.2208	46.2208
309	-46.2124	46.2124
310	-46.204	46.204
311	-46.1956	46.1956
312	-46.1873	46.1873
313	-46.1789	46.1789
314	-46.1705	46.1705
315	-46.1621	46.1621
316	-46.1537	46.1537
317	-46.1454	46.1454
318	-46.137	46.137
319	-46.1286	46.1286
320	-46.1202	46.1202
321	-46.1118	46.1118
322	-46.1035	46.1035
323	-46.0951	46.0951
324	-46.0867	46.0867
325	-46.0783	46.0783
326	-46.0699	46.0699
327	-46.0616	46.0616
328	-46.0532	46.0532
329	-46.0448	46.0448
330	-46.0364	46.0364
331	-46.028	46.028
332	-46.0197	46.0197
333	-46.0113	46.0113
334	-46.0029	46.0029
335	-45.9945	45.9945
336	-45.9861	45.9861
337	-45.9778	45.9778
338	-45.9694	45.9694
339	-45.961	45.961
340	-45.9526	45.9526
341	-45.9442	45.9442
342	-45.9359	45.9359
343	-45.9275	45.9275
344	-45.9191	45.9191
345	-45.9107	45.9107
346	-45.9023	45.9023
347	-45.8939	45.8939
348	-45.8856	45.8856
349	-45.8772	45.8772
350	-45.8688	45.8688
351	-45.8604	45.8604
352	-45.852	45.852
353	-45.8437	45.8437
354	-45.8353	45.8353
355	-45.8269	45.8269
356	-45.8185	45.8185
357	-45.8101	45.8101
358	-45.8018	45.8018
359	-45.7934	45.7934
360	-45.785	45.785
361	-45.7766	45.7766
362	-45.7682	45.7682
363	-45.7598	45.7598
364	-45.7515	45.7515
365	-45.7431	45.7431
366	-45.7347	45.7347
367	-45.7263	45.7263
368	-45.7179	45.7179
369	-45.7095	45.7095
370	-45.7012	45.7012
371	-45.6928	45.6928
372	-45.6844	45.6844
373	-45.676	45.676
374	-45.6676	45.6676
375	-45.6592	45.6592
376	-45.6509	45.6509
377	-45.6425	45.6425
378	-45.6341	45.6341
379	-45.6257	45.6257
380	-45.6173	45.6173
381	-45.609	45.609
382	-45.6006	45.6006
383	-45.5922	45.5922
384	-45.5838	45.5838
385	-45.5754	45.5754
386	-45.567	45.567
387	-45.5586	45.5586
388	-45.5503	45.5503
389	-45.5419	45.5419
390	-45.5335	45.5335
391	-45.5251	45.5251
392	-45.5167	45.5167
393	-45.5083	45.5083
394	-45.5	45.5
395	-45.4916	45.4916
396	-45.4832	45.4832
397	-45.4748	45.4748
398	-45.4664	45.4664
399	-45.458	45.458
400	-45.4497	45.4497
401	-45.4413	45.4413
402	-45.4329	45.4329
403	-45.4245	45.4245
404	-45.4161	45.4161
405	-45.4077	45.4077
406	-45.3994	45.3994
407	-45.391	45.391
408	-45.3826	45.3826
409	-45.3742	45.3742
410	-45.3658	45.3658
411	-45.3591	45.3591
412	-45.3534	45.3534
413	-45.3478	45.3478
414	-45.3421	45.3421
415	-45.3365	45.3365
416	-45.3309	45.3309
417	-45.3252	45.3252
418	-45.3196	45.3196
419	-45.3139	45.3139
420	-45.3083	45.3083
421	-45.3026	45.3026
422	-45.297	45.297
423	-45.2914	45.2914
424	-45.2857	45.2857
425	-45.2801	45.2801
426	-45.2744	45.2744
427	-45.2688	45.2688
428	-45.2631	45.2631
429	-45.2575	45.2575
430	-45.2519	45.2519
431	-45.2462	45.2462
432	-45.2406	45.2406
433	-45.2349	45.2349
434	-45.2293	45.2293
435	-45.2236	45.2236
436	-45.218	45.218
437	-45.2124	45.2124
438	-45.2067	45.2067
439	-45.2011	45.2011
440	-45.1954	45.1954
441	-45.1898	45.1898
442	-45.1841	45.1841
443	-45.1785	45.1785
444	-45.1728	45.1728
445	-45.1672	45.1672
446	-45.1616	45.1616
447	-45.1559	45.1559
448	-45.1503	45.1503
449	-45.1446	45.1446
450	-45.139	45.139
451	-45.1333	45.1333
452	-45.1277	45.1277
453	-45.1221	45.1221
454	-45.1164	45.1164
455	-45.1108	45.1108
456	-45.1051	45.1051
457	-45.0995	45.0995
458	-45.0938	45.0938
459	-45.0882	45.0882
460	-45.0825	45.0825
461	-45.0769	45.0769
462	-45.0713	45.0713
463	-45.0656	45.0656
464	-45.06	45.06
465	-45.0543	45.0543
466	-45.0487	45.0487
467	-45.043	45.043
468	-45.0374	45.0374
469	-45.0318	45.0318
470	-45.0261	45.0261
471	-45.0205	45.0205
472	-45.0148	45.0148
473	-45.0092	45.0092
474	-45.0035	45.0035
475	-44.9979	44.9979
476	-44.9922	44.9922
477	-44.9866	44.9866
478	-44.981	44.981
479	-44.9753	44.9753
480	-44.9697	44.9697
481	-44.964	44.964
482	-44.9584	44.9584
483	-44.9527	44.9527
484	-44.9471	44.9471
485	-44.9414	44.9414
486	-44.9358	44.9358
487	-44.9302	44.9302
488	-44.9245	44.9245
489	-44.9189	44.9189
490	-44.9132	44.9132
491	-44.9076	44.9076
492	-44.9019	44.9019
493	-44.8963	44.8963
494	-44.8906	44.8906
495	-44.885	44.885
496	-44.8793	44.8793
497	-44.8737	44.8737
498	-44.8681	44.8681
499	-44.8624	44.8624
500	-44.8568	44.8568
501	-44.8511	44.8511
502	-44.8455	44.8455
503	-44.8398	44.8398
504	-44.8342	44.8342
505	-44.8285	44.8285
506	-44.8229	44.8229
507	-44.8173	44.8173
508	-44.8116	44.8116
509	-44.806	44.806
510	-44.8003	44.8003
511	-44.7947	44.7947
512	-44.789	44.789
513	-44.7834	44.7834
514	-44.7777	44.7777
515	-44.7721	44.7721
516	-44.7664	44.7664
517	-44.7608	44.7608
518	-44.7552	44.7552
519	-44.7495	44.7495
520	-44.7439	44.7439
521	-44.7382	44.7382
522	-44.7326	44.7326
523	-44.7269	44.7269
524	-44.7213	44.7213
525	-44.7156	44.7156
526	-44.71	44.71
527	-44.7043	44.7043
528	-44.6987	44.6987
529	-44.6931	44.6931
530	-44.6874	44.6874
531	-44.6818	44.6818
532	-44.6761	44.6761
533	-44.6705	44.6705
534	-44.6648	44.6648
535	-44.6592	44.6592
536	-44.6535	44.6535
537	-44.6479	44.6479
538	-44.6422	44.6422
539	-44.6366	44.6366
540	-44.631	44.631
541	-44.6253	44.6253
542	-44.6197	44.6197
543	-44.614	44.614
544	-44.6084	44.6084
545	-44.6027	44.6027
546	-44.5971	44.5971
547	-44.5914	44.5914
548	-44.5858	44.5858
549	-44.5801	44.5801
550	-44.5745	44.5745
551	-44.5688	44.5688
552	-44.5632	44.5632
553	-44.5576	44.5576
554	-44.5519	44.5519
555	-44.5463	44.5463
556	-44.5406	44.5406
557	-44.535	44.535
558	-44.5293	44.5293
559	-44.5237	44.5237
560	-44.518	44.518
561	-44.5124	44.5124
562	-44.5067	44.5067
563	-44.5011	44.5011
564	-44.4954	44.4954
565	-44.4898	44.4898
566	-44.4841	44.4841
567	-44.4785	44.4785
568	-44.4729	44.4729
569	-44.4672	44.4672
570	-44.4616	44.4616
571	-44.4559	44.4559
572	-44.4503	44.4503
573	-44.4446	44.4446
574	-44.439	44.439
575	-44.4333	44.4333
576	-44.4277	44.4277
577	-44.422	44.422
578	-44.4164	44.4164
579	-44.4107	44.4107
580	-44.4051	44.4051
581	-44.3994	44.3994
582	-44.3938	44.3938
583	-44.3882	44.3882
584	-44.3825	44.3825
585	-44.3769	44.3769
586	-44.3712	44.3712
587	-44.3656	44.3656
588	-44.3599	44.3599
589	-44.3543	44.3543
590	-44.3486	44.3486
591	-44.3439	44.3439
592	-44.3397	44.3397
593	-44.3355	44.3355
594	-44.3313	44.3313
595	-44.3272	44.3272
596	-44.323	44.323
597	-44.3188	44.3188
598	-44.3146	44.3146
599	-44.3105	44.3105
600	-44.3063	44.3063
601	-44.3021	44.3021
602	-44.2979	44.2979
603	-44.2937	44.2937
604	-44.2896	44.2896
605	-44.2854	44.2854
606	-44.2812	44.2812
607	-44.277	44.277
608	-44.2729	44.2729
609	-44.2687	44.2687
610	-44.2645	44.2645
611	-44.2603	44.2603
612	-44.2562	44.2562
613	-44.252	44.252
614	-44.2478	44.2478
615	-44.2436	44.2436
616	-44.2395	44.2395
617	-44.2353	44.2353
618	-44.2311	44.2311
619	-44.2269	44.2269
620	-44.2228	44.2228
621	-44.2186	44.2186
622	-44.2144	44.2144
623	-44.2102	44.2102
624	-44.206	44.206
625	-44.2019	44.2019
626	-44.1977	44.1977
627	-44.1935	44.1935
628	-44.1893	44.1893
629	-44.1852	44.1852
630	-44.181	44.181
631	-44.1768	44.1768
632	-44.1726	44.1726
633	-44.1685	44.1685
634	-44.1643	44.1643
635	-44.1601	44.1601
636	-44.1559	44.1559
637	-44.1518	44.1518
638	-44.1476	44.1476
639	-44.1434	44.1434
640	-44.1392	44.1392
641	-44.135	44.135
642	-44.1309	44.1309
643	-44.1267	44.1267
644	-44.1225	44.1225
645	-44.1183	44.1183
646	-44.1142	44.1142
647	-44.11	44.11
648	-44.1058	44.1058
649	-44.1016	44.1016
650	-44.0975	44.0975
651	-44.0933	44.0933
652	-44.0891	44.0891
653	-44.0849	44.0849
654	-44.0807	44.0807
655	-44.0766	44.0766
656	-44.0724	44.0724
657	-44.0682	44.0682
658	-44.064	44.064
659	-44.0599	44.0599
660	-44.0557	44.0557
661	-44.0515	44.0515
662	-44.0473	44.0473
663	-44.0432	44.0432
664	-44.039	44.039
665	-44.0348	44.0348
666	-44.0306	44.0306
667	-44.0264	44.0264
668	-44.0223	44.0223
669	-44.0181	44.0181
670	-44.0139	44.0139
671	-44.0097	44.0097
672	-44.0056	44.0056
673	-44.0014	44.0014
674	-43.9972	43.9972
675	-43.993	43.993
676	-43.9889	43.9889
677	-43.9847	43.9847
678	-43.9805	43.9805
679	-43.9763	43.9763
680	-43.9721	43.9721
681	-43.968	43.968
682	-43.9638	43.9638
683	-43.9596	43.9596
684	-43.9554	43.9554
685	-43.9513	43.9513
686	-43.9471	43.9471
687	-43.9429	43.9429
688	-43.9387	43.9387
689	-43.9345	43.9345
690	-43.9304	43.9304
691	-43.9262	43.9262
692	-43.922	43.922
693	-43.9178	43.9178
694	-43.9137	43.9137
695	-43.9095	43.9095
696	-43.9053	43.9053
697	-43.9011	43.9011
698	-43.897	43.897
699	-43.8928	43.8928
700	-43.8886	43.8886
701	-43.8844	43.8844
702	-43.8802	43.8802
703	-43.8761	43.8761
704	-43.8719	43.8719
705	-43.8677	43.8677
706	-43.8635	43.8635
707	-43.8594	43.8594
708	-43.8552	43.8552
709	-43.851	43.851
710	-43.8468	43.8468
711	-43.8426	43.8426
712	-43.8385	43.8385
713	-43.8343	43.8343
714	-43.8301	43.8301
715	-43.8259	43.8259
716	-43.8218	43.8218
717	-43.8176	43.8176
718	-43.8134	43.8134
719	-43.8092	43.8092
720	-43.805	43.805
721	-43.8009	43.8009
722	-43.7967	43.7967
723	-43.7925	43.7925
724	-43.7883	43.7883
725	-43.7842	43.7842
726	-43.78	43.78
727	-43.7758	43.7758
728	-43.7716	43.7716
729	-43.7674	43.7674
730	-43.7633	43.7633
731	-43.7591	43.7591
732	-43.7549	43.7549
733	-43.7507	43.7507
734	-43.7466	43.7466
735	-43.7424	43.7424
736	-43.7382	43.7382
737	-43.734	43.734
738	-43.7298	43.7298
739	-43.7257	43.7257
740	-43.7215	43.7215
741	-43.7173	43.7173
742	-43.7131	43.7131
743	-43.709	43.709
744	-43.7048	43.7048
745	-43.7006	43.7006
746	-43.6964	43.6964
747	-43.6922	43.6922
748	-43.6881	43.6881
749	-43.6839	43.6839
750	-43.6797	43.6797
751	-43.6755	43.6755
752	-43.6714	43.6714
753	-43.6672	43.6672
754	-43.663	43.663
755	-43.6588	43.6588
756	-43.6546	43.6546
757	-43.6505	43.6505
758	-43.6463	43.6463
759	-43.6421	43.6421
760	-43.6379	43.6379
761	-43.6337	43.6337
762	-43.6296	43.6296
763	-43.6254	43.6254
764	-43.6212	43.6212
765	-43.617	43.617
766	-43.6129	43.6129
767	-43.6087	43.6087
768	-43.6045	43.6045
769	-43.6003	43.6003
770	-43.5961	43.5961
771	-43.5924	43.5924
772	-43.5891	43.5891
773	-43.5857	43.5857
774	-43.5823	43.5823
775	-43.579	43.579
776	-43.5756	43.5756
777	-43.5722	43.5722
778	-43.5688	43.5688
779	-43.5655	43.5655
780	-43.5621	43.5621
781	-43.5587	43.5587
782	-43.5553	43.5553
783	-43.552	43.552
784	-43.5486	43.5486
785	-43.5452	43.5452
786	-43.5418	43.5418
787	-43.5385	43.5385
788	-43.5351	43.5351
789	-43.5317	43.5317
790	-43.5283	43.5283
791	-43.525	43.525
792	-43.5216	43.5216
793	-43.5182	43.5182
794	-43.5148	43.5148
795	-43.5115	43.5115
796	-43.5081	43.5081
797	-43.5047	43.5047
798	-43.5013	43.5013
799	-43.498	43.498
800	-43.4946	43.4946
801	-43.4912	43.4912
802	-43.4878	43.4878
803	-43.4845	43.4845
804	-43.4811	43.4811
805	-43.4777	43.4777
806	-43.4743	43.4743
807	-43.471	43.471
808	-43.4676	43.4676
809	-43.4642	43.4642
810	-43.4608	43.4608
811	-43.4575	43.4575
812	-43.4541	43.4541
813	-43.4507	43.4507
814	-43.4473	43.4473
815	-43.444	43.444
816	-43.4406	43.4406
817	-43.4372	43.4372
818	-43.4338	43.4338
819	-43.4305	43.4305
820	-43.4271	43.4271
821	-43.4237	43.4237
822	-43.4204	43.4204
823	-43.417	43.417
824	-43.4136	43.4136
825	-43.4102	43.4102
826	-43.4069	43.4069
827	-43.4035	43.4035
828	-43.4001	43.4001
829	-43.3967	43.3967
830	-43.3934	43.3934
831	-43.39	43.39
832	-43.3866	43.3866
833	-43.3832	43.3832
834	-43.3799	43.3799
835	-43.3765	43.3765
836	-43.3731	43.3731
837	-43.3697	43.3697
838	-43.3664	43.3664
839	-43.363	43.363
840	-43.3596	43.3596
841	-43.3562	43.3562
842	-43.3529	43.3529
843	-43.3495	43.3495
844	-43.3461	43.3461
845	-43.3427	43.3427
846	-43.3394	43.3394
847	-43.336	43.336
848	-43.3326	43.3326
849	-43.3292	43.3292
850	-43.3259	43.3259
851	-43.3225	43.3225
852	-43.3191	43.3191
853	-43.3157	43.3157
854	-43.3124	43.3124
855	-43.309	43.309
856	-43.3056	43.3056
857	-43.3022	43.3022
858	-43.2989	43.2989
859	-43.2955	43.2955
860	-43.2921	43.2921
861	-43.2887	43.2887
862	-43.2854	43.2854
863	-43.282	43.282
864	-43.2786	43.2786
865	-43.2752	43.2752
866	-43.2719	43.2719
867	-43.2685	43.2685
868	-43.2651	43.2651
869	-43.2617	43.2617
870	-43.2584	43.2584
871	-43.255	43.255
872	-43.2516	43.2516
873	-43.2482	43.2482
874	-43.2449	43.2449
875	-43.2415	43.2415
876	-43.2381	43.2381
877	-43.2347	43.2347
878	-43.2314	43.2314
879	-43.228	43.228
880	-43.2246	43.2246
881	-43.2212	43.2212
882	-43.2179	43.2179
883	-43.2145	43.2145
884	-43.2111	43.2111
885	-43.2077	43.2077
886	-43.2044	43.2044
887	-43.201	43.201
888	-43.1976	43.1976
889	-43.1942	43.1942
890	-43.1909	43.1909
891	-43.1875	43.1875
892	-43.1841	43.1841
893	-43.1807	43.1807
894	-43.1774	43.1774
895	-43.174	43.174
896	-43.1706	43.1706
897	-43.1672	43.1672
898	-43.1639	43.1639
899	-43.1605	43.1605
900	-43.1571	43.1571
901	-43.1537	43.1537
902	-43.1503	43.1503
903	-43.147	43.147
904	-43.1436	43.1436
905	-43.1402	43.1402
906	-43.1368	43.1368
907	-43.1335	43.1335
908	-43.1301	43.1301
909	-43.1267	43.1267
910	-43.1233	43.1233
911	-43.12	43.12
912	-43.1166	43.1166
913	-43.1132	43.1132
914	-43.1098	43.1098
915	-43.1065	43.1065
916	-43.1031	43.1031
917	-43.0997	43.0997
918	-43.0963	43.0963
919	-43.093	43.093
920	-43.0896	43.0896
921	-43.0862	43.0862
922	-43.0828	43.0828
923	-43.0795	43.0795
924	-43.0761	43.0761
925	-43.0727	43.0727
926	-43.0693	43.0693
927	-43.066	43.066
928	-43.0626	43.0626
929	-43.0592	43.0592
930	-43.0558	43.0558
931	-43.0525	43.0525
932	-43.0491	43.0491
933	-43.0457	43.0457
934	-43.0423	43.0423
935	-43.039	43.039
936	-43.0356	43.0356
937	-43.0322	43.0322
938	-43.0288	43.0288
939	-43.0255	43.0255
940	-43.0221	43.0221
941	-43.0187	43.0187
942	-43.0153	43.0153
943	-43.012	43.012
944	-43.0086	43.0086
945	-43.0052	43.0052
946	-43.0018	43.0018
947	-42.9984	42.9984
948	-42.9951	42.9951
949	-42.9917	42.9917
950	-42.9883	42.9883
951	-42.9853	42.9853
952	-42.9826	42.9826
953	-42.9799	42.9799
954	-42.9771	42.9771
955	-42.9744	42.9744
956	-42.9717	42.9717
957	-42.969	42.969
958	-42.9662	42.9662
959	-42.9635	42.9635
960	-42.9608	42.9608
961	-42.958	42.958
962	-42.9553	42.9553
963	-42.9526	42.9526
964	-42.9498	42.9498
965	-42.9471	42.9471
966	-42.9444	42.9444
967	-42.9417	42.9417
968	-42.9389	42.9389
969	-42.9362	42.9362
970	-42.9335	42.9335
971	-42.9307	42.9307
972	-42.928	42.928
973	-42.9253	42.9253
974	-42.9225	42.9225
975	-42.9198	42.9198
976	-42.9171	42.9171
977	-42.9144	42.9144
978	-42.9116	42.9116
979	-42.9089	42.9089
980	-42.9062	42.9062
981	-42.9034	42.9034
982	-42.9007	42.9007
983	-42.898	42.898
984	-42.8952	42.8952
985	-42.8925	42.8925
986	-42.8898	42.8898
987	-42.8871	42.8871
988	-42.8843	42.8843
989	-42.8816	42.8816
990	-42.8789	42.8789
991	-42.8761	42.8761
992	-42.8734	42.8734
993	-42.8707	42.8707
994	-42.8679	42.8679
995	-42.8652	42.8652
996	-42.8625	42.8625
997	-42.8597	42.8597
998	-42.857	42.857
999	-42.8543	42.8543
1000	-42.8516	42.8516
1001	-42.8488	42.8488
1002	-42.8461	42.8461
1003	-42.8434	42.8434
1004	-42.8406	42.8406
1005	-42.8379	42.8379
1006	-42.8352	42.8352
1007	-42.8324	42.8324
1008	-42.8297	42.8297
1009	-42.827	42.827
1010	-42.8243	42.8243
1011	-42.8215	42.8215
1012	-42.8188	42.8188
1013	-42.8161	42.8161
1014	-42.8133	42.8133
1015	-42.8106	42.8106
1016	-42.8079	42.8079
1017	-42.8051	42.8051
1018	-42.8024	42.8024
1019	-42.7997	42.7997
1020	-42.797	42.797
1021	-42.7942	42.7942
1022	-42.7915	42.7915
1023	-42.7888	42.7888
1024	-42.786	42.786
1025	-42.7833	42.7833
1026	-42.7806	42.7806
1027	-42.7778	42.7778
1028	-42.7751	42.7751
1029	-42.7724	42.7724
1030	-42.7696	42.7696
1031	-42.7669	42.7669
1032	-42.7642	42.7642
1033	-42.7615	42.7615
1034	-42.7587	42.7587
1035	-42.756	42.756
1036	-42.7533	42.7533
1037	-42.7505	42.7505
1038	-42.7478	42.7478
1039	-42.7451	42.7451
1040	-42.7423	42.7423
1041	-42.7396	42.7396
1042	-42.7369	42.7369
1043	-42.7342	42.7342
1044	-42.7314	42.7314
1045	-42.7287	42.7287
1046	-42.726	42.726
1047	-42.7232	42.7232
1048	-42.7205	42.7205
1049	-42.7178	42.7178
1050	-42.715	42.715
1051	-42.7123	42.7123
1052	-42.7096	42.7096
1053	-42.7068	42.7068
1054	-42.7041	42.7041
1055	-42.7014	42.7014
1056	-42.6987	42.6987
1057	-42.6959	42.6959
1058	-42.6932	42.6932
1059	-42.6905	42.6905
1060	-42.6877	42.6877
1061	-42.685	42.685
1062	-42.6823	42.6823
1063	-42.6795	42.6795
1064	-42.6768	42.6768
1065	-42.6741	42.6741
1066	-42.6714	42.6714
1067	-42.6686	42.6686
1068	-42.6659	42.6659
1069	-42.6632	42.6632
1070	-42.6604	42.6604
1071	-42.6577	42.6577
1072	-42.655	42.655
1073	-42.6522	42.6522
1074	-42.6495	42.6495
1075	-42.6468	42.6468
1076	-42.644	42.644
1077	-42.6413	42.6413
1078	-42.6386	42.6386
1079	-42.6359	42.6359
1080	-42.6331	42.6331
1081	-42.6304	42.6304
1082	-42.6277	42.6277
1083	-42.6249	42.6249
1084	-42.6222	42.6222
1085	-42.6195	42.6195
1086	-42.6167	42.6167
1087	-42.614	42.614
1088	-42.6113	42.6113
1089	-42.6085	42.6085
1090	-42.6058	42.6058
1091	-42.6031	42.6031
1092	-42.6004	42.6004
1093	-42.5976	42.5976
1094	-42.5949	42.5949
1095	-42.5922	42.5922
1096	-42.5894	42.5894
1097	-42.5867	42.5867
1098	-42.584	42.584
1099	-42.5812	42.5812
1100	-42.5785	42.5785
1101	-42.5758	42.5758
1102	-42.573	42.573
1103	-42.5703	42.5703
1104	-42.5676	42.5676
1105	-42.5649	42.5649
1106	-42.5621	42.5621
1107	-42.5594	42.5594
1108	-42.5567	42.5567
1109	-42.5539	42.5539
1110	-42.5512	42.5512
1111	-42.5485	42.5485
1112	-42.5457	42.5457
1113	-42.543	42.543
1114	-42.5403	42.5403
1115	-42.5375	42.5375
1116	-42.5348	42.5348
1117	-42.5321	42.5321
1118	-42.5294	42.5294
1119	-42.5266	42.5266
1120	-42.5239	42.5239
1121	-42.5212	42.5212
1122	-42.5184	42.5184
1123	-42.5157	42.5157
1124	-42.513	42.513
1125	-42.5102	42.5102
1126	-42.5075	42.5075
1127	-42.5048	42.5048
1128	-42.502	42.502
1129	-42.4993	42.4993
1130	-42.4966	42.4966
1131	-42.494	42.494
1132	-42.4914	42.4914
1133	-42.4889	42.4889
1134	-42.4864	42.4864
1135	-42.4839	42.4839
1136	-42.4813	42.4813
1137	-42.4788	42.4788
1138	-42.4763	42.4763
1139	-42.4738	42.4738
1140	-42.4713	42.4713
1141	-42.4688	42.4688
1142	-42.4663	42.4663
1143	-42.4638	42.4638
1144	-42.4613	42.4613
1145	-42.4588	42.4588
1146	-42.4563	42.4563
1147	-42.4538	42.4538
1148	-42.4513	42.4513
1149	-42.4488	42.4488
1150	-42.4463	42.4463
1151	-42.4438	42.4438
1152	-42.4413	42.4413
1153	-42.4388	42.4388
1154	-42.4364	42.4364
1155	-42.4339	42.4339
1156	-42.4314	42.4314
1157	-42.4289	42.4289
1158	-42.4265	42.4265
1159	-42.424	42.424
1160	-42.4215	42.4215
1161	-42.4191	42.4191
1162	-42.4166	42.4166
1163	-42.4141	42.4141
1164	-42.4117	42.4117
1165	-42.4092	42.4092
1166	-42.4068	42.4068
1167	-42.4043	42.4043
1168	-42.4019	42.4019
1169	-42.3994	42.3994
1170	-42.397	42.397
1171	-42.3945	42.3945
1172	-42.3921	42.3921
1173	-42.3897	42.3897
1174	-42.3872	42.3872
1175	-42.3848	42.3848
1176	-42.3824	42.3824
1177	-42.3799	42.3799
1178	-42.3775	42.3775
1179	-42.3751	42.3751
1180	-42.3727	42.3727
1181	-42.3702	42.3702
1182	-42.3678	42.3678
1183	-42.3654	42.3654
1184	-42.363	42.363
1185	-42.3606	42.3606
1186	-42.3582	42.3582
1187	-42.3558	42.3558
1188	-42.3534	42.3534
1189	-42.3509	42.3509
1190	-42.3485	42.3485
1191	-42.3461	42.3461
1192	-42.3438	42.3438
1193	-42.3414	42.3414
1194	-42.339	42.339
1195	-42.3366	42.3366
1196	-42.3342	42.3342
1197	-42.3318	42.3318
1198	-42.3294	42.3294
1199	-42.327	42.327
1200	-42.3247	42.3247
1201	-42.3223	42.3223
1202	-42.3199	42.3199
1203	-42.3175	42.3175
1204	-42.3152	42.3152
1205	-42.3128	42.3128
1206	-42.3104	42.3104
1207	-42.3081	42.3081
1208	-42.3057	42.3057
1209	-42.3034	42.3034
1210	-42.301	42.301
1211	-42.2986	42.2986
1212	-42.2963	42.2963
1213	-42.2939	42.2939
1214	-42.2916	42.2916
1215	-42.2893	42.2893
1216	-42.2869	42.2869
1217	-42.2846	42.2846
1218	-42.2822	42.2822
1219	-42.2799	42.2799
1220	-42.2776	42.2776
1221	-42.2752	42.2752
1222	-42.2729	42.2729
1223	-42.2706	42.2706
1224	-42.2682	42.2682
1225	-42.2659	42.2659
1226	-42.2636	42.2636
1227	-42.2613	42.2613
1228	-42.259	42.259
1229	-42.2567	42.2567
1230	-42.2543	42.2543
1231	-42.252	42.252
1232	-42.2497	42.2497
1233	-42.2474	42.2474
1234	-42.2451	42.2451
1235	-42.2428	42.2428
1236	-42.2405	42.2405
1237	-42.2382	42.2382
1238	-42.2359	42.2359
1239	-42.2336	42.2336
1240	-42.2313	42.2313
1241	-42.2291	42.2291
1242	-42.2268	42.2268
1243	-42.2245	42.2245
1244	-42.2222	42.2222
1245	-42.2199	42.2199
1246	-42.2176	42.2176
1247	-42.2154	42.2154
1248	-42.2131	42.2131
1249	-42.2108	42.2108
1250	-42.2086	42.2086
1251	-42.2063	42.2063
1252	-42.204	42.204
1253	-42.2018	42.2018
1254	-42.1995	42.1995
1255	-42.1973	42.1973
1256	-42.195	42.195
1257	-42.1927	42.1927
1258	-42.1905	42.1905
1259	-42.1883	42.1883
1260	-42.186	42.186
1261	-42.1838	42.1838
1262	-42.1815	42.1815
1263	-42.1793	42.1793
1264	-42.177	42.177
1265	-42.1748	42.1748
1266	-42.1726	42.1726
1267	-42.1703	42.1703
1268	-42.1681	42.1681
1269	-42.1659	42.1659
1270	-42.1637	42.1637
1271	-42.1614	42.1614
1272	-42.1592	42.1592
1273	-42.157	42.157
1274	-42.1548	42.1548
1275	-42.1526	42.1526
1276	-42.1504	42.1504
1277	-42.1482	42.1482
1278	-42.146	42.146
1279	-42.1438	42.1438
1280	-42.1416	42.1416
1281	-42.1394	42.1394
1282	-42.1372	42.1372
1283	-42.135	42.135
1284	-42.1328	42.1328
1285	-42.1306	42.1306
1286	-42.1284	42.1284
1287	-42.1262	42.1262
1288	-42.124	42.124
1289	-42.1218	42.1218
1290	-42.1197	42.1197
1291	-42.1175	42.1175
1292	-42.1153	42.1153
1293	-42.1131	42.1131
1294	-42.111	42.111
1295	-42.1088	42.1088
1296	-42.1066	42.1066
1297	-42.1045	42.1045
1298	-42.1023	42.1023
1299	-42.1002	42.1002
1300	-42.098	42.098
1301	-42.0958	42.0958
1302	-42.0937	42.0937
1303	-42.0915	42.0915
1304	-42.0894	42.0894
1305	-42.0872	42.0872
1306	-42.0851	42.0851
1307	-42.083	42.083
1308	-42.0808	42.0808
1309	-42.0787	42.0787
1310	-42.0765	42.0765
1311	-42.0744	42.0744
1312	-42.0722	42.0722
1313	-42.07	42.07
1314	-42.0679	42.0679
1315	-42.0657	42.0657
1316	-42.0635	42.0635
1317	-42.0614	42.0614
1318	-42.0592	42.0592
1319	-42.0571	42.0571
1320	-42.0549	42.0549
1321	-42.0527	42.0527
1322	-42.0506	42.0506
1323	-42.0484	42.0484
1324	-42.0463	42.0463
1325	-42.0441	42.0441
1326	-42.042	42.042
1327	-42.0398	42.0398
1328	-42.0377	42.0377
1329	-42.0355	42.0355
1330	-42.0334	42.0334
1331	-42.0313	42.0313
1332	-42.0291	42.0291
1333	-42.027	42.027
1334	-42.0249	42.0249
1335	-42.0227	42.0227
1336	-42.0206	42.0206
1337	-42.0185	42.0185
1338	-42.0163	42.0163
1339	-42.0142	42.0142
1340	-42.0121	42.0121
1341	-42.01	42.01
1342	-42.0079	42.0079
1343	-42.0057	42.0057
1344	-42.0036	42.0036
1345	-42.0015	42.0015
1346	-41.9994	41.9994
1347	-41.9973	41.9973
1348	-41.9952	41.9952
1349	-41.9931	41.9931
1350	-41.991	41.991
1351	-41.9889	41.9889
1352	-41.9867	41.9867
1353	-41.9846	41.9846
1354	-41.9825	41.9825
1355	-41.9805	41.9805
1356	-41.9784	41.9784
1357	-41.9763	41.9763
1358	-41.9742	41.9742
1359	-41.9721	41.9721
1360	-41.97	41.97
1361	-41.9679	41.9679
1362	-41.9658	41.9658
1363	-41.9637	41.9637
1364	-41.9617	41.9617
1365	-41.9596	41.9596
1366	-41.9575	41.9575
1367	-41.9554	41.9554
1368	-41.9533	41.9533
1369	-41.9513	41.9513
1370	-41.9492	41.9492
1371	-41.9471	41.9471
1372	-41.9451	41.9451
1373	-41.943	41.943
1374	-41.9409	41.9409
1375	-41.9389	41.9389
1376	-41.9368	41.9368
1377	-41.9348	41.9348
1378	-41.9327	41.9327
1379	-41.9306	41.9306
1380	-41.9286	41.9286
1381	-41.9265	41.9265
1382	-41.9245	41.9245
1383	-41.9224	41.9224
1384	-41.9204	41.9204
1385	-41.9184	41.9184
1386	-41.9163	41.9163
1387	-41.9143	41.9143
1388	-41.9122	41.9122
1389	-41.9102	41.9102
1390	-41.9082	41.9082
1391	-41.9061	41.9061
1392	-41.9041	41.9041
1393	-41.9021	41.9021
1394	-41.9	41.9
1395	-41.898	41.898
1396	-41.896	41.896
1397	-41.894	41.894
1398	-41.8919	41.8919
1399	-41.8899	41.8899
1400	-41.8879	41.8879
1401	-41.8859	41.8859
1402	-41.8839	41.8839
1403	-41.8818	41.8818
1404	-41.8798	41.8798
1405	-41.8778	41.8778
1406	-41.8758	41.8758
1407	-41.8738	41.8738
1408	-41.8718	41.8718
1409	-41.8698	41.8698
1410	-41.8678	41.8678
1411	-41.8658	41.8658
1412	-41.8638	41.8638
1413	-41.8618	41.8618
1414	-41.8598	41.8598
1415	-41.8578	41.8578
1416	-41.8558	41.8558
1417	-41.8538	41.8538
1418	-41.8519	41.8519
1419	-41.8499	41.8499
1420	-41.8479	41.8479
1421	-41.8459	41.8459
1422	-41.8439	41.8439
1423	-41.842	41.842
1424	-41.84	41.84
1425	-41.838	41.838
1426	-41.836	41.836
1427	-41.8341	41.8341
1428	-41.8321	41.8321
1429	-41.8301	41.8301
1430	-41.8282	41.8282
1431	-41.8262	41.8262
1432	-41.8242	41.8242
1433	-41.8223	41.8223
1434	-41.8203	41.8203
1435	-41.8184	41.8184
1436	-41.8164	41.8164
1437	-41.8144	41.8144
1438	-41.8125	41.8125
1439	-41.8105	41.8105
1440	-41.8086	41.8086
1441	-41.8066	41.8066
1442	-41.8047	41.8047
1443	-41.8028	41.8028
1444	-41.8008	41.8008
1445	-41.7989	41.7989
1446	-41.7969	41.7969
1447	-41.795	41.795
1448	-41.7931	41.7931
1449	-41.7911	41.7911
1450	-41.7892	41.7892
1451	-41.7873	41.7873
1452	-41.7854	41.7854
1453	-41.7834	41.7834
1454	-41.7815	41.7815
1455	-41.7796	41.7796
1456	-41.7777	41.7777
1457	-41.7757	41.7757
1458	-41.7738	41.7738
1459	-41.7719	41.7719
1460	-41.77	41.77
1461	-41.7681	41.7681
1462	-41.7662	41.7662
1463	-41.7643	41.7643
1464	-41.7624	41.7624
1465	-41.7605	41.7605
1466	-41.7586	41.7586
1467	-41.7567	41.7567
1468	-41.7548	41.7548
1469	-41.7529	41.7529
1470	-41.751	41.751
1471	-41.7491	41.7491
1472	-41.7472	41.7472
1473	-41.7453	41.7453
1474	-41.7434	41.7434
1475	-41.7415	41.7415
1476	-41.7396	41.7396
1477	-41.7377	41.7377
1478	-41.7359	41.7359
1479	-41.734	41.734
1480	-41.7321	41.7321
1481	-41.7302	41.7302
1482	-41.7284	41.7284
1483	-41.7265	41.7265
1484	-41.7246	41.7246
1485	-41.7227	41.7227
1486	-41.7209	41.7209
1487	-41.719	41.719
1488	-41.7171	41.7171
1489	-41.7153	41.7153
1490	-41.7134	41.7134
1491	-41.7115	41.7115
1492	-41.7097	41.7097
1493	-41.7078	41.7078
1494	-41.7059	41.7059
1495	-41.704	41.704
1496	-41.7021	41.7021
1497	-41.7003	41.7003
1498	-41.6984	41.6984
1499	-41.6965	41.6965
1500	-41.6946	41.6946
1501	-41.6928	41.6928
1502	-41.6909	41.6909
1503	-41.689	41.689
1504	-41.6872	41.6872
1505	-41.6853	41.6853
1506	-41.6834	41.6834
1507	-41.6816	41.6816
1508	-41.6797	41.6797
1509	-41.6778	41.6778
1510	-41.676	41.676
1511	-41.6741	41.6741
1512	-41.6723	41.6723
1513	-41.6704	41.6704
1514	-41.6686	41.6686
1515	-41.6667	41.6667
1516	-41.6649	41.6649
1517	-41.663	41.663
1518	-41.6612	41.6612
1519	-41.6593	41.6593
1520	-41.6575	41.6575
1521	-41.6556	41.6556
1522	-41.6538	41.6538
1523	-41.652	41.652
1524	-41.6501	41.6501
1525	-41.6483	41.6483
1526	-41.6465	41.6465
1527	-41.6446	41.6446
1528	-41.6428	41.6428
1529	-41.641	41.641
1530	-41.6391	41.6391
1531	-41.6373	41.6373
1532	-41.6355	41.6355
1533	-41.6336	41.6336
1534	-41.6318	41.6318
1535	-41.63	41.63
1536	-41.6282	41.6282
1537	-41.6264	41.6264
1538	-41.6245	41.6245
1539	-41.6227	41.6227
1540	-41.6209	41.6209
1541	-41.6191	41.6191
1542	-41.6173	41.6173
1543	-41.6155	41.6155
1544	-41.6137	41.6137
1545	-41.6119	41.6119
1546	-41.6101	41.6101
1547	-41.6083	41.6083
1548	-41.6064	41.6064
1549	-41.6046	41.6046
1550	-41.6028	41.6028
1551	-41.601	41.601
1552	-41.5993	41.5993
1553	-41.5975	41.5975
1554	-41.5957	41.5957
1555	-41.5939	41.5939
1556	-41.5921	41.5921
1557	-41.5903	41.5903
1558	-41.5885	41.5885
1559	-41.5867	41.5867
1560	-41.5849	41.5849
1561	-41.5831	41.5831
1562	-41.5814	41.5814
1563	-41.5796	41.5796
1564	-41.5778	41.5778
1565	-41.576	41.576
1566	-41.5742	41.5742
1567	-41.5725	41.5725
1568	-41.5707	41.5707
1569	-41.5689	41.5689
1570	-41.5671	41.5671
1571	-41.5654	41.5654
1572	-41.5636	41.5636
1573	-41.5618	41.5618
1574	-41.5601	41.5601
1575	-41.5583	41.5583
1576	-41.5565	41.5565
1577	-41.5548	41.5548
1578	-41.553	41.553
1579	-41.5513	41.5513
1580	-41.5495	41.5495
1581	-41.5478	41.5478
1582	-41.546	41.546
1583	-41.5443	41.5443
1584	-41.5425	41.5425
1585	-41.5408	41.5408
1586	-41.539	41.539
1587	-41.5373	41.5373
1588	-41.5355	41.5355
1589	-41.5338	41.5338
1590	-41.532	41.532
1591	-41.5303	41.5303
1592	-41.5285	41.5285
1593	-41.5268	41.5268
1594	-41.5251	41.5251
1595	-41.5233	41.5233
1596	-41.5216	41.5216
1597	-41.5199	41.5199
1598	-41.5181	41.5181
1599	-41.5164	41.5164
1600	-41.5147	41.5147
1601	-41.513	41.513
1602	-41.5112	41.5112
1603	-41.5095	41.5095
1604	-41.5078	41.5078
1605	-41.5061	41.5061
1606	-41.5044	41.5044
1607	-41.5026	41.5026
1608	-41.5009	41.5009
1609	-41.4992	41.4992
1610	-41.4975	41.4975
1611	-41.4958	41.4958
1612	-41.4941	41.4941
1613	-41.4924	41.4924
1614	-41.4907	41.4907
1615	-41.4889	41.4889
1616	-41.4872	41.4872
1617	-41.4855	41.4855
1618	-41.4838	41.4838
1619	-41.4821	41.4821
1620	-41.4804	41.4804
1621	-41.4787	41.4787
1622	-41.477	41.477
1623	-41.4754	41.4754
1624	-41.4737	41.4737
1625	-41.472	41.472
1626	-41.4703	41.4703
1627	-41.4686	41.4686
1628	-41.4669	41.4669
1629	-41.4652	41.4652
1630	-41.4635	41.4635
1631	-41.4619	41.4619
1632	-41.4602	41.4602
1633	-41.4585	41.4585
1634	-41.4568	41.4568
1635	-41.4551	41.4551
1636	-41.4535	41.4535
1637	-41.4518	41.4518
1638	-41.4501	41.4501
1639	-41.4484	41.4484
1640	-41.4468	41.4468
1641	-41.4451	41.4451
1642	-41.4434	41.4434
1643	-41.4418	41.4418
1644	-41.4401	41.4401
1645	-41.4384	41.4384
1646	-41.4368	41.4368
1647	-41.4351	41.4351
1648	-41.4335	41.4335
1649	-41.4318	41.4318
1650	-41.4302	41.4302
1651	-41.4285	41.4285
1652	-41.4269	41.4269
1653	-41.4252	41.4252
1654	-41.4236	41.4236
1655	-41.4219	41.4219
1656	-41.4203	41.4203
1657	-41.4186	41.4186
1658	-41.417	41.417
1659	-41.4153	41.4153
1660	-41.4137	41.4137
1661	-41.412	41.412
1662	-41.4104	41.4104
1663	-41.4088	41.4088
1664	-41.4071	41.4071
1665	-41.4055	41.4055
1666	-41.4039	41.4039
1667	-41.4022	41.4022
1668	-41.4006	41.4006
1669	-41.399	41.399
1670	-41.3974	41.3974
1671	-41.3957	41.3957
1672	-41.3941	41.3941
1673	-41.3924	41.3924
1674	-41.3908	41.3908
1675	-41.3891	41.3891
1676	-41.3875	41.3875
1677	-41.3859	41.3859
1678	-41.3842	41.3842
1679	-41.3826	41.3826
1680	-41.3809	41.3809
1681	-41.3793	41.3793
1682	-41.3777	41.3777
1683	-41.376	41.376
1684	-41.3744	41.3744
1685	-41.3728	41.3728
1686	-41.3711	41.3711
1687	-41.3695	41.3695
1688	-41.3679	41.3679
1689	-41.3663	41.3663
1690	-41.3646	41.3646
1691	-41.363	41.363
1692	-41.3614	41.3614
1693	-41.3598	41.3598
1694	-41.3581	41.3581
1695	-41.3565	41.3565
1696	-41.3549	41.3549
1697	-41.3533	41.3533
1698	-41.3517	41.3517
1699	-41.35	41.35
1700	-41.3484	41.3484
1701	-41.3468	41.3468
1702	-41.3452	41.3452
1703	-41.3436	41.3436
1704	-41.342	41.342
1705	-41.3404	41.3404
1706	-41.3388	41.3388
1707	-41.3372	41.3372
1708	-41.3356	41.3356
1709	-41.334	41.334
1710	-41.3323	41.3323
1711	-41.3307	41.3307
1712	-41.3291	41.3291
1713	-41.3275	41.3275
1714	-41.326	41.326
1715	-41.3244	41.3244
1716	-41.3228	41.3228
1717	-41.3212	41.3212
1718	-41.3196	41.3196
1719	-41.318	41.318
1720	-41.3164	41.3164
1721	-41.3148	41.3148
1722	-41.3132	41.3132
1723	-41.3116	41.3116
1724	-41.31	41.31
1725	-41.3085	41.3085
1726	-41.3069	41.3069
1727	-41.3053	41.3053
1728	-41.3037	41.3037
1729	-41.3021	41.3021
1730	-41.3005	41.3005
1731	-41.299	41.299
1732	-41.2974	41.2974
1733	-41.2958	41.2958
1734	-41.2942	41.2942
1735	-41.2927	41.2927
1736	-41.2911	41.2911
1737	-41.2895	41.2895
1738	-41.288	41.288
1739	-41.2864	41.2864
1740	-41.2848	41.2848
1741	-41.2833	41.2833
1742	-41.2817	41.2817
1743	-41.2801	41.2801
1744	-41.2786	41.2786
1745	-41.277	41.277
1746	-41.2754	41.2754
1747	-41.2739	41.2739
1748	-41.2723	41.2723
1749	-41.2708	41.2708
1750	-41.2692	41.2692
1751	-41.2677	41.2677
1752	-41.2661	41.2661
1753	-41.2646	41.2646
1754	-41.263	41.263
1755	-41.2615	41.2615
1756	-41.2599	41.2599
1757	-41.2584	41.2584
1758	-41.2568	41.2568
1759	-41.2553	41.2553
1760	-41.2537	41.2537
1761	-41.2522	41.2522
1762	-41.2507	41.2507
1763	-41.2491	41.2491
1764	-41.2476	41.2476
1765	-41.246	41.246
1766	-41.2445	41.2445
1767	-41.243	41.243
1768	-41.2414	41.2414
1769	-41.2399	41.2399
1770	-41.2384	41.2384
1771	-41.2368	41.2368
1772	-41.2353	41.2353
1773	-41.2338	41.2338
1774	-41.2323	41.2323
1775	-41.2307	41.2307
1776	-41.2292	41.2292
1777	-41.2277	41.2277
1778	-41.2262	41.2262
1779	-41.2246	41.2246
1780	-41.2231	41.2231
1781	-41.2216	41.2216
1782	-41.2201	41.2201
1783	-41.2186	41.2186
1784	-41.2171	41.2171
1785	-41.2155	41.2155
1786	-41.214	41.214
1787	-41.2125	41.2125
1788	-41.211	41.211
1789	-41.2095	41.2095
1790	-41.208	41.208
1791	-41.2065	41.2065
1792	-41.205	41.205
1793	-41.2035	41.2035
1794	-41.202	41.202
1795	-41.2005	41.2005
1796	-41.199	41.199
1797	-41.1975	41.1975
1798	-41.196	41.196
1799	-41.1945	41.1945
1800	-41.193	41.193

## Sheet: 导热0.2
0	-58.5437	58.5437
1	-56.6119	56.6119
2	-54.9327	54.9327
3	-54.2742	54.2742
4	-53.6638	53.6638
5	-53.2029	53.2029
6	-52.8522	52.8522
7	-52.6116	52.6116
8	-52.494	52.494
9	-52.3906	52.3906
10	-52.2872	52.2872
11	-52.1837	52.1837
12	-52.0803	52.0803
13	-51.9769	51.9769
14	-51.8735	51.8735
15	-51.7873	51.7873
16	-51.7126	51.7126
17	-51.6379	51.6379
18	-51.5632	51.5632
19	-51.4885	51.4885
20	-51.4138	51.4138
21	-51.3391	51.3391
22	-51.2643	51.2643
23	-51.1896	51.1896
24	-51.1149	51.1149
25	-51.0402	51.0402
26	-50.9654	50.9654
27	-50.8907	50.8907
28	-50.8159	50.8159
29	-50.7471	50.7471
30	-50.7021	50.7021
31	-50.657	50.657
32	-50.612	50.612
33	-50.5669	50.5669
34	-50.5219	50.5219
35	-50.4768	50.4768
36	-50.4318	50.4318
37	-50.3867	50.3867
38	-50.3416	50.3416
39	-50.2966	50.2966
40	-50.2515	50.2515
41	-50.2064	50.2064
42	-50.1614	50.1614
43	-50.1163	50.1163
44	-50.0712	50.0712
45	-50.0262	50.0262
46	-49.9811	49.9811
47	-49.936	49.936
48	-49.8909	49.8909
49	-49.8459	49.8459
50	-49.8008	49.8008
51	-49.7557	49.7557
52	-49.7106	49.7106
53	-49.6655	49.6655
54	-49.6204	49.6204
55	-49.5753	49.5753
56	-49.5303	49.5303
57	-49.4852	49.4852
58	-49.4478	49.4478
59	-49.422	49.422
60	-49.3961	49.3961
61	-49.3703	49.3703
62	-49.3445	49.3445
63	-49.3186	49.3186
64	-49.2928	49.2928
65	-49.267	49.267
66	-49.2412	49.2412
67	-49.2153	49.2153
68	-49.1895	49.1895
69	-49.1637	49.1637
70	-49.1378	49.1378
71	-49.112	49.112
72	-49.0862	49.0862
73	-49.0603	49.0603
74	-49.0345	49.0345
75	-49.0087	49.0087
76	-48.9828	48.9828
77	-48.957	48.957
78	-48.9312	48.9312
79	-48.9053	48.9053
80	-48.8795	48.8795
81	-48.8537	48.8537
82	-48.8278	48.8278
83	-48.802	48.802
84	-48.7761	48.7761
85	-48.7503	48.7503
86	-48.7245	48.7245
87	-48.6986	48.6986
88	-48.6728	48.6728
89	-48.6469	48.6469
90	-48.6211	48.6211
91	-48.5953	48.5953
92	-48.5694	48.5694
93	-48.5436	48.5436
94	-48.5177	48.5177
95	-48.4919	48.4919
96	-48.466	48.466
97	-48.4402	48.4402
98	-48.4143	48.4143
99	-48.3885	48.3885
100	-48.3626	48.3626
101	-48.3368	48.3368
102	-48.311	48.311
103	-48.2851	48.2851
104	-48.2593	48.2593
105	-48.2334	48.2334
106	-48.2076	48.2076
107	-48.1817	48.1817
108	-48.1559	48.1559
109	-48.13	48.13
110	-48.1041	48.1041
111	-48.0783	48.0783
112	-48.0524	48.0524
113	-48.0266	48.0266
114	-48.0007	48.0007
115	-47.9749	47.9749
116	-47.9583	47.9583
117	-47.9441	47.9441
118	-47.9299	47.9299
119	-47.9157	47.9157
120	-47.9015	47.9015
121	-47.8872	47.8872
122	-47.873	47.873
123	-47.8588	47.8588
124	-47.8446	47.8446
125	-47.8303	47.8303
126	-47.8161	47.8161
127	-47.8019	47.8019
128	-47.7877	47.7877
129	-47.7735	47.7735
130	-47.7592	47.7592
131	-47.745	47.745
132	-47.7308	47.7308
133	-47.7166	47.7166
134	-47.7023	47.7023
135	-47.6881	47.6881
136	-47.6739	47.6739
137	-47.6597	47.6597
138	-47.6455	47.6455
139	-47.6312	47.6312
140	-47.617	47.617
141	-47.6028	47.6028
142	-47.5886	47.5886
143	-47.5743	47.5743
144	-47.5601	47.5601
145	-47.5459	47.5459
146	-47.5317	47.5317
147	-47.5174	47.5174
148	-47.5032	47.5032
149	-47.489	47.489
150	-47.4748	47.4748
151	-47.4605	47.4605
152	-47.4463	47.4463
153	-47.4321	47.4321
154	-47.4179	47.4179
155	-47.4036	47.4036
156	-47.3894	47.3894
157	-47.3752	47.3752
158	-47.361	47.361
159	-47.3467	47.3467
160	-47.3325	47.3325
161	-47.3183	47.3183
162	-47.3041	47.3041
163	-47.2898	47.2898
164	-47.2756	47.2756
165	-47.2614	47.2614
166	-47.2471	47.2471
167	-47.2329	47.2329
168	-47.2187	47.2187
169	-47.2045	47.2045
170	-47.1902	47.1902
171	-47.176	47.176
172	-47.1618	47.1618
173	-47.1475	47.1475
174	-47.1333	47.1333
175	-47.1191	47.1191
176	-47.1049	47.1049
177	-47.0906	47.0906
178	-47.0764	47.0764
179	-47.0622	47.0622
180	-47.0479	47.0479
181	-47.0337	47.0337
182	-47.0195	47.0195
183	-47.0053	47.0053
184	-46.991	46.991
185	-46.9768	46.9768
186	-46.9626	46.9626
187	-46.9483	46.9483
188	-46.9341	46.9341
189	-46.9199	46.9199
190	-46.9056	46.9056
191	-46.8914	46.8914
192	-46.8772	46.8772
193	-46.8629	46.8629
194	-46.8487	46.8487
195	-46.8345	46.8345
196	-46.8202	46.8202
197	-46.806	46.806
198	-46.7918	46.7918
199	-46.7775	46.7775
200	-46.7633	46.7633
201	-46.7491	46.7491
202	-46.7348	46.7348
203	-46.7206	46.7206
204	-46.7064	46.7064
205	-46.6921	46.6921
206	-46.6779	46.6779
207	-46.6637	46.6637
208	-46.6494	46.6494
209	-46.6352	46.6352
210	-46.621	46.621
211	-46.6067	46.6067
212	-46.5925	46.5925
213	-46.5783	46.5783
214	-46.564	46.564
215	-46.5498	46.5498
216	-46.5356	46.5356
217	-46.5213	46.5213
218	-46.5071	46.5071
219	-46.4929	46.4929
220	-46.4786	46.4786
221	-46.4644	46.4644
222	-46.4502	46.4502
223	-46.4359	46.4359
224	-46.4217	46.4217
225	-46.4074	46.4074
226	-46.3932	46.3932
227	-46.379	46.379
228	-46.3647	46.3647
229	-46.3505	46.3505
230	-46.3363	46.3363
231	-46.3256	46.3256
232	-46.3174	46.3174
233	-46.3092	46.3092
234	-46.3011	46.3011
235	-46.2929	46.2929
236	-46.2847	46.2847
237	-46.2765	46.2765
238	-46.2683	46.2683
239	-46.2601	46.2601
240	-46.2519	46.2519
241	-46.2437	46.2437
242	-46.2355	46.2355
243	-46.2273	46.2273
244	-46.2191	46.2191
245	-46.2109	46.2109
246	-46.2027	46.2027
247	-46.1945	46.1945
248	-46.1863	46.1863
249	-46.1781	46.1781
250	-46.1699	46.1699
251	-46.1617	46.1617
252	-46.1535	46.1535
253	-46.1453	46.1453
254	-46.1371	46.1371
255	-46.1289	46.1289
256	-46.1207	46.1207
257	-46.1125	46.1125
258	-46.1043	46.1043
259	-46.0961	46.0961
260	-46.0879	46.0879
261	-46.0797	46.0797
262	-46.0716	46.0716
263	-46.0634	46.0634
264	-46.0552	46.0552
265	-46.047	46.047
266	-46.0388	46.0388
267	-46.0306	46.0306
268	-46.0224	46.0224
269	-46.0142	46.0142
270	-46.006	46.006
271	-45.9978	45.9978
272	-45.9896	45.9896
273	-45.9814	45.9814
274	-45.9732	45.9732
275	-45.965	45.965
276	-45.9568	45.9568
277	-45.9486	45.9486
278	-45.9404	45.9404
279	-45.9322	45.9322
280	-45.924	45.924
281	-45.9158	45.9158
282	-45.9076	45.9076
283	-45.8994	45.8994
284	-45.8912	45.8912
285	-45.883	45.883
286	-45.8748	45.8748
287	-45.8666	45.8666
288	-45.8584	45.8584
289	-45.8502	45.8502
290	-45.842	45.842
291	-45.8338	45.8338
292	-45.8256	45.8256
293	-45.8174	45.8174
294	-45.8092	45.8092
295	-45.801	45.801
296	-45.7928	45.7928
297	-45.7846	45.7846
298	-45.7764	45.7764
299	-45.7682	45.7682
300	-45.76	45.76
301	-45.7518	45.7518
302	-45.7436	45.7436
303	-45.7354	45.7354
304	-45.7272	45.7272
305	-45.719	45.719
306	-45.7108	45.7108
307	-45.7026	45.7026
308	-45.6944	45.6944
309	-45.6862	45.6862
310	-45.678	45.678
311	-45.6698	45.6698
312	-45.6616	45.6616
313	-45.6534	45.6534
314	-45.6452	45.6452
315	-45.637	45.637
316	-45.6288	45.6288
317	-45.6206	45.6206
318	-45.6124	45.6124
319	-45.6042	45.6042
320	-45.596	45.596
321	-45.5878	45.5878
322	-45.5796	45.5796
323	-45.5714	45.5714
324	-45.5632	45.5632
325	-45.555	45.555
326	-45.5468	45.5468
327	-45.5386	45.5386
328	-45.5304	45.5304
329	-45.5222	45.5222
330	-45.514	45.514
331	-45.5058	45.5058
332	-45.4976	45.4976
333	-45.4894	45.4894
334	-45.4812	45.4812
335	-45.473	45.473
336	-45.4648	45.4648
337	-45.4566	45.4566
338	-45.4484	45.4484
339	-45.4402	45.4402
340	-45.432	45.432
341	-45.4238	45.4238
342	-45.4156	45.4156
343	-45.4074	45.4074
344	-45.3992	45.3992
345	-45.391	45.391
346	-45.3828	45.3828
347	-45.3746	45.3746
348	-45.3664	45.3664
349	-45.3582	45.3582
350	-45.35	45.35
351	-45.3418	45.3418
352	-45.3336	45.3336
353	-45.3254	45.3254
354	-45.3172	45.3172
355	-45.309	45.309
356	-45.3008	45.3008
357	-45.2926	45.2926
358	-45.2844	45.2844
359	-45.2762	45.2762
360	-45.268	45.268
361	-45.2598	45.2598
362	-45.2516	45.2516
363	-45.2434	45.2434
364	-45.2352	45.2352
365	-45.227	45.227
366	-45.2187	45.2187
367	-45.2105	45.2105
368	-45.2023	45.2023
369	-45.1941	45.1941
370	-45.1859	45.1859
371	-45.1777	45.1777
372	-45.1695	45.1695
373	-45.1613	45.1613
374	-45.1531	45.1531
375	-45.1449	45.1449
376	-45.1367	45.1367
377	-45.1285	45.1285
378	-45.1203	45.1203
379	-45.1121	45.1121
380	-45.1039	45.1039
381	-45.0957	45.0957
382	-45.0875	45.0875
383	-45.0793	45.0793
384	-45.0711	45.0711
385	-45.0629	45.0629
386	-45.0547	45.0547
387	-45.0465	45.0465
388	-45.0383	45.0383
389	-45.0301	45.0301
390	-45.0219	45.0219
391	-45.0137	45.0137
392	-45.0055	45.0055
393	-44.9973	44.9973
394	-44.9891	44.9891
395	-44.9808	44.9808
396	-44.9726	44.9726
397	-44.9644	44.9644
398	-44.9562	44.9562
399	-44.948	44.948
400	-44.9398	44.9398
401	-44.9316	44.9316
402	-44.9234	44.9234
403	-44.9152	44.9152
404	-44.907	44.907
405	-44.8988	44.8988
406	-44.8906	44.8906
407	-44.8824	44.8824
408	-44.8742	44.8742
409	-44.866	44.866
410	-44.8578	44.8578
411	-44.8512	44.8512
412	-44.8457	44.8457
413	-44.8401	44.8401
414	-44.8346	44.8346
415	-44.8291	44.8291
416	-44.8236	44.8236
417	-44.818	44.818
418	-44.8125	44.8125
419	-44.807	44.807
420	-44.8015	44.8015
421	-44.796	44.796
422	-44.7904	44.7904
423	-44.7849	44.7849
424	-44.7794	44.7794
425	-44.7739	44.7739
426	-44.7683	44.7683
427	-44.7628	44.7628
428	-44.7573	44.7573
429	-44.7518	44.7518
430	-44.7463	44.7463
431	-44.7407	44.7407
432	-44.7352	44.7352
433	-44.7297	44.7297
434	-44.7242	44.7242
435	-44.7186	44.7186
436	-44.7131	44.7131
437	-44.7076	44.7076
438	-44.7021	44.7021
439	-44.6965	44.6965
440	-44.691	44.691
441	-44.6855	44.6855
442	-44.68	44.68
443	-44.6745	44.6745
444	-44.6689	44.6689
445	-44.6634	44.6634
446	-44.6579	44.6579
447	-44.6524	44.6524
448	-44.6468	44.6468
449	-44.6413	44.6413
450	-44.6358	44.6358
451	-44.6303	44.6303
452	-44.6247	44.6247
453	-44.6192	44.6192
454	-44.6137	44.6137
455	-44.6082	44.6082
456	-44.6027	44.6027
457	-44.5971	44.5971
458	-44.5916	44.5916
459	-44.5861	44.5861
460	-44.5806	44.5806
461	-44.575	44.575
462	-44.5695	44.5695
463	-44.564	44.564
464	-44.5585	44.5585
465	-44.5529	44.5529
466	-44.5474	44.5474
467	-44.5419	44.5419
468	-44.5364	44.5364
469	-44.5308	44.5308
470	-44.5253	44.5253
471	-44.5198	44.5198
472	-44.5143	44.5143
473	-44.5088	44.5088
474	-44.5032	44.5032
475	-44.4977	44.4977
476	-44.4922	44.4922
477	-44.4867	44.4867
478	-44.4811	44.4811
479	-44.4756	44.4756
480	-44.4701	44.4701
481	-44.4646	44.4646
482	-44.459	44.459
483	-44.4535	44.4535
484	-44.448	44.448
485	-44.4425	44.4425
486	-44.4369	44.4369
487	-44.4314	44.4314
488	-44.4259	44.4259
489	-44.4204	44.4204
490	-44.4148	44.4148
491	-44.4093	44.4093
492	-44.4038	44.4038
493	-44.3983	44.3983
494	-44.3927	44.3927
495	-44.3872	44.3872
496	-44.3817	44.3817
497	-44.3762	44.3762
498	-44.3707	44.3707
499	-44.3651	44.3651
500	-44.3596	44.3596
501	-44.3541	44.3541
502	-44.3486	44.3486
503	-44.343	44.343
504	-44.3375	44.3375
505	-44.332	44.332
506	-44.3265	44.3265
507	-44.3209	44.3209
508	-44.3154	44.3154
509	-44.3099	44.3099
510	-44.3044	44.3044
511	-44.2988	44.2988
512	-44.2933	44.2933
513	-44.2878	44.2878
514	-44.2823	44.2823
515	-44.2767	44.2767
516	-44.2712	44.2712
517	-44.2657	44.2657
518	-44.2602	44.2602
519	-44.2546	44.2546
520	-44.2491	44.2491
521	-44.2436	44.2436
522	-44.2381	44.2381
523	-44.2325	44.2325
524	-44.227	44.227
525	-44.2215	44.2215
526	-44.216	44.216
527	-44.2104	44.2104
528	-44.2049	44.2049
529	-44.1994	44.1994
530	-44.1939	44.1939
531	-44.1883	44.1883
532	-44.1828	44.1828
533	-44.1773	44.1773
534	-44.1718	44.1718
535	-44.1662	44.1662
536	-44.1607	44.1607
537	-44.1552	44.1552
538	-44.1497	44.1497
539	-44.1441	44.1441
540	-44.1386	44.1386
541	-44.1331	44.1331
542	-44.1276	44.1276
543	-44.122	44.122
544	-44.1165	44.1165
545	-44.111	44.111
546	-44.1055	44.1055
547	-44.0999	44.0999
548	-44.0944	44.0944
549	-44.0889	44.0889
550	-44.0834	44.0834
551	-44.0778	44.0778
552	-44.0723	44.0723
553	-44.0668	44.0668
554	-44.0613	44.0613
555	-44.0557	44.0557
556	-44.0502	44.0502
557	-44.0447	44.0447
558	-44.0391	44.0391
559	-44.0336	44.0336
560	-44.0281	44.0281
561	-44.0226	44.0226
562	-44.017	44.017
563	-44.0115	44.0115
564	-44.006	44.006
565	-44.0005	44.0005
566	-43.9949	43.9949
567	-43.9894	43.9894
568	-43.9839	43.9839
569	-43.9784	43.9784
570	-43.9728	43.9728
571	-43.9673	43.9673
572	-43.9618	43.9618
573	-43.9563	43.9563
574	-43.9507	43.9507
575	-43.9452	43.9452
576	-43.9397	43.9397
577	-43.9342	43.9342
578	-43.9286	43.9286
579	-43.9231	43.9231
580	-43.9176	43.9176
581	-43.912	43.912
582	-43.9065	43.9065
583	-43.901	43.901
584	-43.8955	43.8955
585	-43.8899	43.8899
586	-43.8844	43.8844
587	-43.8789	43.8789
588	-43.8734	43.8734
589	-43.8678	43.8678
590	-43.8623	43.8623
591	-43.8576	43.8576
592	-43.8536	43.8536
593	-43.8495	43.8495
594	-43.8454	43.8454
595	-43.8413	43.8413
596	-43.8372	43.8372
597	-43.8331	43.8331
598	-43.829	43.829
599	-43.8249	43.8249
600	-43.8209	43.8209
601	-43.8168	43.8168
602	-43.8127	43.8127
603	-43.8086	43.8086
604	-43.8045	43.8045
605	-43.8004	43.8004
606	-43.7963	43.7963
607	-43.7922	43.7922
608	-43.7882	43.7882
609	-43.7841	43.7841
610	-43.78	43.78
611	-43.7759	43.7759
612	-43.7718	43.7718
613	-43.7677	43.7677
614	-43.7636	43.7636
615	-43.7595	43.7595
616	-43.7555	43.7555
617	-43.7514	43.7514
618	-43.7473	43.7473
619	-43.7432	43.7432
620	-43.7391	43.7391
621	-43.735	43.735
622	-43.7309	43.7309
623	-43.7268	43.7268
624	-43.7227	43.7227
625	-43.7187	43.7187
626	-43.7146	43.7146
627	-43.7105	43.7105
628	-43.7064	43.7064
629	-43.7023	43.7023
630	-43.6982	43.6982
631	-43.6941	43.6941
632	-43.69	43.69
633	-43.686	43.686
634	-43.6819	43.6819
635	-43.6778	43.6778
636	-43.6737	43.6737
637	-43.6696	43.6696
638	-43.6655	43.6655
639	-43.6614	43.6614
640	-43.6573	43.6573
641	-43.6533	43.6533
642	-43.6492	43.6492
643	-43.6451	43.6451
644	-43.641	43.641
645	-43.6369	43.6369
646	-43.6328	43.6328
647	-43.6287	43.6287
648	-43.6246	43.6246
649	-43.6205	43.6205
650	-43.6165	43.6165
651	-43.6124	43.6124
652	-43.6083	43.6083
653	-43.6042	43.6042
654	-43.6001	43.6001
655	-43.596	43.596
656	-43.5919	43.5919
657	-43.5878	43.5878
658	-43.5837	43.5837
659	-43.5797	43.5797
660	-43.5756	43.5756
661	-43.5715	43.5715
662	-43.5674	43.5674
663	-43.5633	43.5633
664	-43.5592	43.5592
665	-43.5551	43.5551
666	-43.551	43.551
667	-43.547	43.547
668	-43.5429	43.5429
669	-43.5388	43.5388
670	-43.5347	43.5347
671	-43.5306	43.5306
672	-43.5265	43.5265
673	-43.5224	43.5224
674	-43.5183	43.5183
675	-43.5142	43.5142
676	-43.5102	43.5102
677	-43.5061	43.5061
678	-43.502	43.502
679	-43.4979	43.4979
680	-43.4938	43.4938
681	-43.4897	43.4897
682	-43.4856	43.4856
683	-43.4815	43.4815
684	-43.4774	43.4774
685	-43.4734	43.4734
686	-43.4693	43.4693
687	-43.4652	43.4652
688	-43.4611	43.4611
689	-43.457	43.457
690	-43.4529	43.4529
691	-43.4488	43.4488
692	-43.4447	43.4447
693	-43.4406	43.4406
694	-43.4366	43.4366
695	-43.4325	43.4325
696	-43.4284	43.4284
697	-43.4243	43.4243
698	-43.4202	43.4202
699	-43.4161	43.4161
700	-43.412	43.412
701	-43.4079	43.4079
702	-43.4038	43.4038
703	-43.3998	43.3998
704	-43.3957	43.3957
705	-43.3916	43.3916
706	-43.3875	43.3875
707	-43.3834	43.3834
708	-43.3793	43.3793
709	-43.3752	43.3752
710	-43.3711	43.3711
711	-43.367	43.367
712	-43.363	43.363
713	-43.3589	43.3589
714	-43.3548	43.3548
715	-43.3507	43.3507
716	-43.3466	43.3466
717	-43.3425	43.3425
718	-43.3384	43.3384
719	-43.3343	43.3343
720	-43.3302	43.3302
721	-43.3261	43.3261
722	-43.3221	43.3221
723	-43.318	43.318
724	-43.3139	43.3139
725	-43.3098	43.3098
726	-43.3057	43.3057
727	-43.3016	43.3016
728	-43.2975	43.2975
729	-43.2934	43.2934
730	-43.2893	43.2893
731	-43.2853	43.2853
732	-43.2812	43.2812
733	-43.2771	43.2771
734	-43.273	43.273
735	-43.2689	43.2689
736	-43.2648	43.2648
737	-43.2607	43.2607
738	-43.2566	43.2566
739	-43.2525	43.2525
740	-43.2484	43.2484
741	-43.2444	43.2444
742	-43.2403	43.2403
743	-43.2362	43.2362
744	-43.2321	43.2321
745	-43.228	43.228
746	-43.2239	43.2239
747	-43.2198	43.2198
748	-43.2157	43.2157
749	-43.2116	43.2116
750	-43.2076	43.2076
751	-43.2035	43.2035
752	-43.1994	43.1994
753	-43.1953	43.1953
754	-43.1912	43.1912
755	-43.1871	43.1871
756	-43.183	43.183
757	-43.1789	43.1789
758	-43.1748	43.1748
759	-43.1707	43.1707
760	-43.1667	43.1667
761	-43.1626	43.1626
762	-43.1585	43.1585
763	-43.1544	43.1544
764	-43.1503	43.1503
765	-43.1462	43.1462
766	-43.1421	43.1421
767	-43.138	43.138
768	-43.1339	43.1339
769	-43.1298	43.1298
770	-43.1258	43.1258
771	-43.1221	43.1221
772	-43.1188	43.1188
773	-43.1155	43.1155
774	-43.1122	43.1122
775	-43.1089	43.1089
776	-43.1056	43.1056
777	-43.1023	43.1023
778	-43.099	43.099
779	-43.0957	43.0957
780	-43.0924	43.0924
781	-43.0891	43.0891
782	-43.0858	43.0858
783	-43.0825	43.0825
784	-43.0792	43.0792
785	-43.0759	43.0759
786	-43.0726	43.0726
787	-43.0693	43.0693
788	-43.066	43.066
789	-43.0627	43.0627
790	-43.0594	43.0594
791	-43.0561	43.0561
792	-43.0528	43.0528
793	-43.0495	43.0495
794	-43.0462	43.0462
795	-43.0429	43.0429
796	-43.0395	43.0395
797	-43.0362	43.0362
798	-43.0329	43.0329
799	-43.0296	43.0296
800	-43.0263	43.0263
801	-43.023	43.023
802	-43.0197	43.0197
803	-43.0164	43.0164
804	-43.0131	43.0131
805	-43.0098	43.0098
806	-43.0065	43.0065
807	-43.0032	43.0032
808	-42.9999	42.9999
809	-42.9966	42.9966
810	-42.9933	42.9933
811	-42.99	42.99
812	-42.9867	42.9867
813	-42.9834	42.9834
814	-42.9801	42.9801
815	-42.9768	42.9768
816	-42.9735	42.9735
817	-42.9702	42.9702
818	-42.9669	42.9669
819	-42.9636	42.9636
820	-42.9603	42.9603
821	-42.957	42.957
822	-42.9536	42.9536
823	-42.9503	42.9503
824	-42.947	42.947
825	-42.9437	42.9437
826	-42.9404	42.9404
827	-42.9371	42.9371
828	-42.9338	42.9338
829	-42.9305	42.9305
830	-42.9272	42.9272
831	-42.9239	42.9239
832	-42.9206	42.9206
833	-42.9173	42.9173
834	-42.914	42.914
835	-42.9107	42.9107
836	-42.9074	42.9074
837	-42.9041	42.9041
838	-42.9008	42.9008
839	-42.8975	42.8975
840	-42.8942	42.8942
841	-42.8909	42.8909
842	-42.8876	42.8876
843	-42.8843	42.8843
844	-42.881	42.881
845	-42.8777	42.8777
846	-42.8744	42.8744
847	-42.871	42.871
848	-42.8677	42.8677
849	-42.8644	42.8644
850	-42.8611	42.8611
851	-42.8578	42.8578
852	-42.8545	42.8545
853	-42.8512	42.8512
854	-42.8479	42.8479
855	-42.8446	42.8446
856	-42.8413	42.8413
857	-42.838	42.838
858	-42.8347	42.8347
859	-42.8314	42.8314
860	-42.8281	42.8281
861	-42.8248	42.8248
862	-42.8215	42.8215
863	-42.8182	42.8182
864	-42.8149	42.8149
865	-42.8116	42.8116
866	-42.8083	42.8083
867	-42.805	42.805
868	-42.8017	42.8017
869	-42.7984	42.7984
870	-42.7951	42.7951
871	-42.7917	42.7917
872	-42.7884	42.7884
873	-42.7851	42.7851
874	-42.7818	42.7818
875	-42.7785	42.7785
876	-42.7752	42.7752
877	-42.7719	42.7719
878	-42.7686	42.7686
879	-42.7653	42.7653
880	-42.762	42.762
881	-42.7587	42.7587
882	-42.7554	42.7554
883	-42.7521	42.7521
884	-42.7488	42.7488
885	-42.7455	42.7455
886	-42.7422	42.7422
887	-42.7389	42.7389
888	-42.7356	42.7356
889	-42.7323	42.7323
890	-42.729	42.729
891	-42.7257	42.7257
892	-42.7224	42.7224
893	-42.719	42.719
894	-42.7157	42.7157
895	-42.7124	42.7124
896	-42.7091	42.7091
897	-42.7058	42.7058
898	-42.7025	42.7025
899	-42.6992	42.6992
900	-42.6959	42.6959
901	-42.6926	42.6926
902	-42.6893	42.6893
903	-42.686	42.686
904	-42.6827	42.6827
905	-42.6794	42.6794
906	-42.6761	42.6761
907	-42.6728	42.6728
908	-42.6695	42.6695
909	-42.6662	42.6662
910	-42.6629	42.6629
911	-42.6596	42.6596
912	-42.6563	42.6563
913	-42.653	42.653
914	-42.6497	42.6497
915	-42.6463	42.6463
916	-42.643	42.643
917	-42.6397	42.6397
918	-42.6364	42.6364
919	-42.6331	42.6331
920	-42.6298	42.6298
921	-42.6265	42.6265
922	-42.6232	42.6232
923	-42.6199	42.6199
924	-42.6166	42.6166
925	-42.6133	42.6133
926	-42.61	42.61
927	-42.6067	42.6067
928	-42.6034	42.6034
929	-42.6001	42.6001
930	-42.5968	42.5968
931	-42.5935	42.5935
932	-42.5902	42.5902
933	-42.5869	42.5869
934	-42.5836	42.5836
935	-42.5803	42.5803
936	-42.5769	42.5769
937	-42.5736	42.5736
938	-42.5703	42.5703
939	-42.567	42.567
940	-42.5637	42.5637
941	-42.5604	42.5604
942	-42.5571	42.5571
943	-42.5538	42.5538
944	-42.5505	42.5505
945	-42.5472	42.5472
946	-42.5439	42.5439
947	-42.5406	42.5406
948	-42.5373	42.5373
949	-42.534	42.534
950	-42.5307	42.5307
951	-42.5278	42.5278
952	-42.5251	42.5251
953	-42.5224	42.5224
954	-42.5197	42.5197
955	-42.5171	42.5171
956	-42.5144	42.5144
957	-42.5117	42.5117
958	-42.509	42.509
959	-42.5064	42.5064
960	-42.5037	42.5037
961	-42.501	42.501
962	-42.4983	42.4983
963	-42.4957	42.4957
964	-42.493	42.493
965	-42.4903	42.4903
966	-42.4877	42.4877
967	-42.485	42.485
968	-42.4823	42.4823
969	-42.4796	42.4796
970	-42.477	42.477
971	-42.4743	42.4743
972	-42.4716	42.4716
973	-42.4689	42.4689
974	-42.4663	42.4663
975	-42.4636	42.4636
976	-42.4609	42.4609
977	-42.4582	42.4582
978	-42.4556	42.4556
979	-42.4529	42.4529
980	-42.4502	42.4502
981	-42.4476	42.4476
982	-42.4449	42.4449
983	-42.4422	42.4422
984	-42.4395	42.4395
985	-42.4369	42.4369
986	-42.4342	42.4342
987	-42.4315	42.4315
988	-42.4288	42.4288
989	-42.4262	42.4262
990	-42.4235	42.4235
991	-42.4208	42.4208
992	-42.4181	42.4181
993	-42.4155	42.4155
994	-42.4128	42.4128
995	-42.4101	42.4101
996	-42.4075	42.4075
997	-42.4048	42.4048
998	-42.4021	42.4021
999	-42.3994	42.3994
1000	-42.3968	42.3968
1001	-42.3941	42.3941
1002	-42.3914	42.3914
1003	-42.3887	42.3887
1004	-42.3861	42.3861
1005	-42.3834	42.3834
1006	-42.3807	42.3807
1007	-42.378	42.378
1008	-42.3754	42.3754
1009	-42.3727	42.3727
1010	-42.37	42.37
1011	-42.3674	42.3674
1012	-42.3647	42.3647
1013	-42.362	42.362
1014	-42.3593	42.3593
1015	-42.3567	42.3567
1016	-42.354	42.354
1017	-42.3513	42.3513
1018	-42.3486	42.3486
1019	-42.346	42.346
1020	-42.3433	42.3433
1021	-42.3406	42.3406
1022	-42.3379	42.3379
1023	-42.3353	42.3353
1024	-42.3326	42.3326
1025	-42.3299	42.3299
1026	-42.3272	42.3272
1027	-42.3246	42.3246
1028	-42.3219	42.3219
1029	-42.3192	42.3192
1030	-42.3166	42.3166
1031	-42.3139	42.3139
1032	-42.3112	42.3112
1033	-42.3085	42.3085
1034	-42.3059	42.3059
1035	-42.3032	42.3032
1036	-42.3005	42.3005
1037	-42.2978	42.2978
1038	-42.2952	42.2952
1039	-42.2925	42.2925
1040	-42.2898	42.2898
1041	-42.2871	42.2871
1042	-42.2845	42.2845
1043	-42.2818	42.2818
1044	-42.2791	42.2791
1045	-42.2764	42.2764
1046	-42.2738	42.2738
1047	-42.2711	42.2711
1048	-42.2684	42.2684
1049	-42.2658	42.2658
1050	-42.2631	42.2631
1051	-42.2604	42.2604
1052	-42.2577	42.2577
1053	-42.2551	42.2551
1054	-42.2524	42.2524
1055	-42.2497	42.2497
1056	-42.247	42.247
1057	-42.2444	42.2444
1058	-42.2417	42.2417
1059	-42.239	42.239
1060	-42.2363	42.2363
1061	-42.2337	42.2337
1062	-42.231	42.231
1063	-42.2283	42.2283
1064	-42.2256	42.2256
1065	-42.223	42.223
1066	-42.2203	42.2203
1067	-42.2176	42.2176
1068	-42.215	42.215
1069	-42.2123	42.2123
1070	-42.2096	42.2096
1071	-42.2069	42.2069
1072	-42.2043	42.2043
1073	-42.2016	42.2016
1074	-42.1989	42.1989
1075	-42.1962	42.1962
1076	-42.1936	42.1936
1077	-42.1909	42.1909
1078	-42.1882	42.1882
1079	-42.1855	42.1855
1080	-42.1829	42.1829
1081	-42.1802	42.1802
1082	-42.1775	42.1775
1083	-42.1748	42.1748
1084	-42.1722	42.1722
1085	-42.1695	42.1695
1086	-42.1668	42.1668
1087	-42.1641	42.1641
1088	-42.1615	42.1615
1089	-42.1588	42.1588
1090	-42.1561	42.1561
1091	-42.1535	42.1535
1092	-42.1508	42.1508
1093	-42.1481	42.1481
1094	-42.1454	42.1454
1095	-42.1428	42.1428
1096	-42.1401	42.1401
1097	-42.1374	42.1374
1098	-42.1347	42.1347
1099	-42.1321	42.1321
1100	-42.1294	42.1294
1101	-42.1267	42.1267
1102	-42.124	42.124
1103	-42.1214	42.1214
1104	-42.1187	42.1187
1105	-42.116	42.116
1106	-42.1133	42.1133
1107	-42.1107	42.1107
1108	-42.108	42.108
1109	-42.1053	42.1053
1110	-42.1026	42.1026
1111	-42.1	42.1
1112	-42.0973	42.0973
1113	-42.0946	42.0946
1114	-42.092	42.092
1115	-42.0893	42.0893
1116	-42.0866	42.0866
1117	-42.0839	42.0839
1118	-42.0813	42.0813
1119	-42.0786	42.0786
1120	-42.0759	42.0759
1121	-42.0732	42.0732
1122	-42.0706	42.0706
1123	-42.0679	42.0679
1124	-42.0652	42.0652
1125	-42.0625	42.0625
1126	-42.0599	42.0599
1127	-42.0572	42.0572
1128	-42.0545	42.0545
1129	-42.0518	42.0518
1130	-42.0492	42.0492
1131	-42.0466	42.0466
1132	-42.0441	42.0441
1133	-42.0417	42.0417
1134	-42.0392	42.0392
1135	-42.0367	42.0367
1136	-42.0342	42.0342
1137	-42.0318	42.0318
1138	-42.0293	42.0293
1139	-42.0269	42.0269
1140	-42.0244	42.0244
1141	-42.0219	42.0219
1142	-42.0195	42.0195
1143	-42.017	42.017
1144	-42.0146	42.0146
1145	-42.0121	42.0121
1146	-42.0097	42.0097
1147	-42.0072	42.0072
1148	-42.0048	42.0048
1149	-42.0024	42.0024
1150	-41.9999	41.9999
1151	-41.9975	41.9975
1152	-41.9951	41.9951
1153	-41.9926	41.9926
1154	-41.9902	41.9902
1155	-41.9878	41.9878
1156	-41.9853	41.9853
1157	-41.9829	41.9829
1158	-41.9805	41.9805
1159	-41.9781	41.9781
1160	-41.9757	41.9757
1161	-41.9733	41.9733
1162	-41.9708	41.9708
1163	-41.9684	41.9684
1164	-41.966	41.966
1165	-41.9636	41.9636
1166	-41.9612	41.9612
1167	-41.9588	41.9588
1168	-41.9564	41.9564
1169	-41.954	41.954
1170	-41.9516	41.9516
1171	-41.9492	41.9492
1172	-41.9468	41.9468
1173	-41.9445	41.9445
1174	-41.9421	41.9421
1175	-41.9397	41.9397
1176	-41.9373	41.9373
1177	-41.9349	41.9349
1178	-41.9326	41.9326
1179	-41.9302	41.9302
1180	-41.9278	41.9278
1181	-41.9254	41.9254
1182	-41.9231	41.9231
1183	-41.9207	41.9207
1184	-41.9183	41.9183
1185	-41.916	41.916
1186	-41.9136	41.9136
1187	-41.9113	41.9113
1188	-41.9089	41.9089
1189	-41.9066	41.9066
1190	-41.9042	41.9042
1191	-41.9019	41.9019
1192	-41.8995	41.8995
1193	-41.8972	41.8972
1194	-41.8948	41.8948
1195	-41.8925	41.8925
1196	-41.8901	41.8901
1197	-41.8878	41.8878
1198	-41.8855	41.8855
1199	-41.8831	41.8831
1200	-41.8808	41.8808
1201	-41.8785	41.8785
1202	-41.8762	41.8762
1203	-41.8738	41.8738
1204	-41.8715	41.8715
1205	-41.8692	41.8692
1206	-41.8669	41.8669
1207	-41.8646	41.8646
1208	-41.8623	41.8623
1209	-41.8599	41.8599
1210	-41.8576	41.8576
1211	-41.8553	41.8553
1212	-41.853	41.853
1213	-41.8507	41.8507
1214	-41.8484	41.8484
1215	-41.8461	41.8461
1216	-41.8438	41.8438
1217	-41.8415	41.8415
1218	-41.8393	41.8393
1219	-41.837	41.837
1220	-41.8347	41.8347
1221	-41.8324	41.8324
1222	-41.8301	41.8301
1223	-41.8278	41.8278
1224	-41.8256	41.8256
1225	-41.8233	41.8233
1226	-41.821	41.821
1227	-41.8187	41.8187
1228	-41.8165	41.8165
1229	-41.8142	41.8142
1230	-41.8119	41.8119
1231	-41.8097	41.8097
1232	-41.8074	41.8074
1233	-41.8052	41.8052
1234	-41.8029	41.8029
1235	-41.8007	41.8007
1236	-41.7984	41.7984
1237	-41.7962	41.7962
1238	-41.7939	41.7939
1239	-41.7917	41.7917
1240	-41.7894	41.7894
1241	-41.7872	41.7872
1242	-41.7849	41.7849
1243	-41.7827	41.7827
1244	-41.7805	41.7805
1245	-41.7782	41.7782
1246	-41.776	41.776
1247	-41.7738	41.7738
1248	-41.7716	41.7716
1249	-41.7693	41.7693
1250	-41.7671	41.7671
1251	-41.7649	41.7649
1252	-41.7627	41.7627
1253	-41.7605	41.7605
1254	-41.7582	41.7582
1255	-41.756	41.756
1256	-41.7538	41.7538
1257	-41.7516	41.7516
1258	-41.7494	41.7494
1259	-41.7472	41.7472
1260	-41.745	41.745
1261	-41.7428	41.7428
1262	-41.7406	41.7406
1263	-41.7384	41.7384
1264	-41.7362	41.7362
1265	-41.7341	41.7341
1266	-41.7319	41.7319
1267	-41.7297	41.7297
1268	-41.7275	41.7275
1269	-41.7253	41.7253
1270	-41.7231	41.7231
1271	-41.721	41.721
1272	-41.7188	41.7188
1273	-41.7166	41.7166
1274	-41.7145	41.7145
1275	-41.7123	41.7123
1276	-41.7101	41.7101
1277	-41.708	41.708
1278	-41.7058	41.7058
1279	-41.7036	41.7036
1280	-41.7015	41.7015
1281	-41.6993	41.6993
1282	-41.6972	41.6972
1283	-41.695	41.695
1284	-41.6929	41.6929
1285	-41.6907	41.6907
1286	-41.6886	41.6886
1287	-41.6865	41.6865
1288	-41.6843	41.6843
1289	-41.6822	41.6822
1290	-41.68	41.68
1291	-41.6779	41.6779
1292	-41.6758	41.6758
1293	-41.6737	41.6737
1294	-41.6715	41.6715
1295	-41.6694	41.6694
1296	-41.6673	41.6673
1297	-41.6652	41.6652
1298	-41.6631	41.6631
1299	-41.6609	41.6609
1300	-41.6588	41.6588
1301	-41.6567	41.6567
1302	-41.6546	41.6546
1303	-41.6525	41.6525
1304	-41.6504	41.6504
1305	-41.6483	41.6483
1306	-41.6462	41.6462
1307	-41.6441	41.6441
1308	-41.642	41.642
1309	-41.6399	41.6399
1310	-41.6378	41.6378
1311	-41.6357	41.6357
1312	-41.6336	41.6336
1313	-41.6315	41.6315
1314	-41.6293	41.6293
1315	-41.6272	41.6272
1316	-41.6251	41.6251
1317	-41.623	41.623
1318	-41.6208	41.6208
1319	-41.6187	41.6187
1320	-41.6166	41.6166
1321	-41.6145	41.6145
1322	-41.6124	41.6124
1323	-41.6103	41.6103
1324	-41.6082	41.6082
1325	-41.6061	41.6061
1326	-41.604	41.604
1327	-41.6019	41.6019
1328	-41.5998	41.5998
1329	-41.5977	41.5977
1330	-41.5956	41.5956
1331	-41.5935	41.5935
1332	-41.5914	41.5914
1333	-41.5893	41.5893
1334	-41.5872	41.5872
1335	-41.5851	41.5851
1336	-41.583	41.583
1337	-41.5809	41.5809
1338	-41.5789	41.5789
1339	-41.5768	41.5768
1340	-41.5747	41.5747
1341	-41.5726	41.5726
1342	-41.5705	41.5705
1343	-41.5685	41.5685
1344	-41.5664	41.5664
1345	-41.5643	41.5643
1346	-41.5622	41.5622
1347	-41.5602	41.5602
1348	-41.5581	41.5581
1349	-41.5561	41.5561
1350	-41.554	41.554
1351	-41.5519	41.5519
1352	-41.5499	41.5499
1353	-41.5478	41.5478
1354	-41.5458	41.5458
1355	-41.5437	41.5437
1356	-41.5416	41.5416
1357	-41.5396	41.5396
1358	-41.5375	41.5375
1359	-41.5355	41.5355
1360	-41.5335	41.5335
1361	-41.5314	41.5314
1362	-41.5294	41.5294
1363	-41.5273	41.5273
1364	-41.5253	41.5253
1365	-41.5233	41.5233
1366	-41.5212	41.5212
1367	-41.5192	41.5192
1368	-41.5172	41.5172
1369	-41.5151	41.5151
1370	-41.5131	41.5131
1371	-41.5111	41.5111
1372	-41.509	41.509
1373	-41.507	41.507
1374	-41.505	41.505
1375	-41.503	41.503
1376	-41.501	41.501
1377	-41.4989	41.4989
1378	-41.4969	41.4969
1379	-41.4949	41.4949
1380	-41.4929	41.4929
1381	-41.4909	41.4909
1382	-41.4889	41.4889
1383	-41.4869	41.4869
1384	-41.4849	41.4849
1385	-41.4829	41.4829
1386	-41.4809	41.4809
1387	-41.4789	41.4789
1388	-41.4769	41.4769
1389	-41.4749	41.4749
1390	-41.4729	41.4729
1391	-41.4709	41.4709
1392	-41.4689	41.4689
1393	-41.4669	41.4669
1394	-41.4649	41.4649
1395	-41.4629	41.4629
1396	-41.461	41.461
1397	-41.459	41.459
1398	-41.457	41.457
1399	-41.455	41.455
1400	-41.453	41.453
1401	-41.4511	41.4511
1402	-41.4491	41.4491
1403	-41.4471	41.4471
1404	-41.4451	41.4451
1405	-41.4432	41.4432
1406	-41.4412	41.4412
1407	-41.4392	41.4392
1408	-41.4373	41.4373
1409	-41.4353	41.4353
1410	-41.4334	41.4334
1411	-41.4314	41.4314
1412	-41.4294	41.4294
1413	-41.4275	41.4275
1414	-41.4255	41.4255
1415	-41.4236	41.4236
1416	-41.4216	41.4216
1417	-41.4197	41.4197
1418	-41.4177	41.4177
1419	-41.4158	41.4158
1420	-41.4139	41.4139
1421	-41.4119	41.4119
1422	-41.41	41.41
1423	-41.408	41.408
1424	-41.4061	41.4061
1425	-41.4042	41.4042
1426	-41.4022	41.4022
1427	-41.4003	41.4003
1428	-41.3984	41.3984
1429	-41.3964	41.3964
1430	-41.3945	41.3945
1431	-41.3926	41.3926
1432	-41.3907	41.3907
1433	-41.3888	41.3888
1434	-41.3868	41.3868
1435	-41.3849	41.3849
1436	-41.383	41.383
1437	-41.3811	41.3811
1438	-41.3792	41.3792
1439	-41.3773	41.3773
1440	-41.3754	41.3754
1441	-41.3735	41.3735
1442	-41.3715	41.3715
1443	-41.3696	41.3696
1444	-41.3677	41.3677
1445	-41.3658	41.3658
1446	-41.3639	41.3639
1447	-41.3621	41.3621
1448	-41.3602	41.3602
1449	-41.3583	41.3583
1450	-41.3564	41.3564
1451	-41.3545	41.3545
1452	-41.3526	41.3526
1453	-41.3507	41.3507
1454	-41.3488	41.3488
1455	-41.3469	41.3469
1456	-41.3451	41.3451
1457	-41.3432	41.3432
1458	-41.3413	41.3413
1459	-41.3394	41.3394
1460	-41.3376	41.3376
1461	-41.3357	41.3357
1462	-41.3338	41.3338
1463	-41.3319	41.3319
1464	-41.3301	41.3301
1465	-41.3282	41.3282
1466	-41.3263	41.3263
1467	-41.3245	41.3245
1468	-41.3226	41.3226
1469	-41.3208	41.3208
1470	-41.3189	41.3189
1471	-41.3171	41.3171
1472	-41.3152	41.3152
1473	-41.3133	41.3133
1474	-41.3115	41.3115
1475	-41.3096	41.3096
1476	-41.3078	41.3078
1477	-41.306	41.306
1478	-41.3041	41.3041
1479	-41.3023	41.3023
1480	-41.3004	41.3004
1481	-41.2986	41.2986
1482	-41.2968	41.2968
1483	-41.2949	41.2949
1484	-41.2931	41.2931
1485	-41.2913	41.2913
1486	-41.2894	41.2894
1487	-41.2876	41.2876
1488	-41.2858	41.2858
1489	-41.2839	41.2839
1490	-41.2821	41.2821
1491	-41.2803	41.2803
1492	-41.2784	41.2784
1493	-41.2766	41.2766
1494	-41.2748	41.2748
1495	-41.2729	41.2729
1496	-41.2711	41.2711
1497	-41.2692	41.2692
1498	-41.2674	41.2674
1499	-41.2656	41.2656
1500	-41.2637	41.2637
1501	-41.2619	41.2619
1502	-41.2601	41.2601
1503	-41.2582	41.2582
1504	-41.2564	41.2564
1505	-41.2546	41.2546
1506	-41.2527	41.2527
1507	-41.2509	41.2509
1508	-41.2491	41.2491
1509	-41.2473	41.2473
1510	-41.2455	41.2455
1511	-41.2436	41.2436
1512	-41.2418	41.2418
1513	-41.24	41.24
1514	-41.2382	41.2382
1515	-41.2364	41.2364
1516	-41.2346	41.2346
1517	-41.2328	41.2328
1518	-41.2309	41.2309
1519	-41.2291	41.2291
1520	-41.2273	41.2273
1521	-41.2255	41.2255
1522	-41.2237	41.2237
1523	-41.2219	41.2219
1524	-41.2201	41.2201
1525	-41.2183	41.2183
1526	-41.2165	41.2165
1527	-41.2147	41.2147
1528	-41.2129	41.2129
1529	-41.2111	41.2111
1530	-41.2093	41.2093
1531	-41.2076	41.2076
1532	-41.2058	41.2058
1533	-41.204	41.204
1534	-41.2022	41.2022
1535	-41.2004	41.2004
1536	-41.1986	41.1986
1537	-41.1968	41.1968
1538	-41.1951	41.1951
1539	-41.1933	41.1933
1540	-41.1915	41.1915
1541	-41.1897	41.1897
1542	-41.1879	41.1879
1543	-41.1862	41.1862
1544	-41.1844	41.1844
1545	-41.1826	41.1826
1546	-41.1809	41.1809
1547	-41.1791	41.1791
1548	-41.1773	41.1773
1549	-41.1756	41.1756
1550	-41.1738	41.1738
1551	-41.172	41.172
1552	-41.1703	41.1703
1553	-41.1685	41.1685
1554	-41.1668	41.1668
1555	-41.165	41.165
1556	-41.1632	41.1632
1557	-41.1615	41.1615
1558	-41.1597	41.1597
1559	-41.158	41.158
1560	-41.1562	41.1562
1561	-41.1545	41.1545
1562	-41.1527	41.1527
1563	-41.151	41.151
1564	-41.1493	41.1493
1565	-41.1475	41.1475
1566	-41.1458	41.1458
1567	-41.144	41.144
1568	-41.1423	41.1423
1569	-41.1406	41.1406
1570	-41.1388	41.1388
1571	-41.1371	41.1371
1572	-41.1354	41.1354
1573	-41.1336	41.1336
1574	-41.1319	41.1319
1575	-41.1302	41.1302
1576	-41.1284	41.1284
1577	-41.1267	41.1267
1578	-41.125	41.125
1579	-41.1233	41.1233
1580	-41.1216	41.1216
1581	-41.1198	41.1198
1582	-41.1181	41.1181
1583	-41.1164	41.1164
1584	-41.1147	41.1147
1585	-41.113	41.113
1586	-41.1113	41.1113
1587	-41.1095	41.1095
1588	-41.1078	41.1078
1589	-41.1061	41.1061
1590	-41.1044	41.1044
1591	-41.1027	41.1027
1592	-41.101	41.101
1593	-41.0993	41.0993
1594	-41.0976	41.0976
1595	-41.0959	41.0959
1596	-41.0942	41.0942
1597	-41.0925	41.0925
1598	-41.0908	41.0908
1599	-41.0891	41.0891
1600	-41.0874	41.0874
1601	-41.0857	41.0857
1602	-41.084	41.084
1603	-41.0824	41.0824
1604	-41.0807	41.0807
1605	-41.079	41.079
1606	-41.0773	41.0773
1607	-41.0756	41.0756
1608	-41.0739	41.0739
1609	-41.0723	41.0723
1610	-41.0706	41.0706
1611	-41.0689	41.0689
1612	-41.0672	41.0672
1613	-41.0656	41.0656
1614	-41.0639	41.0639
1615	-41.0622	41.0622
1616	-41.0605	41.0605
1617	-41.0589	41.0589
1618	-41.0572	41.0572
1619	-41.0555	41.0555
1620	-41.0539	41.0539
1621	-41.0522	41.0522
1622	-41.0505	41.0505
1623	-41.0489	41.0489
1624	-41.0472	41.0472
1625	-41.0456	41.0456
1626	-41.0439	41.0439
1627	-41.0423	41.0423
1628	-41.0406	41.0406
1629	-41.039	41.039
1630	-41.0373	41.0373
1631	-41.0357	41.0357
1632	-41.034	41.034
1633	-41.0324	41.0324
1634	-41.0307	41.0307
1635	-41.0291	41.0291
1636	-41.0274	41.0274
1637	-41.0258	41.0258
1638	-41.0242	41.0242
1639	-41.0225	41.0225
1640	-41.0209	41.0209
1641	-41.0193	41.0193
1642	-41.0176	41.0176
1643	-41.016	41.016
1644	-41.0144	41.0144
1645	-41.0127	41.0127
1646	-41.0111	41.0111
1647	-41.0095	41.0095
1648	-41.0079	41.0079
1649	-41.0062	41.0062
1650	-41.0046	41.0046
1651	-41.003	41.003
1652	-41.0014	41.0014
1653	-40.9998	40.9998
1654	-40.9981	40.9981
1655	-40.9965	40.9965
1656	-40.9949	40.9949
1657	-40.9933	40.9933
1658	-40.9917	40.9917
1659	-40.9901	40.9901
1660	-40.9885	40.9885
1661	-40.9869	40.9869
1662	-40.9853	40.9853
1663	-40.9837	40.9837
1664	-40.9821	40.9821
1665	-40.9805	40.9805
1666	-40.9789	40.9789
1667	-40.9773	40.9773
1668	-40.9757	40.9757
1669	-40.9741	40.9741
1670	-40.9725	40.9725
1671	-40.9709	40.9709
1672	-40.9693	40.9693
1673	-40.9676	40.9676
1674	-40.966	40.966
1675	-40.9644	40.9644
1676	-40.9628	40.9628
1677	-40.9612	40.9612
1678	-40.9596	40.9596
1679	-40.958	40.958
1680	-40.9564	40.9564
1681	-40.9548	40.9548
1682	-40.9532	40.9532
1683	-40.9516	40.9516
1684	-40.95	40.95
1685	-40.9484	40.9484
1686	-40.9468	40.9468
1687	-40.9452	40.9452
1688	-40.9436	40.9436
1689	-40.942	40.942
1690	-40.9404	40.9404
1691	-40.9388	40.9388
1692	-40.9372	40.9372
1693	-40.9356	40.9356
1694	-40.934	40.934
1695	-40.9324	40.9324
1696	-40.9309	40.9309
1697	-40.9293	40.9293
1698	-40.9277	40.9277
1699	-40.9261	40.9261
1700	-40.9245	40.9245
1701	-40.9229	40.9229
1702	-40.9214	40.9214
1703	-40.9198	40.9198
1704	-40.9182	40.9182
1705	-40.9166	40.9166
1706	-40.9151	40.9151
1707	-40.9135	40.9135
1708	-40.9119	40.9119
1709	-40.9103	40.9103
1710	-40.9088	40.9088
1711	-40.9072	40.9072
1712	-40.9056	40.9056
1713	-40.9041	40.9041
1714	-40.9025	40.9025
1715	-40.9009	40.9009
1716	-40.8994	40.8994
1717	-40.8978	40.8978
1718	-40.8963	40.8963
1719	-40.8947	40.8947
1720	-40.8931	40.8931
1721	-40.8916	40.8916
1722	-40.89	40.89
1723	-40.8885	40.8885
1724	-40.8869	40.8869
1725	-40.8854	40.8854
1726	-40.8838	40.8838
1727	-40.8823	40.8823
1728	-40.8807	40.8807
1729	-40.8792	40.8792
1730	-40.8776	40.8776
1731	-40.8761	40.8761
1732	-40.8745	40.8745
1733	-40.873	40.873
1734	-40.8714	40.8714
1735	-40.8699	40.8699
1736	-40.8684	40.8684
1737	-40.8668	40.8668
1738	-40.8653	40.8653
1739	-40.8637	40.8637
1740	-40.8622	40.8622
1741	-40.8607	40.8607
1742	-40.8591	40.8591
1743	-40.8576	40.8576
1744	-40.8561	40.8561
1745	-40.8546	40.8546
1746	-40.853	40.853
1747	-40.8515	40.8515
1748	-40.85	40.85
1749	-40.8484	40.8484
1750	-40.8469	40.8469
1751	-40.8454	40.8454
1752	-40.8439	40.8439
1753	-40.8424	40.8424
1754	-40.8408	40.8408
1755	-40.8393	40.8393
1756	-40.8378	40.8378
1757	-40.8363	40.8363
1758	-40.8348	40.8348
1759	-40.8333	40.8333
1760	-40.8317	40.8317
1761	-40.8302	40.8302
1762	-40.8287	40.8287
1763	-40.8272	40.8272
1764	-40.8257	40.8257
1765	-40.8242	40.8242
1766	-40.8227	40.8227
1767	-40.8212	40.8212
1768	-40.8197	40.8197
1769	-40.8182	40.8182
1770	-40.8167	40.8167
1771	-40.8152	40.8152
1772	-40.8137	40.8137
1773	-40.8122	40.8122
1774	-40.8107	40.8107
1775	-40.8092	40.8092
1776	-40.8077	40.8077
1777	-40.8062	40.8062
1778	-40.8047	40.8047
1779	-40.8032	40.8032
1780	-40.8017	40.8017
1781	-40.8003	40.8003
1782	-40.7988	40.7988
1783	-40.7973	40.7973
1784	-40.7958	40.7958
1785	-40.7943	40.7943
1786	-40.7928	40.7928
1787	-40.7914	40.7914
1788	-40.7899	40.7899
1789	-40.7884	40.7884
1790	-40.7869	40.7869
1791	-40.7854	40.7854
1792	-40.784	40.784
1793	-40.7825	40.7825
1794	-40.781	40.781
1795	-40.7796	40.7796
1796	-40.7781	40.7781
1797	-40.7766	40.7766
1798	-40.7751	40.7751
1799	-40.7737	40.7737
1800	-40.7722	40.7722

## Sheet: 导热0.1
0	-58.5433	58.5433
1	-56.2687	56.2687
2	-54.2874	54.2874
3	-53.4928	53.4928
4	-52.7586	52.7586
5	-52.2121	52.2121
6	-51.8036	51.8036
7	-51.5333	51.5333
8	-51.4165	51.4165
9	-51.3173	51.3173
10	-51.2181	51.2181
11	-51.1189	51.1189
12	-51.0197	51.0197
13	-50.9205	50.9205
14	-50.8213	50.8213
15	-50.7379	50.7379
16	-50.6649	50.6649
17	-50.5919	50.5919
18	-50.5189	50.5189
19	-50.4459	50.4459
20	-50.3729	50.3729
21	-50.2999	50.2999
22	-50.2269	50.2269
23	-50.1539	50.1539
24	-50.0809	50.0809
25	-50.0078	50.0078
26	-49.9348	49.9348
27	-49.8618	49.8618
28	-49.7887	49.7887
29	-49.7216	49.7216
30	-49.6778	49.6778
31	-49.634	49.634
32	-49.5902	49.5902
33	-49.5465	49.5465
34	-49.5027	49.5027
35	-49.4589	49.4589
36	-49.4151	49.4151
37	-49.3714	49.3714
38	-49.3276	49.3276
39	-49.2838	49.2838
40	-49.24	49.24
41	-49.1962	49.1962
42	-49.1524	49.1524
43	-49.1086	49.1086
44	-49.0648	49.0648
45	-49.021	49.021
46	-48.9772	48.9772
47	-48.9335	48.9335
48	-48.8897	48.8897
49	-48.8459	48.8459
50	-48.8021	48.8021
51	-48.7582	48.7582
52	-48.7144	48.7144
53	-48.6706	48.6706
54	-48.6268	48.6268
55	-48.583	48.583
56	-48.5392	48.5392
57	-48.4954	48.4954
58	-48.4591	48.4591
59	-48.4341	48.4341
60	-48.4092	48.4092
61	-48.3842	48.3842
62	-48.3592	48.3592
63	-48.3342	48.3342
64	-48.3093	48.3093
65	-48.2843	48.2843
66	-48.2593	48.2593
67	-48.2343	48.2343
68	-48.2093	48.2093
69	-48.1843	48.1843
70	-48.1594	48.1594
71	-48.1344	48.1344
72	-48.1094	48.1094
73	-48.0844	48.0844
74	-48.0594	48.0594
75	-48.0344	48.0344
76	-48.0095	48.0095
77	-47.9845	47.9845
78	-47.9595	47.9595
79	-47.9345	47.9345
80	-47.9095	47.9095
81	-47.8845	47.8845
82	-47.8595	47.8595
83	-47.8345	47.8345
84	-47.8095	47.8095
85	-47.7846	47.7846
86	-47.7596	47.7596
87	-47.7346	47.7346
88	-47.7096	47.7096
89	-47.6846	47.6846
90	-47.6596	47.6596
91	-47.6346	47.6346
92	-47.6096	47.6096
93	-47.5846	47.5846
94	-47.5596	47.5596
95	-47.5346	47.5346
96	-47.5096	47.5096
97	-47.4846	47.4846
98	-47.4596	47.4596
99	-47.4346	47.4346
100	-47.4096	47.4096
101	-47.3846	47.3846
102	-47.3596	47.3596
103	-47.3347	47.3347
104	-47.3097	47.3097
105	-47.2847	47.2847
106	-47.2597	47.2597
107	-47.2346	47.2346
108	-47.2096	47.2096
109	-47.1846	47.1846
110	-47.1596	47.1596
111	-47.1346	47.1346
112	-47.1096	47.1096
113	-47.0846	47.0846
114	-47.0596	47.0596
115	-47.0346	47.0346
116	-47.0186	47.0186
117	-47.0049	47.0049
118	-46.9912	46.9912
119	-46.9775	46.9775
120	-46.9637	46.9637
121	-46.95	46.95
122	-46.9363	46.9363
123	-46.9226	46.9226
124	-46.9088	46.9088
125	-46.8951	46.8951
126	-46.8814	46.8814
127	-46.8677	46.8677
128	-46.8539	46.8539
129	-46.8402	46.8402
130	-46.8265	46.8265
131	-46.8128	46.8128
132	-46.799	46.799
133	-46.7853	46.7853
134	-46.7716	46.7716
135	-46.7578	46.7578
136	-46.7441	46.7441
137	-46.7304	46.7304
138	-46.7167	46.7167
139	-46.7029	46.7029
140	-46.6892	46.6892
141	-46.6755	46.6755
142	-46.6617	46.6617
143	-46.648	46.648
144	-46.6343	46.6343
145	-46.6206	46.6206
146	-46.6068	46.6068
147	-46.5931	46.5931
148	-46.5794	46.5794
149	-46.5656	46.5656
150	-46.5519	46.5519
151	-46.5382	46.5382
152	-46.5244	46.5244
153	-46.5107	46.5107
154	-46.497	46.497
155	-46.4833	46.4833
156	-46.4695	46.4695
157	-46.4558	46.4558
158	-46.4421	46.4421
159	-46.4283	46.4283
160	-46.4146	46.4146
161	-46.4009	46.4009
162	-46.3871	46.3871
163	-46.3734	46.3734
164	-46.3597	46.3597
165	-46.3459	46.3459
166	-46.3322	46.3322
167	-46.3185	46.3185
168	-46.3047	46.3047
169	-46.291	46.291
170	-46.2773	46.2773
171	-46.2635	46.2635
172	-46.2498	46.2498
173	-46.2361	46.2361
174	-46.2223	46.2223
175	-46.2086	46.2086
176	-46.1949	46.1949
177	-46.1811	46.1811
178	-46.1674	46.1674
179	-46.1537	46.1537
180	-46.1399	46.1399
181	-46.1262	46.1262
182	-46.1125	46.1125
183	-46.0987	46.0987
184	-46.085	46.085
185	-46.0713	46.0713
186	-46.0575	46.0575
187	-46.0438	46.0438
188	-46.0301	46.0301
189	-46.0163	46.0163
190	-46.0026	46.0026
191	-45.9889	45.9889
192	-45.9751	45.9751
193	-45.9614	45.9614
194	-45.9476	45.9476
195	-45.9339	45.9339
196	-45.9202	45.9202
197	-45.9064	45.9064
198	-45.8927	45.8927
199	-45.879	45.879
200	-45.8652	45.8652
201	-45.8515	45.8515
202	-45.8377	45.8377
203	-45.824	45.824
204	-45.8103	45.8103
205	-45.7965	45.7965
206	-45.7828	45.7828
207	-45.7691	45.7691
208	-45.7553	45.7553
209	-45.7416	45.7416
210	-45.7278	45.7278
211	-45.7141	45.7141
212	-45.7004	45.7004
213	-45.6866	45.6866
214	-45.6729	45.6729
215	-45.6591	45.6591
216	-45.6454	45.6454
217	-45.6317	45.6317
218	-45.6179	45.6179
219	-45.6042	45.6042
220	-45.5904	45.5904
221	-45.5767	45.5767
222	-45.563	45.563
223	-45.5492	45.5492
224	-45.5355	45.5355
225	-45.5217	45.5217
226	-45.508	45.508
227	-45.4943	45.4943
228	-45.4805	45.4805
229	-45.4668	45.4668
230	-45.453	45.453
231	-45.4428	45.4428
232	-45.4349	45.4349
233	-45.427	45.427
234	-45.4191	45.4191
235	-45.4112	45.4112
236	-45.4033	45.4033
237	-45.3954	45.3954
238	-45.3874	45.3874
239	-45.3795	45.3795
240	-45.3716	45.3716
241	-45.3637	45.3637
242	-45.3558	45.3558
243	-45.3479	45.3479
244	-45.34	45.34
245	-45.3321	45.3321
246	-45.3242	45.3242
247	-45.3163	45.3163
248	-45.3084	45.3084
249	-45.3005	45.3005
250	-45.2926	45.2926
251	-45.2846	45.2846
252	-45.2767	45.2767
253	-45.2688	45.2688
254	-45.2609	45.2609
255	-45.253	45.253
256	-45.2451	45.2451
257	-45.2372	45.2372
258	-45.2293	45.2293
259	-45.2214	45.2214
260	-45.2135	45.2135
261	-45.2056	45.2056
262	-45.1977	45.1977
263	-45.1897	45.1897
264	-45.1818	45.1818
265	-45.1739	45.1739
266	-45.166	45.166
267	-45.1581	45.1581
268	-45.1502	45.1502
269	-45.1423	45.1423
270	-45.1344	45.1344
271	-45.1265	45.1265
272	-45.1186	45.1186
273	-45.1107	45.1107
274	-45.1028	45.1028
275	-45.0948	45.0948
276	-45.0869	45.0869
277	-45.079	45.079
278	-45.0711	45.0711
279	-45.0632	45.0632
280	-45.0553	45.0553
281	-45.0474	45.0474
282	-45.0395	45.0395
283	-45.0316	45.0316
284	-45.0237	45.0237
285	-45.0158	45.0158
286	-45.0078	45.0078
287	-44.9999	44.9999
288	-44.992	44.992
289	-44.9841	44.9841
290	-44.9762	44.9762
291	-44.9683	44.9683
292	-44.9604	44.9604
293	-44.9525	44.9525
294	-44.9446	44.9446
295	-44.9367	44.9367
296	-44.9287	44.9287
297	-44.9208	44.9208
298	-44.9129	44.9129
299	-44.905	44.905
300	-44.8971	44.8971
301	-44.8892	44.8892
302	-44.8813	44.8813
303	-44.8734	44.8734
304	-44.8655	44.8655
305	-44.8576	44.8576
306	-44.8496	44.8496
307	-44.8417	44.8417
308	-44.8338	44.8338
309	-44.8259	44.8259
310	-44.818	44.818
311	-44.8101	44.8101
312	-44.8022	44.8022
313	-44.7943	44.7943
314	-44.7864	44.7864
315	-44.7784	44.7784
316	-44.7705	44.7705
317	-44.7626	44.7626
318	-44.7547	44.7547
319	-44.7468	44.7468
320	-44.7389	44.7389
321	-44.731	44.731
322	-44.7231	44.7231
323	-44.7152	44.7152
324	-44.7072	44.7072
325	-44.6993	44.6993
326	-44.6914	44.6914
327	-44.6835	44.6835
328	-44.6756	44.6756
329	-44.6677	44.6677
330	-44.6598	44.6598
331	-44.6519	44.6519
332	-44.644	44.644
333	-44.636	44.636
334	-44.6281	44.6281
335	-44.6202	44.6202
336	-44.6123	44.6123
337	-44.6044	44.6044
338	-44.5965	44.5965
339	-44.5886	44.5886
340	-44.5807	44.5807
341	-44.5727	44.5727
342	-44.5648	44.5648
343	-44.5569	44.5569
344	-44.549	44.549
345	-44.5411	44.5411
346	-44.5332	44.5332
347	-44.5253	44.5253
348	-44.5174	44.5174
349	-44.5094	44.5094
350	-44.5015	44.5015
351	-44.4936	44.4936
352	-44.4857	44.4857
353	-44.4778	44.4778
354	-44.4699	44.4699
355	-44.462	44.462
356	-44.4541	44.4541
357	-44.4461	44.4461
358	-44.4382	44.4382
359	-44.4303	44.4303
360	-44.4224	44.4224
361	-44.4145	44.4145
362	-44.4066	44.4066
363	-44.3987	44.3987
364	-44.3907	44.3907
365	-44.3828	44.3828
366	-44.3749	44.3749
367	-44.367	44.367
368	-44.3591	44.3591
369	-44.3512	44.3512
370	-44.3433	44.3433
371	-44.3354	44.3354
372	-44.3274	44.3274
373	-44.3195	44.3195
374	-44.3116	44.3116
375	-44.3037	44.3037
376	-44.2958	44.2958
377	-44.2879	44.2879
378	-44.28	44.28
379	-44.272	44.272
380	-44.2641	44.2641
381	-44.2562	44.2562
382	-44.2483	44.2483
383	-44.2404	44.2404
384	-44.2325	44.2325
385	-44.2246	44.2246
386	-44.2166	44.2166
387	-44.2087	44.2087
388	-44.2008	44.2008
389	-44.1929	44.1929
390	-44.185	44.185
391	-44.1771	44.1771
392	-44.1692	44.1692
393	-44.1612	44.1612
394	-44.1533	44.1533
395	-44.1454	44.1454
396	-44.1375	44.1375
397	-44.1296	44.1296
398	-44.1217	44.1217
399	-44.1138	44.1138
400	-44.1058	44.1058
401	-44.0979	44.0979
402	-44.09	44.09
403	-44.0821	44.0821
404	-44.0742	44.0742
405	-44.0663	44.0663
406	-44.0583	44.0583
407	-44.0504	44.0504
408	-44.0425	44.0425
409	-44.0346	44.0346
410	-44.0267	44.0267
411	-44.0203	44.0203
412	-44.015	44.015
413	-44.0097	44.0097
414	-44.0043	44.0043
415	-43.999	43.999
416	-43.9937	43.9937
417	-43.9883	43.9883
418	-43.983	43.983
419	-43.9777	43.9777
420	-43.9724	43.9724
421	-43.967	43.967
422	-43.9617	43.9617
423	-43.9564	43.9564
424	-43.951	43.951
425	-43.9457	43.9457
426	-43.9404	43.9404
427	-43.9351	43.9351
428	-43.9297	43.9297
429	-43.9244	43.9244
430	-43.9191	43.9191
431	-43.9137	43.9137
432	-43.9084	43.9084
433	-43.9031	43.9031
434	-43.8978	43.8978
435	-43.8924	43.8924
436	-43.8871	43.8871
437	-43.8818	43.8818
438	-43.8764	43.8764
439	-43.8711	43.8711
440	-43.8658	43.8658
441	-43.8605	43.8605
442	-43.8551	43.8551
443	-43.8498	43.8498
444	-43.8445	43.8445
445	-43.8391	43.8391
446	-43.8338	43.8338
447	-43.8285	43.8285
448	-43.8232	43.8232
449	-43.8178	43.8178
450	-43.8125	43.8125
451	-43.8072	43.8072
452	-43.8018	43.8018
453	-43.7965	43.7965
454	-43.7912	43.7912
455	-43.7858	43.7858
456	-43.7805	43.7805
457	-43.7752	43.7752
458	-43.7699	43.7699
459	-43.7645	43.7645
460	-43.7592	43.7592
461	-43.7539	43.7539
462	-43.7485	43.7485
463	-43.7432	43.7432
464	-43.7379	43.7379
465	-43.7326	43.7326
466	-43.7272	43.7272
467	-43.7219	43.7219
468	-43.7166	43.7166
469	-43.7112	43.7112
470	-43.7059	43.7059
471	-43.7006	43.7006
472	-43.6952	43.6952
473	-43.6899	43.6899
474	-43.6846	43.6846
475	-43.6793	43.6793
476	-43.6739	43.6739
477	-43.6686	43.6686
478	-43.6633	43.6633
479	-43.6579	43.6579
480	-43.6526	43.6526
481	-43.6473	43.6473
482	-43.6419	43.6419
483	-43.6366	43.6366
484	-43.6313	43.6313
485	-43.626	43.626
486	-43.6206	43.6206
487	-43.6153	43.6153
488	-43.61	43.61
489	-43.6046	43.6046
490	-43.5993	43.5993
491	-43.594	43.594
492	-43.5886	43.5886
493	-43.5833	43.5833
494	-43.578	43.578
495	-43.5727	43.5727
496	-43.5673	43.5673
497	-43.562	43.562
498	-43.5567	43.5567
499	-43.5513	43.5513
500	-43.546	43.546
501	-43.5407	43.5407
502	-43.5353	43.5353
503	-43.53	43.53
504	-43.5247	43.5247
505	-43.5194	43.5194
506	-43.514	43.514
507	-43.5087	43.5087
508	-43.5034	43.5034
509	-43.498	43.498
510	-43.4927	43.4927
511	-43.4874	43.4874
512	-43.482	43.482
513	-43.4767	43.4767
514	-43.4714	43.4714
515	-43.466	43.466
516	-43.4607	43.4607
517	-43.4554	43.4554
518	-43.4501	43.4501
519	-43.4447	43.4447
520	-43.4394	43.4394
521	-43.4341	43.4341
522	-43.4287	43.4287
523	-43.4234	43.4234
524	-43.4181	43.4181
525	-43.4127	43.4127
526	-43.4074	43.4074
527	-43.4021	43.4021
528	-43.3967	43.3967
529	-43.3914	43.3914
530	-43.3861	43.3861
531	-43.3808	43.3808
532	-43.3754	43.3754
533	-43.3701	43.3701
534	-43.3648	43.3648
535	-43.3594	43.3594
536	-43.3541	43.3541
537	-43.3488	43.3488
538	-43.3434	43.3434
539	-43.3381	43.3381
540	-43.3328	43.3328
541	-43.3274	43.3274
542	-43.3221	43.3221
543	-43.3168	43.3168
544	-43.3114	43.3114
545	-43.3061	43.3061
546	-43.3008	43.3008
547	-43.2955	43.2955
548	-43.2901	43.2901
549	-43.2848	43.2848
550	-43.2795	43.2795
551	-43.2741	43.2741
552	-43.2688	43.2688
553	-43.2635	43.2635
554	-43.2581	43.2581
555	-43.2528	43.2528
556	-43.2475	43.2475
557	-43.2421	43.2421
558	-43.2368	43.2368
559	-43.2315	43.2315
560	-43.2261	43.2261
561	-43.2208	43.2208
562	-43.2155	43.2155
563	-43.2101	43.2101
564	-43.2048	43.2048
565	-43.1995	43.1995
566	-43.1942	43.1942
567	-43.1888	43.1888
568	-43.1835	43.1835
569	-43.1782	43.1782
570	-43.1728	43.1728
571	-43.1675	43.1675
572	-43.1622	43.1622
573	-43.1568	43.1568
574	-43.1515	43.1515
575	-43.1462	43.1462
576	-43.1408	43.1408
577	-43.1355	43.1355
578	-43.1302	43.1302
579	-43.1248	43.1248
580	-43.1195	43.1195
581	-43.1142	43.1142
582	-43.1088	43.1088
583	-43.1035	43.1035
584	-43.0982	43.0982
585	-43.0928	43.0928
586	-43.0875	43.0875
587	-43.0822	43.0822
588	-43.0768	43.0768
589	-43.0715	43.0715
590	-43.0662	43.0662
591	-43.0616	43.0616
592	-43.0575	43.0575
593	-43.0534	43.0534
594	-43.0493	43.0493
595	-43.0452	43.0452
596	-43.0412	43.0412
597	-43.0371	43.0371
598	-43.033	43.033
599	-43.0289	43.0289
600	-43.0248	43.0248
601	-43.0207	43.0207
602	-43.0166	43.0166
603	-43.0125	43.0125
604	-43.0085	43.0085
605	-43.0044	43.0044
606	-43.0003	43.0003
607	-42.9962	42.9962
608	-42.9921	42.9921
609	-42.988	42.988
610	-42.9839	42.9839
611	-42.9798	42.9798
612	-42.9757	42.9757
613	-42.9717	42.9717
614	-42.9676	42.9676
615	-42.9635	42.9635
616	-42.9594	42.9594
617	-42.9553	42.9553
618	-42.9512	42.9512
619	-42.9471	42.9471
620	-42.943	42.943
621	-42.939	42.939
622	-42.9349	42.9349
623	-42.9308	42.9308
624	-42.9267	42.9267
625	-42.9226	42.9226
626	-42.9185	42.9185
627	-42.9144	42.9144
628	-42.9103	42.9103
629	-42.9062	42.9062
630	-42.9022	42.9022
631	-42.8981	42.8981
632	-42.894	42.894
633	-42.8899	42.8899
634	-42.8858	42.8858
635	-42.8817	42.8817
636	-42.8776	42.8776
637	-42.8735	42.8735
638	-42.8694	42.8694
639	-42.8654	42.8654
640	-42.8613	42.8613
641	-42.8572	42.8572
642	-42.8531	42.8531
643	-42.849	42.849
644	-42.8449	42.8449
645	-42.8408	42.8408
646	-42.8367	42.8367
647	-42.8327	42.8327
648	-42.8286	42.8286
649	-42.8245	42.8245
650	-42.8204	42.8204
651	-42.8163	42.8163
652	-42.8122	42.8122
653	-42.8081	42.8081
654	-42.804	42.804
655	-42.7999	42.7999
656	-42.7959	42.7959
657	-42.7918	42.7918
658	-42.7877	42.7877
659	-42.7836	42.7836
660	-42.7795	42.7795
661	-42.7754	42.7754
662	-42.7713	42.7713
663	-42.7672	42.7672
664	-42.7631	42.7631
665	-42.7591	42.7591
666	-42.755	42.755
667	-42.7509	42.7509
668	-42.7468	42.7468
669	-42.7427	42.7427
670	-42.7386	42.7386
671	-42.7345	42.7345
672	-42.7304	42.7304
673	-42.7263	42.7263
674	-42.7223	42.7223
675	-42.7182	42.7182
676	-42.7141	42.7141
677	-42.71	42.71
678	-42.7059	42.7059
679	-42.7018	42.7018
680	-42.6977	42.6977
681	-42.6936	42.6936
682	-42.6895	42.6895
683	-42.6854	42.6854
684	-42.6814	42.6814
685	-42.6773	42.6773
686	-42.6732	42.6732
687	-42.6691	42.6691
688	-42.665	42.665
689	-42.6609	42.6609
690	-42.6568	42.6568
691	-42.6527	42.6527
692	-42.6486	42.6486
693	-42.6446	42.6446
694	-42.6405	42.6405
695	-42.6364	42.6364
696	-42.6323	42.6323
697	-42.6282	42.6282
698	-42.6241	42.6241
699	-42.62	42.62
700	-42.6159	42.6159
701	-42.6118	42.6118
702	-42.6078	42.6078
703	-42.6037	42.6037
704	-42.5996	42.5996
705	-42.5955	42.5955
706	-42.5914	42.5914
707	-42.5873	42.5873
708	-42.5832	42.5832
709	-42.5791	42.5791
710	-42.575	42.575
711	-42.5709	42.5709
712	-42.5669	42.5669
713	-42.5628	42.5628
714	-42.5587	42.5587
715	-42.5546	42.5546
716	-42.5505	42.5505
717	-42.5464	42.5464
718	-42.5423	42.5423
719	-42.5382	42.5382
720	-42.5341	42.5341
721	-42.53	42.53
722	-42.526	42.526
723	-42.5219	42.5219
724	-42.5178	42.5178
725	-42.5137	42.5137
726	-42.5096	42.5096
727	-42.5055	42.5055
728	-42.5014	42.5014
729	-42.4973	42.4973
730	-42.4932	42.4932
731	-42.4892	42.4892
732	-42.4851	42.4851
733	-42.481	42.481
734	-42.4769	42.4769
735	-42.4728	42.4728
736	-42.4687	42.4687
737	-42.4646	42.4646
738	-42.4605	42.4605
739	-42.4564	42.4564
740	-42.4523	42.4523
741	-42.4483	42.4483
742	-42.4442	42.4442
743	-42.4401	42.4401
744	-42.436	42.436
745	-42.4319	42.4319
746	-42.4278	42.4278
747	-42.4237	42.4237
748	-42.4196	42.4196
749	-42.4155	42.4155
750	-42.4114	42.4114
751	-42.4074	42.4074
752	-42.4033	42.4033
753	-42.3992	42.3992
754	-42.3951	42.3951
755	-42.391	42.391
756	-42.3869	42.3869
757	-42.3828	42.3828
758	-42.3787	42.3787
759	-42.3746	42.3746
760	-42.3705	42.3705
761	-42.3665	42.3665
762	-42.3624	42.3624
763	-42.3583	42.3583
764	-42.3542	42.3542
765	-42.3501	42.3501
766	-42.346	42.346
767	-42.3419	42.3419
768	-42.3378	42.3378
769	-42.3337	42.3337
770	-42.3296	42.3296
771	-42.3261	42.3261
772	-42.323	42.323
773	-42.3198	42.3198
774	-42.3167	42.3167
775	-42.3135	42.3135
776	-42.3103	42.3103
777	-42.3072	42.3072
778	-42.304	42.304
779	-42.3009	42.3009
780	-42.2977	42.2977
781	-42.2946	42.2946
782	-42.2914	42.2914
783	-42.2883	42.2883
784	-42.2851	42.2851
785	-42.282	42.282
786	-42.2788	42.2788
787	-42.2757	42.2757
788	-42.2725	42.2725
789	-42.2694	42.2694
790	-42.2662	42.2662
791	-42.2631	42.2631
792	-42.2599	42.2599
793	-42.2567	42.2567
794	-42.2536	42.2536
795	-42.2504	42.2504
796	-42.2473	42.2473
797	-42.2441	42.2441
798	-42.241	42.241
799	-42.2378	42.2378
800	-42.2347	42.2347
801	-42.2315	42.2315
802	-42.2284	42.2284
803	-42.2252	42.2252
804	-42.2221	42.2221
805	-42.2189	42.2189
806	-42.2158	42.2158
807	-42.2126	42.2126
808	-42.2095	42.2095
809	-42.2063	42.2063
810	-42.2031	42.2031
811	-42.2	42.2
812	-42.1968	42.1968
813	-42.1937	42.1937
814	-42.1905	42.1905
815	-42.1874	42.1874
816	-42.1842	42.1842
817	-42.1811	42.1811
818	-42.1779	42.1779
819	-42.1748	42.1748
820	-42.1716	42.1716
821	-42.1685	42.1685
822	-42.1653	42.1653
823	-42.1622	42.1622
824	-42.159	42.159
825	-42.1559	42.1559
826	-42.1527	42.1527
827	-42.1495	42.1495
828	-42.1464	42.1464
829	-42.1432	42.1432
830	-42.1401	42.1401
831	-42.1369	42.1369
832	-42.1338	42.1338
833	-42.1306	42.1306
834	-42.1275	42.1275
835	-42.1243	42.1243
836	-42.1212	42.1212
837	-42.118	42.118
838	-42.1149	42.1149
839	-42.1117	42.1117
840	-42.1086	42.1086
841	-42.1054	42.1054
842	-42.1022	42.1022
843	-42.0991	42.0991
844	-42.0959	42.0959
845	-42.0928	42.0928
846	-42.0896	42.0896
847	-42.0865	42.0865
848	-42.0833	42.0833
849	-42.0802	42.0802
850	-42.077	42.077
851	-42.0739	42.0739
852	-42.0707	42.0707
853	-42.0676	42.0676
854	-42.0644	42.0644
855	-42.0613	42.0613
856	-42.0581	42.0581
857	-42.0549	42.0549
858	-42.0518	42.0518
859	-42.0486	42.0486
860	-42.0455	42.0455
861	-42.0423	42.0423
862	-42.0392	42.0392
863	-42.036	42.036
864	-42.0329	42.0329
865	-42.0297	42.0297
866	-42.0266	42.0266
867	-42.0234	42.0234
868	-42.0203	42.0203
869	-42.0171	42.0171
870	-42.014	42.014
871	-42.0108	42.0108
872	-42.0076	42.0076
873	-42.0045	42.0045
874	-42.0013	42.0013
875	-41.9982	41.9982
876	-41.995	41.995
877	-41.9919	41.9919
878	-41.9887	41.9887
879	-41.9856	41.9856
880	-41.9824	41.9824
881	-41.9793	41.9793
882	-41.9761	41.9761
883	-41.973	41.973
884	-41.9698	41.9698
885	-41.9666	41.9666
886	-41.9635	41.9635
887	-41.9603	41.9603
888	-41.9572	41.9572
889	-41.954	41.954
890	-41.9509	41.9509
891	-41.9477	41.9477
892	-41.9446	41.9446
893	-41.9414	41.9414
894	-41.9383	41.9383
895	-41.9351	41.9351
896	-41.932	41.932
897	-41.9288	41.9288
898	-41.9257	41.9257
899	-41.9225	41.9225
900	-41.9193	41.9193
901	-41.9162	41.9162
902	-41.913	41.913
903	-41.9099	41.9099
904	-41.9067	41.9067
905	-41.9036	41.9036
906	-41.9004	41.9004
907	-41.8973	41.8973
908	-41.8941	41.8941
909	-41.891	41.891
910	-41.8878	41.8878
911	-41.8847	41.8847
912	-41.8815	41.8815
913	-41.8783	41.8783
914	-41.8752	41.8752
915	-41.872	41.872
916	-41.8689	41.8689
917	-41.8657	41.8657
918	-41.8626	41.8626
919	-41.8594	41.8594
920	-41.8563	41.8563
921	-41.8531	41.8531
922	-41.85	41.85
923	-41.8468	41.8468
924	-41.8437	41.8437
925	-41.8405	41.8405
926	-41.8373	41.8373
927	-41.8342	41.8342
928	-41.831	41.831
929	-41.8279	41.8279
930	-41.8247	41.8247
931	-41.8216	41.8216
932	-41.8184	41.8184
933	-41.8153	41.8153
934	-41.8121	41.8121
935	-41.809	41.809
936	-41.8058	41.8058
937	-41.8027	41.8027
938	-41.7995	41.7995
939	-41.7963	41.7963
940	-41.7932	41.7932
941	-41.79	41.79
942	-41.7869	41.7869
943	-41.7837	41.7837
944	-41.7806	41.7806
945	-41.7774	41.7774
946	-41.7743	41.7743
947	-41.7711	41.7711
948	-41.768	41.768
949	-41.7648	41.7648
950	-41.7616	41.7616
951	-41.7587	41.7587
952	-41.7558	41.7558
953	-41.7529	41.7529
954	-41.75	41.75
955	-41.7472	41.7472
956	-41.7443	41.7443
957	-41.7415	41.7415
958	-41.7386	41.7386
959	-41.7357	41.7357
960	-41.7329	41.7329
961	-41.73	41.73
962	-41.7272	41.7272
963	-41.7244	41.7244
964	-41.7215	41.7215
965	-41.7187	41.7187
966	-41.7158	41.7158
967	-41.713	41.713
968	-41.7102	41.7102
969	-41.7074	41.7074
970	-41.7045	41.7045
971	-41.7017	41.7017
972	-41.6989	41.6989
973	-41.6961	41.6961
974	-41.6933	41.6933
975	-41.6905	41.6905
976	-41.6877	41.6877
977	-41.6849	41.6849
978	-41.6821	41.6821
979	-41.6793	41.6793
980	-41.6765	41.6765
981	-41.6737	41.6737
982	-41.6709	41.6709
983	-41.6682	41.6682
984	-41.6654	41.6654
985	-41.6626	41.6626
986	-41.6598	41.6598
987	-41.6571	41.6571
988	-41.6543	41.6543
989	-41.6515	41.6515
990	-41.6488	41.6488
991	-41.646	41.646
992	-41.6433	41.6433
993	-41.6405	41.6405
994	-41.6378	41.6378
995	-41.635	41.635
996	-41.6323	41.6323
997	-41.6295	41.6295
998	-41.6268	41.6268
999	-41.6241	41.6241
1000	-41.6213	41.6213
1001	-41.6186	41.6186
1002	-41.6159	41.6159
1003	-41.6132	41.6132
1004	-41.6105	41.6105
1005	-41.6077	41.6077
1006	-41.605	41.605
1007	-41.6023	41.6023
1008	-41.5996	41.5996
1009	-41.5969	41.5969
1010	-41.5942	41.5942
1011	-41.5915	41.5915
1012	-41.5888	41.5888
1013	-41.5861	41.5861
1014	-41.5835	41.5835
1015	-41.5808	41.5808
1016	-41.5781	41.5781
1017	-41.5754	41.5754
1018	-41.5727	41.5727
1019	-41.5701	41.5701
1020	-41.5674	41.5674
1021	-41.5647	41.5647
1022	-41.5621	41.5621
1023	-41.5594	41.5594
1024	-41.5568	41.5568
1025	-41.5541	41.5541
1026	-41.5515	41.5515
1027	-41.5488	41.5488
1028	-41.5462	41.5462
1029	-41.5435	41.5435
1030	-41.5409	41.5409
1031	-41.5383	41.5383
1032	-41.5356	41.5356
1033	-41.533	41.533
1034	-41.5304	41.5304
1035	-41.5278	41.5278
1036	-41.5251	41.5251
1037	-41.5225	41.5225
1038	-41.5199	41.5199
1039	-41.5173	41.5173
1040	-41.5147	41.5147
1041	-41.5121	41.5121
1042	-41.5095	41.5095
1043	-41.5069	41.5069
1044	-41.5043	41.5043
1045	-41.5017	41.5017
1046	-41.4991	41.4991
1047	-41.4965	41.4965
1048	-41.4939	41.4939
1049	-41.4914	41.4914
1050	-41.4888	41.4888
1051	-41.4862	41.4862
1052	-41.4836	41.4836
1053	-41.4811	41.4811
1054	-41.4785	41.4785
1055	-41.476	41.476
1056	-41.4734	41.4734
1057	-41.4708	41.4708
1058	-41.4683	41.4683
1059	-41.4657	41.4657
1060	-41.4632	41.4632
1061	-41.4607	41.4607
1062	-41.4581	41.4581
1063	-41.4556	41.4556
1064	-41.453	41.453
1065	-41.4505	41.4505
1066	-41.448	41.448
1067	-41.4455	41.4455
1068	-41.4429	41.4429
1069	-41.4404	41.4404
1070	-41.4379	41.4379
1071	-41.4354	41.4354
1072	-41.4329	41.4329
1073	-41.4304	41.4304
1074	-41.4279	41.4279
1075	-41.4254	41.4254
1076	-41.4229	41.4229
1077	-41.4204	41.4204
1078	-41.4179	41.4179
1079	-41.4154	41.4154
1080	-41.4129	41.4129
1081	-41.4104	41.4104
1082	-41.408	41.408
1083	-41.4055	41.4055
1084	-41.403	41.403
1085	-41.4005	41.4005
1086	-41.3981	41.3981
1087	-41.3956	41.3956
1088	-41.3932	41.3932
1089	-41.3907	41.3907
1090	-41.3882	41.3882
1091	-41.3858	41.3858
1092	-41.3833	41.3833
1093	-41.3809	41.3809
1094	-41.3785	41.3785
1095	-41.376	41.376
1096	-41.3736	41.3736
1097	-41.3711	41.3711
1098	-41.3687	41.3687
1099	-41.3663	41.3663
1100	-41.3639	41.3639
1101	-41.3614	41.3614
1102	-41.359	41.359
1103	-41.3566	41.3566
1104	-41.3542	41.3542
1105	-41.3518	41.3518
1106	-41.3494	41.3494
1107	-41.347	41.347
1108	-41.3446	41.3446
1109	-41.3422	41.3422
1110	-41.3398	41.3398
1111	-41.3374	41.3374
1112	-41.335	41.335
1113	-41.3326	41.3326
1114	-41.3303	41.3303
1115	-41.3279	41.3279
1116	-41.3255	41.3255
1117	-41.3231	41.3231
1118	-41.3208	41.3208
1119	-41.3184	41.3184
1120	-41.316	41.316
1121	-41.3137	41.3137
1122	-41.3113	41.3113
1123	-41.309	41.309
1124	-41.3066	41.3066
1125	-41.3043	41.3043
1126	-41.3019	41.3019
1127	-41.2996	41.2996
1128	-41.2972	41.2972
1129	-41.2949	41.2949
1130	-41.2926	41.2926
1131	-41.2902	41.2902
1132	-41.2878	41.2878
1133	-41.2854	41.2854
1134	-41.283	41.283
1135	-41.2806	41.2806
1136	-41.2782	41.2782
1137	-41.2758	41.2758
1138	-41.2734	41.2734
1139	-41.271	41.271
1140	-41.2687	41.2687
1141	-41.2663	41.2663
1142	-41.2639	41.2639
1143	-41.2615	41.2615
1144	-41.2591	41.2591
1145	-41.2568	41.2568
1146	-41.2544	41.2544
1147	-41.252	41.252
1148	-41.2497	41.2497
1149	-41.2473	41.2473
1150	-41.2449	41.2449
1151	-41.2426	41.2426
1152	-41.2402	41.2402
1153	-41.2378	41.2378
1154	-41.2355	41.2355
1155	-41.2331	41.2331
1156	-41.2308	41.2308
1157	-41.2284	41.2284
1158	-41.2261	41.2261
1159	-41.2238	41.2238
1160	-41.2214	41.2214
1161	-41.2191	41.2191
1162	-41.2167	41.2167
1163	-41.2144	41.2144
1164	-41.2121	41.2121
1165	-41.2097	41.2097
1166	-41.2074	41.2074
1167	-41.2051	41.2051
1168	-41.2028	41.2028
1169	-41.2004	41.2004
1170	-41.1981	41.1981
1171	-41.1958	41.1958
1172	-41.1935	41.1935
1173	-41.1912	41.1912
1174	-41.1889	41.1889
1175	-41.1866	41.1866
1176	-41.1842	41.1842
1177	-41.1819	41.1819
1178	-41.1796	41.1796
1179	-41.1773	41.1773
1180	-41.175	41.175
1181	-41.1728	41.1728
1182	-41.1705	41.1705
1183	-41.1682	41.1682
1184	-41.1659	41.1659
1185	-41.1636	41.1636
1186	-41.1613	41.1613
1187	-41.159	41.159
1188	-41.1567	41.1567
1189	-41.1545	41.1545
1190	-41.1522	41.1522
1191	-41.1499	41.1499
1192	-41.1477	41.1477
1193	-41.1454	41.1454
1194	-41.1431	41.1431
1195	-41.1409	41.1409
1196	-41.1386	41.1386
1197	-41.1363	41.1363
1198	-41.1341	41.1341
1199	-41.1318	41.1318
1200	-41.1296	41.1296
1201	-41.1273	41.1273
1202	-41.1251	41.1251
1203	-41.1228	41.1228
1204	-41.1206	41.1206
1205	-41.1183	41.1183
1206	-41.1161	41.1161
1207	-41.1139	41.1139
1208	-41.1116	41.1116
1209	-41.1094	41.1094
1210	-41.1072	41.1072
1211	-41.1049	41.1049
1212	-41.1027	41.1027
1213	-41.1005	41.1005
1214	-41.0983	41.0983
1215	-41.096	41.096
1216	-41.0938	41.0938
1217	-41.0916	41.0916
1218	-41.0894	41.0894
1219	-41.0872	41.0872
1220	-41.085	41.085
1221	-41.0828	41.0828
1222	-41.0806	41.0806
1223	-41.0784	41.0784
1224	-41.0762	41.0762
1225	-41.074	41.074
1226	-41.0718	41.0718
1227	-41.0696	41.0696
1228	-41.0674	41.0674
1229	-41.0652	41.0652
1230	-41.063	41.063
1231	-41.0608	41.0608
1232	-41.0586	41.0586
1233	-41.0565	41.0565
1234	-41.0543	41.0543
1235	-41.0521	41.0521
1236	-41.0499	41.0499
1237	-41.0478	41.0478
1238	-41.0456	41.0456
1239	-41.0434	41.0434
1240	-41.0413	41.0413
1241	-41.0391	41.0391
1242	-41.0369	41.0369
1243	-41.0348	41.0348
1244	-41.0326	41.0326
1245	-41.0305	41.0305
1246	-41.0283	41.0283
1247	-41.0262	41.0262
1248	-41.024	41.024
1249	-41.0219	41.0219
1250	-41.0197	41.0197
1251	-41.0176	41.0176
1252	-41.0154	41.0154
1253	-41.0133	41.0133
1254	-41.0112	41.0112
1255	-41.009	41.009
1256	-41.0069	41.0069
1257	-41.0048	41.0048
1258	-41.0027	41.0027
1259	-41.0005	41.0005
1260	-40.9984	40.9984
1261	-40.9963	40.9963
1262	-40.9942	40.9942
1263	-40.9921	40.9921
1264	-40.99	40.99
1265	-40.9879	40.9879
1266	-40.9857	40.9857
1267	-40.9836	40.9836
1268	-40.9815	40.9815
1269	-40.9794	40.9794
1270	-40.9773	40.9773
1271	-40.9752	40.9752
1272	-40.9731	40.9731
1273	-40.9711	40.9711
1274	-40.969	40.969
1275	-40.9669	40.9669
1276	-40.9648	40.9648
1277	-40.9627	40.9627
1278	-40.9606	40.9606
1279	-40.9585	40.9585
1280	-40.9565	40.9565
1281	-40.9544	40.9544
1282	-40.9523	40.9523
1283	-40.9503	40.9503
1284	-40.9482	40.9482
1285	-40.9461	40.9461
1286	-40.9441	40.9441
1287	-40.942	40.942
1288	-40.9399	40.9399
1289	-40.9379	40.9379
1290	-40.9358	40.9358
1291	-40.9338	40.9338
1292	-40.9317	40.9317
1293	-40.9297	40.9297
1294	-40.9276	40.9276
1295	-40.9256	40.9256
1296	-40.9235	40.9235
1297	-40.9215	40.9215
1298	-40.9195	40.9195
1299	-40.9174	40.9174
1300	-40.9154	40.9154
1301	-40.9134	40.9134
1302	-40.9113	40.9113
1303	-40.9093	40.9093
1304	-40.9073	40.9073
1305	-40.9053	40.9053
1306	-40.9033	40.9033
1307	-40.9012	40.9012
1308	-40.8992	40.8992
1309	-40.8972	40.8972
1310	-40.8952	40.8952
1311	-40.8932	40.8932
1312	-40.8911	40.8911
1313	-40.8891	40.8891
1314	-40.887	40.887
1315	-40.885	40.885
1316	-40.8829	40.8829
1317	-40.8809	40.8809
1318	-40.8789	40.8789
1319	-40.8768	40.8768
1320	-40.8748	40.8748
1321	-40.8728	40.8728
1322	-40.8707	40.8707
1323	-40.8687	40.8687
1324	-40.8667	40.8667
1325	-40.8647	40.8647
1326	-40.8626	40.8626
1327	-40.8606	40.8606
1328	-40.8586	40.8586
1329	-40.8566	40.8566
1330	-40.8546	40.8546
1331	-40.8525	40.8525
1332	-40.8505	40.8505
1333	-40.8485	40.8485
1334	-40.8465	40.8465
1335	-40.8445	40.8445
1336	-40.8425	40.8425
1337	-40.8405	40.8405
1338	-40.8385	40.8385
1339	-40.8365	40.8365
1340	-40.8345	40.8345
1341	-40.8325	40.8325
1342	-40.8305	40.8305
1343	-40.8285	40.8285
1344	-40.8265	40.8265
1345	-40.8245	40.8245
1346	-40.8225	40.8225
1347	-40.8205	40.8205
1348	-40.8186	40.8186
1349	-40.8166	40.8166
1350	-40.8146	40.8146
1351	-40.8126	40.8126
1352	-40.8106	40.8106
1353	-40.8087	40.8087
1354	-40.8067	40.8067
1355	-40.8047	40.8047
1356	-40.8027	40.8027
1357	-40.8008	40.8008
1358	-40.7988	40.7988
1359	-40.7968	40.7968
1360	-40.7949	40.7949
1361	-40.7929	40.7929
1362	-40.791	40.791
1363	-40.789	40.789
1364	-40.787	40.787
1365	-40.7851	40.7851
1366	-40.7831	40.7831
1367	-40.7812	40.7812
1368	-40.7792	40.7792
1369	-40.7773	40.7773
1370	-40.7753	40.7753
1371	-40.7734	40.7734
1372	-40.7714	40.7714
1373	-40.7695	40.7695
1374	-40.7676	40.7676
1375	-40.7656	40.7656
1376	-40.7637	40.7637
1377	-40.7618	40.7618
1378	-40.7598	40.7598
1379	-40.7579	40.7579
1380	-40.756	40.756
1381	-40.754	40.754
1382	-40.7521	40.7521
1383	-40.7502	40.7502
1384	-40.7483	40.7483
1385	-40.7463	40.7463
1386	-40.7444	40.7444
1387	-40.7425	40.7425
1388	-40.7406	40.7406
1389	-40.7387	40.7387
1390	-40.7368	40.7368
1391	-40.7349	40.7349
1392	-40.7329	40.7329
1393	-40.731	40.731
1394	-40.7291	40.7291
1395	-40.7272	40.7272
1396	-40.7253	40.7253
1397	-40.7234	40.7234
1398	-40.7215	40.7215
1399	-40.7196	40.7196
1400	-40.7177	40.7177
1401	-40.7159	40.7159
1402	-40.714	40.714
1403	-40.7121	40.7121
1404	-40.7102	40.7102
1405	-40.7083	40.7083
1406	-40.7064	40.7064
1407	-40.7045	40.7045
1408	-40.7027	40.7027
1409	-40.7008	40.7008
1410	-40.6989	40.6989
1411	-40.697	40.697
1412	-40.6952	40.6952
1413	-40.6933	40.6933
1414	-40.6914	40.6914
1415	-40.6895	40.6895
1416	-40.6877	40.6877
1417	-40.6858	40.6858
1418	-40.6839	40.6839
1419	-40.6821	40.6821
1420	-40.6802	40.6802
1421	-40.6784	40.6784
1422	-40.6765	40.6765
1423	-40.6747	40.6747
1424	-40.6728	40.6728
1425	-40.671	40.671
1426	-40.6691	40.6691
1427	-40.6673	40.6673
1428	-40.6654	40.6654
1429	-40.6636	40.6636
1430	-40.6617	40.6617
1431	-40.6599	40.6599
1432	-40.6581	40.6581
1433	-40.6562	40.6562
1434	-40.6544	40.6544
1435	-40.6525	40.6525
1436	-40.6507	40.6507
1437	-40.6489	40.6489
1438	-40.6471	40.6471
1439	-40.6452	40.6452
1440	-40.6434	40.6434
1441	-40.6416	40.6416
1442	-40.6398	40.6398
1443	-40.6379	40.6379
1444	-40.6361	40.6361
1445	-40.6343	40.6343
1446	-40.6325	40.6325
1447	-40.6307	40.6307
1448	-40.6289	40.6289
1449	-40.6271	40.6271
1450	-40.6253	40.6253
1451	-40.6235	40.6235
1452	-40.6217	40.6217
1453	-40.6199	40.6199
1454	-40.6181	40.6181
1455	-40.6163	40.6163
1456	-40.6145	40.6145
1457	-40.6127	40.6127
1458	-40.6109	40.6109
1459	-40.6091	40.6091
1460	-40.6073	40.6073
1461	-40.6055	40.6055
1462	-40.6037	40.6037
1463	-40.6019	40.6019
1464	-40.6001	40.6001
1465	-40.5984	40.5984
1466	-40.5966	40.5966
1467	-40.5948	40.5948
1468	-40.593	40.593
1469	-40.5913	40.5913
1470	-40.5895	40.5895
1471	-40.5877	40.5877
1472	-40.586	40.586
1473	-40.5842	40.5842
1474	-40.5824	40.5824
1475	-40.5807	40.5807
1476	-40.5789	40.5789
1477	-40.5771	40.5771
1478	-40.5754	40.5754
1479	-40.5736	40.5736
1480	-40.5719	40.5719
1481	-40.5701	40.5701
1482	-40.5684	40.5684
1483	-40.5666	40.5666
1484	-40.5649	40.5649
1485	-40.5631	40.5631
1486	-40.5614	40.5614
1487	-40.5596	40.5596
1488	-40.5579	40.5579
1489	-40.5562	40.5562
1490	-40.5544	40.5544
1491	-40.5527	40.5527
1492	-40.5509	40.5509
1493	-40.5491	40.5491
1494	-40.5474	40.5474
1495	-40.5456	40.5456
1496	-40.5439	40.5439
1497	-40.5421	40.5421
1498	-40.5403	40.5403
1499	-40.5386	40.5386
1500	-40.5368	40.5368
1501	-40.5351	40.5351
1502	-40.5333	40.5333
1503	-40.5316	40.5316
1504	-40.5298	40.5298
1505	-40.5281	40.5281
1506	-40.5263	40.5263
1507	-40.5246	40.5246
1508	-40.5228	40.5228
1509	-40.5211	40.5211
1510	-40.5194	40.5194
1511	-40.5176	40.5176
1512	-40.5159	40.5159
1513	-40.5142	40.5142
1514	-40.5124	40.5124
1515	-40.5107	40.5107
1516	-40.509	40.509
1517	-40.5072	40.5072
1518	-40.5055	40.5055
1519	-40.5038	40.5038
1520	-40.502	40.502
1521	-40.5003	40.5003
1522	-40.4986	40.4986
1523	-40.4969	40.4969
1524	-40.4952	40.4952
1525	-40.4934	40.4934
1526	-40.4917	40.4917
1527	-40.49	40.49
1528	-40.4883	40.4883
1529	-40.4866	40.4866
1530	-40.4849	40.4849
1531	-40.4831	40.4831
1532	-40.4814	40.4814
1533	-40.4797	40.4797
1534	-40.478	40.478
1535	-40.4763	40.4763
1536	-40.4746	40.4746
1537	-40.4729	40.4729
1538	-40.4712	40.4712
1539	-40.4695	40.4695
1540	-40.4678	40.4678
1541	-40.4661	40.4661
1542	-40.4644	40.4644
1543	-40.4627	40.4627
1544	-40.461	40.461
1545	-40.4593	40.4593
1546	-40.4577	40.4577
1547	-40.456	40.456
1548	-40.4543	40.4543
1549	-40.4526	40.4526
1550	-40.4509	40.4509
1551	-40.4492	40.4492
1552	-40.4475	40.4475
1553	-40.4459	40.4459
1554	-40.4442	40.4442
1555	-40.4425	40.4425
1556	-40.4408	40.4408
1557	-40.4392	40.4392
1558	-40.4375	40.4375
1559	-40.4358	40.4358
1560	-40.4341	40.4341
1561	-40.4325	40.4325
1562	-40.4308	40.4308
1563	-40.4291	40.4291
1564	-40.4275	40.4275
1565	-40.4258	40.4258
1566	-40.4242	40.4242
1567	-40.4225	40.4225
1568	-40.4208	40.4208
1569	-40.4192	40.4192
1570	-40.4175	40.4175
1571	-40.4159	40.4159
1572	-40.4142	40.4142
1573	-40.4126	40.4126
1574	-40.4109	40.4109
1575	-40.4093	40.4093
1576	-40.4076	40.4076
1577	-40.406	40.406
1578	-40.4043	40.4043
1579	-40.4027	40.4027
1580	-40.401	40.401
1581	-40.3994	40.3994
1582	-40.3978	40.3978
1583	-40.3961	40.3961
1584	-40.3945	40.3945
1585	-40.3928	40.3928
1586	-40.3912	40.3912
1587	-40.3896	40.3896
1588	-40.3879	40.3879
1589	-40.3863	40.3863
1590	-40.3847	40.3847
1591	-40.3831	40.3831
1592	-40.3814	40.3814
1593	-40.3798	40.3798
1594	-40.3782	40.3782
1595	-40.3766	40.3766
1596	-40.3749	40.3749
1597	-40.3733	40.3733
1598	-40.3717	40.3717
1599	-40.3701	40.3701
1600	-40.3685	40.3685
1601	-40.3669	40.3669
1602	-40.3653	40.3653
1603	-40.3636	40.3636
1604	-40.362	40.362
1605	-40.3604	40.3604
1606	-40.3588	40.3588
1607	-40.3572	40.3572
1608	-40.3556	40.3556
1609	-40.354	40.354
1610	-40.3524	40.3524
1611	-40.3508	40.3508
1612	-40.3492	40.3492
1613	-40.3476	40.3476
1614	-40.346	40.346
1615	-40.3444	40.3444
1616	-40.3428	40.3428
1617	-40.3413	40.3413
1618	-40.3397	40.3397
1619	-40.3381	40.3381
1620	-40.3365	40.3365
1621	-40.3349	40.3349
1622	-40.3333	40.3333
1623	-40.3317	40.3317
1624	-40.3302	40.3302
1625	-40.3286	40.3286
1626	-40.327	40.327
1627	-40.3254	40.3254
1628	-40.3239	40.3239
1629	-40.3223	40.3223
1630	-40.3207	40.3207
1631	-40.3191	40.3191
1632	-40.3176	40.3176
1633	-40.316	40.316
1634	-40.3144	40.3144
1635	-40.3129	40.3129
1636	-40.3113	40.3113
1637	-40.3097	40.3097
1638	-40.3082	40.3082
1639	-40.3066	40.3066
1640	-40.3051	40.3051
1641	-40.3035	40.3035
1642	-40.3019	40.3019
1643	-40.3004	40.3004
1644	-40.2988	40.2988
1645	-40.2973	40.2973
1646	-40.2957	40.2957
1647	-40.2942	40.2942
1648	-40.2926	40.2926
1649	-40.2911	40.2911
1650	-40.2896	40.2896
1651	-40.288	40.288
1652	-40.2865	40.2865
1653	-40.2849	40.2849
1654	-40.2834	40.2834
1655	-40.2819	40.2819
1656	-40.2803	40.2803
1657	-40.2788	40.2788
1658	-40.2772	40.2772
1659	-40.2757	40.2757
1660	-40.2742	40.2742
1661	-40.2727	40.2727
1662	-40.2711	40.2711
1663	-40.2696	40.2696
1664	-40.2681	40.2681
1665	-40.2666	40.2666
1666	-40.265	40.265
1667	-40.2635	40.2635
1668	-40.262	40.262
1669	-40.2605	40.2605
1670	-40.259	40.259
1671	-40.2574	40.2574
1672	-40.2559	40.2559
1673	-40.2543	40.2543
1674	-40.2528	40.2528
1675	-40.2513	40.2513
1676	-40.2497	40.2497
1677	-40.2482	40.2482
1678	-40.2467	40.2467
1679	-40.2451	40.2451
1680	-40.2436	40.2436
1681	-40.2421	40.2421
1682	-40.2405	40.2405
1683	-40.239	40.239
1684	-40.2375	40.2375
1685	-40.236	40.236
1686	-40.2344	40.2344
1687	-40.2329	40.2329
1688	-40.2314	40.2314
1689	-40.2299	40.2299
1690	-40.2283	40.2283
1691	-40.2268	40.2268
1692	-40.2253	40.2253
1693	-40.2238	40.2238
1694	-40.2223	40.2223
1695	-40.2208	40.2208
1696	-40.2192	40.2192
1697	-40.2177	40.2177
1698	-40.2162	40.2162
1699	-40.2147	40.2147
1700	-40.2132	40.2132
1701	-40.2117	40.2117
1702	-40.2102	40.2102
1703	-40.2087	40.2087
1704	-40.2072	40.2072
1705	-40.2057	40.2057
1706	-40.2042	40.2042
1707	-40.2027	40.2027
1708	-40.2012	40.2012
1709	-40.1997	40.1997
1710	-40.1982	40.1982
1711	-40.1967	40.1967
1712	-40.1952	40.1952
1713	-40.1937	40.1937
1714	-40.1922	40.1922
1715	-40.1907	40.1907
1716	-40.1892	40.1892
1717	-40.1877	40.1877
1718	-40.1862	40.1862
1719	-40.1847	40.1847
1720	-40.1832	40.1832
1721	-40.1817	40.1817
1722	-40.1803	40.1803
1723	-40.1788	40.1788
1724	-40.1773	40.1773
1725	-40.1758	40.1758
1726	-40.1743	40.1743
1727	-40.1729	40.1729
1728	-40.1714	40.1714
1729	-40.1699	40.1699
1730	-40.1684	40.1684
1731	-40.1669	40.1669
1732	-40.1655	40.1655
1733	-40.164	40.164
1734	-40.1625	40.1625
1735	-40.1611	40.1611
1736	-40.1596	40.1596
1737	-40.1581	40.1581
1738	-40.1566	40.1566
1739	-40.1552	40.1552
1740	-40.1537	40.1537
1741	-40.1522	40.1522
1742	-40.1508	40.1508
1743	-40.1493	40.1493
1744	-40.1479	40.1479
1745	-40.1464	40.1464
1746	-40.1449	40.1449
1747	-40.1435	40.1435
1748	-40.142	40.142
1749	-40.1406	40.1406
1750	-40.1391	40.1391
1751	-40.1377	40.1377
1752	-40.1362	40.1362
1753	-40.1348	40.1348
1754	-40.1333	40.1333
1755	-40.1319	40.1319
1756	-40.1304	40.1304
1757	-40.129	40.129
1758	-40.1275	40.1275
1759	-40.1261	40.1261
1760	-40.1246	40.1246
1761	-40.1232	40.1232
1762	-40.1217	40.1217
1763	-40.1203	40.1203
1764	-40.1189	40.1189
1765	-40.1174	40.1174
1766	-40.116	40.116
1767	-40.1146	40.1146
1768	-40.1131	40.1131
1769	-40.1117	40.1117
1770	-40.1103	40.1103
1771	-40.1088	40.1088
1772	-40.1074	40.1074
1773	-40.106	40.106
1774	-40.1045	40.1045
1775	-40.1031	40.1031
1776	-40.1017	40.1017
1777	-40.1003	40.1003
1778	-40.0988	40.0988
1779	-40.0974	40.0974
1780	-40.096	40.096
1781	-40.0946	40.0946
1782	-40.0932	40.0932
1783	-40.0917	40.0917
1784	-40.0903	40.0903
1785	-40.0889	40.0889
1786	-40.0875	40.0875
1787	-40.0861	40.0861
1788	-40.0847	40.0847
1789	-40.0832	40.0832
1790	-40.0818	40.0818
1791	-40.0804	40.0804
1792	-40.079	40.079
1793	-40.0776	40.0776
1794	-40.0762	40.0762
1795	-40.0748	40.0748
1796	-40.0734	40.0734
1797	-40.072	40.072
1798	-40.0706	40.0706
1799	-40.0692	40.0692
1800	-40.0678	40.0678
0	-58.5447
1	-57.0025
2	-55.6616
3	-55.1324
4	-54.6387
5	-54.2557
6	-53.9541
7	-53.7339
8	-53.6122
9	-53.5029
10	-53.3937
11	-53.2844
12	-53.1751
13	-53.0659
14	-52.9566
15	-52.8669
16	-52.7904
17	-52.7139
18	-52.6373
19	-52.5608
20	-52.4843
21	-52.4077
22	-52.3312
23	-52.2546
24	-52.178
25	-52.1015
26	-52.0249
27	-51.9483
28	-51.8718
29	-51.8012
30	-51.7548
31	-51.7085
32	-51.6621
33	-51.6157
34	-51.5693
35	-51.5229
36	-51.4765
37	-51.4301
38	-51.3837
39	-51.3373
40	-51.2909
41	-51.2445
42	-51.1981
43	-51.1517
44	-51.1053
45	-51.0589
46	-51.0125
47	-50.9661
48	-50.9197
49	-50.8733
50	-50.8269
51	-50.7805
52	-50.7341
53	-50.6876
54	-50.6412
55	-50.5948
56	-50.5484
57	-50.502
58	-50.4634
59	-50.4367
60	-50.41
61	-50.3833
62	-50.3566
63	-50.3299
64	-50.3032
65	-50.2764
66	-50.2497
67	-50.223
68	-50.1963
69	-50.1696
70	-50.1429
71	-50.1162
72	-50.0894
73	-50.0627
74	-50.036
75	-50.0093
76	-49.9826
77	-49.9559
78	-49.9291
79	-49.9024
80	-49.8757
81	-49.849
82	-49.8222
83	-49.7955
84	-49.7688
85	-49.7421
86	-49.7154
87	-49.6886
88	-49.6619
89	-49.6352
90	-49.6085
91	-49.5817
92	-49.555
93	-49.5283
94	-49.5015
95	-49.4748
96	-49.4481
97	-49.4214
98	-49.3946
99	-49.3679
100	-49.3412
101	-49.3144
102	-49.2877
103	-49.261
104	-49.2342
105	-49.2075
106	-49.1808
107	-49.154
108	-49.1273
109	-49.1006
110	-49.0738
111	-49.0471
112	-49.0203
113	-48.9936
114	-48.9669
115	-48.9401
116	-48.923
117	-48.9083
118	-48.8935
119	-48.8788
120	-48.864
121	-48.8493
122	-48.8346
123	-48.8198
124	-48.8051
125	-48.7904
126	-48.7756
127	-48.7609
128	-48.7461
129	-48.7314
130	-48.7167
131	-48.7019
132	-48.6872
133	-48.6725
134	-48.6577
135	-48.643
136	-48.6282
137	-48.6135
138	-48.5988
139	-48.584
140	-48.5693
141	-48.5545
142	-48.5398
143	-48.5251
144	-48.5103
145	-48.4956
146	-48.4808
147	-48.4661
148	-48.4514
149	-48.4366
150	-48.4219
151	-48.4071
152	-48.3924
153	-48.3776
154	-48.3629
155	-48.3482
156	-48.3334
157	-48.3187
158	-48.3039
159	-48.2892
160	-48.2744
161	-48.2597
162	-48.245
163	-48.2302
164	-48.2155
165	-48.2007
166	-48.186
167	-48.1712
168	-48.1565
169	-48.1417
170	-48.127
171	-48.1123
172	-48.0975
173	-48.0828
174	-48.068
175	-48.0533
176	-48.0385
177	-48.0238
178	-48.009
179	-47.9943
180	-47.9795
181	-47.9648
182	-47.9501
183	-47.9353
184	-47.9206
185	-47.9058
186	-47.8911
187	-47.8763
188	-47.8616
189	-47.8468
190	-47.8321
191	-47.8173
192	-47.8026
193	-47.7878
194	-47.7731
195	-47.7583
196	-47.7436
197	-47.7288
198	-47.7141
[truncated: 1,602 more rows]

## Sheet: 导热0.1注浆率25
0	-58.5433	58.5433
1	-56.2508	56.2508
2	-54.249	54.249
3	-53.4244	53.4244
4	-52.6598	52.6598
5	-52.0822	52.0822
6	-51.6422	51.6422
7	-51.34	51.34
8	-51.2029	51.2029
9	-51.0865	51.0865
10	-50.9701	50.9701
11	-50.8536	50.8536
12	-50.7372	50.7372
13	-50.6207	50.6207
14	-50.5042	50.5042
15	-50.4104	50.4104
16	-50.3316	50.3316
17	-50.2529	50.2529
18	-50.1741	50.1741
19	-50.0953	50.0953
20	-50.0165	50.0165
21	-49.9378	49.9378
22	-49.859	49.859
23	-49.7802	49.7802
24	-49.7014	49.7014
25	-49.6226	49.6226
26	-49.5438	49.5438
27	-49.465	49.465
28	-49.3861	49.3861
29	-49.3142	49.3142
30	-49.2695	49.2695
31	-49.2249	49.2249
32	-49.1802	49.1802
33	-49.1356	49.1356
34	-49.0909	49.0909
35	-49.0463	49.0463
36	-49.0017	49.0017
37	-48.957	48.957
38	-48.9124	48.9124
39	-48.8677	48.8677
40	-48.823	48.823
41	-48.7784	48.7784
42	-48.7337	48.7337
43	-48.6891	48.6891
44	-48.6444	48.6444
45	-48.5997	48.5997
46	-48.5551	48.5551
47	-48.5104	48.5104
48	-48.4657	48.4657
49	-48.4211	48.4211
50	-48.3764	48.3764
51	-48.3317	48.3317
52	-48.2871	48.2871
53	-48.2424	48.2424
54	-48.1977	48.1977
55	-48.153	48.153
56	-48.1084	48.1084
57	-48.0637	48.0637
58	-48.027	48.027
59	-48.0024	48.0024
60	-47.9778	47.9778
61	-47.9532	47.9532
62	-47.9286	47.9286
63	-47.904	47.904
64	-47.8794	47.8794
65	-47.8548	47.8548
66	-47.8302	47.8302
67	-47.8056	47.8056
68	-47.7811	47.7811
69	-47.7565	47.7565
70	-47.7318	47.7318
71	-47.7072	47.7072
72	-47.6826	47.6826
73	-47.658	47.658
74	-47.6334	47.6334
75	-47.6088	47.6088
76	-47.5842	47.5842
77	-47.5596	47.5596
78	-47.535	47.535
79	-47.5104	47.5104
80	-47.4858	47.4858
81	-47.4612	47.4612
82	-47.4366	47.4366
83	-47.412	47.412
84	-47.3874	47.3874
85	-47.3628	47.3628
86	-47.3382	47.3382
87	-47.3136	47.3136
88	-47.289	47.289
89	-47.2644	47.2644
90	-47.2397	47.2397
91	-47.2151	47.2151
92	-47.1905	47.1905
93	-47.1659	47.1659
94	-47.1413	47.1413
95	-47.1167	47.1167
96	-47.0921	47.0921
97	-47.0675	47.0675
98	-47.0428	47.0428
99	-47.0182	47.0182
100	-46.9936	46.9936
101	-46.969	46.969
102	-46.9444	46.9444
103	-46.9198	46.9198
104	-46.8952	46.8952
105	-46.8705	46.8705
106	-46.8459	46.8459
107	-46.8213	46.8213
108	-46.7967	46.7967
109	-46.7721	46.7721
110	-46.7474	46.7474
111	-46.7228	46.7228
112	-46.6982	46.6982
113	-46.6736	46.6736
114	-46.649	46.649
115	-46.6243	46.6243
116	-46.6088	46.6088
117	-46.5954	46.5954
118	-46.5821	46.5821
119	-46.5688	46.5688
120	-46.5555	46.5555
121	-46.5421	46.5421
122	-46.5288	46.5288
123	-46.5155	46.5155
124	-46.5022	46.5022
125	-46.4888	46.4888
126	-46.4755	46.4755
127	-46.4622	46.4622
128	-46.4489	46.4489
129	-46.4355	46.4355
130	-46.4222	46.4222
131	-46.4089	46.4089
132	-46.3956	46.3956
133	-46.3822	46.3822
134	-46.3689	46.3689
135	-46.3556	46.3556
136	-46.3423	46.3423
137	-46.3289	46.3289
138	-46.3156	46.3156
139	-46.3023	46.3023
140	-46.289	46.289
141	-46.2756	46.2756
142	-46.2623	46.2623
143	-46.249	46.249
144	-46.2357	46.2357
145	-46.2223	46.2223
146	-46.209	46.209
147	-46.1957	46.1957
148	-46.1824	46.1824
149	-46.169	46.169
150	-46.1557	46.1557
151	-46.1424	46.1424
152	-46.129	46.129
153	-46.1157	46.1157
154	-46.1024	46.1024
155	-46.0891	46.0891
156	-46.0757	46.0757
157	-46.0624	46.0624
158	-46.0491	46.0491
159	-46.0357	46.0357
160	-46.0224	46.0224
161	-46.0091	46.0091
162	-45.9958	45.9958
163	-45.9824	45.9824
164	-45.9691	45.9691
165	-45.9558	45.9558
166	-45.9424	45.9424
167	-45.9291	45.9291
168	-45.9158	45.9158
169	-45.9024	45.9024
170	-45.8891	45.8891
171	-45.8758	45.8758
172	-45.8625	45.8625
173	-45.8491	45.8491
174	-45.8358	45.8358
175	-45.8225	45.8225
176	-45.8091	45.8091
177	-45.7958	45.7958
178	-45.7825	45.7825
179	-45.7691	45.7691
180	-45.7558	45.7558
181	-45.7425	45.7425
182	-45.7291	45.7291
183	-45.7158	45.7158
184	-45.7025	45.7025
185	-45.6891	45.6891
186	-45.6758	45.6758
187	-45.6625	45.6625
188	-45.6491	45.6491
189	-45.6358	45.6358
190	-45.6225	45.6225
191	-45.6091	45.6091
192	-45.5958	45.5958
193	-45.5825	45.5825
194	-45.5691	45.5691
195	-45.5558	45.5558
196	-45.5425	45.5425
197	-45.5291	45.5291
198	-45.5158	45.5158
199	-45.5025	45.5025
200	-45.4891	45.4891
201	-45.4758	45.4758
202	-45.4625	45.4625
203	-45.4491	45.4491
204	-45.4358	45.4358
205	-45.4225	45.4225
206	-45.4091	45.4091
207	-45.3958	45.3958
208	-45.3825	45.3825
209	-45.3691	45.3691
210	-45.3558	45.3558
211	-45.3424	45.3424
212	-45.3291	45.3291
213	-45.3158	45.3158
214	-45.3024	45.3024
215	-45.2891	45.2891
216	-45.2758	45.2758
217	-45.2624	45.2624
218	-45.2491	45.2491
219	-45.2358	45.2358
220	-45.2224	45.2224
221	-45.2091	45.2091
222	-45.1957	45.1957
223	-45.1824	45.1824
224	-45.1691	45.1691
225	-45.1557	45.1557
226	-45.1424	45.1424
227	-45.1291	45.1291
228	-45.1157	45.1157
229	-45.1024	45.1024
230	-45.089	45.089
231	-45.0791	45.0791
232	-45.0714	45.0714
233	-45.0638	45.0638
234	-45.0561	45.0561
235	-45.0485	45.0485
236	-45.0408	45.0408
237	-45.0332	45.0332
238	-45.0255	45.0255
239	-45.0178	45.0178
240	-45.0102	45.0102
241	-45.0025	45.0025
242	-44.9949	44.9949
243	-44.9872	44.9872
244	-44.9795	44.9795
245	-44.9719	44.9719
246	-44.9642	44.9642
247	-44.9566	44.9566
248	-44.9489	44.9489
249	-44.9413	44.9413
250	-44.9336	44.9336
251	-44.9259	44.9259
252	-44.9183	44.9183
253	-44.9106	44.9106
254	-44.903	44.903
255	-44.8953	44.8953
256	-44.8876	44.8876
257	-44.88	44.88
258	-44.8723	44.8723
259	-44.8647	44.8647
260	-44.857	44.857
261	-44.8493	44.8493
262	-44.8417	44.8417
263	-44.834	44.834
264	-44.8264	44.8264
265	-44.8187	44.8187
266	-44.811	44.811
267	-44.8034	44.8034
268	-44.7957	44.7957
269	-44.7881	44.7881
270	-44.7804	44.7804
271	-44.7727	44.7727
272	-44.7651	44.7651
273	-44.7574	44.7574
274	-44.7498	44.7498
275	-44.7421	44.7421
276	-44.7344	44.7344
277	-44.7268	44.7268
278	-44.7191	44.7191
279	-44.7115	44.7115
280	-44.7038	44.7038
281	-44.6961	44.6961
282	-44.6885	44.6885
283	-44.6808	44.6808
284	-44.6732	44.6732
285	-44.6655	44.6655
286	-44.6578	44.6578
287	-44.6502	44.6502
288	-44.6425	44.6425
289	-44.6349	44.6349
290	-44.6272	44.6272
291	-44.6195	44.6195
292	-44.6119	44.6119
293	-44.6042	44.6042
294	-44.5966	44.5966
295	-44.5889	44.5889
296	-44.5812	44.5812
297	-44.5736	44.5736
298	-44.5659	44.5659
299	-44.5583	44.5583
300	-44.5506	44.5506
301	-44.5429	44.5429
302	-44.5353	44.5353
303	-44.5276	44.5276
304	-44.5199	44.5199
305	-44.5123	44.5123
306	-44.5046	44.5046
307	-44.497	44.497
308	-44.4893	44.4893
309	-44.4816	44.4816
310	-44.474	44.474
311	-44.4663	44.4663
312	-44.4587	44.4587
313	-44.451	44.451
314	-44.4433	44.4433
315	-44.4357	44.4357
316	-44.428	44.428
317	-44.4203	44.4203
318	-44.4127	44.4127
319	-44.405	44.405
320	-44.3974	44.3974
321	-44.3897	44.3897
322	-44.382	44.382
323	-44.3744	44.3744
324	-44.3667	44.3667
325	-44.359	44.359
326	-44.3514	44.3514
327	-44.3437	44.3437
328	-44.3361	44.3361
329	-44.3284	44.3284
330	-44.3207	44.3207
331	-44.3131	44.3131
332	-44.3054	44.3054
333	-44.2977	44.2977
334	-44.2901	44.2901
335	-44.2824	44.2824
336	-44.2748	44.2748
337	-44.2671	44.2671
338	-44.2594	44.2594
339	-44.2518	44.2518
340	-44.2441	44.2441
341	-44.2364	44.2364
342	-44.2288	44.2288
343	-44.2211	44.2211
344	-44.2135	44.2135
345	-44.2058	44.2058
346	-44.1981	44.1981
347	-44.1905	44.1905
348	-44.1828	44.1828
349	-44.1751	44.1751
350	-44.1675	44.1675
351	-44.1598	44.1598
352	-44.1521	44.1521
353	-44.1445	44.1445
354	-44.1368	44.1368
355	-44.1292	44.1292
356	-44.1215	44.1215
357	-44.1138	44.1138
358	-44.1062	44.1062
359	-44.0985	44.0985
360	-44.0908	44.0908
361	-44.0832	44.0832
362	-44.0755	44.0755
363	-44.0678	44.0678
364	-44.0602	44.0602
365	-44.0525	44.0525
366	-44.0448	44.0448
367	-44.0372	44.0372
368	-44.0295	44.0295
369	-44.0219	44.0219
370	-44.0142	44.0142
371	-44.0065	44.0065
372	-43.9989	43.9989
373	-43.9912	43.9912
374	-43.9835	43.9835
375	-43.9759	43.9759
376	-43.9682	43.9682
377	-43.9605	43.9605
378	-43.9529	43.9529
379	-43.9452	43.9452
380	-43.9375	43.9375
381	-43.9299	43.9299
382	-43.9222	43.9222
383	-43.9145	43.9145
384	-43.9069	43.9069
385	-43.8992	43.8992
386	-43.8916	43.8916
387	-43.8839	43.8839
388	-43.8762	43.8762
389	-43.8686	43.8686
390	-43.8609	43.8609
391	-43.8532	43.8532
392	-43.8456	43.8456
393	-43.8379	43.8379
394	-43.8302	43.8302
395	-43.8226	43.8226
396	-43.8149	43.8149
397	-43.8072	43.8072
398	-43.7996	43.7996
399	-43.7919	43.7919
400	-43.7842	43.7842
401	-43.7766	43.7766
402	-43.7689	43.7689
403	-43.7612	43.7612
404	-43.7536	43.7536
405	-43.7459	43.7459
406	-43.7382	43.7382
407	-43.7306	43.7306
408	-43.7229	43.7229
409	-43.7152	43.7152
410	-43.7076	43.7076
411	-43.7014	43.7014
412	-43.6962	43.6962
413	-43.6911	43.6911
414	-43.6859	43.6859
415	-43.6807	43.6807
416	-43.6756	43.6756
417	-43.6704	43.6704
418	-43.6652	43.6652
419	-43.6601	43.6601
420	-43.6549	43.6549
421	-43.6497	43.6497
422	-43.6446	43.6446
423	-43.6394	43.6394
424	-43.6342	43.6342
425	-43.629	43.629
426	-43.6239	43.6239
427	-43.6187	43.6187
428	-43.6135	43.6135
429	-43.6084	43.6084
430	-43.6032	43.6032
431	-43.598	43.598
432	-43.5929	43.5929
433	-43.5877	43.5877
434	-43.5825	43.5825
435	-43.5774	43.5774
436	-43.5722	43.5722
437	-43.567	43.567
438	-43.5618	43.5618
439	-43.5567	43.5567
440	-43.5515	43.5515
441	-43.5463	43.5463
442	-43.5412	43.5412
443	-43.536	43.536
444	-43.5308	43.5308
445	-43.5257	43.5257
446	-43.5205	43.5205
447	-43.5153	43.5153
448	-43.5102	43.5102
449	-43.505	43.505
450	-43.4998	43.4998
451	-43.4946	43.4946
452	-43.4895	43.4895
453	-43.4843	43.4843
454	-43.4791	43.4791
455	-43.474	43.474
456	-43.4688	43.4688
457	-43.4636	43.4636
458	-43.4585	43.4585
459	-43.4533	43.4533
460	-43.4481	43.4481
461	-43.443	43.443
462	-43.4378	43.4378
463	-43.4326	43.4326
464	-43.4274	43.4274
465	-43.4223	43.4223
466	-43.4171	43.4171
467	-43.4119	43.4119
468	-43.4068	43.4068
469	-43.4016	43.4016
470	-43.3964	43.3964
471	-43.3913	43.3913
472	-43.3861	43.3861
473	-43.3809	43.3809
474	-43.3757	43.3757
475	-43.3706	43.3706
476	-43.3654	43.3654
477	-43.3602	43.3602
478	-43.3551	43.3551
479	-43.3499	43.3499
480	-43.3447	43.3447
481	-43.3396	43.3396
482	-43.3344	43.3344
483	-43.3292	43.3292
484	-43.324	43.324
485	-43.3189	43.3189
486	-43.3137	43.3137
487	-43.3085	43.3085
488	-43.3034	43.3034
489	-43.2982	43.2982
490	-43.293	43.293
491	-43.2879	43.2879
492	-43.2827	43.2827
493	-43.2775	43.2775
494	-43.2723	43.2723
495	-43.2672	43.2672
496	-43.262	43.262
497	-43.2568	43.2568
498	-43.2517	43.2517
499	-43.2465	43.2465
500	-43.2413	43.2413
501	-43.2361	43.2361
502	-43.231	43.231
503	-43.2258	43.2258
504	-43.2206	43.2206
505	-43.2155	43.2155
506	-43.2103	43.2103
507	-43.2051	43.2051
508	-43.2	43.2
509	-43.1948	43.1948
510	-43.1896	43.1896
511	-43.1844	43.1844
512	-43.1793	43.1793
513	-43.1741	43.1741
514	-43.1689	43.1689
515	-43.1638	43.1638
516	-43.1586	43.1586
517	-43.1534	43.1534
518	-43.1482	43.1482
519	-43.1431	43.1431
520	-43.1379	43.1379
521	-43.1327	43.1327
522	-43.1276	43.1276
523	-43.1224	43.1224
524	-43.1172	43.1172
525	-43.1121	43.1121
526	-43.1069	43.1069
527	-43.1017	43.1017
528	-43.0965	43.0965
529	-43.0914	43.0914
530	-43.0862	43.0862
531	-43.081	43.081
532	-43.0759	43.0759
533	-43.0707	43.0707
534	-43.0655	43.0655
535	-43.0603	43.0603
536	-43.0552	43.0552
537	-43.05	43.05
538	-43.0448	43.0448
539	-43.0397	43.0397
540	-43.0345	43.0345
541	-43.0293	43.0293
542	-43.0241	43.0241
543	-43.019	43.019
544	-43.0138	43.0138
545	-43.0086	43.0086
546	-43.0035	43.0035
547	-42.9983	42.9983
548	-42.9931	42.9931
549	-42.9879	42.9879
550	-42.9828	42.9828
551	-42.9776	42.9776
552	-42.9724	42.9724
553	-42.9673	42.9673
554	-42.9621	42.9621
555	-42.9569	42.9569
556	-42.9517	42.9517
557	-42.9466	42.9466
558	-42.9414	42.9414
559	-42.9362	42.9362
560	-42.9311	42.9311
561	-42.9259	42.9259
562	-42.9207	42.9207
563	-42.9155	42.9155
564	-42.9104	42.9104
565	-42.9052	42.9052
566	-42.9	42.9
567	-42.8948	42.8948
568	-42.8897	42.8897
569	-42.8845	42.8845
570	-42.8793	42.8793
571	-42.8742	42.8742
572	-42.869	42.869
573	-42.8638	42.8638
574	-42.8586	42.8586
575	-42.8535	42.8535
576	-42.8483	42.8483
577	-42.8431	42.8431
578	-42.838	42.838
579	-42.8328	42.8328
580	-42.8276	42.8276
581	-42.8224	42.8224
582	-42.8173	42.8173
583	-42.8121	42.8121
584	-42.8069	42.8069
585	-42.8018	42.8018
586	-42.7966	42.7966
587	-42.7914	42.7914
588	-42.7862	42.7862
589	-42.7811	42.7811
590	-42.7759	42.7759
591	-42.7715	42.7715
592	-42.7677	42.7677
593	-42.7639	42.7639
594	-42.76	42.76
595	-42.7562	42.7562
596	-42.7523	42.7523
597	-42.7485	42.7485
598	-42.7447	42.7447
599	-42.7408	42.7408
600	-42.737	42.737
601	-42.7332	42.7332
602	-42.7293	42.7293
603	-42.7255	42.7255
604	-42.7217	42.7217
605	-42.7178	42.7178
606	-42.714	42.714
607	-42.7102	42.7102
608	-42.7063	42.7063
609	-42.7025	42.7025
610	-42.6987	42.6987
611	-42.6948	42.6948
612	-42.691	42.691
613	-42.6871	42.6871
614	-42.6833	42.6833
615	-42.6795	42.6795
616	-42.6756	42.6756
617	-42.6718	42.6718
618	-42.668	42.668
619	-42.6641	42.6641
620	-42.6603	42.6603
621	-42.6565	42.6565
622	-42.6526	42.6526
623	-42.6488	42.6488
624	-42.645	42.645
625	-42.6411	42.6411
626	-42.6373	42.6373
627	-42.6334	42.6334
628	-42.6296	42.6296
629	-42.6258	42.6258
630	-42.6219	42.6219
631	-42.6181	42.6181
632	-42.6143	42.6143
633	-42.6104	42.6104
634	-42.6066	42.6066
635	-42.6028	42.6028
636	-42.5989	42.5989
637	-42.5951	42.5951
638	-42.5913	42.5913
639	-42.5874	42.5874
640	-42.5836	42.5836
641	-42.5797	42.5797
642	-42.5759	42.5759
643	-42.5721	42.5721
644	-42.5682	42.5682
645	-42.5644	42.5644
646	-42.5606	42.5606
647	-42.5567	42.5567
648	-42.5529	42.5529
649	-42.5491	42.5491
650	-42.5452	42.5452
651	-42.5414	42.5414
652	-42.5376	42.5376
653	-42.5337	42.5337
654	-42.5299	42.5299
655	-42.526	42.526
656	-42.5222	42.5222
657	-42.5184	42.5184
658	-42.5145	42.5145
659	-42.5107	42.5107
660	-42.5069	42.5069
661	-42.503	42.503
662	-42.4992	42.4992
663	-42.4954	42.4954
664	-42.4915	42.4915
665	-42.4877	42.4877
666	-42.4839	42.4839
667	-42.48	42.48
668	-42.4762	42.4762
669	-42.4723	42.4723
670	-42.4685	42.4685
671	-42.4647	42.4647
672	-42.4608	42.4608
673	-42.457	42.457
674	-42.4532	42.4532
675	-42.4493	42.4493
676	-42.4455	42.4455
677	-42.4417	42.4417
678	-42.4378	42.4378
679	-42.434	42.434
680	-42.4301	42.4301
681	-42.4263	42.4263
682	-42.4225	42.4225
683	-42.4186	42.4186
684	-42.4148	42.4148
685	-42.411	42.411
686	-42.4071	42.4071
687	-42.4033	42.4033
688	-42.3995	42.3995
689	-42.3956	42.3956
690	-42.3918	42.3918
691	-42.3879	42.3879
692	-42.3841	42.3841
693	-42.3803	42.3803
694	-42.3764	42.3764
695	-42.3726	42.3726
696	-42.3688	42.3688
697	-42.3649	42.3649
698	-42.3611	42.3611
699	-42.3573	42.3573
700	-42.3534	42.3534
701	-42.3496	42.3496
702	-42.3457	42.3457
703	-42.3419	42.3419
704	-42.3381	42.3381
705	-42.3342	42.3342
706	-42.3304	42.3304
707	-42.3266	42.3266
708	-42.3227	42.3227
709	-42.3189	42.3189
710	-42.3151	42.3151
711	-42.3112	42.3112
712	-42.3074	42.3074
713	-42.3035	42.3035
714	-42.2997	42.2997
715	-42.2959	42.2959
716	-42.292	42.292
717	-42.2882	42.2882
718	-42.2844	42.2844
719	-42.2805	42.2805
720	-42.2767	42.2767
721	-42.2729	42.2729
722	-42.269	42.269
723	-42.2652	42.2652
724	-42.2613	42.2613
725	-42.2575	42.2575
726	-42.2537	42.2537
727	-42.2498	42.2498
728	-42.246	42.246
729	-42.2422	42.2422
730	-42.2383	42.2383
731	-42.2345	42.2345
732	-42.2306	42.2306
733	-42.2268	42.2268
734	-42.223	42.223
735	-42.2191	42.2191
736	-42.2153	42.2153
737	-42.2115	42.2115
738	-42.2076	42.2076
739	-42.2038	42.2038
740	-42.2	42.2
741	-42.1961	42.1961
742	-42.1923	42.1923
743	-42.1884	42.1884
744	-42.1846	42.1846
745	-42.1808	42.1808
746	-42.1769	42.1769
747	-42.1731	42.1731
748	-42.1693	42.1693
749	-42.1654	42.1654
750	-42.1616	42.1616
751	-42.1577	42.1577
752	-42.1539	42.1539
753	-42.1501	42.1501
754	-42.1462	42.1462
755	-42.1424	42.1424
756	-42.1386	42.1386
757	-42.1347	42.1347
758	-42.1309	42.1309
759	-42.1271	42.1271
760	-42.1232	42.1232
761	-42.1194	42.1194
762	-42.1155	42.1155
763	-42.1117	42.1117
764	-42.1079	42.1079
765	-42.104	42.104
766	-42.1002	42.1002
767	-42.0964	42.0964
768	-42.0925	42.0925
769	-42.0887	42.0887
770	-42.0848	42.0848
771	-42.0814	42.0814
772	-42.0783	42.0783
773	-42.0752	42.0752
774	-42.0721	42.0721
775	-42.069	42.069
776	-42.0659	42.0659
777	-42.0628	42.0628
778	-42.0597	42.0597
779	-42.0566	42.0566
780	-42.0535	42.0535
781	-42.0504	42.0504
782	-42.0473	42.0473
783	-42.0442	42.0442
784	-42.0411	42.0411
785	-42.038	42.038
786	-42.0349	42.0349
787	-42.0317	42.0317
788	-42.0286	42.0286
789	-42.0255	42.0255
790	-42.0224	42.0224
791	-42.0193	42.0193
792	-42.0162	42.0162
793	-42.0131	42.0131
794	-42.01	42.01
795	-42.0069	42.0069
796	-42.0038	42.0038
797	-42.0007	42.0007
798	-41.9976	41.9976
799	-41.9945	41.9945
800	-41.9914	41.9914
801	-41.9883	41.9883
802	-41.9852	41.9852
803	-41.9821	41.9821
804	-41.9789	41.9789
805	-41.9758	41.9758
806	-41.9727	41.9727
807	-41.9696	41.9696
808	-41.9665	41.9665
809	-41.9634	41.9634
810	-41.9603	41.9603
811	-41.9572	41.9572
812	-41.9541	41.9541
813	-41.951	41.951
814	-41.9479	41.9479
815	-41.9448	41.9448
816	-41.9417	41.9417
817	-41.9386	41.9386
818	-41.9355	41.9355
819	-41.9324	41.9324
820	-41.9292	41.9292
821	-41.9261	41.9261
822	-41.923	41.923
823	-41.9199	41.9199
824	-41.9168	41.9168
825	-41.9137	41.9137
826	-41.9106	41.9106
827	-41.9075	41.9075
828	-41.9044	41.9044
829	-41.9013	41.9013
830	-41.8982	41.8982
831	-41.8951	41.8951
832	-41.892	41.892
833	-41.8889	41.8889
834	-41.8858	41.8858
835	-41.8827	41.8827
836	-41.8795	41.8795
837	-41.8764	41.8764
838	-41.8733	41.8733
839	-41.8702	41.8702
840	-41.8671	41.8671
841	-41.864	41.864
842	-41.8609	41.8609
843	-41.8578	41.8578
844	-41.8547	41.8547
845	-41.8516	41.8516
846	-41.8485	41.8485
847	-41.8454	41.8454
848	-41.8423	41.8423
849	-41.8392	41.8392
850	-41.8361	41.8361
851	-41.8329	41.8329
852	-41.8298	41.8298
853	-41.8267	41.8267
854	-41.8236	41.8236
855	-41.8205	41.8205
856	-41.8174	41.8174
857	-41.8143	41.8143
858	-41.8112	41.8112
859	-41.8081	41.8081
860	-41.805	41.805
861	-41.8019	41.8019
862	-41.7988	41.7988
863	-41.7957	41.7957
864	-41.7926	41.7926
865	-41.7895	41.7895
866	-41.7864	41.7864
867	-41.7832	41.7832
868	-41.7801	41.7801
869	-41.777	41.777
870	-41.7739	41.7739
871	-41.7708	41.7708
872	-41.7677	41.7677
873	-41.7646	41.7646
874	-41.7615	41.7615
875	-41.7584	41.7584
876	-41.7553	41.7553
877	-41.7522	41.7522
878	-41.7491	41.7491
879	-41.746	41.746
880	-41.7429	41.7429
881	-41.7398	41.7398
882	-41.7366	41.7366
883	-41.7335	41.7335
884	-41.7304	41.7304
885	-41.7273	41.7273
886	-41.7242	41.7242
887	-41.7211	41.7211
888	-41.718	41.718
889	-41.7149	41.7149
890	-41.7118	41.7118
891	-41.7087	41.7087
892	-41.7056	41.7056
893	-41.7025	41.7025
894	-41.6994	41.6994
895	-41.6963	41.6963
896	-41.6931	41.6931
897	-41.69	41.69
898	-41.6869	41.6869
899	-41.6838	41.6838
900	-41.6807	41.6807
901	-41.6776	41.6776
902	-41.6745	41.6745
903	-41.6714	41.6714
904	-41.6683	41.6683
905	-41.6652	41.6652
906	-41.6621	41.6621
907	-41.659	41.659
908	-41.6559	41.6559
909	-41.6528	41.6528
910	-41.6497	41.6497
911	-41.6465	41.6465
912	-41.6434	41.6434
913	-41.6403	41.6403
914	-41.6372	41.6372
915	-41.6341	41.6341
916	-41.631	41.631
917	-41.6279	41.6279
918	-41.6248	41.6248
919	-41.6217	41.6217
920	-41.6186	41.6186
921	-41.6155	41.6155
922	-41.6124	41.6124
923	-41.6093	41.6093
924	-41.6062	41.6062
925	-41.603	41.603
926	-41.5999	41.5999
927	-41.5968	41.5968
928	-41.5937	41.5937
929	-41.5906	41.5906
930	-41.5875	41.5875
931	-41.5844	41.5844
932	-41.5813	41.5813
933	-41.5782	41.5782
934	-41.5751	41.5751
935	-41.572	41.572
936	-41.5689	41.5689
937	-41.5658	41.5658
938	-41.5627	41.5627
939	-41.5595	41.5595
940	-41.5564	41.5564
941	-41.5533	41.5533
942	-41.5502	41.5502
943	-41.5471	41.5471
944	-41.544	41.544
945	-41.5409	41.5409
946	-41.5378	41.5378
947	-41.5347	41.5347
948	-41.5316	41.5316
949	-41.5285	41.5285
950	-41.5254	41.5254
951	-41.5226	41.5226
952	-41.5201	41.5201
953	-41.5176	41.5176
954	-41.5151	41.5151
955	-41.5125	41.5125
956	-41.51	41.51
957	-41.5075	41.5075
958	-41.505	41.505
959	-41.5025	41.5025
960	-41.5	41.5
961	-41.4974	41.4974
962	-41.4949	41.4949
963	-41.4924	41.4924
964	-41.4899	41.4899
965	-41.4874	41.4874
966	-41.4848	41.4848
967	-41.4823	41.4823
968	-41.4798	41.4798
969	-41.4773	41.4773
970	-41.4748	41.4748
971	-41.4722	41.4722
972	-41.4697	41.4697
973	-41.4672	41.4672
974	-41.4647	41.4647
975	-41.4622	41.4622
976	-41.4597	41.4597
977	-41.4571	41.4571
978	-41.4546	41.4546
979	-41.4521	41.4521
980	-41.4496	41.4496
981	-41.4471	41.4471
982	-41.4445	41.4445
983	-41.442	41.442
984	-41.4395	41.4395
985	-41.437	41.437
986	-41.4345	41.4345
987	-41.4319	41.4319
988	-41.4294	41.4294
989	-41.4269	41.4269
990	-41.4244	41.4244
991	-41.4219	41.4219
992	-41.4194	41.4194
993	-41.4168	41.4168
994	-41.4143	41.4143
995	-41.4118	41.4118
996	-41.4093	41.4093
997	-41.4068	41.4068
998	-41.4042	41.4042
999	-41.4017	41.4017
1000	-41.3992	41.3992
1001	-41.3967	41.3967
1002	-41.3942	41.3942
1003	-41.3916	41.3916
1004	-41.3891	41.3891
1005	-41.3866	41.3866
1006	-41.3841	41.3841
1007	-41.3816	41.3816
1008	-41.3791	41.3791
1009	-41.3765	41.3765
1010	-41.374	41.374
1011	-41.3715	41.3715
1012	-41.369	41.369
1013	-41.3665	41.3665
1014	-41.3639	41.3639
1015	-41.3614	41.3614
1016	-41.3589	41.3589
1017	-41.3564	41.3564
1018	-41.3539	41.3539
1019	-41.3513	41.3513
1020	-41.3488	41.3488
1021	-41.3463	41.3463
1022	-41.3438	41.3438
1023	-41.3413	41.3413
1024	-41.3388	41.3388
1025	-41.3362	41.3362
1026	-41.3337	41.3337
1027	-41.3312	41.3312
1028	-41.3287	41.3287
1029	-41.3262	41.3262
1030	-41.3236	41.3236
1031	-41.3211	41.3211
1032	-41.3186	41.3186
1033	-41.3161	41.3161
1034	-41.3136	41.3136
1035	-41.311	41.311
1036	-41.3085	41.3085
1037	-41.306	41.306
1038	-41.3035	41.3035
1039	-41.301	41.301
1040	-41.2985	41.2985
1041	-41.2959	41.2959
1042	-41.2934	41.2934
1043	-41.2909	41.2909
1044	-41.2884	41.2884
1045	-41.2859	41.2859
1046	-41.2833	41.2833
1047	-41.2808	41.2808
1048	-41.2783	41.2783
1049	-41.2758	41.2758
1050	-41.2733	41.2733
1051	-41.2707	41.2707
1052	-41.2682	41.2682
1053	-41.2657	41.2657
1054	-41.2632	41.2632
1055	-41.2607	41.2607
1056	-41.2581	41.2581
1057	-41.2556	41.2556
1058	-41.2531	41.2531
1059	-41.2506	41.2506
1060	-41.2481	41.2481
1061	-41.2456	41.2456
1062	-41.243	41.243
1063	-41.2405	41.2405
1064	-41.238	41.238
1065	-41.2355	41.2355
1066	-41.233	41.233
1067	-41.2304	41.2304
1068	-41.2279	41.2279
1069	-41.2254	41.2254
1070	-41.2229	41.2229
1071	-41.2204	41.2204
1072	-41.2178	41.2178
1073	-41.2153	41.2153
1074	-41.2128	41.2128
1075	-41.2103	41.2103
1076	-41.2078	41.2078
1077	-41.2052	41.2052
1078	-41.2027	41.2027
1079	-41.2002	41.2002
1080	-41.1977	41.1977
1081	-41.1952	41.1952
1082	-41.1927	41.1927
1083	-41.1901	41.1901
1084	-41.1876	41.1876
1085	-41.1851	41.1851
1086	-41.1826	41.1826
1087	-41.1801	41.1801
1088	-41.1775	41.1775
1089	-41.175	41.175
1090	-41.1725	41.1725
1091	-41.17	41.17
1092	-41.1675	41.1675
1093	-41.1649	41.1649
1094	-41.1624	41.1624
1095	-41.1599	41.1599
1096	-41.1574	41.1574
1097	-41.1549	41.1549
1098	-41.1523	41.1523
1099	-41.1498	41.1498
1100	-41.1473	41.1473
1101	-41.1448	41.1448
1102	-41.1423	41.1423
1103	-41.1397	41.1397
1104	-41.1372	41.1372
1105	-41.1347	41.1347
1106	-41.1322	41.1322
1107	-41.1297	41.1297
1108	-41.1272	41.1272
1109	-41.1246	41.1246
1110	-41.1221	41.1221
1111	-41.1196	41.1196
1112	-41.1171	41.1171
1113	-41.1146	41.1146
1114	-41.112	41.112
1115	-41.1095	41.1095
1116	-41.107	41.107
1117	-41.1045	41.1045
1118	-41.102	41.102
1119	-41.0994	41.0994
1120	-41.0969	41.0969
1121	-41.0944	41.0944
1122	-41.0919	41.0919
1123	-41.0894	41.0894
1124	-41.0868	41.0868
1125	-41.0843	41.0843
1126	-41.0818	41.0818
1127	-41.0793	41.0793
1128	-41.0768	41.0768
1129	-41.0742	41.0742
1130	-41.0717	41.0717
1131	-41.0693	41.0693
1132	-41.067	41.067
1133	-41.0646	41.0646
1134	-41.0623	41.0623
1135	-41.06	41.06
1136	-41.0577	41.0577
1137	-41.0553	41.0553
1138	-41.053	41.053
1139	-41.0507	41.0507
1140	-41.0484	41.0484
1141	-41.0461	41.0461
1142	-41.0437	41.0437
1143	-41.0414	41.0414
1144	-41.0391	41.0391
1145	-41.0368	41.0368
1146	-41.0345	41.0345
1147	-41.0322	41.0322
1148	-41.0299	41.0299
1149	-41.0276	41.0276
1150	-41.0253	41.0253
1151	-41.023	41.023
1152	-41.0207	41.0207
1153	-41.0184	41.0184
1154	-41.0161	41.0161
1155	-41.0138	41.0138
1156	-41.0115	41.0115
1157	-41.0093	41.0093
1158	-41.007	41.007
1159	-41.0047	41.0047
1160	-41.0024	41.0024
1161	-41.0001	41.0001
1162	-40.9979	40.9979
1163	-40.9956	40.9956
1164	-40.9933	40.9933
1165	-40.9911	40.9911
1166	-40.9888	40.9888
1167	-40.9865	40.9865
1168	-40.9843	40.9843
1169	-40.982	40.982
1170	-40.9798	40.9798
1171	-40.9775	40.9775
1172	-40.9752	40.9752
1173	-40.973	40.973
1174	-40.9707	40.9707
1175	-40.9685	40.9685
1176	-40.9662	40.9662
1177	-40.964	40.964
1178	-40.9618	40.9618
1179	-40.9595	40.9595
1180	-40.9573	40.9573
1181	-40.955	40.955
1182	-40.9528	40.9528
1183	-40.9506	40.9506
1184	-40.9483	40.9483
1185	-40.9461	40.9461
1186	-40.9439	40.9439
1187	-40.9417	40.9417
1188	-40.9395	40.9395
1189	-40.9372	40.9372
1190	-40.935	40.935
1191	-40.9328	40.9328
1192	-40.9306	40.9306
1193	-40.9284	40.9284
1194	-40.9262	40.9262
1195	-40.924	40.924
1196	-40.9217	40.9217
1197	-40.9195	40.9195
1198	-40.9173	40.9173
1199	-40.9151	40.9151
1200	-40.9129	40.9129
1201	-40.9108	40.9108
1202	-40.9086	40.9086
1203	-40.9064	40.9064
1204	-40.9042	40.9042
1205	-40.902	40.902
1206	-40.8998	40.8998
1207	-40.8976	40.8976
1208	-40.8954	40.8954
1209	-40.8933	40.8933
1210	-40.8911	40.8911
1211	-40.8889	40.8889
1212	-40.8867	40.8867
1213	-40.8846	40.8846
1214	-40.8824	40.8824
1215	-40.8802	40.8802
1216	-40.8781	40.8781
1217	-40.8759	40.8759
1218	-40.8737	40.8737
1219	-40.8716	40.8716
1220	-40.8694	40.8694
1221	-40.8673	40.8673
1222	-40.8651	40.8651
1223	-40.863	40.863
1224	-40.8608	40.8608
1225	-40.8587	40.8587
1226	-40.8565	40.8565
1227	-40.8544	40.8544
1228	-40.8522	40.8522
1229	-40.8501	40.8501
1230	-40.848	40.848
1231	-40.8458	40.8458
1232	-40.8437	40.8437
1233	-40.8416	40.8416
1234	-40.8394	40.8394
1235	-40.8373	40.8373
1236	-40.8352	40.8352
1237	-40.8331	40.8331
1238	-40.8309	40.8309
1239	-40.8288	40.8288
1240	-40.8267	40.8267
1241	-40.8246	40.8246
1242	-40.8225	40.8225
1243	-40.8204	40.8204
1244	-40.8183	40.8183
1245	-40.8162	40.8162
1246	-40.814	40.814
1247	-40.8119	40.8119
1248	-40.8098	40.8098
1249	-40.8077	40.8077
1250	-40.8057	40.8057
1251	-40.8036	40.8036
1252	-40.8015	40.8015
1253	-40.7994	40.7994
1254	-40.7973	40.7973
1255	-40.7952	40.7952
1256	-40.7931	40.7931
1257	-40.791	40.791
1258	-40.789	40.789
1259	-40.7869	40.7869
1260	-40.7848	40.7848
1261	-40.7827	40.7827
1262	-40.7807	40.7807
1263	-40.7786	40.7786
1264	-40.7765	40.7765
1265	-40.7744	40.7744
1266	-40.7724	40.7724
1267	-40.7703	40.7703
1268	-40.7683	40.7683
1269	-40.7662	40.7662
1270	-40.7641	40.7641
1271	-40.7621	40.7621
1272	-40.76	40.76
1273	-40.758	40.758
1274	-40.7559	40.7559
1275	-40.7539	40.7539
1276	-40.7519	40.7519
1277	-40.7498	40.7498
1278	-40.7478	40.7478
1279	-40.7457	40.7457
1280	-40.7437	40.7437
1281	-40.7417	40.7417
1282	-40.7396	40.7396
1283	-40.7376	40.7376
1284	-40.7356	40.7356
1285	-40.7336	40.7336
1286	-40.7315	40.7315
1287	-40.7295	40.7295
1288	-40.7275	40.7275
1289	-40.7255	40.7255
1290	-40.7235	40.7235
1291	-40.7214	40.7214
1292	-40.7194	40.7194
1293	-40.7174	40.7174
1294	-40.7154	40.7154
1295	-40.7134	40.7134
1296	-40.7114	40.7114
1297	-40.7094	40.7094
1298	-40.7074	40.7074
1299	-40.7054	40.7054
1300	-40.7034	40.7034
1301	-40.7014	40.7014
1302	-40.6994	40.6994
1303	-40.6974	40.6974
1304	-40.6954	40.6954
1305	-40.6935	40.6935
1306	-40.6915	40.6915
1307	-40.6895	40.6895
1308	-40.6875	40.6875
1309	-40.6855	40.6855
1310	-40.6836	40.6836
1311	-40.6816	40.6816
1312	-40.6796	40.6796
1313	-40.6776	40.6776
1314	-40.6755	40.6755
1315	-40.6735	40.6735
1316	-40.6715	40.6715
1317	-40.6695	40.6695
1318	-40.6675	40.6675
1319	-40.6655	40.6655
1320	-40.6635	40.6635
1321	-40.6616	40.6616
1322	-40.6596	40.6596
1323	-40.6576	40.6576
1324	-40.6556	40.6556
1325	-40.6536	40.6536
1326	-40.6516	40.6516
1327	-40.6496	40.6496
1328	-40.6476	40.6476
1329	-40.6456	40.6456
1330	-40.6437	40.6437
1331	-40.6417	40.6417
1332	-40.6397	40.6397
1333	-40.6377	40.6377
1334	-40.6358	40.6358
1335	-40.6338	40.6338
1336	-40.6318	40.6318
1337	-40.6298	40.6298
1338	-40.6279	40.6279
1339	-40.6259	40.6259
1340	-40.6239	40.6239
1341	-40.622	40.622
1342	-40.62	40.62
1343	-40.6181	40.6181
1344	-40.6161	40.6161
1345	-40.6141	40.6141
1346	-40.6122	40.6122
1347	-40.6102	40.6102
1348	-40.6083	40.6083
1349	-40.6063	40.6063
1350	-40.6044	40.6044
1351	-40.6024	40.6024
1352	-40.6005	40.6005
1353	-40.5986	40.5986
1354	-40.5966	40.5966
1355	-40.5947	40.5947
1356	-40.5927	40.5927
1357	-40.5908	40.5908
1358	-40.5889	40.5889
1359	-40.5869	40.5869
1360	-40.585	40.585
1361	-40.5831	40.5831
1362	-40.5811	40.5811
1363	-40.5792	40.5792
1364	-40.5773	40.5773
1365	-40.5754	40.5754
1366	-40.5734	40.5734
1367	-40.5715	40.5715
1368	-40.5696	40.5696
1369	-40.5677	40.5677
1370	-40.5658	40.5658
1371	-40.5638	40.5638
1372	-40.5619	40.5619
1373	-40.56	40.56
1374	-40.5581	40.5581
1375	-40.5562	40.5562
1376	-40.5543	40.5543
1377	-40.5524	40.5524
1378	-40.5505	40.5505
1379	-40.5486	40.5486
1380	-40.5467	40.5467
1381	-40.5448	40.5448
1382	-40.5429	40.5429
1383	-40.541	40.541
1384	-40.5391	40.5391
1385	-40.5372	40.5372
1386	-40.5353	40.5353
1387	-40.5334	40.5334
1388	-40.5315	40.5315
1389	-40.5296	40.5296
1390	-40.5278	40.5278
1391	-40.5259	40.5259
1392	-40.524	40.524
1393	-40.5221	40.5221
1394	-40.5202	40.5202
1395	-40.5184	40.5184
1396	-40.5165	40.5165
1397	-40.5146	40.5146
1398	-40.5127	40.5127
1399	-40.5109	40.5109
1400	-40.509	40.509
1401	-40.5071	40.5071
1402	-40.5053	40.5053
1403	-40.5034	40.5034
1404	-40.5015	40.5015
1405	-40.4997	40.4997
1406	-40.4978	40.4978
1407	-40.496	40.496
1408	-40.4941	40.4941
1409	-40.4923	40.4923
1410	-40.4904	40.4904
1411	-40.4886	40.4886
1412	-40.4867	40.4867
1413	-40.4849	40.4849
1414	-40.483	40.483
1415	-40.4812	40.4812
1416	-40.4793	40.4793
1417	-40.4775	40.4775
1418	-40.4756	40.4756
1419	-40.4738	40.4738
1420	-40.472	40.472
1421	-40.4701	40.4701
1422	-40.4683	40.4683
1423	-40.4665	40.4665
1424	-40.4646	40.4646
1425	-40.4628	40.4628
1426	-40.461	40.461
1427	-40.4592	40.4592
1428	-40.4573	40.4573
1429	-40.4555	40.4555
1430	-40.4537	40.4537
1431	-40.4519	40.4519
1432	-40.4501	40.4501
1433	-40.4482	40.4482
1434	-40.4464	40.4464
1435	-40.4446	40.4446
1436	-40.4428	40.4428
1437	-40.441	40.441
1438	-40.4392	40.4392
1439	-40.4374	40.4374
1440	-40.4356	40.4356
1441	-40.4338	40.4338
1442	-40.432	40.432
1443	-40.4302	40.4302
1444	-40.4284	40.4284
1445	-40.4266	40.4266
1446	-40.4248	40.4248
1447	-40.423	40.423
1448	-40.4212	40.4212
1449	-40.4194	40.4194
1450	-40.4176	40.4176
1451	-40.4158	40.4158
1452	-40.414	40.414
1453	-40.4123	40.4123
1454	-40.4105	40.4105
1455	-40.4087	40.4087
1456	-40.4069	40.4069
1457	-40.4051	40.4051
1458	-40.4034	40.4034
1459	-40.4016	40.4016
1460	-40.3998	40.3998
1461	-40.398	40.398
1462	-40.3963	40.3963
1463	-40.3945	40.3945
1464	-40.3927	40.3927
1465	-40.391	40.391
1466	-40.3892	40.3892
1467	-40.3875	40.3875
1468	-40.3857	40.3857
1469	-40.3839	40.3839
1470	-40.3822	40.3822
1471	-40.3804	40.3804
1472	-40.3787	40.3787
1473	-40.3769	40.3769
1474	-40.3752	40.3752
1475	-40.3734	40.3734
1476	-40.3717	40.3717
1477	-40.3699	40.3699
1478	-40.3682	40.3682
1479	-40.3664	40.3664
1480	-40.3647	40.3647
1481	-40.363	40.363
1482	-40.3612	40.3612
1483	-40.3595	40.3595
1484	-40.3578	40.3578
1485	-40.356	40.356
1486	-40.3543	40.3543
1487	-40.3526	40.3526
1488	-40.3508	40.3508
1489	-40.3491	40.3491
1490	-40.3474	40.3474
1491	-40.3456	40.3456
1492	-40.3439	40.3439
1493	-40.3422	40.3422
1494	-40.3404	40.3404
1495	-40.3387	40.3387
1496	-40.3369	40.3369
1497	-40.3352	40.3352
1498	-40.3335	40.3335
1499	-40.3317	40.3317
1500	-40.33	40.33
1501	-40.3282	40.3282
1502	-40.3265	40.3265
1503	-40.3248	40.3248
1504	-40.3231	40.3231
1505	-40.3213	40.3213
1506	-40.3196	40.3196
1507	-40.3179	40.3179
1508	-40.3161	40.3161
1509	-40.3144	40.3144
1510	-40.3127	40.3127
1511	-40.311	40.311
1512	-40.3093	40.3093
1513	-40.3075	40.3075
1514	-40.3058	40.3058
1515	-40.3041	40.3041
1516	-40.3024	40.3024
1517	-40.3007	40.3007
1518	-40.299	40.299
1519	-40.2973	40.2973
1520	-40.2956	40.2956
1521	-40.2938	40.2938
1522	-40.2921	40.2921
1523	-40.2904	40.2904
1524	-40.2887	40.2887
1525	-40.287	40.287
1526	-40.2853	40.2853
1527	-40.2836	40.2836
1528	-40.2819	40.2819
1529	-40.2802	40.2802
1530	-40.2785	40.2785
1531	-40.2768	40.2768
1532	-40.2752	40.2752
1533	-40.2735	40.2735
1534	-40.2718	40.2718
1535	-40.2701	40.2701
1536	-40.2684	40.2684
1537	-40.2667	40.2667
1538	-40.265	40.265
1539	-40.2633	40.2633
1540	-40.2617	40.2617
1541	-40.26	40.26
1542	-40.2583	40.2583
1543	-40.2566	40.2566
1544	-40.2549	40.2549
1545	-40.2533	40.2533
1546	-40.2516	40.2516
1547	-40.2499	40.2499
1548	-40.2483	40.2483
1549	-40.2466	40.2466
1550	-40.2449	40.2449
1551	-40.2432	40.2432
1552	-40.2416	40.2416
1553	-40.2399	40.2399
1554	-40.2383	40.2383
1555	-40.2366	40.2366
1556	-40.2349	40.2349
1557	-40.2333	40.2333
1558	-40.2316	40.2316
1559	-40.23	40.23
1560	-40.2283	40.2283
1561	-40.2266	40.2266
1562	-40.225	40.225
1563	-40.2233	40.2233
1564	-40.2217	40.2217
1565	-40.22	40.22
1566	-40.2184	40.2184
1567	-40.2167	40.2167
1568	-40.2151	40.2151
1569	-40.2135	40.2135
1570	-40.2118	40.2118
1571	-40.2102	40.2102
1572	-40.2085	40.2085
1573	-40.2069	40.2069
1574	-40.2053	40.2053
1575	-40.2036	40.2036
1576	-40.202	40.202
1577	-40.2004	40.2004
1578	-40.1987	40.1987
1579	-40.1971	40.1971
1580	-40.1955	40.1955
1581	-40.1938	40.1938
1582	-40.1922	40.1922
1583	-40.1906	40.1906
1584	-40.189	40.189
1585	-40.1873	40.1873
1586	-40.1857	40.1857
1587	-40.1841	40.1841
1588	-40.1825	40.1825
1589	-40.1809	40.1809
1590	-40.1793	40.1793
1591	-40.1776	40.1776
1592	-40.176	40.176
1593	-40.1744	40.1744
1594	-40.1728	40.1728
1595	-40.1712	40.1712
1596	-40.1696	40.1696
1597	-40.168	40.168
1598	-40.1664	40.1664
1599	-40.1648	40.1648
1600	-40.1632	40.1632
1601	-40.1616	40.1616
1602	-40.16	40.16
1603	-40.1584	40.1584
1604	-40.1568	40.1568
1605	-40.1552	40.1552
1606	-40.1536	40.1536
1607	-40.152	40.152
1608	-40.1504	40.1504
1609	-40.1488	40.1488
1610	-40.1472	40.1472
1611	-40.1456	40.1456
1612	-40.144	40.144
1613	-40.1425	40.1425
1614	-40.1409	40.1409
1615	-40.1393	40.1393
1616	-40.1377	40.1377
1617	-40.1361	40.1361
1618	-40.1346	40.1346
1619	-40.133	40.133
1620	-40.1314	40.1314
1621	-40.1298	40.1298
1622	-40.1283	40.1283
1623	-40.1267	40.1267
1624	-40.1251	40.1251
1625	-40.1235	40.1235
1626	-40.122	40.122
1627	-40.1204	40.1204
1628	-40.1189	40.1189
1629	-40.1173	40.1173
1630	-40.1157	40.1157
1631	-40.1142	40.1142
1632	-40.1126	40.1126
1633	-40.111	40.111
1634	-40.1095	40.1095
1635	-40.1079	40.1079
1636	-40.1064	40.1064
1637	-40.1048	40.1048
1638	-40.1033	40.1033
1639	-40.1017	40.1017
1640	-40.1002	40.1002
1641	-40.0986	40.0986
1642	-40.0971	40.0971
1643	-40.0955	40.0955
1644	-40.094	40.094
1645	-40.0924	40.0924
1646	-40.0909	40.0909
1647	-40.0894	40.0894
1648	-40.0878	40.0878
1649	-40.0863	40.0863
1650	-40.0848	40.0848
1651	-40.0832	40.0832
1652	-40.0817	40.0817
1653	-40.0802	40.0802
1654	-40.0786	40.0786
1655	-40.0771	40.0771
1656	-40.0756	40.0756
1657	-40.074	40.074
1658	-40.0725	40.0725
1659	-40.071	40.071
1660	-40.0695	40.0695
1661	-40.068	40.068
1662	-40.0664	40.0664
1663	-40.0649	40.0649
1664	-40.0634	40.0634
1665	-40.0619	40.0619
1666	-40.0604	40.0604
1667	-40.0589	40.0589
1668	-40.0573	40.0573
1669	-40.0558	40.0558
1670	-40.0543	40.0543
1671	-40.0528	40.0528
1672	-40.0513	40.0513
1673	-40.0497	40.0497
1674	-40.0482	40.0482
1675	-40.0467	40.0467
1676	-40.0452	40.0452
1677	-40.0436	40.0436
1678	-40.0421	40.0421
1679	-40.0406	40.0406
1680	-40.0391	40.0391
1681	-40.0376	40.0376
1682	-40.036	40.036
1683	-40.0345	40.0345
1684	-40.033	40.033
1685	-40.0315	40.0315
1686	-40.03	40.03
1687	-40.0285	40.0285
1688	-40.027	40.027
1689	-40.0255	40.0255
1690	-40.0239	40.0239
1691	-40.0224	40.0224
1692	-40.0209	40.0209
1693	-40.0194	40.0194
1694	-40.0179	40.0179
1695	-40.0164	40.0164
1696	-40.0149	40.0149
1697	-40.0134	40.0134
1698	-40.0119	40.0119
1699	-40.0104	40.0104
1700	-40.0089	40.0089
1701	-40.0074	40.0074
1702	-40.0059	40.0059
1703	-40.0044	40.0044
1704	-40.0029	40.0029
1705	-40.0014	40.0014
1706	-40	40
1707	-39.9985	39.9985
1708	-39.997	39.997
1709	-39.9955	39.9955
1710	-39.994	39.994
1711	-39.9925	39.9925
1712	-39.991	39.991
1713	-39.9895	39.9895
1714	-39.9881	39.9881
1715	-39.9866	39.9866
1716	-39.9851	39.9851
1717	-39.9836	39.9836
1718	-39.9821	39.9821
1719	-39.9807	39.9807
1720	-39.9792	39.9792
1721	-39.9777	39.9777
1722	-39.9762	39.9762
1723	-39.9748	39.9748
1724	-39.9733	39.9733
1725	-39.9718	39.9718
1726	-39.9704	39.9704
1727	-39.9689	39.9689
1728	-39.9674	39.9674
1729	-39.9659	39.9659
1730	-39.9645	39.9645
1731	-39.963	39.963
1732	-39.9616	39.9616
1733	-39.9601	39.9601
1734	-39.9586	39.9586
1735	-39.9572	39.9572
1736	-39.9557	39.9557
1737	-39.9543	39.9543
1738	-39.9528	39.9528
1739	-39.9513	39.9513
1740	-39.9499	39.9499
1741	-39.9484	39.9484
1742	-39.947	39.947
1743	-39.9455	39.9455
1744	-39.9441	39.9441
1745	-39.9426	39.9426
1746	-39.9412	39.9412
1747	-39.9397	39.9397
1748	-39.9383	39.9383
1749	-39.9368	39.9368
1750	-39.9354	39.9354
1751	-39.934	39.934
1752	-39.9325	39.9325
1753	-39.9311	39.9311
1754	-39.9296	39.9296
1755	-39.9282	39.9282
1756	-39.9268	39.9268
1757	-39.9253	39.9253
1758	-39.9239	39.9239
1759	-39.9225	39.9225
1760	-39.921	39.921
1761	-39.9196	39.9196
1762	-39.9182	39.9182
1763	-39.9167	39.9167
1764	-39.9153	39.9153
1765	-39.9139	39.9139
1766	-39.9125	39.9125
1767	-39.911	39.911
1768	-39.9096	39.9096
1769	-39.9082	39.9082
1770	-39.9068	39.9068
1771	-39.9053	39.9053
1772	-39.9039	39.9039
1773	-39.9025	39.9025
1774	-39.9011	39.9011
1775	-39.8997	39.8997
1776	-39.8983	39.8983
1777	-39.8968	39.8968
1778	-39.8954	39.8954
1779	-39.894	39.894
1780	-39.8926	39.8926
1781	-39.8912	39.8912
1782	-39.8898	39.8898
1783	-39.8884	39.8884
1784	-39.887	39.887
1785	-39.8856	39.8856
1786	-39.8842	39.8842
1787	-39.8828	39.8828
1788	-39.8814	39.8814
1789	-39.88	39.88
1790	-39.8786	39.8786
1791	-39.8772	39.8772
1792	-39.8758	39.8758
1793	-39.8744	39.8744
1794	-39.873	39.873
1795	-39.8716	39.8716
1796	-39.8702	39.8702
1797	-39.8688	39.8688
1798	-39.8674	39.8674
1799	-39.866	39.866
1800	-39.8646	39.8646

## Sheet: 注浆率50
0	-58.5157	58.5157
1	-56.2064	56.2064
2	-54.1849	54.1849
3	-53.3291	53.3291
4	-52.533	52.533
5	-51.923	51.923
6	-51.45	51.45
7	-51.1142	51.1142
8	-50.9561	50.9561
9	-50.8219	50.8219
10	-50.6878	50.6878
11	-50.5536	50.5536
12	-50.4194	50.4194
13	-50.2851	50.2851
14	-50.1509	50.1509
15	-50.0352	50.0352
16	-49.9318	49.9318
17	-49.8284	49.8284
18	-49.7251	49.7251
19	-49.6217	49.6217
20	-49.5183	49.5183
21	-49.4149	49.4149
22	-49.3266	49.3266
23	-49.261	49.261
24	-49.1954	49.1954
25	-49.1297	49.1297
26	-49.0641	49.0641
27	-48.9985	48.9985
28	-48.9329	48.9329
29	-48.8673	48.8673
30	-48.8016	48.8016
31	-48.736	48.736
32	-48.6704	48.6704
33	-48.6047	48.6047
34	-48.5391	48.5391
35	-48.4735	48.4735
36	-48.4078	48.4078
37	-48.3691	48.3691
38	-48.3304	48.3304
39	-48.2916	48.2916
40	-48.2529	48.2529
41	-48.2142	48.2142
42	-48.1754	48.1754
43	-48.1367	48.1367
44	-48.0979	48.0979
45	-48.0592	48.0592
46	-48.0205	48.0205
47	-47.9817	47.9817
48	-47.943	47.943
49	-47.9042	47.9042
50	-47.8655	47.8655
51	-47.8267	47.8267
52	-47.788	47.788
53	-47.7492	47.7492
54	-47.7105	47.7105
55	-47.6717	47.6717
56	-47.633	47.633
57	-47.5942	47.5942
58	-47.5555	47.5555
59	-47.5167	47.5167
60	-47.478	47.478
61	-47.4392	47.4392
62	-47.4004	47.4004
63	-47.3617	47.3617
64	-47.3229	47.3229
65	-47.2875	47.2875
66	-47.2654	47.2654
67	-47.2432	47.2432
68	-47.2211	47.2211
69	-47.199	47.199
70	-47.1768	47.1768
71	-47.1547	47.1547
72	-47.1325	47.1325
73	-47.1104	47.1104
74	-47.0883	47.0883
75	-47.0661	47.0661
76	-47.044	47.044
77	-47.0219	47.0219
78	-46.9997	46.9997
79	-46.9776	46.9776
80	-46.9555	46.9555
81	-46.9333	46.9333
82	-46.9112	46.9112
83	-46.889	46.889
84	-46.8669	46.8669
85	-46.8448	46.8448
86	-46.8226	46.8226
87	-46.8005	46.8005
88	-46.7783	46.7783
89	-46.7562	46.7562
90	-46.734	46.734
91	-46.7119	46.7119
92	-46.6898	46.6898
93	-46.6676	46.6676
94	-46.6455	46.6455
95	-46.6233	46.6233
96	-46.6012	46.6012
97	-46.579	46.579
98	-46.5569	46.5569
99	-46.5348	46.5348
100	-46.5126	46.5126
101	-46.4905	46.4905
102	-46.4683	46.4683
103	-46.4462	46.4462
104	-46.424	46.424
105	-46.4019	46.4019
106	-46.3797	46.3797
107	-46.3576	46.3576
108	-46.3354	46.3354
109	-46.3133	46.3133
110	-46.2911	46.2911
111	-46.269	46.269
112	-46.2468	46.2468
113	-46.2247	46.2247
114	-46.2025	46.2025
115	-46.1804	46.1804
116	-46.1582	46.1582
117	-46.1361	46.1361
118	-46.1139	46.1139
119	-46.0918	46.0918
120	-46.0696	46.0696
121	-46.0475	46.0475
122	-46.0253	46.0253
123	-46.009	46.009
124	-45.9967	45.9967
125	-45.9844	45.9844
126	-45.9721	45.9721
127	-45.9598	45.9598
128	-45.9475	45.9475
129	-45.9351	45.9351
130	-45.9228	45.9228
131	-45.9105	45.9105
132	-45.8982	45.8982
133	-45.8859	45.8859
134	-45.8736	45.8736
135	-45.8612	45.8612
136	-45.8489	45.8489
137	-45.8366	45.8366
138	-45.8243	45.8243
139	-45.812	45.812
140	-45.7997	45.7997
141	-45.7873	45.7873
142	-45.775	45.775
143	-45.7627	45.7627
144	-45.7504	45.7504
145	-45.7381	45.7381
146	-45.7257	45.7257
147	-45.7134	45.7134
148	-45.7011	45.7011
149	-45.6888	45.6888
150	-45.6765	45.6765
151	-45.6642	45.6642
152	-45.6518	45.6518
153	-45.6395	45.6395
154	-45.6272	45.6272
155	-45.6149	45.6149
156	-45.6026	45.6026
157	-45.5902	45.5902
158	-45.5779	45.5779
159	-45.5656	45.5656
160	-45.5533	45.5533
161	-45.541	45.541
162	-45.5286	45.5286
163	-45.5163	45.5163
164	-45.504	45.504
165	-45.4917	45.4917
166	-45.4794	45.4794
167	-45.467	45.467
168	-45.4547	45.4547
169	-45.4424	45.4424
170	-45.4301	45.4301
171	-45.4177	45.4177
172	-45.4054	45.4054
173	-45.3931	45.3931
174	-45.3808	45.3808
175	-45.3685	45.3685
176	-45.3561	45.3561
177	-45.3438	45.3438
178	-45.3315	45.3315
179	-45.3192	45.3192
180	-45.3068	45.3068
181	-45.2945	45.2945
182	-45.2822	45.2822
183	-45.2699	45.2699
184	-45.2576	45.2576
185	-45.2452	45.2452
186	-45.2329	45.2329
187	-45.2206	45.2206
188	-45.2083	45.2083
189	-45.1959	45.1959
190	-45.1836	45.1836
191	-45.1713	45.1713
192	-45.159	45.159
193	-45.1466	45.1466
194	-45.1343	45.1343
195	-45.122	45.122
196	-45.1097	45.1097
197	-45.0973	45.0973
198	-45.085	45.085
199	-45.0727	45.0727
200	-45.0604	45.0604
201	-45.048	45.048
202	-45.0357	45.0357
203	-45.0234	45.0234
204	-45.0111	45.0111
205	-44.9987	44.9987
206	-44.9864	44.9864
207	-44.9741	44.9741
208	-44.9618	44.9618
209	-44.9494	44.9494
210	-44.9371	44.9371
211	-44.9248	44.9248
212	-44.9125	44.9125
213	-44.9001	44.9001
214	-44.8878	44.8878
215	-44.8755	44.8755
216	-44.8632	44.8632
217	-44.8508	44.8508
218	-44.8385	44.8385
219	-44.8262	44.8262
220	-44.8138	44.8138
221	-44.8015	44.8015
222	-44.7892	44.7892
223	-44.7769	44.7769
224	-44.7645	44.7645
225	-44.7522	44.7522
226	-44.7399	44.7399
227	-44.7275	44.7275
228	-44.7152	44.7152
229	-44.7029	44.7029
230	-44.6906	44.6906
231	-44.6782	44.6782
232	-44.6659	44.6659
233	-44.6536	44.6536
234	-44.6412	44.6412
235	-44.6289	44.6289
236	-44.6166	44.6166
237	-44.6043	44.6043
238	-44.594	44.594
239	-44.5868	44.5868
240	-44.5796	44.5796
241	-44.5723	44.5723
242	-44.5651	44.5651
243	-44.5579	44.5579
244	-44.5507	44.5507
245	-44.5435	44.5435
246	-44.5363	44.5363
247	-44.5291	44.5291
248	-44.5219	44.5219
249	-44.5147	44.5147
250	-44.5075	44.5075
251	-44.5002	44.5002
252	-44.493	44.493
253	-44.4858	44.4858
254	-44.4786	44.4786
255	-44.4714	44.4714
256	-44.4642	44.4642
257	-44.457	44.457
258	-44.4498	44.4498
259	-44.4426	44.4426
260	-44.4353	44.4353
261	-44.4281	44.4281
262	-44.4209	44.4209
263	-44.4137	44.4137
264	-44.4065	44.4065
265	-44.3993	44.3993
266	-44.3921	44.3921
267	-44.3849	44.3849
268	-44.3777	44.3777
269	-44.3704	44.3704
270	-44.3632	44.3632
271	-44.356	44.356
272	-44.3488	44.3488
273	-44.3416	44.3416
274	-44.3344	44.3344
275	-44.3272	44.3272
276	-44.32	44.32
277	-44.3128	44.3128
278	-44.3055	44.3055
279	-44.2983	44.2983
280	-44.2911	44.2911
281	-44.2839	44.2839
282	-44.2767	44.2767
283	-44.2695	44.2695
284	-44.2623	44.2623
285	-44.2551	44.2551
286	-44.2478	44.2478
287	-44.2406	44.2406
288	-44.2334	44.2334
289	-44.2262	44.2262
290	-44.219	44.219
291	-44.2118	44.2118
292	-44.2046	44.2046
293	-44.1974	44.1974
294	-44.1901	44.1901
295	-44.1829	44.1829
296	-44.1757	44.1757
297	-44.1685	44.1685
298	-44.1613	44.1613
299	-44.1541	44.1541
300	-44.1469	44.1469
301	-44.1397	44.1397
302	-44.1324	44.1324
303	-44.1252	44.1252
304	-44.118	44.118
305	-44.1108	44.1108
306	-44.1036	44.1036
307	-44.0964	44.0964
308	-44.0892	44.0892
309	-44.082	44.082
310	-44.0747	44.0747
311	-44.0675	44.0675
312	-44.0603	44.0603
313	-44.0531	44.0531
314	-44.0459	44.0459
315	-44.0387	44.0387
316	-44.0315	44.0315
317	-44.0243	44.0243
318	-44.017	44.017
319	-44.0098	44.0098
320	-44.0026	44.0026
321	-43.9954	43.9954
322	-43.9882	43.9882
323	-43.981	43.981
324	-43.9738	43.9738
325	-43.9665	43.9665
326	-43.9593	43.9593
327	-43.9521	43.9521
328	-43.9449	43.9449
329	-43.9377	43.9377
330	-43.9305	43.9305
331	-43.9233	43.9233
332	-43.916	43.916
333	-43.9088	43.9088
334	-43.9016	43.9016
335	-43.8944	43.8944
336	-43.8872	43.8872
337	-43.88	43.88
338	-43.8728	43.8728
339	-43.8655	43.8655
340	-43.8583	43.8583
341	-43.8511	43.8511
342	-43.8439	43.8439
343	-43.8367	43.8367
344	-43.8295	43.8295
345	-43.8223	43.8223
346	-43.815	43.815
347	-43.8078	43.8078
348	-43.8006	43.8006
349	-43.7934	43.7934
350	-43.7862	43.7862
351	-43.779	43.779
352	-43.7718	43.7718
353	-43.7645	43.7645
354	-43.7573	43.7573
355	-43.7501	43.7501
356	-43.7429	43.7429
357	-43.7357	43.7357
358	-43.7285	43.7285
359	-43.7213	43.7213
360	-43.714	43.714
361	-43.7068	43.7068
362	-43.6996	43.6996
363	-43.6924	43.6924
364	-43.6852	43.6852
365	-43.678	43.678
366	-43.6708	43.6708
367	-43.6635	43.6635
368	-43.6563	43.6563
369	-43.6491	43.6491
370	-43.6419	43.6419
371	-43.6347	43.6347
372	-43.6275	43.6275
373	-43.6202	43.6202
374	-43.613	43.613
375	-43.6058	43.6058
376	-43.5986	43.5986
377	-43.5914	43.5914
378	-43.5842	43.5842
379	-43.5769	43.5769
380	-43.5697	43.5697
381	-43.5625	43.5625
382	-43.5553	43.5553
383	-43.5481	43.5481
384	-43.5409	43.5409
385	-43.5337	43.5337
386	-43.5264	43.5264
387	-43.5192	43.5192
388	-43.512	43.512
389	-43.5048	43.5048
390	-43.4976	43.4976
391	-43.4904	43.4904
392	-43.4831	43.4831
393	-43.4759	43.4759
394	-43.4687	43.4687
395	-43.4615	43.4615
396	-43.4543	43.4543
397	-43.4471	43.4471
398	-43.4398	43.4398
399	-43.4326	43.4326
400	-43.4254	43.4254
401	-43.4182	43.4182
402	-43.411	43.411
403	-43.4038	43.4038
404	-43.3965	43.3965
405	-43.3893	43.3893
406	-43.3821	43.3821
407	-43.3749	43.3749
408	-43.3677	43.3677
409	-43.3605	43.3605
410	-43.3532	43.3532
411	-43.346	43.346
412	-43.3388	43.3388
413	-43.3316	43.3316
414	-43.3244	43.3244
415	-43.3172	43.3172
416	-43.3099	43.3099
417	-43.3027	43.3027
418	-43.2964	43.2964
419	-43.2915	43.2915
420	-43.2866	43.2866
421	-43.2817	43.2817
422	-43.2767	43.2767
423	-43.2718	43.2718
424	-43.2669	43.2669
425	-43.262	43.262
426	-43.2571	43.2571
427	-43.2521	43.2521
428	-43.2472	43.2472
429	-43.2423	43.2423
430	-43.2374	43.2374
431	-43.2325	43.2325
432	-43.2275	43.2275
433	-43.2226	43.2226
434	-43.2177	43.2177
435	-43.2128	43.2128
436	-43.2079	43.2079
437	-43.203	43.203
438	-43.198	43.198
439	-43.1931	43.1931
440	-43.1882	43.1882
441	-43.1833	43.1833
442	-43.1784	43.1784
443	-43.1734	43.1734
444	-43.1685	43.1685
445	-43.1636	43.1636
446	-43.1587	43.1587
447	-43.1538	43.1538
448	-43.1488	43.1488
449	-43.1439	43.1439
450	-43.139	43.139
451	-43.1341	43.1341
452	-43.1292	43.1292
453	-43.1242	43.1242
454	-43.1193	43.1193
455	-43.1144	43.1144
456	-43.1095	43.1095
457	-43.1046	43.1046
458	-43.0996	43.0996
459	-43.0947	43.0947
460	-43.0898	43.0898
461	-43.0849	43.0849
462	-43.08	43.08
463	-43.075	43.075
464	-43.0701	43.0701
465	-43.0652	43.0652
466	-43.0603	43.0603
467	-43.0554	43.0554
468	-43.0504	43.0504
469	-43.0455	43.0455
470	-43.0406	43.0406
471	-43.0357	43.0357
472	-43.0308	43.0308
473	-43.0258	43.0258
474	-43.0209	43.0209
475	-43.016	43.016
476	-43.0111	43.0111
477	-43.0062	43.0062
478	-43.0012	43.0012
479	-42.9963	42.9963
480	-42.9914	42.9914
481	-42.9865	42.9865
482	-42.9816	42.9816
483	-42.9766	42.9766
484	-42.9717	42.9717
485	-42.9668	42.9668
486	-42.9619	42.9619
487	-42.957	42.957
488	-42.952	42.952
489	-42.9471	42.9471
490	-42.9422	42.9422
491	-42.9373	42.9373
492	-42.9324	42.9324
493	-42.9274	42.9274
494	-42.9225	42.9225
495	-42.9176	42.9176
496	-42.9127	42.9127
497	-42.9077	42.9077
498	-42.9028	42.9028
499	-42.8979	42.8979
500	-42.893	42.893
501	-42.8881	42.8881
502	-42.8831	42.8831
503	-42.8782	42.8782
504	-42.8733	42.8733
505	-42.8684	42.8684
506	-42.8635	42.8635
507	-42.8585	42.8585
508	-42.8536	42.8536
509	-42.8487	42.8487
510	-42.8438	42.8438
511	-42.8389	42.8389
512	-42.8339	42.8339
513	-42.829	42.829
514	-42.8241	42.8241
515	-42.8192	42.8192
516	-42.8143	42.8143
517	-42.8093	42.8093
518	-42.8044	42.8044
519	-42.7995	42.7995
520	-42.7946	42.7946
521	-42.7897	42.7897
522	-42.7847	42.7847
523	-42.7798	42.7798
524	-42.7749	42.7749
525	-42.77	42.77
526	-42.765	42.765
527	-42.7601	42.7601
528	-42.7552	42.7552
529	-42.7503	42.7503
530	-42.7454	42.7454
531	-42.7404	42.7404
532	-42.7355	42.7355
533	-42.7306	42.7306
534	-42.7257	42.7257
535	-42.7208	42.7208
536	-42.7158	42.7158
537	-42.7109	42.7109
538	-42.706	42.706
539	-42.7011	42.7011
540	-42.6961	42.6961
541	-42.6912	42.6912
542	-42.6863	42.6863
543	-42.6814	42.6814
544	-42.6765	42.6765
545	-42.6715	42.6715
546	-42.6666	42.6666
547	-42.6617	42.6617
548	-42.6568	42.6568
549	-42.6519	42.6519
550	-42.6469	42.6469
551	-42.642	42.642
552	-42.6371	42.6371
553	-42.6322	42.6322
554	-42.6272	42.6272
555	-42.6223	42.6223
556	-42.6174	42.6174
557	-42.6125	42.6125
558	-42.6076	42.6076
559	-42.6026	42.6026
560	-42.5977	42.5977
561	-42.5928	42.5928
562	-42.5879	42.5879
563	-42.5829	42.5829
564	-42.578	42.578
565	-42.5731	42.5731
566	-42.5682	42.5682
567	-42.5633	42.5633
568	-42.5583	42.5583
569	-42.5534	42.5534
570	-42.5485	42.5485
571	-42.5436	42.5436
572	-42.5387	42.5387
573	-42.5337	42.5337
574	-42.5288	42.5288
575	-42.5239	42.5239
576	-42.519	42.519
577	-42.514	42.514
578	-42.5091	42.5091
579	-42.5042	42.5042
580	-42.4993	42.4993
581	-42.4944	42.4944
582	-42.4894	42.4894
583	-42.4845	42.4845
584	-42.4796	42.4796
585	-42.4747	42.4747
586	-42.4697	42.4697
587	-42.4648	42.4648
588	-42.4599	42.4599
589	-42.455	42.455
590	-42.4501	42.4501
591	-42.4451	42.4451
592	-42.4402	42.4402
593	-42.4353	42.4353
594	-42.4304	42.4304
595	-42.4254	42.4254
596	-42.4205	42.4205
597	-42.4156	42.4156
598	-42.4112	42.4112
599	-42.4075	42.4075
600	-42.4038	42.4038
601	-42.4001	42.4001
602	-42.3965	42.3965
603	-42.3928	42.3928
604	-42.3891	42.3891
605	-42.3854	42.3854
606	-42.3818	42.3818
607	-42.3781	42.3781
608	-42.3744	42.3744
609	-42.3707	42.3707
610	-42.3671	42.3671
611	-42.3634	42.3634
612	-42.3597	42.3597
613	-42.356	42.356
614	-42.3524	42.3524
615	-42.3487	42.3487
616	-42.345	42.345
617	-42.3413	42.3413
618	-42.3377	42.3377
619	-42.334	42.334
620	-42.3303	42.3303
621	-42.3266	42.3266
622	-42.323	42.323
623	-42.3193	42.3193
624	-42.3156	42.3156
625	-42.3119	42.3119
626	-42.3083	42.3083
627	-42.3046	42.3046
628	-42.3009	42.3009
629	-42.2972	42.2972
630	-42.2936	42.2936
631	-42.2899	42.2899
632	-42.2862	42.2862
633	-42.2825	42.2825
634	-42.2789	42.2789
635	-42.2752	42.2752
636	-42.2715	42.2715
637	-42.2678	42.2678
638	-42.2641	42.2641
639	-42.2605	42.2605
640	-42.2568	42.2568
641	-42.2531	42.2531
642	-42.2494	42.2494
643	-42.2458	42.2458
644	-42.2421	42.2421
645	-42.2384	42.2384
646	-42.2347	42.2347
647	-42.2311	42.2311
648	-42.2274	42.2274
649	-42.2237	42.2237
650	-42.22	42.22
651	-42.2164	42.2164
652	-42.2127	42.2127
653	-42.209	42.209
654	-42.2053	42.2053
655	-42.2017	42.2017
656	-42.198	42.198
657	-42.1943	42.1943
658	-42.1906	42.1906
659	-42.187	42.187
660	-42.1833	42.1833
661	-42.1796	42.1796
662	-42.1759	42.1759
663	-42.1722	42.1722
664	-42.1686	42.1686
665	-42.1649	42.1649
666	-42.1612	42.1612
667	-42.1575	42.1575
668	-42.1539	42.1539
669	-42.1502	42.1502
670	-42.1465	42.1465
671	-42.1428	42.1428
672	-42.1392	42.1392
673	-42.1355	42.1355
674	-42.1318	42.1318
675	-42.1281	42.1281
676	-42.1245	42.1245
677	-42.1208	42.1208
678	-42.1171	42.1171
679	-42.1134	42.1134
680	-42.1098	42.1098
681	-42.1061	42.1061
682	-42.1024	42.1024
683	-42.0987	42.0987
684	-42.095	42.095
685	-42.0914	42.0914
686	-42.0877	42.0877
687	-42.084	42.084
688	-42.0803	42.0803
689	-42.0767	42.0767
690	-42.073	42.073
691	-42.0693	42.0693
692	-42.0656	42.0656
693	-42.062	42.062
694	-42.0583	42.0583
695	-42.0546	42.0546
696	-42.0509	42.0509
697	-42.0473	42.0473
698	-42.0436	42.0436
699	-42.0399	42.0399
700	-42.0362	42.0362
701	-42.0325	42.0325
702	-42.0289	42.0289
703	-42.0252	42.0252
704	-42.0215	42.0215
705	-42.0178	42.0178
706	-42.0142	42.0142
707	-42.0105	42.0105
708	-42.0068	42.0068
709	-42.0031	42.0031
710	-41.9995	41.9995
711	-41.9958	41.9958
712	-41.9921	41.9921
713	-41.9884	41.9884
714	-41.9848	41.9848
715	-41.9811	41.9811
716	-41.9774	41.9774
717	-41.9737	41.9737
718	-41.97	41.97
719	-41.9664	41.9664
720	-41.9627	41.9627
721	-41.959	41.959
722	-41.9553	41.9553
723	-41.9517	41.9517
724	-41.948	41.948
725	-41.9443	41.9443
726	-41.9406	41.9406
727	-41.937	41.937
728	-41.9333	41.9333
729	-41.9296	41.9296
730	-41.9259	41.9259
731	-41.9222	41.9222
732	-41.9186	41.9186
733	-41.9149	41.9149
734	-41.9112	41.9112
735	-41.9075	41.9075
736	-41.9039	41.9039
737	-41.9002	41.9002
738	-41.8965	41.8965
739	-41.8928	41.8928
740	-41.8892	41.8892
741	-41.8855	41.8855
742	-41.8818	41.8818
743	-41.8781	41.8781
744	-41.8744	41.8744
745	-41.8708	41.8708
746	-41.8671	41.8671
747	-41.8634	41.8634
748	-41.8597	41.8597
749	-41.8561	41.8561
750	-41.8524	41.8524
751	-41.8487	41.8487
752	-41.845	41.845
753	-41.8414	41.8414
754	-41.8377	41.8377
755	-41.834	41.834
756	-41.8303	41.8303
757	-41.8266	41.8266
758	-41.823	41.823
759	-41.8193	41.8193
760	-41.8156	41.8156
761	-41.8119	41.8119
762	-41.8083	41.8083
763	-41.8046	41.8046
764	-41.8009	41.8009
765	-41.7972	41.7972
766	-41.7936	41.7936
767	-41.7899	41.7899
768	-41.7862	41.7862
769	-41.7825	41.7825
770	-41.7788	41.7788
771	-41.7752	41.7752
772	-41.7715	41.7715
773	-41.7678	41.7678
774	-41.7641	41.7641
775	-41.7605	41.7605
776	-41.7568	41.7568
777	-41.7531	41.7531
778	-41.7497	41.7497
779	-41.7467	41.7467
780	-41.7437	41.7437
781	-41.7407	41.7407
782	-41.7377	41.7377
783	-41.7348	41.7348
784	-41.7318	41.7318
785	-41.7288	41.7288
786	-41.7258	41.7258
787	-41.7228	41.7228
788	-41.7198	41.7198
789	-41.7168	41.7168
790	-41.7138	41.7138
791	-41.7108	41.7108
792	-41.7079	41.7079
793	-41.7049	41.7049
794	-41.7019	41.7019
795	-41.6989	41.6989
796	-41.6959	41.6959
797	-41.6929	41.6929
798	-41.6899	41.6899
799	-41.6869	41.6869
800	-41.6839	41.6839
801	-41.681	41.681
802	-41.678	41.678
803	-41.675	41.675
804	-41.672	41.672
805	-41.669	41.669
806	-41.666	41.666
807	-41.663	41.663
808	-41.66	41.66
809	-41.657	41.657
810	-41.6541	41.6541
811	-41.6511	41.6511
812	-41.6481	41.6481
813	-41.6451	41.6451
814	-41.6421	41.6421
815	-41.6391	41.6391
816	-41.6361	41.6361
817	-41.6331	41.6331
818	-41.6301	41.6301
819	-41.6271	41.6271
820	-41.6242	41.6242
821	-41.6212	41.6212
822	-41.6182	41.6182
823	-41.6152	41.6152
824	-41.6122	41.6122
825	-41.6092	41.6092
826	-41.6062	41.6062
827	-41.6032	41.6032
828	-41.6002	41.6002
829	-41.5973	41.5973
830	-41.5943	41.5943
831	-41.5913	41.5913
832	-41.5883	41.5883
833	-41.5853	41.5853
834	-41.5823	41.5823
835	-41.5793	41.5793
836	-41.5763	41.5763
837	-41.5733	41.5733
838	-41.5704	41.5704
839	-41.5674	41.5674
840	-41.5644	41.5644
841	-41.5614	41.5614
842	-41.5584	41.5584
843	-41.5554	41.5554
844	-41.5524	41.5524
845	-41.5494	41.5494
846	-41.5464	41.5464
847	-41.5434	41.5434
848	-41.5405	41.5405
849	-41.5375	41.5375
850	-41.5345	41.5345
851	-41.5315	41.5315
852	-41.5285	41.5285
853	-41.5255	41.5255
854	-41.5225	41.5225
855	-41.5195	41.5195
856	-41.5165	41.5165
857	-41.5136	41.5136
858	-41.5106	41.5106
859	-41.5076	41.5076
860	-41.5046	41.5046
861	-41.5016	41.5016
862	-41.4986	41.4986
863	-41.4956	41.4956
864	-41.4926	41.4926
865	-41.4896	41.4896
866	-41.4866	41.4866
867	-41.4837	41.4837
868	-41.4807	41.4807
869	-41.4777	41.4777
870	-41.4747	41.4747
871	-41.4717	41.4717
872	-41.4687	41.4687
873	-41.4657	41.4657
874	-41.4627	41.4627
875	-41.4597	41.4597
876	-41.4567	41.4567
877	-41.4538	41.4538
878	-41.4508	41.4508
879	-41.4478	41.4478
880	-41.4448	41.4448
881	-41.4418	41.4418
882	-41.4388	41.4388
883	-41.4358	41.4358
884	-41.4328	41.4328
885	-41.4298	41.4298
886	-41.4269	41.4269
887	-41.4239	41.4239
888	-41.4209	41.4209
889	-41.4179	41.4179
890	-41.4149	41.4149
891	-41.4119	41.4119
892	-41.4089	41.4089
893	-41.4059	41.4059
894	-41.4029	41.4029
895	-41.3999	41.3999
896	-41.397	41.397
897	-41.394	41.394
898	-41.391	41.391
899	-41.388	41.388
900	-41.385	41.385
901	-41.382	41.382
902	-41.379	41.379
903	-41.376	41.376
904	-41.373	41.373
905	-41.37	41.37
906	-41.3671	41.3671
907	-41.3641	41.3641
908	-41.3611	41.3611
909	-41.3581	41.3581
910	-41.3551	41.3551
911	-41.3521	41.3521
912	-41.3491	41.3491
913	-41.3461	41.3461
914	-41.3431	41.3431
915	-41.3401	41.3401
916	-41.3372	41.3372
917	-41.3342	41.3342
918	-41.3312	41.3312
919	-41.3282	41.3282
920	-41.3252	41.3252
921	-41.3222	41.3222
922	-41.3192	41.3192
923	-41.3162	41.3162
924	-41.3132	41.3132
925	-41.3102	41.3102
926	-41.3073	41.3073
927	-41.3043	41.3043
928	-41.3013	41.3013
929	-41.2983	41.2983
930	-41.2953	41.2953
931	-41.2923	41.2923
932	-41.2893	41.2893
933	-41.2863	41.2863
934	-41.2833	41.2833
935	-41.2803	41.2803
936	-41.2774	41.2774
937	-41.2744	41.2744
938	-41.2714	41.2714
939	-41.2684	41.2684
940	-41.2654	41.2654
941	-41.2624	41.2624
942	-41.2594	41.2594
943	-41.2564	41.2564
944	-41.2534	41.2534
945	-41.2504	41.2504
946	-41.2475	41.2475
947	-41.2445	41.2445
948	-41.2415	41.2415
949	-41.2385	41.2385
950	-41.2355	41.2355
951	-41.2325	41.2325
952	-41.2295	41.2295
953	-41.2265	41.2265
954	-41.2235	41.2235
955	-41.2205	41.2205
956	-41.2176	41.2176
957	-41.2146	41.2146
958	-41.2118	41.2118
959	-41.2094	41.2094
960	-41.2069	41.2069
961	-41.2045	41.2045
962	-41.2021	41.2021
963	-41.1996	41.1996
964	-41.1972	41.1972
965	-41.1948	41.1948
966	-41.1923	41.1923
967	-41.1899	41.1899
968	-41.1875	41.1875
969	-41.185	41.185
970	-41.1826	41.1826
971	-41.1802	41.1802
972	-41.1777	41.1777
973	-41.1753	41.1753
974	-41.1729	41.1729
975	-41.1704	41.1704
976	-41.168	41.168
977	-41.1656	41.1656
978	-41.1631	41.1631
979	-41.1607	41.1607
980	-41.1583	41.1583
981	-41.1558	41.1558
982	-41.1534	41.1534
983	-41.151	41.151
984	-41.1485	41.1485
985	-41.1461	41.1461
986	-41.1437	41.1437
987	-41.1412	41.1412
988	-41.1388	41.1388
989	-41.1364	41.1364
990	-41.1339	41.1339
991	-41.1315	41.1315
992	-41.1291	41.1291
993	-41.1266	41.1266
994	-41.1242	41.1242
995	-41.1218	41.1218
996	-41.1193	41.1193
997	-41.1169	41.1169
998	-41.1145	41.1145
999	-41.112	41.112
1000	-41.1096	41.1096
1001	-41.1072	41.1072
1002	-41.1047	41.1047
1003	-41.1023	41.1023
1004	-41.0999	41.0999
1005	-41.0974	41.0974
1006	-41.095	41.095
1007	-41.0926	41.0926
1008	-41.0901	41.0901
1009	-41.0877	41.0877
1010	-41.0853	41.0853
1011	-41.0828	41.0828
1012	-41.0804	41.0804
1013	-41.078	41.078
1014	-41.0755	41.0755
1015	-41.0731	41.0731
1016	-41.0707	41.0707
1017	-41.0682	41.0682
1018	-41.0658	41.0658
1019	-41.0634	41.0634
1020	-41.0609	41.0609
1021	-41.0585	41.0585
1022	-41.0561	41.0561
1023	-41.0536	41.0536
1024	-41.0512	41.0512
1025	-41.0488	41.0488
1026	-41.0463	41.0463
1027	-41.0439	41.0439
1028	-41.0415	41.0415
1029	-41.039	41.039
1030	-41.0366	41.0366
1031	-41.0342	41.0342
1032	-41.0317	41.0317
1033	-41.0293	41.0293
1034	-41.0269	41.0269
1035	-41.0244	41.0244
1036	-41.022	41.022
1037	-41.0195	41.0195
1038	-41.0171	41.0171
1039	-41.0147	41.0147
1040	-41.0122	41.0122
1041	-41.0098	41.0098
1042	-41.0074	41.0074
1043	-41.0049	41.0049
1044	-41.0025	41.0025
1045	-41.0001	41.0001
1046	-40.9976	40.9976
1047	-40.9952	40.9952
1048	-40.9928	40.9928
1049	-40.9903	40.9903
1050	-40.9879	40.9879
1051	-40.9855	40.9855
1052	-40.983	40.983
1053	-40.9806	40.9806
1054	-40.9782	40.9782
1055	-40.9757	40.9757
1056	-40.9733	40.9733
1057	-40.9709	40.9709
1058	-40.9684	40.9684
1059	-40.966	40.966
1060	-40.9636	40.9636
1061	-40.9611	40.9611
1062	-40.9587	40.9587
1063	-40.9563	40.9563
1064	-40.9538	40.9538
1065	-40.9514	40.9514
1066	-40.949	40.949
1067	-40.9465	40.9465
1068	-40.9441	40.9441
1069	-40.9417	40.9417
1070	-40.9392	40.9392
1071	-40.9368	40.9368
1072	-40.9344	40.9344
1073	-40.9319	40.9319
1074	-40.9295	40.9295
1075	-40.9271	40.9271
1076	-40.9246	40.9246
1077	-40.9222	40.9222
1078	-40.9198	40.9198
1079	-40.9173	40.9173
1080	-40.9149	40.9149
1081	-40.9125	40.9125
1082	-40.91	40.91
1083	-40.9076	40.9076
1084	-40.9052	40.9052
1085	-40.9027	40.9027
1086	-40.9003	40.9003
1087	-40.8979	40.8979
1088	-40.8954	40.8954
1089	-40.893	40.893
1090	-40.8906	40.8906
1091	-40.8881	40.8881
1092	-40.8857	40.8857
1093	-40.8833	40.8833
1094	-40.8808	40.8808
1095	-40.8784	40.8784
1096	-40.876	40.876
1097	-40.8735	40.8735
1098	-40.8711	40.8711
1099	-40.8687	40.8687
1100	-40.8662	40.8662
1101	-40.8638	40.8638
1102	-40.8614	40.8614
1103	-40.8589	40.8589
1104	-40.8565	40.8565
1105	-40.854	40.854
1106	-40.8516	40.8516
1107	-40.8492	40.8492
1108	-40.8467	40.8467
1109	-40.8443	40.8443
1110	-40.8419	40.8419
1111	-40.8394	40.8394
1112	-40.837	40.837
1113	-40.8346	40.8346
1114	-40.8321	40.8321
1115	-40.8297	40.8297
1116	-40.8273	40.8273
1117	-40.8248	40.8248
1118	-40.8224	40.8224
1119	-40.82	40.82
1120	-40.8175	40.8175
1121	-40.8151	40.8151
1122	-40.8127	40.8127
1123	-40.8102	40.8102
1124	-40.8078	40.8078
1125	-40.8054	40.8054
1126	-40.8029	40.8029
1127	-40.8005	40.8005
1128	-40.7981	40.7981
1129	-40.7956	40.7956
1130	-40.7932	40.7932
1131	-40.7908	40.7908
1132	-40.7883	40.7883
1133	-40.7859	40.7859
1134	-40.7835	40.7835
1135	-40.781	40.781
1136	-40.7786	40.7786
1137	-40.7762	40.7762
1138	-40.7738	40.7738
1139	-40.7715	40.7715
1140	-40.7693	40.7693
1141	-40.767	40.767
1142	-40.7648	40.7648
1143	-40.7625	40.7625
1144	-40.7603	40.7603
1145	-40.758	40.758
1146	-40.7558	40.7558
1147	-40.7535	40.7535
1148	-40.7513	40.7513
1149	-40.749	40.749
1150	-40.7468	40.7468
1151	-40.7446	40.7446
1152	-40.7423	40.7423
1153	-40.7401	40.7401
1154	-40.7379	40.7379
1155	-40.7356	40.7356
1156	-40.7334	40.7334
1157	-40.7312	40.7312
1158	-40.729	40.729
1159	-40.7268	40.7268
1160	-40.7245	40.7245
1161	-40.7223	40.7223
1162	-40.7201	40.7201
1163	-40.7179	40.7179
1164	-40.7157	40.7157
1165	-40.7135	40.7135
1166	-40.7113	40.7113
1167	-40.7091	40.7091
1168	-40.7069	40.7069
1169	-40.7047	40.7047
1170	-40.7025	40.7025
1171	-40.7003	40.7003
1172	-40.6981	40.6981
1173	-40.6959	40.6959
1174	-40.6937	40.6937
1175	-40.6915	40.6915
1176	-40.6893	40.6893
1177	-40.6871	40.6871
1178	-40.6849	40.6849
1179	-40.6827	40.6827
1180	-40.6806	40.6806
1181	-40.6784	40.6784
1182	-40.6762	40.6762
1183	-40.674	40.674
1184	-40.6719	40.6719
1185	-40.6697	40.6697
1186	-40.6675	40.6675
1187	-40.6653	40.6653
1188	-40.6632	40.6632
1189	-40.661	40.661
1190	-40.6589	40.6589
1191	-40.6567	40.6567
1192	-40.6545	40.6545
1193	-40.6524	40.6524
1194	-40.6502	40.6502
1195	-40.6481	40.6481
1196	-40.6459	40.6459
1197	-40.6438	40.6438
1198	-40.6416	40.6416
1199	-40.6395	40.6395
1200	-40.6374	40.6374
1201	-40.6352	40.6352
1202	-40.6331	40.6331
1203	-40.6309	40.6309
1204	-40.6288	40.6288
1205	-40.6267	40.6267
1206	-40.6245	40.6245
1207	-40.6224	40.6224
1208	-40.6203	40.6203
1209	-40.6182	40.6182
1210	-40.616	40.616
1211	-40.6139	40.6139
1212	-40.6118	40.6118
1213	-40.6097	40.6097
1214	-40.6076	40.6076
1215	-40.6054	40.6054
1216	-40.6033	40.6033
1217	-40.6012	40.6012
1218	-40.5991	40.5991
1219	-40.597	40.597
1220	-40.5949	40.5949
1221	-40.5928	40.5928
1222	-40.5907	40.5907
1223	-40.5886	40.5886
1224	-40.5865	40.5865
1225	-40.5844	40.5844
1226	-40.5823	40.5823
1227	-40.5802	40.5802
1228	-40.5782	40.5782
1229	-40.5761	40.5761
1230	-40.574	40.574
1231	-40.5719	40.5719
1232	-40.5698	40.5698
1233	-40.5677	40.5677
1234	-40.5657	40.5657
1235	-40.5636	40.5636
1236	-40.5615	40.5615
1237	-40.5594	40.5594
1238	-40.5574	40.5574
1239	-40.5553	40.5553
1240	-40.5532	40.5532
1241	-40.5512	40.5512
1242	-40.5491	40.5491
1243	-40.5471	40.5471
1244	-40.545	40.545
1245	-40.5429	40.5429
1246	-40.5409	40.5409
1247	-40.5388	40.5388
1248	-40.5368	40.5368
1249	-40.5347	40.5347
1250	-40.5327	40.5327
1251	-40.5306	40.5306
1252	-40.5286	40.5286
1253	-40.5266	40.5266
1254	-40.5245	40.5245
1255	-40.5225	40.5225
1256	-40.5205	40.5205
1257	-40.5184	40.5184
1258	-40.5164	40.5164
1259	-40.5144	40.5144
1260	-40.5123	40.5123
1261	-40.5103	40.5103
1262	-40.5083	40.5083
1263	-40.5063	40.5063
1264	-40.5042	40.5042
1265	-40.5022	40.5022
1266	-40.5002	40.5002
1267	-40.4982	40.4982
1268	-40.4962	40.4962
1269	-40.4942	40.4942
1270	-40.4922	40.4922
1271	-40.4902	40.4902
1272	-40.4882	40.4882
1273	-40.4862	40.4862
1274	-40.4842	40.4842
1275	-40.4822	40.4822
1276	-40.4802	40.4802
1277	-40.4782	40.4782
1278	-40.4762	40.4762
1279	-40.4742	40.4742
1280	-40.4722	40.4722
1281	-40.4702	40.4702
1282	-40.4682	40.4682
1283	-40.4662	40.4662
1284	-40.4643	40.4643
1285	-40.4623	40.4623
1286	-40.4603	40.4603
1287	-40.4583	40.4583
1288	-40.4564	40.4564
1289	-40.4544	40.4544
1290	-40.4524	40.4524
1291	-40.4505	40.4505
1292	-40.4485	40.4485
1293	-40.4465	40.4465
1294	-40.4446	40.4446
1295	-40.4426	40.4426
1296	-40.4406	40.4406
1297	-40.4387	40.4387
1298	-40.4367	40.4367
1299	-40.4348	40.4348
1300	-40.4328	40.4328
1301	-40.4309	40.4309
1302	-40.4289	40.4289
1303	-40.427	40.427
1304	-40.4251	40.4251
1305	-40.4231	40.4231
1306	-40.4212	40.4212
1307	-40.4192	40.4192
1308	-40.4173	40.4173
1309	-40.4154	40.4154
1310	-40.4134	40.4134
1311	-40.4115	40.4115
1312	-40.4096	40.4096
1313	-40.4077	40.4077
1314	-40.4057	40.4057
1315	-40.4038	40.4038
1316	-40.4019	40.4019
1317	-40.4	40.4
1318	-40.398	40.398
1319	-40.3961	40.3961
1320	-40.3942	40.3942
1321	-40.3922	40.3922
1322	-40.3903	40.3903
1323	-40.3883	40.3883
1324	-40.3864	40.3864
1325	-40.3844	40.3844
1326	-40.3825	40.3825
1327	-40.3806	40.3806
1328	-40.3786	40.3786
1329	-40.3767	40.3767
1330	-40.3748	40.3748
1331	-40.3728	40.3728
1332	-40.3709	40.3709
1333	-40.369	40.369
1334	-40.367	40.367
1335	-40.3651	40.3651
1336	-40.3632	40.3632
1337	-40.3613	40.3613
1338	-40.3594	40.3594
1339	-40.3574	40.3574
1340	-40.3555	40.3555
1341	-40.3536	40.3536
1342	-40.3517	40.3517
1343	-40.3498	40.3498
1344	-40.3479	40.3479
1345	-40.346	40.346
1346	-40.344	40.344
1347	-40.3421	40.3421
1348	-40.3402	40.3402
1349	-40.3383	40.3383
1350	-40.3364	40.3364
1351	-40.3345	40.3345
1352	-40.3326	40.3326
1353	-40.3307	40.3307
1354	-40.3288	40.3288
1355	-40.3269	40.3269
1356	-40.3251	40.3251
1357	-40.3232	40.3232
1358	-40.3213	40.3213
1359	-40.3194	40.3194
1360	-40.3175	40.3175
1361	-40.3156	40.3156
1362	-40.3137	40.3137
1363	-40.3119	40.3119
1364	-40.31	40.31
1365	-40.3081	40.3081
1366	-40.3062	40.3062
1367	-40.3043	40.3043
1368	-40.3025	40.3025
1369	-40.3006	40.3006
1370	-40.2987	40.2987
1371	-40.2969	40.2969
1372	-40.295	40.295
1373	-40.2931	40.2931
1374	-40.2913	40.2913
1375	-40.2894	40.2894
1376	-40.2875	40.2875
1377	-40.2857	40.2857
1378	-40.2838	40.2838
1379	-40.2819	40.2819
1380	-40.2801	40.2801
1381	-40.2782	40.2782
1382	-40.2764	40.2764
1383	-40.2745	40.2745
1384	-40.2727	40.2727
1385	-40.2708	40.2708
1386	-40.269	40.269
1387	-40.2671	40.2671
1388	-40.2653	40.2653
1389	-40.2635	40.2635
1390	-40.2616	40.2616
1391	-40.2598	40.2598
1392	-40.2579	40.2579
1393	-40.2561	40.2561
1394	-40.2543	40.2543
1395	-40.2524	40.2524
1396	-40.2506	40.2506
1397	-40.2488	40.2488
1398	-40.247	40.247
1399	-40.2451	40.2451
1400	-40.2433	40.2433
1401	-40.2415	40.2415
1402	-40.2397	40.2397
1403	-40.2378	40.2378
1404	-40.236	40.236
1405	-40.2342	40.2342
1406	-40.2324	40.2324
1407	-40.2306	40.2306
1408	-40.2288	40.2288
1409	-40.2269	40.2269
1410	-40.2251	40.2251
1411	-40.2233	40.2233
1412	-40.2215	40.2215
1413	-40.2197	40.2197
1414	-40.2179	40.2179
1415	-40.2161	40.2161
1416	-40.2143	40.2143
1417	-40.2125	40.2125
1418	-40.2107	40.2107
1419	-40.2089	40.2089
1420	-40.2071	40.2071
1421	-40.2053	40.2053
1422	-40.2035	40.2035
1423	-40.2017	40.2017
1424	-40.2	40.2
1425	-40.1982	40.1982
1426	-40.1964	40.1964
1427	-40.1946	40.1946
1428	-40.1928	40.1928
1429	-40.191	40.191
1430	-40.1893	40.1893
1431	-40.1875	40.1875
1432	-40.1857	40.1857
1433	-40.1839	40.1839
1434	-40.1822	40.1822
1435	-40.1804	40.1804
1436	-40.1786	40.1786
1437	-40.1768	40.1768
1438	-40.1751	40.1751
1439	-40.1733	40.1733
1440	-40.1715	40.1715
1441	-40.1698	40.1698
1442	-40.168	40.168
1443	-40.1663	40.1663
1444	-40.1645	40.1645
1445	-40.1627	40.1627
1446	-40.161	40.161
1447	-40.1592	40.1592
1448	-40.1575	40.1575
1449	-40.1557	40.1557
1450	-40.154	40.154
1451	-40.1522	40.1522
1452	-40.1505	40.1505
1453	-40.1488	40.1488
1454	-40.147	40.147
1455	-40.1453	40.1453
1456	-40.1435	40.1435
1457	-40.1418	40.1418
1458	-40.1401	40.1401
1459	-40.1383	40.1383
1460	-40.1366	40.1366
1461	-40.1349	40.1349
1462	-40.1331	40.1331
1463	-40.1314	40.1314
1464	-40.1297	40.1297
1465	-40.1279	40.1279
1466	-40.1262	40.1262
1467	-40.1245	40.1245
1468	-40.1228	40.1228
1469	-40.1211	40.1211
1470	-40.1193	40.1193
1471	-40.1176	40.1176
1472	-40.1159	40.1159
1473	-40.1142	40.1142
1474	-40.1125	40.1125
1475	-40.1108	40.1108
1476	-40.1091	40.1091
1477	-40.1074	40.1074
1478	-40.1056	40.1056
1479	-40.1039	40.1039
1480	-40.1022	40.1022
1481	-40.1005	40.1005
1482	-40.0988	40.0988
1483	-40.0971	40.0971
1484	-40.0954	40.0954
1485	-40.0938	40.0938
1486	-40.0921	40.0921
1487	-40.0904	40.0904
1488	-40.0887	40.0887
1489	-40.087	40.087
1490	-40.0853	40.0853
1491	-40.0836	40.0836
1492	-40.0819	40.0819
1493	-40.0802	40.0802
1494	-40.0786	40.0786
1495	-40.0769	40.0769
1496	-40.0752	40.0752
1497	-40.0735	40.0735
1498	-40.0718	40.0718
1499	-40.0701	40.0701
1500	-40.0685	40.0685
1501	-40.0668	40.0668
1502	-40.0651	40.0651
1503	-40.0634	40.0634
1504	-40.0617	40.0617
1505	-40.06	40.06
1506	-40.0583	40.0583
1507	-40.0566	40.0566
1508	-40.0549	40.0549
1509	-40.0533	40.0533
1510	-40.0516	40.0516
1511	-40.0499	40.0499
1512	-40.0482	40.0482
1513	-40.0465	40.0465
1514	-40.0449	40.0449
1515	-40.0432	40.0432
1516	-40.0415	40.0415
1517	-40.0398	40.0398
1518	-40.0382	40.0382
1519	-40.0365	40.0365
1520	-40.0348	40.0348
1521	-40.0331	40.0331
1522	-40.0315	40.0315
1523	-40.0298	40.0298
1524	-40.0281	40.0281
1525	-40.0265	40.0265
1526	-40.0248	40.0248
1527	-40.0232	40.0232
1528	-40.0215	40.0215
1529	-40.0198	40.0198
1530	-40.0182	40.0182
1531	-40.0165	40.0165
1532	-40.0149	40.0149
1533	-40.0132	40.0132
1534	-40.0116	40.0116
1535	-40.0099	40.0099
1536	-40.0083	40.0083
1537	-40.0066	40.0066
1538	-40.005	40.005
1539	-40.0033	40.0033
1540	-40.0017	40.0017
1541	-40	40
1542	-39.9984	39.9984
1543	-39.9968	39.9968
1544	-39.9951	39.9951
1545	-39.9935	39.9935
1546	-39.9918	39.9918
1547	-39.9902	39.9902
1548	-39.9886	39.9886
1549	-39.9869	39.9869
1550	-39.9853	39.9853
1551	-39.9837	39.9837
1552	-39.9821	39.9821
1553	-39.9804	39.9804
1554	-39.9788	39.9788
1555	-39.9772	39.9772
1556	-39.9755	39.9755
1557	-39.9739	39.9739
1558	-39.9723	39.9723
1559	-39.9707	39.9707
1560	-39.9691	39.9691
1561	-39.9674	39.9674
1562	-39.9658	39.9658
1563	-39.9642	39.9642
1564	-39.9626	39.9626
1565	-39.961	39.961
1566	-39.9594	39.9594
1567	-39.9578	39.9578
1568	-39.9562	39.9562
1569	-39.9546	39.9546
1570	-39.9529	39.9529
1571	-39.9513	39.9513
1572	-39.9497	39.9497
1573	-39.9481	39.9481
1574	-39.9465	39.9465
1575	-39.9449	39.9449
1576	-39.9433	39.9433
1577	-39.9417	39.9417
1578	-39.9401	39.9401
1579	-39.9385	39.9385
1580	-39.937	39.937
1581	-39.9354	39.9354
1582	-39.9338	39.9338
1583	-39.9322	39.9322
1584	-39.9306	39.9306
1585	-39.929	39.929
1586	-39.9274	39.9274
1587	-39.9258	39.9258
1588	-39.9243	39.9243
1589	-39.9227	39.9227
1590	-39.9211	39.9211
1591	-39.9195	39.9195
1592	-39.9179	39.9179
1593	-39.9164	39.9164
1594	-39.9148	39.9148
1595	-39.9132	39.9132
1596	-39.9116	39.9116
1597	-39.9101	39.9101
1598	-39.9085	39.9085
1599	-39.9069	39.9069
1600	-39.9054	39.9054
1601	-39.9038	39.9038
1602	-39.9022	39.9022
1603	-39.9007	39.9007
1604	-39.8991	39.8991
1605	-39.8975	39.8975
1606	-39.896	39.896
1607	-39.8944	39.8944
1608	-39.8929	39.8929
1609	-39.8913	39.8913
1610	-39.8898	39.8898
1611	-39.8882	39.8882
1612	-39.8866	39.8866
1613	-39.8851	39.8851
1614	-39.8835	39.8835
1615	-39.882	39.882
1616	-39.8804	39.8804
1617	-39.8789	39.8789
1618	-39.8774	39.8774
1619	-39.8758	39.8758
1620	-39.8743	39.8743
1621	-39.8727	39.8727
1622	-39.8712	39.8712
1623	-39.8697	39.8697
1624	-39.8681	39.8681
1625	-39.8666	39.8666
1626	-39.865	39.865
1627	-39.8635	39.8635
1628	-39.862	39.862
1629	-39.8605	39.8605
1630	-39.8589	39.8589
1631	-39.8574	39.8574
1632	-39.8559	39.8559
1633	-39.8543	39.8543
1634	-39.8528	39.8528
1635	-39.8513	39.8513
1636	-39.8498	39.8498
1637	-39.8483	39.8483
1638	-39.8467	39.8467
1639	-39.8452	39.8452
1640	-39.8437	39.8437
1641	-39.8422	39.8422
1642	-39.8407	39.8407
1643	-39.8392	39.8392
1644	-39.8376	39.8376
1645	-39.8361	39.8361
1646	-39.8346	39.8346
1647	-39.8331	39.8331
1648	-39.8316	39.8316
1649	-39.8301	39.8301
1650	-39.8286	39.8286
1651	-39.8271	39.8271
1652	-39.8256	39.8256
1653	-39.8241	39.8241
1654	-39.8226	39.8226
1655	-39.8211	39.8211
1656	-39.8196	39.8196
1657	-39.8181	39.8181
1658	-39.8166	39.8166
1659	-39.8151	39.8151
1660	-39.8136	39.8136
1661	-39.8121	39.8121
1662	-39.8107	39.8107
1663	-39.8092	39.8092
1664	-39.8077	39.8077
1665	-39.8062	39.8062
1666	-39.8047	39.8047
1667	-39.8032	39.8032
1668	-39.8018	39.8018
1669	-39.8003	39.8003
1670	-39.7988	39.7988
1671	-39.7973	39.7973
1672	-39.7958	39.7958
1673	-39.7944	39.7944
1674	-39.7929	39.7929
1675	-39.7914	39.7914
1676	-39.79	39.79
1677	-39.7885	39.7885
1678	-39.787	39.787
1679	-39.7855	39.7855
1680	-39.784	39.784
1681	-39.7825	39.7825
1682	-39.7811	39.7811
1683	-39.7796	39.7796
1684	-39.7781	39.7781
1685	-39.7766	39.7766
1686	-39.7751	39.7751
1687	-39.7737	39.7737
1688	-39.7722	39.7722
1689	-39.7707	39.7707
1690	-39.7692	39.7692
1691	-39.7677	39.7677
1692	-39.7663	39.7663
1693	-39.7648	39.7648
1694	-39.7633	39.7633
1695	-39.7619	39.7619
1696	-39.7604	39.7604
1697	-39.7589	39.7589
1698	-39.7575	39.7575
1699	-39.756	39.756
1700	-39.7545	39.7545
1701	-39.7531	39.7531
1702	-39.7516	39.7516
1703	-39.7501	39.7501
1704	-39.7487	39.7487
1705	-39.7472	39.7472
1706	-39.7457	39.7457
1707	-39.7443	39.7443
1708	-39.7428	39.7428
1709	-39.7414	39.7414
1710	-39.7399	39.7399
1711	-39.7385	39.7385
1712	-39.737	39.737
1713	-39.7356	39.7356
1714	-39.7341	39.7341
1715	-39.7327	39.7327
1716	-39.7312	39.7312
1717	-39.7298	39.7298
1718	-39.7283	39.7283
1719	-39.7269	39.7269
1720	-39.7254	39.7254
1721	-39.724	39.724
1722	-39.7225	39.7225
1723	-39.7211	39.7211
1724	-39.7197	39.7197
1725	-39.7182	39.7182
1726	-39.7168	39.7168
1727	-39.7153	39.7153
1728	-39.7139	39.7139
1729	-39.7125	39.7125
1730	-39.711	39.711
1731	-39.7096	39.7096
1732	-39.7082	39.7082
1733	-39.7067	39.7067
1734	-39.7053	39.7053
1735	-39.7039	39.7039
1736	-39.7025	39.7025
1737	-39.701	39.701
1738	-39.6996	39.6996
1739	-39.6982	39.6982
1740	-39.6968	39.6968
1741	-39.6953	39.6953
1742	-39.6939	39.6939
1743	-39.6925	39.6925
1744	-39.6911	39.6911
1745	-39.6897	39.6897
1746	-39.6882	39.6882
1747	-39.6868	39.6868
1748	-39.6854	39.6854
1749	-39.684	39.684
1750	-39.6826	39.6826
1751	-39.6812	39.6812
1752	-39.6797	39.6797
1753	-39.6783	39.6783
1754	-39.6769	39.6769
1755	-39.6755	39.6755
1756	-39.6741	39.6741
1757	-39.6727	39.6727
1758	-39.6713	39.6713
1759	-39.6699	39.6699
1760	-39.6685	39.6685
1761	-39.6671	39.6671
1762	-39.6657	39.6657
1763	-39.6643	39.6643
1764	-39.6629	39.6629
1765	-39.6615	39.6615
1766	-39.6601	39.6601
1767	-39.6587	39.6587
1768	-39.6573	39.6573
1769	-39.6559	39.6559
1770	-39.6545	39.6545
1771	-39.6531	39.6531
1772	-39.6517	39.6517
1773	-39.6504	39.6504
1774	-39.649	39.649
1775	-39.6476	39.6476
1776	-39.6462	39.6462
1777	-39.6448	39.6448
1778	-39.6434	39.6434
1779	-39.642	39.642
1780	-39.6407	39.6407
1781	-39.6393	39.6393
1782	-39.6379	39.6379
1783	-39.6365	39.6365
1784	-39.6351	39.6351
1785	-39.6338	39.6338
1786	-39.6324	39.6324
1787	-39.631	39.631
1788	-39.6296	39.6296
1789	-39.6283	39.6283
1790	-39.6269	39.6269
1791	-39.6255	39.6255
1792	-39.6242	39.6242
1793	-39.6228	39.6228
1794	-39.6214	39.6214
1795	-39.6201	39.6201
1796	-39.6187	39.6187
1797	-39.6173	39.6173
1798	-39.616	39.616
1799	-39.6146	39.6146
1800	-39.6132	39.6132

[truncated: 5 more sheets: 注浆率75, 注浆率100深度1., 深度2, 深度3, 深度4]
